# Supplementary material for: Data-independent acquisition boosts quantitative metaproteomics for deep characterization of gut microbiota
Source: NPJ Biofilms Microbiomes. 2023 Jan 24;9:4. doi: 10.1038/s41522-023-00373-9 (PMC9873935; doi:10.1038/s41522-023-00373-9)
Supplement: Supplementary file 3 — Data Set 1 [file 41522_2023_373_MOESM3_ESM.xlsx]

## Sheet: PEAKS protein
Supplementary Data 1: Quantification results of proteins and peptides from the 12 species mixed samples by DDA.
protein	organism	YS-194-1-1.raw	YS-194-1-2.raw	YS-194-1-3.raw	YS-194-1-4.raw	YS-194-1-5.raw	YS-194-1-6.raw	YS-194-1-7.raw	YS-194-1-8.raw	YS-194-1-9.raw
C4IF57	C. butyricum	5410100000	5314600000	5268500000	9576100000	9620200000	9753500000	28581000000	28761000000	28619000000
A0A0D7LQ53	C. freundii	105100000	67231000	100730000	306020000	277510000	272580000	63079000	57800000	47757000
A0A0H3FYG9	K. aerogenes	129680000	111990000	128800000	261650000	241620000	211990000	719510000	755710000	737860000
A0A0H3FVI3	K. aerogenes	100220000	112340000	112510000	215460000	221590000	211380000	631630000	608680000	634020000
A0A0D7LN49	C. freundii	385340000	389510000	395020000	1018100000	1070200000	1069800000	243240000	250360000	241690000
C9A9F3	E. casseliflavus	696770000	676990000	660530000	1800400000	1770500000	1789900000	321510000	238580000	296400000
A0A0D7M0J7	C. freundii	267020000	255130000	253390000	770520000	789870000	810270000	149200000	158400000	153720000
Q839G8	E. faecalis	1022300000	1044200000	1035200000	2283500000	2302100000	2293500000	6880300000	6656100000	6529000000
A0A0H3FTM2	K. aerogenes	11780000	3569300	1896600	12183000	13480000	4842400	24910000	25440000	26665000
A0A0D7M267	C. freundii	146880000	155160000	150670000	588980000	568890000	569220000	91991000	94684000	96891000
Q5FKR8	L. acidophilus	9665100000	9822900000	9977500000	3582300000	3552900000	3419700000	1743100000	1678900000	1778800000
Q5FL51	L. acidophilus	16894000000	17030000000	16556000000	6334900000	6613200000	6395400000	3429200000	3469800000	3406200000
A0A0D7LDP5	C. freundii	51458000	50989000	54204000	158590000	145790000	146760000	11066000	12088000	5583400
A0A0D7M4E3	C. freundii	361740000	334180000	357390000	979070000	988840000	982140000	216830000	224160000	220940000
C4IDS2	C. butyricum	574790000	553900000	554360000	999750000	976300000	1015900000	2923000000	2969200000	2994100000
A0A0A5SRK4	C. freundii	46312000	46671000	48996000	146000000	149980000	148460000	35157000	28760000	37715000
A0A0D7LXR2	C. freundii	567110000	518110000	590160000	1648500000	1621900000	1634300000	378280000	370820000	399720000
A0A0A5STW6	C. freundii	298570000	307330000	309720000	765870000	765800000	760630000	175430000	179290000	179040000
C4IDZ4	C. butyricum	1876400000	1964100000	1947400000	3137500000	3155700000	2997300000	9204300000	9213900000	9206000000
Q5FIR0	L. acidophilus	12109000000	12086000000	11788000000	4321000000	4401000000	4400500000	2463200000	2438600000	2442200000
Q5FKG5	L. acidophilus	3749900000	3851500000	3896800000	1444900000	1552400000	1477300000	866580000	887040000	880890000
P30718	P. aeruginosa	384050000	393000000	390010000	828210000	800340000	800470000	2157000000	2192500000	2186800000
A0A0D7LQN4	C. freundii	4797600000	4741100000	4786400000	11613000000	12034000000	11773000000	2519200000	2397400000	2513000000
A0A0D7LDZ7	C. freundii	51123000	48965000	54378000	130700000	132380000	131460000	25902000	27330000	27795000
P09591	P. aeruginosa	550400000	551670000	572620000	1224500000	1216100000	1228400000	3416400000	3478700000	3477300000
C4IED4	C. butyricum	574770000	595820000	590440000	1021200000	1010300000	989730000	3485700000	3551500000	3527400000
P0ABK6	E. coli	557570000	566710000	554810000	614000000	641960000	656500000	167930000	177110000	264030000
Q5FL50	L. acidophilus	3529800000	3462800000	3529800000	1379600000	1377200000	1429500000	727530000	744400000	729990000
A0A0A5SXF9	C. freundii	92473000	99711000	94385000	239710000	234890000	228260000	47765000	52528000	53413000
Q9HWC9	P. aeruginosa	80825000	77588000	87660000	116730000	119820000	120470000	300040000	302540000	305000000
Q5FM92	L. acidophilus	1264600000	1192100000	1239100000	504010000	482760000	474120000	265750000	264440000	258610000
C4IDZ3	C. butyricum	741550000	812750000	815320000	1380700000	1354200000	1350700000	3726900000	3808500000	3768900000
A6TEA5	K. pneumoniae	2661800000	2663100000	2693200000	6551000000	6385000000	6615100000	1489200000	1476600000	1490000000
Q5FKM6	L. acidophilus	4139000000	4146900000	4249800000	1721200000	1686500000	1742500000	643900000	648190000	665060000
A0A0A5T299	C. freundii	43852000	56037000	55417000	149530000	149230000	154430000	32178000	28603000	30412000
A0A0A5USD0	C. freundii	26234000	25454000	24184000	63988000	65531000	60971000	17690000	20047000	17557000
A0A0F1DK84	E. asburiae	223090000	248290000	255340000	387770	486730	6503300	38480000	38028000	932490
Q5FMJ3	L. acidophilus	6946000000	6935400000	6955500000	2472000000	2502500000	2546900000	1370000000	1392400000	1401100000
Q51561	P. aeruginosa	32831000	33361000	33986000	140240000	67438000	70367000	212550000	206430000	211650000
C4ICB7	C. butyricum	323080000	334370000	342300000	658440000	660170000	627220000	1828100000	1837200000	1871800000
Q5FMW5	L. acidophilus	3349700000	3392300000	3403000000	1280300000	1302000000	1289200000	721880000	732330000	727670000
Q839G9	E. faecalis	184270000	168950000	170780000	374260000	396260000	393510000	1054100000	1083600000	1054200000
A0A0H3FPN7	K. aerogenes	13987000	14162000	14999000	33950000	37840000	41735000	101850000	101780000	98733000
Q834N1	E. faecalis	264700000	329920000	271730000	646560000	649440000	509960000	1403400000	1412600000	1385700000
Q93G07	L. acidophilus	1022300000	1003800000	1008400000	394530000	373480000	368830000	210280000	209360000	221670000
A0A0A5UND8	C. freundii	167440000	174450000	168210000	497120000	485100000	475710000	114180000	106450000	109920000
A6TEA2	K. pneumoniae	917800000	938960000	939460000	2281100000	2213800000	2249300000	529080000	529450000	537710000
Q5FM12	L. acidophilus	3190900000	3666900000	3636000000	1246300000	1257300000	1322500000	570770000	629440000	606850000
P08308	P. aeruginosa	585300000	573360000	627460000	1132600000	1097800000	1055100000	2756400000	2744000000	2682400000
C4IF58	C. butyricum	950630000	913500000	934800000	1467900000	1480000000	1476400000	3522400000	3595100000	3609200000
V5YMY3	C. freundii	225520000	232270000	215110000	629250000	649380000	668080000	127260000	119570000	120520000
A0A0D7LWP6	C. freundii	109710000	125270000	137800000	268730000	212670000	246440000	63283000	91994000	63064000
A0A0D7LD68	C. freundii	378850000	379480000	399850000	877350000	878100000	865930000	202660000	178400000	199320000
V5YNT0	C. freundii	109880000	106900000	108690000	287530000	292120000	285260000	61753000	63868000	58967000
A0A0D7M2T4	C. freundii	58834000	55338000	55627000	101010000	102810000	106350000	14733000	16855000	20870000
P35829	L. acidophilus	17724000000	18032000000	17841000000	5053200000	5048100000	4909900000	2732800000	2777100000	2794300000
A0A0F1D971	E. asburiae	42993000	44385000	44459000	4214700	6687900	4947400	21773000	21577000	18614000
A0A0H3FU94	K. aerogenes	12155000	12022000	8183000	32276000	32055000	33281000	114060000	103350000	107180000
P0DM31	E. faecalis	236350000	232280000	234920000	560190000	540370000	545380000	1175300000	1186500000	1193400000
C4IF61	C. butyricum	60925000	66175000	62385000	153650000	155520000	179620000	553960000	568360000	569170000
Q5FMX8	L. acidophilus	2226300000	2180700000	2193200000	836830000	869350000	897730000	469070000	478180000	463630000
Q5FIA0	L. acidophilus	4142500000	4099500000	4106800000	1385300000	1432000000	1339400000	810430000	793680000	820220000
J7TQ07	M. morganii	810980000	811650000	812510000	95143000	91362000	86949000	389100000	395890000	398430000
C4IEL9	C. butyricum	156400000	166270000	164030000	284270000	283560000	283600000	918070000	911520000	916330000
Q5FLY7	L. acidophilus	1657100000	1665900000	1654800000	596810000	589380000	587230000	349340000	359750000	354770000
C4IG33	C. butyricum	434870000	457100000	458050000	850780000	862270000	862900000	2002400000	2028200000	2002900000
C4IEM8	C. butyricum	502550000	510990000	527660000	739120000	736230000	967510000	3158000000	3127600000	3062900000
Q833I8	E. faecalis	234540000	239460000	236280000	479080000	476510000	478430000	869170000	908720000	927940000
A0A0H3FRF5	K. aerogenes	25910000	24037000	25034000	51213000	52844000	55821000	142940000	141290000	150850000
Q59637	P. aeruginosa	91506000	93324000	94200000	177440000	184710000	183870000	525300000	534930000	533440000
C4IKP0	C. butyricum	153470000	155930000	155670000	275750000	276500000	283570000	823780000	827530000	826020000
C9AC98	E. casseliflavus	312880000	314470000	290200000	895050000	960970000	967530000	185500000	203110000	202990000
Q82Z41	E. faecalis	13798000	14849000	11487000	34001000	34341000	26831000	91384000	91326000	88279000
Q9HT20	P. aeruginosa	62625000	62419000	80985000	184290000	181300000	189800000	499090000	481560000	512540000
C9A9F2	E. casseliflavus	242720000	212530000	248680000	689450000	691140000	659310000	120870000	123150000	127940000
C4IF63	C. butyricum	504290000	491130000	509800000	1052500000	1062500000	1037000000	3238900000	3277400000	3252200000
C4IEB1	C. butyricum	119170000	116330000	113840000	179450000	182160000	179500000	540240000	498510000	541460000
Q5FM96	L. acidophilus	258960000	263770000	263240000	93124000	97714000	100540000	45235000	45530000	45212000
Q5L897	B. fragilis	44125000	74930000	72134000	315990000	310790000	306970000	300220000	297740000	305840000
A0A0F5LX08	C. freundii	42128000	23574000	35860000	119290000	111540000	115860000	20854000	7925200	13030000
Q9HZ71	P. aeruginosa	131560000	185990000	188740000	395810000	371590000	330840000	998580000	1025700000	1011600000
Q5FMB0	L. acidophilus	9107400000	9166700000	9072800000	3283000000	3323600000	3332400000	1731600000	1763200000	1776900000
C4IF43	C. butyricum	443170000	448780000	457620000	701240000	683960000	687730000	2179200000	2187000000	2151900000
A0A0D7M5C6	C. freundii	95543000	102020000	107890000	298590000	284830000	253000000	50379000	51416000	49069000
Q9HWD2	P. aeruginosa	135100000	136430000	133620000	201550000	207580000	194030000	570230000	557860000	564430000
Q5FM97	L. acidophilus	277030000	256670000	266100000	294080000	275430000	264190000	74536000	73632000	75605000
Q8XBN8	E. coli	51930000	54743000	50743000	92036000	87219000	94124000	27719000	25248000	28237000
Q5FLY8	L. acidophilus	1886400000	1859000000	1855200000	656940000	651680000	711290000	402700000	421220000	411850000
A0A0A5SXJ6	C. freundii	70535000	80284000	74931000	201410000	206130000	202910000	22114000	26985000	22600000
A0A0D7M4L1	C. freundii	41649000	47966000	37674000	134820000	134410000	130120000	18098000	13464000	15674000
A0A0D7LP27	C. freundii	9621600	9655000	9416100	22693000	24555000	22400000	945620	3867400	3058500
C4IF62	C. butyricum	82903000	88812000	87717000	165970000	154540000	156860000	501970000	518970000	485010000
A0A0D7M3S0	C. freundii	152240000	146650000	154070000	427960000	423380000	410000000	109730000	110480000	112200000
C4IKK9	C. butyricum	260740000	254850000	259360000	478480000	459630000	474060000	1478900000	1513800000	1453200000
C4IEM5	C. butyricum	576560000	624370000	650680000	917390000	981680000	1097000000	3634000000	3739500000	3714300000
A0A0D7LXE2	C. freundii	131080000	135430000	123640000	470260000	443600000	443850000	72731000	81439000	79647000
C9A4N2	E. casseliflavus	108760000	109650000	98746000	334300000	327840000	331770000	55989000	49236000	54355000
P13981	P. aeruginosa	307760000	317790000	329400000	656590000	680480000	692280000	1711700000	1707400000	1719900000
C4IDE0	C. butyricum	68307000	65287000	60377000	165590000	127580000	134840000	441850000	435580000	450780000
C9AC95	E. casseliflavus	126520000	132840000	123910000	379270000	350250000	300150000	40593000	39438000	34315000
C4IJD3	C. butyricum	561750000	552380000	573800000	983800000	946410000	956560000	3094300000	2779100000	2568700000
A0A0H3FUK2	K. aerogenes	955450		2114700	23303000	20077000	23074000	76166000	79771000	78635000
A0A0D7LHH1	C. freundii	145110000	149950000	147060000	399130000	415520000	407210000	67923000	73566000	71392000
A0A0D7M2T2	C. freundii	1265100000	1308200000	1299800000	2956400000	2981800000	2961700000	431730000	628380000	618290000
A0A0D7LGC8	C. freundii	106260000	97451000	105420000	336890000	332720000	329420000	69174000	67545000	67056000
C4IHK5	C. butyricum	72040000	72614000	77951000	117190000	129600000	121630000	329420000	339980000	331020000
A0A0D7LQL5	C. freundii	89847000	91611000	92382000	243740000	253410000	244420000	47623000	47748000	50049000
A6T4Q8	K. pneumoniae	98832000	105530000	102790000	3073600	38233000	29834000	22137000	19746000	19300000
C4IJB9	C. butyricum	64288000	60515000	61797000	132430000	130940000	130540000	472040000	466290000	460680000
C4IF65	C. butyricum	607260000	617720000	611250000	1006100000	1022700000	1009900000	3236300000	3209100000	3263700000
C4IEM7	C. butyricum	430190000	432640000	431270000	764720000	760430000	749380000	2506100000	2604100000	2667100000
A0A4V8EV62	C. freundii	30903000	30200000	31151000	96211000	89910000	94744000	17426000	18674000	16427000
Q5LG30	B. fragilis	49764000	85915000	51679000	525590000	586330000	587200000	264140000	264500000	272950000
A0A0D7LYH4	C. freundii	80712000	82038000	86962000	206320000	204640000	210120000	37569000	41193000	41075000
A0A0H3FQT2	K. aerogenes	143780000	128920000	122890000	318040000	307070000	298390000	665830000	657160000	676200000
Q84BU4	L. acidophilus	756750000	755230000	753860000	306520000	304520000	304980000	100680000	98417000	113850000
A0A0D7LZA0	C. freundii	22781000	26357000	23712000	64838000	72273000	72554000	16709000	11498000	11083000
A0A0D7M0V1	C. freundii	34508000	29985000	38268000	97819000	101070000	98731000	20823000	15935000	16261000
C4IKP1	C. butyricum	195750000	192750000	196480000	329110000	316190000	313380000	1153100000	1180500000	1160300000
A0A0H3FN79	K. aerogenes	4492400	6198300	3956200	15569000	16673000	24756000	29564000	27012000	28512000
Q835R7	E. faecalis	55208000	44887000	43529000	136860000	138550000	130320000	341710000	340380000	332100000
C4IH26	C. butyricum	26561000	26731000	26199000	56337000	56040000	59179000	179190000	177960000	180700000
C9ACR8	E. casseliflavus	203540000	176350000	183420000	599170000	598420000	574540000	99132000	99246000	111660000
A0A0D7M4D3	C. freundii	16088000	16539000	17061000	101990000	102020000	99901000	10652000	7671500	10591000
A0A243U0U9	C. freundii	340240000	345550000	339010000	920890000	906620000	907480000	164360000	163180000	175410000
A0A0H3G2S9	K. aerogenes	3630700	2103800	7189800	10444000	8105100	9287600	39815000	38353000	37310000
Q5LEY0	B. fragilis	2496200	9991000	2265600	242760000	227990000	258620000	101800000	79529000	89235000
A0A0H3FUV9	K. aerogenes	6682200	6549600	6487900	20190000	19128000	17415000	63086000	64044000	62956000
A0A0D7M504	C. freundii	540060000	526640000	534070000	1360500000	1345900000	1394500000	275300000	280100000	280820000
V5YMJ2	C. freundii	81948000	77600000	87487000	211790000	227270000	228720000	23571000	24298000	31654000
Q5FL49	L. acidophilus	2044400000	2057600000	2126100000	858450000	851300000	850330000	448020000	443220000	434400000
Q5FLA5	L. acidophilus	744030000	720720000	728320000	307080000	311380000	317310000	167420000	169280000	168000000
A0A0H3JNF7	E. coli	18419000	14224000	16293000	22168000	20306000	22432000	4570100	6354200	5079400
A0A0D7M439	C. freundii	8531300	8948900	8960600	21275000	25670000	24892000	2979000	4010100	3479600
C4ICZ6	C. butyricum	254240000	251490000	266170000	485150000	503300000	438070000	1621800000	1635600000	1677300000
C4IJD4	C. butyricum	758840000	739370000	741210000	1172600000	1163500000	1178100000	3616700000	3682600000	3616800000
Q5FKY2	L. acidophilus	1005900000	973690000	990490000	364690000	353440000	370240000	190640000	199430000	195540000
Q5FI23	L. acidophilus	363990000	367330000	370820000	153030000	156350000	157790000	82597000	84896000	84004000
Q9HZE0	P. aeruginosa	15235000	13432000	16476000	43051000	47588000	60460000	182900000	187370000	185400000
Q9HV43	P. aeruginosa	54159000	54959000	48360000	112640000	134840000	111880000	359910000	350340000	379170000
C4IDZ1	C. butyricum	223990000	217240000	226820000	385620000	391800000	381970000	976690000	994380000	994490000
V5YMZ4	C. freundii	19556000	19954000	19794000	58413000	61461000	59440000	12921000	11757000	11420000
A0A243TKS9	C. freundii	8606200	7979600	6986600	27057000	29495000	23539000	2954300	3569200	3433700
C4IKL1	C. butyricum	75606000	79510000	77680000	139630000	131670000	131650000	399720000	421570000	399230000
A6TEA9	K. pneumoniae	668450000	682010000	678380000	1495300000	1450900000	1438900000	334700000	338300000	333530000
Q5FKR7	L. acidophilus	1429500000	1440900000	1484100000	601940000	640170000	617100000	321000000	316650000	312540000
Q833I9	E. faecalis	127250000	119600000	118680000	305770000	305800000	312470000	756940000	740580000	760470000
Q831V0	E. faecalis	164270000	165530000	248210000	508460000	552540000	545880000	1399100000	1384900000	1387700000
A6TA67	K. pneumoniae	377130000	398230000	403360000	240370000	233110000	250010000	117360000	126080000	90829000
A0A0H3FZH2	K. aerogenes	22308000	21376000	9974200	68697000	67084000	74401000	231940000	230960000	233690000
Q5FKY0	L. acidophilus	798090000	788980000	781620000	281460000	288520000	295760000	155980000	171050000	159480000
A6TAI7	K. pneumoniae	73314000	68753000	73158000	32796000	36253000	35529000	2210500	8268900	6872600
A0A0H3G105	K. aerogenes	18651000	20802000	18482000	47815000	55164000	49638000	169770000	167470000	162860000
Q9HT18	P. aeruginosa	84735000	81911000	77592000	197030000	201770000	192410000	514280000	529050000	528940000
A0A0D7LM94	C. freundii	29379000	27317000	39706000	87948000	87801000	67521000	20340000	17352000	17531000
Q8XA49	E. coli	50711000	47091000	49710000	61415000	63071000	65493000	18667000	16923000	19739000
Q5FM35	L. acidophilus	569270000	557800000	555200000	228390000	231070000	236660000	109940000	115320000	116400000
A0A0D7LYM3	C. freundii	16760000	14888000	19341000	66205000	60148000	68399000	270770	4159700	7632200
P0A819	E. coli	206100000	199850000	197110000	249640000	255610000	245150000	70287000	69880000	68137000
A0A0D7LKQ3	C. freundii	35130000	36256000	35679000	103780000	106500000	101750000	14802000	15529000	16434000
Q5FKG6	L. acidophilus	1120800000	1110200000	1078500000	436470000	436390000	440900000	234960000	234450000	230970000
A0A0A5T013	C. freundii	8530600	8458900	7835000	28045000	30941000	31077000	6371500	4248500	4679400
A0A0H3FRX3	K. aerogenes	42401000	47047000	48089000	115800000	117080000	111520000	313840000	315690000	320450000
A0A0D7LXA1	C. freundii	70699000	70506000	73540000	163890000	167060000	167780000	47314000	46960000	46193000
A0A0D7LQ03	C. freundii	304720000	296730000	307670000	644250000	631720000	659310000	167940000	175590000	112040000
Q5FM39	L. acidophilus	709580000	777490000	763290000	267820000	264350000	264010000	146630000	136420000	141950000
C4IF55	C. butyricum	545800000	545560000	557260000	1004100000	996650000	1031200000	2930400000	2952700000	2904100000
Q82Z40	E. faecalis	7771600	5613600	7612200	14085000	11543000	11957000	48771000	53033000	51066000
A6TEA0	K. pneumoniae	344610000	340620000	344400000	782850000	793170000	813010000	187130000	163740000	145810000
A0A0F1D189	E. asburiae	31151000	41316000	33995000	1185700	1743500	1688000	5965700	6951100	5980400
C4IJF6	C. butyricum	111370000	110660000	110510000	184810000	189070000	189040000	545340000	536460000	548510000
A0A0D7LDK9	C. freundii	26365000	22972000	24743000	58009000	59160000	66478000	9932600	8720500	14467000
A0A0H3FUD3	K. aerogenes	10101000	4305600	4041600	19054000	22101000	19062000	67441000	63986000	66541000
Q839G1	E. faecalis	65492000	68922000	81175000	177820000	177830000	171690000	309820000	300390000	311100000
A6T6D3	K. pneumoniae	68093000	66846000	63740000	29458000	31048000	39082000	8796300	10148000	7456400
Q5FLW6	L. acidophilus	186610000	181150000	191830000	63680000	58732000	57685000	30029000	39055000	29802000
C4IHQ8	C. butyricum	37205000	36796000	34080000	74639000	73239000	80083000	188690000	197260000	190250000
Q5FKF5	L. acidophilus	1302400000	1325300000	1333000000	528210000	526750000	536070000	329930000	325150000	326350000
A0A0D7LDL8	C. freundii	19370000	11957000	17503000	52598000	53624000	50605000	5809600	5423700	5389700
C4IDG2	C. butyricum	106160000	101920000	108510000	188370000	189060000	201910000	596200000	607610000	602830000
A0A0A5PEK8	E. asburiae	162640000	165140000	167320000	20413000	19453000	16188000	61145000	64489000	62293000
A0A0D7LSF7	C. freundii	33429000	32559000	35483000	113910000	110320000	116790000	17486000	21725000	21425000
Q5FHW6	L. acidophilus	553790000	545750000	544940000	231100000	222140000	229930000	124840000	113140000	126400000
A0A0H3FMI1	K. aerogenes	9130300	10178000	7040900	23066000	25168000	24257000	98982000	97416000	98717000
A6T6Q8	K. pneumoniae	205130000	185940000	243240000	11243000	28476000	37656000	64903000	103170000	82173000
C9A9G1	E. casseliflavus	47556000	45343000	69793000	187740000	188590000	191280000	16611000	23457000	19722000
Q830Q8	E. faecalis	13978000	106230000	101100000	268420000	268690000	279230000	728390000	716380000	796080000
C4IBE4	C. butyricum	388840000	375180000	382930000	629800000	630410000	623990000	1639600000	1653800000	1701600000
C4IBX1	C. butyricum	442780000	447900000	450000000	823650000	807400000	855140000	2148100000	2229300000	2277700000
J7SKE1	M. morganii	242440000	267190000	931030000	63128000	64243000	59366000	153590000	128610000	150790000
A0A0A5UPP0	C. freundii	98938000	95950000	96381000	265110000	277510000	278130000	60895000	62285000	61409000
A0A0D7LG63	C. freundii	196400000	194140000	187910000	428750000	439830000	447800000	109350000	103050000	102890000
A6TCC2	K. pneumoniae	38789000	41577000	41164000	3798700	5015200	4252500	15099000	7512000	10551000
Q5FHY5	L. acidophilus	861640000	890360000	875510000	348020000	331990000	338040000	194930000	200620000	194610000
Q5FLZ3	L. acidophilus	746220000	764710000	769480000	257910000	251400000	248670000	137100000	134170000	123870000
C4IMP0	C. butyricum	115100000	104590000	113030000	183710000	183720000	183950000	518740000	517310000	505750000
C9A4V3	E. casseliflavus	280940000	276700000	275160000	801200000	802610000	792740000	162160000	160320000	157390000
C4IDR2	C. butyricum	46253000	45166000	44961000	91519000	86712000	82638000	263560000	267100000	269450000
A0A0A5SR83	C. freundii	70757000	66653000	70330000	185600000	181570000	189170000	43625000	45603000	43024000
A0A0H3FRF9	K. aerogenes	13120000	1936300	10756000	27329000	26955000	28357000	90470000	88790000	45649000
Q9I2V5	P. aeruginosa	17115000	13087000	13652000	49071000	55173000	51575000	148790000	163090000	153010000
Q836R2	E. faecalis	68580000	71733000	69995000	189860000	214970000	219120000	540050000	540640000	534740000
A0A0D7LBN2	C. freundii	69041000	63384000	64595000	203740000	192830000	188640000	33573000	38372000	35086000
A0A0D7LJU4	C. freundii	14143000	20531000	20283000	90917000	86235000	99184000	11388000	10068000	11370000
Q835M4	E. faecalis	171740000	178670000	166050000	286930000	258430000	271100000	674460000	684490000	664730000
A0A0A5SU05	C. freundii	352860000	348400000	350570000	1230600000	1203900000	1192700000	246020000	242070000	253490000
Q5FMN6	L. acidophilus	954100000	957850000	982540000	412410000	413010000	417640000	256470000	263640000	252900000
Q82ZX2	E. faecalis	160130000	160600000	151050000	377780000	372980000	368910000	842200000	861130000	869680000
Q5FHY4	L. acidophilus	1835400000	1830900000	1860500000	717090000	711490000	709990000	386720000	383530000	376590000
C4IE73	C. butyricum	221260000	211530000	216140000	328440000	324960000	335460000	867520000	875950000	861970000
Q5FML3	L. acidophilus	352910000	351560000	359360000	77087000	80037000	76805000	33449000	47320000	60398000
Q831U9	E. faecalis	58405000	65594000	64229000	172130000	167090000	169840000	463070000	457190000	474470000
C4IKZ4	C. butyricum	124490000	129320000	125900000	211010000	213590000	206640000	575240000	601160000	585940000
A0A0H3FYP7	K. aerogenes	4081400	3579200	2809600	3538400	2766000		17161000	17057000	17941000
Q5FL04	L. acidophilus	1688000000	1676600000	1720600000	691410000	679960000	661760000	344310000	338560000	349770000
Q5FMA0	L. acidophilus	386140000	399330000	389930000	159920000	154810000	157400000	100300000	106020000	103610000
C4IMK8	C. butyricum	51742000	54318000	55224000	119010000	127180000	117200000	331240000	326620000	343360000
Q5FIW3	L. acidophilus	356460000	345720000	358660000	107320000	105660000	105770000	57265000	59689000	58499000
Q837E3	E. faecalis	47944000	48918000	45820000	116700000	112680000	107410000	274080000	276610000	265320000
C4IF07	C. butyricum	205190000	200730000	197570000	375290000	384110000	371770000	1005900000	1031200000	1028400000
Q5FJM3	L. acidophilus	859670000	864030000	885750000	348340000	349940000	354090000	165760000	185280000	176820000
C9A4D2	E. casseliflavus	187100000	178670000	182590000	484620000	471210000	480060000	105500000	107710000	103580000
O08439	E. faecalis	66536000	67398000	66697000	128000000	127830000	132470000	344500000	344970000	339990000
A0A0H0AQY8	E. asburiae	550540000	486850000	463130000	50111000	30319000	28211000	194380000	192970000	190430000
C4IF54	C. butyricum	736380000	726240000	742330000	1178400000	1207800000	1216300000	2830000000	2917200000	2851300000
C4IEK3	C. butyricum	75758000	69377000	69305000	125920000	121550000	121520000	354030000	349240000	347210000
Q93EU6	E. faecalis	59095000	60242000	53730000	138470000	148970000	144460000	308570000	345740000	345560000
C4IE58	C. butyricum	316490000	332580000	338650000	344240000	408800000	413130000	1265600000	1251900000	1207300000
C4IEM6	C. butyricum	601170000	601500000	600810000	1023100000	1003700000	989870000	3215700000	3194200000	3220800000
C4IF00	C. butyricum	125400000	119110000	114440000	208590000	197060000	217260000	726120000	742750000	716270000
C9A5X4	E. casseliflavus	103120000	69249000	94042000	322410000	299780000	311780000	30473000	27506000	41487000
A0A0D7LC60	C. freundii	8536500	14265000	8562600	68307000	62726000	67273000	7140600	8209400	4976800
C4IDT1	C. butyricum	141210000	144100000	145630000	279510000	272400000	282400000	882180000	877170000	930030000
Q5FMG6	L. acidophilus	306870000	309990000	304670000	120550000	119310000	118020000	56347000	59098000	58123000
A0A0A5R5E3	C. freundii	37660000	39510000	39109000	114130000	108620000	114160000	19753000	18660000	19470000
C9A5I5	E. casseliflavus	183020000	183550000	188640000	534520000	518210000	518240000	96533000	91239000	87243000
Q9HWW1	P. aeruginosa	366390000	362920000	374610000	799850000	753250000	753650000	1867900000	1854400000	1884600000
A0A0A5P9X8	C. freundii	138220000	134630000	132230000	382690000	384050000	372580000	89263000	92394000	88184000
A0A0D7LMF8	C. freundii	28449000	24515000	30680000	51988000	49911000	45382000	9097200	10731000	10064000
Q5FME6	L. acidophilus	390030000	382710000	394490000	148360000	146980000	140710000	73883000	72148000	71261000
Q5FJ04	L. acidophilus	823660000	841700000	854970000	279120000	250560000	256030000	165670000	178360000	174540000
A0A0H3FUP6	K. aerogenes				7776000	5748700	6079600	19517000	2375300	18068000
Q830Q6	E. faecalis	82782000	89189000	75472000	242420000	250440000	261850000	696630000	684890000	695900000
A0A0A5QYF3	C. freundii	20160000	18896000	18047000	49687000	49422000	50376000	11477000	12201000	10876000
Q835M2	E. faecalis	129930000	129720000	127610000	303300000	301520000	313720000	645030000	645180000	640980000
J7SKE0	M. morganii	72239000	83766000	84427000	10154000	11227000	7458500	22116000	12507000	18345000
A0A0D7LZW8	C. freundii	85201000	83043000	80132000	158050000	157670000	153990000	44950000	48176000	47092000
A0A0H3FIH2	K. aerogenes	997310		735340	4242900	4140100	3668000	21593000	17302000	12388000
Q5LFQ3	B. fragilis	29699000	30230000	30250000	209860000	202930000	198320000	91768000	90683000	108770000
A0A0D7M514	C. freundii	5682700	9567800	9855400	43503000	44068000	41315000	3880300	6126700	3978100
C4IF52	C. butyricum	589910000	578130000	600470000	1073300000	949840000	995180000	2532100000	2482800000	2512600000
C9A566	E. casseliflavus	109360000	106900000	110470000	279290000	268100000	275090000	35547000	33364000	35835000
C4IMH6	C. butyricum	34782000	29911000	33306000	82442000	86853000	82262000	171470000	164980000	166890000
C4IFM2	C. butyricum	379250000	397980000	376560000	670120000	650530000	699170000	1743000000	1868400000	1791100000
Q5FLW8	L. acidophilus	683400000	687540000	680080000	258930000	251930000	250920000	126010000	126770000	120670000
Q835M3	E. faecalis	114140000	120810000	116750000	281140000	275240000	278270000	748280000	748180000	763120000
A0A0D7LM13	C. freundii	6753700	5747500	10205000	32432000	31076000	28398000	2424600	4179400	4112100
C4IF49	C. butyricum	1137400000	1152100000	1122300000	1950300000	1883600000	1949200000	5559100000	5619100000	5552700000
Q8XE26	E. coli	71990000	66630000	74773000	50513000	54009000	48724000	21906000	13945000	23264000
A0A0D7M844	C. freundii	32466000	27627000	29854000	71512000	73391000	68242000	8449000	6757800	8858300
G3XCX1	P. aeruginosa	30057000	31432000	28240000	54834000	72802000	61533000	133440000	139010000	146980000
A6TFB6	K. pneumoniae	49288000	54059000	68582000	19189000	22339000	18381000	14387000	16315000	15024000
C4IF27	C. butyricum	725370000	720200000	754930000	1250900000	1257000000	1274200000	3547500000	3552200000	3527900000
V5YMZ1	C. freundii	86629000	85584000	80807000	131630000	178310000	121020000	22681000	20160000	24839000
A0A0D7M4S9	C. freundii	146060000	150040000	104970000	154430000	152700000	162630000	50136000	47790000	50572000
A0A0D7M546	C. freundii	98479000	90575000	95356000	169020000	172960000	170920000	41152000	42376000	39046000
C4IMF6	C. butyricum	36482000	35307000	45652000	71309000	72496000	70673000	265830000	266490000	268590000
J7TCV6	M. morganii	70881000	64111000	74420000	3362600	3610900	2659000	8671800	13677000	14197000
A0A0D9IZC1	E. asburiae	104980000	109110000	115260000	10780000	11802000	12269000	22171000	23790000	24298000
Q82Z22	E. faecalis	72082000	74918000	75067000	126890000	130650000	139430000	375990000	381160000	346890000
C9A4D3	E. casseliflavus	385010000	362150000	368740000	990040000	900730000	1052400000	150950000	161110000	153000000
Q9I3D5	P. aeruginosa	72666000	73734000	53533000	145070000	129420000	139680000	454760000	471310000	459560000
C4IJ90	C. butyricum	260360000	251400000	237690000	415750000	413370000	413910000	1190300000	1136900000	1163400000
C4IE91	C. butyricum	43651000	48024000	48231000	81261000	76145000	76924000	265890000	270670000	264520000
Q839F2	E. faecalis	162250000	165470000	162920000	337980000	359730000	347640000	963330000	962470000	949060000
A6TEA6	K. pneumoniae	1084800000	1014500000	1083700000	2556400000	2450200000	2566400000	568860000	597280000	546180000
Q5LEU0	B. fragilis	65928000	49627000	51687000	313820000	304270000	290360000	79047000	77509000	76707000
A0A0D7LJG4	C. freundii	119770000	113890000	120410000	274210000	275380000	268920000	45366000	47627000	47414000
C4IEW5	C. butyricum	28834000	28273000	26420000	83594000	76510000	73305000	275700000	264710000	285410000
Q836A5	E. faecalis	50286000	52077000	49901000	110610000	104620000	109580000	260980000	250670000	264230000
Q5FI48	L. acidophilus	451000000	437040000	455060000	176420000	190360000	188350000	102870000	106070000	109660000
A0A0D7LFB8	C. freundii	12876000	12373000	12903000	39058000	37821000	37872000	5971100	6903000	7069000
A0A0A5QVP7	C. freundii	268010000	241260000	267980000	720290000	762420000	746750000	148180000	149000000	141890000
Q9HV55	P. aeruginosa	39296000	32883000	35859000	66388000	66085000	67811000	126640000	159420000	153330000
A6TG85	K. pneumoniae	12719000	12083000	10445000	13938000	12682000	13885000	3846200	3709900	4000700
Q5FLZ5	L. acidophilus	766400000	765340000	763170000	284240000	274990000	267610000	145350000	152070000	148280000
C4IMQ3	C. butyricum	36365000	33155000	38298000	59716000	73158000	72405000	204150000	200600000	207090000
Q5FMK8	L. acidophilus	234140000	228660000	233140000	86199000	83199000	79245000	52325000	50514000	51895000
Q9HVN5	P. aeruginosa	18843000	17878000	15508000	37386000	34124000	40692000	105950000	111060000	111800000
P53593	P. aeruginosa	80490000	74628000	79880000	173660000	176450000	176890000	479860000	481680000	480600000
C9A9H0	E. casseliflavus	398680000	399980000	411860000	1053200000	1092400000	1087900000	285070000	281680000	282130000
Q5L7Z7	B. fragilis	38856000	39180000	41842000	312620000	330240000	319340000	122130000	124240000	132190000
C4IJG6	C. butyricum	52508000	58752000	48303000	81398000	91725000	88843000	323400000	320040000	321170000
A0A133LL11	C. freundii	3416700	5166900	5475400	19761000	22504000	23543000	1757300	2513000	2149100
Q5FM98	L. acidophilus	93283000	86720000	89964000	39598000	38903000	37731000	15469000	18449000	25093000
Q834A7	E. faecalis	16115000	6318000	8982600	90645000	95566000	86635000	102820000	102090000	86272000
Q5FJN0	L. acidophilus	233780000	244080000	220790000	75745000	81482000	81875000	45651000	53532000	46163000
Q830N9	E. faecalis	20979000	20088000	21836000	45703000	43755000	41940000	252330000	256220000	256450000
A0A0H3FTY3	K. aerogenes	4377800	4099800	3289300	16096000	15253000	18598000	56317000	59234000	60643000
A0A0D7LUP3	C. freundii	51514000	49778000	44096000	169210000	174650000	170660000	28688000	26678000	29343000
Q5LHN2	B. fragilis	19913000	20422000	20703000	152220000	151450000	150360000	73288000	82874000	68761000
C4IK86	C. butyricum	245790000	244250000	249140000	455970000	453990000	448600000	1473100000	1507700000	1509100000
A0A0D7LWH8	C. freundii	35123000	35210000	33403000	110310000	102790000	113970000	8266400	7818000	7205300
J7TNP0	M. morganii	333660000	356960000	336730000	43846000	35370000	72500000	209190000	228830000	235490000
C9ACB2	E. casseliflavus	38695000	43634000	31708000	126500000	103460000	133040000	18023000	13156000	12835000
Q5FM90	L. acidophilus	546050000	553160000	531150000	182950000	180020000	172190000	82687000	82277000	86012000
A0A0A5T0D6	C. freundii	69301000	68691000	65278000	270390000	270710000	284540000	63317000	42018000	62186000
Q831A3	E. faecalis	15512000	16233000	16411000	37796000	42583000	41906000	116720000	120220000	115120000
C4ICV7	C. butyricum	64221000	65393000	65832000	117970000	126430000	123760000	311870000	315150000	306900000
C9AC96	E. casseliflavus	32376000	44483000	39739000	121440000	234190000	162740000	24559000	23027000	22443000
C4IGX0	C. butyricum	44613000	41378000	46270000	75007000	62292000	66729000	230670000	227680000	223940000
J7SJP5	M. morganii	174590000	179750000	176630000	30847000	14738000	23987000	103510000	97212000	102680000
C4IHJ9	C. butyricum	53435000	50627000	56924000	88460000	87996000	92271000	263780000	272220000	271270000
A0A0D7LT27	C. freundii	26667000	34809000	37661000	108830000	94771000	102150000	12329000	10976000	13002000
Q5FML4	L. acidophilus	286450000	279120000	272180000	163170000	170620000	165600000	61361000	57781000	59167000
Q9I659	P. aeruginosa	17255000	23836000	20101000	55361000	54376000	55886000	154570000	152770000	159800000
Q9HV59	P. aeruginosa	28730000	21664000	20027000	84167000	87159000	80793000	213610000	214540000	217930000
Q5FIS9	L. acidophilus	166300000	174350000	165320000	54025000	54083000	50673000	29313000	30502000	30535000
C9ACF8	E. casseliflavus	55265000	60025000	61538000	189340000	270990000	292120000	29784000	31442000	28888000
Q5FHV1	L. acidophilus	578880000	585910000	559670000	293910000	279360000	278490000	103210000	96663000	95366000
C4IF26	C. butyricum	262250000	252310000	260180000	391460000	404400000	400000000	1081300000	1049000000	1070600000
Q9HWE1	P. aeruginosa	91628000	97275000	98408000	230010000	214830000	222600000	575890000	571900000	576640000
C4IMK4	C. butyricum	119820000	87194000	91007000	157840000	156230000	163910000	394590000	392060000	368360000
P13794	P. aeruginosa	574890000	553260000	543780000	1193000000	1215100000	1166200000	3007000000	2982600000	2987100000
Q5LGN8	B. fragilis	119930000	116770000	60558000	660290000	654120000	682940000	321190000	324350000	324310000
Q9I1F5	P. aeruginosa	11727000	18195000	18070000	63209000	67755000	66283000	182900000	199600000	198160000
Q8XBN2	E. coli	54847000	60318000	57710000	107790000	113750000	114240000	22862000	23598000	21864000
C4IDC7	C. butyricum	33704000	39772000	33107000	66090000	69974000	68462000	190570000	188920000	189470000
Q837W3	E. faecalis	65194000	65094000	66558000	172010000	170470000	169780000	398740000	385280000	388680000
A6TEA7	K. pneumoniae	262700000	247630000	266980000	656880000	648560000	650670000	138560000	129260000	134880000
Q59638	P. aeruginosa	126240000	106900000	182700000	195760000	211770000	217390000	572000000	601330000	576320000
C4IJ12	C. butyricum	217880000	209510000	218070000	332280000	323330000	335190000	904220000	887740000	881080000
C4IK85	C. butyricum	318410000	334690000	321270000	599270000	585500000	575870000	1716500000	1708100000	1723400000
A0A0D7L7S0	C. freundii	35096000	37126000	35456000	117050000	112480000	107600000	25790000	33073000	27494000
A0A0H3FQJ4	K. aerogenes	48026000	43720000	48457000	97706000	109930000	111520000	257620000	267840000	267890000
C4IME0	C. butyricum	33046000	30988000	36759000	66249000	64801000	64773000	204020000	202760000	203750000
C4IKN8	C. butyricum	62676000	65254000	63275000	118030000	121570000	124580000	330160000	323570000	335390000
Q839C1	E. faecalis	308890000	307980000	302080000	770060000	777100000	775890000	1341900000	1324700000	1372600000
Q5FJU0	L. acidophilus	116950000	119740000	123580000	21621000	22783000	31568000	15833000	16416000	11014000
Q8X737	E. coli	22881000	23213000	23634000	28928000	31880000	30270000	8343500	9356800	9125200
C4IF75	C. butyricum	58001000	59824000	55518000	82981000	81304000	76654000	277520000	280350000	266470000
P37061	E. faecalis	76401000	78914000	76702000	192110000	187100000	189050000	503520000	528460000	529150000
Q839J8	E. faecalis	462210	3894000	1206300	17906000	17169000	16597000	47812000	47550000	46931000
C4IEZ8	C. butyricum	112840000	116370000	110380000	193010000	191700000	189810000	597100000	597050000	594650000
C4IJL7	C. butyricum	82783000	83500000	82206000	128770000	130800000	113920000	373540000	366310000	371530000
A0A0H3FMQ0	K. aerogenes	1732800	1473900	1237500	9853100	10922000	6618400	35460000	37411000	33798000
A0A0H3FZT7	K. aerogenes	124310000	115480000	114160000	239620000	229370000	244780000	771770000	844500000	828890000
A0A0D7LPL1	C. freundii	9765000	12400000	13315000	38064000	44166000	47636000	5375700	5563600	4971100
Q5FMF6	L. acidophilus	791910000	780040000	791630000	316400000	334490000	343580000	210940000	182190000	191310000
Q831Y7	E. faecalis	5080400	5201500	6622300	20195000	15355000	14610000	37365000	39092000	38086000
Q5FKT1	L. acidophilus	380820000	369690000	392590000	146940000	149700000	152230000	84981000	84217000	84019000
Q9I0L4	P. aeruginosa	13678000	14397000	34406000	56864000	58091000	53630000	167890000	166930000	167990000
Q9I3D3	P. aeruginosa	32125000	32520000	28226000	69210000	68049000	65036000	182610000	167840000	187540000
C4IIB9	C. butyricum	89144000	84420000	93885000	118470000	123690000	124770000	437960000	454910000	440030000
C4IHV7	C. butyricum	207200000	197850000	208030000	327270000	357230000	342990000	734200000	634930000	771990000
Q9I0L5	P. aeruginosa	43265000	39673000	44413000	79668000	77384000	80941000	182240000	186970000	180240000
Q82ZE6	E. faecalis	5701200	11148000	9457300	27673000	24281000	22833000	76538000	63643000	80454000
A0A0D7LRE2	C. freundii	21494000	22966000	20687000	92393000	89928000	94174000	9957800	13514000	13307000
A0A0A5P111	C. freundii	8448200	8808400	7823600	32159000	30103000	31983000	2944300	12361000	4663100
C4IER4	C. butyricum	37163000	27964000	34430000	74168000	78291000	65852000	251470000	282470000	277190000
C4IHL0	C. butyricum	73611000	73437000	72089000	132060000	143800000	155780000	404660000	416510000	416050000
Q5FM65	L. acidophilus	360710000	370000000	366840000	146750000	146650000	147170000	82781000	82575000	83225000
C9ACB0	E. casseliflavus	19201000	20817000	16802000	67159000	90914000	90026000	7038400	6337400	7434000
Q834T5	E. faecalis	67847000	66418000	66810000	168480000	164330000	175300000	442330000	443620000	457580000
Q839X9	E. faecalis	50350000	52515000	50973000	136890000	127430000	131810000	333890000	345230000	340070000
Q5FL75	L. acidophilus	122260000	126810000	126450000	41146000	46150000	40375000	16808000	14402000	16557000
Q5FL35	L. acidophilus	545530000	560280000	557650000	230860000	236860000	235660000	119690000	124320000	111960000
C4IHC6	C. butyricum	19274000	17333000	17969000	26906000	26044000	30587000	103230000	110970000	99368000
C4IN13	C. butyricum	16392000	18973000	21373000	26414000	25387000	25507000	160950000	160380000	82553000
Q9HZM8	P. aeruginosa	22534000	20345000	20272000	58609000	57990000	57223000	188120000	184640000	187470000
Q5LGK6	B. fragilis	27424000	33781000	29560000	241060000	239940000	234960000	109280000	108320000	99755000
Q5FMI0	L. acidophilus	235910000	232970000	233980000	83199000	83601000	84765000	41530000	38316000	39221000
C4ICZ5	C. butyricum	168020000	159980000	175480000	294120000	292750000	301920000	763770000	799410000	774990000
C9AAW4	E. casseliflavus	91162000	90821000	95595000	245780000	243440000	251850000	31491000	32209000	32623000
C9AAP2	E. casseliflavus	142730000	145940000	143050000	430690000	427180000	443010000	68548000	67355000	68585000
Q5FM87	L. acidophilus	1527900000	1546600000	1537400000	605940000	581610000	590690000	343860000	332120000	350130000
Q5LGL5	B. fragilis	10231000	8275000	8447900	85404000	76712000	64445000	54126000	23663000	54243000
Q9I4I1	P. aeruginosa	16206000	12264000	11116000	36699000	34212000	35274000	112430000	111880000	109310000
Q5LIN1	B. fragilis	12225000	16601000	16798000	126790000	134530000	134410000	68388000	65702000	63534000
C4IHU6	C. butyricum	58341000	55776000	57616000	103960000	118280000	116770000	362600000	365280000	368650000
C4IMB2	C. butyricum	30865000	29436000	62494000	89526000	83818000	81213000	276660000	269290000	267830000
Q839G4	E. faecalis	177590000	167710000	166900000	346390000	322000000	312070000	811080000	801180000	813740000
Q5FJJ4	L. acidophilus	365660000	365100000	362690000	134480000	122130000	138450000	67357000	64899000	65610000
C4IF40	C. butyricum	519250000	528300000	522530000	690100000	708470000	725290000	2263800000	2351000000	2270800000
A0A0F1RKG0	E. asburiae	12483000	13234000	13571000	1035200	1105200	858990	8532600	8794600	8490600
A0A263VLR1	E. asburiae	22693000	26607000	33908000	13541000	12545000	11584000	10425000	7405000	7835700
O52760	P. aeruginosa	32330000	34344000	38696000	108210000	107800000	107150000	312180000	310390000	314740000
Q9I2U2	P. aeruginosa	54470000	56677000	58068000	112490000	108690000	112370000	338040000	324740000	325930000
J7TAY5	M. morganii	124550000	134140000	122960000	12962000	16294000	18556000	62255000	68823000	45332000
A0A0D7M650	C. freundii	22451000	19406000	19671000	74803000	72281000	73114000	10357000	11347000	5268100
A0A0D7LWL8	C. freundii	30222000	29866000	33579000	95253000	96644000	94138000	9288500	11452000	12894000
A0A0D7LRB3	C. freundii	14283000	5434000	5722700	37717000	40442000	35321000	4817700	5127600	6880600
Q831U3	E. faecalis	10851000	8865200	8472500	43360000	45251000	82996000	205980000	173690000	109050000
A0A0D9JEI3	E. asburiae	33838000	31983000	37263000	5909800	2492800	1722500	16661000	14385000	17346000
A0A0D7M1S3	C. freundii	28538000	25709000	27313000	81339000	80487000	86493000	12660000	13391000	15119000
C4IEZ9	C. butyricum	107300000	154100000	150310000	213340000	292400000	294580000	894480000	914270000	890840000
Q9I0J6	P. aeruginosa	14208000	17032000	16553000	46206000	41303000	44437000	111730000	110000000	111130000
Q836E7	E. faecalis	160680000	164200000	158430000	378940000	365890000	356930000	876690000	870650000	853760000
A0A0D7LUB9	C. freundii	14803000	19267000	13111000	48970000	51006000	48685000	8542600	8926900	27004000
C4IEL7	C. butyricum	28370000	79330000	52947000	109630000	82157000	86779000	265210000	255380000	253120000
Q5FIS0	L. acidophilus	437090000	439750000	392960000	152380000	158760000	143740000	91053000	74246000	82605000
C4IF59	C. butyricum	905810000	900330000	878600000	1474500000	1468300000	1464900000	4273700000	4286900000	4318600000
C4IFM1	C. butyricum	59589000	63567000	59793000	100770000	98965000	100750000	273230000	272650000	275690000
C4IEB6	C. butyricum	173300000	176440000	159120000	319210000	313180000	335200000	852960000	860970000	879420000
Q839I8	E. faecalis	62495000	60304000	57149000	153360000	150500000	139660000	406460000	402490000	402300000
C9ABP8	E. casseliflavus	365430000	367420000	370240000	1144300000	1168000000	1165900000	206860000	201650000	235580000
C4ICX2	C. butyricum	143220000	151120000	173370000	325860000	302710000	321290000	880060000	889210000	837960000
Q5FLX0	L. acidophilus	201740000	187990000	184740000	92529000	88349000	81905000	28887000	26130000	45565000
O82850	P. aeruginosa	120300000	122500000	123350000	252180000	241490000	247720000	628190000	625970000	620060000
Q5FMH5	L. acidophilus	468560000	491950000	490870000	190640000	190610000	189810000	100410000	95415000	93495000
Q5FHU2	L. acidophilus	874380000	837470000	842070000	270930000	280140000	300950000	180320000	183160000	158500000
C9A806	E. casseliflavus	6630000	4457000	5788800	32604000	39918000	33675000	96683000	95765000	81009000
J7U5R1	M. morganii	95053000	136780000	141480000	21349000	21781000	19394000	65691000	65681000	67264000
P38100	P. aeruginosa	7926300	6019100	16865000	21816000	25274000	24166000	52531000	52643000	55347000
A6TI57	K. pneumoniae	19164000	23131000	19104000	48465000	49490000	54341000	175850000	172230000	171660000
Q5FI54	L. acidophilus	255950000	249880000	243700000	113220000	118230000	107910000	44675000	50229000	49763000
P24474	P. aeruginosa	32938000	41096000	38499000	106980000	103500000	109820000	303410000	301960000	308930000
A0A0D7LPY7	C. freundii	40983000	44899000	46119000	119630000	121290000	119560000	16840000	18946000	14802000
Q5FM22	L. acidophilus	805470000	801200000	808980000	325250000	320890000	326530000	187050000	188060000	180910000
Q5FM89	L. acidophilus	1035200000	1012400000	1081600000	407250000	406130000	386600000	237910000	229430000	228680000
Q5FIP3	L. acidophilus	160710000	163580000	156070000	70267000	61755000	68785000	22977000	20519000	22657000
J7TWZ3	M. morganii	226800000	272640000	269990000	87276000	89072000	90719000	64360000	64824000	69675000
C9A5I7	E. casseliflavus	103640000	96207000	98647000	279800000	284850000	287350000	46519000	47290000	43967000
C4IHN4	C. butyricum	60424000	62258000	59288000	113930000	106580000	115300000	342690000	329960000	341570000
C9A9E7	E. casseliflavus	79904000	78235000	82655000	237790000	232920000	272280000	27197000	26509000	25642000
C4IKU7	C. butyricum	4034000	8862500	10589000	20787000	20525000	21080000	75981000	76386000	77584000
Q9HVA2	P. aeruginosa	45367000	44087000	44181000	97259000	97694000	98169000	294340000	290030000	302580000
A6THE3	K. pneumoniae	37757000	36570000	35217000	69916000	52091000	76134000	11056000	8836800	15685000
Q9HWC6	P. aeruginosa	209190000	197270000	205100000	490090000	472350000	470500000	1219600000	1194300000	1210700000
A0A0F1DCG2	E. asburiae	36996000	39662000	38064000	1635100	2589900	2539700	12938000	14232000	12875000
Q5FHQ8	L. acidophilus	169710000	168260000	168280000	82126000	76317000	84243000	37323000	38133000	38184000
C4IJH5	C. butyricum	24861000	24564000	25701000	48284000	48765000	47041000	149850000	150690000	155830000
C4IMA8	C. butyricum	53954000	56368000	56414000	104460000	107180000	105140000	372750000	361240000	359780000
Q51567	P. aeruginosa	80198000	84420000	72562000	178420000	179680000	174800000	536180000	561980000	528220000
Q833M7	E. faecalis	7844800	12266000	7377100	16424000	19036000	21098000	60456000	64524000	60379000
C4IF38	C. butyricum	409210000	428330000	421780000	680960000	673160000	691310000	1846800000	1886700000	1927900000
C9A9D0	E. casseliflavus	8494800	9667300	9790100	38884000	37365000	35571000	5598300	3606800	5198600
C4ICU9	C. butyricum	111030000	138320000	106490000	182680000	184180000	189650000	511120000	503860000	508560000
Q5L7Q2	B. fragilis	10462000	8119100	6517900	209760000	201430000	202100000	74762000	59186000	75633000
C9ACE3	E. casseliflavus	22459000	22895000	22311000	82931000	77518000	79807000	24279000	15023000	18778000
A0A4S2WQV0	C. freundii	41434000	40397000	39310000	97678000	105080000	110660000	22691000	14525000	23407000
C4IN16	C. butyricum	46101000	34358000	38126000	174170000	59357000	43428000	179930000	183230000	188080000
C4IJ89	C. butyricum	188150000	201480000	208390000	338730000	331150000	334330000	1039900000	1032100000	1061000000
A0A0D7LYB1	C. freundii	89719000	91577000	89155000	241240000	252180000	253040000	30040000	30846000	31281000
C4IMK2	C. butyricum	34817000	32600000	31579000	64259000	59729000	56319000	162320000	161700000	167460000
O82851	P. aeruginosa	98588000	125980000	95863000	212530000	217040000	206910000	673610000	669770000	657250000
Q5FHQ7	L. acidophilus	246830000	256210000	259070000	76723000	67963000	69151000	45472000	33362000	32315000
A0A0D7LND8	C. freundii	10528000	9698600	8902100	35920000	43769000	27493000	3331200	3727000	3447500
Q835U8	E. faecalis	26876000	28999000	28421000	36542000	40095000	40021000	94651000	93373000	93553000
C9ACX4	E. casseliflavus	45177000	44015000	44969000	102600000	100430000	97077000	28863000	29692000	31290000
Q5FMF5	L. acidophilus	866550000	835370000	840990000	520490000	510990000	502640000	218710000	219770000	223580000
C4IN19	C. butyricum	58040000	60331000	57898000	113640000	110410000	104450000	386190000	378740000	390980000
P0A8E9	E. coli	382780000	176180000	264800000	118520000	173220000	113960000	66610000	69369000	118520000
C9ACS1	E. casseliflavus	20150000	22472000	21730000	74564000	70326000	78192000	8696500	7340800	9027700
A0A0D7LNA1	C. freundii	44679000	42960000	26903000	99898000	96281000	100250000	20607000	22800000	21737000
Q5FMB5	L. acidophilus	165970000	184620000	177340000	59024000	60260000	62634000	29565000	22798000	22195000
A0A0D7LQH9	C. freundii	17040000	17253000	17624000	39034000	38510000	40622000	4537600	5504900	4646600
P0AE10	E. coli	405920000	399850000	380120000	325620000	317620000	316410000	86175000	92448000	82493000
Q835L0	E. faecalis	59029000	55734000	43649000	108680000	93964000	73056000	376370000	310270000	330140000
Q5FJM4	L. acidophilus	583900000	590570000	570980000	204980000	205670000	221200000	126510000	124520000	122660000
Q5FLL1	L. acidophilus	282100000	282330000	274630000	127930000	120070000	123510000	52829000	49434000	49770000
C4IEK4	C. butyricum	79068000	77917000	74748000	115580000	115530000	109370000	343930000	343920000	356900000
Q831G0	E. faecalis	90682000	84165000	92251000	190210000	195050000	187640000	386040000	373970000	393550000
Q835G1	E. faecalis	35944000	38494000	39108000	95700000	98637000	100650000	219110000	222980000	219920000
C4IHY6	C. butyricum	22495000	31662000	21432000	60840000	60887000	65413000	179280000	178310000	188490000
C4IEC6	C. butyricum	23592000	15398000	26564000	46691000	49286000	47268000	147910000	149630000	148280000
H7C7A0	E. faecalis	407010000	435850000	450370000	943050000	942650000	928820000	2150300000	2809700000	2139300000
Q5L8L9	B. fragilis	21859000	25523000	27396000	185040000	180850000	183790000	81672000	75417000	79061000
C4IHX6	C. butyricum	51312000	55158000	54285000	91617000	93355000	88307000	254000000	252650000	259870000
Q5FKW1	L. acidophilus	442720000	459470000	454610000	147860000	144850000	150140000	92815000	97184000	93337000
Q839H4	E. faecalis	33802000	35339000	35637000	60541000	60499000	62855000	189640000	190630000	189670000
C4IF20	C. butyricum	706000000	705460000	708560000	1327700000	1327700000	1328500000	3943800000	4048000000	3767200000
P26480	P. aeruginosa	7294200	5647400	5365800	22584000	32842000	28595000	73451000	69475000	55906000
A0A0D7LIQ5	C. freundii	6862300	6165400	6444100	21933000	23967000	24320000	3354800	1814600	3820600
C9A8C5	E. casseliflavus	24429000	24935000	25976000	83243000	82556000	86838000	10055000	12316000	10045000
C4IJB2	C. butyricum	62482000	47318000	48606000	126810000	138020000	123960000	186710000	188010000	177190000
Q832R0	E. faecalis	24555000	28138000	27076000	65529000	66012000	64165000	159880000	163910000	167100000
Q5FMD7	L. acidophilus	1076200000	1081400000	1055200000	405840000	426070000	421240000	241020000	234310000	237420000
Q5LCH4	B. fragilis	13254000	13466000	11667000	120990000	129820000	127020000	58862000	65799000	58504000
Q5FN03	L. acidophilus	1154000000	1151600000	1161100000	426190000	411700000	424680000	264150000	264060000	260360000
C4ILY4	C. butyricum	56847000	60481000	63033000	107050000	101500000	102430000	277500000	280320000	282990000
C4ICX1	C. butyricum	75722000	64137000	75341000	241230000	234990000	198330000	546500000	540620000	541120000
A0A143I1W5	E. asburiae	31845000	37552000	31959000	4928800	4703800	5183500	18671000	18926000	19310000
Q9HWE7	P. aeruginosa	77882000	78041000	69278000	195380000	201590000	213930000	559180000	563840000	570240000
M1SQQ0	M. morganii	148150000	105530000	143790000	12751000	8883600	11188000	59222000	59082000	58376000
C9A7V5	E. casseliflavus	178270000	175100000	150170000	387800000	288730000	275300000	85961000	74818000	74647000
A0A0D7LKN2	C. freundii	720370	2481400	2795000	11713000	12198000	12727000	1766800	1556700	1632500
Q5LEW4	B. fragilis	10921000	10382000	12056000	123680000	127650000	124520000	54978000	56380000	58421000
P37062	E. faecalis	50492000	74798000	50949000	185990000	193080000	193690000	415090000	422280000	428840000
J7SK25	M. morganii	293000000	273700000	287470000	39648000	24590000	51803000	133130000	143160000	138620000
Q9I2T9	P. aeruginosa	7023300	5754900	7725100	14088000	19708000	18307000	46059000	38641000	46924000
Q836G5	E. faecalis	20198000	18204000	16756000	39853000	40310000	41851000	123840000	125490000	125740000
C4IDF5	C. butyricum	36732000	34374000	36674000	66680000	61407000	60383000	177170000	178380000	186300000
Q5FM78	L. acidophilus	790290000	759180000	748220000	309400000	297570000	313150000	183140000	189090000	191420000
Q5LHE6	B. fragilis	7802700	23663000	6219000	207500000	217120000	78720000	27887000	29377000	24901000
Q9I0J9	P. aeruginosa	7098400	11635000	3472600	14626000	19637000	19138000	59074000	58600000	62536000
C4IMP2	C. butyricum	59998000	57954000	53257000	143370000	153020000	153150000	317590000	331110000	319960000
Q5LIL0	B. fragilis	29801000	28014000	21250000	228010000	241080000	239650000	64164000	63199000	64779000
C9A8T1	E. casseliflavus	201430000	257280000	210100000	117920000	125270000	124080000	13079000	20493000	12746000
C9A9F8	E. casseliflavus	227360000	227830000	224010000	594820000	603230000	590820000	98416000	101620000	90334000
A0A0H3FMZ1	K. aerogenes	78051000	77105000	76914000	178460000	167550000	174610000	328420000	303130000	297850000
A0A0A5PC67	C. freundii	559960000	549710000	550230000	1411400000	1380300000	1095000000	250840000	272380000	248140000
C9A7R4	E. casseliflavus	20866000	19224000	17247000	64651000	60215000	113570000	18999000	17414000	21528000
Q9HXZ4	P. aeruginosa	7708100	8387800	8631200	23450000	27089000	27726000	90356000	93120000	93997000
Q835M1	E. faecalis	74947000	74311000	65106000	159660000	169790000	168320000	397090000	396980000	392360000
M1RK96	M. morganii	94054000	98177000	81313000	9731800	9589200	8668800	30964000	27384000	31531000
C4IF50	C. butyricum	172990000	178040000	182480000	472030000	466860000	464760000	1478400000	1460200000	1477100000
Q9HVC4	P. aeruginosa	98614000	102280000	105590000	241440000	242840000	259760000	524790000	527220000	530830000
C4IMB3	C. butyricum	37342000	31372000	35499000	63977000	62967000	60308000	194740000	203110000	198630000
Q5FIG3	L. acidophilus	244910000	242800000	237310000	94541000	92097000	90374000	45489000	44472000	43692000
Q9HXM5	P. aeruginosa	31423000	26142000	21049000	61696000	55542000	64448000	146900000	155820000	146860000
Q833H0	E. faecalis	61313000	54719000	57565000	91381000	93890000	24324000	188580000	195380000	198640000
C4IF41	C. butyricum	655210000	671440000	674760000	1227400000	1271000000	1245000000	3368700000	3505300000	3509300000
C4IMV3	C. butyricum	24626000	15956000	17274000	49888000	54574000	55748000	164140000	169210000	179900000
Q5FLL0	L. acidophilus	295900000	304150000	298190000	113310000	121640000	120540000	56877000	62530000	57510000
A0A0H3FYW2	K. aerogenes	30532000	33980000	34823000	111690000	112140000	102970000	208280000	196270000	211560000
C4ILL1	C. butyricum	24624000	21717000	22601000	39151000	40021000	37110000	124080000	124850000	119580000
Q9HY13	P. aeruginosa	15247000	13016000	11712000	42960000	48459000	47554000	137860000	145110000	146290000
Q9HZJ2	P. aeruginosa	20480000	23875000	24211000	66353000	67804000	59796000	158900000	159140000	155620000
C4IJC2	C. butyricum	70808000	71433000	71044000	124510000	131910000	129960000	354100000	342360000	342350000
Q5LAQ0	B. fragilis	25831000	24043000	17280000	245460000	227110000	229750000	44311000	45663000	42195000
A0A0D7LXZ3	C. freundii	5671200	5903800	5997000	21071000	20822000	16474000	3155200	3040500	3268700
A0A0D7LWR8	C. freundii	20764000	20618000	18734000	54800000	54096000	54054000	9322400	9609200	9828000
Q9I6Z1	P. aeruginosa	57199000	48316000	49641000	126330000	132410000	133830000	388140000	401730000	366360000
Q5FLN0	L. acidophilus	408840000	410170000	394120000	109200000	115850000	125770000	52375000	60357000	49882000
Q5FJK0	L. acidophilus	196330000	204540000	214910000	70394000	87370000	91911000	39925000	41919000	44736000
C4IEM9	C. butyricum	221960000	220450000	224950000	199990000	206320000	206950000	783800000	792130000	774290000
C4IE08	C. butyricum	70099000	76360000	71480000	105200000	119890000	104930000	391420000	399390000	399380000
C4IHP0	C. butyricum	73371000	78637000	82295000	172280000	166260000	152650000	470770000	433530000	456200000
A0A0H3FQ96	K. aerogenes	9612500	10196000	9210300	33603000	37093000	33197000	109820000	110650000	111880000
Q839G3	E. faecalis	90912000	98003000	96970000	236030000	249630000	243710000	555320000	560370000	542300000
Q834T3	E. faecalis	466510000	524700000	512560000	1099200000	1110700000	1106900000	2464600000	2530400000	2527900000
Q837W9	E. faecalis	10844000	11297000	9871700	33172000	31218000	30432000	81806000	81708000	82386000
Q5FMB4	L. acidophilus	66152000	97897000	102980000	17583000	33957000	34045000	12231000	13369000	8112100
Q9HYT5	P. aeruginosa	204540000	203010000	154020000	429380000	426770000	405740000	1365000000	1375800000	1311500000
C4IJU2	C. butyricum	38170000	36307000	35682000	75564000	74621000	58613000	223360000	217110000	146670000
C4IJM9	C. butyricum	55125000	53464000	52597000	100380000	104080000	103860000	358830000	343570000	312520000
Q51422	P. aeruginosa	11467000	12322000	11446000	52485000	53292000	55014000	85557000	88409000	87587000
A6THH2	K. pneumoniae	73571000	67811000	88287000	112550000	114540000	113580000	36893000	35171000	35013000
Q5FM74	L. acidophilus	1183700000	1250600000	1244500000	516790000	504520000	510830000	253270000	264890000	250940000
C4IL90	C. butyricum	95687000	98350000	94645000	142800000	137600000	142970000	418020000	409880000	418890000
Q8XBP7	E. coli	26420000	28288000	24984000	42636000	35659000	31907000	10780000	10144000	13186000
C4IMA9	C. butyricum	29354000	30809000	31515000	66978000	65511000	67641000	259840000	242280000	250170000
A0A243TKL4	C. freundii	5815500	5606000	4956100	16525000	17563000	18374000	2370300	2504200	2991900
Q837V2	E. faecalis	3084300	3381600	3151400	9382700	18369000	15344000	90686000	91091000	88708000
Q9I3D1	P. aeruginosa	78929000	80181000	81920000	102350000	105330000	107950000	335460000	314840000	314540000
A6TF26	K. pneumoniae	20189000	15313000	16265000	35879000	39639000	41925000	7750200	7700900	6797100
C4IDY5	C. butyricum	71906000	69027000	75523000	139800000	130570000	133000000	357400000	361760000	361730000
C4IMT4	C. butyricum	20734000	18974000	18066000	33692000	33551000	34935000	151050000	149850000	155280000
O52759	P. aeruginosa	78079000	82324000	74571000	135270000	312570000	151170000	1117500000	951150000	909750000
Q5FIY9	L. acidophilus	177290000	181720000	178410000	67602000	48299000	66979000	29690000	30272000	30159000
Q9HW72	P. aeruginosa	20169000	21462000	20186000	58477000	56125000	52795000	169920000	189050000	183660000
C9A8F9	E. casseliflavus	55983000	61556000	62220000	269150000	279960000	275530000	43530000	46799000	44496000
J7U3B2	M. morganii	31101000	108750000	106390000	5783800	6154400	4940400	14221000	16277000	15936000
C4IHF8	C. butyricum	96700000	96234000	92132000	166710000	168130000	164260000	423050000	436830000	422950000
A0A0H3FN52	K. aerogenes	1687400	2180600	2037300	6547700	19949000	8863500	29367000	31419000	24761000
A0A0D7LYV7	C. freundii	54262000	55805000	55599000	104180000	103470000	106640000	32398000	31393000	29812000
Q9HWE5	P. aeruginosa	87145000	88089000	85669000	211620000	212100000	216350000	576810000	574250000	572680000
C4IMI6	C. butyricum	53502000	53531000	55475000	31420000	30836000	54178000	138870000	140530000	135120000
A0A0H3FZS7	K. aerogenes	6532200	6079100	6304200	17781000	14242000	19288000	28012000	28498000	28529000
J7U2R0	M. morganii	61006000	61215000	66656000	6882600	10177000	7935200	32894000	32758000	29213000
Q9I3F6	P. aeruginosa	17482000	16080000	13910000	54052000	39851000	56004000	116290000	125830000	114170000
Q5FKF3	L. acidophilus	1973800000	1969300000	1951900000	678950000	611730000	654940000	459800000	456720000	478170000
Q5FM59	L. acidophilus	1236600000	1214400000	1228900000	481060000	485520000	469650000	256950000	245850000	252300000
J7U6C4	M. morganii	38683000	37878000	39516000	4147300	2514100	5075600	18761000	19258000	17442000
J7SL95	M. morganii	1553200000	1549200000	1495100000	192610000	206980000	217180000	717190000	718630000	721770000
Q830Z1	E. faecalis	87596000	88019000	81138000	175110000	172450000	175290000	453570000	437820000	459800000
Q5FJQ3	L. acidophilus	399120000	403940000	410750000	156660000	152540000	163420000	89531000	90401000	102010000
C4IJV8	C. butyricum	25773000	25650000	19864000	37666000	44216000	44397000	153420000	158760000	160660000
Q9HXH0	P. aeruginosa	2977300	9890000	8474400	31174000	32868000	32489000	82572000	80389000	82960000
O52762	P. aeruginosa	10822000	11226000	10074000	40459000	38526000	35960000	85908000	89064000	84529000
C4IEL2	C. butyricum	44823000	51224000	51153000	105170000	104680000	103610000	334610000	332990000	340310000
C9A585	E. casseliflavus	61795000	65252000	59563000	158360000	154990000	150940000	22990000	27428000	16515000
Q9I502	P. aeruginosa	5345200	6675000	10860000	18955000	17630000	19667000	53965000	53833000	52247000
C4IED7	C. butyricum	52422000	51583000	54317000	84090000	86180000	84048000	243930000	241600000	239640000
A0A0A5SRI4	C. freundii	239650000	231440000	236490000	586420000	584530000	554800000	128390000	136100000	117320000
J7TQ04	M. morganii	60595000	65530000	56391000	18423000	17769000	25745000	63761000	71275000	67632000
J7TVI2	M. morganii	893440000	883230000	880010000	92946000	100760000	100030000	339290000	322550000	337470000
A0A0D7LWT4	C. freundii	120130000	121260000	123680000	384390000	374850000	352400000	60422000	59773000	63828000
M1RNP7	M. morganii	83378000	82661000	75928000	12031000	6195000	8105600	17989000	16875000	19298000
Q5LIB4	B. fragilis	8095500	6637500	4751400	101560000	105230000	102200000	56997000	61296000	58997000
P23530	E. faecalis	16286000	15279000	15980000	62776000	63089000	66444000	145180000	141210000	145520000
C4IGM8	C. butyricum	79116000	76007000	79166000	143320000	131820000	133510000	454190000	447940000	459360000
Q5FN14	L. acidophilus	132490000	130070000	136460000	54902000	56534000	54157000	19266000	20646000	35338000
A0A0D7LFQ4	C. freundii	26947000	26718000	28940000	70605000	65148000	59577000	12929000	5892600	14778000
Q836Z4	E. faecalis	19987000	19078000	19992000	50370000	52180000	52399000	157820000	150660000	157190000
C9A6L8	E. casseliflavus	269490000	218340000	223560000	497140000	475140000	493820000	122890000	115170000	105620000
Q5LAX2	B. fragilis	27607000	26388000	27109000	77584000	85567000	83208000	111420000	109530000	114360000
C9ACQ1	E. casseliflavus	49352000	54826000	59885000	149900000	146300000	157840000	22346000	14380000	9954900
C4IF51	C. butyricum	421870000	435150000	430700000	748230000	727360000	701210000	2127700000	2069200000	2045700000
C4IF56	C. butyricum	833590000	837110000	841970000	1339900000	1350600000	1333700000	4651300000	4670900000	4713300000
C4ID37	C. butyricum	14552000	15203000	15857000	30309000	28256000	32915000	90294000	89868000	96321000
Q5LAX6	B. fragilis	12633000	11607000	19053000	169160000	142360000	155180000	61971000	53557000	48154000
Q836R3	E. faecalis	18270000	19091000	25089000	39076000	39158000	40343000	130180000	134460000	129630000
A6T7U0	K. pneumoniae	45979000	48754000	47502000	30493000	26627000	26557000	11834000	18593000	12399000
C9AB32	E. casseliflavus	33416000	34052000	25003000	107030000	134260000	101220000	16995000	18133000	16938000
C9ADC8	E. casseliflavus	41178000	45111000	42787000	221740000	218080000	224430000	19514000	21146000	17570000
Q8X8L5	E. coli	21353000	22182000	18916000	19267000	14892000	13644000	5921700	5621300	5706400
Q5LD58	B. fragilis	36441000	40181000	32447000	150830000	148230000	155690000	123210000	120570000	119820000
Q5FJX3	L. acidophilus	281850000	283930000	285120000	136980000	139830000	116900000	61873000	62429000	66411000
Q9HWD8	P. aeruginosa	191710000	196130000	194080000	492660000	476070000	486430000	1249400000	1219200000	1276500000
Q833J0	E. faecalis	55233000	58808000	63269000	147920000	151530000	172580000	319650000	337530000	334420000
A0A0A5UNC3	C. freundii	31424000	28679000	30366000	82180000	80461000	83140000	10479000	10566000	13024000
C9A9H3	E. casseliflavus	196540000	197640000	195570000	602100000	627480000	624850000	83021000	84126000	110280000
Q9LCT3	P. aeruginosa	6397000	4088900	15322000	17710000	19763000	16165000	71927000	63478000	72058000
C4IN47	C. butyricum	45755000	38945000	42341000	101640000	51799000	87628000	136220000	234160000	147470000
Q5LD89	B. fragilis	8377000	8018600	8684800	98643000	95794000	110790000	41692000	40196000	38186000
J7TD55	M. morganii	40299000	48315000	44800000	5292300	4432500	6002200	28182000	16429000	21529000
C4IEL6	C. butyricum	11263000	13287000	12731000	24397000	70913000	115900000	139950000	155340000	124380000
Q833I1	E. faecalis	16967000	17495000	15416000	35905000	37369000	36893000	138210000	134250000	129050000
Q9HW93	P. aeruginosa	3723600	8774700	7986000	13737000	41154000	13790000	23569000	23577000	25030000
C4IH25	C. butyricum	34507000	36998000	19966000	75521000	83524000	73747000	142830000	141600000	146180000
Q5FKU9	L. acidophilus	258940000	237830000	260530000	99104000	95665000	99851000	45664000	45863000	45539000
Q5FMF7	L. acidophilus	802880000	823850000	790500000	258420000	249760000	253180000	156010000	161940000	154750000
Q5FMP2	L. acidophilus	302620000	312570000	286590000	117170000	125180000	113410000	71947000	70192000	72719000
A0A0F5BNS7	E. asburiae	35716000	35110000	34186000	536250	358340	163230	3051800	6607800	6274800
C4IN15	C. butyricum	21198000	31546000	11894000	35731000	35103000	35858000	101440000	105250000	107800000
A0A0D7M1N4	C. freundii	9139200	9190500	16302000	68190000	66785000	66673000	5212300	5939300	6198900
Q837V3	E. faecalis	12184000	12752000	13288000	36470000	35304000	33738000	105210000	105030000	100480000
Q5FJC6	L. acidophilus	136600000	139840000	132500000	50900000	51316000	51706000	37396000	19777000	35562000
Q832R7	E. faecalis	20246000	19605000	22116000	43681000	43068000	49456000	138980000	138900000	139760000
V5YNU3	C. freundii	23162000	21000000	22714000	54945000	54642000	58167000	10710000	10724000	7568700
C4IHA3	C. butyricum	72048000	70640000	66759000	122370000	132120000	128400000	381620000	390330000	400550000
C4ILT2	C. butyricum	60844000	56878000	59127000	95595000	97648000	98951000	306540000	302150000	297440000
A0A0A5SRN0	C. freundii	52405000	43016000	52548000	113190000	116640000	119200000	21660000	21917000	21923000
Q5FML0	L. acidophilus	230650000	233170000	234090000	97613000	99747000	73889000	42043000	53476000	57290000
Q5LJ19	B. fragilis	21705000	24493000	22552000	223770000	230610000	214680000	75152000	81908000	109210000
P0C1G0	L. acidophilus	741950000	727740000	739850000	229660000	235590000	224710000	132100000	128200000	130200000
Q9HZA6	P. aeruginosa	18829000	20433000	21682000	49683000	45182000	46898000	138240000	140750000	139940000
Q5LIB6	B. fragilis	17239000	14033000	22593000	105480000	64417000	101680000	25622000	27669000	26089000
C4IJ99	C. butyricum	82119000	88337000	81877000	143750000	142470000	145290000	355040000	361000000	355870000
Q836Q9	E. faecalis	4660900	4367600	5678600	17922000	19260000	18017000	63514000	67000000	71861000
A0A0D7LR04	C. freundii	53846000	46388000	61678000	194760000	195240000	184950000	32816000	30473000	35881000
A0A0D7LWJ1	C. freundii	149430000	141510000	133350000	286560000	288000000	302230000	73814000	68816000	75565000
C4IEC8	C. butyricum	12078000	11738000	12663000	26091000	41664000	27854000	82133000	80388000	86655000
Q839Y4	E. faecalis	142130000	122890000	126530000	250340000	241970000	282050000	929880000	706580000	935450000
A0A0A5P9Y3;P66072	C. freundii;E. coli	564080000	567870000	558390000	839060000	842550000	861630000	258080000	277310000	273200000
Q5FM34	L. acidophilus	99392000	88917000	85739000	38566000	33429000	34588000	19727000	20554000	18919000
C4IEE7	C. butyricum	23002000	21507000	21136000	35923000	32230000	35574000	121670000	116580000	120890000
J7U486	M. morganii	49271000	48755000	48639000	4784600	3331100	6041600	20244000	23952000	27425000
Q5FL70	L. acidophilus	324800000	307340000	272840000	83473000	83123000	80428000	54098000	54940000	53852000
Q5FM93	L. acidophilus	1491400000	1469600000	1496200000	652820000	673690000	660760000	318930000	312130000	312450000
A0A0H3FKW7	K. aerogenes	1195300	1482400	1256700	5122100	4499500	4176500	14081000	13902000	14407000
C9ACF7	E. casseliflavus	40344000	42398000	40263000	231120000	175400000	177550000	20892000	24751000	15317000
C9A8M2	E. casseliflavus	65990000	67433000	61212000	227270000	222410000	231660000	32950000	24649000	32882000
Q5FMB2	L. acidophilus	201300000	201290000	203630000	67256000	63807000	68716000	35593000	36574000	34958000
P0DM33	E. faecalis	13513000	16723000	15222000	46177000	63307000	52032000	216070000	212920000	212490000
Q9I6Z3	P. aeruginosa	144690000	141010000	143630000	368980000	375350000	377870000	1204100000	1070500000	1148100000
P48372	P. aeruginosa	5090200	2668200	3515000	15270000	12584000	13580000	51785000	50925000	51788000
Q9I5Y8	P. aeruginosa	22354000	26647000	15753000	37101000	38911000	41828000	98126000	101700000	99685000
Q833I2	E. faecalis	24467000	23061000	22571000	50422000	34648000	48845000	141450000	152180000	144390000
Q837D6	E. faecalis	20819000	22551000	21349000	57190000	56504000	59963000	140620000	146740000	146470000
Q5L8C1	B. fragilis	77824000	78792000	84977000	377530000	402840000	377310000	130780000	89048000	135610000
Q9RGY8	L. acidophilus	355930000	362610000	342280000	131430000	127420000	125900000	73556000	74618000	72494000
C9A9M7	E. casseliflavus	107920000	113780000	114330000	320700000	334020000	306190000	74938000	76875000	69270000
C4IBX3	C. butyricum	494100000	517470000	522620000	815820000	830770000	837760000	2190600000	2224700000	2139100000
A6THB1	K. pneumoniae	322440000	353160000	348290000	144010000	133510000	132880000	101690000	98884000	103720000
Q834A6	E. faecalis	20028000	22162000	23607000	58488000	56940000	59465000	148100000	153160000	149990000
C4IKL3	C. butyricum	14931000	9793000	14232000	39101000	43529000	35093000	121760000	110120000	116700000
C9ABP4	E. casseliflavus	27191000	30321000	28359000	76749000	75128000	80044000	16004000	15800000	17126000
G3XD87	P. aeruginosa	8748800	8784000	10261000	27731000	29530000	28986000	76118000	76511000	72015000
Q832Z2	E. faecalis	65389000	63713000	65195000	125270000	132430000	134290000	362580000	370420000	356160000
Q9HXM6	P. aeruginosa	24368000	23525000	23505000	55530000	57175000	55982000	151210000	162450000	158790000
C4IK45;C4ICL0	C. butyricum	41710000	46701000	45307000	32956000	34640000	32497000	142280000	132840000	130550000
J7U9S0	M. morganii	145230000	135440000	139930000	20601000	19356000	19040000	72402000	81303000	61865000
C4IE67	C. butyricum	58589000	78052000	75193000	132980000	140490000	132800000	348980000	365090000	356120000
Q5FLE5	L. acidophilus	105860000	99303000	101880000	49673000	54459000	52851000	26657000	23672000	27858000
Q5L9B1	B. fragilis	8696200	8436400	9851900	68708000	68435000	67372000	33854000	34440000	35245000
Q5LC98	B. fragilis	4980400	4320200	5476200	48345000	56990000	52848000	19996000	23125000	24334000
Q839H0	E. faecalis	35845000	35892000	38249000	92696000	94190000	90485000	212040000	207240000	212980000
C4IHN9	C. butyricum	43158000	42330000	41009000	97488000	93060000	96830000	309580000	303270000	292410000
A0A0D7M5U4	C. freundii	24756000	25482000	28227000	89577000	118000000	93206000	14038000	16690000	14552000
A0A0A5P8C5	C. freundii	53921000	57145000	59436000	172490000	175300000	167660000	37587000	40022000	39114000
Q5FLA6	L. acidophilus	219290000	172190000	264240000	63660000	66111000	69434000	30740000	29803000	31789000
Q839F9	E. faecalis	44808000	40888000	37465000	92672000	94036000	89961000	229520000	222920000	223100000
C4IEE1	C. butyricum	52772000	58524000	58489000	109370000	106870000	99529000	288410000	291170000	297850000
Q5FJI5	L. acidophilus	155710000	149810000	154050000	41887000	46109000	44025000	23420000	25592000	22072000
C4IF28	C. butyricum	527520000	511220000	535640000	873540000	920150000	926140000	2256700000	2256100000	2306400000
C4IMU0	C. butyricum	10806000	15872000	12364000	44839000	36880000	29640000	136050000	133600000	133790000
C4ILR7	C. butyricum	27944000	30022000	30943000	49979000	51690000	51142000	142550000	144160000	145180000
O07111	E. faecalis	27915000	29436000	24926000	67142000	68726000	68121000	192910000	184600000	189510000
A0A0D7M5D8	C. freundii	66287000	70046000	68776000	166580000	178750000	179930000	46499000	47678000	43205000
Q5FIY7	L. acidophilus	85541000	84289000	90033000	25560000	27715000	26384000	17391000	15950000	17882000
C4IJ98	C. butyricum	31459000	40018000	39420000	64859000	65989000	69376000	428090000	439270000	498960000
J7U6B0	M. morganii	96673000	95399000	98074000	17180000	16199000	18069000	22422000	28869000	37389000
Q5FMM8	L. acidophilus	1381300000	1373900000	1355900000	504110000	496130000	498750000	211370000	210140000	204360000
A0A0D7M2Q5	C. freundii	161120000	164200000	160230000	410220000	415900000	414200000	97318000	104670000	109130000
Q5FM80	L. acidophilus	525290000	511660000	537590000	193720000	178660000	198010000	114080000	123260000	118160000
C4ILY8	C. butyricum	19299000	13646000	18752000	34314000	35197000	33087000	101720000	100640000	105420000
C4IMQ8	C. butyricum	19949000	22116000	12874000	43171000	41024000	46266000	149030000	151050000	152130000
C4IIM2	C. butyricum	53723000	53710000	59046000	97303000	91392000	91731000	207190000	213840000	217600000
Q5FIM1	L. acidophilus	207980000	197720000	207420000	83578000	84675000	82853000	51253000	54569000	38934000
A0A0D7M737	C. freundii	10719000	11077000	15844000	40492000	36540000	36856000	4658600	6517200	4068100
C4IN17	C. butyricum	112590000	115590000	118040000	56395000	60457000	62225000	212640000	211860000	216620000
A0A0H3FZI5	K. aerogenes	1135100	2233200	844400	6584800	7875200	10763000	51953000	53074000	57566000
A0A0A5UUB3	C. freundii	113410000	122580000	127500000	367090000	378310000	357740000	79535000	82515000	80190000
C4IEA4	C. butyricum	9179200	7107700	8245400	25034000	25144000	24874000	47387000	53622000	48476000
Q9I3D2	P. aeruginosa	50488000	49335000	47969000	121170000	115710000	119290000	361190000	376200000	355870000
Q5FLS5	L. acidophilus	105710000	104000000	98227000	42167000	31312000	41033000	20120000	21420000	19716000
C4ICI1	C. butyricum	5641100	5712000	4524200	13199000	18459000	11104000	101580000	88309000	93671000
P0ABC8	E. coli	19939000	22699000	20764000	38504000	34901000	32671000	13124000	11558000	5869900
C4IHR9	C. butyricum	26554000	27535000	27520000	57070000	60864000	70487000	213350000	183150000	206060000
C4IIK8	C. butyricum	20619000	43348000	42014000	68126000	63884000	57732000	230200000	236340000	236310000
Q5FKX2	L. acidophilus	719120000	737670000	687390000	269650000	269970000	258150000	150640000	140740000	150780000
Q5FJK8	L. acidophilus	726000000	733840000	702170000	305340000	306140000	304760000	187410000	190220000	190960000
Q5L8C4	B. fragilis	46010000	47055000	53134000	392580000	376370000	302230000	105020000	110390000	92597000
C9ACY4	E. casseliflavus	305120000	296920000	303130000	1046500000	1006900000	1031800000	104520000	110820000	102080000
C4IE61	C. butyricum	7020700	18279000	9926800	31410000	33490000	32281000	89901000	89670000	90725000
Q839D9	E. faecalis	10932000	9670000	10906000	23269000	28724000	22541000	70444000	70151000	70272000
M1RLK8	M. morganii	51030000	51648000	52378000	5779800	5281600	6888300	22134000	22537000	22521000
C4IMH7	C. butyricum	50957000	52175000	51503000	89205000	91910000	89451000	272300000	266720000	261890000
C4IHN7	C. butyricum	30209000	25726000	24982000	42373000	44189000	75264000	218870000	208000000	203770000
C4IMS8	C. butyricum	135210000	135110000	137660000	195260000	189720000	190550000	642880000	686520000	673060000
Q82ZI6	E. faecalis	62186000	60654000	65469000	126610000	118190000	106440000	431620000	411470000	439220000
Q5FM76	L. acidophilus	1033100000	1072200000	1061800000	460780000	440540000	441410000	265780000	251340000	273490000
A0A0F5LXC9	C. freundii	2387500	2071200	2302300	13456000	13599000	13557000	1358500	1319600	1301100
C4IE79	C. butyricum	17538000	9237000	13745000	73006000	70720000	73668000	134100000	144470000	138800000
C9AB66	E. casseliflavus	30251000	31579000	32796000	93605000	95271000	96328000	9940300	10246000	12458000
A6TIL8;A0A0F3YEJ1	K. pneumoniae;E. asburiae	65825000	69688000	69866000	208390000	215130000	209400000	32095000	31343000	33724000
O30508	P. aeruginosa	9651200	22139000	11931000	46177000	43847000	47693000	144550000	147580000	145900000
C9A7E1	E. casseliflavus	59021000	55590000	55923000	146900000	164810000	157640000	17400000	18430000	19704000
A0A0D7LSF3	C. freundii	26053000	22660000	27433000	102820000	88257000	87762000	15134000	13331000	6467700
Q5FM75	L. acidophilus	874060000	822910000	851720000	223560000	319260000	328760000	201390000	198850000	205310000
C9A7B2	E. casseliflavus	117620000	111710000	115840000	289920000	295610000	299650000	56665000	60233000	57828000
J7TKV4	M. morganii	45107000	55714000	46999000	43346000	5702400	7553000	13046000	12368000	12536000
C4IHS2	C. butyricum	85224000	82200000	85150000	156270000	152020000	151320000	422850000	418610000	422900000
Q5FJK4	L. acidophilus	50174000	49867000	48607000	11268000	11778000	8965300	10312000	11705000	12361000
C4IJ06	C. butyricum	15116000	17722000	17633000	36338000	35177000	39474000	131550000	126730000	127110000
C4IDD1	C. butyricum	49766000	81830000	74131000	114940000	118100000	130320000	438130000	421250000	444430000
Q5FMH0	L. acidophilus	141100000	144430000	135990000	55048000	55838000	50627000	26006000	26052000	25724000
Q5FL54	L. acidophilus	128460000	125460000	126090000	50160000	49538000	49517000	37022000	39902000	39379000
J7TDC2	M. morganii	98804000	96650000	96860000	10946000	8303200	9939000	32805000	36929000	35095000
Q9HYL2	P. aeruginosa	21867000	20926000	22823000	87052000	86556000	88129000	287990000	288600000	277830000
A6TC86	K. pneumoniae	11269000	11931000	9718800	15702000	13666000	11987000	3777600	5064800	2436700
C4ICP3	C. butyricum	29851000	34263000	33095000	56651000	60207000	46550000	183940000	174580000	192280000
C9ADE0	E. casseliflavus	3962000	12007000	10874000	40055000	34383000	33010000		4978600	2525100
P13982	P. aeruginosa	44986000	44792000	43570000	91822000	95786000	92808000	434060000	423460000	437690000
Q9HZK4	P. aeruginosa	61473000	63596000	68382000	128800000	122360000	106630000	335990000	245240000	308890000
Q9HWF0	P. aeruginosa	119910000	127610000	119210000	307650000	303310000	311610000	885870000	945590000	918620000
Q9I6M4	P. aeruginosa	68292000	69025000	66557000	88495000	90985000	91028000	227420000	226690000	225230000
C4IGM3	C. butyricum	24660000	18351000	18646000	39286000	36109000	43156000	99068000	129320000	116900000
C9A9F1	E. casseliflavus	52777000	56222000	52291000	177840000	179770000	180180000	30019000	30928000	30653000
C4IIV5	C. butyricum	7344100	8609300	4997000	26202000	25215000	26557000	36330000	32382000	35885000
Q5FMC0	L. acidophilus	129640000	120290000	127260000	28529000	28669000	30595000	34933000	32059000	36032000
A0A0H3JFK1	E. coli	42965000	41029000	42611000	56727000	59920000	52581000	17284000	19763000	14090000
C4IMF8	C. butyricum	101140000	92691000	99517000	135150000	140050000	146720000	372510000	386410000	368740000
C9A4V5	E. casseliflavus	428540000	443950000	420980000	1226600000	1249100000	1273400000	209510000	204780000	214390000
Q5LAY1	B. fragilis	1896600	1777000	543710	23135000	24035000	22226000	3741500	7079400	11525000
Q9HW49	P. aeruginosa	21078000	23783000	22457000	49520000	59952000	55944000	151480000	152410000	156340000
Q9HUC8	P. aeruginosa	13082000	16027000	12780000	21724000	32258000	32042000	90441000	95298000	92759000
Q9HUD3	P. aeruginosa	8038900	7572600	6539200	35612000	37977000	37112000	120460000	114140000	113960000
Q9HW91	P. aeruginosa	2772800	3869400	4055100	6617200	9549900	9340500	23970000	22949000	22839000
Q5FHV4	L. acidophilus	216840000	223420000	221950000	88956000	87274000	81994000	43168000	41701000	42798000
Q834C2	E. faecalis	22197000	30641000	34306000	70508000	83154000	74008000	198960000	189610000	192210000
Q5FL45	L. acidophilus	99606000	104840000	102530000	36554000	31246000	35986000	18616000	18876000	17269000
C4IHX1	C. butyricum	75404000	72553000	76407000	167550000	175770000	180790000	319230000	322720000	319100000
A0A0H3FKH3	K. aerogenes	26089000	27497000	27172000	66509000	68585000	67433000	188570000	191590000	189030000
Q9I099	P. aeruginosa	3989800	2328200	2715600	17521000	17606000	16633000	62812000	57941000	64508000
Q9I2W9	P. aeruginosa	5918600	5594700	6292600	26662000	30031000	29969000	79724000	80560000	69174000
Q5FMD6	L. acidophilus	57763000	57545000	58404000	25828000	26905000	44608000	6469200	10867000	12121000
M1SB67	M. morganii	156880000	152650000	158550000	16635000	19066000	22342000	72207000	71713000	75107000
Q5LHN1	B. fragilis	17790000	18181000	12223000	114370000	114130000	109270000	61918000	59281000	67803000
Q5FK05	L. acidophilus	336740000	346740000	351140000	128860000	128420000	130640000	65292000	66363000	71132000
Q5FLF7	L. acidophilus	188240000	187430000	181350000	75076000	73438000	72255000	32885000	32823000	31833000
Q5FMI2	L. acidophilus	45040000	44528000	44395000	17387000	17058000	16218000	8878500	7964900	8640500
Q5LHT0	B. fragilis	21440000	20598000	13220000	162130000	166800000	156520000	73208000	75952000	61323000
Q830Q5	E. faecalis	44802000	45401000	43870000	120380000	118400000	126060000	318270000	334350000	339950000
Q5FMA3	L. acidophilus	91888000	92827000	86482000	16998000	19032000	18246000	14712000	12896000	12726000
Q5LBR2	B. fragilis	20088000	20636000	20841000	163610000	160220000	167180000	68760000	71651000	71782000
C4IJ05	C. butyricum	48199000	51556000	53603000	84751000	87188000	88614000	236470000	236280000	240030000
C9AAS8	E. casseliflavus	14655000	11831000	16755000	62356000	57133000	58652000	13342000	8736100	5772600
G3XDA5	P. aeruginosa	21848000	32344000	17366000	88034000	86173000	86878000	243780000	244740000	268630000
Q5FIQ9	L. acidophilus	99157000	89164000	91925000	54168000	55872000	55666000	19840000	21870000	21376000
C4IMN4	C. butyricum	31261000	22051000	21693000	47842000	38334000	40043000	115660000	120630000	114360000
Q9I685	P. aeruginosa	8224900	5523000	4970900	23607000	26830000	19837000	104320000	87957000	112000000
Q839F8	E. faecalis	110250000	117050000	117020000	256310000	256650000	239030000	703680000	685400000	708070000
J7TE05	M. morganii	208340000	211540000	201420000	21493000	16269000	15074000	52333000	52587000	56630000
C9A9D7	E. casseliflavus	81157000	78261000	85119000	265450000	262110000	253720000	37999000	36717000	39438000
Q9I3F5	P. aeruginosa	4876300	6463800	6101500	14492000	15347000	14074000	64923000	65921000	65612000
Q5FJL9	L. acidophilus	71658000	73586000	75557000	18313000	19692000	19787000	5277600	8651900	8783000
Q5FLS6	L. acidophilus	66400000	71607000	81876000	24150000	21748000	21867000	10712000	11183000	11333000
Q5LCK2	B. fragilis	15982000	14798000	14928000	140150000	135170000	143550000	53392000	52709000	49215000
C4IMP3	C. butyricum	14885000	19548000	26837000	53444000	47628000	53278000	123030000	121360000	120000000
A0A0D7LXE1	C. freundii	7726300	13230000	8548600	54898000	56324000	55261000	8834700	9231500	7076500
C9A8P8	E. casseliflavus	11787000	8045200	10871000	34309000	27160000	37134000	5082400	3916200	3340200
C9ACD7	E. casseliflavus	51227000	48751000	44771000	157880000	153390000	152310000	27303000	28615000	26769000
M1SMP1	M. morganii	221630000	201320000	195360000	20571000	19094000	20693000	41603000	39789000	60929000
Q82ZJ2	E. faecalis	8017000	7598900	8612700	15144000	17570000	16005000	47520000	51397000	53736000
Q9HVJ1	P. aeruginosa	13809000	38397000	21025000	61159000	67245000	98119000	138100000	144130000	147920000
A0A0D7M0T7	C. freundii	12889000	27033000	7954200	83513000	79843000	84719000	4189100	4095300	3715800
Q9HU65	P. aeruginosa	27413000	26400000	23985000	102880000	74880000	95506000	271190000	279460000	285720000
Q5L8W1	B. fragilis	21067000	23994000	25238000	193910000	192590000	201340000	88892000	88559000	88242000
Q9HTD9	P. aeruginosa	30395000	33105000	30719000	75590000	77357000	73703000	257460000	250060000	244360000
Q839E9	E. faecalis	47844000	32774000	46684000	107890000	117090000	113210000	302440000	314250000	301220000
C4IDZ2	C. butyricum	137140000	141410000	141250000	239180000	251560000	245890000	838820000	842410000	824680000
Q9I3G2	P. aeruginosa	50717000	53788000	52896000	94323000	119570000	112780000	340650000	348470000	352840000
C4IMN9	C. butyricum	57595000	57919000	58485000	88567000	90970000	92549000	290610000	293360000	309630000
Q838R5	E. faecalis	6463800	8254800	8469300	12855000	13516000	19843000	64253000	63625000	63746000
C4IMK3	C. butyricum	47087000	47354000	39727000	78561000	63466000	81207000	188170000	156250000	181670000
Q9HVM4	P. aeruginosa	7948200	7350100	8287100	31882000	31753000	26217000	48580000	47511000	46460000
C9ACR7	E. casseliflavus	38162000	36299000	32994000	99623000	81737000	94451000	14577000	13932000	13134000
C4IEQ3	C. butyricum	32071000	30214000	31265000	69395000	69064000	69212000	118500000	108390000	119930000
J7SL36	M. morganii	190520000	187840000	183740000	13027000	13434000	13315000	75081000	69463000	73061000
Q5FJN3	L. acidophilus	74508000	76708000	78610000	28757000	29402000	33167000	9234900	10320000	10026000
Q5LAD5	B. fragilis	38953000	30324000	32121000	195470000	190920000	172340000	60123000	65276000	52719000
Q5FLK4	L. acidophilus	103680000	114680000	104210000	27133000	27295000	25614000	17882000	18184000	21117000
Q5FM70	L. acidophilus	339860000	325050000	336160000	110100000	119620000	118910000	57458000	56073000	58746000
C4IHZ7	C. butyricum	33126000	33734000	34807000	19326000	17823000	27196000	75980000	63649000	73259000
A0A0D7M4G9	C. freundii	5235400	4603200	4768700	19130000	17357000	16847000	1768200	1898000	2234900
Q5FLV3	L. acidophilus	153490000	145580000	153380000	42728000	45060000	54574000	14258000	26992000	25748000
A0A133LCA2	C. freundii	31796000	30443000	30323000	107580000	103420000	99532000	13166000	17478000	16890000
Q5LE36	B. fragilis	13729000	18876000	14965000	134590000	134000000	137760000	55567000	56645000	56515000
C4IH16	C. butyricum	11737000	11713000	14188000	28288000	27541000	28047000	65353000	66152000	64063000
Q836V1	E. faecalis	8468800	4000900	7424400	22470000	23328000	25191000	60922000	63035000	60344000
Q5L7M1	B. fragilis	15291000	1947000	16845000	125690000	134210000	122770000	44239000	49024000	48780000
Q9HT19	P. aeruginosa	13286000	10236000	13626000	60936000	58099000	62237000	155710000	162990000	157700000
Q5FL15	L. acidophilus	128570000	131970000	124930000	64181000	67343000	64388000	25326000	26327000	32698000
C4IJ93	C. butyricum	20776000	19347000	22910000	46753000	37377000	43283000	142080000	138450000	128780000
C9A895	E. casseliflavus	53789000	51652000	52330000	140170000	142080000	147280000	31522000	28327000	25145000
C4IF53	C. butyricum	339420000	299710000	342450000	439830000	412580000	429800000	1316100000	1302300000	1274800000
Q9HXU0	P. aeruginosa	10497000	8760400	9378600	36091000	39485000	38106000	103530000	98455000	91524000
C4ID49	C. butyricum	7066800	11190000	5739400	27303000	26217000	18235000	103820000	94773000	106180000
Q5FM13	L. acidophilus	675710000	647850000	677470000	236850000	230900000	251280000	133700000	131160000	132570000
Q5L8H8	B. fragilis	37244000	26078000	25717000	244780000	178600000	249230000	94005000	89909000	160800000
Q5FIR6	L. acidophilus	387910000	404640000	393930000	159130000	154290000	152760000	38248000	35417000	26189000
C4ILW0	C. butyricum	8933800	9421800	10171000	15052000	26258000	37056000	121580000	116540000	110070000
G3XD89	P. aeruginosa	18500000	18547000	17618000	27195000	34317000	30985000	115820000	107170000	121430000
Q837J2	E. faecalis	10387000	8267800	8124300	28557000	29502000	30292000	70208000	67128000	68913000
C9A6Q7	E. casseliflavus	4750400	5162300	4763700	23959000	21995000	15069000	3504700	2867600	699530
Q9HTZ7	P. aeruginosa	8597800	11139000	11757000	30729000	33962000	31289000	99422000	97648000	95068000
A0A0H3FV08	K. aerogenes	5091100	5864400	5694200	17992000	15130000	11592000	46140000	47007000	45930000
P0A6R2	E. coli	46139000	60123000	54086000	75924000	87270000	81501000	27313000	20733000	26321000
M1RJ25	M. morganii	120370000	128640000	124380000	15250000	14129000	17174000	38383000	37954000	39897000
C9AC00	E. casseliflavus	29708000	29349000	27221000	141250000	144550000	138990000	14594000	12288000	3732600
Q5LER3	B. fragilis	59806000	57555000	56513000	383710000	376530000	385230000	215290000	203060000	220490000
A0A0A5UWH5	C. freundii	15059000	16149000	18564000	49458000	46407000	45108000	5978000	5945700	4891800
J7TW51	M. morganii	322680000	328890000	337120000	53611000	56561000	52735000	172330000	181290000	174190000
C4IHA2	C. butyricum	8730100	14538000	12989000	19969000	20564000	21123000	65533000	66515000	61796000
Q5FLT3	L. acidophilus	190970000	191510000	202860000	65226000	72190000	68492000	30604000	33107000	27751000
Q5FJJ0	L. acidophilus	89621000	89339000	94317000	41835000	38760000	39878000	17713000	16858000	17805000
A0A0F3WYD9	E. asburiae	30195000	54524000	53419000	3290200	3323000	3492000	18446000	18841000	18617000
P08280	P. aeruginosa	8538800	8791700	10521000	14227000	15011000	14198000	50345000	44600000	46288000
C4IFN8	C. butyricum	30204000	31402000	29889000	54760000	48897000	52599000	706740000	576290000	603070000
Q9HUN2	P. aeruginosa	83563000	83358000	73188000	168570000	175100000	171520000	509590000	506620000	496210000
P0C1F9	L. acidophilus	836280000	818680000	848630000	322330000	330920000	330400000	217720000	220990000	212590000
Q5L8I8	B. fragilis	12541000	14942000	12812000	187070000	201740000	200600000	71312000	87341000	78795000
C4IKX7	C. butyricum	21886000	19381000	21701000	33523000	33334000	36396000	106600000	105560000	102480000
C4IJD6	C. butyricum	12790000	10048000	10118000	31235000	30653000	28107000	112790000	109890000	117430000
Q5L9J6	B. fragilis	8010200	9608100	10682000	107610000	96775000	103060000	38298000	21418000	25817000
Q9I4I2	P. aeruginosa	12575000	15911000	13558000	43019000	34446000	33316000	116630000	120870000	124750000
C4IJA1	C. butyricum	10239000	9643600	10065000	21744000	19437000	18907000	59974000	61184000	65219000
Q82YY8	E. faecalis	6951100	6618300	6670000	13834000	14713000	15522000	62571000	57064000	50268000
C4IML1	C. butyricum	17171000	20433000	20397000	25860000	26043000	32386000	104070000	123240000	83669000
Q820V5	E. faecalis	56779000	57432000	47092000	157490000	152570000	136220000	397460000	389010000	399500000
C4IEQ2	C. butyricum	41754000	36181000	24171000	75446000	62944000	71539000	170510000	174740000	177210000
Q5FJN6	L. acidophilus	111670000	109220000	109600000	32985000	41116000	35753000	30961000	21977000	27303000
Q5FKI5	L. acidophilus	86895000	85224000	88169000	7510000	7170700	7237100	10668000	9701800	6294100
Q9I2T8	P. aeruginosa	15888000	6497200	3912900	29483000	28995000	32518000	99789000	99996000	101060000
C9AD24	E. casseliflavus	13336000	10548000	20194000	80672000	82277000	81469000	18807000	10456000	18151000
Q5L9F9	B. fragilis	7951900	9681600	8560700	53524000	59684000	53372000	23359000	46142000	46285000
Q5FM77	L. acidophilus	973400000	983060000	993580000	415130000	415450000	418260000	254690000	261850000	215470000
C9A7H3	E. casseliflavus	18374000	21263000	11548000	70133000	69798000	71101000	6067900	6213000	5932300
G3XD74	P. aeruginosa	36689000	39154000	33550000	82361000	80969000	83265000	202130000	205540000	193780000
Q5FJ72	L. acidophilus	82658000	73318000	81844000	26878000	28677000	32155000	12466000	12575000	9246200
Q820T4	E. faecalis	6752200	9482300	11837000	35011000	37336000	33695000	100140000	95007000	90990000
A0A0D7M175	C. freundii	37076000	43420000	40418000	84786000	85473000	91355000	21324000	18748000	18093000
Q830D0	E. faecalis	9823000	4276700	4785300	25831000	15819000	17043000	89194000	85081000	90586000
Q5FIE2	L. acidophilus	97206000	99598000	110670000	45510000	44494000	44030000	29316000	28041000	24738000
C4IH19	C. butyricum	14106000	39677000	13256000	39705000	37421000	68696000	151410000	138100000	138040000
C9A9G4	E. casseliflavus	195270000	177850000	188080000	482410000	464480000	469520000	53414000	95391000	89628000
A0A0D7M4Y2	C. freundii	8154100	17511000	17604000	45251000	41273000	47552000	6126700	5420900	5817300
Q9HVU0	P. aeruginosa	7514000	8288100	10063000	28016000	29324000	27628000	85059000	87639000	86712000
C4IJ04	C. butyricum	57174000	59194000	54893000	117370000	96927000	105990000	385670000	396390000	396780000
Q831P1	E. faecalis	18809000	20148000	19126000	41045000	44658000	44192000	119210000	117520000	119430000
P0C0V1	E. coli	17981000	19492000	18893000	22420000	24448000	25379000	5658100	4246200	6586700
Q834B6	E. faecalis	10081000	10888000	9498300	24788000	25195000	26446000	93184000	95134000	95923000
Q9HWS8	P. aeruginosa	3339500	3480900	7036800	18606000	18126000	16944000	54341000	51931000	52040000
J7U4J6	M. morganii	64054000	64858000	63088000	1590700	5275200	9696000	28965000	33366000	31674000
Q839A8	E. faecalis		143020	60666	8494500	7870600	7435000	34769000	34130000	33999000
Q5FJT9	L. acidophilus	183200000	177480000	175970000	71396000	72109000	70016000	38364000	33911000	38306000
Q5FM30	L. acidophilus	1453300000	1486000000	1470600000	575070000	574580000	569070000	286300000	280970000	281320000
C4IH44	C. butyricum	119880000	106320000	109020000	166550000	165450000	165490000	451000000	441570000	493900000
Q9I5F6	P. aeruginosa	2332500	1934100	2597700	13758000	9714500	10388000	45245000	41460000	42437000
Q837H4	E. faecalis	17270000	15256000	16696000	33404000	28955000	29867000	110380000	102900000	99957000
Q5FIN5	L. acidophilus	105090000	109270000	102140000	26532000	37716000	41869000	15185000	16002000	17209000
A0A0D7LPW0	C. freundii	50085000	47467000	44465000	149590000	152110000	146870000	23972000	17588000	18065000
A0A0D7LQS8	C. freundii	16280000	20317000	15014000	56525000	56683000	57963000	6134800	4137900	2735100
Q5LAN4	B. fragilis	6653300	7195200	5202100	67432000	64155000	65937000	23194000	21002000	21395000
C4IEB9	C. butyricum	40127000	41541000	37547000	65122000	68474000	67827000	184400000	186200000	184710000
Q5LHD1	B. fragilis	6511400	9575800	13830000	104460000	104190000	113130000	39438000	32785000	29383000
Q8XAS2	E. coli	4126000	2961200	3757400	7156800	7617300	7239600	951580	969520	1285100
O68822	P. aeruginosa	15205000	13633000	13562000	29596000	32538000	31654000	115890000	133330000	129270000
Q9HUM2	P. aeruginosa	18069000	14298000	18581000	34355000	29955000	35448000	79277000	80360000	81128000
Q5LJ02	B. fragilis	8173600	7228500	5855900	47107000	49410000	47200000	39270000	36213000	36907000
Q5LIB5	B. fragilis	11628000	11054000	10766000	88743000	87206000	89955000	39235000	38193000	39476000
Q9HW73	P. aeruginosa	8940300	7132500	8896700	20995000	23471000	26113000	77941000	85645000	83858000
C4IDG1	C. butyricum	50728000	51594000	51841000	86965000	86026000	83431000	227570000	233750000	231660000
C4IEX9	C. butyricum	29647000	60951000	16377000	66159000	84641000	89306000	289310000	292920000	287610000
C9A7N6	E. casseliflavus	22104000	23881000	22446000	78013000	73850000	84109000	11736000	11963000	11665000
C4IHV0	C. butyricum	12115000	13761000	11402000	19756000	17769000	18984000	58908000	57493000	57744000
A0A0D7M134	C. freundii	11625000	11820000	12245000	41830000	41582000	32425000	3344300	2403300	3627300
Q5LIN2	B. fragilis	7747400	9660100	6725300	70425000	73759000	78275000	30040000	33917000	31767000
Q9HXZ2	P. aeruginosa	4702000	6225900	8366600	28101000	20680000	28888000	85944000	101250000	102820000
Q9HWD4	P. aeruginosa	84288000	117650000	87152000	182320000	203730000	208140000	628090000	646530000	622950000
Q5LE11	B. fragilis	9633500	7754000	8252100	93660000	90955000	94819000	31500000	30875000	32142000
Q5FM84	L. acidophilus	747240000	770660000	784910000	166980000	165190000	177500000	143920000	127120000	131400000
Q5FLV2	L. acidophilus	89404000	90485000	91552000	27036000	30478000	29811000	18936000	18185000	16962000
Q9HW32	P. aeruginosa	5490600	7265500	887550	7553600	15485000	10464000	83033000	84809000	82518000
A0A0D7LYF6	C. freundii	25880000	25849000	25214000	66866000	68655000	72470000	14950000	15073000	12819000
Q9HTL9	P. aeruginosa	8641500	9789700	8992300	62735000	65871000	71402000	181500000	191000000	192600000
Q5FJK5	L. acidophilus	972690000	930270000	945280000	376030000	369510000	376520000	204390000	205380000	212080000
A0A0G3PNQ7	E. asburiae	230970000	221950000	226340000	16883000	19388000	18597000	78543000	87417000	79613000
Q839V7	E. faecalis	6236400	6320300	7235000	33533000	26740000	31461000	66071000	66829000	69357000
Q7AAQ7	E. coli	13355000	13857000	17053000	36043000	30590000	31946000	3420400	5198500	3764900
C4IHK0	C. butyricum	16027000	15696000	16063000	26400000	28058000	27885000	95799000	95345000	95840000
A0A0D7LJE8	C. freundii	12174000	12316000	11392000	34785000	33796000	32874000	6868700	4821200	6628000
C9A8U3	E. casseliflavus	23657000	24687000	26880000	98541000	100100000	100110000	9695300	12521000	13011000
A6TG29	K. pneumoniae	61442000	62355000	58878000	7820100	5656600	5994700	29324000	30617000	31858000
Q82YY9	E. faecalis	10431000	8300300	7441600	26803000	24743000	26046000	79681000	78955000	79904000
Q5LD48	B. fragilis	17873000	11813000	14192000	120570000	115290000	116950000	36585000	36438000	34767000
C4IBE3	C. butyricum	37482000	38165000	39134000	73762000	70604000	74719000	258920000	248440000	164020000
A0A0D7M222	C. freundii	34528000	30972000	33208000	97014000	93294000	95688000	9112700	12837000	16683000
A0A0D7M1M2	C. freundii	65053000	66597000	67719000	189110000	190280000	194460000	37078000	38575000	38423000
A0A0D9HLQ7	E. asburiae	80884000	79740000	79916000	9216200	12004000	6811100	15387000	13936000	17743000
A0A0H3FQA6	K. aerogenes	418310	238830	644510	9311200	8479700	10298000	12271000	14357000	13218000
C9ADB4	E. casseliflavus	8758300	3584200	4707300	42430000	40590000	39129000	1342200	6665600
C4IKM0	C. butyricum	51065000	75345000	50208000	75340000	94991000	126570000	419770000	432030000	429440000
C4IIW9	C. butyricum	14207000	7949900	14309000	34261000	22454000	36893000	123760000	123280000	78003000
Q9I5F9	P. aeruginosa	6158400	31799000	17058000	22118000	35137000	23498000	30143000	76334000	97041000
Q9HX33	P. aeruginosa	1260800	1276700	1618800	6774000	6417700	8300800	54336000	50414000	53876000
Q5FKW9	L. acidophilus	66154000	64113000	67475000	20331000	18490000	20448000	15637000	19510000	16607000
J7TQY6	M. morganii	147030000	144690000	145480000	20545000	19801000	17038000	60939000	65703000	61474000
Q9I0J7	P. aeruginosa	15167000	13943000	7678600	12165000	10966000	11266000	80263000	77312000	75780000
Q5FM85	L. acidophilus	488310000	449090000	480830000	128850000	129820000	120550000	59540000	57076000	62756000
C4IF64	C. butyricum	99076000	55555000	99847000	125740000	121840000	109560000	480990000	518080000	488340000
C9A8M3	E. casseliflavus	178310000	150460000	157580000	455080000	479570000	479520000	59578000	72085000	68639000
Q9HWF4	P. aeruginosa	140450000	145930000	152780000	341530000	339500000	319020000	855250000	849100000	858800000
A0A0D7M2C0	C. freundii	20608000	21868000	12729000	63597000	78911000	74017000	8993700	8869100	7803900
Q5FJU2	L. acidophilus	215530000	218400000	225220000	79374000	79178000	83213000	26046000	26265000	6873700
Q9HV54	P. aeruginosa	8939300	10354000	8375900	33396000	36295000	34230000	120620000	120100000	115700000
A6T580	K. pneumoniae	24686000	23406000	24646000	37728000	37796000	36999000	10206000	9244200	7748900
Q5FMT9	L. acidophilus	315680000	303010000	294160000	102340000	102240000	96916000	63545000	59630000	56448000
J7TY31	M. morganii	341500000	323180000	336000000	35660000	36965000	36163000	140010000	147560000	149950000
C4IMM4	C. butyricum	790060000	864580000	818150000	1186000000	1305500000	1242100000	4533600000	4191000000	4742300000
Q9I2Z1	P. aeruginosa	57069000	61096000	53933000	131780000	146110000	152910000	400980000	405430000	402610000
C4ICG0	C. butyricum	106150000	110700000	105920000	170020000	176370000	181780000	457170000	456230000	442450000
C4ILT6	C. butyricum	24820000	26612000	27227000	45561000	42623000	36389000	172220000	169530000	163620000
Q837D2	E. faecalis	11155000	18197000	11472000	56534000	55306000	56241000	121380000	124870000	121840000
C9AB86	E. casseliflavus	9965000	15286000	14668000	50968000	54737000	52619000	5880700	5558000	3865200
C4IMN6	C. butyricum	20542000	19212000	19792000	35046000	34287000	35738000	136170000	136200000	137930000
A0A0D7LXC0	C. freundii	28021000	26226000	26586000	41563000	39114000	39378000	11681000	11976000	13726000
C4IHQ6	C. butyricum	37442000	36353000	38527000	67408000	66378000	66304000	243950000	246180000	256770000
C4IDX6	C. butyricum	20844000	28657000	14646000	32000000	27654000	32759000	118610000	121320000	120080000
Q9HVI7	P. aeruginosa	5999500	9029400	7340800	42462000	42790000	36309000	94410000	84875000	89641000
Q5FN02	L. acidophilus	72510000	73284000	74249000	26563000	18140000	25728000	18214000	16087000	16270000
Q5FHY3	L. acidophilus	203620000	203720000	204640000	59164000	57155000	62444000	38278000	40433000	37986000
J7TCY0	M. morganii	25778000	24214000	25115000	2653700	2783800	2158500	9546000	10117000	8480500
Q5FL55	L. acidophilus	519630000	461350000	500180000	268710000	271740000	272010000	100760000	95328000	99112000
C4IK58	C. butyricum	31844000	37638000	33398000	61413000	57078000	60215000	203690000	209970000	200990000
Q9HWF2	P. aeruginosa	125310000	126900000	124520000	234210000	233930000	235910000	662780000	653320000	682240000
A0A4V2KNR8	C. freundii	18200000	17312000	17530000	58996000	58188000	59540000	8643000	9087900	11244000
Q9HWE2	P. aeruginosa	101250000	102090000	67986000	253210000	243910000	245560000	702260000	694410000	682700000
Q9HV48	P. aeruginosa	11996000	9417000	14763000	14058000	25241000	13916000	49882000	58056000	36032000
A0A0D7M6Z5	C. freundii	93537000	101000000	92143000	223640000	301840000	242580000	46203000	44142000	32788000
C9A7E6	E. casseliflavus	24782000	24213000	26242000	87170000	89169000	87156000	7424300	9850500	7813100
Q9HWC8	P. aeruginosa	134070000	138180000	138120000	293120000	285610000	307220000	898900000	958590000	938120000
C4IDU5	C. butyricum	10112000	11222000	10567000	45686000	50732000	49404000	110460000	106650000	113260000
C4IIL2	C. butyricum	16877000	19529000	14667000	41423000	39898000	36287000	131060000	135000000	123850000
Q9HW68	P. aeruginosa	3548600	3117100	3377000	36291000	13016000	15904000	59561000	63883000	48314000
C4IN21	C. butyricum	40973000	34184000	27288000	57403000	62002000	67084000	175270000	176000000	183490000
C4IEQ4	C. butyricum	34524000	29583000	30140000	55615000	55220000	53857000	166760000	170730000	168580000
A0A0D7LGG5	C. freundii	10109000	12844000	12037000	43627000	43864000	39712000	9033100	15554000	5834000
C4ID27	C. butyricum	25408000	17580000	21867000	24239000	31733000	27829000	94528000	101240000	91101000
C4IKQ5	C. butyricum	6265300	11492000	10288000	25210000	24849000	25104000	116400000	112610000	109050000
A0A0A5P9D6	C. freundii	16786000	18801000	19611000	43906000	50789000	47268000	12066000	3408200	13176000
A0A0D7LIZ0	C. freundii	1051100	1415200	475040	7053300	5738100	7273900			698650
Q836X6	E. faecalis	86659000	80568000	87620000	205820000	213760000	207550000	505350000	518500000	510350000
C9A7A0	E. casseliflavus	133950000	136510000	132850000	406040000	336220000	330480000	71928000	74400000	66886000
Q82Z99	E. faecalis	13752000	10099000	4140600	155050000	170160000	165470000	69700000	118600000	119950000
Q9HWE9	P. aeruginosa	73392000	70964000	72006000	185120000	173560000	181590000	602320000	593880000	601160000
Q5FL82	L. acidophilus	109720000	109000000	110100000	29499000	29873000	29913000	20343000	18016000	17866000
Q5FMM6	L. acidophilus	137770000	117890000	87044000	95795000	41548000	39997000	17735000	47090000	16406000
Q9HUG0	P. aeruginosa	8126600	10536000	7746700	28290000	28028000	30534000	94764000	91745000	93083000
C4IIY9	C. butyricum	23771000	10301000	32063000	48830000	46701000	47491000	110370000	76253000	111700000
Q830Q7	E. faecalis	97474000	51315000	49227000	248590000	269510000	1288800000	606750000	566690000	601770000
P47204	P. aeruginosa	41090000	41763000	38955000	17419000	14447000	16514000	55597000	53325000	53211000
Q5FJM5	L. acidophilus	151930000	152630000	156960000	56278000	56425000	52567000	27318000	29426000	27544000
Q834C7	E. faecalis	4224600	6404000	4279700	10540000	22039000	23703000	53805000	53074000	53034000
Q9HZX9	P. aeruginosa	1909800	1730000	3077300	6089700	5620400	4993400	33929000	32144000	34095000
A0A0D7LZY6	C. freundii	33311000	31197000	34483000	125400000	122590000	122880000	22730000	21256000	20376000
Q9I4Z7	P. aeruginosa	50259000	54149000	63211000	125170000	139390000	140690000	369800000	361030000	382280000
C4IFN4	C. butyricum	33205000	33213000	35450000	38099000	37690000	41035000	107620000	109070000	103420000
Q9HWD6	P. aeruginosa	85700000	89257000	87534000	113880000	211510000	102900000	586230000	576830000	584770000
Q831W7	E. faecalis	2791800	3722400	2786500	16232000	16014000	23057000	55366000	56440000	54997000
Q838A2	E. faecalis	13850000	12524000	14206000	28892000	30436000	35864000	119590000	122940000	107130000
Q5LEW5	B. fragilis	9654000	9981400	7757400	105290000	101120000	99399000	35830000	36016000	33939000
M1RK88	M. morganii	52376000	49184000	56742000	2009300	2550900	1957600	16150000	22500000	23303000
C4IE55	C. butyricum	15418000	18848000	17714000	39473000	39842000	37232000	107530000	116960000	114900000
Q9HZP7	P. aeruginosa	34048000	30014000	33940000	82538000	91573000	88078000	233600000	234970000	239920000
C4IHN8	C. butyricum	41360000	38356000	38645000	67173000	78021000	83107000	206420000	192870000	188530000
C9A5I8	E. casseliflavus	102440000	102330000	105450000	336840000	343350000	349590000	45996000	44566000	44913000
C4IF19	C. butyricum	457910000	448560000	466380000	716530000	714220000	737070000	2081600000	2096400000	2124900000
Q9HV37	P. aeruginosa	7835300	8228400	7570900	23606000	23403000	23458000	54582000	57795000	34644000
Q5FJP9	L. acidophilus	232830000	240880000	237010000	101940000	101590000	96657000	38165000	44764000	44212000
C4IF86	C. butyricum	11982000	13878000	10092000	28814000	29401000	20811000	88041000	88680000	71775000
Q9HU67	P. aeruginosa	3633700	4582600	5485600	13567000	13361000	11108000	39193000	39350000	40832000
A0A0D7LUP4	C. freundii	15811000	15882000	15165000	47718000	46737000	46465000	7439900	6826100	9867900
C4ILF2	C. butyricum	19916000	24299000	24776000	22304000	41131000	14883000	74505000	71986000	97536000
A6TIZ0	K. pneumoniae	16266000	15484000	13231000	48849000	48326000	52027000	16279000	11980000	7043800
Q82ZY3	E. faecalis	5495700	2321800	5023100	11419000	11877000	13091000	36289000	39421000	41675000
Q5FN09	L. acidophilus	805800000	805110000	765160000	246630000	251040000	250400000	152810000	173510000	125190000
C4IF39	C. butyricum	162300000	152820000	152640000	266840000	273760000	272080000	1104100000	1054000000	1045800000
A0A0A5QWC6	C. freundii	54869000	54077000	56664000	105860000	103550000	100650000	18875000	14392000	14372000
Q839X7	E. faecalis	102440000	98195000	107050000	186320000	191200000	189890000	543360000	515710000	538960000
Q838H7	E. faecalis	1917300	5665400	3459100	18161000	16790000	10957000	40082000	36105000	39600000
C9ABG4	E. casseliflavus	10317000	13208000	13863000	60962000	58830000	57684000	11424000	5510000	5012200
Q5L9Y0	B. fragilis	4609500	7447300	4921500	83935000	71440000	87425000	35250000	29646000	33677000
Q5L8B2	B. fragilis	94431000	92412000	91949000	685090000	663610000	712460000	331330000	827200000	1053600000
Q5FIU3	L. acidophilus	69578000	69791000	66856000	29094000	28622000	28972000	12238000	13577000	14136000
C4ILS4	C. butyricum	2201000	3034800	3427700	36724000	41197000	46649000	172840000	171560000	178200000
Q9HV42	P. aeruginosa	19439000	13221000	14397000	54081000	44985000	50199000	133140000	131480000	135610000
Q9HWD9	P. aeruginosa	50277000	45097000	51411000	123260000	121200000	122440000	365370000	339720000	352740000
Q5L8B9	B. fragilis	50967000	50243000	47982000	330400000	278730000	343480000	169080000	165030000	169220000
Q9HTN8	P. aeruginosa	32369000	48852000	39427000	87396000	126720000	66658000	290840000	278310000	242500000
Q5FIZ4	L. acidophilus	183930000	175150000	219730000	67475000	66733000	59895000	30069000	30236000	29285000
P34750	P. aeruginosa	9704200	4200800	6641900	14751000	14952000	13377000	94628000	55815000	92432000
Q5FI45	L. acidophilus	128260000	130430000	131670000	51207000	46871000	49964000	20208000	21923000	19784000
A0A143HRK1	E. asburiae	35340000	33592000	34701000	4857100	4138100	2021900	14311000	15202000	15489000
Q831U2	E. faecalis	3153200	3377100	3757600	9660500	11144000	9842800	33436000	33320000	34641000
Q9HVC5	P. aeruginosa	21546000	22020000	17288000	55454000	34614000	41587000	99366000	104900000	106080000
Q9I4W2	P. aeruginosa	18227000	19751000	20857000	24920000	18061000	28358000	82039000	83292000	82758000
A0A0D7M436	C. freundii	5762100	8044800	2393500	24511000	30544000	28983000	4989400	3656100	5248300
C4IDK4	C. butyricum	31317000	29070000	35813000	49716000	51150000	50932000	179640000	170620000	172120000
Q5FLM1	L. acidophilus	164790000	151810000	152570000	44459000	42723000	43499000	28037000	25052000	26862000
Q5FJI9	L. acidophilus	184160000	180180000	165600000	37163000	43386000	43867000	15091000	18878000	15667000
A6TE99	K. pneumoniae	119370000	127480000	107800000	384160000	382820000	382020000	62294000	62862000	69119000
Q9HWF7	P. aeruginosa	89738000	98039000	88609000	231150000	220220000	219210000	658260000	648080000	669210000
P0ABA5	E. coli	23046000	25019000	22190000	29759000	31485000	28812000	9857300	8145900	10397000
C4IL66	C. butyricum	269590000	254550000	240220000	404440000	408740000	403860000	1102700000	1125200000	1145400000
Q5FLA7	L. acidophilus	50857000	52210000	50352000	50759000	83351000	17760000	14250000	11568000	12066000
A0A0D7LLJ1	C. freundii	15568000	15464000	15896000	50294000	61688000	59677000	10529000	8824900	9713300
Q5LJ79	B. fragilis	11723000	9179400	9607400	108890000	108190000	110860000	34292000	27509000	18422000
Q9HUA5	P. aeruginosa	4109100	4381800	3909600	14135000	16476000	15004000	43046000	42439000	46660000
Q834X9	E. faecalis	2721100	3174400	3638600	7063000	12118000	14421000	22298000	37134000	36460000
Q5FIY8	L. acidophilus	506230000	491540000	507230000	207690000	212950000	199840000	137590000	137500000	137310000
C4IMM0	C. butyricum	25019000	25815000	29048000	55811000	54816000	48332000	177910000	173680000	173830000
Q837D1	E. faecalis	10590000	11426000	21692000	72789000	30613000	28710000	99140000	95965000	96614000
C4ICB8	C. butyricum	20206000	17481000	18800000	43636000	43443000	44328000	141890000	147910000	140790000
A6TAJ0	K. pneumoniae	98424000	103130000	104320000	42193000	42617000	43600000	27047000	29110000	29093000
C4IF35	C. butyricum	46337000	43008000	43662000	76696000	77972000	74359000	287430000	280450000	272720000
Q8XCU2	E. coli	31366000	33643000	33881000	58800000	58822000	55439000	17351000	17359000	17392000
A0A0D7LXY3	C. freundii	66461000	54903000	61669000	204420000	203540000	175140000	26343000	26062000	26531000
C4IKU2	C. butyricum	10952000	8052300	3734300	16423000	14522000	14203000	59933000	62047000	60632000
Q5LC42	B. fragilis	8412300	7534300	8632500	97167000	85745000	92177000	31669000	32201000	32731000
Q9HYX8	P. aeruginosa	35573000	32328000	29822000	92324000	88665000	92697000	220120000	209360000	221660000
Q9HTD1	P. aeruginosa	5122300	4751000	4074400	14768000	17754000	15968000	41815000	53699000	45534000
C4IHJ6	C. butyricum	9608400	14963000	14063000	21854000	22638000	21537000	65501000	63915000	66108000
C4ILY7	C. butyricum	41409000	42306000	43299000	59771000	55683000	56427000	169140000	172530000	168760000
Q5FML7	L. acidophilus	311710000	301800000	297550000	102350000	90194000	100410000	20119000	40967000	47434000
Q820V4	E. faecalis	17298000	18706000	15555000	74740000	76941000	30072000	190290000	191030000	200400000
P0A6V0	E. coli	18337000	14275000	18773000	40089000	39173000	43675000	12314000	12362000	12697000
C9ABC4	E. casseliflavus	43239000	43183000	46032000	112880000	111700000	111020000	16797000	18514000	18289000
Q9HWD1	P. aeruginosa	103140000	97289000	95450000	246420000	248760000	245540000	632130000	633280000	610340000
A0A0D7LR83	C. freundii	5780200	5230100	6237500	14133000	13443000	16595000	1531300	1851800	1960100
C4IJN0	C. butyricum	13316000	11019000	10394000	12815000	19009000	12569000	48447000	49012000	49844000
Q9HYU4	P. aeruginosa	5666100	6721400	6915400	13241000	12361000	12188000	36315000	39748000	37423000
M1SHI3	M. morganii	76837000	74476000	74705000	18753000	18965000	15638000	21587000	20718000	20199000
Q5FKY8	L. acidophilus	70070000	67478000	61293000	22983000	22854000	16693000	13973000	12454000	11474000
C4IL49	C. butyricum	28124000	29583000	27820000	68600000	70279000	72050000	212860000	209750000	220950000
C4IMJ6	C. butyricum	21508000	20497000	25233000	67981000	64902000	69050000	223370000	224670000	222480000
M1SMT7	M. morganii	95289000	92757000	84575000	9091300	11906000	8820800	48050000	45190000	25539000
Q5FIJ4	L. acidophilus	407590000	401080000	385580000	177300000	170730000	179940000	94147000	101360000	100710000
A0A0D7KZE0	C. freundii	43353000	47524000	43417000	106910000	110240000	109370000	12918000	13607000	11305000
A0A0H3FTW6	K. aerogenes				22419000	21143000	21288000	74624000	75644000	79182000
Q839G2	E. faecalis	63848000	65823000	60598000	142410000	131480000	138060000	362830000	359110000	369720000
Q8X570	E. coli	20076000	18852000	18732000	26193000	23338000	23732000	5301600	5289100	3009200
C4IMB7	C. butyricum	55986000	57943000	52529000	92700000	94895000	88451000	307060000	311600000	309190000
J7TCV1	M. morganii	95884000	116670000	102700000	9630200	13930000	9484600	38185000	39563000	35609000
J7U4G8	M. morganii	105900000	114610000	113270000	14082000	14564000	13157000	41878000	45986000	45744000
Q831N1	E. faecalis	6186400	6580800	6316100	27513000	19516000	18038000	57028000	56410000	57780000
C9ABC1	E. casseliflavus	6605200	6554100	4398300	26853000	27926000	30058000	1035800	11293000	814700
A0A0D7LC65	C. freundii	4976400	3619100	5548300	17537000	15861000	16745000	2404000	1410200	1945100
Q9HUC5	P. aeruginosa	2923300	2474600	3135900	4248800	7113700	6440600	38557000	38274000	36233000
Q5L8K6	B. fragilis	9471900	10869000	7948700	101600000	102590000	100660000	42311000	45414000	31350000
Q5LBJ9	B. fragilis	12272000	10758000	13651000	122230000	112950000	123300000	38248000	44246000	41572000
C9A4Y4	E. casseliflavus	17670000	15144000	12088000	56771000	113120000	55766000	9616700	10332000	14791000
Q5FI52	L. acidophilus	107890000	110680000	127740000	29524000	30414000	42012000	27984000	23752000	27137000
Q837C7	E. faecalis	32915000	29797000	36132000	106160000	96882000	109130000	235810000	243150000	243980000
Q5FMM4	L. acidophilus	197080000	191760000	203520000	75072000	75262000	73139000	30131000	31293000	28475000
V5YNT8	C. freundii	10692000	9102400	11743000	22119000	26406000	27824000	6464700	6484800	7074500
A6TE98	K. pneumoniae	162850000	160290000	162170000	365820000	354790000	357980000	82641000	83228000	87495000
Q833N6	E. faecalis	18956000	4955500	5544700	38078000	41365000	30348000	48223000	48127000	52620000
C9AAP4	E. casseliflavus	13152000	10720000	11701000	51017000	52559000	41211000	8103500	6420100	9510200
Q834F9	E. faecalis	100600000	70509000	93021000	139510000	133410000	103460000	310700000	309350000	310630000
Q836Y8	E. faecalis	21967000	22859000	20788000	39804000	38371000	38818000	122810000	121930000	122730000
J7U450	M. morganii	51397000	55926000	55965000	4333300	5009000	3046700	17623000	21186000	17535000
C9A9J9	E. casseliflavus	27741000	28339000	34636000	70617000	70223000	69866000	8162500	7202500	9609100
Q5FKZ0	L. acidophilus	89549000	90936000	93793000	35857000	14438000	32899000	14215000	14983000	12057000
C4IJH9	C. butyricum	10906000	10288000	13710000	23759000	24465000	25395000	63198000	63841000	64342000
C4IBR4	C. butyricum	48311000	48345000	50072000	92321000	85635000	87938000	304720000	305140000	318280000
Q5FMN5	L. acidophilus	125830000	126020000	126070000	41596000	42220000	23726000	21080000	12304000	21499000
C4IKL0	C. butyricum	187410000	185050000	189510000	289390000	288890000	281190000	803330000	799380000	797520000
C4IK03	C. butyricum	17313000	18414000	22987000	39911000	41651000	43092000	121270000	127240000	118880000
A6TGH5	K. pneumoniae	21196000	19577000	21140000	7473800	4669800	4734400	5494000	5458300	4642200
Q5FIK4	L. acidophilus	176910000	199490000	179430000	73802000	71842000	71024000	22559000	23303000	21380000
P14532	P. aeruginosa	17967000	19148000	19187000	55733000	56795000	56125000	160700000	157710000	158190000
C4IF36	C. butyricum	324350000	311230000	329360000	523270000	534860000	545300000	1877200000	1977500000	1867700000
Q5FM15	L. acidophilus	199240000	205310000	203550000	61796000	59530000	53903000	32388000	32107000	29376000
A0A4S2X5D7	C. freundii	9517600	9546900	11600000	39868000	44820000	43707000	3921000	6398100	5306600
J7U364	M. morganii	81215000	84473000	60165000	8896100	7864700	3630800	20632000	9582800	15665000
A0A0H3FLZ1	K. aerogenes	2219300	2239400	2090600	5560300	5522300	6921300	24705000	26808000	26534000
Q5LIK5	B. fragilis	5046800	5678700	6167900	66476000	65509000	66519000	20894000	19772000	21466000
P14165	P. aeruginosa	3375000	1606700	3088000	14795000	18001000	17647000	70870000	65885000	68457000
C4IM81	C. butyricum	4276400	9112900	6055300	9164500	8947500	15682000	43138000	46114000	47067000
A0A0D7M3Z7	C. freundii	21728000	32651000	21540000	64989000	88673000	62974000	9562800	9909200	10014000
Q9HTP2	P. aeruginosa	6356500	6635700	4260600	17113000	17210000	17897000	67867000	63501000	63315000
Q5FMN0	L. acidophilus	49769000	46627000	46193000	14837000	15936000	13597000	8340200	7459800	9666700
C9AA31	E. casseliflavus	15224000	14298000	8546900	35726000	38698000	39006000	5402300	3865300	5778000
J7UA01	M. morganii	67691000	88928000	77632000	14879000	11253000	15993000	74069000	74910000	77129000
Q9I055	P. aeruginosa	2707200	1645400	2408600	9810700	15588000	13641000	44812000	48458000	50068000
C4IF34	C. butyricum	31718000	27398000	30180000	44490000	46630000	46833000	125850000	130730000	131560000
H7C6V6	E. faecalis	8998900	9856500	11366000	23357000	23324000	22843000	74656000	41607000	77422000
Q5FKH9	L. acidophilus	99066000	104370000	90825000	39951000	40829000	43043000	14130000	8775100	17290000
Q9HWZ6	P. aeruginosa	12007000	15122000	13883000	27682000	32736000	23732000	135290000	125780000	140150000
A0A0D7LEL4	C. freundii	75130000	76967000	77058000	202810000	196550000	194430000	38421000	38083000	39430000
Q9HWC7	P. aeruginosa	64080000	61940000	57635000	297750000	315380000	310940000	745120000	780300000	758330000
A0A0D7LSY6	C. freundii	23108000	23040000	22817000	67606000	70399000	69847000	10649000	10477000	12081000
Q9XCL6	P. aeruginosa	9500800	1342300	3166300	7056100	6683300	6633300	49715000	52323000	56122000
C4IDX3	C. butyricum	4289100	2099100	4157200	8247000	8497500	8601300	22029000	20791000	22561000
Q5LAH4	B. fragilis	3780400	3130500	4687100	60872000	51716000	53893000	15315000	15517000	16934000
Q5LCW4	B. fragilis	8121300	9626900	4402000	81673000	83226000	87646000	37457000	33290000	37369000
J7SKF1	M. morganii	219640000	213770000	215680000	21081000	20233000	21200000	56974000	54296000	54058000
H7C713	E. faecalis	14943000	11873000	10955000	38124000	37489000	36838000	102360000	95402000	103450000
Q5FM86	L. acidophilus	771760000	778440000	807140000	292720000	276300000	289380000	156240000	156560000	155300000
A6TB57	K. pneumoniae	57905000	58203000	60358000	78586000	78154000	77445000	24052000	24852000	23545000
Q837Z3	E. faecalis	39040000	39238000	38658000	84503000	84658000	86277000	232720000	234480000	234750000
Q5FI38	L. acidophilus	399130000	401970000	419270000	151190000	150620000	146690000	78051000	81181000	79158000
Q837Y9	E. faecalis	24849000	28609000	26366000	58323000	57772000	58481000	166490000	169070000	177760000
C4ILR8	C. butyricum	5472600	5595500	3185300	17759000	17102000	16731000	58427000	63586000	61234000
C4IL38	C. butyricum	8767300	7802600	8234400	17132000	16903000	16624000	56930000	59107000	55672000
Q5FKM3	L. acidophilus	100270000	97006000	91687000	33029000	30824000	33981000	7454400	5345500	9300300
C4IMC3	C. butyricum	10313000	15017000	13986000	14618000	16050000	14481000	110810000	114740000	113450000
Q5FLC2	L. acidophilus	159180000	163600000	175840000	61538000	54927000	49452000	3559300	18422000	17444000
Q5LI40	B. fragilis	4113300	2637400	1650200	70387000	67302000	72944000	16468000	31328000	14272000
A0A0F3WYF5	E. asburiae	24151000	26544000	27948000	14775000	10703000	14328000	8290000	7523500	7502300
Q5LH15	B. fragilis	7660000	7030000	7057100	72618000	74229000	72891000	27220000	29021000	24898000
C4IDS0	C. butyricum	87327000	84285000	85459000	137390000	144960000	145140000	365480000	365620000	364320000
Q9HWD5	P. aeruginosa	105920000	107390000	110960000	355430000	299630000	307170000	583150000	576850000	597960000
C9A8R9	E. casseliflavus	8757700	7918600	7901000	36753000	40618000	36926000	8020600	1688500	6025500
Q5LH12	B. fragilis	9624800	9980400	9501800	79305000	78797000	81630000	36403000	35105000	38623000
Q5LCW5	B. fragilis	9831700	8615500	11028000	115200000	107490000	119530000	43058000	41497000	43306000
C4IDX1	C. butyricum	29820000	34590000	34900000	57734000	55491000	54177000	160190000	166440000	171640000
C4IKN9	C. butyricum	22922000	22174000	23812000	37506000	36222000	36859000	102300000	106300000	156970000
Q5LAW5	B. fragilis	2171800	2575500	5827000	102330000	98481000	95777000	47479000	38281000	42569000
C9A8G9	E. casseliflavus	6730200	6787200	5172800	21574000	23211000	22696000	9814600	2260600	1623300
C4IMC9	C. butyricum	18104000	16669000	15616000	34731000	37023000	38740000	130990000	134480000	132930000
A0A0D7LCM2	C. freundii	6730000	6204300	7063700	21206000	21534000	20302000	1538400	1687800	1356400
C4IG42	C. butyricum	13205000	14109000	15628000	53127000	55215000	53326000	149010000	149500000	146280000
Q5L9N5	B. fragilis	6207900	4961900	1412300	39178000	38549000	33635000	18874000	18581000	19336000
C4IK28	C. butyricum	9397300	10035000	9267900	20802000	21666000	20675000	69067000	67937000	66897000
C4IMC4	C. butyricum	5686100	7525700	5144900	14440000	15356000	9167400	49816000	52990000	52775000
C9A4D4	E. casseliflavus	28305000	26522000	25245000	92128000	90174000	86544000	8326800	1924700	1713300
Q9I3D4	P. aeruginosa	55397000	56939000	57346000	116520000	110140000	121040000	348430000	347750000	349270000
Q5FM91	L. acidophilus	1029200000	1061800000	1049500000	399290000	404750000	409860000	215110000	222680000	219590000
Q5FL92	L. acidophilus	391350000	351490000	359830000	136130000	144130000	144270000	96914000	98565000	104200000
C4IHK9	C. butyricum	114990000	112630000	107210000	196370000	185300000	195150000	487420000	478470000	501220000
Q9HUM0	P. aeruginosa	17665000	14318000	16587000	50330000	38574000	44939000	117800000	121050000	119590000
A0A0D7LQU8	C. freundii	36640000	42219000	40564000	133840000	138040000	129070000	14470000	16370000	13191000
Q9I1F7	P. aeruginosa	50259000	31358000	53152000	128420000	126350000	121200000	338780000	342100000	334580000
Q5L9C8	B. fragilis	2617000	3392100	2368700	32688000	32374000	33027000	18020000	18257000	18013000
C4ILU7	C. butyricum	11749000	10448000	10049000	26412000	22517000	21276000	70510000	74026000	78727000
Q5LCF0	B. fragilis	7041500	7126900	5520200	85783000	74583000	74549000	26250000	24647000	23917000
C9A9K0	E. casseliflavus	16288000	16748000	16707000	46131000	44278000	45883000	8631300	7411800	9071600
A0A0D7LR49;A0A4S2WIN7	C. freundii	153180000	157660000	148420000	395460000	386610000	400360000	63113000	61748000	64267000
Q5FMB1	L. acidophilus	143250000	145360000	142040000	59940000	61920000	59096000	32056000	30839000	32271000
Q836D3	E. faecalis	38474000	40388000	42177000	84943000	93522000	90766000	241840000	254990000	229690000
A0A0D7M3Z6	C. freundii	12566000	11243000	12242000	37318000	30765000	32908000	5386700	7672700	4596600
C4ID39	C. butyricum	4741300	6784200	8477600	37439000	19490000	20561000	73199000	69692000	71930000
Q9HWC5	P. aeruginosa	63125000	63939000	61644000	151390000	151390000	154220000	467000000	458730000	479390000
Q5L8L8	B. fragilis	2967800	5779700	4689500	35440000	37868000	38650000	8903400	10340000	13282000
Q9I689	P. aeruginosa	4437900	6609100	9466800	9640700	12499000	11309000	32033000	40517000	42663000
Q5LGS2	B. fragilis	13954000	12955000	12263000	104480000	112680000	104480000	46579000	43803000	42765000
J7TNN6	M. morganii	59773000	59802000	57776000	8304700	8741000	5754400	29920000	30101000	17491000
C9A7R1	E. casseliflavus	17751000	18912000	16344000	62506000	63476000	63652000	9073900	8489100	14886000
Q5LDR6	B. fragilis	3871800	3052200	416140	54149000	53235000	50093000	18893000	20449000	19480000
C4IDG3	C. butyricum	72097000	67639000	65262000	104020000	104380000	105840000	282000000	284270000	272930000
J7U2V5	M. morganii	62110000	66997000	70938000	5112900	3144800	7530600	25275000	22772000	23752000
Q839E5	E. faecalis	78918000	68316000	72444000	159480000	174230000	189710000	454060000	504890000	484410000
C4IIX0	C. butyricum	9267400	9228300	5642600	29275000	27943000	29639000	107880000	106410000	116220000
Q5FMB6	L. acidophilus	2495200000	2670900000	2598300000	1085400000	1100900000	1140800000	535010000	548150000	537690000
C4IE80	C. butyricum	26855000	27568000	26911000	60875000	56899000	59754000	155210000	159650000	157240000
Q5FMM2	L. acidophilus	323590000	354540000	340480000	140680000	140250000	138650000	70521000	70819000	78117000
Q9I5Y1	P. aeruginosa	20883000	21033000	22113000	49715000	45524000	46539000	128810000	131090000	129060000
Q9HVL6	P. aeruginosa	65930000	58203000	58241000	240110000	232450000	244110000	661640000	613130000	504330000
Q5FM72	L. acidophilus	459800000	467340000	429970000	169610000	195200000	186630000	122370000	93469000	103980000
C9A8H5	E. casseliflavus	110020000	121630000	77883000	331390000	394150000	404500000	25215000	25830000	27501000
C4IF29	C. butyricum	530220000	550180000	469040000	909500000	893260000	895430000	2614600000	2634500000	2589500000
Q5FKT2	L. acidophilus	157540000	152970000	152310000	55829000	59339000	60852000	22381000	20885000	29753000
Q9HWE0	P. aeruginosa	130230000	132260000	125160000	277290000	305320000	292510000	804850000	815000000	795310000
Q9I4Z4	P. aeruginosa	245150000	231220000	229580000	449460000	411230000	406540000	1202900000	1220200000	1273600000
Q8XCG0	E. coli	16617000	20533000	18535000	21613000	26590000	23267000	3342800	8102800	10714000
Q9HU11	P. aeruginosa	37098000	31872000	39609000	84390000	79302000	80220000	225850000	220650000	229080000
P30720	P. aeruginosa	122730000	115280000	119050000	279730000	283460000	296980000	827810000	818800000	851450000
A0A0D9J1A3	E. asburiae	29430000	30711000	29756000	1187300	1880600	1399500	9364000	11514000	12396000
Q9I7B8	P. aeruginosa	2786200	2961900	2924100	10841000	11042000	11029000	37424000	38542000	35645000
C4IMT3	C. butyricum	18509000	21563000	17816000	44807000	42109000	39787000	164230000	155720000	166110000
C4IFM0	C. butyricum	21952000	21287000	23965000	52635000	42805000	43474000	121990000	140330000	123650000
Q5L9J3	B. fragilis	16787000	14505000	13773000	136800000	135460000	121850000	77657000	74436000	75132000
C4ILS1	C. butyricum	16852000	14216000	18076000	38859000	36338000	36852000	104130000	104450000	108230000
J7U267	M. morganii	69107000	72451000	90628000	7459200	9846200	13415000	37774000	30816000	35769000
Q830Y0	E. faecalis	1988600	1947300	2494500	7602300	10915000	8752200	33121000	34433000	32965000
Q5LFI9	B. fragilis	12537000	12265000	10924000	104930000	98145000	95178000	34432000	35858000	41882000
Q5FM46	L. acidophilus	196140000	206680000	225110000	59178000	72214000	70912000	36714000	39999000	36438000
C4IEK5	C. butyricum	14096000	14590000	14452000	24497000	24212000	25725000	60495000	60645000	60710000
Q5LBS5	B. fragilis	3837600	3942900	3939800	34483000	34711000	34246000	22855000	15338000	14910000
Q9I5A5	P. aeruginosa	4488600	2823800	4376400	14714000	13632000	5003400	51565000	51349000	51833000
C9A6Q8	E. casseliflavus	10676000	10818000	12002000	40878000	44280000	42667000	9353800	14661000	11209000
A0A263VZE8	E. asburiae	8681800	7794600	9729300	1091000	525500	1153100	6133400	4614000	5063800
Q5FMI7	L. acidophilus	41114000	41349000	38390000	13472000	14850000	13926000	9648400	7145200	5236900
Q5FIM9	L. acidophilus	39214000	39091000	40931000	17000000	15879000	16569000	4955800	3705900	5823200
C4IMB6	C. butyricum	193260000	164320000	183860000	298830000	301790000	311530000	766840000	780620000	765980000
Q5LAW7	B. fragilis	1825900	4574600	8118900	55867000	55795000	57146000	20929000	21227000	23058000
J7TE53	M. morganii	108430000	101670000	92268000	2932800	5462800	696180	24026000	20173000	19089000
Q839D8	E. faecalis	75713000	68100000	62362000	192470000	191980000	177050000	539850000	564840000	532800000
Q5FLP2	L. acidophilus	716260000	743990000	715820000	297540000	279510000	277800000	132400000	142840000	140540000
C4IJE1	C. butyricum	798120000	784780000	801210000	1306400000	1287400000	1299700000	3086500000	3108200000	3080800000
Q5FM83	L. acidophilus	572090000	635900000	574440000	170420000	172610000	158770000	97111000	98958000	95559000
A0A0A5US07;A0A0F3ZD93	C. freundii;E. asburiae	271480000	228550000	237410000	487880000	485970000	153350000	38643000	124570000	123000000
C4IHQ1	C. butyricum	34946000	42111000	38135000	62989000	69276000	73416000	176140000	172330000	177120000
C4IL31	C. butyricum	9484300	10695000	11790000	21007000	23033000	22172000	74399000	71347000	73957000
Q5FKV3	L. acidophilus	36856000	39906000	34587000	78306000	81566000	74785000	18136000	17435000	20745000
Q5FL42	L. acidophilus	92049000	92965000	96318000	35466000	34158000	26094000	20458000	16631000	16182000
Q5FN01	L. acidophilus	188100000	181560000	174580000	63821000	62484000	59844000	26259000	28740000	34300000
C4IMR5	C. butyricum	2752900	3297300	1365900	13708000	10213000	12553000	59245000	56370000	55890000
C4IF25	C. butyricum	203290000	194240000	200580000	359900000	371850000	392300000	1616100000	1314700000	1260100000
Q831V2	E. faecalis	12268000	9458100	11896000	38577000	38758000	38805000	96513000	94573000	93814000
Q5L980	B. fragilis	9073400	7337900	8252700	67815000	64534000	63369000	25688000	25188000	27064000
A0A0A5UPW2	C. freundii	173530000	172430000	173560000	419490000	419840000	439290000	87434000	92627000	92318000
Q9HUM9	P. aeruginosa	28049000	33019000	36687000	75489000	75862000	71960000	272110000	270400000	276850000
P53641	P. aeruginosa	66138000	63711000	55085000	176430000	173640000	173320000	434270000	456320000	439520000
Q9HVD1	P. aeruginosa	43165000	42657000	42150000	98052000	93161000	94590000	271620000	276490000	276930000
C4IJ21	C. butyricum	2598400	3179200	4284700	8894900	8834700	8462400	37586000	41535000	38793000
Q5LGQ4	B. fragilis	11087000	9975700	8470500	84228000	82797000	83957000	33498000	32448000	34574000
Q5FKK7	L. acidophilus	105820000	96147000	71732000	40714000	27756000	26935000	10176000	8390400	10103000
Q9I3B3	P. aeruginosa	2398900	2121100	1554500	9526200	5214200	8887500	19488000	20276000	19487000
C4IKM7	C. butyricum	3963900	7338900	7624700	15119000	12502000	12536000	71665000	81863000	81369000
C4IHP2	C. butyricum	30292000	27954000	25647000	38948000	38004000	39275000	134010000	128230000	128280000
Q9I1F8	P. aeruginosa	10134000	11486000	11766000	18071000	20115000	18815000	57453000	56650000	58071000
A0A0D7LA52	C. freundii	26808000	26059000	27708000	77614000	82253000	84015000	16475000	16153000	18554000
Q5FIE3	L. acidophilus	26338000	25628000	24223000	4438100	4266800	7272600	3936600	3481000	3067400
P0A9A0	E. coli	130090000	118170000	140010000	222400000	215840000	217260000	58483000	65394000	79809000
C9A9H9	E. casseliflavus	22365000	12438000	23413000	64376000	65906000	85349000	12455000	12135000	11332000
P21822	K. aerogenes	2941900	1885000	4154000	8592700	8245600	9872200	36235000	38010000	28848000
A0A0D7LCP9	C. freundii	2644900	5780300	4967400	35099000	33584000	32235000	7473000	3789700	4221100
A0A0H3FZJ4	K. aerogenes	6813700	6791300	6665300	9429100	9127900	8921800	404900	1540700	720390
P00282	P. aeruginosa	70657000	74836000	67923000	169190000	173810000	183030000	497950000	507000000	512050000
M1SQ22	M. morganii	287390000	320070000	352900000	51959000	42420000	43574000	162220000	178390000	164860000
Q9HT16	P. aeruginosa	68786000	67858000	78636000	148630000	139340000	138080000	383460000	380590000	369400000
Q9I0L8	P. aeruginosa	3831700	2023100	18732000	21910000	20649000	18261000	39226000	39206000	43732000
Q836Y6	E. faecalis	18113000	13333000	19067000	35087000	44784000	46247000	109670000	110710000	116500000
C4IHC7	C. butyricum	72744000	68961000	73779000	94424000	91551000	98819000	237520000	232510000	245820000
C9A599	E. casseliflavus	2987200	3149300	2386800	9105300	10321000	9696000	3059200	2096100	2742900
Q9HTD7	P. aeruginosa	4057500	4146400	3694500	12443000	14659000	16636000	39514000	39318000	40624000
Q5LI42	B. fragilis	4460700	5081000	4728200	27093000	30507000	29578000	14047000	17496000	13888000
Q5FM67	L. acidophilus	203980000	215800000	221010000	102750000	105400000	106210000	62577000	49769000	57897000
Q831F9	E. faecalis	3235600	3575700	4440100	18671000	18699000	17597000	28165000	24259000	28713000
Q5FL22	L. acidophilus	200640000	216680000	213290000	71096000	66339000	69520000	43857000	43468000	45446000
C9ACY7	E. casseliflavus	235120000	219420000	225450000	534810000	587250000	565770000	117550000	110400000	108260000
Q5L8W6	B. fragilis	35248000	37339000	42644000	429150000	448520000	430950000	245100000	246600000	247150000
Q59636	P. aeruginosa	28680000	32225000	29337000	98930000	98363000	92039000	300430000	299850000	288060000
C4IDR0	C. butyricum	74798000	79014000	75267000	128120000	123840000	123570000	417190000	406980000	407140000
A0A0D7LRZ6	C. freundii	25479000	26488000	25713000	72696000	70074000	71847000	8494300	7528000	5890800
C4IMM9	C. butyricum	106120000	119580000	117120000	221990000	212790000	224830000	554560000	585690000	567300000
Q830B0	E. faecalis	192200000	191700000	186670000	369400000	383110000	373770000	964530000	940790000	952940000
Q9HZJ5	P. aeruginosa	1894700	4504500	2035900	3866500	3730500	4478500	34328000	32392000	30377000
A0A0D7LD56	C. freundii	3236200	3701300	4044800	14266000	11891000	14248000	1437400	1432700	2008300
P52111	P. aeruginosa	5081100	3681700	3856100	8435400	9940700	9219300	44411000	46405000	33413000
C4IDG6	C. butyricum	9729000	8247700	13461000	30277000	27180000	29210000	48002000	48081000	48590000
Q830B1	E. faecalis	17767000	11905000	13995000	25054000	29242000	23569000	65347000	63131000	65317000
A0A0D7LZB7	C. freundii	4496700	5059100	3975200	15716000	16490000	16707000	1731900	1539800	2072800
C4IDR4	C. butyricum	12532000	9212700	9514900	16115000	15255000	17789000	71410000	71938000	72357000
M1S429	M. morganii	84621000	81003000	88161000	7358400	6726000	11006000	34222000	33443000	28162000
C4IHN2	C. butyricum	34253000	31500000	33692000	53025000	50786000	51472000	145590000	151950000	150080000
C9AA27	E. casseliflavus	52466000	60358000	58855000	132180000	133940000	133720000	28396000	29235000	30244000
M1SFU7	M. morganii	87641000	88516000	90196000	14308000	14733000	13523000	48305000	48716000	48550000
C4IJI8	C. butyricum	8026400	9613700	18159000	19783000	14917000	17630000	50503000	51971000	51619000
J7U332	M. morganii	70116000	65908000	75689000	6808000	3776600	8166600	24268000	18080000	26156000
C9ABZ1	E. casseliflavus	25189000	25183000	25431000	48607000	55390000	57825000	10352000	5877200	7392000
Q82ZT6	E. faecalis	24176000	21685000	18913000	44091000	30828000	45236000	103510000	82517000	104800000
A0A263VVB8;A6TE95	E. asburiae;K. pneumoniae	1123400000	1115700000	1105400000	455950000	441680000	441690000	311280000	327930000	313840000
A0A0D7LXN7	C. freundii	94956000	87713000	92533000	220870000	224290000	219470000	35930000	30879000	34398000
C4IJB3	C. butyricum	438100000	410420000	425340000	841120000	847110000	860130000	2419200000	2463700000	2529200000
O54438	P. aeruginosa	15447000	16284000	15433000	39562000	39550000	40837000	126110000	126140000	131140000
Q5LDR7	B. fragilis	1924100	3455300	3969900	48277000	48948000	49192000	15880000	16487000	18261000
C4IEY1	C. butyricum	7647100	7956200	2902700	9225100	9895400	5736500	54716000	48914000	55481000
C4IKP2	C. butyricum	37700000	23315000	29283000	45703000	47260000	45863000	194050000	196770000	194530000
Q5FIC4	L. acidophilus	33030000	34216000	36743000	12143000	13952000	9756200	6969000	3549800	2614700
Q9HY81	P. aeruginosa	106370000	98564000	81822000	261920000	259620000	272640000	628190000	627050000	644420000
Q835Z1	E. faecalis	2434500	1828200	2020500	18228000	13121000	12788000	45621000	44692000	50044000
J7TDS3	M. morganii	54049000	57157000	57997000	3852400	8183400	11335000	17637000	16602000	17420000
Q834S3	E. faecalis	27089000	35598000	35142000	51620000	50525000	58277000	159750000	159810000	160590000
Q9HUC0	P. aeruginosa	6799400	8194100	7537000	16292000	18772000	17333000	60397000	56707000	58266000
Q9HXU8	P. aeruginosa	34683000	36174000	37298000	49043000	44592000	50021000	130340000	130130000	122150000
Q5FN07	L. acidophilus	439210000	462590000	406710000	128850000	129210000	124920000	56801000	58079000	52572000
A0A0A5UUK5	C. freundii	23005000	23960000	23192000	80697000	83273000	81863000	16366000	10128000	13156000
Q5FLL5	L. acidophilus	40485000	39747000	47292000	10461000	8138500	7423700	3854100	3872900	3392500
Q839I7	E. faecalis	3710900	9030800	8066200	11118000	20052000	13436000	58511000	81577000	54370000
C4ILW3	C. butyricum	3253200	4500900	4690200	15878000	12059000	8684200	46554000	48720000	49860000
P42257	P. aeruginosa	14476000	15772000	9131700	20349000	19418000	21959000	88928000	91102000	94859000
Q5FIL6	L. acidophilus	84354000	89229000	86215000	20715000	11421000	11378000	9426700	4784700	11938000
Q9I6M5	P. aeruginosa	14987000	15959000	9329500	40817000	38314000	50459000	144130000	139900000	136250000
A0A0D7LJC7	C. freundii	18667000	20224000	19741000	43051000	45328000	42009000	10149000	12365000	7565600
Q5FMU4	L. acidophilus	100250000	96230000	102410000	32800000	34302000	33918000	17639000	20259000	17387000
C9A4V4	E. casseliflavus	182860000	180840000	180080000	467380000	468960000	471170000	94280000	95437000	93480000
Q9HXP3	P. aeruginosa	4409400	3663100	4754100	15568000	21311000	13406000	44470000	47867000	48361000
A0A263VPS2	E. asburiae	42758000	45668000	47114000	12654000	6142400	3949000	7257900	7541100	9191800
A0A0A5SRP8	C. freundii	330510000	327230000	319320000	840420000	805680000	824950000	198390000	197090000	203440000
Q5LBV8	B. fragilis	864400	1232200	2744100	42567000	42664000	43061000	15835000	14647000	15760000
C4IJC5	C. butyricum	15629000	13064000	8880100	8944000	10456000	11421000	40390000	41034000	42084000
C9A9I4	E. casseliflavus	119070000	115490000	122770000	329900000	331950000	324690000	59376000	59388000	56136000
Q9HVY2	P. aeruginosa	100880000	76154000	60765000	200740000	242420000	183130000	549690000	564550000	613540000
Q5FMY1	L. acidophilus	131950000	119340000	128430000	42877000	36696000	34498000	20270000	22451000	20275000
A0A0A5ST93	C. freundii	127320000	120000000	128590000	296720000	317860000	319520000	62738000	66816000	66583000
Q9HVY4	P. aeruginosa	79712000	79419000	86330000	160610000	169640000	158070000	422400000	405230000	419550000
Q5FJY2	L. acidophilus	558690000	548360000	564590000	201960000	198510000	201110000	132920000	127200000	124490000
Q5L7E2	B. fragilis	3068300	4610600	3350600	35357000	28207000	33193000	19698000	14005000	20534000
Q835V1	E. faecalis	6868900	16272000	7209400	10025000	12852000	11170000	56336000	63895000	88310000
Q834N2	E. faecalis	9841200	7468900	6331500	23836000	25621000	24251000	78455000	77636000	74778000
Q5FKQ0	L. acidophilus	50706000	47942000	49122000	14508000	15968000	15346000	8057700	7619500	7985600
A6THI5	K. pneumoniae	3238700	2885800	3072500	8877900	1219200	9303100	185040	783310	237740
C4IEH0	C. butyricum	12046000	21267000	12943000	16155000	58177000	24594000	102810000	94083000	94516000
Q9HVC2	P. aeruginosa	7511600	9310900	9133500	21194000	21012000	12439000	66011000	69944000	67397000
Q51342	P. aeruginosa	8464900	13518000	10477000	14479000	12109000	13699000	60127000	61940000	61097000
Q9I0A0	P. aeruginosa	18990000	17084000	17432000	47827000	47293000	46337000	149960000	145760000	153080000
A0A0H3JCV4	E. coli	51634000	51508000	58828000	7822100	12242000	12246000	7247000	27887000	10493000
C4IMC0	C. butyricum	8870300	9029800	6950900	27633000	37944000	26939000	96023000	112760000	109550000
Q9I2R2	P. aeruginosa	2973500	3613200	5645400	11688000	11259000	11898000	48334000	45883000	42200000
C9ABQ1	E. casseliflavus	81541000	82158000	79347000	215530000	217900000	212620000	38720000	37950000	37048000
Q5FM64	L. acidophilus	611590000	662690000	671140000	202770000	203980000	342940000	138170000	174460000	144090000
A0A0D7LP75	C. freundii	17700000	18795000	14848000	57609000	64201000	61197000	11222000	8112100	10895000
Q5FJB1	L. acidophilus	74141000	72426000	62855000	35478000	32982000	37351000	22071000	19055000	21236000
P57668	P. aeruginosa	9048100	6055600	7890300	19810000	19545000	21840000	60527000	63486000	69729000
Q5LEW9	B. fragilis	29447000	21913000	19696000	36180000	53896000	42168000	79532000	79953000	74056000
C4IKV3	C. butyricum	4658300	3025200	4929600	12125000	12698000	10669000	43038000	39552000	39949000
Q5FMM1	L. acidophilus	109100000	103960000	104070000	37863000	39473000	38662000	12280000	15407000	16583000
Q82ZL6	E. faecalis	7650800	9679500	7974000	28343000	27115000	28911000	72772000	78018000	77170000
C4IKT8	C. butyricum	33846000	32203000	26412000	27768000	51816000	53448000	198980000	193440000	188290000
C4IH28	C. butyricum	6379300	4700600	7097900	12148000	10350000	13559000	39929000	31488000	44480000
C4IIF1	C. butyricum	11147000	8083400	7844700	14901000	15232000	19588000	68055000	63167000	63630000
C4IF60	C. butyricum	511370000	512780000	514870000	804270000	747670000	786340000	1938200000	1979900000	1948500000
C4IMC1	C. butyricum	44748000	42111000	45433000	81274000	76261000	77986000	237480000	229760000	231670000
A6TCX9	K. pneumoniae	76717000	76542000	80224000	116620000	124250000	123340000	35045000	39941000	33009000
C4IMV5	C. butyricum	34607000	32953000	35359000	63764000	64154000	40746000	218640000	230520000	227230000
Q9X2T1	P. aeruginosa	22855000	23384000	22537000	82016000	77417000	76682000	186300000	193730000	179740000
C4II94	C. butyricum	32275000	22670000	24816000	57457000	57678000	60010000	192870000	189560000	192950000
Q9HZJ3	P. aeruginosa	18680000	19182000	20188000	49484000	50707000	48374000	135710000	137330000	133710000
Q82ZA5	E. faecalis	8335800	10767000	6846000	22383000	18554000	20344000	52466000	56546000	53212000
C4IK43	C. butyricum	11047000	10385000	9945900	19159000	11411000	13536000	59419000	58149000	59042000
C4IJH4	C. butyricum	2140700	3024100	2511800	7871700	6660700	7054900	21615000	23399000	27258000
Q5FI37	L. acidophilus	135940000	142700000	147400000	55253000	48068000	53845000	25065000	30517000	25787000
Q838J5	E. faecalis	13792000	12013000	11214000	21754000	30630000	24351000	80794000	80269000	83777000
A6T809	K. pneumoniae	17642000	19067000	18356000	16721000	17234000	15353000	5739500	5423700	5984600
C4IHC4	C. butyricum	2621000	2676800	2578800	7575400	7150900	5602700	27966000	28739000	26641000
Q5FM94	L. acidophilus	581810000	610200000	537050000	194590000	222810000	21222000	93787000	98486000	58252000
Q5L874	B. fragilis	16946000	16825000	14784000	185110000	196640000	107850000	74052000	70389000	72527000
A0A0D7LX90	C. freundii	8499600	10286000	10555000	32084000	32252000	33689000	6656600	7281900	7164900
A0A0D7M1V7	C. freundii	903300	2165800	2144000	13567000	13209000	13211000	1277300	1041300	1178400
A0A0D7LWL7	C. freundii	19177000	17605000	18902000	90171000	67349000	62167000	16115000	22553000	6381700
Q5L8Y0	B. fragilis	3464100	2524000	6005400	57663000	57475000	57649000	15013000	22194000	20750000
Q5FJ08	L. acidophilus	99186000	101400000	103460000	54945000	56302000	37830000	24417000	26038000	24130000
Q5LAY5	B. fragilis	18601000	13171000	15343000	133600000	128420000	136330000	60724000	42700000	67549000
A0A0A5P9Z2	C. freundii	166040000	170430000	156730000	424860000	415230000	391640000	74976000	74878000	75063000
C4IDH8	C. butyricum	35993000	40926000	43221000	81802000	74475000	25446000	202190000	204440000	203860000
Q5FME7	L. acidophilus	242890000	243580000	236060000	71131000	72588000	70359000	71093000	70453000	75289000
C4IKT9	C. butyricum	17957000	18227000	16603000	35940000	35429000	36006000	116670000	113380000	109340000
C4ILJ1	C. butyricum	4898800	7220700	5654200	14325000	10692000	12658000	45545000	38130000	50150000
Q5FKD8	L. acidophilus	79987000	79545000	75806000	15952000	17511000	18401000	10314000	9610800	9487200
C4IF76	C. butyricum	6718300	6697600	7684100	15035000	14170000	17174000	50885000	52616000	53862000
Q836J5	E. faecalis	7603400	7382500	7474500	7044800	4852700	5962600	22354000	23867000	22318000
C4ICJ6	C. butyricum	18859000	18048000	19181000	37856000	36991000	34756000	113310000	118960000	83474000
Q5LG27	B. fragilis	1916100	2505000	2533100	28463000	29209000	28687000	10546000	10721000	11489000
Q5FKI3	L. acidophilus	100840000	90092000	95752000	41526000	37216000	37457000	11161000	16656000	10447000
C4IGM5	C. butyricum	5204600	5055300	4978900	10397000	9556900	10058000	59409000	62056000	58810000
Q835J5	E. faecalis	2381100	3332500	3264100	7580800	10181000	10959000	27752000	31402000	28446000
Q5LER1	B. fragilis	24384000	26478000	29247000	175310000	169180000	162890000	19025000	27818000	18119000
Q9HV96	P. aeruginosa	1076500	951550	1176400	6314500	7186800	5635400	31504000	30745000	33134000
Q5FJT7	L. acidophilus	99510000	114800000	105210000	41948000	43006000	45343000	21302000	16808000	18076000
P48247	P. aeruginosa	4360900	3323800	5991500	29612000	15982000	14562000	59384000	62189000	59984000
Q834K5	E. faecalis	4441100	4827700	4253800	6908600	7509900	7350200	26760000	28949000	26405000
C4IJ10	C. butyricum	14672000	25511000	26257000	31570000	31405000	31645000	138440000	138460000	138510000
C4IJH6	C. butyricum	12763000	12045000	10822000	22321000	22593000	25568000	73414000	77209000	72695000
Q839Q8	E. faecalis	38924000	39885000	41466000	26771000	21528000	24369000	131880000	79987000	127630000
C9A4K4	E. casseliflavus	9028700	9915300	7677200	42380000	39603000	38066000	5108100	4426300	5565200
Q9I083	P. aeruginosa	17045000	16244000	15667000	50534000	48372000	47163000	113460000	112690000	110410000
P50587	P. aeruginosa	4447900	6180300	3563500	13294000	9995300	12477000	55143000	48893000	53023000
Q9HUP3	P. aeruginosa	7260700	6332200	6511900	27362000	24989000	25803000	87706000	92097000	91572000
A0A0D7LJC1	C. freundii	3740800	4814100	4143600	10396000	10940000	7311900	1236700	584710	1588700
Q5FM23	L. acidophilus	855840000	844410000	878060000	346820000	366170000	356020000	186520000	198180000	148000000
M1RH03	M. morganii	115080000	115360000	115860000	10453000	15894000	24600000	18791000	20836000	16229000
A0A0A5PA40	C. freundii	14185000	11773000	13888000	48942000	47027000	36642000	9616500	5083700	5899600
A0A0D7LIW0	C. freundii	5357800	5842500	4292100	29254000	25590000	29113000	2272500	2683000	3269900
Q836Q0	E. faecalis	37572000	37469000	35717000	90036000	85653000	88608000	278050000	260520000	269010000
Q5FI97	L. acidophilus	375590000	419760000	395790000	156700000	159500000	143780000	39560000	41337000	64137000
C9A9G0	E. casseliflavus	39478000	37744000	42897000	149820000	138480000	152000000	26041000	15861000	21084000
Q830L3	E. faecalis	21317000	23040000	20623000	40775000	43286000	40545000	139840000	124640000	132540000
J7TT31	M. morganii	312300000	303400000	293970000	46775000	48084000	47963000	141710000	153360000	152790000
Q9HWF8	P. aeruginosa	35981000	28670000	56843000	74901000	70549000	72837000	401460000	406510000	426640000
A0A0H3FSZ5	K. aerogenes	61756000	56428000	90294000	173170000	159530000	175700000	438860000	450110000	454110000
Q9I662	P. aeruginosa	116660000	135460000	129780000	300390000	293690000	287910000	809400000	739760000	752500000
Q5FJH5	L. acidophilus	105200000	104990000	105740000	26772000	37833000	40419000	15301000	12093000	11311000
C4IH31	C. butyricum	16527000	6500200	8934000	7528000	23833000	8758100	37389000	57095000	50081000
C9A4D0	E. casseliflavus	12656000	13482000	12188000	30183000	29312000	24023000	6493900	4605300	4526400
C4IJE6	C. butyricum	22597000	16820000	20198000	30163000	31742000	32270000	90627000	87342000	88014000
G8GMU2	C. freundii	19301000	21303000	19796000	42597000	27862000	29115000	4248900	4924000	4019700
Q9I7C4	P. aeruginosa	5585400	3742400	6770100	16292000	16052000	16100000	75814000	78572000	74404000
C4IEX6	C. butyricum	7605300	7904300	6823700	25353000	20104000	19328000	58242000	60787000	60520000
C4ICG9	C. butyricum	21259000	22193000	23452000	42992000	46072000	39783000	143270000	141950000	133280000
Q835G2	E. faecalis	13146000	11938000	11402000	102030000	105380000	98185000	56926000	62577000	64254000
Q5FMM9	L. acidophilus	56206000	58682000	56308000	8769300	12019000	17695000	6028300	6564300	7609100
A0A0D7LCW8	C. freundii	4207900	5405600	6929400	23660000	25674000	24819000	2348500	2445600	3009600
Q5L9I1	B. fragilis	10553000	13401000	11331000	80707000	76319000	85194000	22154000	22620000	23363000
C9AB74	E. casseliflavus	18637000	32460000	30868000	99656000	101380000	100770000	10555000	14972000	13682000
J7U4U7	M. morganii	11843000	10472000	11693000	677240	242290	1003600	4425200	4205000	5035600
A0A0D7LRV6	C. freundii	2633800	2192100	5943800	16725000	14889000	17611000	2808100	4176800	2809300
C4ICY4	C. butyricum	17179000	17702000	17201000	31217000	28976000	25353000	100980000	99248000	100990000
Q5FIR1	L. acidophilus	42327000	42661000	42197000	9347300	10352000	9776000	3617100	3345900	4332400
Q5FJT3	L. acidophilus	473630000	497030000	549250000	240290000	241170000	228990000	129720000	136510000	132680000
C4IJE0	C. butyricum	8364700	7258600	6845100	18221000	19299000	24198000	57223000	60927000	63020000
P00106	P. aeruginosa	35006000	33881000	32009000	79996000	81064000	76610000	174830000	181670000	171940000
J7U7J1	M. morganii	157450000	173190000	174590000	9670300	7706600	7758300	87735000	92134000	90719000
C9A4P7	E. casseliflavus	57968000	62905000	60366000	110520000	128070000	137220000	19661000	23838000	22673000
A0A0H3FYX7	K. aerogenes	13695000	15131000	13401000	28332000	28822000	28574000	91881000	93024000	97176000
C4IIZ5	C. butyricum	17065000	17159000	17486000	32124000	30964000	29317000	120020000	118600000	119530000
Q9HXZ1	P. aeruginosa	2728200	1148400	3216600	2032100	16102000	2655500	12241000	14733000	14627000
Q839Z1	E. faecalis	3219400	2030600	1214900	16543000	8199200	14416000	21118000	20839000	20582000
Q9I028	P. aeruginosa	1713200	4361700	3843300	8794600	10065000	6315000	36627000	32175000	29662000
Q9I5A4	P. aeruginosa	9695600	8525800	8924300	22538000	19711000	20679000	42559000	40783000	42431000
Q9HVA0	P. aeruginosa	6285300	5961300	4027700	18897000	15706000	19621000	68350000	65088000	62228000
Q9I0I4	P. aeruginosa	1454400	1600700	782140	6098200	5142400	5213600	22298000	22744000	23248000
C4ILL8	C. butyricum	8377600	8654200	8953500	20615000	24434000	21260000	61384000	62713000	66343000
Q9HYZ6	P. aeruginosa	9459500	8040200	8778800	22117000	23472000	25518000	83815000	92599000	87788000
C4IJH7	C. butyricum	23421000	25904000	24304000	36935000	39151000	38232000	126380000	119350000	128110000
C4IER5	C. butyricum	7173200	5790900	5881700	12625000	13605000	12418000	39909000	38324000	40184000
C4IEE4	C. butyricum	204340000	195260000	189750000	306740000	289120000	308450000	991560000	957990000	1010100000
J7UAK2	M. morganii	127770000	133900000	138190000	21130000	24583000	15428000	28161000	35009000	36219000
C9ABD2	E. casseliflavus	30046000	23938000	28080000	93986000	100510000	93846000	7743500	12785000	11122000
M1RMI2	M. morganii	91411000	97138000	93659000	18670000	17308000	17450000	17028000	16555000	16878000
Q5FLV8	L. acidophilus	62518000	60940000	66326000	13254000	12522000	10774000	11376000	7827500	6425200
C9A6L9	E. casseliflavus	18950000	18914000	17922000	47993000	47007000	46671000	8586400	10024000	7425400
Q5FLF4	L. acidophilus	50585000	43778000	49720000	19459000	20073000	18107000	7005400	6493700	6240400
A6T6A2	K. pneumoniae	23606000	25105000	18661000	11518000	13440000	11848000	3717600	6711100	8190500
A0A133LLP3	C. freundii	9425500	9110100	16019000	26451000	25879000	28121000	3033200	6124400	2753800
Q836E3	E. faecalis	52951000	51293000	52259000	108750000	104800000	110990000	247350000	251350000	257510000
C4IDK2	C. butyricum	23373000	21935000	17472000	34462000	39137000	40541000	96978000	99859000	98992000
C4IDD6	C. butyricum	28031000	42421000	29867000	59475000	64502000	66934000	152550000	155460000	163500000
C4IEE6	C. butyricum	13635000	11328000	5425500	17778000	12975000	19471000	38612000	39505000	39540000
Q9HTJ1	P. aeruginosa	2757100	2247900	2753200	13104000	13251000	13282000	42739000	43860000	42237000
C4IKN7	C. butyricum	22241000	31506000	13401000	90157000	82510000	92784000	349660000	322380000	342100000
C4IIL1	C. butyricum	21348000	20684000	21093000	37325000	39134000	37638000	135260000	139660000	131780000
Q9ZFK4	P. aeruginosa	2571500	3754900	3045800	4647200	4538800	3167600	18043000	17995000	18665000
Q9HV44	P. aeruginosa	10503000	8007200	10532000	25576000	29935000	26742000	71131000	81066000	71902000
Q5LDN7	B. fragilis	5945800	5391100	19034000	69568000	67937000	65650000	56181000	56370000	59007000
P0AFL5	E. coli	31068000	26310000	25444000	23567000	23483000	20314000	5390200	5917900	4848600
C4IJS6	C. butyricum	15647000	13682000	12367000	17192000	26381000	23774000	89735000	81618000	91202000
C4IKT5	C. butyricum	9017300	9083800	9087100	20916000	22568000	18819000	68598000	67878000	66740000
A6TB02	K. pneumoniae	68841000	57946000	66562000	73131000	74537000	71072000	20459000	17670000	19257000
Q5FKI8	L. acidophilus	51531000	51557000	48870000	9878000	6114200	5654700	7607000	9917200	8285500
Q831M6	E. faecalis	3195600	3881500	1805700	10650000	14633000	10053000	25883000	27357000	26983000
C4IJ96	C. butyricum	99956000	103500000	104850000	142860000	134970000	137330000	654280000	651080000	656180000
Q836Y7	E. faecalis	9337400	10717000	11673000	39189000	39731000	40791000	82675000	75725000	85695000
Q5LAI3	B. fragilis	7604000	8747300	7835600	58389000	57768000	65280000	32985000	27585000	29040000
Q5FHT6	L. acidophilus	42788000	37180000	37185000	14127000	12201000	12896000	4759400	4004200	4515900
Q839U1	E. faecalis	3834600	814120	6628400	16664000	20671000	18564000	56615000	55667000	57537000
C4IIW1	C. butyricum	11815000	10151000	11987000	28841000	27020000	28856000	111430000	114540000	108970000
P0DP44	P. aeruginosa	5106000	4104300	4575600	20396000	14717000	19769000	58052000	59919000	58516000
C4IMR7	C. butyricum	7581600	8844700	8359800	10497000	10694000	10732000	48619000	37109000	41629000
P57112	P. aeruginosa	3446600	3832300	5628200	14252000	7938800	8811100	44974000	41681000	44729000
M1SE61	M. morganii	27840000	35382000	30295000	3576000	4085400	3876100	11270000	17247000	18517000
C4IDE4	C. butyricum	13719000	7569500	8297700	32377000	15120000	33482000	89953000	86869000	93586000
Q5FK83	L. acidophilus	158550000	120160000	113590000	43721000	29358000	27071000	17399000	18525000	16493000
A6T8L2	K. pneumoniae	32169000	35838000	36296000	37505000	32677000	36654000	11467000	9497500	6849400
A0A0D7LXA5	C. freundii	9389600	9657600	9757800	21576000	23158000	23561000	5799000	5539500	5527300
C4IJD1	C. butyricum	31408000	33907000	33604000	56821000	57167000	55312000	261220000	261130000	252150000
A0A0D7LWU1	C. freundii	8447600	6878700	6407400	25222000	25623000	25184000	3027000	3437900	3179500
C4IF67	C. butyricum	30144000	26721000	23498000	28482000	24340000	31613000	88960000	89161000	98264000
Q5LHK5	B. fragilis	5377000	5642000	3757100	63010000	58685000	54500000	24472000	25787000	23343000
A0A0D7LZ96	C. freundii	13229000	13176000	13919000	42020000	38883000	38450000	5494900	4759000	6050400
Q5LEU7	B. fragilis	15107000	16859000	15319000	113680000	112840000	110950000	56905000	53465000	57244000
P47205	P. aeruginosa	6889300	6180500	6016500	21626000	22159000	21856000	73664000	74906000	75900000
Q9I4S1	P. aeruginosa	59292000	59679000	61955000	171860000	164170000	170270000	471410000	474620000	460970000
A0A0D7LUR1	C. freundii	22035000	21694000	26563000	57497000	51234000	48107000	8962700	9641900	8101200
C4IIX7	C. butyricum	20895000	18335000	23795000	54458000	41382000	48296000	136230000	134020000	138720000
Q9HXQ2	P. aeruginosa	127460000	99178000	94498000	195350000	198670000	198650000	810500000	811130000	829750000
Q9HZN4	P. aeruginosa	20081000	19361000	20631000	59373000	60145000	59181000	283190000	259260000	223910000
Q5LAL9	B. fragilis	628320	913720	740640	9396700	7274000	9437000	3344400	3309700	3235400
C4IJH2	C. butyricum	10783000	18267000	17377000	104600000	28312000	26932000	117040000	121610000	124480000
C9AB31	E. casseliflavus	11026000	10011000	12721000	49227000	50822000	52153000	4642500	2789800	6383800
Q832Z4	E. faecalis	12264000	9896600	8988200	23238000	22746000	24522000	86488000	79143000	82149000
G3XD20	P. aeruginosa	15192000	14013000	14441000	34879000	33308000	33832000	94614000	97885000	96545000
Q5FLM2	L. acidophilus	33953000	37515000	38061000	20807000	10932000	9612500	3531600	2982900	3460900
Q5LFJ1	B. fragilis	10053000	10176000	11039000	86973000	82553000	74670000	33902000	49921000	31420000
C4ID32	C. butyricum	13786000	17090000	15837000	18244000	29907000	27131000	77299000	74049000	72348000
Q9HY01	P. aeruginosa	12327000	10807000	12038000	21487000	23201000	21018000	61184000	63981000	66262000
A0A0D7LX28	C. freundii	12309000	13271000	18614000	51135000	51377000	54869000	7251300	8528900	7488500
Q9I690	P. aeruginosa	4459000	9129400	7600900	28038000	32630000	31609000	82198000	92665000	88738000
A0A0H3JE22	E. coli	6225200	10764000	12625000	15442000	15314000	14998000	2523600	2855400	2985200
Q9I6H5	P. aeruginosa	8313600	27093000	11847000	28744000	27039000	30259000	80260000	83726000	86176000
C4IHT9	C. butyricum	20544000	13084000	24181000	23376000	16220000	30636000	71497000	109320000	74854000
C9A9H7	E. casseliflavus	193030000	202630000	208760000	490630000	502850000	504360000	43341000	39725000	44946000
Q51481	P. aeruginosa	2404100	3957200	3769400	8217900	8317600	9020500	38019000	37137000	40899000
Q9I3B2	P. aeruginosa	6348900	8456100	7681000	27841000	25218000	25619000	108210000	108620000	100710000
Q9HU56	P. aeruginosa	11211000	11955000	12365000	26823000	27790000	27623000	83180000	81066000	80440000
M1RPW2	M. morganii	103030000	106840000	99360000	9689300	8082300	7803100	34091000	36117000	31758000
M1SZC0	M. morganii	39035000	38166000	38896000	1809600	3782500	1743200	12261000	9293600	14119000
A0A263VNS3	E. asburiae	30022000	50261000	42627000	4987000	7130600	5100600	20090000	21652000	19458000
P0ADB2;A0A0D7LRZ8	E. coli;C. freundii	11069000	23709000	22127000	90004000	62490000	87578000	2701700	4281800	2103900
C4IJE5	C. butyricum	186820000	181160000	184130000	312280000	305490000	284390000	993680000	1036300000	988710000
A0A0F0Y3T9	E. asburiae	102840000	104760000	102670000	12698000	12888000	12701000	32259000	31366000	34140000
C9A9G9	E. casseliflavus	61041000	55454000	63199000	180740000	183630000	177360000	27922000	29358000	28321000
Q5FM73	L. acidophilus	688150000	703150000	743810000	279460000	285510000	326780000	144020000	146530000	145780000
A0A1J7ZU10	C. freundii	7004000	4214100	10836000	40837000	32872000	35501000	4228000	2255000	2971100
Q5LBG9	B. fragilis	20551000	17686000	20629000	88427000	82944000	79355000	21169000	27809000	25234000
H7C793	E. faecalis	283940	376760	2546500	5254000	10084000	10022000	11356000	12125000	10608000
Q830M6	E. faecalis	8013700	7990600	6243000	16288000	15043000	15340000	54477000	53638000	58446000
C9AA07	E. casseliflavus	8810600	7121900	6637800	23293000	23452000	24648000		4197400	8067600
A0A0H3FLE5	K. aerogenes	7874500	8119200	7425600	21384000	24736000	22022000	5908600	7142400	5945400
Q9I047	P. aeruginosa	5331400	4189000	719760	5824700	6652400	11720000	23912000	23856000	23974000
C4IL15	C. butyricum	10702000	11186000	11423000	19533000	19776000	21059000	63594000	64109000	65358000
P42444	E. faecalis	5050200	4276600	3444300	10395000	11347000	12933000	49034000	52684000	48006000
Q5L8Y3	B. fragilis	3946500	2889500	3224300	26745000	43645000	48203000	12529000	8732100	8888100
Q5LAB1	B. fragilis	4761800	3790300	2600100	34629000	35503000	37159000	17174000	17908000	17250000
P33641	P. aeruginosa	5728400	5732300	6496600	23451000	19238000	22883000	65440000	69451000	70512000
Q51480	P. aeruginosa	10439000	11375000	10725000	17736000	15473000	17906000	41627000	100540000	113330000
A0A0D7LZK4	C. freundii	6693500	6182900	5461200	17967000	17844000	18427000	2711400	3257400	2444200
A0A0H3FU03	K. aerogenes	2711600	2471900	3076800	14899000	10349000	20968000	30099000	36706000	30086000
A0A0D7LIQ1	C. freundii	17096000	16189000	15360000	41503000	43041000	43742000	6292300	6821400	9047900
C4ILR0	C. butyricum	4261800	4367400	3929100	6507000	7178500	7398500	24478000	23458000	23479000
Q5FI55	L. acidophilus	75167000	69399000	71876000	16240000	16134000	19236000	6035700	7055300	12377000
Q839E3	E. faecalis	8830000	6755700	8787500	26459000	26484000	29347000	61583000	57818000	62847000
Q9I4W0	P. aeruginosa	2824700	2448100	2240500	7878500	7896800	7100300	21215000	21396000	19700000
C4IIC1	C. butyricum	22017000	21948000	19601000	22398000	21373000	19812000	76092000	80749000	75426000
C4IMF0	C. butyricum	18481000	18218000	18151000	31378000	32440000	32223000	119390000	122120000	120260000
A0A0A5P617;P0A7T5	C. freundii;E. coli	869320000	872760000	865230000	1404200000	1284700000	1274500000	406470000	412380000	413090000
C4IH49	C. butyricum	21357000	20882000	22136000	50444000	53104000	52721000	134920000	137180000	138540000
Q5FLX1	L. acidophilus	250220000	268070000	254200000	104700000	108080000	94432000	57377000	59761000	55901000
G3XD72	P. aeruginosa	3592400	3297700	4598600	12072000	14337000	16573000	53854000	59034000	74955000
Q5FI56	L. acidophilus	218200000	209560000	222630000	78758000	84115000	81264000	43709000	38313000	42737000
C4IIX5	C. butyricum	175370000	182650000	184040000	337560000	333820000	357930000	1170300000	1201500000	1193300000
Q5LHW2	B. fragilis	77589000	67140000	67966000	573530000	561720000	582360000	237680000	225750000	236460000
Q837N5	E. faecalis	2317500	1851700	143430	14330000	9533800	17435000	47866000	48496000	52798000
C4IK29	C. butyricum	6072100	6184400	5391400	12534000	17840000	15295000	47255000	45911000	49098000
Q9HU73	P. aeruginosa	7492000	5747500	6103100	21035000	21761000	20259000	70152000	80664000	77601000
Q5FKK0	L. acidophilus	87897000	93427000	88361000	23618000	29829000	23473000	11297000	3125900	11787000
C4IMD6	C. butyricum	23223000	61159000	74319000	31271000	179500000	12984000	216940000	221790000	247370000
C4IJG0	C. butyricum	12846000	13080000	12965000	22721000	24156000	23245000	69054000	74792000	65885000
A6TCS6	K. pneumoniae	8991800	10314000	8603900	26003000	24166000	21900000	3017300	4495300	5212200
C4IL34	C. butyricum	8044100	7592600	8070900	14378000	15075000	14823000	54799000	52976000	54667000
A0A0D7M1U0	C. freundii	14625000	15601000	14539000	54406000	54595000	55162000	8045000	2493300	10384000
C4IHX0	C. butyricum	11947000	10357000	11287000	26702000	26947000	24534000	97841000	98360000	95693000
Q9HW45	P. aeruginosa	6105200	5853200	8097400	15756000	13201000	15197000	55677000	55105000	58759000
A0A0D7LYH0	C. freundii	4762600	17469000	14185000	49668000	50271000	48682000	434580	660970	3596500
M1SYX1	M. morganii	14388000	15381000	16315000	1049700	2403200	959680	11002000	9598500	10169000
Q9I6J3	P. aeruginosa	9423800		713610	5692300	14870000	6350300	28606000	31089000	30378000
A6T791	K. pneumoniae	13400000	13969000	25277000	45049000	43661000	44351000	5015300	8382000	6891700
Q9I3G4	P. aeruginosa	3449900	13925000	15578000	15328000	12416000	13917000	107500000	109100000	108150000
Q5LEQ5	B. fragilis	7823300	8892600	9095700	83082000	82930000	88880000	37138000	38852000	41695000
Q5FIS2	L. acidophilus	119560000	122720000	113480000	42661000	42409000	40771000	29479000	30497000	30004000
P05384	P. aeruginosa	368940000	379150000	364690000	785260000	793110000	795630000	2032800000	2063100000	2027900000
Q8XB98	E. coli	20543000	17955000	20042000	19996000	17752000	17026000		927340	1976100
C4IDI3	C. butyricum	24095000	55146000	55506000	133770000	124330000	130410000	340410000	341170000	343020000
Q9HVX4	P. aeruginosa	12455000	8690100	7657600	30793000	33485000	36830000	107510000	103740000	104650000
Q830Z2	E. faecalis	18002000	19665000	23107000	63849000	68239000	68842000	166830000	167450000	169160000
Q5FJ73	L. acidophilus	78528000	75421000	75290000	23710000	20937000	24083000	12349000	11194000	9292500
C4IEY4	C. butyricum	17252000	17528000	16491000	42061000	44252000	44822000	141330000	137740000	140610000
Q5LC99	B. fragilis	10294000	12513000	13900000	106810000	104120000	110740000	46987000	47241000	47532000
P37799	P. aeruginosa	4994400	4624600	5236800	13713000	15140000	41848000	158850000	159480000	49854000
C4IMR8	C. butyricum	17345000	15054000	15942000	28772000	16429000	31989000	104670000	105460000	103940000
C4IEY2	C. butyricum	1670400	2327700	2048000	8853500	7019100	3655400	42719000	47603000	44014000
A6TE97	K. pneumoniae	25999000	18878000	26210000	76915000	75635000	78031000	16580000	15289000	15656000
C4IG56	C. butyricum	4997700	3851200	7659700	41967000	35883000	43092000	110600000	102050000	107350000
Q5L9G0	B. fragilis	36692000	40879000	44344000	84030000	86098000	71397000	242900000	242850000	215380000
Q835R5	E. faecalis	3373800	2331700	3190900	15204000	15886000	15015000	39036000	41150000	39786000
C4IDL1	C. butyricum	3617800	4634200	4405300	6704900	7546300	6337700	32849000	30539000	44572000
C4IHK1	C. butyricum	12609000	15413000	8048800	25080000	23969000	24312000	95415000	86420000	84450000
A0A0A5URZ6	C. freundii	7271700	7321100	7439300	41237000	38613000	38750000	7515600	8873500	9176900
A0A0D7LIZ3	C. freundii	6962400	5779900	5174500	34233000	42423000	31620000	1887400	827220	1721100
Q9I5V8	P. aeruginosa	28340000	29361000	28990000	60212000	46263000	40779000	300110000	272910000	285280000
Q5FIX9	L. acidophilus	133420000	127510000	132880000	60752000	63114000	58516000	20408000	31764000	35330000
C9A5P0	E. casseliflavus	121090000	117860000	111670000	318690000	339170000	321220000	58182000	59913000	56087000
A0A0D7LT61	C. freundii	60901000	67026000	5528700	57880000	59679000	62489000	3043100	3684800	4527500
C4IJR9	C. butyricum	24656000	26000000	25727000	44952000	44985000	46145000	137590000	139860000	142870000
A0A0A5PDM0	C. freundii	6511500	7897800	8957500	28657000	27701000	26027000	4382800	4633100	3207600
Q82Z45	E. faecalis	13947000	9288800	15448000	63645000	62346000	65658000	46944000	44345000	42318000
Q9HXP8	P. aeruginosa	4438600	6817100	2292700	8404900	7589000	6074500	36769000	33095000	32705000
P29363	P. aeruginosa	3861300	2216600	2458500	13599000	14584000	10457000	46867000	36461000	39032000
Q9HVZ2	P. aeruginosa	15724000	923190	2069200	7219600	9712300	14761000	40273000	45214000	41087000
C9A8C8	E. casseliflavus	7308500	6458100	5872900	20914000	20614000	21163000	2098800	2676100	1343800
H7C714	E. faecalis	16224000	8171200	13001000	30849000	35026000	33466000	78308000	78915000	73729000
C4IHZ8	C. butyricum	1951300	9164300	3091600	6033300	7836400	9178900	24571000	23080000	23459000
C9ACU9	E. casseliflavus	11609000	1726200	4875600	30425000	27964000	29232000	1916300	2779500	2016800
Q832N1	E. faecalis	18364000	15773000	17569000	38381000	35398000	39478000	105670000	99853000	102360000
A0A0D7LLU1	C. freundii	44122000	50777000	48397000	147810000	145310000	142490000	23141000	21705000	17894000
C4ICJ9	C. butyricum		1109300	310570	4169900	3663400	3706900	34881000	35230000	33395000
C4IKK6	C. butyricum	16307000	16514000	16900000	68181000	56357000	46182000	100080000	94747000	93182000
C9A9K3	E. casseliflavus	9356800	8383600	105510000	32919000	34704000	35452000	4631800	15555000	9656500
M1SW86	M. morganii	202210000	189540000	209040000	35937000	32300000	33127000	62266000	34919000	33170000
C4IIL7	C. butyricum	25187000	24419000	21380000	45566000	43678000	45445000	171540000	167860000	164940000
A0A0D9GYE1	E. asburiae	373770000	370490000	380790000	35136000	31958000	38414000	158060000	148740000	152930000
C4IMT0	C. butyricum	76139000	68544000	71196000	157840000	160790000	149050000	611430000	591090000	614980000
Q93G08	L. acidophilus	521890000	526880000	511830000	211800000	230000000	236720000	76189000	73620000	78576000
Q9HZC5	P. aeruginosa	4814400	1251300	1539900	3389400	1643900	4722500	16508000	23916000	21993000
P55222	P. aeruginosa	15168000	16308000	14718000	39434000	43791000	47774000	134800000	134440000	129200000
C4IBR3	C. butyricum	79015000	80529000	80664000	134420000	124750000	98363000	293130000	279380000	283660000
Q9I1Z6	P. aeruginosa	2817600	4246700	3491500	11825000	13478000	13365000	74413000	72047000	75070000
C4IMC2	C. butyricum	4227400	4360700	4365000	9308300	9497000	9473900	39783000	82796000	82963000
A0A0D7LLM5	C. freundii	12307000	11291000	11978000	37664000	35590000	42254000	2962700	4454600	3100900
A0A0D7LRX8	C. freundii	4442500	4062400	4558000	21240000	23161000	22926000	3284500	3163400	4443400
Q5FJD8	L. acidophilus	40950000	40656000	36558000	3407900	8759400	9264600	8030700	4748800	7874400
A0A0H3FUE8	K. aerogenes	4503400	8046500	5817800	6082500	6198100	6369000	32959000	49949000	49150000
J7SKV2	M. morganii	105340000	103460000	111380000	9720200	9101300	11223000	46732000	47670000	50089000
C4ILX9	C. butyricum	4383900	4144500	5899300	13178000	12974000	13800000	41688000	42971000	44104000
C9AAX0	E. casseliflavus	24144000	26482000	37026000	123190000	121440000	122490000	19661000	23631000	19706000
Q9HUD0	P. aeruginosa	34306000	37865000	40671000	117320000	123170000	129860000	365390000	357060000	344980000
C4IL19	C. butyricum	23684000	24759000	22291000	49422000	49080000	46752000	140490000	141220000	139100000
Q5FM58	L. acidophilus	739260000	730870000	685140000	281670000	308980000	319430000	197740000	187000000	183360000
C4IL02	C. butyricum	33115000	45596000	46969000	73758000	75233000	78693000	288080000	272590000	277460000
Q5FIW9	L. acidophilus	703570000	709300000	737770000	274290000	261080000	279710000	165120000	167740000	158420000
P64598	E. coli	18817000	15370000	15545000	28565000	28057000	29309000	4039400	8031100	7566100
Q5FIS6	L. acidophilus	135440000	137660000	130380000	43457000	48085000	47240000	27617000	23133000	21948000
A0A0D7LN30	C. freundii	3006500	3269000	1806800	12078000	13042000	12180000	902360	389460	994220
Q9S5G4;A0A0D7LLD2	E. coli;C. freundii	12892000	12720000	11995000	24083000	26458000	27235000	7101200	6337400	5804500
A0A0A5T041	C. freundii	8175000	9690000	9479800	38383000	34555000	32837000	3723800	2420200	3998900
C4IJH3	C. butyricum	6181000	6501700	6991100	21979000	25990000	18178000	73132000	67967000	75573000
A0A0D7LSN7	C. freundii	202460000	192510000	198710000	521930000	504760000	519580000	107770000	107650000	114330000
C4IEM0	C. butyricum	56206000	57874000	57526000	104270000	103860000	99633000	491600000	443680000	495160000
Q9HT80	P. aeruginosa	1274400	1240100	784700	5855000	5660700	6891800	20192000	21553000	18288000
Q9HU15	P. aeruginosa	15779000	13017000	11966000	13088000	11584000	17181000	65590000	65687000	65256000
C4IKM2	C. butyricum	1011100	2281500	903500	2556500	3763600	3518400	26872000	28664000	28608000
P47203	P. aeruginosa	7538200	2797600	2208100	11509000	11919000	9733200	42271000	42330000	44386000
Q5LDR5	B. fragilis	1907000	3813800	2995300	29301000	28969000	29162000	27279000	27956000	28595000
C9A7N7	E. casseliflavus	16564000	19641000	17497000	65175000	66081000	63412000	13018000	11882000	12372000
Q9I3G1	P. aeruginosa	33172000	36391000	37805000	51730000	69550000	46108000	280970000	285990000	267640000
C9A6I4	E. casseliflavus	9294400	7918300	9195900	40014000	39436000	40096000	4559200	3460800	4118700
Q9HW86	P. aeruginosa	30644000	21369000	43222000	105560000	100010000	99238000	305610000	313460000	314640000
Q9HTV8	P. aeruginosa	4703500	8057900	8405700	14601000	9056900	19831000	52715000	55413000	53866000
C4ICX4	C. butyricum	12109000	10113000	13371000	23725000	33944000	30129000	121270000	123810000	121920000
C4IJ91	C. butyricum	30679000	30732000	27757000	52134000	52089000	50054000	134520000	137350000	139780000
C9AAQ7	E. casseliflavus	22114000	21166000	19854000	82647000	84618000	89883000	8511200	6856500	8176300
Q5FLW1	L. acidophilus	621350000	604050000	607770000	225590000	234220000	239050000	114180000	127360000	118020000
C9ABC0	E. casseliflavus	86316000	83195000	86788000	226880000	222280000	219900000	31512000	33783000	33363000
Q9HWD7	P. aeruginosa	57489000	61879000	61024000	152450000	157100000	145700000	368760000	368610000	368910000
C9A8S6	E. casseliflavus	50970000	57881000	47718000	116410000	114360000	91542000	8475900	6272300	7916700
P0AE68	E. coli	44929000	44339000	46415000	80592000	83540000	81724000	23451000	22280000	24459000
Q5FJG3	L. acidophilus	82463000	77874000	88083000	30794000	30062000	30871000	15052000	17174000	16666000
Q5LDC2	B. fragilis	7992800	6984300	7147200	25603000	26874000	20546000	5111700	6790000	6616000
C4IBM0	C. butyricum	18897000	30377000	25341000	23651000	25335000	29616000	112760000	120950000	116020000
Q5LA06	B. fragilis	8598700	3855800	3189500	72106000	61093000	68158000	25514000	34186000	32789000
Q839G5	E. faecalis	69302000	75543000	75728000	185150000	184440000	205660000	515780000	539720000	524180000
Q9HTT7	P. aeruginosa	3539500	4087400	5288500	17696000	15946000	17669000	67100000	64787000	70771000
C4IJF3	C. butyricum	4050200	4443700	3110900	10543000	9276800	10560000	26672000	28649000	27964000
P77915	P. aeruginosa	2423800	3518800	4525800	13962000	18847000	16743000	43860000	41944000	51362000
Q9HVE6	P. aeruginosa	4940100	3457300	4109600	12836000	12946000	14199000	40646000	41584000	41549000
C4IL27	C. butyricum	6095200	4409900	3420300	7882500	10238000	10022000	51448000	47047000	42290000
C4ICU3	C. butyricum	6593300	3333500	4979800	7185900	30927000	16397000	71868000	74066000	74137000
E1JGJ8	P. aeruginosa	2628500	4946600	1967300	2423900	2633500	20545000	17414000	22619000	19674000
A6TEA3	K. pneumoniae	20956000	18669000	19916000	57321000	52205000	49100000	12026000	10872000	12871000
Q9I0K0	P. aeruginosa	8773300	4894300	5505300	16089000	16351000	16464000	48095000	47949000	45762000
C4IFJ5	C. butyricum	37595000	32986000	34702000	47230000	42297000	47966000	202150000	214090000	197030000
C4IDX2	C. butyricum	7821500	9910500	7874200	16708000	18939000	17948000	66320000	64311000	65068000
Q5L7B1	B. fragilis	1193100	791010	293460	19415000	21130000	19779000	7513100	6018700	7707000
G3XD47	P. aeruginosa	3725600	2776800	3483300	35078000	37645000	37933000	63652000	57290000	54470000
Q9HWF1	P. aeruginosa	89712000	89659000	97143000	210670000	207980000	200670000	569410000	574400000	586280000
Q9HT12	P. aeruginosa	3455200	5427000	3238500	5572800	6156900	6633900	45159000	44978000	46705000
Q5FJI2	L. acidophilus	212420000	205660000	205380000	84192000	80800000	81812000	43098000	35535000	43261000
Q839H5	E. faecalis	1735100	1458200		18724000	14676000	31910000	25540000	32176000	30028000
A0A0D7LLL7	C. freundii	66927000	67940000	67163000	203600000	212560000	202560000	30208000	30154000	28720000
Q831Q7	E. faecalis	30963000	32948000	37054000	96680000	128740000	126860000	263020000	252690000	284880000
A0A0A5SVR4	C. freundii	10918000	10229000	10913000	45405000	58556000	56913000	4769500	4838200	4348400
P50597	P. aeruginosa	1124600	1813900	6017900	4638800	5040900	13219000	19892000	18560000	19564000
Q9RGY5	L. acidophilus	133700000	119440000	123500000	51616000	45915000	45355000	23049000	27204000	23124000
Q9HUN0	P. aeruginosa	27975000	31975000	28003000	59438000	60583000	55247000	137440000	144050000	137070000
Q5FIS5	L. acidophilus	98432000	115120000	102590000	31271000	37732000	32570000	15218000	16006000	12962000
Q9HWX5	P. aeruginosa	8574700	9871100	14554000	22536000	23663000	22591000	53155000	55952000	51662000
Q5FJK1	L. acidophilus	101550000	100530000	97023000	33194000	36204000	38647000	10698000	11701000	20962000
Q9HVF2	P. aeruginosa	11726000	10077000	9896100	29457000	30761000	30115000	89811000	85143000	89527000
Q5LEU6	B. fragilis	12689000	5392600	12142000	89225000	80663000	82829000	23575000	19900000	20268000
Q836W9	E. faecalis	4811000	6285300	6163200	17579000	17726000	17178000	72962000	71992000	65423000
C4IF44	C. butyricum	237650000	233120000	228240000	407950000	406230000	425680000	1190400000	1289500000	1117500000
O68562	P. aeruginosa	7459300	5083900	3624100	11143000	13325000	15254000	43059000	47731000	50330000
Q5L7P0	B. fragilis	918470	1073000	1022100	17212000	16708000	17715000	6703900	7014200	6828000
A0A0D7LE86	C. freundii	7195100	7994400	6300900	26343000	25873000	24546000	2844100	1987900	2034000
C4IE05	C. butyricum	11169000	9684600	23435000	22055000	15196000	15232000	83935000	83658000	82845000
C4IHG8	C. butyricum	35162000	40326000	33397000	60856000	55535000	59698000	211970000	215710000	220140000
A0A0D7M418	C. freundii	14157000	12414000	9921100	28848000	31722000	27749000	3693600	737240	4714700
C4IMV2	C. butyricum	9752900	10095000	9265900	17333000	19615000	17554000	51871000	48608000	51845000
Q9HXJ7	P. aeruginosa	4780000	5396300	1942200	13085000	14146000	24528000	68244000	61898000	62666000
Q9HUA7	P. aeruginosa	1473300	2697700	1636000	8189200	8192700	7859100	32168000	34223000	28715000
A0A0H3FL98	K. aerogenes	7197500	5777500	8905100	20171000	13091000	19327000	51239000	50807000	56789000
Q9HWR2	P. aeruginosa	1825600	1076900	2395100	12185000	12722000	12364000	56108000	60960000	65135000
Q9HVE7	P. aeruginosa	7391600	6131700	6946600	7193300	8002700	8371700	23409000	24286000	23191000
C9A5X3	E. casseliflavus	57602000	59735000	49121000	149800000	156950000	137040000	16506000	16153000	17961000
A6T4M9	K. pneumoniae	30013000	32628000	17406000	5229800	4296600	4342600	16727000	15398000	11862000
P32722	P. aeruginosa	11623000	14551000	4423400	26386000	26605000	23764000	60791000	54505000	58836000
A0A0D7M4H1	C. freundii	16771000	16082000	19393000	37974000	37256000	40563000	9784200	9903800	8826700
Q82Z23	E. faecalis	28812000	37167000	32155000	73941000	65149000	73630000	179330000	169730000	170020000
C9A8G3	E. casseliflavus	13225000	14940000	12685000	53142000	50778000	52030000	13200000	6648800	25590000
A0A0D7LM85	C. freundii	8642400	9206400	7740900	36091000	33288000	34432000	484350	5637800	494290
Q9HVF1	P. aeruginosa	8954100	6669300	8353600	17049000	25880000	23547000	72713000	73209000	74073000
C4IF24	C. butyricum	8406400	8214200	7602700	13728000	12730000	13862000	38965000	37778000	39476000
A0A0D7LZH1	C. freundii	3556200	3144400	2211900	26143000	25035000	22657000	6016100	2562500	3224000
Q5FM24	L. acidophilus	100960000	102800000	89527000	33500000	25122000	36801000	17502000	17688000	13896000
Q837W1	E. faecalis	3903400	4665500	5386200	7760100	7499300	10301000	49425000	49163000	49151000
C9A9F7	E. casseliflavus	157870000	158200000	157740000	432450000	425370000	432750000	84403000	82313000	80916000
Q9HU50	P. aeruginosa	1984000	9593900	7534700	20061000	20310000	18586000	49270000	47514000	55366000
Q5LIU2	B. fragilis	4136300	5170200	2679400	43774000	43205000	44860000	17816000	18433000	19561000
C9A893	E. casseliflavus	14443000	13798000	4054900	46707000	45595000	46641000	2553300	1859300	1859500
A0A0D7LLA1	C. freundii	2787100	1659400	1407800	7918000	8149000	8219000	257180	368480	314690
P52477	P. aeruginosa	7893800	7377400	9102700	28132000	29890000	28525000	86916000	85543000	85575000
Q830B3	E. faecalis	10738000	11610000	2413800	3913300	8516900	23302000	84285000	86437000	84453000
C9A8T4	E. casseliflavus	7095000	6881500	7740000	27605000	27442000	27867000	59546	5444600	4933200
J7TDT5	M. morganii	33900000	36871000	36963000	1243500	2484900	1046000	9098800	8636100	8761900
Q5LI35	B. fragilis	41172000	33551000	52408000	330160000	324290000	316900000	131510000	131850000	145220000
C4IGG6	C. butyricum	17886000	20174000	17065000	31645000	31109000	31071000	96721000	85074000	86272000
C4IMR9	C. butyricum	8323100	8438500	9126600	15207000	13236000	18221000	72548000	71419000	51683000
Q5LG49	B. fragilis	4895400	8924000	8700700	68514000	66785000	70367000	14239000	21406000	20392000
C4IKU4	C. butyricum	7042600	9981400	6793000	20912000	22230000	21882000	68022000	63663000	69305000
C4ICY5	C. butyricum	7660500	7457800	10168000	12506000	13412000	12651000	61853000	63866000	59277000
Q5FJG2	L. acidophilus	379090000	365500000	401280000	145110000	152890000	143170000	72235000	72830000	69281000
C4IJI2	C. butyricum	32361000	36732000	37264000	58278000	60164000	61545000	189680000	188180000	193560000
Q5FMK6	L. acidophilus	219500000	220600000	222470000	81796000	79973000	83984000	28512000	25220000	30236000
Q9HUW8	P. aeruginosa	4894400	5579800	20394000	18158000	17229000	16476000	61653000	54456000	58350000
Q9HX76	P. aeruginosa	79512000	59092000	77289000	142740000	90169000	122460000	292020000	288160000	246440000
Q832L7	E. faecalis	15911000	13181000	15056000	31466000	31098000	28990000	76781000	74636000	77808000
Q9I038	P. aeruginosa	11827000	14134000	14731000	36497000	34103000	36122000	63363000	59290000	59640000
C4IKN6	C. butyricum	213680000	223880000	211460000	359140000	351670000	346800000	1096400000	1053100000	1084900000
Q5LG52	B. fragilis	31980000	35311000	29769000	231870000	211300000	207920000	64715000	70250000	68019000
A6T8L9	K. pneumoniae	128500000	129500000	131430000	240390000	246190000	232820000	63485000	62251000	59806000
Q5FLL4	L. acidophilus	13932000	14213000	14614000	4160900	4365100	4233300	1573300	1902500	1561000
M9T6H0	E. casseliflavus	2869700	4149300	1290800	16633000	15300000	18970000	2072700	1702000	2769200
A0A263VP16	E. asburiae	13861000	15837000	12371000	40916000	38840000	40037000	5257100	5904800	6962300
Q5FN06	L. acidophilus	19151000	19473000	20044000	5701200	3966600	5619400	2361400	3519500	4539100
Q5LEE1	B. fragilis	584490	3155600	2768200	36269000	26360000	37710000	23798000	24047000	23204000
C4IED5	C. butyricum	3564500	620040	521050	12704000	16993000	13681000	42158000	36681000	41770000
Q8X826	E. coli	22021000	18329000	21357000	26881000	30959000	29742000	5115300	4820700	5989400
A0A0D7L8C1	C. freundii	14005000	13808000	13306000	32520000	33904000	34439000	5226600	2852100	492660
Q9HYK7	P. aeruginosa	2305100	3557500	2180000	11203000	12445000	12226000	38745000	36226000	33826000
Q831A8	E. faecalis	4172600	3508900	4213300	9584500	9239900	9037900	32597000	26710000	32143000
Q5FLG5	L. acidophilus	68990000	65486000	68808000	12969000	8984200	12028000	15522000	8490000	5793300
Q5FKY9	L. acidophilus	64636000	63979000	60925000	18354000	20404000	18767000	6450200	6158600	11098000
Q835K0	E. faecalis	3373800	7457600	4801300	12918000	10893000	17533000	32618000	45464000	43169000
C4ILB6	C. butyricum	17363000	20102000	18499000	35619000	32630000	35902000	92661000	94075000	104750000
Q834G9	E. faecalis	5071600	4319400	4754600	23652000	24216000	23305000	70382000	67059000	67488000
C4IE31	C. butyricum	37255000	31859000	32459000	55148000	60353000	59073000	164520000	174990000	174950000
C4IML5	C. butyricum	7210500	6847400	6091700	12590000	11816000	11069000	36315000	34207000	35628000
M1SZJ8	M. morganii	287600000	264880000	303870000	26525000	22818000	20623000	49137000	221530000	191290000
Q5FMA9	L. acidophilus	71704000	69051000	70380000	22001000	25295000	24110000	11480000	11271000	13603000
A0A0D7LYG1	C. freundii	6622300	5161700	5698600	16598000	17182000	16675000	2736900	3889100	3649100
Q9I352	P. aeruginosa	11260000	18823000	17589000	62822000	53475000	54612000	149170000	153550000	175580000
J7U9F6	M. morganii	85565000	76466000	74622000	11068000	12658000	12391000	17001000	21142000	22453000
Q5FI39	L. acidophilus	246370000	253870000	259440000	108690000	115250000	113450000	12737000	60063000	13438000
C9AB49	E. casseliflavus	28937000	26687000	28270000	133380000	129220000	135150000	19043000	17971000	16320000
Q82ZF0	E. faecalis	2947000	4920500	5466000	12396000	5629700	12778000	42702000	41565000	43485000
J7U5W9	M. morganii	92440000	102200000	46999000	9338300	10110000	13296000	42480000	25002000	41971000
C4IDF1	C. butyricum	205690000	221110000	204750000	341210000	344530000	329600000	1074700000	1167600000	1025200000
Q838K2	E. faecalis	1630200	1370700	1896100	2011900	2527600	2964000	16883000	16890000	18562000
M1SR16	M. morganii	23984000	23097000	50107000	9474800	2441300	8072900	4741100	4974500	6684200
J7U170	M. morganii	80834000	87605000	87297000	5086000	5155300	6336200	34060000	36413000	34173000
Q5LB11	B. fragilis	18434000	17698000	13094000	106090000	111410000	117700000	58342000	55859000	52809000
O69077	P. aeruginosa	6521100	8872400	6576900	21864000	19772000	18254000	56755000	63832000	60950000
Q9I0R1	P. aeruginosa	29562000	25482000	22638000	51774000	52936000	49320000	137930000	141500000	133060000
A0A0D7LEK9	C. freundii	25463000	27487000	23114000	66105000	68080000	58233000	10845000	5784400	11421000
A0A0D7M0R4	C. freundii	11305000	9335300	9286800	69224000	64421000	68724000	12345000	13919000	4422600
M1SLI0	M. morganii	62163000	60155000	60688000	1983600	3964900	2143000	8131900	9848000	7460100
A0A0D7LLE1	C. freundii	10016000	11375000	12228000	53358000	50997000	55782000	3367200	5073500	6587000
C4IHL1	C. butyricum	3565600	3531400	5118500	13349000	15149000	6536500	29478000	37679000	38269000
Q9I0M2	P. aeruginosa	1594700		995090	12323000	16988000	13930000	52198000	51134000	53360000
C4IF47	C. butyricum	238730000	222460000	238670000	110500000	242510000	149470000	1109900000	651380000	1197700000
C9A4D5	E. casseliflavus	10457000	9817700	10410000	42352000	44781000	42383000	7708200	6806300	5204500
Q5LD54	B. fragilis	17650000	15552000	9876400	54958000	54981000	52168000	9261800	11567000	16002000
Q5FME5	L. acidophilus	30777000	30658000	32506000	10460000	10354000	10194000	3027900	3667200	2731000
C9AD79	E. casseliflavus	29202000	49903000	20760000	129960000	119620000	126940000	7206800	948440	9029900
Q5LBH0	B. fragilis	5100400	7518500	8531000	54804000	56154000	58644000	14279000	14731000	14482000
C4IHK8	C. butyricum	8475600	18405000	13326000	12354000	9825200	20378000	66182000	72527000	58968000
C4IL46	C. butyricum	7408600	7993500	4658500	9081200	14476000	10678000	55650000	57112000	54293000
Q839S7	E. faecalis	29183000	37693000	27533000	95587000	97931000	131480000	196180000	201240000	193330000
Q5LBG3	B. fragilis	1488700	2314200	1522700	18853000	24477000	25327000	5989300	5628900	6600200
A0A0D7M5A9	C. freundii	10750000	10160000	10490000	47548000	43876000	48513000	3648700	3833400	4319400
A6TDA9	K. pneumoniae	12004000	12997000	14391000	15670000	14210000	16542000	3811800	1790300	2722100
C9A7F2	E. casseliflavus	15691000	7890300	17880000	53513000	52974000	50002000	3329000	5336100	468250
A0A0D7LRH2	C. freundii	1832000	2135700	4968700	20667000	20032000	21021000	3144700	3548000	2888700
Q5L7V3	B. fragilis	715240	1791900	1640000	18651000	18439000	18255000	7538500	6916700	6945000
Q9HW11	P. aeruginosa	7133800	6811900	8085300	22023000	22708000	22018000	72726000	73145000	67134000
C4IDR1	C. butyricum	21280000	18634000	22257000	23888000	21826000	21604000	67709000	68580000	68339000
Q830C3	E. faecalis	3395200	14340000	17379000	35630000	33618000	36629000	122340000	128880000	120330000
P67097	E. coli	34034000	23684000	26420000	31079000	32162000	31311000	6990000	6395400	6993200
Q839E6	E. faecalis	42314000	35699000	47918000	131240000	128820000	141200000	265080000	293410000	286230000
Q5FL84	L. acidophilus	106190000	100130000	97794000	40874000	35589000	39616000	16888000	12646000	19827000
C4IEQ7	C. butyricum	6550400	5076000	5070900	4683200	4993200	6157900	23020000	24006000	20926000
Q51344	P. aeruginosa	3971100	3564000	4178100	10281000	9572200	10293000	38487000	35343000	35466000
C4IEY3	C. butyricum	2451500	7468600	5664100	7617300	9537300	6765500	42009000	26180000	37985000
Q5FN05	L. acidophilus	449760000	484420000	494320000	114970000	90121000	90925000	54179000	53118000	52497000
Q9HVL7	P. aeruginosa	24467000	25256000	30449000	66988000	68302000	69303000	185980000	205020000	178360000
C4IJF7	C. butyricum	24253000	14530000	15605000	29381000	27357000	30818000	117720000	90008000	127530000
Q836Q8;C9ACS2	E. faecalis;E. casseliflavus	17598000	17965000	17680000	49632000	52236000	47251000	67303000	75501000	73831000
Q5L801	B. fragilis	2577000	2644200	4108700	41354000	39250000	40023000	12398000	16898000	17288000
Q9HV83	P. aeruginosa	3923800	1303400	2015400	11389000	11978000	12544000	28417000	33068000	29864000
Q5LCY3	B. fragilis	5861300	8212000	7940200	74594000	68768000	60760000	32046000	35750000	32270000
J7TB96	M. morganii	40742000	27271000	28435000	4466700	5686000	6038600	40761000	20260000	23037000
Q820V3	E. faecalis	11984000	9185100	6842100	27146000	27460000	28250000	86642000	83379000	75538000
P65558	E. coli	18736000	8806500	24956000	150820000	150650000	182510000	4473800	19621000	9736200
Q9HYX7	P. aeruginosa	4902900	7430500	3371800	18371000	17305000	17824000	55600000	55333000	53737000
A0A0H3FMD6	K. aerogenes	6348500	6979700	6012400	16589000	17437000	18671000	66093000	71715000	69413000
C4IJU0	C. butyricum	3161300	2189300	1733400	6110700	5789600	6469900	28450000	35286000	33778000
Q5LCU7	B. fragilis	14322000	13559000	14186000	96708000	96389000	100770000	46716000	46597000	46549000
C4IHN5	C. butyricum	40870000	40243000	39490000	59257000	52580000	54663000	243130000	238770000	253420000
Q839Z0	E. faecalis	41772000	40270000	37067000	112730000	106840000	108740000	253230000	255720000	266060000
C4IMW7	C. butyricum	9779200	8641900	9372700	23239000	17402000	17885000	86370000	83234000	79108000
Q5FM82	L. acidophilus	679880000	713220000	729550000	287770000	287430000	297180000	158210000	158320000	165590000
P50598	P. aeruginosa	5602800	10637000	6855200	34582000	35747000	32486000	67278000	68322000	64514000
J7U4K1	M. morganii	39365000	47163000	31074000	3117900	2644800	3422300	13959000	10951000	28016000
J7U0V9	M. morganii	101820000	97217000	91440000	13817000	16875000	15578000	49710000	54594000	49796000
C4IMP8	C. butyricum	3450300	3744800	4326300	6559000	4965900	4583500	19112000	19130000	19458000
Q5L9X7	B. fragilis	6158600	5672200	1042500	42733000	41147000	23146000	7747100	6187100	3304000
C4ILR9	C. butyricum	3546600	2962400	4906200	16433000	9155900	13869000	28884000	25174000	26147000
Q9I2E0	P. aeruginosa	1208500	1071500	1383100	3314600	4046500	4041600	16013000	16651000	17353000
Q5FLF6	L. acidophilus	71159000	75931000	75814000	27251000	28379000	27821000	15599000	12527000	16834000
O87125	P. aeruginosa	1901200	3515100	3993800	9400200	7167900	3285800	30178000	27817000	30983000
C4IMA2	C. butyricum	4223100	2240000	5513100	9495400	9056300	9338400	30049000	38533000	39917000
Q833B2	E. faecalis	4662700	5713500	2354400	17984000	15355000	14858000	42362000	36395000	41358000
Q5LIU4	B. fragilis	3013700	3168800	3144800	28279000	28264000	29081000	13212000	13085000	12845000
Q9I291	P. aeruginosa	3633300	3593300	2762900	9043800	10941000	9993400	55091000	53843000	55912000
C4IMG0	C. butyricum	7157200	14304000	5343300	12825000	13878000	12864000	55991000	56812000	60296000
Q836H8	E. faecalis	2215800	2194100	1354900	6519700	5954400	6172000	21295000	22628000	21709000
P0DH75	E. faecalis	3862500	2064000	2466200	8017100	8907700	7880800	23195000	25227000	24876000
Q5L9J7	B. fragilis	7687200	5881100	3540900	50833000	47567000	48469000	20569000	22396000	21143000
Q5L800	B. fragilis	5078900	3792900	5058700	81138000	81358000	80476000	31203000	13651000	25548000
Q9HY77	P. aeruginosa	4021500	3563000	3007700	29986000	28116000	20148000	59172000	46810000	48327000
Q5FKC3	L. acidophilus	111000000	105710000	113380000	33287000	31700000	31950000	14218000	16836000	14188000
C4IG58	C. butyricum	3208500	4432000	5633600	6648700	8282300	7600000	31727000	31657000	31038000
Q9HT95	P. aeruginosa	18585000	16325000	13986000	36185000	47027000	43375000	97011000	90300000	91802000
C4IDR6	C. butyricum	24158000	18747000	22722000	38512000	41022000	39454000	124480000	124170000	122250000
Q9HYT6	P. aeruginosa	3572200	1517700	683670	3828600	4928500	6722600	14260000	17464000	19527000
Q5LE00	B. fragilis	2519500	2394000	2698200	29116000	21274000	28099000	11518000	11592000	10956000
C4IBK5	C. butyricum	3938000	2573200	2340700	5075600	6005600	5078300	18958000	28483000	25794000
C4IL39	C. butyricum	7583100	4510500	9266100	10696000	10113000	9458800	37404000	33570000	34932000
C4IBZ4	C. butyricum	6755200	8669400	7428100	28982000	17791000	32766000	80390000	89115000	60253000
Q5FMY4	L. acidophilus	35432000	35971000	34139000	11450000	15451000	13352000	4892200	5611500	4754300
C4IDL2	C. butyricum	8011100	11933000	23883000	14245000	39206000	14314000	42180000	144940000	145370000
Q9HY55	P. aeruginosa			4571300	990150		1285900	10511000	10078000	9280700
C4IML2	C. butyricum	2943400	1857700	2477600	10586000	8953100	9080000	21325000	21628000	22339000
O52761	P. aeruginosa	81544000	32323000	85792000	162420000	162720000	157660000	413770000	420150000	414660000
O68282	P. aeruginosa	2350900	2830000	2441600	7223400	7801300	6716600	17894000	20453000	20976000
C4ID46	C. butyricum	6349100	4763200	3854500	11884000	10829000	7120800	40086000	38986000	40523000
Q830J4	E. faecalis	3007900	5138400	7054700	9611400	8665400	7153100	32262000	33543000	34241000
Q5LG11	B. fragilis	11376000	12830000	13857000	90781000	100330000	98034000	44911000	46693000	40976000
C4IM80	C. butyricum	12695000	12687000	11143000	27599000	27498000	25842000	76164000	74665000	71000000
Q9HX32	P. aeruginosa	5340400	6078500	6255700	14168000	17117000	17511000	64178000	58696000	66870000
Q9I4W3	P. aeruginosa	3000700	3564300	1870300	6291200	5082700	5697200	26465000	25218000	30197000
Q9HT17	P. aeruginosa	5596000	4197500	4071700	27884000	24749000	29933000	93225000	97706000	88311000
M9T8D5	E. casseliflavus	11638000	11202000	9610600	33692000	35539000	35487000	7758300	6535900	7452400
Q9HXI4	P. aeruginosa	15874000	6934300	8219100	19832000	19648000	21152000	59057000	56255000	58287000
C4IAY0	C. butyricum	4125000	3883100	3420400	5724000	12256000	12322000	37315000	29762000	44216000
Q9HTR6	P. aeruginosa	15015000	10805000	10466000	20366000	18559000	22707000	53296000	54457000	73096000
C4IHP4	C. butyricum	22069000	22258000	20294000	40361000	31931000	43366000	134770000	137160000	133560000
C4IHP1	C. butyricum	74235000	90774000	92368000	171470000	177120000	167650000	512840000	480110000	482530000
Q9HWE3	P. aeruginosa	86029000	52669000	61175000	193670000	206950000	189990000	540140000	530600000	560830000
Q5FHR1	L. acidophilus	202360000	190690000	201050000	92357000	80549000	85114000	46665000	45257000	54929000
C4IEK7	C. butyricum	3814800	2416100	4232200	21757000	22739000	22416000	32850000	35515000	33392000
C4IKE3	C. butyricum	7194800	6549700	1600600	4641700	15867000	5893100	34296000	34295000	32645000
Q5FI04	L. acidophilus	18617000	17143000	18295000	6465700	5838200	7030900	2542600	1603700	1530800
C4IHQ5	C. butyricum	2979400	4773500	9442000	10068000	3211400	11298000	70177000	72133000	46241000
J7U885	M. morganii	63111000	61755000	67429000	10606000	4635500	4080500	15282000	13229000	17057000
C4IHN3	C. butyricum	17221000	12633000	10994000	20259000	23668000	20687000	107280000	108580000	104490000
Q5LCA6	B. fragilis	32720000	1805400	52117000	108800000	110260000	99714000	27555000	20350000	20334000
Q5FJM6	L. acidophilus	200750000	201620000	205950000	74176000	93970000	78687000	46631000	45408000	43152000
A0A0D7LLI0	C. freundii	3411600	5149000	3295500	20972000	18319000	18957000	2332800	1162100	1712600
C4IJE8	C. butyricum	3790300	4849200	3402100	6577700	21785000	6745700	64686000	58902000	64286000
C4IEC7	C. butyricum	7334800	4388400	3227800	11628000	13252000	11877000	23928000	23636000	20682000
Q9RGY4	L. acidophilus	161540000	152180000	152570000	58341000	62278000	62601000	24990000	27814000	28812000
Q833H1	E. faecalis	1941900	1932400	1908300	10848000	11603000	9832700	18120000	14723000	21129000
C4ID77	C. butyricum	28234000	26786000	28741000	70169000	69385000	62533000	174520000	179460000	182710000
Q830K4	E. faecalis	7665700	8395900	11222000	17569000	20705000	19582000	54150000	55969000	54954000
Q839I2	E. faecalis	2556600	4636500	1976800	10319000	5810600	6061200	26611000	38487000	27548000
C9A6V5	E. casseliflavus	14843000	12099000	14801000	36690000	42857000	45242000	9852900	8717800	10072000
C4II01	C. butyricum	3267400	4909700	4561500	10988000	10095000	10353000	36220000	38653000	40488000
J7TPB2	M. morganii	29269000	32691000	32087000	5623300	5193500	4759200	17896000	21849000	14937000
Q9HVY3	P. aeruginosa	60070000	59214000	64274000	135890000	132450000	114910000	391890000	382270000	378020000
M1RID0	M. morganii	42470000	42457000	40429000	4316600	3152100	4023200	17270000	16179000	17553000
A0A0D7LUF3	C. freundii	19861000	20508000	22581000	28599000	33351000	31057000	9983600	10645000	8240300
O54439	P. aeruginosa	116170000	114080000	118600000	258660000	256310000	258440000	670870000	664960000	655290000
Q5L892	B. fragilis	3630400	3925300	3883500	53502000	58229000	59033000	18245000	14377000	13804000
P0C2B2	P. aeruginosa	5692600	6267100	4234900	18961000	19799000	18127000	71878000	67826000	73023000
Q9HV58	P. aeruginosa	15666000	14092000	15568000	39263000	36102000	34354000	115210000	115390000	124240000
Q839Y8	E. faecalis	15067000	13745000	16778000	33922000	31363000	30055000	68940000	68643000	71296000
Q834C1	E. faecalis	1727900	4687000	3607200	15603000	15990000	11621000	44042000	37284000	42596000
Q5FHV2	L. acidophilus	46478000	44779000	49012000	14181000	13752000	13776000	7724000	11343000	8395000
C4IMW6	C. butyricum	19574000	21352000	20142000	49705000	46163000	42389000	107600000	108920000	107670000
C4IJ97	C. butyricum	8929500	8129000	8784600	21877000	22484000	22156000	85685000	86509000	86430000
Q5FLA8	L. acidophilus	80178000	74489000	76228000	27648000	28298000	27634000	10002000	11311000	10069000
Q9I0T4	P. aeruginosa	586040	541700	604640	2441200	3296700	2789400	13391000	12903000	11799000
C4IKU6	C. butyricum	1651400	1015000	642110	4800000	4149500	5713200	30082000	32236000	33247000
Q5L7X2	B. fragilis	9262600	9710300	8906900	38106000	17751000	47858000	7078800	8714800	5911600
C4ILW4	C. butyricum	2198400	3403500	2764400	3945300	4723400	4680700	15763000	15950000	16852000
C4IEF0	C. butyricum	1271200	5685200	484580	8434500	7625200	11285000	48257000	35512000	44923000
C4IHW4	C. butyricum	6069500	6287800	4086200	12295000	13791000	18984000	57507000	57590000	56039000
C4IDC6	C. butyricum	1583200	1352700	1013400		6757000	1595600	23685000	25166000	22325000
Q5FHX3	L. acidophilus	39249000	40457000	38174000	4616200	6127500	5503600	2235700	2443600	2885900
C4ICX5	C. butyricum	6550200	4453100	5753100	20197000	19581000	18558000	59403000	62278000	62446000
Q835K4	E. faecalis	3771600	3348900	2533400	7773400	11120000	9886000	34525000	34290000	32583000
Q5LCF7	B. fragilis	5104300		742140	28271000	31007000	30150000	5217200	6341800	5788300
A0A0D7LU01	C. freundii	8726800	8938500	10472000	32084000	31073000	32737000	4216900	5750200	3956100
Q5FHR5	L. acidophilus	37068000	35137000	36256000	11370000	6998200	10766000	2691200	3327300	5448900
A0A0D7LT56	C. freundii	27019000	28223000	27356000	98916000	97283000	99331000	16153000	16589000	17143000
C4ILS0	C. butyricum	2911400	1502500	3120100	8058100	2262300	7191900	27530000	28457000	28310000
C9A886	E. casseliflavus	5078800	6439300	6812800	22622000	20706000	19928000	4072500	2972200	2443900
C9A5Z7	E. casseliflavus	211040000	210140000	217680000	532020000	520920000	515430000	77037000	78027000	78122000
Q5LCI6	B. fragilis	5654600	4533100	3141600	36681000	38172000	35012000	14562000	13976000	15787000
Q820A9	E. faecalis	4798200	4149700	3911200	8491200	9453000	9819000	33600000	26183000	26511000
J7SKA7	M. morganii	65978000	64490000	63281000	6876300	5310400	4777100	20537000	28312000	20304000
Q59646	P. aeruginosa	26781000	30381000	41768000	55215000	62392000	62414000	179160000	193510000	195070000
P11221	P. aeruginosa	331730000	246410000	247120000	523270000	592500000	561670000	2838200000	2973400000	2738300000
Q9I5U3	P. aeruginosa	3073200	1209600	1204400	6515900	7728200	8800500	34052000	33593000	47070000
C4IFI5	C. butyricum	6035600	3247600	4608400	11672000	12587000	10911000	37619000	39609000	37561000
A0A0D7M1L5	C. freundii	5030200	4813700	4238400	21422000	20148000	20277000	4877100	5576800	5887200
C4IK04	C. butyricum	7023000	6826400	5830700	12113000	12939000	9372500	38182000	39301000	38666000
A0A0D7KZZ7	C. freundii	2885500	1412700	2993200	10120000	9584900	9132100	767420	610440	949960
J7SKU4	M. morganii	41033000	44211000	45736000	4458100	1249500	4317600	14017000	19750000	15833000
Q5FIX4	L. acidophilus	47535000	46663000	46732000	1886100	3229600	4488100	3430600	4365900	4038500
C4IEN0	C. butyricum	5935000	3949500	4864700	8406100	8196300	8620500	39429000	37149000	40766000
C9ACH7	E. casseliflavus	8716800	9060400	7415800	33163000	35527000	34005000	4088700	5586100	4997800
Q5LF38	B. fragilis	3808600	3816300	2782700	40454000	39198000	36304000	9480800	7875600	8525200
A0A0D7LYD5	C. freundii	4354200	1589600	2697200	22799000	35173000	31889000	1428000	2215800	173590
A0A0D7LLI4	C. freundii	7116300	6533000	7514400	14108000	13645000	13889000	2535700	1890900	2417200
C4ICV3	C. butyricum	1764600	1490300	1718000	3609500	4395600	4372200	18341000	19557000	18356000
Q5FI90	L. acidophilus	101420000	103320000	101910000	26625000	29354000	25752000	6130700	15037000	17303000
Q5FL72	L. acidophilus	15601000	15045000	13597000	3635600	4920800	4388800	1828500	2279500	2010000
Q9I0H4	P. aeruginosa	2915800	5590900	6097300	17600000	15157000	16003000	44831000	44992000	44027000
A0A0D7LWV1	C. freundii	9022700	12841000	14829000	24710000	23816000	25330000	5788200	6273100	6020000
Q9I2U1	P. aeruginosa	17076000	16359000	17533000	44462000	41602000	42166000	129360000	124260000	127500000
C9A7B8	E. casseliflavus	30632000	29716000	28798000	78629000	84697000	79725000	15244000	4020200	4522900
Q839J1	E. faecalis	13129000	13738000	13039000	31541000	38525000	41141000	127740000	127080000	128210000
C4ILZ3	C. butyricum	28860000	28862000	28126000	44794000	45310000	45946000	145590000	149380000	138260000
P58409	E. coli	4855200	6365100	5824300	8379400	7995300	6710300	817110	599970	1329000
Q82YY2	E. faecalis	8330500	9790600	8254800	3995300	11034000	10246000	44849000	39633000	45412000
C4IL47	C. butyricum	7224500	3049500	6008200	54361000	47417000	47455000	108500000	117760000	119410000
C9ABD3	E. casseliflavus	8825200	10380000	7817200	47354000	49198000	46873000	6283500	7248000	6969700
Q9HWE6	P. aeruginosa	100580000	105570000	126280000	335780000	321530000	338500000	507020000	511570000	588520000
Q5FN08	L. acidophilus	142290000	138050000	144910000	46766000	41572000	36817000	26649000	22080000	20061000
C9ACD4	E. casseliflavus	29360000	16579000	29547000	103240000	107160000	97913000	14281000	13630000	14156000
Q9HZN1	P. aeruginosa	5015600	4244600	4078600	15351000	12035000	13263000	51074000	50701000	57929000
A0A241Q6I1	C. freundii	4742300	4595700	4822900	6095700	5227500	5186300	976140	1509000	1380400
A0A0D7LIG4;P0A9I9	C. freundii;E. coli	51231000	55118000	49705000	122100000	118500000	117890000	31206000	20392000	19003000
A0A0D7LLA3	C. freundii	10780000	10940000	10667000	28199000	27185000	27728000	6162100	5901500	6385000
C4IED8	C. butyricum	56428000	18050000	25386000	29090000	26990000	28533000	105600000	113970000	116630000
C4IF30	C. butyricum	178130000	193600000	177300000	311670000	300020000	317550000	968430000	1026700000	987000000
P95459	P. aeruginosa	28491000	29041000	29709000	70042000	63789000	71591000	187430000	188710000	190840000
Q9I0J8	P. aeruginosa	1781100	1405100	1538100	6347600	9069300	7827200	41132000	41223000	39946000
Q9HWE4	P. aeruginosa	53426000	58455000	60601000	104240000	104600000	109720000	260960000	269340000	260900000
A0A241QIS2	C. freundii	9528300	9496100	10043000	27336000	26040000	25481000	4501200	4730800	4525200
Q82ZB4	E. faecalis	24710000	21617000	21802000	44070000	48355000	47206000	168640000	165860000	170240000
Q836I9	E. faecalis	4329100	1337600	3454800	11154000	11704000	4431100	24098000	25449000	25062000
Q9HYP7	P. aeruginosa	6309800	8743300	11572000	20521000	21770000	22049000	82381000	75167000	79883000
C4IIM4	C. butyricum	10870000	6785000	7826400	8437800	10684000	10842000	38808000	41449000	37725000
Q9I4S5	P. aeruginosa	4849400	5001900	2231500	13731000	24638000	15646000	72438000	83274000	82669000
Q9I762	P. aeruginosa	2894100	249760	3007300	4446300	2661200	4043700	23598000	23683000	23753000
A6TBD6	K. pneumoniae	9457200	10028000	8375400	24393000	25195000	25192000	3142000	2533300	3175800
C4IN50	C. butyricum	667810	2618100	3336700	4985900	5094900	4386700	18097000	19149000	19162000
Q5FJG1	L. acidophilus	25409000	29601000	22342000	9128300	7248100	8935800	3413900	3586900	3254900
P31961	P. aeruginosa	3591200	3566000	2667000	11355000	11589000	7686300	38920000	35208000	35508000
Q835G9	E. faecalis	2618200	2090400	1897300	8071200	7931800	7548700	30421000	31987000	31722000
C4ID69	C. butyricum	15479000	16539000	15531000	50607000	55012000	49291000	144190000	144940000	140950000
A0A0D7LQL1	C. freundii	6835400	7644600	3661000	20013000	21904000	21114000	2398500	3592600	1907500
P72151	P. aeruginosa	25013000	24493000	25015000	65895000	72520000	70693000	187370000	179520000	198840000
Q5FJG4	L. acidophilus	61765000	59152000	55433000	16139000	15969000	16344000	6797600	11175000	5942400
Q5FIS3	L. acidophilus	74895000	77925000	88214000	124460000	125950000	128810000	12450000	15072000	11020000
Q5L7N6	B. fragilis	859300	1453500	1189800	43987000	44049000	42418000	16704000	15754000	21009000
Q5FML1	L. acidophilus	46843000	115930000	109410000	19552000	17567000	19719000	9485500	11149000	9337200
J7SKS4	M. morganii	39118000	47729000	38552000	6188900	5428300	6735200	18955000	20832000	19222000
A6TI56	K. pneumoniae	2597500	2525200	2079200	11969000	11273000	11220000	51728000	49333000	46807000
C4IGJ3	C. butyricum	2077100	1967300	2214200	5564600	5887000	5784200	28000000	28292000	26688000
Q5FMS3	L. acidophilus	260660000	279290000	274620000	121800000	119700000	120380000	51791000	50524000	58077000
Q5L8L3	B. fragilis	16862000	22627000	18274000	137190000	130130000	127890000	67142000	64637000	64852000
P0AEP0	E. coli	27586000	28524000	28093000	36301000	36780000	31646000	9560100	6792500	6767300
A6TEA1	K. pneumoniae	60669000	88502000	54012000	185090000	164500000	176650000	26800000	21306000	20031000
Q5LHN0	B. fragilis	242930	1870700	1800000	11364000	11408000	11084000	6660200	6572800	7440300
Q835M9	E. faecalis	1535300	8033500	1777200	25236000	24811000	12944000	52611000	53320000	53869000
C4IDX5	C. butyricum	42653000	29805000	9837900	6964600	8542700	7490000	65274000	118800000	146000000
Q5LBT0	B. fragilis	3270200	2656200	3318600	19427000	20509000	15900000	12816000	13555000	16549000
C4IBA9	C. butyricum	6623800	5841000	6452000	12485000	14017000	12524000	44266000	38635000	38627000
Q5FML2	L. acidophilus	123400000	126450000	129170000	37169000	40972000	39095000	21725000	17140000	19204000
Q5LFJ4	B. fragilis	6838600	4897800	8922300	64538000	61190000	67275000	20481000	27066000	26110000
C4IJN9	C. butyricum	10641000	2409500	2328200	25846000	21178000	26478000	65396000	68315000	65034000
C4IKW7	C. butyricum	12157000	14443000	15017000	20223000	20286000	19811000	65673000	65590000	67997000
Q9I6J8	P. aeruginosa	377620	415150	774880	1721100	2917400	4130600	17502000	18999000	17400000
Q9HYC8	P. aeruginosa	2436900	2309700	1957600	5013500	5221800	5597300	29958000	29282000	28613000
J7U3S8	M. morganii	44944000	48354000	65985000	3955800	3448200	2831500	15522000	7984700	6821500
Q5FMG3	L. acidophilus	74552000	82070000	78120000	33511000	31251000	32843000	13721000	13365000	14571000
A0A0D7M4N2	C. freundii	6252900	4676700	4746400	29643000	24663000	22711000	877480
[truncated: 9,363 more rows]

## Sheet: MaxQuant protein
protein	organism	YS-194-1-1.raw	YS-194-1-2.raw	YS-194-1-3.raw	YS-194-1-4.raw	YS-194-1-5.raw	YS-194-1-6.raw	YS-194-1-7.raw	YS-194-1-8.raw	YS-194-1-9.raw
A6TCI1;A0A094X046;P0A7Y2;A0A0H3FQG1;A0A0A5SUW6;M1SLC5	K. pneumoniae;E. asburiae;E. coli;K. aerogenes;C. freundii;M. morganii	414890000	375500000	351460000	283910000	381230000	281670000	212200000	213410000	288350000
A6T6Q4;A0A0H3FY87;A0A0A5QWU5;A0A094X2B5;P0AEQ8	K. pneumoniae;K. aerogenes;C. freundii;E. asburiae;E. coli	18133000		10315000		11145000
A6TEW3;A0A0H3FKI1;A0A094XDN2	K. pneumoniae;K. aerogenes;E. asburiae	2227700000	2081200000	1740700000	1144500000	942360000	892430000	1666200000	1329700000	1843300000
A0A094XDV2;P0A7U5	E. asburiae;E. coli	2703800000	3116600000	2831100000	2291600000	2708100000	2026000000	1856600000	1575400000	1574700000
A0A0H3JH44;A0A0A5SRU6;A0A094XLR4	E. coli;C. freundii;E. asburiae	1042400000	1010900000	997030000	725420000	682820000	660460000	606340000	514270000	542940000
A0A094XQR6	E. asburiae	362650000	383870000	465180000	302820000	353500000	289690000	197630000	193060000	200040000
J7UAZ4;A6THB3;A0A0H3FQR3;A0A0A5PAP9;A0A094YK11;P0A7T9	M. morganii;K. pneumoniae;K. aerogenes;C. freundii;E. asburiae;E. coli	3124700000	2859800000	3239100000	1921100000	1840600000	2047900000	2381600000	2029400000	2065700000
A0A094Z7M3;P0ACD6	E. asburiae;E. coli	340790000	384420000	352860000	223510000	226000000	219230000	298420000	279930000	293480000
J7TFF3;A0A0A5T105;A0A095A9A1	M. morganii;C. freundii;E. asburiae	308010000	304950000	277650000		240160000	209790000	180930000	169800000
A0A0H3FN70;A0A0A5SRN4;A0A097V2E8;P0A7S5	K. aerogenes;C. freundii;E. asburiae;E. coli	5605000000	6104900000	5972600000	4872900000	5420100000	4605700000	6636000000	4907100000	6256800000
A0A0A5MA24	E. asburiae	323160000	314050000	257310000	52904000	39169000	51244000	127800000	105380000	136310000
A0A0A5MDS5	E. asburiae	1828700000	1979900000	1953600000	2417400000	2594000000	2438100000	1328100000	1295500000	1385400000
A0A0A5MDV8	E. asburiae	252930000	168360000	204670000		67749000		109300000	106500000	112260000
A0A0A5ME76;A6T7E8;P0AB30;A0A0H3FRC7	E. asburiae;K. pneumoniae;E. coli;K. aerogenes	138070000	163820000	100920000	105350000	97340000	96165000	89984000	94262000	87350000
A0A0A5MGG5;A0A0A5UN91;P0AA27	E. asburiae;C. freundii;E. coli	722300000	872280000	755320000	782560000	967150000	974000000	579870000	579640000	610250000
P0A9Q3;A0A0A5NZ96;A0A094XS28	E. coli;C. freundii;E. asburiae	1087700000	873940000	959190000	806720000	913040000	861680000	511860000	521740000	564550000
A6T501;A0A0A5NZQ4;A0A263VV23;A0A0H3FP37;Q8X800	K. pneumoniae;C. freundii;E. asburiae;K. aerogenes;E. coli	116860000	116110000	104880000	68821000	75241000	73230000	52702000	52688000
A0A0A5P0D6;A0A263VVH0	C. freundii;E. asburiae	143980000	126440000	119670000	288800000	305980000	272910000	79311000	74041000	76614000
A0A0A5P0F7	C. freundii				40034000	28047000	32366000
A0A0A5P0F8	C. freundii	482920000	505290000	543450000	558610000	522690000	568220000	295450000	295460000	274700000
A0A0A5P111	C. freundii	57155000	46887000	64923000	87423000	81674000		35588000	23079000	33485000
A0A0A5P3R6;A0A0F3ZNM5;P0AA55	C. freundii;E. asburiae;E. coli	53580000	64743000	54473000	42882000	45930000		34436000	37405000	39572000
A0A0A5P3T4	C. freundii	63669000				81305000	79196000
A0A0A5P3V3	C. freundii	125100000	129670000	131290000	260940000	242900000	200570000	141050000	111670000	129620000
A0A0A5P444	C. freundii	267130000	230970000	215360000	245910000	307230000	317580000	140150000	128540000	147150000
A0A0A5P595	C. freundii	162430000	169280000	141730000	231160000	201290000	210600000	109220000	92425000	105570000
A0A0A5P5R6	C. freundii	173610000	190200000	206190000	256000000	276170000	288320000	205720000	175560000	173010000
A0A0A5P5W6	C. freundii	89890000	89949000	89947000	96047000	110910000	119220000
A0A0A5P617;P0A7T5	C. freundii;E. coli	2216100000	2349400000	2235300000	2900100000	2836500000	2702500000	1078400000	1150100000	1009200000
A6TD44;A0A0J0G0Y0;A0A0H3FLM8;A0A0A5P6G9	K. pneumoniae;E. asburiae;K. aerogenes;C. freundii	176540000	134300000	171220000	151740000	154160000	157000000	86009000	102710000	81795000
A0A0A5P6N6;A0A0F1D4B7;P0ADR7	C. freundii;E. asburiae;E. coli	42308000	33227000	33682000	35134000	35623000	35983000	25978000		29300000
A0A0A5P789;P0AA33;A6T8L5;A0A0H3FS77;A0A0F3ZFK3	C. freundii;E. coli;K. pneumoniae;K. aerogenes;E. asburiae	38409000		46624000
A0A0H3JEX3;A0A0F3ZCW5;A0A0A5P7S7;A0A0H3FR24	E. coli;E. asburiae;C. freundii;K. aerogenes	14166000	16800000		26112000	30160000
A0A0A5P8C2;A0A0F1R842	C. freundii;E. asburiae	2529500000	2614000000	2361600000	2882600000	2943100000	2751400000	1683700000	1670200000	1599500000
A0A0A5P8C5	C. freundii	746790000	741650000	796390000	1121900000	1041300000	1058300000	406140000	408720000	425910000
A0A0A5P8C8;A6TEV5	C. freundii;K. pneumoniae	4093200000	4533900000	4286000000	4279700000	3814200000	4283400000	2984700000	3239200000	3102600000
A6TEX0;A0A0M1FUD3;A0A0H3FN63;A0A0A5P8E7;P0ADZ2	K. pneumoniae;E. asburiae;K. aerogenes;C. freundii;E. coli	3407400000	1792900000	2772300000	1265200000	1200100000	1356900000	847450000
A6TC53;A0A0A5P8L4	K. pneumoniae;C. freundii	4082000000	4306000000	4409800000	3777300000	4223800000	4036700000	3213100000	3312400000	3155400000
A0A0H3FZG0;A0A0A5P8P4;A6TBW7;A0A0F0RH20;P0AFD8;J7UA34	K. aerogenes;C. freundii;K. pneumoniae;E. asburiae;E. coli;M. morganii	96897000	78143000	85384000	70301000	70790000	69996000	29563000	40608000	41211000
A0A0A5P916	C. freundii	65054000	68593000	63968000	72648000	84212000	103770000
A0A0A5P934	C. freundii					113850000	146960000
A6TE47;A0A0H3FJU8;A0A0F1WSY3;A0A0A5P968;P68681	K. pneumoniae;K. aerogenes;E. asburiae;C. freundii;E. coli	1871300000	1758700000	1757100000	1745400000	1419700000	1567900000	2121500000	2041100000	1924100000
A0A0A5P9D6	C. freundii	81621000	109740000	95654000	181680000	196820000	200400000		47390000	44793000
A0A0E3AQQ7;A0A0A5P9K5	E. asburiae;C. freundii	316830000	313620000	322150000	335240000	365040000	347410000	204800000	222340000	215030000
A6TCL4;A0A0J0L6G9;A0A0H3FL78;A0A0A5P9Q1	K. pneumoniae;E. asburiae;K. aerogenes;C. freundii	2988000000	3101300000	3011100000	2388200000	2649300000	2504200000	2438000000	2327600000	2277700000
A0A0A5P9R6	C. freundii	6176000000	5656600000	6292800000	6250300000	6016000000	5595200000	3292700000	2986500000	3299600000
A0A0A5P9T8	C. freundii	19450000000	17875000000	18400000000	16096000000	16180000000	15961000000	12339000000	11475000000	12135000000
A0A0A5P9X8	C. freundii		473930000	339720000	1459700000	1485600000	1212200000	292750000		241640000
A0A0A5P9Y3;P66072	C. freundii;E. coli	1817400000	1596800000	1531900000	2129000000	2159400000	2207200000	967030000	1027500000	1054800000
A0A0A5P9Z2	C. freundii	768110000	689030000	804620000	1179400000	1104800000	1086700000	557090000	489100000	220020000
A6TEW8;A0A0H3FKI4;A0A0A5P9Z7	K. pneumoniae;K. aerogenes;C. freundii	5666900000	5495200000	7367800000	5697900000	5398700000	5690100000	4684600000	4071600000	3885900000
A0A0A5PA23;REV__Q9I3X1	C. freundii;Unknown	859300000	819980000	844190000	788940000	776910000	783900000	491570000	530990000	490340000
A0A0A5PA40	C. freundii				81320000	41264000	32395000	14065000	13326000	13505000
A0A0A5PAK0;A6TH65;P0A6N6	C. freundii;K. pneumoniae;E. coli	905180000	814160000	931280000	770570000	785960000	880760000	598120000	609300000	523350000
Q46664;A6TFH1;A0A0A5PAL2;P0A9Y1;A0A0F1DH12;P0A980	K. aerogenes;K. pneumoniae;C. freundii;E. coli;E. asburiae;E. coli	1661000000	1503900000	1652000000	765980000	796920000	794240000	725310000	713940000	639820000
A0A0A5PB87	C. freundii	137060000	127590000	181940000	410400000	411410000	432520000	113830000	121680000	112550000
A0A0A5PBA9;A0A0H3FPJ8;A6TGB2	E. asburiae;K. aerogenes;K. pneumoniae	58274000	75224000	66379000	33861000	42972000	38652000	45443000	47083000	41527000
A0A0A5PBT0;J7TVI6;P0A7M8	C. freundii;M. morganii;E. coli	2644500000	3102100000	3145200000	4286600000	4125900000	4066500000	2099700000	2057500000	2073700000
A0A0A5PC54	C. freundii	2610800000	2493700000	2592600000	3797700000	4100900000	3791000000	1734300000	2100400000	1839000000
A0A0A5PC67	C. freundii	1130700000	1111300000	1049500000	1635000000	1743300000	2011400000	575690000	527590000	607580000
A0A0H3FMZ7;A0A0A5PC75;P0A8Q2;A6TH71;A0A263VQ68	K. aerogenes;C. freundii;E. coli;K. pneumoniae;E. asburiae	517920000	500510000	556920000	1158900000	840500000	814610000	515940000	489330000	510340000
A0A0A5PCD2;A0A0H3FN44;A6THD1;A0A263VR98;P0AE47	C. freundii;K. aerogenes;K. pneumoniae;E. asburiae;E. coli	71910000	67145000	61844000	59600000	52425000	49123000	39578000	42542000	38282000
A0A0A5PCL1	C. freundii	154640000	128650000		298990000		322380000	90862000	77858000	68934000
A0A0A5PCQ0;A6TFZ0;P0C055;A0A0A5MNJ6;A0A0H3FP83	C. freundii;K. pneumoniae;E. coli;E. asburiae;K. aerogenes	312970000		377220000	380870000	427920000	318050000		139480000	123820000
A0A0A5PCZ2	C. freundii	768150000	697530000	796070000	915490000	917780000	855010000	402130000	349960000	328340000
A0A0A5PD05	C. freundii	74286000	78840000	81830000	132750000	129110000	130610000		49208000	49636000
A6TGE7;A0A143I0T9;A0A0H3FM60;A0A0A5PD75;Q7A964;M1RH41	K. pneumoniae;E. asburiae;K. aerogenes;C. freundii;E. coli;M. morganii	86298000	83487000	85682000	90615000	91043000	71143000
A0A0A5PDM0;A0A0H3FPE1	C. freundii;K. aerogenes	33095000	39658000	37110000	93812000	89153000	79995000	24945000	25802000	26906000
A0A0A5PDW5;P60063	C. freundii;E. coli	433690000	421580000	399770000	1311500000	1149700000	967130000	249300000	237580000	231770000
A0A0A5PDX8	C. freundii		190370000		275430000	284400000	202380000		123180000
A0A0A5PEK8	E. asburiae	431810000	463710000	398550000	91496000	95873000	86148000	221110000	206450000	249100000
A0A0A5PF99	C. freundii	89296000	82001000	104320000	303440000	286480000	324840000	85046000	78153000	71251000
A0A0A5QVP7	C. freundii	1144700000	1573400000	1305300000	2681700000	2282500000	1915500000	614800000	734210000	490800000
A0A0A5QVT8;P0ACF6;A6T5I3;A0A0H3FSQ4;A0A0F0REJ4	C. freundii;E. coli;K. pneumoniae;K. aerogenes;E. asburiae	4134400000	4213300000	3433000000	5771500000	5395100000	5472200000	2111800000	1956700000	2004600000
A0A0A5QW10	C. freundii	2212800000	2041000000	2304900000	1943500000	1925500000	1816000000	1176000000	1155600000	1058200000
A0A0A5QWC6	C. freundii	265010000	233870000	258760000	531580000	518480000	548150000	186270000	185820000	189810000
A6T7E9;A0A0H3FZ76;A0A0F0RCT1;A0A0A5QXL8	K. pneumoniae;K. aerogenes;E. asburiae;C. freundii	3400300000	2833100000	3019900000	3229200000	2851200000	3147900000	1981100000	1752700000	1784900000
A6T7F4;A0A0H3FZ81;A0A0F1JKA3;A0A0A5QXM3;P0A6B0	K. pneumoniae;K. aerogenes;E. asburiae;C. freundii;E. coli	13454000000	10886000000	11406000000	15416000000	13840000000	14440000000	6141800000	6837100000	5242200000
A6TA01;A0A0A5QYD7;A0A0F1RYX6;A0A0H3FVY7;P66682	K. pneumoniae;C. freundii;E. asburiae;K. aerogenes;E. coli	23943000	18214000	30000000	21214000	18352000	16776000	11008000	11646000	11249000
A0A0A5QYF3	C. freundii	821630000	897360000	878190000	976800000	984620000	914440000	575570000	544900000	546250000
A0A0A5R1H4;A0A0M1GAW6;P0A764	C. freundii;E. asburiae;E. coli	154360000	170760000	147230000	197290000	208670000	185970000	108610000	92544000	92918000
A0A0A5R220;A0A0H3FKA4;A0A0D9HAV8	C. freundii;K. aerogenes;E. asburiae	1022400000	996420000	991150000	822360000	803660000	785140000	494380000	494580000	496970000
A0A0A5R445	C. freundii	91597000	73280000	76462000	125090000	155840000	147560000	48151000	43979000	49824000
A0A0A5R463;A6TER3;A0A0H3FN10;A0A0D9H305;P0A9J2	C. freundii;K. pneumoniae;K. aerogenes;E. asburiae;E. coli	115030000	92955000	95030000	95633000	94885000	102990000	76086000	87393000	76290000
A0A0A5R4D2;A0A0F0QRL4;P0A7V5	C. freundii;E. asburiae;E. coli	7405200000	7681800000	7880200000	6036800000	6212500000	6052800000	4541500000	4692600000	4569500000
A0A0A5R5E3	C. freundii	87961000	138770000	90665000	290710000	273230000	274440000	56887000	48622000	57230000
A0A0A5R6Y9	C. freundii	332380000	340470000	317070000	314500000	278790000	306110000	167660000	181280000	180920000
A0A0A5SN48;A0A263VW11	C. freundii;E. asburiae	56870000	65819000	46541000	76935000	71303000	74613000			35699000
A0A0A5SP97	C. freundii	380390000	255770000	271510000	446150000	346360000	366010000	93002000	96477000	94484000
A0A0A5SPD0;A0A0F0RK60	C. freundii;E. asburiae	589390000	641710000	589080000	545540000	527940000	477290000	270210000	302290000	262730000
A0A0A5SPF8	C. freundii	321460000	242450000	229350000	724770000	643310000	772830000		144850000
A0A0A5SPM1;P0ABP9	C. freundii;E. coli	399670000	388100000	406690000	313070000	303310000	293820000	212940000	240780000	213280000
A0A0A5SPS9;P0AGE2	C. freundii;E. coli	448150000	521280000	445630000	762540000	578460000	679260000	218610000	205880000	231190000
A6THH7;A0A0H3FN40;A0A0A5SPY0	K. pneumoniae;K. aerogenes;C. freundii	108460000	101370000	106450000	97806000	91117000	93999000	78866000	75220000	81903000
A0A0A5SPZ2;A0A0H3FMC0	C. freundii;K. aerogenes	72677000	42800000	67526000	87278000	87924000	39172000	28910000	23433000	29074000
A0A0A5SQD4;P0ABN7	C. freundii;E. coli	79218000	122160000	83425000	179240000	165960000	224480000	77931000	74504000	86160000
A0A0A5SR83	C. freundii	293090000	275690000	306850000	665260000	463110000	560310000	196160000
A0A0A5SRH6	C. freundii	510770000	485570000	461760000	636480000	737780000	658580000	313020000	283570000	343320000
J7U141;A6TG41;A0A0H3FPC7;A0A0F1DK79;A0A0A5SRJ9;P68701;Q9HT15	M. morganii;K. pneumoniae;K. aerogenes;E. asburiae;C. freundii;E. coli;P. aeruginosa	4483100000	4181700000	4431600000	2363200000	2437800000	2465000000	3566300000	3582100000	3599100000
A0A0A5SRK4	C. freundii	2923900000	3158600000	3102600000	2675000000	2681200000	2669500000	1728900000	1759900000	1793900000
A0A0A5SRN0	C. freundii	120260000	110270000	119280000	206840000	236830000	224600000	69095000	58469000	67630000
A0A0A5SRP8	C. freundii	7604700000	7301000000	6367700000	15466000000	13251000000	13006000000	4020400000	4098400000	3948500000
A0A0A5SRU2;A0A0A5PA30;P0ABE0	C. freundii;E. asburiae;E. coli	126920000	122310000	114450000	195260000	205930000	217120000	79142000	83647000	85398000
A6TFP8;A0A0H3FP01;A0A0F1EWW5;A0A0A5SRV2;P0A802	K. pneumoniae;K. aerogenes;E. asburiae;C. freundii;E. coli	708410000	646680000	663500000	617950000	606140000	625690000	331160000	318140000	366030000
A6TGH1;A0A0H3FPQ8;A0A0A5SS00	K. pneumoniae;K. aerogenes;C. freundii	179040000	193280000	186010000	171480000	212350000	183570000	169860000	141270000	120050000
A0A1D3B2J3;A0A0A5SS62;Q8XB06;M1SQG4	E. asburiae;C. freundii;E. coli;M. morganii	590190000	515950000	466040000	232360000	223140000	228770000	187250000	185330000	203540000
A0A0A5SSH4;A0A0F1EUE1;P0A7P1	C. freundii;E. asburiae;E. coli	3526900000	4261400000	4552600000	3649800000	3522200000	3577600000	2319100000	2295500000	2510300000
A0A0A5SSI1	C. freundii	33270000			71543000	53120000	70451000
A0A263VSK2;A0A0A5SSK6;Q8X882;A6TEY4;A0A0H3FMC3	E. asburiae;C. freundii;E. coli;K. pneumoniae;K. aerogenes	452420000	371240000	412740000	360980000	463280000	401630000	235840000	202580000	228840000
A6TEV4;A0A0H3FM89;A0A0A5SSN7;A0A0F0QKS8;P0AG53	K. pneumoniae;K. aerogenes;C. freundii;E. asburiae;E. coli		799150000		699960000	659240000	695360000	512980000	510930000	621070000
M1SAM8;A6TEV0;A0A0H3FM84;A0A0F0U313;A0A0A5SSP4;P0A7S1	M. morganii;K. pneumoniae;K. aerogenes;E. asburiae;C. freundii;E. coli	6253000000	5111000000	5689700000	4371200000	4336400000	4271500000	2772500000	2578600000	2579400000
A0A0A5SSU8	C. freundii	79581000	78501000	86528000	150780000	156730000	190960000	23286000
A0A0A5SSX5;A0A0H3FNQ7	C. freundii;K. aerogenes	352240000	401020000		531940000	578090000	496070000	314920000	394980000	368250000
A6TEW7;A0A0H3FSY4;A0A0F1R6B4;A0A0A5ST92;P61177;A0A0D7LKW9	K. pneumoniae;K. aerogenes;E. asburiae;C. freundii;E. coli;C. freundii	4253600000	4401600000	4643700000	4244400000	4621700000	4216900000	3111700000	3124100000	3278800000
A6TEV2;A0A0F1J3Y3;A0A0A5STA3;P0AGA4	K. pneumoniae;E. asburiae;C. freundii;E. coli	1040200000	1044100000	996110000	694320000	787290000	796920000	600280000	515530000	550310000
A0A0A5STL5	C. freundii	35369000	38111000		79970000	72280000	90505000	36215000
A0A0A5STN3	C. freundii	166590000	195570000	195450000	272890000	296390000	339700000
A6TF28;A0A0H3FNA9;A0A0A6H1B3;A0A0A5STS0;P0AA18;Q9HTY9	K. pneumoniae;K. aerogenes;E. asburiae;C. freundii;E. coli;P. aeruginosa	358760000	300360000	333040000	309920000	330620000	308530000	208160000	205750000	185350000
A0A0A5STU2	C. freundii	1419500000	1227800000	1406600000	2530200000	2206300000	2440400000	873490000	800530000	838390000
A0A0A5STW6	C. freundii	937350000	1023300000	968500000	2441800000	2366200000	2265200000	570130000	537350000	549420000
J7U2E6;A6TEX3;A0A0H3FKI6;A0A0F0RU71;A0A0A5STX1	M. morganii;K. pneumoniae;K. aerogenes;E. asburiae;C. freundii	4276800000	4911500000	4662000000	3186300000	3772100000	3791000000	3418900000	3541300000	3086200000
A0A0A5SU05	C. freundii	874340000	1042500000	935770000	2374400000	2517900000	2285600000	506360000	523440000	504610000
A6TC80;A0A0A5SU81;Q8XBG4	K. pneumoniae;C. freundii;E. coli			43115000		75726000	57246000
A6TE46;A0A143I3U9;A0A0H3FS54;A0A0A5SUP2;Q8XBK3	K. pneumoniae;E. asburiae;K. aerogenes;C. freundii;E. coli				32339000		30967000
A0A0A5SUR2	C. freundii	589470000	618450000	469680000	807800000	781550000	850850000	382160000	325480000	334730000
A0A0A5SV54	C. freundii	30819000			85195000	81532000	84406000
A0A0A5SV67;A6TBG5;A0A0H3FUX0;A0A0G3PAE8	C. freundii;K. pneumoniae;K. aerogenes;E. asburiae	94364000	98903000	99682000	84169000	94162000	76382000	41783000	39110000	38538000
A0A0A5SVQ3;A0A2Z6FMA9;A0A0M1G8W2	C. freundii;E. coli;E. asburiae					21396000	24642000
A0A0A5SVQ6	C. freundii	90323000	89057000	79913000	108270000	176110000	110820000
A0A0A5SVR4	C. freundii	298570000	371870000	244960000	716210000	666470000	692340000	196800000	174130000	193590000
A0A0A5SVS6	C. freundii		17021000	19002000	48718000
A0A0A5SVW4	C. freundii	103420000	102820000	103120000	111680000	113330000	109450000	61370000	57706000	66797000
Q8XBJ6;A6TC61;A0A0H3FIC7;A0A0F1DPT9;A0A0A5SVZ0	E. coli;K. pneumoniae;K. aerogenes;E. asburiae;C. freundii				22564000	17561000
A0A0A5SWB2;P0A9R5	C. freundii;E. coli	324830000	352930000	442830000	434050000	369300000	452370000		316790000	291330000
A0A0A5SWD0	C. freundii				62350000			69105000	55257000	56616000
J7SL25;A6TBW8;A0A0H3FVE0;A0A0F0RA96;A0A0A5SWT2;P0AFD5	M. morganii;K. pneumoniae;K. aerogenes;E. asburiae;C. freundii;E. coli	79603000	74078000	66274000	55010000	59254000	57657000	32999000	36515000	27405000
A0A0A5SWX6;A0A0H3FZC3	C. freundii;K. aerogenes	771600000	791000000	672770000	780560000	790010000	750770000	538780000	566140000	506610000
A0A0A5SXB0;Q8XBA3;A0A0D9JFB9;A0A0H3FUT3	C. freundii;E. coli;E. asburiae;K. aerogenes	29267000			38359000	31811000	35480000			23807000
A0A0A5SXF9	C. freundii	6132100000	5900200000	6033300000	5774700000	5634600000	5982200000	3970700000	4084900000	3869000000
A6TAI1;A0A0H3FVJ6;A0A0F1D4P8;A0A0A5SXJ2;P0A6X9;Q51472	K. pneumoniae;K. aerogenes;E. asburiae;C. freundii;E. coli;P. aeruginosa	314630000	309850000	269610000	237270000	264120000	226210000	221060000	227970000	227830000
A0A0A5SXJ6	C. freundii	1451500000	1547300000	1490200000	1817100000	1845200000	1753700000	982360000	948930000	1015900000
A0A0A5SXL0;A6TAY1;A0A263VTW8;A0A0H3FUF5	C. freundii;K. pneumoniae;E. asburiae;K. aerogenes	112830000	117380000	121230000	140430000	166410000	173590000	78742000	75774000	84039000
A0A0A5SXP2	C. freundii	48480000	60658000	45440000	56979000	62223000	66246000	31432000	25725000	31321000
A0A0A5SYN0	C. freundii				707350000	387660000	406400000		188590000	187300000
A0A0A5SZH9;A0A0H3FUL1	C. freundii;K. aerogenes	680030000	652980000	732870000	693240000	805870000	858790000	413180000	454300000	429630000
A0A0A5SZK6	C. freundii				37150000	48521000	39640000
A0A0A5T013	C. freundii	75275000	67885000	71905000	153950000	148690000	145030000	34341000	34142000	39328000
A0A0A5T041	C. freundii	319820000	192930000	264370000	316190000	409810000	405550000	131490000	172180000	121200000
A0A0A5T0D6	C. freundii	572940000	555150000	503090000	892860000	903950000	925570000	316720000	280360000	289830000
A0A0A5T148	C. freundii	139150000	182770000	170850000	247460000	327840000	326490000	173090000	162910000	139600000
A6T685;A0A0A5T172;A0A143HX66;P0A974;A0A0H3FTD7;J7U2K4	K. pneumoniae;C. freundii;E. asburiae;E. coli;K. aerogenes;M. morganii	5334100000	5072900000	5854800000	4128200000	4052400000	3787200000	3612400000	3958800000	4205600000
A0A0F3ZBC8;A0A0A5T1D3;A6T532;A0A0H3FS93	E. asburiae;C. freundii;K. pneumoniae;K. aerogenes		45575000	151260000
A0A0A5T1M5	C. freundii	323040000	361570000	325960000	324210000	346060000	333970000	149400000	141420000	136210000
A0A0A5T1P8	C. freundii	100930000	96190000	103090000	156680000	149470000	153090000	43981000	44849000	47166000
A6T5D8;A0A263VTI3;A0A0H3FRY5;A0A0A5T1S1;M1SD06	K. pneumoniae;E. asburiae;K. aerogenes;C. freundii;M. morganii	167580000	172570000	189850000	149140000	158610000	157230000	100610000	114380000	102080000
A0A0A5T299	C. freundii	816170000	773600000	841700000	1241000000	1249300000	1268000000	513990000	511680000	499180000
A6TH23;A0A0H3FML4;A0A0F1DB74;A0A0A5T2U3;P0AFJ3;C9ABN5;J7UBM2	K. pneumoniae;K. aerogenes;E. asburiae;C. freundii;E. coli;E. casseliflavus;M. morganii							147790000	139290000	107220000
A0A0A5UKV0;A0A0H3FS59;A6T4Z2	C. freundii;K. aerogenes;K. pneumoniae	40147000		37776000	69181000	76025000	74572000
A0A0A5ULX3	C. freundii	4761200000	4389400000	4645400000	4323800000	4545400000	4611200000	3228800000	3134200000	2915200000
A0A0A5UMU9;A0A0F0UR15	C. freundii;E. asburiae	203220000	188550000	188660000	474320000	349230000	367090000	159270000	165610000	153610000
A0A0A5UNC3	C. freundii	781090000	707650000	753760000	1409100000	1148200000	1372100000	373390000	431720000	397270000
A0A0A5UND8	C. freundii	979580000	937830000	1001500000	1203000000	1145400000	1248900000	706730000	691400000	685820000
A0A0F0QMK2;A0A0A5UPJ3;M1RG65;A6TEU7;A0A0H3FKL3;P0AG46	E. asburiae;C. freundii;M. morganii;K. pneumoniae;K. aerogenes;E. coli	4208500000	3784300000	4348300000	3045400000	3375500000	3195500000	2573800000	2501200000	2315800000
A0A0A5UPP0	C. freundii	750630000	818410000	801780000	1216700000	1314500000	1275000000	467530000	457250000	407140000
A0A0F1WXR3;A0A0A5UPP5;A6TEN8;A0A0H3FMZ0;P0A7X5	E. asburiae;C. freundii;K. pneumoniae;K. aerogenes;E. coli	2414500000	2363900000	2772700000	2531600000	2568000000	2375900000	1506700000	1521900000	1472600000
A0A0A5UPW2	C. freundii	2383100000	1961900000	2185500000	1879600000	2347800000	2291100000	1210900000	1202400000	1208100000
A0A0A5UR06;A0A0H3FKN4;Q8X4N8	C. freundii;K. aerogenes;E. coli	38045000	42082000	53480000	37802000	50780000	50478000		29737000	24649000
A6TCV8;A0A0H3FIZ1;A0A0F1WR12;A0A0A5URI9;J7U4N7;P69915;O69078	K. pneumoniae;K. aerogenes;E. asburiae;C. freundii;M. morganii;E. coli;P. aeruginosa	1648700000	2027300000	1690300000	1475600000	1532000000	1365900000	1385800000		1091500000
A0A0A5URK3	C. freundii	260900000	248150000	235440000	379410000	339150000	353620000	140490000	121060000	147450000
A0A0A5URZ6;P0A7X8	C. freundii;E. coli	64564000	57771000	87141000	146580000	120220000	132210000	62474000	52219000	59987000
A0A0A5US07;A0A0F3ZD93	C. freundii;E. asburiae	1254400000	1063800000	1171600000	1427500000	1267300000	1348900000	652380000	656590000	635940000
A0A0A5US72;A0A263VU19;A0A0H3FIF8;Q8XAC5	C. freundii;E. asburiae;K. aerogenes;E. coli				38304000	27048000
A0A0A5USD0	C. freundii	280740000			528100000	517590000	615220000	153310000	207770000	179590000
A6TAZ5;A0A0H3FYD6;A0A0F0V2P0;A0A0A5UTY9;P0A9Y8	K. pneumoniae;K. aerogenes;E. asburiae;C. freundii;E. coli	1764100000	1705700000	1763200000	1994400000	2107000000	2123300000	1544400000	1295500000	1459000000
A0A0A5UUB3;A0A263VKB8	C. freundii;E. asburiae	473560000	506460000	500480000	1162800000	1281300000	1189300000	206950000	172810000	89324000
A0A0A5UUK5	C. freundii	335680000	341960000	313200000	521490000	504940000	582470000	195470000	181800000	159170000
A0A0A5UWH5	C. freundii	107650000	90353000	98309000	181610000	168700000	207860000	51825000	66635000	63165000
A0A0A5UXI4	C. freundii	203350000	194650000	180650000	385090000	346670000	414810000	122010000	156760000	162430000
A0A0D7KXU5;A0A0H3FP98;P0A6I5	C. freundii;K. aerogenes;E. coli		17096000		32167000	28983000	27055000
A0A0D7KZE0	C. freundii	144240000	142800000	143060000	357710000	358700000	353890000	92906000	83441000	89974000
A0A0D7KZZ7	C. freundii	50463000	44159000	52243000	166430000	211220000	167480000	51281000	29833000
A0A0D7L7S0	C. freundii	376300000	388640000	382160000	623810000	644240000	661200000	225460000	232170000	233270000
A0A0D7L893	C. freundii		9850900	9161900	22562000	31071000	37171000
A0A0D7L8C1	C. freundii	37751000	36528000	36466000	74757000	54599000	63468000	25266000	18751000	23028000
A0A0D7LA52;A0A0H3JK53;A6TGU7;A0A0H3FMF1;A0A263VR55	C. freundii;E. coli;K. pneumoniae;K. aerogenes;E. asburiae	204120000	182020000	175760000	364820000	405900000	391760000	109890000	100540000	109280000
A0A0D7LAT0	C. freundii	170820000	171360000	165800000	223910000	226460000	253280000	60918000	72138000	106840000
A0A0D7LAT9	C. freundii			39303000	39062000	46340000	56164000
A0A0D7LB99	C. freundii				21102000	25682000	30554000
A0A0D7LBN2	C. freundii	911100000	880590000	867490000	1523700000	1523500000	1505500000	427500000	418260000	456650000
A0A0D7LBV6	C. freundii	215030000			230710000	243140000	204820000
A0A0F1D9Y0;A0A0D7LC39	E. asburiae;C. freundii	156150000	150600000	140220000	239660000	260210000	256500000	76092000	73494000	72582000
A0A0D7LC60	C. freundii	320370000	288160000	281070000	352790000	401870000	403830000	172540000	171560000	166420000
A0A0D7LC65	C. freundii	90678000	90676000	113440000	87482000	72577000	104210000	33602000	37652000	50457000
A0A0D7LC75	C. freundii	720720000	753420000	734000000	912420000	965460000	938890000	575460000	555250000	546050000
A0A0D7LC79;Q8X742	C. freundii;E. coli		28703000		90853000	53828000	58380000
A0A0D7LC98	C. freundii	16309000	14189000	14093000	39491000	39772000	32024000	7484900
A0A0D7LCE4	C. freundii					21011000	22075000
A0A0D7LCH4	C. freundii	36129000	33337000	39904000	118940000	122220000	84609000		40794000	28503000
A0A0D7LCM2	C. freundii	26023000		22985000	49383000	46182000	58058000
A0A0D7LCP9	C. freundii	35395000	31869000	29960000	108090000			23880000
A0A0D7LCW6	C. freundii				36238000	33211000	33609000
A0A0D7LCW8	C. freundii	80026000	85656000	92039000	130510000	112230000	104000000	39401000	49100000	51549000
A0A0D7LCY9	C. freundii	50141000	53170000	53545000	84557000
A0A0D7LD13	C. freundii	211440000	227350000	189240000	194290000	216600000	215840000	125860000	116660000	143000000
A0A0D7LD56;A0A263VV63	C. freundii;E. asburiae		17851000	15386000	38031000	33798000	25517000
A0A0D7LD68	C. freundii	2990100000	3121700000	3169900000	3443700000	3700300000	3536500000	2203800000	2120500000	2129700000
A0A0D7LD79	C. freundii	209320000	193940000	185510000	204570000	196900000	203130000	99894000	98876000	114180000
A0A0D7LDA0	C. freundii	210290000	203100000	273080000	425160000	418400000	487850000	149840000	149250000	143900000
A6TEJ8;A0A0H3FLY5;A0A0D7LDB0;A0A0F0R5D1	K. pneumoniae;K. aerogenes;C. freundii;E. asburiae	150380000	139350000	133420000	137910000	147010000	124420000	89718000	118490000	90745000
A0A0D7LDB2;A0A263VWB5;P67661;A6TEE3;A0A0H3FK98;M1SZN0	C. freundii;E. asburiae;E. coli;K. pneumoniae;K. aerogenes;M. morganii	37312000	37417000	37792000	37594000	41225000	51887000	23749000	25518000	35608000
A0A0D7LDC4	C. freundii	111620000	146110000	83845000	158450000	106560000	126700000		50093000	57908000
A0A0D7LDG1;A0A263VXI5;Q8X9M0	C. freundii;E. asburiae;E. coli	418560000	413480000	433770000	481250000	490200000	445620000	275660000	265400000	228940000
A0A0D7LDG7;A6TIZ1;A0A1Z1VWR8	C. freundii;K. pneumoniae;E. asburiae	376390000	399290000	359210000	456130000	444180000	459710000	208140000	196130000	201440000
A0A0D7LDH2	C. freundii	38768000	32381000	35074000	50355000	65172000	58318000
A0A0D7LDH5;Q8X9K0;A0A263VVI5	C. freundii;E. coli;E. asburiae	59705000	57781000	53309000	59968000	66445000	64527000	30077000	25663000	26329000
A6TER6;A0A0H3FKE4;A0A263VVW1;A0A0D7LDH6;Q8X9D1	K. pneumoniae;K. aerogenes;E. asburiae;C. freundii;E. coli	57924000			65815000	58105000	48672000
A0A0D7LDK2;A0A263VWD6;Q8XA91;A6TEH7;A0A0H3FK68;J7UB31	C. freundii;E. asburiae;E. coli;K. pneumoniae;K. aerogenes;M. morganii	61885000	68271000		56568000	57954000	45654000	33391000	46212000	46635000
A0A0D7LDK9	C. freundii	413350000	357350000	392290000	569860000	541420000	595460000	185290000	208010000	218110000
A0A0D7LDL8	C. freundii			45372000	100840000	86267000	94583000	25536000
A0A0D7LDM5;Q8X612	C. freundii;E. coli				35369000	38283000	35756000	25080000
A0A0D7LDP2	C. freundii	16520000	18478000	15984000	37463000	43503000	44974000		12258000	21851000
A0A0D7LDP5	C. freundii	632050000	581030000	571300000	652220000	659470000	565450000	352490000	339900000	344250000
A0A0H3FMD8;A0A0D7LDU0	K. aerogenes;C. freundii	82963000	233010000					67040000		84134000
A0A0F1J913;A0A0D7LDV6;A6TIA6;A6THQ6;A0A0H3FNB8;A0A0D7M3Q1;P0AD00;A0A263VJS9	E. asburiae;C. freundii;K. pneumoniae;K. pneumoniae;K. aerogenes;C. freundii;E. coli;E. asburiae				56129000	57797000	55775000
A0A0D7LDZ7	C. freundii	185310000	162280000	199060000	368280000	381200000	485240000	89821000	106010000	117150000
A0A0D7LE64;A0A263VLF1	C. freundii;E. asburiae	67788000	53110000	51763000	82013000	80868000	72982000	30179000	37395000	43885000
A0A0D7LE86	C. freundii	38004000	48385000	45515000	76148000	78750000	112890000		23422000
A0A0D7LEA8;A6TFK2;A0A0H3FLB0;A0A0F1RYA1;P0A9D6;J7SKH9	C. freundii;K. pneumoniae;K. aerogenes;E. asburiae;E. coli;M. morganii	135240000	115870000	121320000	124420000	125890000	112220000	81493000	86369000	89840000
A0A0D7LEB1;A6TAT4;A0A0F1RJM3;A0A0H3FVE2	C. freundii;K. pneumoniae;E. asburiae;K. aerogenes				167120000	150790000	166670000
A0A0D7LEC1	C. freundii	37061000	44466000	50858000	113570000	121070000	124200000	39734000
A0A0D7LED2	C. freundii	128240000	143270000	150460000	268700000	301810000	289370000	59850000	47903000	66369000
A0A0D7LEE6	C. freundii	85130000	98317000	107020000	173220000	195510000	188330000	70339000	58014000	62820000
A0A0D7LEG3;A0A0H3FN46;J7TPU8	C. freundii;K. aerogenes;M. morganii	14826000		18408000	14353000		17157000
A6TGC7;A0A0H3FPL4;A0A0D9H6Z7;A0A0D7LEI9;J7TDN6	K. pneumoniae;K. aerogenes;E. asburiae;C. freundii;M. morganii	466000000	556290000	533300000	418640000	504640000	481010000	258300000	273670000	211800000
A0A0D7LEK9	C. freundii	107460000	107480000	119790000	172620000	155440000	153930000	64379000	54701000	54906000
A0A0D7LEL4	C. freundii	182300000	194600000	189780000	473670000	480110000	435580000	104990000	104180000	83027000
A0A0D7LEL9;P66828	C. freundii;E. coli	164340000	139080000	149760000	213950000	214210000	258410000	123510000	100230000	130000000
A0A0D7LEU5	C. freundii	154250000	151740000	166720000	434220000	441900000	448020000	114270000	113250000	112260000
A0A0D7LEW9;A6TFY9;A0A263VN52;A0A0H3FNL5;Q8XC04	C. freundii;K. pneumoniae;E. asburiae;K. aerogenes;E. coli				61524000	67168000	49947000	52742000	48004000
A0A0D7LEY0	C. freundii	18436000			29917000	23421000	21015000
A0A0D7LF48;A0A263VXT5;Q8VWE6;A0A0H3FVF8	C. freundii;E. asburiae;E. coli;K. aerogenes	15661000	16492000	15157000		18553000	16272000			13708000
A0A0D7LF98	C. freundii	18299000	31540000	18400000	33884000	34795000	27872000
A0A0D7LFB8	C. freundii	44802000	30564000	36063000	112220000	108470000	135120000	23828000	21909000	23363000
A0A0D7LFD4;A0A0H3FRJ4;A6TAT2	C. freundii;K. aerogenes;K. pneumoniae				81387000		118300000
A0A0D7LFH1	C. freundii				14575000	11245000	14457000
A6TC30;Q8XBR3;A0A0H3FJL5;A0A0D7LFI9;A0A0F3Z2B5	K. pneumoniae;E. coli;K. aerogenes;C. freundii;E. asburiae	108750000	119700000	101130000	128050000	127770000	126420000	115910000	107310000	108710000
A0A0D7LFJ1;Q8X9L1;A0A0H3FSL4;A0A263VWF5	C. freundii;E. coli;K. aerogenes;E. asburiae	63633000	79496000	60473000	77729000	88157000	83819000	36485000	47514000	31840000
A0A0D7LFP3;Q8X6V5;A0A263VR96	C. freundii;E. coli;E. asburiae	75614000	108790000	108510000	63521000	101750000	92548000	98198000	79643000	77425000
A0A0D7LFQ4	C. freundii	201410000	211580000	178490000	427020000	398280000	406170000	119070000	141870000	103970000
A0A0D7LFV3	C. freundii		21401000		50230000	32062000	30463000			16676000
A6TGN8;A0A0F3WVF7;A0A0D7LFW7	K. pneumoniae;E. asburiae;C. freundii	9597800000	8986700000	8176300000	7539200000	7506000000	8066000000	5511900000	5591600000	5381700000
A0A0D7LG09	C. freundii				58140000	53090000	69219000
A0A0D7LG63	C. freundii	5753700000	5836500000	6296800000	5066400000	4911100000	4924500000	3368900000	3229400000	3046300000
A0A0D7LG85	C. freundii	82353000	80844000	80546000	125240000	113750000	124520000	56944000	61303000	58131000
A0A0D7LGC8	C. freundii	462050000	439510000	443020000	852820000	898080000	905600000	244510000	237300000	233070000
A0A0D7LGG5;P0AEA9;A0A0H3FT34;A6TF07;A0A263VT61;A0A263VSP7;A6TD45;A0A0H3FJ59	C. freundii;E. coli;K. aerogenes;K. pneumoniae;E. asburiae;E. asburiae;K. pneumoniae;K. aerogenes	73552000	75018000	66762000	101800000	115860000	120450000	41765000	36011000	43670000
A0A0D7LGH3	C. freundii	189530000	171380000	162350000	443660000	418340000	469160000	166440000	222720000	158520000
A0A0D7LGK5;A0A0H3FJS5;A0A0H0AQE5;P0AEW5	C. freundii;K. aerogenes;E. asburiae;E. coli	22290000		23998000	26983000	25659000	35090000
A0A0D7LGP7	C. freundii	62721000	50602000	62794000	122840000	130290000	114740000	31344000		30081000
A0A0D7LGU0	C. freundii	11859000	9449100	10691000	19307000	26036000	17490000	6668600
A0A0D7LH05	C. freundii				49888000	43375000	47170000
A0A0D7LH63	C. freundii	69340000	77488000	82748000	169210000	137490000	142160000	47426000	52200000	42375000
A0A0D7LH69;Q8XCW3	C. freundii;E. coli	90419000	96959000	77935000	79576000	82009000	83484000	31792000	32807000	29415000
A0A0D7LH71;A6T516;A0A263VKT0	C. freundii;K. pneumoniae;E. asburiae	25775000		22869000	49483000	40190000	65042000	25170000	27752000	17204000
A0A0D7LHF7	C. freundii	108380000	109390000	88922000	206760000	233570000	164850000		49016000
A0A0D7LHH1	C. freundii	253700000	334180000	487260000	673550000	663050000	711890000	175700000	160830000	201280000
A0A0D7LI16	C. freundii				70835000	57441000	78949000
A0A0D7LIF3	C. freundii	13376000		12974000			7705700		7496000
A0A0D7LIG4;P0A9I9;A0A0F1D8N9	C. freundii;E. coli;E. asburiae	125550000	124220000	116090000	230010000	259920000	264450000	50912000	45003000	36211000
A0A0D7LIQ1;A6T5K7	C. freundii;K. pneumoniae	108140000	82884000	86094000	141870000	131180000	143850000	58909000	53646000	51875000
A0A0D7LIQ5	C. freundii	185050000	168270000	173210000	222130000	222750000	198760000	116560000	108630000	105580000
A0A0D7LIU9	C. freundii	69653000	56700000	83289000	109280000	113810000	120650000	57959000		59260000
A0A0D7LIV0	C. freundii	22943000	21829000	19316000	59815000	39222000	55336000	31571000	25822000	32575000
A0A0D7LIW0	C. freundii	42337000	42909000	47024000	98105000	94107000	96409000	34015000	27273000	35912000
A0A0D7LIX0	C. freundii	77724000	68196000	53652000	138050000	107240000	142150000	48242000	54978000	51526000
A0A0D7LIX5	C. freundii	173990000	149580000	173900000	326070000	345370000	345230000	85379000	91977000	88665000
A0A0D7LIX6;Q8XAT4	C. freundii;E. coli	58767000	59516000	56349000	48695000	54994000	69986000		30340000	39697000
A0A0D7LIY1;A0A263VPA4	C. freundii;E. asburiae	43649000	44560000	62934000	142860000	128050000	122110000	34245000	41081000
A0A0D7LIY2	C. freundii	48816000	56461000	57627000	65653000	71801000	61711000	35069000	35897000	35347000
A0A0D7LIY6	C. freundii	746440000	641580000	1053500000		1209200000	909140000	623350000	422870000	421970000
A0A0D7LIY8;A0A0H3FLF4	C. freundii;K. aerogenes	41401000	36911000	41428000	65808000	63973000	63375000		31365000	34089000
A0A0D7LIZ0	C. freundii	135230000	114940000	116060000	158400000	164430000	160850000	78490000	74399000	68090000
A0A0D7LIZ3	C. freundii	42348000	30535000	34278000	91585000	98274000	59754000			33150000
A6TGU2;A0A263VRV3;A0A0H3FME5;A0A0D7LJ13;P68185	K. pneumoniae;E. asburiae;K. aerogenes;C. freundii;E. coli					12918000	19476000
A0A0D7LJ21	C. freundii	137300000	132870000	139890000	227240000	258660000	239350000	65844000	72944000	70255000
A0A0D7LJ22;P0A7C4	C. freundii;E. coli	37243000			44981000	43427000	46338000		11048000
A0A0D7LJ79	C. freundii		16070000	16695000	27474000	35978000	30855000	14966000
A0A0D7LJ80	C. freundii	265960000	275130000	260090000	461320000	446690000	445220000	145630000	165830000	153380000
A0A0D7LJ97;J7SL72	C. freundii;M. morganii	170790000	191640000	164100000	231940000	225990000	236360000	147850000	118600000	138090000
A0A0D7LJA5	C. freundii	64961000	86010000	76861000	163110000	105190000	159510000
A0A0D7LJB0;Q8X8J4;A0A263VMG8;A6TGM3;A0A0H3FMC6	C. freundii;E. coli;E. asburiae;K. pneumoniae;K. aerogenes	38676000	40489000	33930000	72751000	78416000	70191000		30400000	25177000
A0A263VPQ3;A6TI35;A0A0D7LJB9	E. asburiae;K. pneumoniae;C. freundii	39242000			35544000	35931000	55466000
A0A0D7LJC1	C. freundii		43671000		113060000		119870000	24635000		26842000
A0A0D7LJC7	C. freundii	56873000	47364000	56989000	86706000	68395000	76528000	20998000
A0A0D7LJD1	C. freundii				250920000	232430000	200320000
A0A0D7LJD3	C. freundii	200350000	214030000	237680000	201870000	198860000	214870000	140780000	142870000	142960000
A0A0D7LJE8	C. freundii	370970000	343390000	391170000	413090000	425640000	476990000	219580000	184790000	218250000
A0A0D7LJG4	C. freundii	797300000	857430000	741150000	1085000000	1065200000	1102500000	449970000	440750000	449060000
Q8X7R0;A0A0H3FPB1;A0A0H0AH08;A0A0D7LJG9;A6T519	E. coli;K. aerogenes;E. asburiae;C. freundii;K. pneumoniae		34422000		38370000					25619000
A0A0D7LJU4	C. freundii	203050000	187810000	193100000	203230000	182990000	189400000	105660000	149000000	97285000
A0A0D7LKN2;C9AAX8	C. freundii;E. casseliflavus	35825000	34656000	34469000	82552000	81870000	98569000	31334000
A0A0D7LKQ3	C. freundii	204540000	198050000	197060000	281240000	351580000	283440000	109570000	95878000	100560000
A0A0D7LKV6	C. freundii	32356000	40328000	30244000	77488000	70891000	74637000	16602000	20172000	16060000
A0A0D7LKW4	C. freundii		77794000			130190000			91880000	67854000
A0A0D7LKW8	C. freundii	34679000	75406000	54049000	120220000	122210000	120910000	22666000
A0A0D7LKX4;A0A0A0ZDE3;P58070	C. freundii;E. asburiae;E. coli	52601000	51657000	43778000	42662000	38677000	43207000	27119000	24997000	29613000
A0A0D7LKX5;A0A263VU85	C. freundii;E. asburiae	118760000	123430000	161630000	128490000	140420000	131540000	104300000	123060000	113590000
A0A0D7LL11	C. freundii	394170000	212210000	330600000	490140000	498560000	435010000		268710000	221550000
A0A0D7LL26	C. freundii	27281000	52580000	40124000	106530000	105820000	84612000	33697000	44078000
A0A0D7LL28;A0A263VV92	C. freundii;E. asburiae	5981200		5265000	6834700	8676200	6703900			4538000
A0A0D7LL32	C. freundii				96294000		66196000
A0A0D7LL36	C. freundii	118660000	93657000	95262000	187780000	216560000	192480000	49347000	80763000	37493000
A6TCG6;A0A263VU86;A0A0H3FL17;A0A0D7LL39;Q7ABK6;J7U6U8	K. pneumoniae;E. asburiae;K. aerogenes;C. freundii;E. coli;M. morganii		36235000		31972000
A0A0D7LL65	C. freundii	453360000	451020000	454480000	484060000	489780000	495250000	271940000	268620000	269310000
A0A0D7LL67;Q8X7H2	C. freundii;E. coli	20175000			27420000	30570000	23255000
A0A0D7LL81;A0A263VKY7	C. freundii;E. asburiae	125590000	125980000	129840000	139120000	150550000	141940000	69433000	56409000	66100000
A0A0H3FIG2;A0A0D7LL94;A6TCI2;A0A263VUA3	K. aerogenes;C. freundii;K. pneumoniae;E. asburiae	98541000	88575000	95769000	111960000	97616000	107870000	80847000	78177000	69324000
A0A0D7LLA1	C. freundii	29187000	26137000	24492000	50572000	54974000	41654000	14272000		17802000
A0A0D7LLA3	C. freundii	41551000	38164000	19825000	96131000	104830000	85611000	15661000	14212000	13463000
A0A0H0BEW5;A0A0D7LLA8;A6TGI9;A0A0H3FM93;J7SL77;Q8XAP1	E. asburiae;C. freundii;K. pneumoniae;K. aerogenes;M. morganii;E. coli			92894000	320580000	302180000	279250000	74810000	88717000	114750000
A6TCE9;A0A0H3FID7;A0A0D7LLC8;P0AAD0;A0A0F1DMM3	K. pneumoniae;K. aerogenes;C. freundii;E. coli;E. asburiae	148790000	140910000	146490000	151180000	155240000	147700000	101130000	101290000	102000000
A0A0D7LLC9;Q7DBF9	C. freundii;E. coli	73696000	67574000	61317000	68757000	105750000	105210000		36581000	36670000
A0A0D7LLD1	C. freundii	363620000	366590000	388410000	420430000	469280000	413710000	156690000	155910000	140040000
A0A0D7LLD2;Q9S5G4;A0A263VZ59;A0A0H3FUW5	C. freundii;E. coli;E. asburiae;K. aerogenes	125460000	104860000	127200000	186670000	200850000	186200000	54284000	64610000	74735000
A0A0D7LLE1	C. freundii	67610000	67829000	62847000	123970000	136320000	113280000	28755000	36157000	42757000
A0A0D7LLE3;A0A263VX85;Q8X7P1	C. freundii;E. asburiae;E. coli	204520000	197220000	199820000	124300000	142300000	133610000	98858000	103870000	85324000
A0A0D7LLE5;A6TGF9;A0A0H3JJ01;A0A263VMN4;A0A0H3FM25;U3GL26	C. freundii;K. pneumoniae;E. coli;E. asburiae;K. aerogenes;M. morganii	58833000	70501000	59880000	61783000	67693000	72499000	32186000	36709000	37590000
A0A0D7LLG5;Q8XDU5;A6T6M1;A0A0H3FQD3	C. freundii;E. coli;K. pneumoniae;K. aerogenes					18449000	13277000
A0A0D7LLG9;A0A263VX42	C. freundii;E. asburiae	101580000	115990000	110990000	159480000	179900000	168050000	25770000	35305000	26209000
A0A0D7LLI0;A0A0H3FQL8	C. freundii;K. aerogenes		75020000		101690000	102850000	89425000
A0A0D7LLI4;A6T6X2;A0A0H3FQM3;Q8X6L0	C. freundii;K. pneumoniae;K. aerogenes;E. coli	97545000	95273000	96574000	158130000	143070000	144320000			84195000
A0A0D7LLJ1	C. freundii		56219000	89252000	145450000	147820000	139230000	30162000	27194000	25597000
A0A0D7LLJ5	C. freundii	75169000	79736000	68849000	73953000	60434000	74539000	73588000	53934000	45818000
A0A0D7LLL1;A0A263VRX6;A0A0H3JRG4	C. freundii;E. asburiae;E. coli				34155000		40743000
A0A0D7LLL2;Q9S5G5;J7U333	C. freundii;E. coli;M. morganii	93437000	87029000	83447000	105010000	102320000	106210000	44918000	43326000	50808000
A0A0D7LLL7	C. freundii	207810000	241870000	250030000	497970000	492430000	472220000	92342000	76118000	80038000
A0A0D7LLM5	C. freundii	86805000	92318000	85189000	185740000	178370000	180480000	42978000	53602000	42006000
A0A0D7LLN7	C. freundii	43681000	43367000	68354000	86494000	104720000	120750000	31478000	48401000
A0A0D7LLS8	C. freundii	1409300000	1408800000	1394100000	1438300000	1540000000	1660300000	929690000	1041600000	952180000
A0A0D7LLS9	C. freundii				123800000	128330000	146700000
A0A0D7LLU1	C. freundii	144610000	130040000	137570000	353490000	336500000	322650000	64358000	59714000	72734000
A0A0D7LLW1;A6TG70;A0A0H3FNU4	C. freundii;K. pneumoniae;K. aerogenes	38419000	34079000	33656000	49308000	50472000	46930000	27885000	27156000	27531000
A0A0D7LLY0	C. freundii	113820000	94085000	106790000	126440000	106140000	96420000	25792000	34520000	21726000
A0A0D7LM13	C. freundii	56144000	66862000	57121000	166070000	154530000	115960000			29056000
A0A0D7LM41;A0A263VQV7	C. freundii;E. asburiae		17132000	16831000	38838000	27118000	23156000
A0A0D7LM70	C. freundii	1366700000	1260100000	1326200000	1125600000	1147600000	1175000000	670580000	656780000	687630000
A0A0D7LM83	C. freundii	138640000	119970000	117210000	267450000	254130000	337810000	82983000	98273000	80830000
A0A0D7LM84;A0A0F0Y3H7;A6T4S3;Q8X938;A0A0H3FWL8	C. freundii;E. asburiae;K. pneumoniae;E. coli;K. aerogenes	96210000	93160000	110420000	68894000		69259000	43911000	44787000	42853000
A0A0D7LM85;A0A0H3FM45;A6TGC8	C. freundii;K. aerogenes;K. pneumoniae	65093000	68107000	66785000	118640000	104190000	110110000	46630000	47630000	48174000
A0A0D7LM94	C. freundii	289310000	276760000	305100000	416810000	373330000	396610000	130260000	129660000	140980000
A0A0D7LMA7;A0A0H3FWC9;A0A0F3XUL1;J7SJL2;P0A8H9	C. freundii;K. aerogenes;E. asburiae;M. morganii;E. coli	59003000	51551000	55679000	68128000	65815000	60893000
A0A0H3FUG4;A0A0D7LMC4;A6TGB4;P0AE84;A0A0F1RR65	K. aerogenes;C. freundii;K. pneumoniae;E. coli;E. asburiae	27345000	29008000	31000000	31456000	30912000	37906000	21222000
A0A0D7LMF8	C. freundii	58906000	56340000	65692000	131760000	109540000	114890000	27946000	27229000	29452000
A0A0D7LMF9	C. freundii	99312000	76866000	58969000	127950000	134170000	144210000	31518000	36794000	29126000
A0A0D7LMH8	C. freundii	91230000	112290000	65584000	110160000	109540000	109950000	66529000	62857000	59863000
A0A0D7LMI0;A0A263VVL1	C. freundii;E. asburiae	283920000	330870000	280250000	354670000	356610000	402810000	195830000	195270000	202570000
A6T4N9;A0A0H3FNV0;A0A0F3ZGR1;A0A0D7LMN2;P0A727;J7SJL1	K. pneumoniae;K. aerogenes;E. asburiae;C. freundii;E. coli;M. morganii	71645000	71172000	80104000	71176000	71688000	78288000	45306000	44430000	35618000
A6T4F8;A0A0H3FRI5;A0A0D7LMN3;P0A7U9	K. pneumoniae;K. aerogenes;C. freundii;E. coli	3711000000	3296200000	3143300000	3860900000	3706800000	3191500000	2317800000	2267100000	2005200000
A0A0D7LMR0	C. freundii	148440000	165990000	142710000	221000000	236570000	214560000			76643000
A0A0D7LMR1	C. freundii		30035000	33812000	94464000	57483000	63056000	24081000
A0A0D7LMT2;A0A263VTP3;A0A0H3FIX6	C. freundii;E. asburiae;K. aerogenes	37651000	64162000	44731000	55529000	51833000	53866000	31155000
A0A0D7LMT8	C. freundii	107940000		97489000	95086000	83872000
A0A0D7LMW0	C. freundii	100440000	102760000	107980000	125540000	116410000	142360000	61448000	72261000	68026000
A0A0D7LMW8;P0AE93	C. freundii;E. coli	37444000	29763000	33080000	68268000	75183000	70732000			25072000
A0A0D7LN49	C. freundii	1089000000	1169100000	1108200000	1903000000	1827700000	1907900000	676910000	644880000	570550000
A0A0D7LN87;A0A263VJH3	C. freundii;E. asburiae	119230000	128470000	118440000	209110000	174970000	194920000	77795000	58238000	65917000
A6TCI8;A0A263VJG8;A0A0H3FJZ3;A0A0D7LN95;Q8XA23	K. pneumoniae;E. asburiae;K. aerogenes;C. freundii;E. coli	20977000	17653000				12792000
A0A0D7LN99	C. freundii				48064000	57702000	51665000
A0A0D7LNA1	C. freundii	64741000		66102000	228220000	114860000	265090000	43287000	43960000
A0A0D7LNA4	C. freundii	174830000	211400000	232000000	219870000	220900000	238140000
A0A0D7LNC0	C. freundii	2747300000	2832400000	2770400000	3421400000	3219700000	3297500000	2035400000	1944200000	1930300000
A0A0D7LNC7	C. freundii		109540000	110800000	222060000	168110000	157900000
A0A0D7LND8	C. freundii	234920000	239840000	236030000	469510000	453570000	504170000	110370000	126460000	123770000
A0A0D7LNJ8;M1SP52	C. freundii;M. morganii	51434000	51723000	42764000	96735000	108840000	103130000	44525000	47371000	34788000
A0A0D7LNL0	C. freundii	58231000	71344000	64445000	73334000	77479000	82143000
A0A0D7LNQ4	C. freundii	729040000	719570000	609680000	831810000	758660000	768980000	355070000	388220000	344180000
A0A0D7LNQ6	C. freundii				186100000	141410000	164620000
A0A0D7LNR2	C. freundii				77622000	72421000	69368000
A0A0D7LNR8	C. freundii	51709000	47013000	52457000	84329000	87721000	82588000	29871000	25930000	28466000
A0A0D7LNT5;A0A0H3FI81;A0A263VW13	C. freundii;K. aerogenes;E. asburiae				20960000	21210000	19527000
A0A0D7LNU0	C. freundii	114980000	115840000	105550000	220220000	245360000	233580000	47434000	52107000	46255000
A0A0D7LNU1;Q8XCU0;A0A0F1RJH7	C. freundii;E. coli;E. asburiae	249860000	304900000	306080000	326400000	314190000	330390000	235940000	212170000	237990000
A0A0D7LNV9;A0A263VX51;A6TBC4;A0A0H3FUU2	C. freundii;E. asburiae;K. pneumoniae;K. aerogenes				76378000	41145000	67041000	17312000	16161000	14951000
A6T5D9;A0A0H3FSK0;A0A0F1RG08;A0A0D7LNX1;P0ADZ9	K. pneumoniae;K. aerogenes;E. asburiae;C. freundii;E. coli	795810000	751480000	775710000	734940000	803580000	799290000	478550000	480700000	463740000
A0A0D7LNZ6	C. freundii	163770000	129210000
A0A0D7LP27	C. freundii	522860000	517860000	545530000	571170000	566960000	567520000	328790000	337720000	325730000
A0A0D7LP36;A6T5F8;A0A0H3FPG9	C. freundii;K. pneumoniae;K. aerogenes	10687000	9213200	9691000	22916000	16108000	17503000			9589200
A0A0D7LP75;Q8X6S5	C. freundii;E. coli	739260000	799680000	760820000	1103000000	1263200000	1175600000	497040000	425410000	439340000
A0A0D7LP93	C. freundii	9120300		10080000	16487000	26466000	29313000			8482200
A0A0D7LP99	C. freundii					103750000	170630000	91421000	69112000	117500000
A6T6U3;A0A263VVZ2;A0A0H3FQM9;A0A0D7LPA6;P60871	K. pneumoniae;E. asburiae;K. aerogenes;C. freundii;E. coli	153390000	94995000		74327000		78291000			67143000
A0A0D7LPF4;A0A0H3JC82;A6T6Q3;A0A0H3FQI9	C. freundii;E. coli;K. pneumoniae;K. aerogenes	284160000	332340000	298970000	370510000	414010000	421140000	100410000	119920000	114740000
A0A0D7LPF8	C. freundii		49645000	40816000	51398000		58338000
A0A0D7LPG2;Q8X7Y7	C. freundii;E. coli	159020000	156690000	177650000	116820000	97169000	94024000	100130000	113240000	91445000
A0A0D7LPH1	C. freundii	1269600000	1020300000	1185500000	1989700000	1891900000	1677300000	546540000	656560000	587300000
A0A0D7LPI0;Q8X766;A0A263VQE0;A0A0H3FLZ7	C. freundii;E. coli;E. asburiae;K. aerogenes	58185000	57716000	53588000	103520000	106990000	90817000	43420000	46997000	60581000
A0A0D7LPJ3;A0A0H3FPN8;A0A0G3PK54;P63633;J7TXR9	C. freundii;K. aerogenes;E. asburiae;E. coli;M. morganii		80784000	74468000	60457000	25915000	85464000		38166000
A0A0D7LPL1	C. freundii	131770000	96461000	122870000	158990000	152350000	141370000
A0A0D7LPL8;A0A0H3FUB1	C. freundii;K. aerogenes				36305000	50112000	35322000		22120000	22198000
A0A0D7LPR5;P0AF22;A6T6B9;A0A263VXD1;A0A0H3FSW7;J7TRB8	C. freundii;E. coli;K. pneumoniae;E. asburiae;K. aerogenes;M. morganii	69161000	75062000	65767000	78399000	77823000	95836000
A0A0D7LPS4	C. freundii	8247600		9400300	27807000	27122000		6101400	5210900
A0A0D7LPW0	C. freundii	180000000	162200000	170070000	274910000	286510000	294440000	109280000	103090000	98260000
A0A0D7LPY7	C. freundii	263760000	285500000	265790000	424500000	432380000	500490000	163050000	152000000	168080000
A0A0D7LQ03	C. freundii	511760000	495740000	499450000	805160000	746180000	798520000	289370000	276740000	285450000
A0A0D7LQ12	C. freundii	215500000	178600000	215310000	305380000	314080000	354060000	100420000	99433000	90762000
A0A0D7LQ18	C. freundii	79480000	82563000	86847000	103970000	114120000	118500000	55115000	54869000	58039000
A0A0D7LQ29;REV__P72171	C. freundii;Unknown	269180000	260490000	275690000	453200000	435930000	454470000	184000000	205160000	190220000
A0A0D7LQ32	C. freundii	124690000	115420000	114410000	149360000	130580000	127290000	80177000	71147000	70949000
A0A0D7LQ39	C. freundii		126680000	124520000	95379000	87126000	88309000
A0A0D7LQ45;A0A0H3FSZ9;P0AFP8	C. freundii;K. aerogenes;E. coli	148540000	156290000	146850000	275400000	287760000	282740000	102680000	115840000	110700000
A0A0D7LQ50;A0A263VP99;A0A0H3FYH4	C. freundii;E. asburiae;K. aerogenes	121790000	126390000	116830000	125650000	126630000	114380000	90455000	80730000	100330000
A0A0D7LQ53	C. freundii	3195400000	3006200000	3126200000	6836100000	6553100000	6759400000	2017100000	1720200000	1550000000
A0A0D7LQ89	C. freundii				28933000	33441000	30424000
A0A0D7LQA2	C. freundii	48021000	53867000	57340000	140220000	149970000	153970000	22988000	21746000	22095000
A0A0D7LQA8	C. freundii	83152000	61810000		89785000	131120000	116290000	43312000	44684000	44357000
A0A0D7LQB0	C. freundii	33632000	30797000	20194000	91296000	86405000	83689000	13827000	13598000	13257000
Q8XDG2;A0A0D7LQB3;A0A263VNI7	E. coli;C. freundii;E. asburiae		76374000	48122000	57391000		63816000
A0A0D7LQE7;A6T758;Q8XD87	C. freundii;K. pneumoniae;E. coli	448530000	503510000	566680000	492150000	558320000	542930000	229310000	228870000	223510000
A0A0D7LQH2	C. freundii		221460000		325710000	441160000	321570000
A0A0D7LQH9	C. freundii	84532000	83876000	71219000	104580000	82427000	147090000	43299000	44827000	41874000
A0A0D7LQI9	C. freundii	12563000	10583000			16938000	33264000	8145900		8544900
A0A0D7LQL1	C. freundii	111350000	110360000	99817000	101500000	122260000	108060000	90851000	86084000
A0A0D7LQL5	C. freundii	262940000	295580000	233180000	500150000	593550000	539070000	133860000	131590000	132210000
A0A0D7LQN4	C. freundii	5747100000	5676000000	5571300000	8823000000	9256900000	8641000000	2799200000	2919600000	2621200000
A0A0D7LQN7;M1RJU3	C. freundii;M. morganii		18459000		23730000	30779000	24911000
A0A0D7LQP5	C. freundii	263920000	277600000	245550000	235130000	205390000	226240000	165190000	146710000	106140000
A0A0D7LQR2	C. freundii	62869000	77440000	79529000	117810000	110020000	115340000	42716000	47883000	48317000
A0A0D7LQR7;A0A263VNN2;A6TB39;A0A0H3FUL8;Q8XCH6	C. freundii;E. asburiae;K. pneumoniae;K. aerogenes;E. coli	212690000	229050000	248760000	306610000	296830000	257220000	145900000	130070000	141680000
A0A0D7LQS8;A0A263VMV8	C. freundii;E. asburiae	110310000	95154000	89771000	166000000	170640000	160770000	46440000	41346000	46509000
A0A0D7LQU5;A6T715;Q8XDG1;A0A0H3FQT8;REV__A0A0H3FV55	C. freundii;K. pneumoniae;E. coli;K. aerogenes;Unknown	103720000	92436000	84260000	102010000	107330000	102880000	48458000	46886000	42979000
A0A0D7LQU8;A0A263VL02	C. freundii;E. asburiae	239560000	177100000	200350000	420580000	405580000	476370000	80374000	89817000	72042000
A0A0D7LQV4	C. freundii	217820000	256180000	238080000	408980000	425370000	498170000	176400000	206360000	192140000
A0A0D7LQV8;Q8XDA0	C. freundii;E. coli	10244000	8953300	9526900	14966000	25041000	19610000			8239900
A0A0D7LQY5	C. freundii	14672000	11333000	16118000	36295000	33708000	31703000	6671900	6684500	6406600
A0A0D7LR04	C. freundii	292910000	289930000	300960000	461810000	425610000	475020000	122220000	112860000	109170000
A0A4S2WIN7;A0A0D7LR49	C. freundii	387150000	458150000	449390000	854540000	896790000	972040000	165990000	162990000	170180000
A0A0D7LR54	C. freundii	18434000		18163000	45243000	25951000	25879000	13022000	13414000
A0A0D7LR67	C. freundii				23128000	23721000	26948000	6360800		7079300
A0A0D7LR83;A0A0H3FXG0	C. freundii;K. aerogenes	36863000	39318000		69975000	66026000	74490000	25136000		30038000
A0A0D7LRA5;C9A7Y3	C. freundii;E. casseliflavus	66083000	56374000	49045000	78420000	81740000	73083000
A0A0H3JHA3;A0A0D7LRA9;A0A0D9J9E6;J7U501	E. coli;C. freundii;E. asburiae;M. morganii	370840000	404930000	410120000	322040000	302730000	315720000	343320000	330240000	286040000
A0A0D7LRB3	C. freundii		26471000	24442000	60691000	44004000	92419000	22752000	22702000	20928000
A0A0D7LRC2	C. freundii				67707000	73991000	73473000
A0A0D7LRC4	C. freundii	203560000	193950000	197240000	319910000	329220000	326880000	117670000	97334000	119350000
A0A0D7LRC6	C. freundii	82606000	77806000	78293000	86185000	137660000	145010000
A0A0D7LRD1;Q8X716	C. freundii;E. coli				31798000	45844000	30858000
A0A0D7LRE2	C. freundii	294480000	281460000	298640000	531420000	538360000	545220000	179760000	195450000	205240000
A0A0D7LRG4	C. freundii	359360000	372410000	314200000	428300000	468070000	371800000	149910000	139980000
A0A0D7LRH2	C. freundii	16882000		17197000	67407000	79117000	85020000	11003000	11788000	10565000
A0A0D7LRH3;A0A263VRB5	C. freundii;E. asburiae	64517000	63335000	63464000	71869000	102640000	120230000	26679000		31645000
A0A0D7LRL0;A0A0H3FMI3	C. freundii;K. aerogenes	38574000	41686000	35289000	52653000	47860000	50759000	25261000	23795000	25595000
A0A0D7LRR1	C. freundii			12010000	21745000	21434000	20964000
A0A0D7LRS4	C. freundii				29572000	31193000
A0A0D7LRV6	C. freundii	172260000	182280000	170580000	209990000	202330000	230470000	104730000	102710000	105560000
A0A0D7LRX7	C. freundii	31555000	31053000	46664000	68442000	91462000	104320000
A0A0D7LRX8	C. freundii	56556000	61110000	71334000	105980000	101670000	99351000	33887000	45461000	42183000
A0A0D7LRY2	C. freundii	1079600000	1045500000	1003100000	1232400000	1139300000	1420800000	485730000	427160000	499760000
A0A0D7LRZ6	C. freundii	63602000	61594000	59331000	125870000	122890000	103010000	39927000	35584000	33842000
A0A0D7LRZ8;P0ADB2	C. freundii;E. coli	217120000	222290000	251570000	653190000	518750000	451300000	180820000	184800000	175930000
A0A0D7LS38;P69830	C. freundii;E. coli	40799000	39890000	36783000	57861000	54437000	63013000	23708000	27069000	21136000
A0A0D7LSB3	C. freundii	1410600000	1421900000	1656900000	2005400000	1847800000	2068800000	994500000	889120000	750670000
A0A0D7LSC5	C. freundii					68250000	63636000
A0A0D7LSF3	C. freundii	132890000	148650000	154520000	211450000	192420000	183580000	57040000	67294000	67366000
A0A0D7LSF7	C. freundii	346140000	346140000	339030000	435700000	437800000	432710000	211440000	215520000	224250000
A0A0D7LSN7	C. freundii	570790000	531410000	541910000	1073900000	1093000000	1096800000	252950000	241630000	226050000
A0A0D7LSW8	C. freundii	97269000	99933000	84050000	144800000	146440000	127360000	43265000	44932000	33856000
A0A0D7LSY6	C. freundii	91645000	96640000	98825000	210400000	224250000	209900000	65924000	64082000	56858000
A0A0D7LT12;A0A263VVQ1;A6TEK2;A0A0H3FK91	C. freundii;E. asburiae;K. pneumoniae;K. aerogenes	124780000	147760000	124860000	118910000	125580000	109640000	93882000	115750000	114560000
A6T750;A0A263VRS2;A0A0H3FYL9;A0A0D7LT21;P0A8N1	K. pneumoniae;E. asburiae;K. aerogenes;C. freundii;E. coli	87874000		68804000			47219000		41827000
A0A0D7LT25	C. freundii				39816000	45421000	38981000
A0A0D7LT27	C. freundii	266270000	280630000	315190000	456210000	406760000	419850000	118990000	99027000	99145000
A0A0D7LT33;A0A0H3FM11	C. freundii;K. aerogenes	77080000	62936000	64625000	93772000	97747000	103880000	32994000	37816000	32664000
A0A0D7LT36;A6T8U3;A0A0H3FW74;A0A0D9IRS0	C. freundii;K. pneumoniae;K. aerogenes;E. asburiae	64053000	67524000	63439000	105670000	89242000	70395000	69749000	61237000	62180000
A0A0D7LT56	C. freundii	143100000	152980000	139960000	377720000	220400000	406650000	71359000	72868000	70904000
A0A0D7LT61;A0A263VWF4	C. freundii;E. asburiae	122710000	128830000	140670000	232000000	247770000	263620000	38082000	49936000	49257000
A0A0D7LT90	C. freundii	318370000	314290000	327270000	506070000	483870000	448290000	231190000	237650000	208910000
A0A0D7LT99;A0A0H3FMX7	C. freundii;K. aerogenes	185610000	160820000	164340000	193190000	172070000	218250000
A0A0D7LTA0	C. freundii	80889000	60931000	66693000	154900000	181030000	183810000	59748000
A0A0D7LTA3	C. freundii				110150000		97157000
A0A0D7LTB6;A0A263VX91;P0AFZ4	C. freundii;E. asburiae;E. coli	49442000	53609000	47469000	80288000	86015000	87894000
A0A0D7LTC0;A0A263VWC3;A0A0H3FSI4	C. freundii;E. asburiae;K. aerogenes				19358000	28325000	20576000	12766000		13062000
A0A0D7LTC7;Q8XCF9;A0A263VLV4	C. freundii;E. coli;E. asburiae				52516000	50890000
A0A0D7LTD2	C. freundii	1638500000	1705100000	1700600000	1374400000	1293800000	1333200000	942150000	1067300000	1018400000
A0A0D7LTF0;A0A0F1K1Z0;P0AG49	C. freundii;E. asburiae;E. coli	2717700000	2756100000	2860100000	2440300000	2267900000	2443700000	1286700000	1313800000	1246700000
A0A0D7LTF6	C. freundii	14006000	11919000	13460000	36935000	26382000	43130000
A0A0D7LTG5;Q8XBC7;A0A263VYY2	C. freundii;E. coli;E. asburiae	70441000	78339000	62067000	104310000	93613000	89607000	41903000	41773000	33805000
A0A0D7LTM0	C. freundii	70877000	56610000	49693000	111800000	127510000	122480000	26964000	24927000	25373000
A0A0D7LTX9	C. freundii	72761000	69593000	68001000	129840000	87413000	112920000	41350000	59339000	39356000
A0A0D7LTY4;A0A263VXP7;P0A9C1;A6TBU3;A0A0H3FYZ0;J7TQ31	C. freundii;E. asburiae;E. coli;K. pneumoniae;K. aerogenes;M. morganii	37604000	35224000	37298000	69585000	91650000
A0A0D7LU00;A6TBV5;A0A263VXR0;A0A0H3FVC6;P58484	C. freundii;K. pneumoniae;E. asburiae;K. aerogenes;E. coli	17244000	17655000	24297000	26425000	38339000	34820000
A0A0D7LU01;P58422	C. freundii;E. coli	78908000	53477000	89219000	180800000	181950000	133760000	43577000	45670000
A0A0D7LU23	C. freundii	80996000	83202000	82765000	127220000	121940000	107290000	43774000	43730000	47291000
A0A0D7LU30;A0A0F1DCV9	C. freundii;E. asburiae					25773000	26161000
A0A0D7LU33;A0A263VWS3	C. freundii;E. asburiae	46989000	28053000		94240000	167540000	74046000		31541000	33674000
A0A0D7LU42	C. freundii	96391000	69703000	106740000	183880000	173600000	151440000	58688000	52013000	46160000
A0A263VXV6;A0A0D7LU45;A6TC02;P0A9Q6;A0A0H3G3Y5	E. asburiae;C. freundii;K. pneumoniae;E. coli;K. aerogenes	586140000	601280000	603580000	558360000	561170000	533870000	328540000	299370000	308300000
A0A0D7LU58;Q8XCX1	C. freundii;E. coli	183350000	162900000	158050000	185800000	195090000	197210000	62213000	68703000	59667000
A0A0D7LU75	C. freundii	32041000	35754000	31225000	58554000	58435000	62800000		46195000
A0A0D7LU99;A0A263VM35	C. freundii;E. asburiae	220000000	232210000	263580000	290750000	238380000	251640000	134460000	106320000	133930000
A6TBT5;A0A263VXV8;A0A0D7LUA8;Q8XE39;A0A0H3FVA8;J7SKB0	K. pneumoniae;E. asburiae;C. freundii;E. coli;K. aerogenes;M. morganii		31397000	31858000			16869000
A0A0D7LUB9	C. freundii	132610000	137660000	141280000	192820000	206420000	201670000	87753000	91304000	93497000
A6TBX7;A0A0H3FZG8;A0A0D7LUF3;A0A0F1RWW4;Q8XCV3;J7UA23	K. pneumoniae;K. aerogenes;C. freundii;E. asburiae;E. coli;M. morganii	76183000	87537000	97792000	99072000	106780000	95220000	44284000	61024000	43478000
A0A0D7LUF6;A0A263VWX4;Q8X931;A0A0H3FY44	C. freundii;E. asburiae;E. coli;K. aerogenes	78190000	75701000	80612000	107800000	111760000	98218000	42494000	57889000	58936000
A0A0D7LUI4	C. freundii	119220000	110640000	113460000	164940000	158230000	156800000	117810000	61507000	110390000
A0A0D7LUJ7;A0A263VW91	C. freundii;E. asburiae	98088000	136650000	154640000	137960000	159390000	215330000	70239000	64104000	60528000
A0A0D7LUL5	C. freundii	19251000	18824000	19929000	45055000	45342000	32277000
A0A0D7LUP1	C. freundii	66241000	69925000	39194000	38642000	53354000	50554000	24521000		24706000
A0A0D7LUP3	C. freundii	600670000	636190000	602810000	856020000	873060000	896100000	382250000	424390000	365460000
A0A0D7LUP4	C. freundii	136560000	141070000	143610000	215090000	225450000	234750000	85982000	90659000	91114000
A0A0D7LUQ7	C. freundii	48369000	48646000	46949000	110160000	123510000	125650000		53963000
A0A0D7LUQ9	C. freundii	23407000	30376000	25256000	92600000	97888000	98241000		24187000	17013000
A0A0D7LUR1;A0A0J0LH63	C. freundii;E. asburiae	83350000	78377000	75321000	172570000	165760000	147530000	34195000	49636000	33892000
A0A0D7LUS3;Q8X4V7;A0A263VW81;A0A0H3FT55;A6T6J4	C. freundii;E. coli;E. asburiae;K. aerogenes;K. pneumoniae	5843200	5046700	7487100	10961000	12292000	15991000	5868400	4732600
A0A0D7LUS6	C. freundii	50394000	52772000	44175000	144580000	161840000	137800000	40568000	23428000	32380000
A0A0D7LUU9;A6T7E7;P58626	C. freundii;K. pneumoniae;E. coli	25053000	25791000	17900000	52331000	45344000	53050000	13151000	13755000	13932000
A0A0D7LUX9	C. freundii	26381000	21915000	26313000	51795000	52957000	48574000			21231000
A0A0D7LUY1	C. freundii	78247000	66371000	76385000	182100000	164000000	187510000	25240000	47625000	47271000
A0A0H3JEQ1;A0A0D7LUY5;A0A0H3FYC7;A0A0G3P7W1;A6TAY5;A0A0H3FU32;A0A0D7LZN7	E. coli;C. freundii;K. aerogenes;E. asburiae;K. pneumoniae;K. aerogenes;C. freundii	100470000	106010000	94858000	129160000	129710000	125770000	48801000	40558000	52347000
A0A0D7LV12	C. freundii	243710000	242760000	263570000	318790000	294530000	301130000	112510000	117230000	117890000
A0A0D7LV29	C. freundii	377350000	234720000	343700000	219130000	228630000	243210000	100090000
A0A0D7LVB7;A0A0H3G2N4	C. freundii;K. aerogenes	267380000	240070000	259470000	320970000	320860000	309430000	146710000	153300000	153840000
A0A263VVE6;A0A0D7LVI3;P0AFB3;J7UB23	E. asburiae;C. freundii;E. coli;M. morganii	94385000	98717000	93681000	82526000	68203000	77222000	61578000	64355000	53031000
A0A0D7LVL5;A0A263VWH8	C. freundii;E. asburiae	208360000	192890000	174050000	161270000	150800000	150200000	125110000	110210000	123860000
A0A0D7LVP4;A0A263VWD4	C. freundii;E. asburiae	16503000				40480000	28727000
A0A0D7LVQ3	C. freundii	36730000	39283000	28772000	47581000	81723000	72020000
A0A0D7LVR9;CON__Q9N2I2	C. freundii;Unknown	64154000	76505000	68227000	93056000	74666000	64776000	35364000	30172000	41353000
A0A0D7LVU5;A6T6X6;A0A263VQ87;P64176	C. freundii;K. pneumoniae;E. asburiae;E. coli		14720000		27320000	19364000
A0A0D7LVZ3	C. freundii			22733000	24399000	32346000	25862000
A0A0D7LW17	C. freundii	4813300		5382200	12713000	7870800	7181400
A0A0D7LWA1;Q8XE47	C. freundii;E. coli	24313000	17719000	20994000	111490000	110780000	96129000	18500000	7412100
A0A0D7LWG1	C. freundii	298900000	325160000	368620000	774890000	534310000	426900000			259780000
A0A0D7LWH4;A0A0H3FQ59;A0A0D9HLW2	C. freundii;K. aerogenes;E. asburiae	175180000	143920000	143050000	248270000	228940000	233050000	84931000	85219000	91981000
A0A0D7LWH8	C. freundii	112510000	122800000	108330000	202110000	174650000	190460000	59962000	65645000	60437000
A0A0D7LWJ1;A0A0H3FI32	C. freundii;K. aerogenes	660770000	629120000	672500000	1129300000	1075100000	1043500000	323270000	355060000	360620000
A0A0D7LWK2;Q8XE66	C. freundii;E. coli			18631000	27959000	64298000	59817000	8917100	10345000	8816300
A0A0D7LWL7	C. freundii	51910000	60158000	54772000	145050000	155680000	156110000	35944000	26395000	27463000
A0A0D7LWL8	C. freundii	118720000	114610000	117810000	263890000	248550000	270730000	44462000	42397000	41490000
A0A0D7LWP1	C. freundii	270730000	285860000	303840000	418060000	437250000	436660000	138010000	122940000	110530000
A0A0D7LWP6	C. freundii	1628700000	1662200000	1648600000	1917500000	1899900000	1886900000	1058200000	1026600000	1029300000
A0A0D7LWQ5;A0A0D9IXY0;A6TAN0;P0AB53	C. freundii;E. asburiae;K. pneumoniae;E. coli	71907000	120620000	69323000	115780000	129020000	131730000	38606000	35560000	39706000
A0A0D7LWR8;A0A0H0AEC0	C. freundii;E. asburiae	48731000	50099000	41512000	112720000	100970000	123090000	25650000	25783000	26363000
A0A0D7LWT4	C. freundii	653930000	635870000	579420000	915700000	974400000	1027200000	316830000	295910000	313060000
A0A0D7LWU1	C. freundii	28603000	29494000		47702000	58597000	63876000	23696000		21645000
A0A0D7LWV1;A0A263VU02	C. freundii;E. asburiae	43765000	40441000	46522000	68518000	56609000	55368000	30327000	23929000	16766000
A0A0D7LWZ3	C. freundii				113690000	109030000	98205000
A0A0D7LX09	C. freundii	76809000	72050000	66711000	83608000	83022000	82022000	57561000	52947000	45934000
A0A0D7LX13	C. freundii	32392000	40754000	29571000	83057000	60798000	61886000		27781000	25474000
A0A0D7LX25	C. freundii	19314000	15782000	18751000	89820000	81331000	78043000	12992000	15836000	13908000
A0A0D7LX27	C. freundii	73740000	102240000	82894000	230270000	228150000	262760000	75246000	75258000	68100000
A0A0D7LX28	C. freundii	95255000	89532000	75425000	139270000	166260000	160270000	33591000	38123000	28086000
A0A0D7LX45;Q8X806	C. freundii;E. coli	73861000	88146000	84753000	136190000	169680000	164890000	82098000	57774000	70034000
A0A0D7LX55	C. freundii	8851500	8415900	9301300	47050000	53235000	46505000	6763300	5198500	5724200
A0A0D7LX62;A0A0F0R5B4	C. freundii;E. asburiae		13837000	16718000	45862000	29241000	50163000
A0A0D7LX67	C. freundii	427960000	450950000	395990000	527150000	519720000	532280000	275250000	281750000	276190000
A0A0D7LX90	C. freundii	26995000	28542000	25918000	64764000	69653000	65827000	13665000	13786000	14059000
A0A0D7LX91;A0A263VQK6;P0A9B8	C. freundii;E. asburiae;E. coli	52235000			47666000		33627000
A0A0D7LXA1	C. freundii	572690000	617220000	532150000	887770000	857700000	875140000	251020000	242950000	255940000
A0A0D7LXA5;A6TAM2;A0A0H3FUL0;A0A0A0ZHY6	C. freundii;K. pneumoniae;K. aerogenes;E. asburiae	144100000	154710000	155940000	310200000	310870000	285130000	139670000	116410000	130920000
A0A0D7LXC0	C. freundii	905030000	952180000	878310000	1402000000	1374300000	1385600000	634400000	514750000	669440000
A0A0D7LXE1	C. freundii	205140000	220010000	209960000	373310000	392210000	322280000	125530000	134140000	114470000
A0A0D7LXE2	C. freundii	392830000	401160000	416490000	922160000	915830000	787410000	222550000	201070000	204510000
A0A0D7LXF1;A6TE15;A0A263VP37;A0A0H3FJR9;Q8XBS3	C. freundii;K. pneumoniae;E. asburiae;K. aerogenes;E. coli				17169000	18486000	18121000
A0A0D7LXG9;P0ADT7;A0A0H3FJT0;A0A263VP27;J7TZL4	C. freundii;E. coli;K. aerogenes;E. asburiae;M. morganii	73802000	86801000	69868000	91949000	102930000	102380000	50793000	43306000	51734000
A0A0D7LXI0;Q8X529	C. freundii;E. coli				29287000	28283000	27947000
A0A0D7LXL7	C. freundii	82451000	64546000	81260000	142190000	140620000	141020000	47447000	55784000	45348000
A0A0D7LXM3	C. freundii	94880000			203780000	248320000	169310000
A0A0D7LXN7	C. freundii	178030000	183180000	173990000	341810000	367180000	338390000	75802000	78039000	76216000
A0A0D7LXN8;P0ACZ1	C. freundii;E. coli				26198000	33381000	31850000
A0A0D7LXP8	C. freundii	202320000	222530000		275990000	294830000	319820000	120100000	99811000	124240000
A0A0D7LXQ9	C. freundii	85340000		68781000	149470000	165280000	185330000	38507000	38478000
A0A0D7LXR2	C. freundii	1771600000	1473200000	1516700000	3096800000	2797300000	2924500000	872010000	873200000	897420000
A0A0D7LXV0;Q8XBW2	C. freundii;E. coli		79004000			79876000	80100000			47482000
A0A0D7LXV2;A0A263VX17	C. freundii;E. asburiae		89106000	97602000	148390000	168720000	171370000	104110000	132120000	96759000
A0A0D7LXY0;P0ADU6	C. freundii;E. coli		69561000	84260000	163860000		147610000
A0A0D7LXY3	C. freundii	580310000	573090000	583540000	1165800000	1365300000	1334200000	399040000	358420000	320170000
A0A0D7LXZ3	C. freundii		46961000	48375000	112000000	100180000	66404000	33062000
A0A0D7LY59;Q8X4R0;A0A0F1DND5;A6T7Z9;A0A0H3FX75	C. freundii;E. coli;E. asburiae;K. pneumoniae;K. aerogenes	160140000	140040000	154610000	290030000	275620000	432200000	323200000	398670000	279140000
A6TBB2;A0A0F1WVV5;A0A0D7LY93	K. pneumoniae;E. asburiae;C. freundii	4226100000	3698700000	3807700000	3628800000	3781400000	3501500000	2421600000	2476800000	2348900000
A0A0D7LYA0	C. freundii	8550600	7417900	7105600	29574000	36492000	37508000	5918300	5165900	5629600
A0A0D7LYB1	C. freundii	457710000	472900000	470760000	702020000	655620000	697440000	200700000	242840000	215670000
A0A0D7LYD5	C. freundii	16068000	11549000	17539000	35829000	40842000	37662000	9546000
A0A0D7LYE7	C. freundii	1247600000	1142500000	1028500000	963640000	1074500000	1070000000	808600000	850970000	804040000
A0A0D7LYF5;J7U8J4;A6T9M6;A0A263VRM5;A0A0H3G136	C. freundii;M. morganii;K. pneumoniae;E. asburiae;K. aerogenes				48468000	53309000	52899000		30805000
A0A0D7LYF6	C. freundii	63446000	71870000	66030000	150560000	165010000	186560000	51928000	33714000	49059000
A0A0D7LYG1;A6T7B8;A0A263VRW0;Q8X9K1	C. freundii;K. pneumoniae;E. asburiae;E. coli	36788000	37249000	29503000	46968000	45709000	52663000	28597000	30773000	34424000
A0A0H3JLN7;A0A0D7LYG9;A0A0H3FUZ9;A0A0F3ZRN2;A6TBH8	E. coli;C. freundii;K. aerogenes;E. asburiae;K. pneumoniae	18934000	18219000	15497000	28611000	24500000	24107000	15501000		15224000
A0A0D7LYH0	C. freundii	42258000	59904000	41705000	129870000	140850000	117250000	29984000	30710000
A0A0D7LYH4	C. freundii	385070000	381490000	415490000	831100000	790070000	833150000	245730000	221490000	231870000
A0A0D7LYK8	C. freundii				46579000	56833000
A0A0D7LYM3	C. freundii	627730000	617200000	601730000	617390000	591490000	589560000	466550000	433150000	413360000
Q8X8L1;A0A0D7LYN6;A0A263VS05;A0A0H3FQX4	E. coli;C. freundii;E. asburiae;K. aerogenes				18460000	22840000	23439000		20689000	18631000
A0A0D7LYP4	C. freundii	144610000	138070000	133840000	255270000	293960000	289130000	95422000	75054000	96606000
A0A0D7LYS8	C. freundii	181460000	176510000	186000000	407750000	345520000	446830000	100220000	100190000	97230000
A0A0D7LYV7	C. freundii	1478600000	1512100000	1445200000	1476300000	1542500000	1499800000	760750000	774620000	727840000
A0A0D7LYY5	C. freundii	13460000		14091000	39530000	32161000	37550000	9333100	7084800	9675600
Q8X776;A0A0D7LYZ8	E. coli;C. freundii	37315000		37126000	63241000
A0A263VS27;A0A0H3FZ21;A0A0D7LZ07;A6T7B0;Q8XAS6	E. asburiae;K. aerogenes;C. freundii;K. pneumoniae;E. coli	9405000	8288500	7896800	9700900		9394200	7054100	7215500	5731900
A0A0D7LZ12	C. freundii	78914000	55200000	65750000	128270000	101610000	112940000
A0A0D7LZ53	C. freundii	29516000	46064000	32897000	111500000	107200000	99626000	16631000		17172000
A0A0D7LZ57;Q8XDB2	C. freundii;E. coli	71540000	66144000	63606000	60311000	51421000	74557000	34388000	29042000	33145000
A0A0D7LZ70	C. freundii	120620000	133250000	139820000	125280000	169110000	164850000	80885000	60238000	78364000
A0A0D7LZ72;Q8X5M4;A0A263VSB9	C. freundii;E. coli;E. asburiae			40367000	80385000	85295000	99027000
A0A0D7LZ92	C. freundii				58295000	48363000	48917000
A0A0D7LZ96;A0A263VQS2;Q9I1L0	C. freundii;E. asburiae;P. aeruginosa	115910000	120980000	101410000	222490000	292320000	224680000	64820000	52582000	47147000
A0A0D7LZA0	C. freundii	260630000	184470000	243860000	401070000	398820000	438220000	119320000	121230000	151780000
A0A0D7LZA5;A6TFJ1;A0A0H3FL45;J7SKI8	C. freundii;K. pneumoniae;K. aerogenes;M. morganii		52260000		76021000	69933000	55298000
A0A0D7LZB7	C. freundii	108010000	94188000	104990000	141430000	180730000	173620000	59113000	57978000	71480000
A0A0D7LZC8	C. freundii	763110000	772600000	803230000	848100000	862320000	852800000	473140000	474630000	488050000
A0A0D7LZE5;A6T7H6;A0A0H3FV90;A0A263VK64;Q8X8E3	C. freundii;K. pneumoniae;K. aerogenes;E. asburiae;E. coli		89307000		112320000	125510000	112750000	100570000	90866000
A0A0D7LZF0;Q8X8G3	C. freundii;E. coli		47830000		59007000	65245000	66495000
A0A0D7LZF3	C. freundii					29388000	26041000
A0A0D7LZG9	C. freundii	125850000	120090000	120660000	164220000	148250000	166030000	66337000	83503000	75613000
A0A0D7LZH1;Q8XBM2	C. freundii;E. coli	20331000	23445000	22832000	51042000	47099000	50652000	14230000	12685000	19495000
A0A0D7LZH4	C. freundii				165610000	154780000	109440000
A6TE45;A0A0D9J7D5;A0A0D7LZI4;Q8X9U4	K. pneumoniae;E. asburiae;C. freundii;E. coli	55458000		32220000	45239000	38964000	45896000	34600000
A0A0D7LZK4;A0A263VN47;Q9HYN9	C. freundii;E. asburiae;P. aeruginosa	15577000	17626000	21913000	51892000	52271000	64191000	12031000	13470000	19295000
A0A0D7LZL4	C. freundii	372400000	379320000	374170000		692090000	752800000	140940000	176950000	154540000
A0A0D7LZL5;A0A263VN32	C. freundii;E. asburiae	70630000					48766000
A0A0D7LZQ3;A0A263VQL5;A6TFR5	C. freundii;E. asburiae;K. pneumoniae	20299000	19867000	19799000	38159000	44352000	39392000	9691400
A0A0D7LZQ8;A0A0H3FPD4	C. freundii;K. aerogenes		17620000	17267000	43627000	36447000	32994000
A0A0D7LZR7	C. freundii				13268000	11802000	10981000
A0A0D7LZU8;Q8XDI8	C. freundii;E. coli	108450000	108360000	125650000	195160000	199840000	195820000	74647000	77005000	65266000
A0A0D7LZV2	C. freundii	479380000	393470000	436410000	397780000	499520000	444350000	261720000	292740000	265940000
A0A0D7LZV3;A0A0F1RFH4	C. freundii;E. asburiae	135820000	146220000	156460000	326420000	303470000	267560000	76902000	63362000	75937000
A0A0D7LZW8	C. freundii	250820000	240420000	264500000	611050000	632970000	574640000	140500000	143720000	149960000
A0A0D7LZX4	C. freundii	117200000	116170000	120720000	177170000	150830000	148510000	103530000		109440000
A0A0D7LZY6	C. freundii	130780000	106860000	121780000	261690000	267960000	280380000	79569000	65471000	83812000
A0A0D7LZZ0;P61321;A6TAP1	C. freundii;E. coli;K. pneumoniae	72928000	65862000	65473000	111890000	133240000	96323000	39077000	41927000
A0A0D7LZZ9;Q8X9Y2;A6T9P0;A0A0H3G145;A0A0D7LHT9	C. freundii;E. coli;K. pneumoniae;K. aerogenes;C. freundii	82922000	72325000	68760000	152430000	119910000	175240000	37415000	21496000	19485000
A0A0D7M055;A0A263VTS6;P0A8V8	C. freundii;E. asburiae;E. coli	59388000	62596000	60745000	58564000	60689000	64275000	35908000	31821000	34426000
A0A0D7M090;P0A7D3;A0A263VTR6;A0A0H3FVF2	C. freundii;E. coli;E. asburiae;K. aerogenes	56220000	62532000				60576000
A0A0D7M093	C. freundii	377340000		352750000	744250000	609520000	664170000	205570000	222210000	267370000
A0A0D7M0J7	C. freundii	8577900000	8553700000	8551400000	7831100000	7778400000	7569600000	5446200000	5754000000	5433000000
A0A0D7M0N0;A0A0F1RM70;A0A0H3FUM5	C. freundii;E. asburiae;K. aerogenes		29269000		43654000	42222000				18551000
A0A0D7M0Q7	C. freundii				68602000	85364000	86321000
A0A0D7M0R4	C. freundii				209710000	208380000	210130000
A0A0D7M0S8;A0A263VK86;M1SNJ5	C. freundii;E. asburiae;M. morganii	41002000	43661000	39864000	59100000	62900000	75091000	24085000	25195000	29517000
A0A0D7M0T5	C. freundii	23248000			52214000	71230000	68633000
A0A0D7M0T7	C. freundii	327020000	365740000	370170000	493450000	477290000	433450000	203970000	203850000	215970000
A0A0D7M0V1	C. freundii	159130000	169680000	167200000	257920000	268730000	266170000	70724000	74818000	71863000
A0A0D7M102;P0A6F0	C. freundii;E. coli	161770000	154470000	164300000	188530000	182900000	160340000	81092000	99215000	82242000
A0A0D7M134	C. freundii	41826000	41509000	38503000	112970000	114000000	112650000	59700000	63360000	65067000
A0A0D7M145;A0A0F1DFL8	C. freundii;E. asburiae	176580000	203190000	213550000	251870000	282370000	308380000	91448000	81721000	73195000
A0A0D7M175	C. freundii	172790000	197820000	160330000	318110000	346710000	322940000	83212000	84369000	84240000
A0A0D7M187;A6T970;A0A263VTR0	C. freundii;K. pneumoniae;E. asburiae	149290000	123620000	136970000	384060000	421810000	401050000	72434000	83683000	74724000
A0A0D7M189;Q8X630	C. freundii;E. coli				52631000	86357000
A0A0D7M1A3;A0A263VR89;A0A0H3JDU8	C. freundii;E. asburiae;E. coli	48580000	48592000	49776000	44283000	39679000	39459000	31132000	26337000	27889000
A0A0D7M1B7;P0ACM3	C. freundii;E. coli				21374000	23035000	20206000
A0A0D7M1I5;A0A0H3FS24;P0AC82	C. freundii;K. aerogenes;E. coli	132400000	104290000	148310000	204540000	205880000	230200000	89657000	94039000	122770000
A0A0D7M1I9;A0A0H3FRP5;A0A0F1DJ44;J7TSG3	C. freundii;K. aerogenes;E. asburiae;M. morganii	24996000	25650000	29626000	50335000	33197000	34323000	19554000	20073000	15665000
A0A0D7M1J2;A0A0D9IVM2	C. freundii;E. asburiae	18833000	21723000	21854000	34520000	32940000	52123000
A0A0D7M1J6;Q8X622	C. freundii;E. coli	303020000	266450000	292670000	349020000	354600000	357120000	173700000	170970000	157660000
A0A0D7M1K8	C. freundii		67104000	100870000	115140000	116250000	116320000			45042000
A0A0D7M1L1	C. freundii	106410000		87499000	140500000	147470000	152740000
A0A0D7M1L5	C. freundii	26681000	20405000	20883000	71245000	77385000	59583000	15398000		18715000
A0A0D7M1M2	C. freundii	223200000	226050000	248280000	551800000	525890000	465900000	121040000	110140000	115150000
A0A0D7M1N4	C. freundii	199350000	214520000	212890000	356490000	406790000	348650000	102040000	115160000	110030000
A0A0D7M1N8;A0A0H3FZZ7;A0A263VQ76	C. freundii;K. aerogenes;E. asburiae	27849000	32209000	27012000	47485000	54197000	56451000	12330000	13182000	12758000
A0A0D7M1Q1;A0A0H3FVZ9;A0A263VR25	C. freundii;K. aerogenes;E. asburiae				25125000	26881000	32946000
A6TA02;A0A0H3FV60;A0A0F1D630;A0A0D7M1R4	K. pneumoniae;K. aerogenes;E. asburiae;C. freundii	494060000	507990000	500030000	340180000	340660000	322950000	342860000	303830000	334750000
A0A0D7M1S3	C. freundii	121570000	124000000	118430000	223990000	200720000	234680000	64958000	74742000	89775000
A0A0D7M1T4	C. freundii				55735000	56770000	58995000
A0A0D7M1U0	C. freundii	50865000	63319000	80139000	145230000	144470000	152050000	24348000	49770000	48344000
A0A0D7M1V7	C. freundii	36167000	75077000		46648000	42015000	82849000		13446000	11617000
A0A0D7M1X0;Q8XDW5	C. freundii;E. coli				18494000	20819000	19759000			8979400
A0A0D7M1X9	C. freundii			73729000	128360000		129490000
A0A0D7M1Y2	C. freundii	35181000		42535000	81903000		79744000	19988000	20055000	20138000
A0A0D7M1Y5	C. freundii				100850000	90528000	97779000	19164000	16410000	20595000
A0A0D7M218;P0A842;A6TD36;A0A0F1D716;A0A0H3FR36	C. freundii;E. coli;K. pneumoniae;E. asburiae;K. aerogenes	48572000	44945000	47472000	65751000	75317000	55695000	30760000	33753000	54100000
A0A0D7M222	C. freundii	322410000	342090000	314960000	539560000	476180000	485860000	177940000	171770000	187260000
A0A0D7M240	C. freundii	160400000	168340000	136250000	154480000	142370000	151220000	87365000	93556000	96115000
A0A0D7M258	C. freundii					27924000	40190000
A0A0D7M267	C. freundii	18058000000	18267000000	18845000000	19702000000	19930000000	20590000000	11578000000	12253000000	11934000000
A0A0D7M292;A0A0F1DK58	C. freundii;E. asburiae	51295000		50026000	126860000	138420000	120750000		21970000	25508000
A0A0D7M2A8	C. freundii		10189000	11373000	67558000	56811000	72711000	8639400	8860200	8404400
A0A0D7M2C0	C. freundii	203310000	190760000	175900000	280740000	236250000	255490000	113460000	89868000	94738000
A0A0D7M2D0;P0A6U7;A0A0H3FLR9;A0A0F1DJR6	C. freundii;E. coli;K. aerogenes;E. asburiae	7123400			21860000	20321000
A0A0D7M2E1	C. freundii	7520400	8755500	8856100	33323000	31393000	39004000	9335700	10017000
A0A0D7M2E6	C. freundii				50218000	49260000	38295000
A0A0D7M2K1	C. freundii	50678000	54411000	62821000	96289000	97465000	100520000	31615000	32667000	31428000
A0A0D7M2Q5	C. freundii	526720000	522500000	510330000	819260000	913810000	879450000	242550000	245490000	255150000
A0A0D7M2Q8;A6TD70;A0A263VST6;A0A0H3FJ12;Q8X6S0	C. freundii;K. pneumoniae;E. asburiae;K. aerogenes;E. coli		30605000		48890000	45053000	41851000	21605000	22317000	21906000
A0A0D7M2R5;A0A0H3JFG5	C. freundii;E. coli		14246000	13276000	14511000	18835000
A0A0D7M2T2	C. freundii	2099800000	1848800000	2571100000	6132300000	6317600000	6156400000	1464300000	1592900000	1341400000
A0A0D7M2T4	C. freundii	406400000	384220000	390730000	611710000	598870000	673840000	180560000	201720000	189660000
A0A0D7M2T7;A0A263VTV2;Q8XCN8	C. freundii;E. asburiae;E. coli	21870000	18148000	22071000	16322000	16570000	15295000	11196000	11946000	11951000
A0A0D7M2T9;A6TCK5;P0A9J9;A0A263VKV7;A0A0H3FIN7	C. freundii;K. pneumoniae;E. coli;E. asburiae;K. aerogenes		15289000	16445000	26597000	15364000	15593000	11331000
A0A0D7M2U2	C. freundii	41093000	48716000	63170000	158960000	90563000	91980000	23702000	23666000	17005000
A0A0D7M2Y7;A0A0H3FUH1;A6TB21;A0A263VLM1	C. freundii;K. aerogenes;K. pneumoniae;E. asburiae		22137000	18938000	26095000	24830000	24789000	12159000
A0A0D7M2Z4	C. freundii				241740000	203850000	200440000
A0A0D7M329	C. freundii		12672000	16475000	34876000	36666000	24273000
A6T5E6;A0A0H3FPK9;A0A0F0RIM4;A0A0D7M357;P0A8D2;J7TQH6	K. pneumoniae;K. aerogenes;E. asburiae;C. freundii;E. coli;M. morganii	64370000	68324000	61388000	87361000	74436000	68213000	51450000	69963000	54791000
A0A0D7M366;A0A263VUT6;Q8XE74	C. freundii;E. asburiae;E. coli			100400000	119720000	117740000	180950000			88628000
A0A0D7M378	C. freundii	179890000	164690000	158860000	374820000	427520000	408250000	125800000	83185000	119540000
A0A0D7M385	C. freundii	664600000	657010000	642000000	776760000	780220000	720960000	423010000	456600000	447940000
A0A0D7M3B4;J7UBN3	C. freundii;M. morganii	62990000	72982000		71931000	75620000	57992000
A0A0D7M3C4;A0A0F0UTQ3;Q8XD73	C. freundii;E. asburiae;E. coli	28880000	27228000	38061000
A0A0D7M3D1	C. freundii	66781000	74106000	76596000	226760000	213410000	243310000	32246000
A0A0D7M3I3	C. freundii	71680000	44963000	76648000	64296000	120500000	159090000	26365000	25956000	27104000
A0A0D7M3J8;P0A6L8;A6T900;A0A263VMW4;A0A0H3FVN7	C. freundii;E. coli;K. pneumoniae;E. asburiae;K. aerogenes			19296000	36035000		34607000
A0A0D7M3M1;Q8XCV9	C. freundii;E. coli				57129000	59396000	50523000
A6T5C4;A0A0H3FSJ1;A0A0D9J3C5;A0A0D7M3P8;P0AAE4	K. pneumoniae;K. aerogenes;E. asburiae;C. freundii;E. coli			44656000	57415000	50224000	63351000		45737000	33834000
A0A0D7M3R3	C. freundii	76149000	59513000	70144000	141820000	155550000	165860000	38161000	28419000	45442000
A0A0D7M3S0	C. freundii	1205500000	1198900000	1241800000	1690600000	1835300000	1800700000	725240000	680950000	691680000
A0A0D7M3S4	C. freundii	17539000			77597000	48630000	44338000
A0A0D7M3V7;Q8XC36	C. freundii;E. coli	36074000			42308000	50538000	54873000
A0A0D7M3Z6	C. freundii	154910000	159670000	140190000	181250000	206190000	206000000	81368000	82453000	86831000
A0A0D7M3Z7	C. freundii	52313000	54738000	58930000	141670000	141770000	152400000		38549000	31414000
A0A0D7M414;A0A263VT36	C. freundii;E. asburiae	57920000	80506000	47338000	86608000	93681000	91057000			56924000
A0A0D7M418;A0A0J0G5G6;A0A0H3FS23	C. freundii;E. asburiae;K. aerogenes	81862000	78786000	88298000	158570000	125300000	168220000	46013000		43659000
A0A0D7M429	C. freundii		43048000		99769000	84615000	91857000
A0A0D7M436	C. freundii	245250000	244070000	255450000	268650000	278620000	253220000	147630000	146430000	137480000
A0A0D7M437	C. freundii	39580000	31962000		93620000	54120000	97154000
A0A0D7M439	C. freundii	545850000	576600000	589820000	823150000	747150000	776990000	343610000	361240000	338320000
A0A0D7M444	C. freundii	151800000	146700000	159420000	150960000	164920000	167120000	82736000	87669000	83534000
A0A0D7M468;A0A0D9J5T3	C. freundii;E. asburiae	170980000	161330000	179960000	215920000	257290000	210600000	149280000	136860000	170980000
A0A0D7M469;A6TAJ2	C. freundii;K. pneumoniae		19013000	19339000	29669000	36806000	26973000		14211000
A0A0D7M478;P0AD69;A6T4M7;A0A0H3FNY6;A0A263VUR7	C. freundii;E. coli;K. pneumoniae;K. aerogenes;E. asburiae	1283400000	1000800000	1203600000	532460000	744020000
A0A0D7M482	C. freundii	242570000	222430000	220750000	355650000	369130000	385460000	111060000	114040000	112710000
A0A0D7M483	C. freundii	20317000	17906000	24907000	24689000				5201200
A0A0D7M487	C. freundii	186320000	171470000	193460000	309190000	359740000	328430000	80192000	80736000	83845000
A0A0D7M4A0	C. freundii	145040000	199330000	138980000	125880000	90000000	145890000	85530000	78384000	78076000
A0A0D7M4B0;A6T7R5;P0A963	C. freundii;K. pneumoniae;E. coli	11579000		14766000	18937000	33608000	25063000		14110000
A0A0D7M4D0;A6T679;A0A0F0RZB3	C. freundii;K. pneumoniae;E. asburiae	2041800000	2344400000	1922400000	1220700000	1310200000	1306600000	1189000000	1073000000	1145900000
A6TI03;A0A0H3JJ52;A0A0H3FNN2;A0A0D7M4D2;A0A0F3ZLC3;M1S5M6	K. pneumoniae;E. coli;K. aerogenes;C. freundii;E. asburiae;M. morganii	47269000	44244000	39163000	26348000	23428000	21396000	28186000	16541000	25490000
A0A0D7M4D3	C. freundii	551050000	550580000	570970000	543180000	592570000	621420000	362550000	378310000	346400000
A0A0D7M4E3	C. freundii	6523700000	6000100000	6398800000	8379100000	8323200000	8315400000	3840800000	3730300000	3794200000
A0A0D7M4F1	C. freundii				10829000		8903500
A0A0D7M4H1	C. freundii	37964000	40206000	45593000	87850000	84395000	63067000	23171000		30374000
A0A0D7M4I9	C. freundii			79892000	110940000	107290000	106090000
A0A0D7M4J6;A0A263VUW8	C. freundii;E. asburiae	36554000	35853000	37609000	65983000	65987000	73106000
A0A0D7M4L1	C. freundii	552360000	594400000	562750000	611140000	628540000	631590000	335910000	356500000	314670000
A0A0D7M4L4;A0A263VNC3;Q8X8M4;A0A0D7LUT7	C. freundii;E. asburiae;E. coli;C. freundii	169720000	177990000	164560000	306650000	305830000	297850000	75122000	77713000	81971000
A0A0D7M4L6	C. freundii	292150000	266200000	208610000	350900000	388920000	460310000	110270000	167130000	138350000
A0A0D7M4L7	C. freundii	30103000	29733000	34011000	39557000	48956000	36139000	22721000	24259000	21383000
A0A0D7M4M8	C. freundii	215290000	187660000	249170000	299040000	328290000	328970000	135300000	147080000	140950000
A0A0D7M4M9;A0A0F3ZGQ4	C. freundii;E. asburiae	175450000	189210000	203620000	217100000	231940000	233310000	95563000	102900000	118350000
A0A0D7M4N2;A0A0H3JNG2	C. freundii;E. coli	98016000	108470000	128330000	173410000	156890000	98005000	51840000		49448000
A0A0D7M4N3;J7SJK9	C. freundii;M. morganii	163510000	122240000	128170000	159310000	143790000	185880000	96445000	118670000	98999000
A0A0D7M4N5;Q8X6E9	C. freundii;E. coli				28238000	26004000	25692000
A0A0D7M4N7;J7SJK8;A6T4M4;A0A0H3FNT8;A0A0F0S1W0;P65435	C. freundii;M. morganii;K. pneumoniae;K. aerogenes;E. asburiae;E. coli					39692000	33430000
A6THH3;A0A0H3FQ76;A0A0D9HDH4;A0A0D7M4P3;P0A7F5	K. pneumoniae;K. aerogenes;E. asburiae;C. freundii;E. coli	137230000	114150000	94169000		62656000	62770000	71777000		73932000
A0A0D7M4Q9	C. freundii	32431000	38893000	31881000	49166000	69560000	73228000
A0A0D7M4R4	C. freundii				125540000	139660000	104820000
A0A0D7M4R7	C. freundii	118270000	105250000	109670000	147770000	162020000	164990000	87348000	85507000	90412000
A0A0D7M4S1	C. freundii	60900000	74527000	74550000	125690000	122990000	136100000	23652000	23222000	24425000
A0A0D7M4S8	C. freundii				29518000	29470000	27545000
A0A0D7M4S9	C. freundii	1597900000	1612900000	1607900000	1576400000	1608800000	1479200000	879730000	896600000	896980000
A0A0D7M4T6	C. freundii	125250000	112180000	109430000	114850000	124710000	131490000	63051000	56778000	66409000
A0A0D7M4W8;P0A7A3	C. freundii;E. coli	52867000	51670000	54410000	103120000	109170000	96762000	73244000		33816000
A0A0D7M4X7;P63179;A6TH96;A0A263VQ84;A0A0H3FVE1	C. freundii;E. coli;K. pneumoniae;E. asburiae;K. aerogenes	231960000	253690000	254740000	226030000	242820000	265710000	94139000	95761000	107130000
A0A0D7M4Y2	C. freundii		49093000	48962000	147590000	75879000	82226000	38516000	41779000	39153000
A0A0D7M4Y7	C. freundii	46374000	43796000			131330000	146040000	26754000	21140000
A0A0D7M4Z6	C. freundii	29439000	35039000	37925000	43135000	31015000		25756000	25528000	26377000
A0A0D7M504	C. freundii	946110000	940690000	1007600000	1958000000	1999000000	1992100000	439200000	454950000	491930000
A0A0D7M505	C. freundii	68502000			194240000	79068000	174220000	32079000	32623000	34988000
A0A0D7M514	C. freundii	192480000	206540000	200010000	371930000	346010000	331690000	133430000	130330000	125810000
A0A0D7M516	C. freundii	1462200000	1506400000	1390900000	1240600000	1232000000	1221700000	679120000	757020000	772650000
A0A0D7M518	C. freundii		13267000	12978000	35894000	42644000	38516000	9381600	9290400	9119000
A0A0D7M524;A0A263VQG8	C. freundii;E. asburiae	41569000	62535000	67184000	121460000	94666000	121330000	62363000	51006000	51953000
A0A0D7M546	C. freundii	391180000	397350000	408190000	701430000	691650000	649270000	168170000	169170000	167030000
A0A0D7M558;A6TGX3	C. freundii;K. pneumoniae	109850000	114470000	125890000	219280000	230750000	186340000	62616000	54142000	44892000
A0A0D7M559;P0AFA0	C. freundii;E. coli					49695000	43696000
A0A0D7M563;A0A263VV82;Q8X8Y6;A6T4W9;A0A0H3FP76	C. freundii;E. asburiae;E. coli;K. pneumoniae;K. aerogenes				25679000	27573000		17294000	9782200	18015000
A0A0D7M594	C. freundii	42656000	43949000	47793000	66346000	89060000	109960000	42599000	27494000
A0A0D7M5A9	C. freundii	126950000	131360000	140510000	216770000	203130000	212320000	64774000	69149000	52016000
A0A0D7M5B9	C. freundii		55262000		100500000	70215000	100960000		38679000
A0A0D7M5C6	C. freundii	2070500000	2018600000	2007900000	2968700000	2737700000	2748100000	1038400000	1038600000	994060000
A0A0D7M5D6	C. freundii				143530000	123140000	123900000	28360000
A0A0D7M5D8	C. freundii	180300000	197680000	197080000	505320000	565640000	523300000	104160000	110090000	100020000
A0A0D7M5D9;A0A263VQA2	C. freundii;E. asburiae	55208000	52676000	51166000	84354000	73363000	90031000	26775000	31120000	24799000
A0A0D7M5E2	C. freundii	34374000			70463000	57611000	67290000
A0A0D7M5F6;A0A0F1RW18	C. freundii;E. asburiae	843240000	801160000	754670000	730740000	667550000	679720000	393340000	383870000	382000000
A0A0D7M5F8	C. freundii	70051000	81924000	58997000	178850000	140130000	192870000		45438000
A0A0D7M5G7;Q8XDN3;J7SL82	C. freundii;E. coli;M. morganii		31904000		31097000	44976000	45423000	16390000		16184000
A0A0D7M5H8;A0A0F1CXU9;P33640	C. freundii;E. asburiae;P. aeruginosa		45215000	36595000	50226000	29533000	40723000	27424000
A0A0D7M5I2;Q8X9E2;A0A263VKM4;J7U4P7	C. freundii;E. coli;E. asburiae;M. morganii				25971000	23870000	65736000		16782000
A0A0D7M5L9	C. freundii				58423000	69872000
A0A0D7M5U4	C. freundii	157790000	146050000	163310000	305180000	336390000	330520000	84050000	91574000	80074000
A0A0D7M5W4	C. freundii	156120000	149450000	166560000	234790000	242900000	265630000	105390000	103560000	106580000
A0A0D7M612;Q8XE75	C. freundii;E. coli				23817000	25506000
A0A0D7M635;P0ABJ0	C. freundii;E. coli				69784000	56161000	72166000	44546000
A0A0D7M650	C. freundii	126580000	116120000	127120000	318110000	317700000	319090000	75932000	76366000	75249000
A0A0D7M677;A6TET1;A6TC92;A0A263VU07;A0A0H3FKV6;A0A263VVR6;G3XCW2	C. freundii;K. pneumoniae;K. pneumoniae;E. asburiae;K. aerogenes;E. asburiae;P. aeruginosa	152140000	177350000	195700000	260180000	224240000	245060000	136530000	136800000	131610000
A0A0D7M6B6	C. freundii				436630000	383080000	467220000	279700000	173800000
A0A0D7M6Z5	C. freundii	1217500000	1129700000	1103700000	1870300000	1814800000	1769600000	619270000	529180000	607160000
A0A0D7M705;A0A263VUS1	C. freundii;E. asburiae	87148000	74192000	84803000	97146000	128670000	107560000	57136000	63157000	64705000
A0A0D7M737	C. freundii	77513000	89355000	93130000	114440000	143700000	146380000	61201000	42652000	39978000
A0A0D7M7B4	C. freundii	202720000	218380000	197670000	296460000	269470000	289010000	144460000	143940000	144440000
A0A0D7M7B8	C. freundii	22115000	25511000	25065000	45570000	45795000	39651000
A0A0D7M7C2	C. freundii	46223000	38325000	51640000	136840000	164080000	93554000			32496000
A0A0D7M7C5	C. freundii	983190000	944950000	921500000	755600000	718410000	744700000	565370000	552490000	566230000
Q8XCE1;A0A0D7M7M3;A0A263VR26	E. coli;C. freundii;E. asburiae	63091000		80258000	152180000	119680000	111270000	52480000	48596000	54004000
A0A0D7M7P5	C. freundii	84383000	88503000	83787000	131080000	133430000	134170000	66955000	68551000	60908000
A0A0D7M7Q5;P0ADE5;A0A263VQF5;A6THD3	C. freundii;E. coli;E. asburiae;K. pneumoniae	21335000	20574000		40951000
A0A0D7M839;A0A263VW19	C. freundii;E. asburiae	166790000	161090000	167610000	217770000	223010000	259900000	98443000	99238000	105020000
A0A0D7M844	C. freundii	112270000	87088000	107240000	192110000	208830000	193780000	64564000	77355000	64991000
A0A0H3FP27;A0A0D7M856;Q8X8X5;J7U6A5;A6T4Y6;A0A263VW10	K. aerogenes;C. freundii;E. coli;M. morganii;K. pneumoniae;E. asburiae	22980000	22939000	24029000	32680000	24532000	24592000		19489000	19146000
A0A0D7M862;P65323;A0A263VW00;M1RI35	C. freundii;E. coli;E. asburiae;M. morganii	124150000	96471000	106660000	127800000	126500000	96783000	46883000	62663000	64761000
A0A0D9GGJ9;A6TE18;A0A0H3FMH4;A0A0D7LGV0;P0ADU3	E. asburiae;K. pneumoniae;K. aerogenes;C. freundii;E. coli	428640000	277670000	274150000	262800000		187040000	172690000	158210000	175360000
A0A0D9GYE1	E. asburiae	1931000000	1972600000	2172700000	179640000	216880000	245470000	821800000	707940000	669520000
A0A0D9H2Z7	E. asburiae	979000000	1070900000	1003000000	510400000	486220000	523630000	697770000	634010000	648490000
A0A0D9H3B2	E. asburiae	258360000	244560000	264390000	62665000
A0A0D9H4R5	E. asburiae	76173000	69476000	107070000						59130000
A0A0D9H627	E. asburiae		55601000	45448000					17680000
A0A0D9H753	E. asburiae	3742800000	3543900000	4004300000	998730000	1041800000	1116700000	1577100000	1795800000	1891300000
A0A0D9HEQ1	E. asburiae	95207000	78850000	93155000
A0A0D9HF57	E. asburiae	1667500000	1335000000	1427000000	929660000	844230000	766630000	589420000	537780000	586680000
A0A0D9HLQ7	E. asburiae	166050000	189470000	302530000	82255000	46815000	52891000	94591000	90222000	142760000
A0A0D9HME1	E. asburiae	156360000	147360000	134050000	34451000		22396000	74337000	69905000	60127000
A0A0P8HRU2;A0A0D9HMY3;A0A0H3JIE4;J7TCY5	C. freundii;E. asburiae;E. coli;M. morganii	27854000			39038000	38161000	47569000
A0A0D9HRI4;A6TDU9;A0A0H3FL68;A0A0D7LGV2	E. asburiae;K. pneumoniae;K. aerogenes;C. freundii	126770000	127870000	126240000	83485000	82103000	82354000	59163000	53593000	53479000
A0A0D9ITU1	E. asburiae		56578000	37161000
A0A0D9IYQ6	E. asburiae	1830400000	1861200000	1764800000	1506700000	1429700000	1473200000	987160000	980700000	889990000
A0A0D9IZC1	E. asburiae	1004100000	908110000	1017200000	384860000	327420000	274320000	361420000	461460000	383200000
A0A0D9IZI0	E. asburiae	126280000	150650000	99693000	24387000	20492000	24085000	54734000	49853000	43297000
A0A0D9J011	E. asburiae	128030000	123650000	127540000	41780000	37797000	31450000	64535000	53376000	52120000
A0A0D9J1A3	E. asburiae	346470000	360460000	356250000	283510000	322710000	327740000	177020000	166420000	203780000
A0A0D9J1P3	E. asburiae	1456500000	1716500000	1546300000	1633600000	1645300000	1766400000	876640000	848210000	867710000
A0A0D9J203;A0A0H3JHB8;A0A0D7LF62;A6T7A8;A0A263VSP8;A0A0H3FV26	E. asburiae;E. coli;C. freundii;K. pneumoniae;E. asburiae;K. aerogenes	549150000	531650000	509310000	496820000	480620000	503820000	308240000	285820000	298140000
A0A0D9J9N1	E. asburiae		59678000	69766000
A0A0D9JDY8	E. asburiae	150510000	154940000	175870000	29001000	33683000	33056000	50389000	44417000	44645000
A0A0H3FLX2;A0A0D9JEH9;P0AB99;A6TG42;A0A0A5R5F0	K. aerogenes;E. asburiae;E. coli;K. pneumoniae;C. freundii	271730000	230240000	213560000	350170000	330040000	290940000	170570000	179980000	215120000
A0A0D9JEI3	E. asburiae	78545000	83363000	86471000	19601000	14026000	21567000	39837000	35821000	37387000
A0A0D9JFC6	E. asburiae	327730000	349680000	305980000	87799000	118900000	87572000	167840000	194300000	177390000
A0A0D9JID3;A6TG40;A0A0H3FNR2	E. asburiae;K. pneumoniae;K. aerogenes	1424900000	1575200000	1303900000	1408800000	1385900000	1182700000	1070700000	1207200000	1036800000
A6TEW5;A0A0H3FN58;A0A0F0QMW6	K. pneumoniae;K. aerogenes;E. asburiae	3122700000	2805700000	3167800000	1902600000	1787100000	1900800000	2188600000	2588500000	2161000000
A6T709;A0A0F0QYG5	K. pneumoniae;E. asburiae	241310000	472380000	288290000				157560000	158310000	143350000
A0A0F0R1Q6	E. asburiae	2010000000	1953800000	2400200000	1043100000	702490000	640160000	1102000000	1090200000	1259900000
A0A0F0R427	E. asburiae	128720000	118580000	115350000	41066000	45860000	33674000	72292000	38744000	34613000
A0A0F0R8R8	E. asburiae	2521100000	2174000000	2719900000	785900000	757190000	773590000	1454100000	1383900000	1445000000
A0A0F0RAZ0	E. asburiae	60469000	69752000							41757000
A0A0F0REA0	E. asburiae	100310000	86209000	100910000	15120000	14116000		48185000	45525000	41813000
A0A0F0RFS0	E. asburiae	45185000	38052000	42948000	18419000
A6T4G2;A0A0F0RKE1	K. pneumoniae;E. asburiae					36465000	43429000			39753000
A0A0F0RQF9	E. asburiae	1174300000	1112600000	1240300000	889520000	1047500000	1007100000	624990000	519800000	680260000
A0A0F0RT41;A0A0H3FKN5;P60725	E. asburiae;K. aerogenes;E. coli	3139200000	3036300000	3103300000	2660000000	2747300000	3151300000	2316200000	2340300000	2209800000
A6TEU9;A0A0H3FKH0;A0A0F0RVA0	K. pneumoniae;K. aerogenes;E. asburiae	5579900000	5126200000	5271300000	5063200000	5221300000	4717100000	4352300000	4566100000	4554600000
A0A0F0URI6	E. asburiae	6395700000	6408700000	6959800000	5761200000	5891300000	5879500000	4847600000	5007800000	4719100000
A6T4Y2;A0A0H3FRG4;A0A0F0US57	K. pneumoniae;K. aerogenes;E. asburiae	301760000	332460000	302210000	296670000	271240000	305920000	200650000	225430000	196370000
A6T5J4;A0A0F0UX02;A0A0H3FXC7;A0A0A5T1P2	K. pneumoniae;E. asburiae;K. aerogenes;C. freundii	99199000	84979000	71581000		57491000		42967000
A0A0F0Y3T9	E. asburiae	1073500000	1020500000	1188000000	130800000	116170000	107280000	217660000	269390000	236120000
A0A0F1CXM8	E. asburiae	825500000	724020000	849180000	110600000	110740000	119310000	398130000	356370000	434380000
A0A0F1CXX1	E. asburiae	59556000	39624000	38724000	24232000
Q6Y1R7;A6TES8;A0A0H3FKK0;A0A0F1CZF6;P0A6R5	C. freundii;K. pneumoniae;K. aerogenes;E. asburiae;E. coli	461540000	394200000	471810000	282840000	376350000	414830000	249750000	248850000	214020000
A0A0F1D061	E. asburiae	536150000	488110000	511480000	427830000	437710000	412300000	290800000	250000000	202940000
A0A0F1D189	E. asburiae	97905000	134670000	107990000
A6TEU8;A0A0F1D1U8	K. pneumoniae;E. asburiae	925720000	831160000	727280000	388620000	456230000	307990000	317780000	375530000	316560000
A0A0F1D1Y0	E. asburiae	240150000		242060000
A0A0F1D3L1	E. asburiae	86250000	54665000	71760000	30548000	32446000	29982000		31969000	31388000
A6TD33;A0A0H3FKE3;A0A0F1D4K5;Q7ABA5;A0A0A5SU64;J7SKU7	K. pneumoniae;K. aerogenes;E. asburiae;E. coli;C. freundii;M. morganii	86018000	76673000	85920000	69569000	74817000	70959000	56880000	61688000	47652000
A0A0F1D5C4	E. asburiae	100700000	86031000	77981000				54435000	70923000	56508000
A0A0F1D6Q5	E. asburiae	185910000	178590000	164610000				121170000	92959000	105920000
A0A0F1D7U2	E. asburiae	84849000	57386000
A0A0F1D834	E. asburiae	65617000	47089000	45045000
A0A0F1D965	E. asburiae	72984000	65067000	42145000				23628000	25645000	19301000
A0A0F1D971	E. asburiae	359320000	314860000	314030000	94389000	108420000	105380000	163610000	193810000	181160000
A0A0H3FZ48;A0A0F1D9D1	K. aerogenes;E. asburiae		48536000	45317000
A0A0F1D9L9	E. asburiae	237880000	241430000	250150000	185860000	151580000	180990000	98004000	107560000	89770000
A0A0F1DCG2	E. asburiae	115010000	127470000	123210000	58958000	23748000	20375000	52469000	74617000	36493000
A0A0F1DG28	E. asburiae	3827900000	3738100000	3787000000	2661800000	2960200000	2694700000	2327700000	2329200000	2465500000
A0A0F1DGF5;A6T649;A0A0H3FPX5;A0A0D7LLZ3	E. asburiae;K. pneumoniae;K. aerogenes;C. freundii	97407000	77624000	111500000				72263000
A0A0F1DGL4	E. asburiae		247860000					78265000	76710000
A0A0F1DHL8;A6T5N7	E. asburiae;K. pneumoniae	371660000		351770000		138230000		280980000
A0A0F1DHN1	E. asburiae	500400000	303570000	541330000	103830000	122520000	96708000	142900000	129720000	119060000
A0A0F1DHV3	E. asburiae	88174000	87862000	128400000				56314000	53488000	51482000
A0A0F1DI83	E. asburiae	708030000	696820000	663640000	267850000	338740000	351930000	508230000	369570000	484710000
A0A0F1DIJ4	E. asburiae	282020000	294600000	282600000	119690000	95511000	89547000	115290000	120180000	115890000
A0A0F1DJA4	E. asburiae	58008000	53090000
A0A0F1DJB4	E. asburiae	115630000	181990000	132900000						72796000
A0A0F1DK84	E. asburiae	3456200000	3495800000	3141700000	2592400000	2670200000	2680800000	1968600000	1957600000	1872500000
A0A0F1DMS0	E. asburiae	668320000	667130000	611390000	316840000	399250000	326630000	349260000	347780000	326080000
A0A0F1DNF6	E. asburiae	1313100000	1347900000	1380900000	845920000	983190000	867150000	828390000	787970000	782900000
A0A0F1DPW4;A6TCD6;A0A0H3FQC0;A0A0A5P5Q5;Q8XAA4;M1SLH5	E. asburiae;K. pneumoniae;K. aerogenes;C. freundii;E. coli;M. morganii	85853000	69351000	79920000	61604000	68863000	69535000	61577000	54511000	64554000
A0A0F1EJQ7	E. asburiae	1092200000	1070300000	1327500000	815780000	787420000	953680000	863460000	777710000	769260000
A0A0F1EQ31;A6TEM3;A0A0H3FM07;Q8X9I8;A0A0D7LT30	E. asburiae;K. pneumoniae;K. aerogenes;E. coli;C. freundii	74109000	72742000	69192000	58043000	56085000	56805000	47548000	42598000	32657000
A6TH08;A0A0H3FV23;A0A0F1J5M7;Q8X5Q6;A0A0A5PDU5	K. pneumoniae;K. aerogenes;E. asburiae;E. coli;C. freundii				13269000		11893000
A0A0F1R6C4	E. asburiae	2034200000	2235900000	1906200000	561680000	523360000	732020000	803480000	974330000	915660000
A6TEW4;A0A0H3FMA1;A0A0F1R9B9	K. pneumoniae;K. aerogenes;E. asburiae	1432600000	1237000000	1390600000	1044200000	993060000	1028700000	1210000000	1260400000	1147700000
A0A0F1RBF2	E. asburiae	226720000	256690000	205490000	76070000	32847000	63475000	89760000	132850000	88859000
A0A0F1RIH3	E. asburiae	747170000	1134700000	783910000
A6TAL6;A0A0H3FVH6;A0A0F1RJ13;J7TTC2;A6T9P3;A0A0H3FX07;A0A0D7LI23;P0AF33	K. pneumoniae;K. aerogenes;E. asburiae;M. morganii;K. pneumoniae;K. aerogenes;C. freundii;E. coli	25880000			19579000	25909000	21542000
A0A0F1RKE9	E. asburiae	48595000	52323000	46491000				15654000	17376000	15772000
A0A0F1RKG0	E. asburiae	38907000		42217000	9436300			27346000	40840000	38740000
A0A0F1RLV8	E. asburiae	255990000	251940000	245310000	102900000	96371000	112280000	113000000	119790000	101420000
A0A0F1RNN3	E. asburiae	133170000		158630000		36090000		94690000	89407000	88224000
A0A0F1RSJ1	E. asburiae	126120000	192950000	134330000			50133000
A0A0F1RVV1	E. asburiae	1330400000	1486400000	1319400000	913640000	815650000	832290000	772430000	820300000	816220000
A0A0F1RVW5;A6T4R4;A0A0D7M406;P0A8E6	E. asburiae;K. pneumoniae;C. freundii;E. coli	36805000	41305000				25055000
A0A0F1RYR4	E. asburiae	17267000000	14618000000	15599000000	5888600000	6270900000	6095400000	9233200000	8836400000	8638500000
A0A0F1WV55	E. asburiae	290510000	328440000	565690000	114640000
A0A0F1WZI9	E. asburiae		72857000	76080000					43642000
A0A0F1XDW7	E. asburiae	65131000	51508000
A0A0F3WYD9	E. asburiae	210110000	203360000	144220000				74446000	73006000	65033000
A0A0F3WYF5	E. asburiae	86864000	53339000	87832000				34404000		20731000
A0A0F3WZ40	E. asburiae	509110000	367280000		311290000	338650000	333160000	196090000		253150000
A0A0F3XR25	E. asburiae	1859900000	2080900000	1986400000	2446700000	2097000000	1514100000	886230000	927400000	540990000
A0A0F3XS98	E. asburiae	195910000	205550000	203270000	40885000	36468000	32085000	69985000	73862000	75252000
A0A0F3XVC2;A0A0H3FSP0;Q8X9I9;A0A0D7LTG6	E. asburiae;K. aerogenes;E. coli;C. freundii	55846000	56379000	62456000	42295000	36780000	39086000	18794000		22722000
A0A0F3XX18	E. asburiae	92979000	98277000	90518000	48478000	50390000	51722000	37735000	44706000	43119000
A0A0F3YEJ1;A6TIL8;A0A263VIU4	E. asburiae;K. pneumoniae;E. asburiae	170360000	176650000	174860000	442470000	443420000	450660000	104240000	107620000	92963000
A0A0F3Z9A4;A0A0D7LRQ2	E. asburiae;C. freundii	76625000	88983000	79914000	15255000		14039000	27077000	23558000	24683000
A0A0F3ZL19	E. asburiae	18306000	14835000	20402000	20191000	17633000	18592000		9731700
A0A0F3ZL30	E. asburiae	113960000	170140000	125930000						82706000
A0A0F3ZLI6	E. asburiae	233120000	229840000	282660000			48926000	79155000	88459000	116530000
A0A0F3ZLM5	E. asburiae	241030000	250070000	252090000	146720000	153910000	148780000	198860000	198940000	225440000
A0A0F3ZLN8	E. asburiae	90078000	123560000	92374000
A0A0F3ZM43	E. asburiae	213740000	300670000	278690000		28846000		83319000	90909000	100660000
A0A0F3ZN48	E. asburiae	82283000	77685000	78718000				39564000		41163000
A0A0F3ZN67	E. asburiae	31903000	28989000	15737000				7357000	8386700	9418000
A0A0F3ZPX1;P64555	E. asburiae;E. coli	22832000	20155000	23127000				18049000	19609000	19767000
A0A0F3ZQ27	E. asburiae		46337000	46616000			44892000
A0A0F3ZRI2;A6TBC2;A0A0H3FUW3	E. asburiae;K. pneumoniae;K. aerogenes	98081000	108270000	103090000	126170000	129120000	153560000	79490000	83062000	75580000
A0A0F3ZRS7	E. asburiae	210570000	203750000	236970000		95087000		115720000		128080000
A0A0F3ZS19	E. asburiae	103940000	113400000
A0A0F5BNS7	E. asburiae	448280000	670540000	568150000					313820000	339830000
A0A0F5LX08;Q9HXV3	C. freundii;P. aeruginosa	324030000	330950000	357760000	328190000	404560000	460860000	147830000	137320000	153220000
A0A0F5LXC9;Q834K0;C9A4L9	C. freundii;E. faecalis;E. casseliflavus				40219000	55624000	47729000
A0A0F5LXR8;A0A263VP34;A0A0H3FQN6;A6T6Y7;Q8X5H9;M1SU25	C. freundii;E. asburiae;K. aerogenes;K. pneumoniae;E. coli;M. morganii	67126000	66534000	65806000	36145000	66583000	55532000	34901000	37223000	32327000
A0A0F5LZE5;Q8X5R3;A0A0H3FKX0;A0A263VTH1;A6TFB0;Q9I5X7	C. freundii;E. coli;K. aerogenes;E. asburiae;K. pneumoniae;P. aeruginosa	43161000	40420000	45689000	55792000	46028000	46412000
A0A0G3PGX0	E. asburiae		92741000	123110000	277590000	231700000	288870000
A0A0G3PIL7	E. asburiae	169280000	162750000	131910000	65940000	62598000	58415000	62901000	41832000	100550000
A0A0G3PMN4	E. asburiae		18084000	13869000				10424000	8953600
A0A0G3PNQ7	E. asburiae	567120000	560020000	528040000	71165000	66553000	36521000	198220000	216480000	193510000
A0A0H0ADS8	E. asburiae	16018000	19568000	16747000						11965000
A0A0H0AE60;P0ABP4	E. asburiae;E. coli		65286000	67501000
A0A0H0AE90	E. asburiae			66209000				29903000
A0A0H0AJ55	E. asburiae	25747000	23281000	23560000
A0A0H0ANE4;A0A133L8V0;A6T4M1;A0A0H3JBR8;A0A0H3FRR4	E. asburiae;C. freundii;K. pneumoniae;E. coli;K. aerogenes	75087000	67701000	82431000	100060000	105750000	90597000	73238000	62749000	68061000
A0A0H0ANI9	E. asburiae	498500000	467420000	432410000	68663000	83110000	86258000	194070000	198020000	205630000
A0A0H0AQY8	E. asburiae	996820000	1024100000	774100000	148530000	157500000	164350000	392120000	399440000	371410000
A0A0H0ARN6	E. asburiae	22348000	22979000	31773000				12784000	12952000
A0A0H0AS54	E. asburiae	30172000	34672000	32476000
A0A0H0BAJ6;A0A0H3FPM6;A6TGE1	E. asburiae;K. aerogenes;K. pneumoniae	63584000	69424000	73580000	61405000	67810000	76305000	43546000	48863000	42200000
A0A0H0BBR9	E. asburiae	5878900	9669000					3701800
A0A0H0BC30;A6TC91;M1SZ56;A0A263VVH3;A0A0D7LCG4	E. asburiae;K. pneumoniae;M. morganii;E. asburiae;C. freundii	47760000	44529000	40134000				27264000		35714000
A0A0H0BDY1	E. asburiae	432160000	340320000	408580000	163700000	226930000	165090000	239340000	206010000	235310000
A0A0H0BG51	E. asburiae	57652000	60402000	62902000			15098000	19958000	23781000	23887000
A6TC39;A0A0H3FI68	K. pneumoniae;K. aerogenes	99741000	57002000		60236000	47108000		45446000		43032000
A0A0H3FI75	K. aerogenes	103440000	107410000	96589000	73647000	73839000		69097000	67011000
A0A0H3FI85	K. aerogenes				36929000	33202000	31595000	54309000	124640000
A0A0H3FIB5;A0A0H0AKK5;P0AFL8	K. aerogenes;E. asburiae;E. coli				10502000	9381100	9378200
A0A0H3FID2	K. aerogenes							51482000		39700000
A0A0H3FID3	K. aerogenes					35725000		64231000	71464000	68035000
A0A0H3FIE3	K. aerogenes							109650000	101240000
A6TCH7;A0A0H3FIF7;A0A0F3ZRP8;A0A0A5SU14;J7U0H1;Q8XA39	K. pneumoniae;K. aerogenes;E. asburiae;C. freundii;M. morganii;E. coli	141010000			128660000	146980000	122630000		142430000	129470000
A6TCI7;A0A0H3FIG6;A0A0F0UXY4;A0A0A5P957;P0AGB8;J7TPH4	K. pneumoniae;K. aerogenes;E. asburiae;C. freundii;E. coli;M. morganii	83090000	91826000	71260000	70997000	57441000	77996000	78992000
A0A0H3FIJ3	K. aerogenes		121640000		248080000	304610000		636770000	550910000	548760000
A6TCI0;A0A0H3FIM1	K. pneumoniae;K. aerogenes	107890000	97648000	113200000	56487000		66995000	69441000		61100000
A0A0H3FIN4	K. aerogenes						96003000	117730000	119250000	112170000
A0A0H3FIQ6	K. aerogenes						15653000	27938000	23705000	22389000
A6TCU3;A0A0H3FIR5;A0A263VKE2;Q8X914;A0A0A5STL8;J7SKV3	K. pneumoniae;K. aerogenes;E. asburiae;E. coli;C. freundii;M. morganii	31648000	36756000	32812000	10698000	9517900	10106000	9798000	8501900	10872000
A0A0H3FIR6	K. aerogenes				31306000	35095000	21841000	113290000	106650000	87599000
A0A0H3FIX2	K. aerogenes							388280000	350340000	369860000
A0A0H3FIY4	K. aerogenes	1243900000	1171400000	1127600000	825880000	864380000	888790000	830190000	690450000	780260000
A0A0H3FIY7	K. aerogenes								15362000	15905000
A0A0H3FJ18	K. aerogenes	1183400000	1061600000	1077600000	665930000	643740000	660380000	656870000	645140000	656130000
A0A0H3FJ38;A6TD24	K. aerogenes;K. pneumoniae	36578000	33270000	29901000	38883000	32586000	34803000	26421000	35296000	26839000
A0A0H3FJ77	K. aerogenes	59511000	65537000	74589000	79070000	91408000	84028000	65976000	60046000	76277000
A6TDH2;A0A263VUE7;A0A0H3FJA0;Q8X6J8;A0A0D7M4Z4	K. pneumoniae;E. asburiae;K. aerogenes;E. coli;C. freundii	15088000	15580000	10951000	17081000	13940000	16360000	16780000	13020000
A0A0H3FJF8	K. aerogenes				1648900000	1893400000	1703100000	2571700000	2473800000	2854900000
A6TDV1;A0A0H3FJI2	K. pneumoniae;K. aerogenes	4180700000	4115700000	4105000000	3490100000	3489800000	3530400000	2734200000	2649400000	2584600000
A6TDP6;A0A0H3FJK2;A0A263VNI1;Q8XD43;A0A0D7LY60	K. pneumoniae;K. aerogenes;E. asburiae;E. coli;C. freundii	37106000	45494000	47652000	34305000	34361000	37154000	26308000	28860000	24736000
A0A0H3FJL0;A0A263VNJ6;A0A0D7LY68;A0A0H3JGN4;A6TDQ6;A0A263VUA0;A0A0D7LNY9;C9A601	K. aerogenes;E. asburiae;C. freundii;E. coli;K. pneumoniae;E. asburiae;C. freundii;E. casseliflavus	102570000	91151000	106890000	82791000	78431000	65666000	62621000	65087000	63978000
A0A0H3FJR6;Q8XBS6;A6TE10;A0A0D7LXJ6	K. aerogenes;E. coli;K. pneumoniae;C. freundii	29096000	26863000	30395000	20888000		21210000	17946000	20932000	17981000
A6TDW6;A0A0H3FJS4;A0A263VNT2;A0A0D7LXT9;P0ADT1	K. pneumoniae;K. aerogenes;E. asburiae;C. freundii;E. coli	68644000		57040000		81866000	87399000	61104000		61046000
A0A0H3FJT6	K. aerogenes	131210000	174080000	152960000	147560000			142320000	136360000	142160000
A0A0H3FJU7	K. aerogenes							94769000	113540000	98924000
A0A0H3FJV8;A6TCE5;P0C0M0	K. aerogenes;K. pneumoniae;E. coli	44954000	61126000	50664000		43641000
A0A0H3FJX5;A6TDZ4;A0A263VR66	K. aerogenes;K. pneumoniae;E. asburiae	83996000		68310000				78685000	85521000	85711000
A0A0H3FJY0	K. aerogenes	81147000	76508000	73952000	148090000	179770000	247760000	426130000	452480000	244040000
A6TE19;A0A0H3FJZ4	K. pneumoniae;K. aerogenes	139450000	144110000	130730000	118920000	120880000	111420000	85653000	94240000	105360000
A0A0H3FK43;A0A0D7LX87	K. aerogenes;C. freundii							51607000	76628000
A0A0H3FK75	K. aerogenes			117560000						227640000
A0A0H3FK86;A0A263VW76	K. aerogenes;E. asburiae		69761000	41905000	128070000	129120000	125630000	79046000	81757000	56683000
A6TEM2;A0A0H3FKB1	K. pneumoniae;K. aerogenes			40713000	51129000	50457000	45866000	66233000	52685000	55397000
A0A0H3FKB5	K. aerogenes							25197000	24969000	24109000
A0A0H3FKB6;A6TEG5	K. aerogenes;K. pneumoniae	61589000	59884000	51817000	42802000	47648000	41615000			56009000
A0A0H3FKC3	K. aerogenes	40801000	43083000		96264000
A0A0H3FKC5	K. aerogenes							105480000	85116000	95090000
A0A0H3FKE0	K. aerogenes	20580000		21003000		22010000	15994000			17832000
A0A0H3FKE2;A0A0F1RPY7	K. aerogenes;E. asburiae							94012000		130770000
A6TD38;A0A0H3FKE5;A0A365IM13;P62618;A0A0A5SU59	K. pneumoniae;K. aerogenes;E. asburiae;E. coli;C. freundii	161270000	182270000	118880000	147700000	133350000	138390000	72647000	68889000	66665000
A0A0H3FKG3;A6TEU0	K. aerogenes;K. pneumoniae	207890000	201770000	197510000	144500000	145250000	133690000	168890000	162040000	153600000
A6TEN9;A0A0H3FKH1	K. pneumoniae;K. aerogenes	1420100000	1405300000	1673400000	922460000	776600000	646340000	878980000	982390000	855600000
A0A0H3FKH3	K. aerogenes	320340000	303880000	275690000	479770000	423990000	453010000	1484200000	1289100000	1552700000
A0A0H3FKH8	K. aerogenes	105160000	97101000	104500000	147080000	127700000		273530000	316270000	143480000
A6TES3;A0A0H3FKJ7	K. pneumoniae;K. aerogenes	1011500000	950810000	1012200000	878770000	867760000	845880000	583330000	579820000	596940000
A0A0H3FKK4;A6TET3;Q8X8G1	K. aerogenes;K. pneumoniae;E. coli			40702000			28038000	36040000	33981000	30378000
A0A0H3FKM0;A6TEV6;A0A0A5UPI4;P0C020	K. aerogenes;K. pneumoniae;C. freundii;E. coli	7424000000	7972100000	8433100000	7638600000	8397000000	8229900000	5890500000	5582400000	5319500000
A6TEW6;A0A0H3FKN0	K. pneumoniae;K. aerogenes	1460100000			954490000	890260000			926810000	747380000
A0A0H3FKN1	K. aerogenes	139440000	140670000	141470000	169880000	159360000	156870000	83302000	77482000	86030000
A6TF06;A0A0H3FKS1	K. pneumoniae;K. aerogenes	25999000	25060000	28800000				25274000		21966000
A0A0H3FKS6	K. aerogenes				68758000			235360000	250200000	220460000
A0A0H3FKU7	K. aerogenes	21886000	19272000					91281000	84516000	89267000
A0A0H3FKW1	K. aerogenes			19744000		22117000	30093000	18135000	17746000	16626000
A0A0H3FKW7	K. aerogenes	11217000	11081000		22376000	17931000		57972000	44481000	60440000
A0A0H3FKZ8	K. aerogenes	568830000	551400000	597280000	486310000	497510000	495220000	411770000	430640000	422270000
A6TDR7;A0A0H3FL20	K. pneumoniae;K. aerogenes	203610000	220960000	210450000	141900000	121440000	164740000	143750000	135670000	147560000
A0A0H3FL23	K. aerogenes							6780000	7636600	8848600
A0A0H3FL32;A6TDS7;A0A0D7LXD4	K. aerogenes;K. pneumoniae;C. freundii	358610000	337130000	318770000	293970000	301670000	337820000	305120000	307070000	277410000
A0A0H3FL39	K. aerogenes	113450000	106320000	109970000	62882000	66847000	69145000	96970000	98183000	106540000
A0A0H3FL66;A6TCK4	K. aerogenes;K. pneumoniae	1283100000	1272900000	1355200000	776660000	835160000	783150000	747240000	748820000	757470000
A0A0H3FL70	K. aerogenes			57575000	67400000	52460000	73889000	257490000	261010000	253180000
A0A0H3FL80	K. aerogenes							74816000	91201000	88320000
A6TFH5;A0A0H3FL82	K. pneumoniae;K. aerogenes	297250000	318510000	363350000	340670000	319950000	322720000	196760000	211590000	210080000
A0A0H3FL98	K. aerogenes	45653000	35077000	56248000	97686000	55824000	67841000	228370000	216770000	250700000
A0A0H3FLB4	K. aerogenes	202580000	178550000	205380000	122960000	106110000	101240000	373540000	284020000	375140000
A0A0H3FLB6	K. aerogenes						11807000	16407000	21743000
A0A0H3FLB9;A6TFL2	K. aerogenes;K. pneumoniae	91907000	73374000	93213000	122030000	110840000	107910000	108060000	105090000	105870000
A0A0H3FLD8;A6TFQ6	K. aerogenes;K. pneumoniae	1872300000	1744000000	1885200000	1415400000	1532500000	1489400000	1349900000	1337200000	1289300000
A0A0H3FLE5	K. aerogenes	23744000	23621000	22821000	92544000	86281000	86321000	16463000	26187000	16021000
A0A0H3FLG8	K. aerogenes	793280000	1337300000	628750000	593790000	531540000	509450000	450290000	655390000	471280000
A0A0H3FLH3;A0A0F3XU37;A0A0D7LGS7;A6TFP9;P0AG25;J7SKG6	K. aerogenes;E. asburiae;C. freundii;K. pneumoniae;E. coli;M. morganii	124570000						61963000		56191000
A0A0H3FLJ2	K. aerogenes	154190000	228670000	149440000	118530000	125070000		108300000	100100000	104030000
A0A0H3FLJ7	K. aerogenes				12945000	12116000		17641000	14486000	16304000
A6TD34;A0A0H3FLM0	K. pneumoniae;K. aerogenes	378920000	375400000	326000000	329930000	342740000	320030000	185680000	210780000	206310000
A0A0H3FLM6;A6TFS9;A0A0D7M024	K. aerogenes;K. pneumoniae;C. freundii		44261000	46746000	57938000	69742000
A0A0H3FLP2	K. aerogenes						19031000	36426000	28753000	28326000
A0A0H3FLT6	K. aerogenes	86438000	83008000	81806000	58875000	80547000	67853000	95835000	71657000	78163000
A0A0H3FLT9;A6TEE1;A0A263VWU0;A0A0H3JHY7;A0A0D7LXB5	K. aerogenes;K. pneumoniae;E. asburiae;E. coli;C. freundii				15348000	19039000
A0A0H3FLU9	K. aerogenes	162230000	159560000		165500000	131720000	159140000		172480000
A6TG28;A0A0H3FLV7	K. pneumoniae;K. aerogenes	534030000	490770000	476550000				150560000	196520000	215310000
A0A0H3FLX1	K. aerogenes	74244000			137620000	118480000	110560000	193430000	187080000	181590000
A0A0H3FLX5;A6TEI8	K. aerogenes;K. pneumoniae	741780000	716600000	687620000	641070000	657700000	593420000	484270000	484020000	502120000
A0A0H3FLZ1	K. aerogenes	118000000	136810000	147910000	148260000	139170000	117740000	230870000	237720000	270270000
A0A0H3FLZ4	K. aerogenes					100690000	101060000	108990000	125690000
A0A263VQ72;A0A0H3FLZ6;A6TG68	E. asburiae;K. aerogenes;K. pneumoniae	48941000	50152000	54010000	27842000	26295000	32512000
A0A0H3FM33	K. aerogenes	93872000	77946000	86640000	181290000	177870000	160610000	129990000	136160000	143900000
A0A0H3FM36	K. aerogenes	11404000	12857000	12316000	13522000		15041000	52859000	21417000
A6TER7;A0A0H3FM46	K. pneumoniae;K. aerogenes	98498000	103470000	117790000				109610000	116510000	121500000
A6TGD7;A0A0H3FM51	K. pneumoniae;K. aerogenes			31590000	49803000	37671000	34557000		35692000
A0A0H3FM53	K. aerogenes							16049000	19742000	17734000
A0A0H3FM64;A0A0D7LXH0;A6TDR8;Q8XD31	K. aerogenes;C. freundii;K. pneumoniae;E. coli		44879000	39803000	42689000	42173000	48263000
A6TGG2;A0A0H3FM74	K. pneumoniae;K. aerogenes	155430000	131940000	124140000	84764000	84175000	74263000	105080000	110230000	124350000
A0A0H3FM76	K. aerogenes	222880000	144600000	276840000	185280000	129970000	128480000	361190000	346030000	326890000
A0A0H3FM90	K. aerogenes		82924000	90571000	51354000	52641000	56132000	66272000	77700000	45356000
A6TEV9;A0A0H3FM96;A0A0A5SSN3	K. pneumoniae;K. aerogenes;C. freundii	471810000	504820000	556900000	588690000	557060000	593430000	404870000	371150000	372610000
A6TGN5;A0A0J0L4L1;A0A0H3FM98;P0A7J9	K. pneumoniae;E. asburiae;K. aerogenes;E. coli	7237100000	8086400000	7735800000	6426000000	6662100000	5833600000	5627300000	5603400000	5359900000
A0A0H3FMA5	K. aerogenes	221360000	217430000	221060000	272740000	289230000	255220000	313680000	290830000	237310000
A6TDX0;A0A0H3FMB5	K. pneumoniae;K. aerogenes	294290000	243400000	271400000	221510000	175330000	218900000	127790000	130400000	119970000
A6TEX9;A0A0H3FMB7	K. pneumoniae;K. aerogenes	671590000	997250000	1129600000	1098600000	1089000000	1047100000	3200700000	2177300000	1975100000
A0A0H3FMB8	K. aerogenes	230260000	240410000	243770000	236240000	229130000	268000000	174880000	177550000	184090000
A0A0H3FMD6	K. aerogenes	185070000	127930000	85109000	102220000	139840000	125630000	297340000	265420000	303790000
A6TF14;A0A0H3FME9	K. pneumoniae;K. aerogenes	376820000	446200000	411820000	431210000	456000000	389110000	256580000	256990000	280780000
A6TE03;A0A0H3FMF8;A0A263VP46;A0A0D7LXN2	K. pneumoniae;K. aerogenes;E. asburiae;C. freundii		33169000	38633000	32006000	33288000	35799000	34683000	35431000
A0A4V3TFZ0;A0A0H3FMF9;A0A0H0AZS4;Q8X5V6;A6TGV7;J7U3P3	C. freundii;K. aerogenes;E. asburiae;E. coli;K. pneumoniae;M. morganii		31691000	33322000	41296000	29851000	40007000	20412000	15987000	15429000
A0A0H3FMG4	K. aerogenes				20285000		22229000	44600000	49817000	52228000
A0A0H3FMH7;A6TE23;A0A263VQ20;A0A0D7LXP9;P83843	K. aerogenes;K. pneumoniae;E. asburiae;C. freundii;E. coli	12022000	12721000	11814000		10140000	9403800
A0A0H3FMI1	K. aerogenes	339420000	323830000	394530000	365830000	494550000	420600000	716390000	861210000	801930000
A6TGW0;A0A0H3FMK3	K. pneumoniae;K. aerogenes	78220000	75450000	84518000	51983000	57944000	57756000	39238000	40865000	46452000
A0A0H3FMM6;A0A263VV50	K. aerogenes;E. asburiae	102980000			52559000	91533000	60089000	54828000	86188000	91759000
A0A0H3FMQ0	K. aerogenes	19220000	17865000		27163000	35315000	53599000	62356000	89046000	88898000
A0A0H3FMQ1;A6TEB5;A0A263VW94	K. aerogenes;K. pneumoniae;E. asburiae			26772000	38107000	35879000	36285000
A0A0H3FMU7	K. aerogenes	152190000	156420000	168160000	259210000	238990000	222420000	800630000	696510000	728180000
A0A0H3FMV4	K. aerogenes				46678000			99716000	89762000	110340000
A6TEJ9;A0A0H3FMW0;A0A0F0RSC8;A0A0A5PCZ9;P0AGK6	K. pneumoniae;K. aerogenes;E. asburiae;C. freundii;E. coli	276880000	287220000	226520000	155950000	135730000	142070000	124640000	155080000	114270000
A6TEK4;A0A0H3FMW3	K. pneumoniae;K. aerogenes	1453900000	1479000000	1531600000	897670000	926910000	925870000	1130100000	1029500000	1007700000
A0A0H3FMX2	K. aerogenes	119080000	119130000	121530000	242010000	247490000	254220000	220860000	205540000	203320000
A0A0H3FMZ1	K. aerogenes	282000000	319570000	232250000	308820000	296990000	272140000	698320000	876140000	703540000
A6TEQ4;A0A0H3FN03	K. pneumoniae;K. aerogenes	23991000	24816000		34121000	26217000		17125000	20779000	20064000
A0A0H3FN05	K. aerogenes							43681000	50213000	56878000
A6TES2;A0A0H3FN20;J7SKL2	K. pneumoniae;K. aerogenes;M. morganii	339790000	321000000	301930000	306600000	274700000	290270000	247490000	240120000	184540000
A0A0H3FN27	K. aerogenes							20482000	28489000	24166000
A0A0H3FN30	K. aerogenes	864420000	982200000	1002700000	449450000	483390000	465450000	1108200000	1104400000	954470000
A0A0H3FN35	K. aerogenes	127470000		137750000	133350000	98348000	87640000	340660000	345830000	303820000
A0A0H3FN43;A6THI2	K. aerogenes;K. pneumoniae	120140000	117250000	116560000	94530000	79580000	97339000	76481000	87064000	88659000
A0A0H3FN48	K. aerogenes	4493600000	4284800000	4379500000	2451400000	2384500000	2410300000	2279500000	2269400000	2090400000
A0A0H3FN50	K. aerogenes	114220000	109190000	118770000	175380000	181480000	162730000	197620000	238510000	390140000
A0A0H3FN52	K. aerogenes	8745500						46624000	47306000	50244000
A0A0H3FN59;A6TFM3;A0A263VRJ4	K. aerogenes;K. pneumoniae;E. asburiae	39190000	40163000	50032000
A0A0H3FN66;A0A0A5P8F3;Q8X890;Q9HY79	K. aerogenes;C. freundii;E. coli;P. aeruginosa	332050000	381950000	340950000	274730000	255620000	297190000	243840000	243730000	232250000
A0A0H3FN74	K. aerogenes	32339000	31759000	28803000	44734000	50466000	55269000	81744000	125460000	157810000
A0A0H3FN78	K. aerogenes							81423000	82588000	79989000
A0A0H3FN79	K. aerogenes	91533000	96933000	90015000	141830000	131950000	142220000	139750000	120280000	127350000
A0A0H3FN87;A6THI9	K. aerogenes;K. pneumoniae	34196000	29343000	29739000	13028000	11987000	12129000	15626000		16753000
A0A0H3FN93;A6TF10	K. aerogenes;K. pneumoniae	179470000	176470000	156430000	186770000	194780000	189130000	153710000	159820000	143990000
A0A0H3FNA5;A6TFN4;J7U0Y1	K. aerogenes;K. pneumoniae;M. morganii	240660000	233200000	278520000	238070000	227490000	229570000	235260000	166660000	194250000
A0A0H3FNC6	K. aerogenes	98697000	105000000	114960000	167290000	190460000	158980000	203750000	238210000	238420000
A6TF99;A0A0H3FNJ7	K. pneumoniae;K. aerogenes	53913000	49607000	67218000	52851000	46451000	54828000	36828000	42239000	43727000
A0A0H3FNN9	K. aerogenes							13833000	12957000	10816000
A0A0H3FNR8	K. aerogenes	200180000	243550000	218050000	280470000	288500000	255530000	206160000	179510000	170640000
A0A0H3FNU5;A6T4N4	K. aerogenes;K. pneumoniae								31103000	48938000
A0A0H3FNU6	K. aerogenes	86748000	79633000	73666000	74812000	110460000	94493000	60257000	64100000	54289000
A0A0H3FNV2	K. aerogenes				14964000		15030000	22014000	25557000	21316000
A0A0H3FNY5;A6TGC1	K. aerogenes;K. pneumoniae	136270000	157150000	150640000		121900000	140290000	170830000		210610000
A0A0H3FNY9;A0A0M1G680	K. aerogenes;E. asburiae	2556800000	3357100000	2487300000	1969800000	1520300000	1819600000	2291600000	2309900000	1851800000
A6T4N7;A0A0H3FNZ0	K. pneumoniae;K. aerogenes	49810000	53235000	47369000	37081000	25285000	40444000	49380000	38094000	36166000
A0A0H3FNZ5	K. aerogenes	752050000	728610000	686420000	633530000	601590000	667050000	574730000	562560000	520170000
A6TFN5;A0A0H3FNZ6	K. pneumoniae;K. aerogenes	203640000	210220000	211830000	135290000	158760000	172630000	125500000	148020000	149100000
A0A0H3FNZ7	K. aerogenes				34829000			68152000		65676000
A6TGE5;A0A0H3FP03	K. pneumoniae;K. aerogenes	175840000	174500000	152390000	170550000	157620000	166630000	136540000	129380000	120300000
A0A0H3FP07	K. aerogenes	194550000	206570000		337380000	336950000	325060000	645710000	569630000	524180000
A0A0H3FP17;A0A0D7M871	K. aerogenes;C. freundii	629060000	803440000	837860000	2446100000	2676200000	2388100000	1320200000	1262000000	1225000000
A6TGH0;A0A0H3FP34	K. pneumoniae;K. aerogenes	2751800000	2590200000	2683500000	2501600000	2395200000	2778900000	2114700000	2275500000	1899500000
A0A0H3FP64;A6T4W0;P0ACC5	K. aerogenes;K. pneumoniae;E. coli				49577000	41493000	42728000
A0A0H3FP73	K. aerogenes	78022000	113320000	86753000	217590000	110310000	181630000	71605000	62103000
A0A0H3FP81	K. aerogenes							46248000	43865000	36409000
A0A0H3FP87;A6TGM1;P58194;A0A4U2ZM76;A0A263VNW8;J7TLI4	K. aerogenes;K. pneumoniae;E. coli;C. freundii;E. asburiae;M. morganii	52840000	55198000	57062000	57114000	69743000	55006000	30185000	28923000	24930000
A0A0H3FPA3	K. aerogenes	415000000	403340000	471250000	715580000	875010000	802440000	1204100000	951770000	986190000
A0A0H3FPB2	K. aerogenes					16764000		45272000	66397000	72516000
A0A0H3FPG0;A6T5E8;P61717	K. aerogenes;K. pneumoniae;E. coli	1188300000	1088300000	1142500000	1309800000	1232500000	1290000000	590320000	629690000	589740000
A0A0H3FPH5;A0A243TFX5	K. aerogenes;C. freundii	217960000	227620000	226670000	243600000	248450000	260500000	165970000	185100000	169390000
A0A0H3FPI5	K. aerogenes							38770000	37181000	27024000
A0A0H3FPI9	K. aerogenes	414410000	438970000	381550000	417370000	397680000	414210000	420790000	343520000	347430000
A0A0H3FPK0	K. aerogenes	98600000			83894000	110600000	78763000	72654000		49561000
A0A0H3FPK3;A6T5D5	K. aerogenes;K. pneumoniae	4265500000	4146400000	4193100000	3827600000	3428700000	3517800000	2808400000	2978000000	2877700000
A0A0H3FPM0	K. aerogenes						149440000	312310000	284910000	316030000
A0A0H3FPM8;A6TH01;Q8X5S1;A0A0D9H7I9;A0A0D7LBH0	K. aerogenes;K. pneumoniae;E. coli;E. asburiae;C. freundii	42141000	39348000	41492000		41908000
A0A0H3FPN7	K. aerogenes	577110000	474370000	568060000	675070000	654140000	740110000	880490000	780590000	935410000
A0A0H3FPP0	K. aerogenes				42923000	81493000	51468000	95960000	66803000	66493000
Q8XCZ6;A6T5Q3;A0A0H3FPP1;P0A9T9;A0A263VTE4;J7U4S2;A0A0D7M438	E. coli;K. pneumoniae;K. aerogenes;E. coli;E. asburiae;M. morganii;C. freundii		13202000	11316000
A0A0H3FPP8;A6TGG1;A0A0D7LJ58;A0A0D9H1E9;P58256	K. aerogenes;K. pneumoniae;C. freundii;E. asburiae;E. coli	423310000	392510000	412460000	381590000	373030000	378760000	290520000	274660000	260130000
A0A0H3FPT4;A0A0F0QY72;A6TGJ7	K. aerogenes;E. asburiae;K. pneumoniae	57942000	62620000	49212000	46046000	40481000	43944000	54658000	47244000	47328000
A0A0H3FPV0;A6TGM2;P0AEN3	K. aerogenes;K. pneumoniae;E. coli	95258000	102660000	102930000	86230000	91103000	97831000	112880000	89276000	111310000
A6T5T1;A0A0H3FPV2	K. pneumoniae;K. aerogenes	2153400000	2170800000	2229000000	1515500000	1537200000	1529500000	1565100000	1694500000	1567600000
A0A0H3FPW3	K. aerogenes				356340000	370440000	354450000	698840000		503750000
A0A0H3FPZ6	K. aerogenes				31723000	32071000		33866000	32267000	30682000
A6T693;A0A0H3FQ07	K. pneumoniae;K. aerogenes	146880000	146030000	135610000	95919000	89645000	103280000	109950000	113070000	124140000
A6TH93;A0A0H3FQ11	K. pneumoniae;K. aerogenes	473620000	552010000	529360000	368820000	327920000	322820000	420560000	356500000	400310000
A6T698;A0A0H3FQ15;Q8XBP2;A0A0A5T0C6	K. pneumoniae;K. aerogenes;E. coli;C. freundii	163530000	201400000	166670000	197300000	148500000	178860000	158810000	164410000	193470000
A0A0H3FQ19	K. aerogenes	73514000	77523000	77222000	70223000	69866000	57539000	125590000	90148000	101820000
A0A0H3FQ20	K. aerogenes			26290000	33616000	30892000	32207000	56909000	65995000	64207000
A0A0H3FQ34;A6THB7	K. aerogenes;K. pneumoniae	863730000	811130000	900940000	619080000	599280000	646670000	887850000	875950000	868310000
A0A0H3FQ37	K. aerogenes	310690000	334700000	320440000	325340000	334960000	349030000	282130000	265950000	272030000
A6TGW7;A0A0H3FQ44;A0A263VT06;A0A263VV84;A0A0H3JBQ6;A6TIR6;A6TID9	K. pneumoniae;K. aerogenes;E. asburiae;E. asburiae;E. coli;K. pneumoniae;K. pneumoniae	1041900000	929880000	1130000000	914730000	804640000	829380000	685120000	749070000	687460000
A0A0H3FQ86	K. aerogenes	229140000	247560000	253080000	304940000	289380000	300020000	171880000	172300000	160390000
A6T6G4;A0A0H3FQ93;A0A263VWH0;A0A0A5T1C3;P0ABV8	K. pneumoniae;K. aerogenes;E. asburiae;C. freundii;E. coli	117460000	125080000	99440000	98782000	90865000	98756000	64774000	70595000	69501000
A0A0H3FQ96	K. aerogenes	79077000	95303000	93566000	87932000	61480000	67505000	93485000	119570000	125870000
A0A0H3FQA6	K. aerogenes	28206000	32166000	43331000	67966000		109220000	81228000	91966000	83128000
A0A0H3FQC4;A6T6F3;Q8X9A8	K. aerogenes;K. pneumoniae;E. coli	70598000	62410000	46886000	75088000	59267000	76176000	50683000	48262000	40427000
A6T6G7;A0A0H3FQD4	K. pneumoniae;K. aerogenes	1803300000	1742200000	1675600000	2709800000	2179700000	2280900000	1126700000	1001500000	1104300000
A0A0H3FQD7	K. aerogenes	337750000			186870000	140420000	132240000	309940000	320380000	298140000
A0A0H3FQE9	K. aerogenes				13980000			38151000	36032000	26259000
A6TCI6;A0A0H3FQG7	K. pneumoniae;K. aerogenes	47770000	46045000	65147000	43711000			31545000		36555000
A6TCJ1;A0A0H3FQH3	K. pneumoniae;K. aerogenes	12369000000	12658000000	12723000000	9254200000	8717500000	8566500000	7181800000	7175800000	7511600000
A0A0H3FQJ4	K. aerogenes				270480000		314830000	1025800000	842610000	780110000
A6T6V0;A0A263VWW1;A0A0H3FQK0;Q8X6R4;A0A0D7LPQ1	K. pneumoniae;E. asburiae;K. aerogenes;E. coli;C. freundii	52968000	61895000	59182000	58144000	63700000	45085000	31461000	29202000	32217000
A0A0H3FQK2	K. aerogenes	31803000	34401000	35056000	40888000		39093000		43447000	37861000
A6TCL6;A0A0H3FQK3	K. pneumoniae;K. aerogenes	60998000	39352000	47206000	37371000	59162000	36621000	43623000	57066000	56886000
A0A0H3FQK8	K. aerogenes		220990000	305540000	322100000	350680000	261220000	703550000	750050000	801840000
A0A0H3FQL1	K. aerogenes							53371000	56308000	48544000
A6T6V8;A0A0H3FQP0;A0A143HWA0;A0A0D7LL30;A0A0H3JD03	K. pneumoniae;K. aerogenes;E. asburiae;C. freundii;E. coli	65624000	87692000		59812000	49155000	53943000	55497000	61269000	56136000
A0A0H3FQP6;A0A263VNB2;P0AC25;A6T6Z7;A0A0D7LQJ2	K. aerogenes;E. asburiae;E. coli;K. pneumoniae;C. freundii	293190000	284310000	331820000	253570000	311090000	293190000	258790000	280880000	256840000
A0A0H3FQQ0	K. aerogenes				10760000		11579000	18799000	13920000	13826000
A0A0H3FQQ5	K. aerogenes	299380000	305410000	347450000	280190000	279220000	297270000	198910000	197310000	176380000
A0A0H3FQR8;A6TI11	K. aerogenes;K. pneumoniae		16724000	26020000			15914000	19619000	17775000	19959000
A0A0H3FQS4	K. aerogenes	663900000	653990000	678540000	648310000	666790000	745630000	483250000	525300000	474880000
A0A0H3FQT1	K. aerogenes	1063600000	1095400000	1085100000	671860000	700480000	690900000	757390000	782880000	739590000
A0A0H3FQT2	K. aerogenes	302070000	283630000	328030000	573310000	575910000	529760000	1525300000	2005600000	1867300000
A0A0H3FQT9	K. aerogenes							30417000	23041000	21495000
A0A0H3FQU2	K. aerogenes				34536000		41516000	119250000	131960000	87047000
A0A0H3FQV1;A6T739	K. aerogenes;K. pneumoniae	82240000	131130000	116380000	118970000	100230000	87384000	74672000	82115000	79499000
A0A0H3FQW4	K. aerogenes				18597000	18895000		41498000	35394000	47457000
A0A0H3FQW7	K. aerogenes	50233000	74179000	69436000	85893000	90018000	95261000	90894000	103480000	103510000
A0A0H3FQY1;A6TCX3	K. aerogenes;K. pneumoniae							93413000	94733000	82458000
A6T4H8;A0A0H3FQY4	K. pneumoniae;K. aerogenes	927290000	703710000	740840000	566730000	813230000	617550000	687020000	706020000	707110000
A0A0H3FR84	K. aerogenes							16264000	14258000
A0A0H3FRA0	K. aerogenes	15805000		18900000		34487000	36213000	92224000	90247000	82833000
A0A0H3FRE7	K. aerogenes					30856000		34394000	33157000
A0A0H3FRF1;A6T4W7;A0A143HY51	K. aerogenes;K. pneumoniae;E. asburiae	738590000	675280000	680840000	726770000	695960000	749640000	432270000	481760000	419250000
A0A263VWJ8;A0A0H3FRF7;A0A0H3JCM0;A6TDX3;Q8XCS3;A0A263VPF9;A0A0D7LXB8;A0A0H3FJK5	E. asburiae;K. aerogenes;E. coli;K. pneumoniae;E. coli;E. asburiae;C. freundii;K. aerogenes	39304000	35834000	37529000	41587000	62684000	77357000	75286000	50485000	49891000
A0A0H3FRF9	K. aerogenes	58624000	64195000		53662000	55791000	107730000	270060000	153550000	281730000
A0A0H3FRI2;A6T7K3;A0A263VLR6;Q8X735	K. aerogenes;K. pneumoniae;E. asburiae;E. coli	144500000	142280000	146850000	172040000	143730000	174730000	89256000	102700000	69957000
A0A0H3FRK6;A6TAP0;A0A0F3ZPC1;A0A0D7M0H2;M1SMF2;P0A6X2	K. aerogenes;K. pneumoniae;E. asburiae;C. freundii;M. morganii;E. coli							22596000	22704000	23885000
A0A0H3FRL4	K. aerogenes	634720000	540080000	459750000	762960000	794460000	719140000	869480000	954050000	830360000
A0A0H3FRL6	K. aerogenes	750830000	840110000	757710000	595630000	361940000	376560000	388770000	389420000	330340000
A0A0H3FRM4	K. aerogenes							34618000	43887000	34708000
A0A0H3FRM5;A6T4I7;Q8XA14	K. aerogenes;K. pneumoniae;E. coli	21016000	28191000	27075000	21276000	19988000	20777000	19812000		19116000
A0A0H3FRN5	K. aerogenes	441600000	469700000	472620000	545980000	505740000	533000000	381970000	394150000	350640000
A0A0H3FRN7	K. aerogenes			33246000					21694000	15688000
A0A0H3FRP7	K. aerogenes	629080000	610730000	662230000	716870000	677550000	668530000	450740000	448960000	457790000
A6TDT0;A0A0H3FRQ2	K. pneumoniae;K. aerogenes	6548000000	6291200000	7030900000	5425800000	5615300000	5349200000	4501500000	4877700000	4633100000
A0A0H3FRR7	K. aerogenes	115620000	115190000	75278000					42744000	45991000
A6TAE1;A0A0H3FRS3;A0A0A5P5A5;P69778	K. pneumoniae;K. aerogenes;C. freundii;E. coli	11929000000	9456900000	11777000000	8236800000	8021000000	8859800000	6230500000	6385900000	6252200000
A0A0H3FRU0	K. aerogenes						17124000	50481000
A0A0H3FRX3;A0A263VWP7	K. aerogenes;E. asburiae	607790000	578660000	568650000	791520000	765670000	755750000	1043000000	1029700000	1012600000
A6T5E9;A0A0H3FRZ3	K. pneumoniae;K. aerogenes	149470000	150100000	148890000	130160000	131590000	128790000	104010000	97179000	101960000
A0A0H3FS29	K. aerogenes						38567000	62876000	65904000	75593000
A0A0H3FS65	K. aerogenes								29363000	31087000
A0A0H3FS73	K. aerogenes			8641000		10463000	12178000	19103000		32534000
A6T518;A0A0H3FS79	K. pneumoniae;K. aerogenes	175530000	182990000	248310000	160880000	167590000	150110000	105720000	113700000	100970000
A6T5N5;A0A0H3FS80;P0A7H8;A0A0F3ZNF5;A0A0A5T261	K. pneumoniae;K. aerogenes;E. coli;E. asburiae;C. freundii	47775000	47488000	63862000	43755000	49160000	44927000	31193000	28280000	27627000
A0A263VVX4;A0A0H3FS88	E. asburiae;K. aerogenes	43273000	46550000	45251000			81335000	178410000	189480000	129630000
A0A0H3FS96	K. aerogenes							21543000	19681000	18667000
A0A0H3FSC9	K. aerogenes	39296000	50335000	48367000	35721000	36177000	76287000	37901000	45435000	43116000
A0A0H3FSJ9;A6TEI1	K. aerogenes;K. pneumoniae	18832000	18348000	21427000	21441000	14664000	15085000	16126000	14764000	18536000
A0A0H3FSL0	K. aerogenes							138350000	154610000	148420000
A0A0H3FSM2	K. aerogenes					85122000	71473000	160990000	127350000	110230000
A0A0H3FSN1	K. aerogenes	175870000	191550000	180890000	153980000	144550000	150160000	127880000	143210000	123490000
A0A0H3FSP3	K. aerogenes								76533000	85860000
A0A0H3FSR7;A6T6A4;P0AAU1	K. aerogenes;K. pneumoniae;E. coli	125390000	162580000	151040000	95126000	78811000	104910000	62534000	63140000	57246000
A0A0H3FST6	K. aerogenes	118840000	147930000	161330000	123860000	118360000	123110000	195960000	159180000	151010000
A0A0H3FSU0;A0A0H3FKF5;A0A263VW04	K. aerogenes;K. aerogenes;E. asburiae	62261000		57676000	39223000			78301000	105070000	96016000
A0A0H3FSX2	K. aerogenes	3251100000	3377900000	3349000000	2898900000	2751700000	2657300000	3049400000	2639700000	2697800000
A0A0H3FSY5	K. aerogenes	174060000	108250000	152530000	95484000	82421000	115750000	208630000	214960000	197790000
A0A0H3FSZ2	K. aerogenes	480830000	438310000	484060000	1027800000	1063300000	1168400000	875160000	751360000	853540000
A0A0H3FSZ5	K. aerogenes	466290000	534970000	433310000	653300000	699040000	714330000	1279100000	1392600000	1480000000
A0A0H3FT08;A6T9I5	K. aerogenes;K. pneumoniae							16893000	12983000	16826000
A0A0H3FT11	K. aerogenes	221550000	257340000		317840000	372870000	368500000	470590000	470950000	494500000
A0A0H3FT13	K. aerogenes	6814500	10593000		10809000	10344000	14769000	54237000	47740000	45133000
A6T6F6;A0A0H3FT18	K. pneumoniae;K. aerogenes	420050000	406880000	426330000	518410000	543180000	568490000	360410000	382890000	366810000
A0A0H3FT41	K. aerogenes						53036000	77490000	87954000	113800000
A0A0H3FT57	K. aerogenes					79261000		133280000	183280000	148550000
A0A0H3FT66	K. aerogenes		53541000	55153000		59678000	61372000	89123000	71838000	80463000
A6TF37;A0A0H3FT82	K. pneumoniae;K. aerogenes	664240000	672210000	709480000	606110000	603680000	571180000	509910000	462550000	416550000
A0A0H3FT87;A6TF42;Q8X4P4;A0A0F0RW49;A0A0A5ST18	K. aerogenes;K. pneumoniae;E. coli;E. asburiae;C. freundii	62868000	60551000	59727000	58202000	56893000		42913000	39425000	50476000
A6T6M7;A0A0H3FT94;A0A0F0RCH5;J7U9G4;A0A0A5T184;P0A740	K. pneumoniae;K. aerogenes;E. asburiae;M. morganii;C. freundii;E. coli	128950000	66955000	89258000	59410000	61361000	53164000	73854000	75138000	67844000
A0A0H3FT96	K. aerogenes	58498000	40687000	54614000		24635000	21917000	48401000	43819000	45800000
A0A0H3FT97	K. aerogenes				15727000	13150000	16694000	44482000	36664000	50137000
A6TF62;A0A0H3FTA9;A0A263VRS4;Q8X6U7;A0A0D7LR70	K. pneumoniae;K. aerogenes;E. asburiae;E. coli;C. freundii				27816000					22644000
A0A0H3FTC2	K. aerogenes	449040000	538720000	506580000	971200000	880130000	907040000	1404000000	1712300000	1414500000
A0A0H3FTD1	K. aerogenes	358530000	458940000	539100000	581390000	556740000	515430000	386800000	355210000	487480000
A0A0H3FTD3	K. aerogenes	262760000	277230000	287410000	256000000	271870000	270310000	197340000	197330000	191520000
A0A0H3FTG7;M1S779	K. aerogenes;M. morganii	119620000	100070000	106430000	101160000	106150000	115620000	123020000	97094000	84907000
A0A0H3FTI4	K. aerogenes	38400000	36567000	48458000	47252000	43738000	43897000	30630000	43266000	32966000
A0A0H3FTJ2	K. aerogenes				36783000	27047000	31845000	58899000	56618000	48545000
A0A0H3FTL7;A6T6Z8	K. aerogenes;K. pneumoniae	82757000	153800000	124550000	155650000	157160000	135420000	124960000	112760000	133370000
A0A0H3FTL9	K. aerogenes	141770000	151330000	169010000
A0A0H3FTM2	K. aerogenes	15810000	16488000		24704000	31561000	30638000	100380000	72540000
A0A0H3FTN9;A6T6F2;P0AC43	K. aerogenes;K. pneumoniae;E. coli	126800000	118040000	146160000	177910000	170640000	154900000	102890000	102990000	108350000
A0A0H3FTR4	K. aerogenes	24996000			66359000	61131000	58801000	37974000	40022000	40015000
A0A0H3FTR7	K. aerogenes	160630000		167590000	102660000	112640000	121170000	63691000	77467000	62893000
A0A0H3FTU5	K. aerogenes	160140000	198410000	238360000	296780000	278110000	254370000	266870000	283740000	255120000
A0A0H3FTW6	K. aerogenes	119400000	93830000	101050000	217920000	206230000	197570000	586280000	608220000	620660000
A0A0H3FTY3	K. aerogenes	60219000	65807000	56334000	41359000	43858000	46579000	136820000	148530000	127460000
A0A0H3FU03	K. aerogenes	18207000	16885000	20864000	38068000	30806000	29757000	178460000	193540000	95756000
A0A0H3FU10	K. aerogenes			55557000	53344000			161230000	201780000	156990000
A0A0H3FU75	K. aerogenes		14637000				39596000
A0A0H3FU87	K. aerogenes	8340400	7446700						19539000	18011000
A0A0H3FU94	K. aerogenes	50323000	39709000	49561000	117200000	64910000	93659000	196960000	236270000	184090000
A0A0H3FU96	K. aerogenes	477890000	498530000	431930000	516220000	549810000	487220000	498520000	536720000	479300000
A0A0H3FUA0	K. aerogenes	560670000	557640000	560440000	318180000	270400000	266310000	501490000	539940000	523590000
A0A0H3FUD3	K. aerogenes	799530000	822450000	797740000	699590000	645850000	674190000	1038800000	1081800000	998450000
A0A0H3FUD6	K. aerogenes	1054900000	1013100000	1069800000	1353000000	1479600000	1228900000	834370000	816700000	804510000
A0A0H3FUE0;A6TG82	K. aerogenes;K. pneumoniae		40237000	28967000
A0A0H3FUE8	K. aerogenes	146270000	147540000	167950000	208180000	203990000	185780000	198960000	156690000	206440000
A0A0H3FUF6	K. aerogenes							32475000	32500000
A0A0H3FUG7;A6T7K6;REV__Q9HWT9	K. aerogenes;K. pneumoniae;Unknown	518620000	528460000	561580000	528750000	456720000	531590000	370920000	397630000	410420000
A6T704;A0A0H3FUH4	K. pneumoniae;K. aerogenes	304400000	316130000	317370000	425040000	369240000	354010000	270420000	228280000	269260000
A0A0H3FUJ5	K. aerogenes							46775000	52032000	52191000
A0A0H3FUK2	K. aerogenes				97373000	69481000	94424000	219930000	228320000	206830000
A0A0H3FUM1	K. aerogenes							50922000	56405000	52359000
A0A0H3FUM4	K. aerogenes						33714000	99084000	98714000	100940000
A0A0H3FUP1	K. aerogenes	270140000	291210000	278720000	204180000	193340000	210850000	276640000	250730000	220160000
A0A0H3FUP6	K. aerogenes				33952000	28278000	29556000	84296000	100080000	87129000
A0A0H3FUQ3	K. aerogenes	428890000	285190000	403900000	645210000	688370000	575210000	439370000	788470000	513840000
A0A0H3FUS1	K. aerogenes								24352000	24792000
A0A0H3FUV9	K. aerogenes	485640000	468160000	503290000	444340000	402220000	469550000	981000000	951360000	863820000
A0A0H3FUX4	K. aerogenes	59631000	88458000	62892000	124310000	164520000	131950000	92992000	126120000	132830000
A0A0H3FUY1	K. aerogenes	2525400000	2712000000	2527900000	1652300000	1822700000	1717700000	2503600000	2400600000	2393400000
A0A0H3FUY5;P0A933	K. aerogenes;E. coli								31194000	29573000
A0A0H3FV00;A0A263VY80	K. aerogenes;E. asburiae	72017000	69548000	82986000	52290000	45090000		47749000	60983000	62343000
A0A0H3FV05;A6TA90;Q9I1K8	K. aerogenes;K. pneumoniae;P. aeruginosa						59765000	61077000	68215000	65371000
A0A0H3FV08	K. aerogenes		79551000		81840000	77167000	67151000	241750000	124030000	115380000
A6TBK4;A0A0H3FV22	K. pneumoniae;K. aerogenes	54117000	56904000		50386000	60932000
A0A0H3FVA1;A0A263VZJ8	K. aerogenes;E. asburiae		28735000	31527000
A0A0H3FVF3;A0A0F1DBK8	K. aerogenes;E. asburiae	672820000	704130000	713730000	752240000	715210000	714370000	495330000	551200000	496250000
A0A0H3FVF4	K. aerogenes				60038000	68224000	68355000	176130000	162700000	196410000
A0A0H3FVG3;A6TBY1	K. aerogenes;K. pneumoniae	177850000	161810000	176160000	142600000	119190000	129230000	125600000	101210000	104630000
A0A0H3FVH7	K. aerogenes	49324000	41616000	49479000	34961000	35775000	39852000	62638000	64465000	59639000
A0A0H3FVI1	K. aerogenes	18971000							42237000	44279000
A0A0H3FVI3	K. aerogenes	2858200000	2888100000	2724200000	2034900000	1868600000	2070000000	1993800000	2109700000	1999600000
A0A0H3FVJ1;A6TAJ4;A0A0H3JIN7	K. aerogenes;K. pneumoniae;E. coli			115380000	149570000	172560000	172610000	104020000	130820000	146210000
A0A0H3FVJ2;A6TAI6	K. aerogenes;K. pneumoniae	111540000	107940000	97994000	51028000	48741000	45765000	105800000	149240000	95998000
A6TC23;A0A0H3FVN4;A0A0F1D934;Q7DBB0;A0A0D7LFG3	K. pneumoniae;K. aerogenes;E. asburiae;E. coli;C. freundii	118160000	94610000	106300000	72793000	78490000	67915000	58488000	56270000	84619000
A0A0H3FVS7;A6TA89	K. aerogenes;K. pneumoniae		10895000	9866600	22524000	20834000	20647000	32761000	20536000	17610000
A0A0H3FVU4;A6THT6	K. aerogenes;K. pneumoniae	103020000	98132000	93793000	61676000	67487000	66282000	41145000	46508000	45113000
A0A0H3FVX9	K. aerogenes	51673000	70927000	51075000	43887000	46591000	43538000	40036000	44389000	63981000
A0A0H3FVZ1;A6T9Z6	K. aerogenes;K. pneumoniae	77483000	70681000	81885000		58882000	72538000	53345000	49290000	47856000
A0A0H3FW07	K. aerogenes	80030000	92512000	50773000	31872000	31440000	32219000	40578000	37023000	39455000
A0A0H3FW28	K. aerogenes	91278000	129780000	135690000	67182000	75627000	94173000	290860000	338100000	281930000
A0A0H3FW50	K. aerogenes				27637000	31300000	31408000	38145000	38245000	38477000
A0A0H3FW73	K. aerogenes	36544000	30612000	30151000	49046000	63703000	57434000	44743000	39727000	32928000
A0A0H3FW83	K. aerogenes							25857000	26112000	25826000
A0A0H3FW85	K. aerogenes	192760000	185160000	203090000	217270000	197920000	205450000	150350000	156250000	145850000
A0A0H3FWA3	K. aerogenes	128160000	79764000	102450000	75275000	71972000	80825000	205080000	234320000	204650000
A0A0H3FWB6;REV__A0A1J7ZBJ2	K. aerogenes;Unknown	7060800	7117200	6824800				31073000	29126000	25540000
A0A0H3FWC4	K. aerogenes	346470000	391730000	371730000	709080000	556760000	370560000	374540000	336230000	275120000
A0A0H3FWD6	K. aerogenes	196440000			257320000	224350000	253190000	486280000	470820000	402420000
A0A0H3FWE6	K. aerogenes	222940000	223060000	203180000	220960000	176010000	171850000	456400000	345150000	334950000
A0A0H3FWH7	K. aerogenes	29890000	37949000	35014000	41659000	38045000	37396000	49777000	56073000	64436000
A0A0H3FWN7	K. aerogenes						13370000	18713000	17275000	18812000
A0A0H3FWS8	K. aerogenes	759070000	853520000	754760000	993070000	937950000	1383700000	1082300000	805340000	875170000
A0A0H3FWW5	K. aerogenes						5755400		12323000	13164000
A0A0H3FX09	K. aerogenes								67003000	57508000
A6T9R7;A0A0H3FX26	K. pneumoniae;K. aerogenes		183640000		329030000
A0A0H3FX59;A0A0F1EIH7	K. aerogenes;E. asburiae	373630000	393770000	430250000	335230000	355180000	331080000	254390000	222540000	258170000
A0A0H3FX95;A0A263VKG7	K. aerogenes;E. asburiae	30662000	29874000	21792000	28962000	28611000	41514000	77680000	65905000	71284000
A0A0H3FXA8;A0A0D9IZ68;A0A0D7M0K2;Q8X4Q8	K. aerogenes;E. asburiae;C. freundii;E. coli	144550000	115830000	119580000	86155000	83870000	88207000	76588000	87404000	73680000
A0A0H3FXD0	K. aerogenes		16879000	14222000	43015000	35355000	37056000	73675000	111330000	109890000
A0A0H3FXF1;A6T5N3;A0A263VTX4;Q8XD46;A0A0D7M402	K. aerogenes;K. pneumoniae;E. asburiae;E. coli;C. freundii	553680000	690730000	599600000	339310000	384690000	519840000	422160000	480880000	452860000
A0A0H3FXI2	K. aerogenes	43459000	50081000	47894000		33126000	30742000	38805000	31102000	38096000
A0A0H3FXZ3	K. aerogenes	106450000	107020000	90642000	61669000	58068000	62396000	54198000	64624000	61936000
A0A0H3FY34	K. aerogenes	56085000		54583000	43382000		41374000			42221000
A0A0H3FY49;Q9HTC7	K. aerogenes;P. aeruginosa							69512000	64627000	60802000
A0A0H3FY55	K. aerogenes							88887000		78943000
A6TAX5;A0A0H3FYB6	K. pneumoniae;K. aerogenes	107310000	107820000	108050000	81179000	93274000	84020000	111960000	115180000	152480000
A0A0H3FYD2;A0A0D7LUZ0	K. aerogenes;C. freundii	1232200000	1231900000	1361800000	1308600000	1274900000	1405000000	798960000	794820000	814210000
A0A0H3FYF5;A6T6Y1;P69224	K. aerogenes;K. pneumoniae;E. coli	1107500000	1114100000	1241400000	992790000	1003400000	1038700000	817980000	720140000	872890000
A0A0H3FYG9	K. aerogenes	2883600000	2809800000	2333100000	891160000	948950000	984690000	2006000000	2005900000	1997100000
A0A0H3FYH6	K. aerogenes	455910000	425780000	391080000	342700000	367550000	397430000	310620000	343060000	354140000
A0A0H3FYH7	K. aerogenes	162770000	200920000	178230000	85264000			141900000	156490000	116090000
A0A0H3FYI1;A6T706;J7SKZ6	K. aerogenes;K. pneumoniae;M. morganii	109280000	100580000	112090000	97039000	85222000	86864000	72136000	78270000	70203000
A0A0H3FYI2;A0A0H3G357;A0A0D7LLF5	K. aerogenes;K. aerogenes;C. freundii	59183000	53033000	63546000	66444000	67875000	73912000	65340000	60165000	63512000
A0A0H3FYJ2;Q8XC28	K. aerogenes;E. coli	157620000	219190000	129180000	80608000	70146000	73715000	94204000	124870000	119780000
A0A0H3FYL2;A6TB67;A0A263VXS6	K. aerogenes;K. pneumoniae;E. asburiae	36152000	39313000	43026000	35789000	40365000	41528000	40069000	40699000	34262000
A0A0H3FYP7	K. aerogenes							58625000	61435000	63579000
A0A0H3FYT7	K. aerogenes	59616000	79371000	47735000	118440000	103470000	63964000	207290000	187240000	175910000
A0A0H3FYU2;C9A6W9	K. aerogenes;E. casseliflavus	5590100			8684100	6916200	8922100	30307000	32699000	36726000
A0A0H3FYW2	K. aerogenes	445260000	407740000	430600000	816920000	852380000	873660000	1773100000	1905800000	1761000000
A0A0H3FYW7	K. aerogenes	19816000	19500000	22441000	26000000	29159000	28011000	45819000	45373000	35329000
A0A0H3FYX7	K. aerogenes	55510000	59801000	53057000	106380000	117450000	100670000	203040000	222980000	205970000
A0A0H3FYY5;A6TBT3;A0A0D7LF03	K. aerogenes;K. pneumoniae;C. freundii	18614000			16163000	17227000	19685000		15472000	15541000
A0A0H3FZ20	K. aerogenes	154520000	158770000	157050000	95195000	93949000	88756000	85937000	82355000	90105000
A6TC09;A0A0H3FZ50	K. pneumoniae;K. aerogenes	1140400000	1242600000	1193500000	1324000000	1387600000	1439100000	766480000	737800000	805560000
A0A0H3FZ64	K. aerogenes	453520000	599410000	539460000	476000000	456410000	427660000	407180000	451540000	414580000
A6TBQ0;A0A0H3FZ69;P0A6P0;A0A0D7LTS8;A0A0D9IYI5	K. pneumoniae;K. aerogenes;E. coli;C. freundii;E. asburiae	196260000	208040000	214510000	125280000	165500000	175730000	209810000	170440000	230410000
A0A0H3FZA6	K. aerogenes	807020000	745120000	893270000	1359100000	1209800000	1187000000	1325900000	1351500000	1269600000
A0A0H3FZH2	K. aerogenes	120000000	265680000	100460000	125420000	129760000	158110000	410820000	420080000	480020000
A0A0H3FZI5	K. aerogenes	21030000	22022000		28629000	26030000	29617000	86275000	101200000	122150000
A0A0H3FZI9	K. aerogenes	21129000	14383000		30293000	27512000	24771000	47244000	50104000	70668000
A0A0H3FZJ4	K. aerogenes		20384000	18343000		10438000		15724000	13313000
A0A0H3FZJ7	K. aerogenes	26448000	25155000	27349000	23241000	31958000	36117000	58114000	74022000	56703000
A0A0H3FZN5	K. aerogenes	871870000	946800000	927550000	1109800000	1110700000	1219000000	1674700000	1970500000	1635100000
A0A0H3FZS7	K. aerogenes	143890000	132310000	174900000	117900000	108820000	115960000	157960000	163020000	138610000
A0A0H3FZT7;A0A0H0AE03	K. aerogenes;E. asburiae	3327900000	3519000000	3472700000	4350800000	5294900000	5249700000	6302100000	7202800000	7365800000
A0A0H3G023;A6T8P0;A0A1C3S1N2;A0A0M1G6L5;P0A9E7	K. aerogenes;K. pneumoniae;C. freundii;E. asburiae;E. coli	53438000	47514000	48961000	33820000	33216000	36872000	36925000	42247000	38182000
A0A0H3G105;REV__Q9I363	K. aerogenes;Unknown	51144000	51043000	53814000	88336000	97910000	98176000	277080000	250050000	260840000
A0A0H3G1M7	K. aerogenes	91336000	150130000	160860000	106160000	110900000		154610000	197040000	206430000
A0A0H3G1V6	K. aerogenes	32051000				43430000		129800000	122410000	155920000
A0A0H3G1X4;A0A263VTE6	K. aerogenes;E. asburiae	252570000	255290000	251510000	173770000	175430000	189550000	174980000	165690000	151000000
A0A0H3G1Y5	K. aerogenes	198370000	223670000	167460000	124640000	179320000	142270000	141170000	148660000	139700000
A0A0H3G254;A6T7R8	K. aerogenes;K. pneumoniae	903880000	938310000	777440000	1343800000	1406500000	1417700000	501090000	530720000	530730000
A0A0H3G262	K. aerogenes	84547000	60729000	91994000	104750000	97891000	98484000		75591000	74487000
A0A0H3G2S9	K. aerogenes	235730000	174540000	195710000	174590000	138250000	175430000	292850000	345460000	308200000
A0A143HS96;A0A0H3G2V8;A6TB64;P66798	E. asburiae;K. aerogenes;K. pneumoniae;E. coli	63097000	41113000	36860000	55947000	46924000
A0A0H3G2Z0	K. aerogenes						12734000	48697000	44748000	38584000
A0A0H3G378;A6TBG0	K. aerogenes;K. pneumoniae	68188000	48058000	48139000				34770000		33400000
A0A0H3G3A0	K. aerogenes	78908000	101550000	84997000	58045000	88828000	78630000	227710000	206960000	171590000
A0A0H3G3Q9	K. aerogenes	185140000	225970000	217540000	226640000	242870000	209430000	141350000	266700000	185590000
A0A0H3G3R4;A6TBU1	K. aerogenes;K. pneumoniae	129260000	151030000	141560000	230830000	248580000	206020000	84878000	100980000	116380000
A0A0H3G3T1	K. aerogenes	326510000	299120000	297980000	343570000	353330000	310490000	257750000	243970000	245560000
A0A0H3G3U7	K. aerogenes				44163000	33842000	40680000	43906000		38935000
A0A0H3G3V3;A6TBX4;A0A1D3AWP8	K. aerogenes;K. pneumoniae;E. asburiae	172520000	171700000	169460000	154580000	142610000	172610000	129850000	184840000	75420000
A0A0H3G400	K. aerogenes					18794000			51254000
A0A0H3JCB9	E. coli	246720000	275850000	290060000	248620000	260090000	277820000	144110000	156370000	152040000
A0A0H3JCJ9	E. coli	142690000	129670000	163200000	169280000	167010000	130800000	98939000	101270000	95135000
A0A0H3JCR2	E. coli	285460000	299280000	315890000	229700000	330820000	296850000	200150000	128790000
A0A0H3JCV4	E. coli	25878000	26726000	23551000	25071000	31283000	24497000	16394000	13137000	11945000
A0A0H3JCY6	E. coli	31471000	52780000	33220000	36720000	37012000	47106000	17760000	22441000	19736000
A0A0H3JDL6	E. coli	41668000	47095000			36269000	37142000	30808000	30828000
A0A0H3JE22	E. coli		33529000	39895000	56225000	58524000	48425000	24401000	23915000	24020000
A0A0H3JE39	E. coli	508260000	504390000	514810000	477540000	498650000	497340000	260330000	243570000	225580000
A0A0H3JEF4;A0A1J7ZE70	E. coli;C. freundii		56578000				54321000
A0A0H3JER5	E. coli	1094500000	1114600000	1105900000	931380000	967690000	956750000	626100000	575110000	498170000
A0A0H3JFE1	E. coli	1714300000	1825300000	1716400000	1478100000	1432600000	1347700000	930740000	943290000	866230000
A0A0H3JFK1;P21823;A0A263VQA0	E. coli;K. aerogenes;E. asburiae	277780000	261160000	275810000	359000000	306260000	336070000	190260000	186650000	160060000
A0A0H3JFV4	E. coli	94878000	94407000	99828000	111170000	106810000	128020000	53080000	58736000	50640000
A0A0H3JFW2	E. coli	64019000	67538000	64184000	102690000	113730000	99647000	37737000	30531000	42490000
A0A0H3JG09	E. coli	51333000	58502000	54587000	51625000	61431000	44468000	39668000	42369000	39497000
A0A0H3JGB8	E. coli	736380000	674130000	761280000	791460000	784010000	696140000	351290000	418070000	393800000
A0A0H3JGB9	E. coli	114970000		105420000	118540000	128230000
A0A1J7ZLY6;A0A0H3JGG6;A0A0H3FYS2;A6TBB6	C. freundii;E. coli;K. aerogenes;K. pneumoniae	16440000	14856000	18697000	22629000	18906000
A0A0H3JGJ3;A0A263VYB6;A0A0H3FTT3	E. coli;E. asburiae;K. aerogenes	70931000	68299000	68267000	110440000	123980000	112760000	53885000	48170000	47255000
A0A0H3JGQ0	E. coli	598080000	463370000	543850000	763870000	698390000	690290000	347190000	366760000	336720000
A0A0H3JH37	E. coli	323940000	341940000	318490000	375840000	358160000	365160000	209950000	199180000	197240000
A0A0H3JH39	E. coli	279920000	260530000	289890000	240850000	256770000	255990000	134320000	121670000	119810000
A0A0H3JH40	E. coli	48216000	50977000	49004000	53047000	49560000	55858000	44045000
A0A0H3JH59	E. coli	111460000	76343000	98089000	75535000	72299000	81848000	51683000	49823000
A0A0H3JHG3	E. coli	21700000	23102000	17417000		24563000
A0A0H3JHM3	E. coli	281290000	268670000	266180000	365540000	350340000	337530000	204760000	206250000	184960000
A0A0H3JI35	E. coli	14600000			20730000		21625000		12056000	11825000
A0A0H3JID1	E. coli	56042000	70240000		62578000	65782000
A0A0H3JIG0;A0A0H3FN82	E. coli;K. aerogenes		60005000		62557000	74934000	75306000
A0A0H3JIP9	E. coli	49686000	46070000	46943000	47207000	46213000	51259000	31564000	37869000	33876000
A0A0H3JIZ9	E. coli	107550000	118390000	123010000	153850000	152530000	159100000	76330000	73256000	82230000
A0A0H3JJE5	E. coli	130300000	119120000	123820000	169660000	156010000	160650000	75389000	72545000	70234000
A0A0H3JJG5	E. coli	132500000	147450000	138480000	144700000	158550000	171020000	86450000	77960000	85896000
A0A0H3JJM9;A0A0D7LP74	E. coli;C. freundii	60032000			37381000	33231000	41848000	43674000	37726000
A0A0H3JKE0	E. coli			16136000		16253000	18052000
A0A0H3JKI2;A0A263VLM5;A0A0D7M2Y2	E. coli;E. asburiae;C. freundii		13833000	13648000	18820000				10040000
A0A0H3JLT0	E. coli				13689000	16659000
A0A0H3JLY7	E. coli	30791000	33858000	30415000	42925000	50490000	42024000	20555000	18668000	16601000
A0A0H3JM35;A0A0D7LPI5;O82936	E. coli;C. freundii;E. coli				1007000000	645580000	580870000	369950000	371920000	342890000
A0A0H3JML2	E. coli	31725000	32065000	29878000	33963000	39283000	38055000
A0A0H3JMN3	E. coli	51595000	63883000	59606000	69461000	71276000	62621000	24758000	33768000	36211000
A0A0H3JNF7	E. coli	53993000	46981000	45257000	79041000	91754000	76117000		42341000	25592000
A0A0H3JRL7	E. coli	187900000	180780000		134730000					91843000
A0A0H3JRS6	E. coli	41334000	42075000	45031000	62620000	51462000	56566000	22439000	23133000	19387000
A0A0H3JRT5	E. coli	632840000	559930000	564020000	722760000	687250000	859790000	515610000	445460000	442460000
A0A0H3JS22	E. coli	101340000	92785000	92847000	79183000	82997000	81010000	36136000	28965000	31655000
A0A0J0FX43	E. asburiae	311470000	314180000					160030000		126900000
A0A0J0GFF5	E. asburiae	41504000	42536000	24751000					12740000	10353000
A0A0J0GTE1	E. asburiae	604980000	669090000	650800000	576310000	569390000	437800000	323680000	288690000	345190000
A0A0J0KLZ8;A6T886;Q8X8Q5	E. asburiae;K. pneumoniae;E. coli	18722000	25303000	28812000						12624000
A0A0J0L7B0	E. asburiae	935890000	461250000					275940000	371530000
A0A0J0LC51	E. asburiae	113330000	111630000	109760000
A0A0M1G205	E. asburiae	4802100000	4816600000	5709500000	1389400000	1393900000	1345200000	1899400000	2768100000	2289400000
A0A0M1GB31;Q8X808;A6TF21;A0A0H3FKL1;A0A4Q4AAI3	E. asburiae;E. coli;K. pneumoniae;K. aerogenes;C. freundii	14196000					25442000
A0A0P8GYK2	C. freundii	44635000	47827000	44181000
A0A0P8J6R3;A0A0H3FMY1	E. asburiae;K. aerogenes	151080000	158120000	180200000	113220000	94217000	108790000	93191000	102640000	100640000
A0A0P8N2I3	E. asburiae	241090000	232610000	215830000					64805000	79438000
A0A126PT55	E. asburiae	108220000	109130000	124590000						87294000
A0A126PUJ8	E. asburiae	303200000	299640000	292490000	97762000	62114000	92837000	164120000	153730000	153590000
A0A126PUU0	E. asburiae	95732000	74774000	116150000	19013000	34861000	27544000	32403000	36459000	35645000
A0A133L850;Q8XC39	C. freundii;E. coli	63325000	49800000		133220000	142360000	86353000	34890000	40889000	50055000
A0A133L9Q0;A6T4I4;A0A0F0Y3A4	C. freundii;K. pneumoniae;E. asburiae	126270000	105080000	119580000	106450000	99004000	102450000	59652000	64295000	77713000
A0A133LCA2	C. freundii	91725000	80014000	132480000	202310000	217480000	183340000	69821000	57898000	70478000
A0A133LI29	C. freundii		23333000		39647000	42272000	32232000
A0A133LL11	C. freundii	53649000	56302000	49953000	97987000	92158000	92101000	25317000	27768000	24491000
A0A133LLP3	C. freundii	36671000	40997000	33198000	86389000	91295000	101190000	18912000	27588000	26155000
A0A143HRK1	E. asburiae	102250000	85427000	81969000	10323000	11327000	8436900	30817000	28852000	31168000
A0A143HSK3	E. asburiae	68566000	56242000	60063000			18757000	26698000		56573000
A0A143HW10	E. asburiae	687660000	640080000	641780000	263450000	223600000	279630000	474530000	434220000	562950000
A0A143HYG2	E. asburiae	39739000	51864000	43612000				23320000		20169000
A0A143I1W5	E. asburiae	68179000	68809000	66357000	15597000	13982000	16082000
A0A152UUM3	E. coli	77688000	64601000	79204000	52789000	61660000	63099000	30334000	30446000	32702000
A0A152VFA8	E. coli	100280000					81974000
A0A159YWZ1	E. asburiae	70972000		79861000					42976000
A0A159YYH1	E. asburiae	110100000	126230000	135000000	30161000	33012000	31932000	63275000	64739000	71958000
A0A1A0EM04	E. asburiae	19667000	19354000	23320000
A0A1A6IFR6	E. asburiae	23741000	19413000	21586000
A0A1B0GX38	E. asburiae	917840000	493690000	751230000		196680000	164720000	472240000	330190000	327190000
A0A1B2JW66;P0AFW3;A0A0H3FTR2;A6T747;A0A0F0QZ26	C. freundii;E. coli;K. aerogenes;K. pneumoniae;E. asburiae	246690000	239490000	211990000	398140000	423320000	412750000	247210000	253160000	267310000
A0A1B2JWY6	C. freundii	66977000	47726000	63526000	116830000
A0A1D3AIB1	E. asburiae	1991200000	1806500000	1416400000	2130200000	1484600000	1761000000	652020000	703810000	659120000
A0A1D3ALV0	E. asburiae	61516000	42694000	67490000	13451000			23524000	19488000	19346000
A0A1D3ASH7	E. asburiae	160660000	179710000	216240000	455760000	214980000	302460000	113290000	86378000	121580000
A0A1D3AV17	E. asburiae	99432000		118600000
A0A1D3B458	E. asburiae	117000000	136230000	130180000	95982000	87477000	101470000	68071000	65635000	71349000
A0A1D3BB28	E. asburiae	1146700000	1315800000	1417400000	227510000	195500000	235010000	576000000	629890000	611120000
A0A1J7Z8T0	C. freundii		17209000		17780000	24034000
A0A1J7ZU10	C. freundii	33810000	33590000	31064000	76956000	96147000	86963000	15316000	18345000	14466000
A0A1J8K6H2	C. freundii	24327000	23703000	25307000	82133000	71607000	87382000		11581000
A0A220Q2Q8;A0A0H3FZF9	C. freundii;K. aerogenes		56100000	46634000	106540000	72234000	78749000	37575000		32379000
A0A220Q435	C. freundii	716770000	757900000	724360000	708830000	799370000	769420000	273240000	303630000	278620000
A0A220Q7E1;P0ABF3;A0A0H3FP51	C. freundii;E. coli;K. aerogenes				18252000		18404000
A0A220QEH2	C. freundii	441110000	498010000		552300000	703740000	616860000	269290000
A0A222LQY0	E. asburiae	230620000	184660000	210350000	131600000	138950000	157910000	130530000	131490000	150550000
A0A241Q6R1	C. freundii	368790000	329990000	435300000	737180000	642410000	883020000	142900000	153200000	115600000
A0A241QDX3;Q8X9H1	C. freundii;E. coli	37923000			43046000	45325000	47749000
A0A241QH92	C. freundii	1652200000	1753400000	1666800000	1684800000	1753000000	1726400000	1007400000	966500000	1042700000
A0A241QI14;A0A263VP82;A0A0H3FM65;A6TGF2	C. freundii;E. asburiae;K. aerogenes;K. pneumoniae					43370000	29180000			21058000
A0A241QIS2	C. freundii	82175000	71930000	71362000	147150000	125350000	114470000	33741000	36230000	37062000
A0A241QJF7	C. freundii	291530000	286160000	280830000	352030000	336730000	312760000	167040000	173320000	182420000
A0A243TKL4	C. freundii	155430000	167510000	197200000	211240000	235420000	238560000	87669000	107720000	97783000
A0A243TKS9	C. freundii	76743000	74991000	82711000	167670000	138350000	177230000	28563000	21496000	30086000
A0A243TUG7	C. freundii	130870000	88256000	104720000	137180000	121150000	139660000	51460000	61544000	61313000
A0A243U0U9	C. freundii	586820000	600180000	592500000	1310200000	1276500000	1269600000	279610000	304010000	296510000
A0A263VIN3;Q5LG93	E. asburiae;B. fragilis	24942000	24336000		39033000	27468000
A0A263VIX5	E. asburiae	1009900000	958380000	969550000	894650000	908800000	926130000	567920000	521830000	483650000
A0A263VJJ4	E. asburiae	37685000	49729000	35652000						20719000
A0A263VJL1	E. asburiae	23468000		28952000
A0A263VK26	E. asburiae	92467000	105980000	99929000
A0A263VK72	E. asburiae	76068000	79434000	77623000	99617000	85473000	95918000	53253000	62325000	76798000
A0A263VKC3	E. asburiae		33793000	20895000						14112000
A0A263VKH6	E. asburiae	32785000		20214000					13326000
A0A263VKM3	E. asburiae	53734000	52874000	80851000	29479000	33409000	29476000	33197000	30611000
A0A263VKP4	E. asburiae	217900000	197040000	192400000	20733000	23521000	31489000	58239000	49129000	78803000
A0A263VKR7	E. asburiae	828030000	817940000	765930000	153680000	160480000	149450000	335670000	288540000	300120000
A0A263VLR1	E. asburiae	104310000	102870000	77763000	9083100	9762400	9167000		20774000
A0A263VLT9	E. asburiae		53990000	84982000	13810000	14569000	15255000	41582000	41295000	40528000
Q8XCH5;A0A263VLV0;A0A0D7LVF5	E. coli;E. asburiae;C. freundii	26081000		27723000	19980000	24823000	21746000
A0A263VM71	E. asburiae	86500000	70407000	77462000		14605000		32413000	34207000	32717000
A0A263VMM1	E. asburiae	27027000	33521000	25894000				15422000	15125000	15102000
A0A263VMZ1	E. asburiae	29506000	18112000
A0A263VN02	E. asburiae	45182000	46788000	32847000
A0A263VN51;A6TG53;A0A0H3FUB4;A0A0A5PDA5;Q8XAW7	E. asburiae;K. pneumoniae;K. aerogenes;C. freundii;E. coli							19810000		23681000
A0A263VNF8	E. asburiae	71194000	92807000	92379000	59114000	57993000	65796000	35556000	23674000	34984000
A0A263VNI9	E. asburiae	1320800000	1213100000	1144200000	721240000	639540000	383420000	541430000	515520000	488910000
A0A263VNJ9	E. asburiae	175330000	157440000	229840000					66416000	62580000
A0A263VNK5	E. asburiae	60531000	84089000	77821000					37462000	31457000
A0A263VNQ4	E. asburiae	68397000	93512000	85112000				54594000
A0A263VNS0	E. asburiae	7526700	6337000	6468000
A0A263VNS3	E. asburiae	149840000	169080000	112960000				69406000	69697000	72656000
A0A263VNS4	E. asburiae	34366000	21631000	30914000				13456000	13955000	12684000
A0A263VNT8	E. asburiae	88408000	60108000	78693000	68424000	64459000	59770000	33790000	52679000
A0A263VNX0;A6TI36;A0A0D7LJJ9	E. asburiae;K. pneumoniae;C. freundii	72737000	83206000	80558000	119760000	114720000	100380000	55086000	42077000	39667000
A0A263VNX3	E. asburiae	153760000	151570000	176900000	222870000	212720000	189120000	122810000	102750000	107470000
A0A263VP03	E. asburiae	79126000	82831000	85573000			15669000	24727000	23347000	22885000
A0A263VP04;P0AGE7	E. asburiae;E. coli	71055000	65412000	77057000	35853000		31126000	31572000	30783000
A0A263VP05	E. asburiae	8518700000	7278500000	18523000000	3332700000	3346600000	3334400000	4594500000	4753500000	4536300000
A0A263VP16	E. asburiae	34146000	43273000	37131000	75526000	73869000	72384000		31715000
A0A263VP17	E. asburiae	44364000	50652000	41783000
A0A263VP41	E. asburiae	7019500000	7141200000	6588600000	6716300000	6428600000	6501100000	3122600000	3148100000	3148300000
A0A263VP50	E. asburiae	519210000	554790000	552400000	135540000	103050000	127790000	157710000	183320000	182680000
A0A263VP74	E. asburiae		54866000	75063000
Q8X5I3;A6T6Y3;A0A263VP79;A0A241QDE8;A0A0H3FTK6;J7SKZ2	E. coli;K. pneumoniae;E. asburiae;C. freundii;K. aerogenes;M. morganii	14948000	19313000	15787000	10358000	15132000
A0A263VP95	E. asburiae	16487000	18838000
A0A263VPA2	E. asburiae	21866000	23563000	25448000					17347000
A0A263VPB9	E. asburiae	72793000	106780000	91406000			46890000	65350000	80910000	64275000
A0A263VPF2	E. asburiae	58464000	55114000	49286000
A0A263VPF7	E. asburiae	48190000	48431000	32108000	46076000	41409000	41821000	24126000	31083000	29188000
A0A263VPI7	E. asburiae	58679000	60642000	58861000				30495000	25465000	24879000
A0A263VPK3	E. asburiae	121810000	126260000	147410000	67520000			38054000	33455000	48338000
A0A263VPS2	E. asburiae	190840000	177890000	188720000	66121000	45655000	72306000	58011000	52648000	74785000
A0A263VPS4	E. asburiae	24608000	34488000	28525000
A0A263VPX5	E. asburiae	17904000	15283000
A0A263VPY6	E. asburiae	164700000	147170000	158150000	167180000	169620000	171790000	131910000	124780000	107820000
A0A263VPZ0	E. asburiae		71654000	79892000
A0A263VPZ7;J7TSI0	E. asburiae;M. morganii	49588000	24048000	31101000				15830000	19521000	18953000
A0A263VQ10	E. asburiae	65172000	61933000	61857000
A0A263VQ12	E. asburiae		39292000	51851000					25511000
A0A263VQ41	E. asburiae	135360000	124470000	138870000	21565000	19449000	23116000	62929000	60587000	61208000
A0A263VQ43	E. asburiae	1361400000	1221900000	1485000000	354960000	292530000	468370000	703640000	647290000	613970000
A0A263VQ62;A6TE34;A0A0D7LXC9;P0ADU0;A0A0H3FK07	E. asburiae;K. pneumoniae;C. freundii;E. coli;K. aerogenes	75868000		92247000	68126000	74138000
A0A263VQA8	E. asburiae	184060000	250430000	185390000				46123000	50015000	42821000
A0A263VQB7	E. asburiae		39584000	33357000
A0A263VQC2	E. asburiae	174540000	169100000	169250000	142710000	168080000	176550000	109000000	108900000	104170000
A0A263VQD1	E. asburiae	61715000		51844000
A0A263VQM0	E. asburiae	153160000	149630000	157910000	36597000	29215000	33356000	76074000	69294000	74758000
A0A263VQM8	E. asburiae	873550000	978570000	1164900000	323060000	278120000	315700000	449970000	477430000	457470000
A0A263VQN4	E. asburiae	335610000	186230000	277820000	169480000	161300000	140510000	169740000	149600000	174130000
A0A263VQP6	E. asburiae	60376000	57977000	54515000
A0A263VQQ6	E. asburiae		37964000					12341000	12902000	12522000
A0A263VQT4	E. asburiae	27298000	35118000	39303000
A0A263VQT7	E. asburiae	102710000	62132000	104250000	32227000	22263000	28767000	62964000	56272000	52636000
A0A263VQU0	E. asburiae	82876000	79471000	57793000	51082000	58843000	40536000	35850000	38305000	21652000
A0A263VQX7	E. asburiae	44326000	44722000	43834000	10136000	9344200	9337400	20486000	20392000	17766000
A0A263VR08	E. asburiae	70290000	55552000	80451000	58590000	32997000	45605000	16223000	20772000	12547000
A0A263VR18;A0A0A5R6E1;A6TGV4	E. asburiae;C. freundii;K. pneumoniae	153170000	148090000	145500000	74886000	87042000	79648000	62117000	47867000	69920000
A0A263VR88	E. asburiae	134400000	131460000	141350000	55166000			67925000	41756000	51006000
A0A263VR97	E. asburiae	198780000				141060000				95249000
A0A263VRA4	E. asburiae	96184000	88386000	98206000				52213000	60888000	55051000
A0A263VRB1	E. asburiae	248000000	250210000	241680000	105110000	104430000	101380000	118230000	153190000	142880000
A0A263VRB4	E. asburiae	27120000	25830000	27822000
A0A263VRF9	E. asburiae	32837000	38660000	37728000	16065000				19078000	18584000
A0A263VRH9	E. asburiae	320510000	328520000	300780000		127320000	61270000	153260000	157640000	171700000
A0A263VRI4	E. asburiae	23560000	26940000	28121000				7519900	8981500	7471300
A0A263VRQ3	E. asburiae	73445000	61257000	66235000		37646000	36476000	63531000	63112000	63265000
A0A263VRT1	E. asburiae			34149000				31834000	29112000	37136000
A0A263VRW5	E. asburiae	809440000	853480000	873540000	239360000	240910000	260210000	479440000	445020000	444920000
A0A263VRW7	E. asburiae	224810000	339150000	226160000				132400000
A0A263VRW8;A0A0D7LYZ2;P62518	E. asburiae;C. freundii;E. coli	103120000	123850000	138080000	93194000	96625000	87220000	54892000	49157000	58263000
A0A263VS14	E. asburiae	137440000	150790000	154670000		26053000	26774000	58931000	65588000	61300000
A0A263VS31;A6TBB7;A0A0H3FUV8	E. asburiae;K. pneumoniae;K. aerogenes	45552000	43101000	38706000	29599000	29485000	25707000	36845000	42931000	45307000
A0A263VS47	E. asburiae	115080000	115120000	105260000	31974000	24748000		25180000	30614000	35069000
A0A263VSE1	E. asburiae	273120000	155980000	349930000			45922000	68443000	72714000	71426000
A0A263VSG0	E. asburiae	116600000	119580000	125560000		20871000	14794000	45504000	36617000	34529000
A0A263VSI8	E. asburiae	31568000	31811000	29036000
A0A263VSM4	E. asburiae	474660000	956900000					453190000	500430000
A0A263VSP4	E. asburiae	1981200000	1741300000	2078000000	1035900000	879870000	1143100000	1125500000	1039900000	1138400000
A0A263VSQ0	E. asburiae	124090000	125710000	129040000	13426000	17409000	19506000	51431000	49066000	56359000
A0A263VSR0	E. asburiae	26359000	33889000	31799000	7659100			12694000	16266000	14539000
A0A263VSS2	E. asburiae	73088000	69092000	67843000		18264000	21455000	26465000	30783000	34560000
A0A263VSU7	E. asburiae		53576000	56035000				47508000
A0A263VT27	E. asburiae	19107000	25032000	16468000				12924000
A0A263VT68	E. asburiae	76398000	104330000	85362000			35195000	42139000	44294000	33296000
A0A263VT76	E. asburiae	34001000	39613000	39176000			26025000	31918000	31326000	26957000
A0A263VT78	E. asburiae	147250000	109660000	136490000	30888000	31029000	27350000	44224000	57271000	57009000
A0A263VT86	E. asburiae		85621000	57483000					64240000	60560000
A0A263VTA0	E. asburiae		15576000	15464000
A0A263VTA6;Q9HXH8	E. asburiae;P. aeruginosa	43772000	36535000	38554000			25993000	27586000	34221000	31452000
A0A263VTC8	E. asburiae	164510000	186560000	166430000	47779000	46996000	69567000	35406000	75148000	49967000
A0A263VTK1	E. asburiae	103460000	130040000					64651000	68189000	72887000
A0A263VTV3	E. asburiae	288570000	295860000	293520000				144570000		164340000
A0A263VTZ4	E. asburiae	40393000		48190000				14685000		15800000
A0A263VU08	E. asburiae		122620000						328600000
A0A263VU16	E. asburiae	84854000	92723000	50704000	18313000	27345000		36888000	31800000	27810000
A0A263VU23	E. asburiae	214100000	213680000	222170000	248100000	250370000	213750000	40936000	54693000	49672000
A0A263VU56	E. asburiae	138360000	141460000	153240000					123490000
A0A263VU68	E. asburiae	350040000	375350000	398780000	56684000		64948000	163110000	181690000	74877000
A0A263VU82	E. asburiae	409520000	612450000	612390000				120040000		130510000
A0A263VU87	E. asburiae				116310000		109860000
A0A263VU88	E. asburiae	16873000	10672000	10710000			7663900
A0A263VU92	E. asburiae	47224000	47846000	46130000	12029000	15115000	11274000	22053000	20554000	18734000
A0A263VUA7	E. asburiae	351180000	401940000	379170000	98227000	96848000	116550000	206020000	267100000	189490000
A0A263VUB1;A6TD67;A0A0H3FLP9;Q8X6S9;A0A0D7M273;M1RI09	E. asburiae;K. pneumoniae;K. aerogenes;E. coli;C. freundii;M. morganii	78832000	96354000	113280000	65075000	72404000	62442000	37312000	39080000	38552000
A0A263VUC7	E. asburiae	41897000	79543000	33866000			20697000	21206000	26381000	21356000
A0A263VUD8	E. asburiae	250380000	228650000	262620000	254560000	368800000	321610000	140760000	129380000	117240000
A0A263VUK8	E. asburiae	26322000	35830000	32414000	16990000			21868000	21619000	28714000
A0A263VUM7	E. asburiae	597180000	561390000	591950000	312030000	320650000	305280000	379330000	384740000	342620000
A0A263VUN7	E. asburiae	329920000	410790000	265440000	131090000	199020000	60431000	128660000	126130000	133410000
A0A263VUR1;Q8X7Z3	E. asburiae;E. coli		46932000	42035000						25180000
A0A263VUU3	E. asburiae	80878000	109470000	99348000	26592000			42663000	48575000	36796000
A0A263VUV2	E. asburiae	235670000	223400000	227640000	46509000	47131000	47574000	81837000	93486000	81648000
A0A263VUX1	E. asburiae	66910000	71342000	68896000	54048000	66800000	53025000	35625000	34999000	31431000
A0A263VUZ2	E. asburiae	33737000	29149000	36380000	31389000	32627000	33683000
A0A263VUZ4;Q9I095	E. asburiae;P. aeruginosa	108510000	123450000	119670000	35381000			46859000		31847000
A0A263VV06	E. asburiae	800180000	860330000	801480000		323000000		317780000	430050000	338120000
A0A263VV22	E. asburiae	4312300000	4377400000	3847300000	686070000	738560000	810030000	1809000000	1945200000	2037100000
A0A263VV45	E. asburiae	314000000	293650000	304920000	323740000	292790000	259870000	181500000	178930000	152590000
A0A263VV90	E. asburiae	142060000	142340000	143390000				59077000	53384000	45839000
A0A263VV96	E. asburiae	73771000	79005000	68573000				28693000		22859000
A6TE95;A0A263VVB8	K. pneumoniae;E. asburiae	1774300000	1637300000	1563300000	714190000	711440000	713090000	609670000	643890000	590500000
A0A263VVD8;P0AF04;A0A0D7M4B2	E. asburiae;E. coli;C. freundii	17390000		16140000		6596000
A0A263VVF7	E. asburiae	43364000	62603000	49718000	29089000			33723000		35666000
A0A263VVH9	E. asburiae	40868000	44788000	42094000	15897000		16222000	18652000		25381000
A0A263VVI6;P0ADV3	E. asburiae;E. coli					87104000	82972000	69484000
A0A263VVL2	E. asburiae	147340000	178400000	170350000	65067000	86894000	60396000	91488000	102550000	84030000
A0A263VVM9	E. asburiae	49352000	50758000	58680000	12994000		9457900		21897000	15961000
A0A263VVN8	E. asburiae	174680000	208780000	205720000	80626000	114680000	112020000	78364000	74909000	70915000
A0A263VVS9	E. asburiae	64307000	61175000	71716000	12231000	14907000	11769000	29012000	28776000	25469000
A0A263VVV6	E. asburiae	38461000	36515000	41391000	25457000	27203000				23946000
A0A263VW02;A6T6T1;A0A0H3FQL6;P0AEI5;A0A0D7LUL9	E. asburiae;K. pneumoniae;K. aerogenes;E. coli;C. freundii	132510000	126240000	122120000	97408000	107300000	107330000	66756000	69505000	78687000
A0A263VW39;C4IC83	E. asburiae;C. butyricum	748930000	830640000	779380000	1554800000	1436200000	1430900000	546420000	277860000
A0A263VW45	E. asburiae	89166000	98897000	90687000	15612000	16456000	12832000	41145000	22079000	29558000
A0A263VWA0	E. asburiae		63774000	58341000					36229000	29131000
A0A263VWA2	E. asburiae	77884000	70265000	34906000		11923000	11014000	17317000	17211000	17210000
A0A263VWD8;P66834;A0A0H3FRX6;A6T4R6	E. asburiae;E. coli;K. aerogenes;K. pneumoniae	199090000	221710000	184240000	244240000	194160000	182080000	158410000	137370000
A0A263VWD9	E. asburiae	104700000	108070000	139600000					72401000
A0A263VWE4	E. asburiae	189420000	167110000	179240000				85663000	96287000	88109000
A0A263VWE8	E. asburiae	169580000	172290000	177060000	22815000	32807000	27094000	28546000	61223000	60002000
A0A263VWG7	E. asburiae	113450000	111910000	116380000						58951000
A0A263VWH1;A0A0A5UXL6	E. asburiae;C. freundii	122880000	125460000	137950000	162060000	169460000	172520000	79743000	90240000	91686000
A0A263VWP8	E. asburiae	84914000	103020000	98289000
A0A263VWR7	E. asburiae	25439000	27043000	25964000				21650000	22618000
A0A263VWX8	E. asburiae	561030000	495870000	543660000	118870000		112320000	265210000	353340000	351310000
A0A263VX27	E. asburiae	332580000	520040000	522470000			202290000		427290000	237950000
A0A263VX59	E. asburiae		105570000	187680000	82724000	123380000	77589000	93855000
A0A263VX61	E. asburiae	192780000	193100000	188860000	48996000	44733000	40884000	81015000	83793000	83111000
A0A263VXA7	E. asburiae	156930000	148290000	58073000		16392000	15068000	26759000	24764000	20629000
A0A263VXB8	E. asburiae	30807000	23904000	30291000		27220000
A0A263VXC8;P0AC90;Q7DBF5;A0A0D7LLI7	E. asburiae;E. coli;E. coli;C. freundii	76841000	66934000	65924000	184830000	184320000	163670000		61216000
A0A263VXL0;Q8X641	E. asburiae;E. coli	110290000	97129000	107000000	155890000	180300000	162910000	96453000	100620000	94341000
A0A263VXT0	E. asburiae	41100000	44849000	46990000		12108000		22638000	16370000	17927000
A0A263VXU7	E. asburiae	46810000	43698000	45216000
A0A263VXV4	E. asburiae	73596000	79720000	68602000					46871000	42086000
A0A263VXZ3	E. asburiae	66751000	70361000	68130000	57984000	84189000	65880000	49228000	43573000
A0A263VY01	E. asburiae	26101000		25046000
A0A263VY02	E. asburiae		51541000	45277000
A0A263VY20	E. asburiae	74883000	77414000	93243000	241860000	270170000	311840000	53029000	35607000	44706000
A0A263VY44	E. asburiae	87870000	88450000	103560000				60646000	61962000	66862000
A0A263VYK5	E. asburiae	136930000	111720000
A0A263VYK6	E. asburiae	1058100000	962890000	955260000	184670000	160120000	209630000	478980000	497840000	530010000
A0A263VYN4	E. asburiae	167820000	181510000	131360000	78100000	80334000	63577000
A0A263VYU3;A0A0H3FV54	E. asburiae;K. aerogenes	40005000	42868000	52354000					20853000	21846000
A0A263VYW8;A0A0D7LWS7;A6TC16	E. asburiae;C. freundii;K. pneumoniae	135150000	124660000	123460000	95173000	81483000	82103000	48324000	46230000
A0A263VZA6	E. asburiae	280320000	270660000	223870000	181190000	207250000	135970000	142400000	181450000	132520000
A0A263VZE8	E. asburiae	57049000	55643000	42828000			15154000	31982000	30631000	27536000
A0A2X2RZ09	C. freundii	45490000	75981000	40331000	78412000	90034000	101840000		22337000
A0A2X3KG42	C. freundii				86845000	70525000	61541000
A0A2Z5XTA3;P0ADN8	E. coli	90316000	92162000			107050000	119160000
A0A376FES9	E. asburiae	5695900000	3957500000	5550700000	2523100000	2702500000	2837800000	2105800000	2275300000	2206700000
A0A3B7NZN5	C. freundii				97598000	88117000	101420000
A0A4S2WQV0	C. freundii	215000000	227860000	248760000	550530000	497960000	501030000	115420000		147800000
A0A4S2X1S9	C. freundii	149900000	133630000	135310000	151590000	109510000	143860000	80183000	63464000	77568000
A0A4S2X492	C. freundii				29778000	43779000	47017000
A0A4S2X5D7;A0A0F1RJA8	C. freundii;E. asburiae	141140000	150070000	134530000	264030000	243810000	251420000	79364000	80636000	86545000
A0A4S2X6D7	C. freundii	62909000	52001000	61645000	120260000	129270000	116090000	25745000	21339000	19320000
A0A4S2X6Q0	C. freundii	40598000	56042000	48808000	137170000	135180000	136410000	27842000	26855000	22877000
A0A4S2X8A1	C. freundii	190570000	194860000	157360000	281210000	253360000	230510000	86029000	178810000	141200000
A0A4S2XGD9;A0A0H3FM15	C. freundii;K. aerogenes	257890000	303830000	287550000	351760000	349480000	348370000	155990000	149610000	158680000
A0A4S2XGY6	C. freundii				20213000	24354000	29840000
A0A4S2XJ89;A0A0H3FSN5;A0A263VW96	C. freundii;K. aerogenes;E. asburiae		34317000	47625000	66239000	75891000	65929000	21480000	15585000	29330000
A0A4S2XR39	C. freundii	72162000	82787000	74647000	213150000	210560000	261970000			54029000
A0A4S2XX30	C. freundii	51544000	49585000	94401000	157880000	80948000	137450000	36472000	36541000	39380000
A0A4S2XXR5	C. freundii	88885000		83751000	119420000	73749000	108650000		43109000	31762000
A0A4V2KNR8	C. freundii	105940000	100800000	88610000	159480000	154170000	166330000	54896000	51305000	61582000
A0A4V3TFP0	C. freundii	464590000	427610000	432090000	435660000	480690000	489740000	183720000	181030000	194300000
A0A4V8EU84;A0A0H3FP33	C. freundii;K. aerogenes		28046000	28801000	39056000	71790000	40954000		22394000
A0A4V8EV62	C. freundii	137600000	122080000	152650000	306290000	254780000	325560000	80241000	64019000	75456000
A6T4E2;Q8XA84;A0A0D7M4F3;A0A263VUK4;A0A0H3FRF4	K. pneumoniae;E. coli;C. freundii;E. asburiae;K. aerogenes	63073000	70510000	69051000	65539000	56687000	62104000	48335000	44120000	37137000
A6T4E4	K. pneumoniae	115990000	95019000	106020000	86251000	76507000	86309000	69668000	78642000	78682000
A6T4E6	K. pneumoniae	63841000	65934000	62964000	60619000	50980000	62139000	30552000	39896000	38539000
A6T4E8	K. pneumoniae	654460000	684150000	632780000	485300000	541010000	535220000	507280000	512310000	517980000
A6T4E9;A0A0H3FNQ0	K. pneumoniae;K. aerogenes	269120000	256210000	313160000	221640000	203470000	218050000	213600000	211090000	206450000
A6T4F4	K. pneumoniae	749200000	886570000	771260000	340810000	375910000	286680000	254890000	287110000	288720000
A6T4F5	K. pneumoniae	142620000	120460000	122790000	140040000	110140000	98380000	91753000
A6T4G0	K. pneumoniae	240250000	256180000	259020000	125930000	119150000	137310000	152600000	148700000	134840000
A6T4G3;A0A0H3FQW0;A0A263VW52;A0A0D7M759	K. pneumoniae;K. aerogenes;E. asburiae;C. freundii	72837000	61506000	61918000	53982000	54618000	53699000	67963000	66053000	55305000
A6T4I6;A0A0H3FQZ4;A0A0A5QV09;P62674	K. pneumoniae;K. aerogenes;C. freundii;E. coli		56537000	48110000	51745000	57840000	53897000
A6T4I9	K. pneumoniae	163460000	226920000	183020000	178790000	175770000	175450000	93684000	98550000	105710000
A6T4J0	K. pneumoniae	185070000	191800000	206460000	142550000	147630000	107000000	134360000	140360000	140780000
A6T4K6;A0A263VUP0	K. pneumoniae;E. asburiae	121150000	111460000	124510000	34414000	37947000	27651000	47090000	55121000	55851000
A6T4L7;A0A0H3FRQ8;A0A0H0ATH2;A0A0D7LMC8;Q8XA00;J7U313	K. pneumoniae;K. aerogenes;E. asburiae;C. freundii;E. coli;M. morganii	39698000	40545000	40994000	20803000	21572000	23587000		17180000	14456000
A6T4L8;A0A0H3FNY2	K. pneumoniae;K. aerogenes	50651000	46484000	49628000	39563000		41736000
A6T4M3;A0A0H3FWB2	K. pneumoniae;K. aerogenes	344900000	364770000	376830000	275320000	224590000	225360000	226960000	221700000	235230000
A6T4M5;P60391	K. pneumoniae;E. coli	54946000	55458000	50123000	40759000	40002000	40511000	22035000	22914000	31798000
A6T4M8	K. pneumoniae	117720000	127320000	136670000	81464000	80402000	86032000	79365000	63609000	71156000
A6T4M9	K. pneumoniae	81984000	69569000	68618000	31525000	21058000	32668000	36916000	30485000	37205000
A6T4N1;A0A0H3FRS9	K. pneumoniae;K. aerogenes	177910000	184250000	170740000	128050000	141490000	154570000	82062000	83270000	103800000
A6T4N3;A0A0H3FWC0;A0A263VUT7	K. pneumoniae;K. aerogenes;E. asburiae	76864000	90559000	76984000	61440000	72021000	74304000	41695000	46641000	43517000
A6T4N5	K. pneumoniae	50275000	61396000	60249000	40958000	35852000	38530000	22027000	24513000	26488000
A6T4N8	K. pneumoniae	1322000000	1285300000	1281200000	1244400000	1203200000	1144100000	738300000	736720000	721140000
A6T4P1	K. pneumoniae	490790000	523660000	537170000	390550000	436320000	418260000	276610000	295390000	276850000
A6T4P4;A0A0H3FNV4	K. pneumoniae;K. aerogenes	34718000	48145000			26389000	30178000
A6T4P6;A0A263VVS6;A0A0H3FRU7	K. pneumoniae;E. asburiae;K. aerogenes	44638000	65384000	45985000	45302000	48824000	50557000	32888000	37286000
A6T4Q0	K. pneumoniae	60944000	68481000	59239000	44403000	44335000	51069000	31707000	29959000	31544000
A6T4Q6;A0A0H3FRW3;A0A0D9HHI3;A0A0A5P0M0;P0ACM1	K. pneumoniae;K. aerogenes;E. asburiae;C. freundii;E. coli	30088000	21333000	30542000		10660000	10894000	7758900	7041600	8850800
A6T4Q7	K. pneumoniae	1941100000	1939900000	1835900000	1309200000	1294000000	1350600000	1125000000	1116200000	1081100000
A6T4Q8	K. pneumoniae	2543800000	2387900000	2464200000	1651500000	1676000000	1725000000	1534100000	1456000000	1468200000
A6T4Q9	K. pneumoniae	1041500000	1430600000	1481200000	592440000	517150000	465570000	532390000	435590000	504210000
A6T4R3	K. pneumoniae	100660000	101500000	97175000	105670000	108730000	87032000	60398000	64000000	68139000
A6T4S0	K. pneumoniae	16658000	18896000	12734000				6805900	7845800	8782300
A6T4S1;A0A0H3FRY1;Q8X946	K. pneumoniae;K. aerogenes;E. coli		23702000	26844000
A6T4T0	K. pneumoniae	46911000	50545000	43315000
A6T4T4	K. pneumoniae	81299000		106220000	57337000		63909000
A6T4V3	K. pneumoniae	41672000		48729000	19322000	18404000		23143000	31967000	31511000
A6T4V8	K. pneumoniae	654800000	727540000	617910000	577520000	615450000	622020000	369160000	355290000	371540000
A6T4W3	K. pneumoniae	722670000	628810000	622090000	527410000	486640000	448540000	317590000	353000000	312020000
A6T4W5	K. pneumoniae	442850000	407020000	444270000	302030000	305740000	313220000	228690000	195870000	224290000
A6T4W8;A0A0H3FS36	K. pneumoniae;K. aerogenes	852130000	870160000	913930000	689120000	717370000	751280000	660000000	676040000	666130000
A6T4X0	K. pneumoniae	279180000	281400000	259590000	266470000	233690000	269760000	232620000	212230000	234250000
A6T4X1;P0A7V2	K. pneumoniae;E. coli	1248900000	1348300000	1399700000	816710000	1014700000	948730000	585450000	805930000	973840000
A6T4X2	K. pneumoniae	2258500000	2126700000	2222100000	1377000000	1595100000	1368900000	1375700000	1204200000	1012900000
A6T4X3	K. pneumoniae	82242000	87200000	95270000	83856000	82871000	83109000	57437000	55002000	55053000
A6T4X4	K. pneumoniae	965150000	916620000	956920000	1001300000	951700000	962550000	629190000	602030000	653690000
A6T4X9	K. pneumoniae	537390000	566550000	510420000	421680000	432450000	441660000	280000000	263290000	306050000
A6T4Y0	K. pneumoniae	1761700000	1816200000	1551900000	1444400000	1437000000	1366800000	1250400000	1354200000	1312400000
A6T4Y1;A0A0H3FP24	K. pneumoniae;K. aerogenes	143300000	145470000	130840000	83046000	83742000	60036000	66738000	69009000	66012000
A6T4Y3	K. pneumoniae	65578000	69355000					17841000		17955000
A6T4Y7	K. pneumoniae	268910000	246470000	241380000	178340000	175440000	144200000	160300000	137500000	149430000
A6T4Y8;A0A0H3FP92;A0A263VX43;A0A0D7M5C1;Q8X8X4	K. pneumoniae;K. aerogenes;E. asburiae;C. freundii;E. coli	113560000	116780000	130240000	97738000	106400000	121590000	78739000	93823000	71192000
A6T4Z5	K. pneumoniae	57289000	57163000	39809000		35283000		29629000	27119000
[truncated: 6,351 more rows]

## Sheet: FragPipe protein
protein	organism	YS-194-1-1.raw	YS-194-1-2.raw	YS-194-1-3.raw	YS-194-1-4.raw	YS-194-1-5.raw	YS-194-1-6.raw	YS-194-1-7.raw	YS-194-1-8.raw	YS-194-1-9.raw
[truncated: 9,146 more rows]

[truncated: 3 more sheets: PEAKS peptide, MaxQuant peptide, FragPipe peptide]
