# Supplementary material for: Data-independent acquisition boosts quantitative metaproteomics for deep characterization of gut microbiota
Source: NPJ Biofilms Microbiomes. 2023 Jan 24;9:4. doi: 10.1038/s41522-023-00373-9 (PMC9873935; doi:10.1038/s41522-023-00373-9)
Supplement: Supplementary file 4 — Data Set 2 [file 41522_2023_373_MOESM4_ESM.xlsx]

## Sheet: PEAKS protein
Supplementary Data 2: Quantification results of proteins and peptides from the 12 species mixed samples by TMT.
protein	organism	TMT10-126	TMT10-127N	TMT10-127C	TMT10-128C	TMT10-129N	TMT10-129C	TMT10-130N	TMT10-130C	TMT10-131
A6TGP1	K. pneumoniae	362560	320060	222750	267470	204500	232430	101990	84046	73410
A0A0H3FMA5	K. aerogenes	669190	665110	812620	1529300	1584900	1488600	1107600	1176800	1232600
A0A0D7LDP5	C. freundii	1713400	1777400	1864800	5345500	4647900	4455000	929010	1065900	757860
A6TGP0	K. pneumoniae	334030	339900	347710	54062	71416	63953	104560	149520	100930
A0A4V3TFP0	C. freundii	303640	305440	410040	986320	946010	923880	308110	331680	263080
P0A8V4	E. coli	2275100	2743300	2614400	3473100	2968500	3076300	1416400	1443800	1675800
A0A0D9J494	E. asburiae	2452900	2440100	2561200	1736800	1899100	1932400	1257400	1205600	1111600
J7U2Y0	M. morganii	7608200	7863600	7511600	2381900	2541200	2724300	3811100	3416200	3446000
P0A8T8	E. coli	3969500	3763700	3302400	4429600	5018100	4411300	2240600	1977800	2010900
A6TAK6	K. pneumoniae	42859000	44226000	40076000	11586000	11397000	11038000	16169000	18489000	16123000
A0A0D7M0J7	C. freundii	17564000	17657000	17624000	46359000	44725000	44016000	10105000	9487200	9432300
J7U9P7	M. morganii	149610000	146280000	145950000	38639000	33067000	33785000	56787000	54729000	58375000
P0A9Q8	E. coli	30717000	30736000	28928000	37627000	40122000	39201000	17280000	15132000	14157000
A0A0H3FVI3	K. aerogenes	1070700	1024800	819540	1401900	2045800	1890300	4224200	3755300	4472300
A0A0H3FYG9	K. aerogenes	182950	205270	263070	255620	264240	221360	466210	576220	603320
Q9HWC9	P. aeruginosa	3622100	3665300	3735800	6914600	7303600	7707600	13736000	13723000	14012000
A0A263VV22	E. asburiae	32409000	33007000	30169000	11286000	11156000	10273000	19067000	19216000	18559000
A6T6Z6	K. pneumoniae	40962000	43470000	40866000	32534000	29957000	31730000	17400000	18700000	17462000
A0A0D7M4E3	C. freundii	4518400	4458400	5014200	11208000	11282000	11143000	2878400	2832200	2264500
A0A0F1RBF2	E. asburiae	1498900	1472000	1446500	450040	415750	466610	643950	696330	716350
A0A0D7LN49	C. freundii	9228300	8894900	8049700	21390000	22386000	22994000	4543700	4114800	4025300
Q51561	P. aeruginosa	5135900	5019700	4874300	8921500	9623100	10103000	18933000	18256000	18582000
A6T4F4	K. pneumoniae	925730	814290	863410	309660	282120	249080	353240	343820	373880
A0A263VP41	E. asburiae	681220	663910	648900	215950	169150	91258	219660	258990	267400
C4IF61	C. butyricum	8079200	7944900	7876300	12306000	14618000	14281000	30189000	30281000	30608000
P0A6Z0	E. coli	8954600	8628900	8521600	10955000	10678000	11689000	4618700	4546100	5159600
P0A6N0	E. coli	345130	363250	320330	343500	427420	235470	136360	133430	128050
P0A6F7	E. coli	6374400	6299200	5630700	5708800	6542900	6057600	2959800	3364800	2540800
C4IDS2	C. butyricum	35880000	37797000	36572000	58904000	66122000	69722000	166450000	165630000	170990000
J7TCW6	M. morganii	35608000	35663000	34142000	7862800	7300600	8131900	15074000	14209000	13333000
A0A0H3FQT1	K. aerogenes	78044	98993	71436	119810	122670	126900	240440	305050	293330
C4IH26	C. butyricum	4541100	4889000	4510400	6669400	6832600	6827500	11631000	11469000	11743000
Q5L898	B. fragilis	7004200	6930800	6988900	24289000	24611000	24498000	10404000	10408000	10166000
A0A0H0ANI9	E. asburiae	1951000	1848600	1844600	604110	425500	450560	844700	856170	926900
J7U405	M. morganii	61291000	60067000	59450000	15932000	13873000	15063000	23577000	22893000	22754000
A0A0D7LQ53	C. freundii	18118	15766	64342	147110	126650	137780	4365.3	11974	34607
A0A263VSP4	E. asburiae	183350	153080	177160	20454	2583.1	25821	55780	53613	60303
J7U0J6	M. morganii	21354000	20622000	20958000	5669400	5069800	4484900	8192300	8231700	8019200
Q8XEB4	E. coli	48832000	55084000	51153000	63114000	59770000	56679000	28738000	28103000	24535000
J7U564	M. morganii	24144000	23529000	22451000	7705700	7180000	7122800	9919300	9786200	10244000
P0AG69	E. coli	3051300	2300100	3091600	2916000	3541500	2811400	1325500	1278200	1349800
Q5FM92	L. acidophilus	71266000	68794000	68132000	31176000	29878000	26297000	14302000	14414000	14182000
M1SRI1	M. morganii	8151200	8033300	8418400	2509600	2320600	2203300	3245100	3030500	3453100
A0A0A5STW6	C. freundii	1563900	1072700	1515200	3085500	3357700	3429000	952000	721090	713740
Q5L7K2	B. fragilis	22932000	23756000	25568000	112650000	115840000	111550000	49798000	48507000	45056000
C9A9F3	E. casseliflavus	25704000	24508000	25827000	67790000	66622000	67991000	13743000	13521000	9736900
A0A0H3FTM2	K. aerogenes	445630	336210	353320	674710	625730	727430	1504200	1351800	1270100
A6T703	K. pneumoniae	7579800	8214000	7913500	5759200	5274300	4837700	3757400	3280900	3633400
A0A1B0GX38	E. asburiae	1172900	1430900	1245200	383100	301700	339720	454570	538200	442750
A0A0A5SZK6	C. freundii	2747600	2790900	2744400	7238900	7262200	6949800	1669600	1538400	1638700
Q5LAL0	B. fragilis	3972900	3900200	3822200	16759000	16430000	16351000	7969100	7556700	7464100
Q5FMX8	L. acidophilus	137450000	135520000	134870000	56422000	53940000	54939000	26228000	26412000	25273000
C4IF57	C. butyricum	170510000	171160000	177270000	301470000	323460000	325300000	648300000	658660000	659600000
A0A1D3AIB1	E. asburiae	1912600	2070200	1856900	523790	537610	428300	635160	862680	661190
A0A0D7LGC8	C. freundii	2168900	2033300	2029700	5225000	5416000	5589300	1103300	1067600	940930
A6TH53	K. pneumoniae	4256800	5192900	4261900	4834800	4128000	4055900	1726200	1788000	1618700
A6T4Q7	K. pneumoniae	1078700	1043900	1050200	547780	543860	514230	517150	563010	548120
A0A263VUV2	E. asburiae	1545200	1365000	1543400	622590	701420	716270	657000	700680	559680
A0A0D7LMF9	C. freundii	730460	778190	757860	1772800	1829900	1732100	466160	468420	372950
Q5L897	B. fragilis	3750000	3880700	3880000	13628000	13329000	13798000	5706700	6487700	6177800
A6TGE0	K. pneumoniae	568530	518890	517170	355880	369760	312510	202790	234290	230740
A0A263VUM7	E. asburiae	38612	35387	25122	21695	8343.2	15657	18079	21061	19139
J7SJY0	M. morganii	10652000	10495000	9773600	2954400	2816400	2984700	3682900	4238900	4500100
Q8X996	E. coli	421100	528150	486750	705320	619970	668140	264700	284610	286430
A0A0H3FNZ5	K. aerogenes	320360	292280	342570	493230	550780	625170	676570	810950	702180
C4IF62	C. butyricum	9752300	9938200	9388800	15777000	17129000	17012000	37932000	37844000	38394000
Q8X3W8	E. coli	2384100	2471400	2279400	2323900	2588100	2593400	1430600	1688500	1659100
C9A4N2	E. casseliflavus	5218700	5021300	5230800	13669000	13487000	13116000	3161300	3302500	3124000
Q5FKG5	L. acidophilus	331580000	336110000	317780000	136420000	128400000	127190000	65219000	67057000	65184000
A0A0D7M4T6	C. freundii	428130	633120	474600	1094200	1050800	1080900	485330	533350	498740
Q5L8A7	B. fragilis	10829000	10484000	11793000	34238000	34542000	34747000	16264000	16347000	15322000
A0A0H0BG51	E. asburiae	2454100	2536700	2377900	915930	705520	758450	786020	897100	1024500
C9A9F2	E. casseliflavus	2170100	2124600	2269500	5580700	5670100	5604300	1232800	1030400	1029600
C4ICB7	C. butyricum	19036000	17032000	17558000	24471000	27637000	27034000	53913000	53347000	52978000
A0A0H3FW83	K. aerogenes	36713	57886	53765	75701	74067	76899	162110	152600	168430
C4IDE0	C. butyricum	5672100	5768800	6158100	9194700	9970400	9546600	20281000	19889000	20470000
A0A0H3FQW7	K. aerogenes	332200	356740	415840	790370	742590	804210	1193000	1152300	1191200
V5YNT0	C. freundii	1568300	1433800	1839000	3451100	3427400	3389500	866870	698280	543810
Q5FI54	L. acidophilus	6876300	7312700	7170400	3487500	2961400	3281100	1747100	1615500	1695000
Q5FM97	L. acidophilus	20341000	19380000	18758000	9271500	8872200	8730900	4665200	4324200	4507400
A0A0F1DNG1	E. asburiae	1805600	1565400	1528400	1787600	1730400	1821900	749650	862840	567000
Q834N1	E. faecalis	10887000	11310000	9257600	20868000	20770000	23570000	43581000	44935000	44859000
P63285	E. coli	4932300	4210700	3599300	5660800	5569000	5403200	2622500	2298000	2857800
P0AFG9	E. coli	15303000	14647000	14745000	18137000	16058000	14797000	7188500	7577500	6834800
Q5LG30	B. fragilis	3701300	3604300	3972000	16492000	17389000	17243000	7335200	7065500	6515300
P0ABB2	E. coli	1714400	1909100	1941500	2407300	2264200	2077600	912130	1048100	947110
A0A0D7M4L1	C. freundii	1651300	1660300	1907800	3960400	3796100	3419100	1427100	1441500	1355100
C4IDG2	C. butyricum	5105600	5498800	6007600	10049000	10382000	10984000	20509000	20704000	21330000
A6T4P1	K. pneumoniae	468100	343020	371270	225900	220650	256230	183420	187870	139020
A6TCK0	K. pneumoniae	942930	716480	950140	884050	987450	760110	382580	502740	406740
Q5FL50	L. acidophilus	121630000	116460000	114270000	52142000	48559000	50842000	25426000	23866000	21242000
J7U377	M. morganii	20310000	19702000	19669000	4806400	4295000	5108200	7769800	7508200	7442000
A6TCV9	K. pneumoniae	2086400	2162600	1828600	1193800	1182700	1245100	1144100	1325200	1260200
A0A0D7M2T4	C. freundii	492870	609600	713000	1435600	1614800	1611900	862260	921100	860380
C9ACY0	E. casseliflavus	1341900	1371900	1467600	3231500	3222600	3374300	977240	942420	875100
A0A0H3FIN4	K. aerogenes	245030	228230	160580	233490	284230	278260	251390	329190	330310
Q5LHN2	B. fragilis	1539400	1839100	2015800	7387500	7508400	7260500	3270600	3066400	3296000
Q5FMK8	L. acidophilus	14715000	15171000	15190000	7899500	7362800	7049700	3760000	3764500	3497800
Q93G07	L. acidophilus	54901000	54921000	56345000	26120000	23796000	25000000	13342000	13324000	12887000
Q5FKR8	L. acidophilus	220500000	216400000	209780000	92613000	85427000	84296000	40279000	43536000	40606000
J7TWT2	M. morganii	16628000	16937000	15963000	4385200	4365900	4811100	6643800	7112100	7307800
C4IEL9	C. butyricum	16420000	14135000	16031000	15133000	16891000	15300000	31199000	30553000	31843000
A0A0D7LFB8	C. freundii	139250	184150	180540	400410	384580	401670	104930	138890	121910
Q839G8	E. faecalis	22242000	24670000	25201000	49548000	48114000	50343000	105490000	100850000	104990000
C4IDZ4	C. butyricum	110340000	108890000	112940000	158840000	174920000	181170000	398590000	399870000	405020000
Q5L7N5	B. fragilis	31986000	30756000	33191000	153170000	149060000	149890000	61793000	60994000	61333000
Q8XBN8	E. coli	691420	801820	688080	929000	780470	791760	435720	380490	404140
A0A0H0BDY1	E. asburiae	325780	327220	322820	161500	169630	155200	211340	173090	202930
P0AES7	E. coli	569200	642950	613690	864590	776960	713930	321650	334980	325340
Q5LAN2	B. fragilis	769610	780040	905290	3445000	3391000	3335300	1616100	1590100	1527100
A0A0A5UND8	C. freundii	1647400	1444000	1372100	4102300	4113000	4518600	773470	911870	655900
Q5LEY0	B. fragilis	3920400	3939200	4321800	14965000	14853000	14493000	6291700	6430000	6221900
Q93EU6	E. faecalis	2781700	2309000	2671300	4841900	5198200	5047300	5851200	5678500	5567500
A6TG38	K. pneumoniae	4221400	4924500	4468700	3547800	4240500	3668800	2259600	1978800	1966800
A0A263VXS0	E. asburiae	219870	234100	235420	66164	56529	99500	80383	84531	104080
A6TEX7	K. pneumoniae	9316800	9029100	10564000	6638200	6980700	6901000	3536300	4274200	4234600
Q82Z41	E. faecalis	1403800	1253700	1428900	2300400	2624300	2447000	4551900	4473800	4385900
A0A0H3FP07	K. aerogenes	86611	95758	92155	162820	187570	215190	381170	408450	395860
A0A4V8EV62	C. freundii	199970	159120	118750	409210	359790	377370	88807	102340	65308
Q5LHN4	B. fragilis	3121800	2724800	3089800	13370000	13225000	13337000	5802100	5645400	5475600
A0A263VTC8	E. asburiae	2064400	2053600	2143300	637280	646470	570150	785560	870400	887410
Q5LDZ9	B. fragilis	3171900	3050400	3508300	13921000	14057000	13990000	6128200	6201500	6006300
Q8X743	E. coli	728720	755270	758310	875920	938500	798280	385690	356420	440730
A6T6A3	K. pneumoniae	518820	484030	487530	146420	151800	182170	211550	195290	213900
J7UAR5	M. morganii	156100000	176960000	166610000	39511000	36232000	37457000	64365000	63463000	70200000
A0A0A5SXF9	C. freundii	2755100	2624900	2380400	7141200	6538800	6459200	1756800	1940300	1732600
Q5LHN8	B. fragilis	1564200	1782600	2034100	7247800	7024200	6985900	3161500	3359400	3120200
A0A0A5P9T8	C. freundii	600020	485250	692000	1896100	1674500	1555100	185990	222080	243240
Q9HWD2	P. aeruginosa	4745100	5218700	5124000	9763300	11193000	11713000	23676000	23097000	23806000
C4IKP1	C. butyricum	6341800	6580600	6505800	10162000	10575000	10792000	26437000	25725000	24650000
C9A5X4	E. casseliflavus	2495400	2330700	2527300	6372900	6139600	6222100	1316300	1246400	1437300
Q9HV43	P. aeruginosa	4261100	4389800	4455800	8538800	8660300	9635000	15675000	14801000	15964000
A0A0D7M3S0	C. freundii	6368100	6357400	6574900	15461000	15316000	14213000	3447200	3701700	3298000
P0DM31	E. faecalis	13072000	11754000	12649000	23172000	23770000	26283000	41002000	41875000	42108000
A6TEI3	K. pneumoniae	918370	855490	849860	224470	214270	205370	364120	357500	405980
P0ABB6	E. coli	1861000	1931700	1743300	2094400	2075100	1901400	1022200	988960	1049700
J7TQ07	M. morganii	18460000	17326000	17951000	4738500	4365400	4906900	6973400	6575200	6305500
C4IDC7	C. butyricum	3533200	3561300	3390100	6462900	6633400	6552800	11629000	11214000	11556000
Q839G9	E. faecalis	2413700	2217800	2438800	5023900	5959400	5574200	11185000	11063000	11407000
A6TD53	K. pneumoniae	5496400	6382300	5561200	3176600	3090500	3641600	2621900	2089300	2265100
C4ICZ6	C. butyricum	9724300	10493000	10525000	16574000	18007000	19067000	43350000	43378000	45109000
A0A0D7M5C6	C. freundii	1258600	1173400	1237400	2937400	2743700	3022100	780720	730190	659560
A0A0D7M7B4	C. freundii	450570	406490	464280	1066700	933880	888730	171770	286820	183000
A0A0F3XR25	E. asburiae	34475000	35487000	37424000	17444000	13022000	15823000	13388000	13559000	12147000
P35829	L. acidophilus	557940000	561420000	557360000	209830000	184890000	185580000	106230000	90392000	96120000
C4IHQ8	C. butyricum	4715900	4557200	4727600	6487700	7276600	7027300	12730000	12997000	13129000
A0A0H3FLN5	K. aerogenes	2927800	3146000	2891500	5037500	5482000	5538000	12793000	13706000	13377000
Q9I659	P. aeruginosa	1235300	1211300	1251700	2322900	2144200	2192800	4107400	4246300	4261400
C9AC98	E. casseliflavus	12526000	12549000	12060000	30971000	31110000	31807000	6568400	6238800	6134700
A0A0A5SRK4	C. freundii	2862400	3129200	2842800	6928100	7385800	6657100	1461100	1186300	1343900
Q5LDZ8	B. fragilis	1868800	1680600	1937400	7409200	7480700	7163700	3227400	3181900	3033700
A6TEI7	K. pneumoniae	114110	113650	108200	40484	40054	47315	55837	51142	61535
P0A6Q1	E. coli	15349000	14529000	14544000	18869000	19017000	17753000	7586700	7794300	7053000
Q5FL51	L. acidophilus	541790000	536980000	535920000	203560000	188910000	187690000	101910000	99449000	96623000
A0A0H3FQ19	K. aerogenes	142070	199470	197880	226230	223100	215850	286810	337310	314090
A0A0H3FK75	K. aerogenes	107910	96155	87551	189060	200160	194480	194680	196090	210910
J7SKQ9	M. morganii	44711000	46347000	45657000	10848000	9857100	10319000	19049000	17721000	18201000
A0A0D7LTD2	C. freundii	330610	324960	299000	875360	815150	836070	183980	182280	141070
M1RG93	M. morganii	27491000	26749000	26860000	6626700	4899900	6064100	11847000	11558000	8968400
Q5LGK6	B. fragilis	1751300	2034400	1915400	6106200	6020300	5848200	2775800	2696000	2559600
P0A6Z5	E. coli	3527500	3260800	3225700	4121300	4085200	4520800	1939800	1757800	1940900
A0A0H3FRU0	K. aerogenes	59411	83600	58472	129770	133310	150060	118990	154650	147730
Q9HT18	P. aeruginosa	5340100	6020900	6467200	11578000	12820000	12329000	23600000	23648000	25163000
Q5FM96	L. acidophilus	15642000	15103000	14519000	7716200	7096000	7539200	3922300	4122800	3975100
C4IKP0	C. butyricum	11112000	11644000	11837000	18829000	21117000	20141000	43416000	42666000	44212000
A6TG01	K. pneumoniae	1782300	1770000	1741900	825160	862180	799280	752530	771320	773240
A0A0F3ZR15	E. asburiae	102200	100270	75062	47765	26255	39623	65937	48929	62064
Q59637	P. aeruginosa	15450000	14733000	16158000	25798000	25579000	26596000	40873000	39915000	40511000
A0A263VRW5	E. asburiae	1553100	1518100	1512400	402960	498760	484720	645430	700630	607960
A0A0D7LP27	C. freundii	239940	186110	186490	513120	524650	525850	108930	102860	58054
Q5LG47	B. fragilis	2225200	2133700	2341500	9405800	9435300	9498100	3950000	4053700	3726200
C4ILL1	C. butyricum	1995200	2173900	2114000	2825500	3076200	2957000	5454300	5916700	5980900
A0A0F3ZLN8	E. asburiae	151510	144330	147970	62106	52538	38397	69424	67591	59615
A0A243TKS9	C. freundii	208090	228900	226440	622100	517870	560680	116010	120460	95049
A0A0D7LWP6	C. freundii	2051300	2065900	2012200	4357200	4447300	4384100	1203600	933090	829580
Q5FKR7	L. acidophilus	48402000	47087000	46609000	21689000	19282000	19479000	10163000	9483200	9057400
J7TQL8	M. morganii	7415200	7715300	7092200	2571100	2638400	2257800	3476200	3552400	3487000
C4IHC6	C. butyricum	2052200	1797900	2268300	3637800	3644500	2933300	6527300	7748100	7300900
C4IDT1	C. butyricum	6926700	7034400	6772300	11271000	13483000	12523000	27932000	28348000	27047000
A0A0H3FLX1	K. aerogenes	321790	287860	265060	719060	680050	644250	579210	526050	549880
C9ACX9	E. casseliflavus	656390	611740	720880	1454600	1643200	1503800	311210	373070	375930
C9ACR8	E. casseliflavus	11331000	11800000	11161000	27009000	27653000	27134000	6834500	6954000	5641800
Q9HV55	P. aeruginosa	2467000	2613600	2665200	4242300	4380000	4473000	8186300	8225900	8343300
A0A0H3FPC3	K. aerogenes				122520	113180	82153	163650	158120	187080
A0A241QH92	C. freundii	302780	280380	394400	821690	885820	805770	210210	211460	186280
A0A0D7M504	C. freundii	5905400	4889300	5423700	14393000	12813000	12159000	2039000	3006100	2844100
J7U137	M. morganii	25422000	25885000	25196000	5915200	5485900	6192500	8959600	10031000	10166000
A0A152UUM3	E. coli	1177200	1207600	1212500	1433500	1441600	1325500	613710	648680	616500
Q5FKM6	L. acidophilus	227680000	225060000	222100000	102130000	89551000	91828000	39568000	44103000	41459000
P0A9B4	E. coli	54824000	57998000	59210000	70149000	69162000	66856000	29493000	30391000	30427000
A0A0H3FRX3	K. aerogenes	805780	887200	892820	1796600	1927400	1895900	3815200	4183400	4081800
C4IK73	C. butyricum	6531900	6572300	6756200	9064300	9532600	9516100	16264000	17010000	16598000
A6TG36	K. pneumoniae	2557900	2380700	2113200	1960900	1987000	2031200	1061000	1052600	800240
P0A9W4	E. coli	1214500	1226200	1247200	1425500	1583800	1443600	664260	796030	613430
A0A0H3JH37	E. coli	469840	488530	615900	703000	619970	668570	339270	337690	292950
C4IBE4	C. butyricum	15586000	15374000	15544000	24211000	27019000	27876000	52955000	53423000	56150000
Q8XDS0	E. coli	2382600	2042600	2248000	2609900	2434600	2355800	1121600	920310	1005500
Q8X9M3	E. coli	742120	813080	738640	859440	906060	870040	412850	378280	367630
A6TDT1	K. pneumoniae	2954100	2190300	2071600	841310	2223000	1825700	716120	1614700	485190
Q5FJU0	L. acidophilus	11053000	10916000	10808000	5062100	4929000	4891800	2758600	2773700	2573500
A6TEN3	K. pneumoniae	377170	322320	350930	134480	153180	155860	122580	127410	137780
J7SL91	M. morganii	7971800	7750300	7634000	2341600	2117200	1749900	3387700	3278200	3303200
A0A0D7LDK9	C. freundii	288480	278780	316660	682990	662360	651390	151070	149200	134190
Q9I3C5	P. aeruginosa	1824100	1525100	1706000	3293700	3384100	3808900	7602200	7809300	7491300
P0A706	E. coli	762010	680700	615310	1047900	973400	967380	1048100	1018900	1040600
C4IJB2	C. butyricum	6478400	5657100	6506800	8507800	8681900	9239900	18249000	18252000	18730000
A0A0H3FP84	K. aerogenes	66977	71055	52352	97386	85477	111640	126540	126290	139650
Q9HT20	P. aeruginosa	5146000	5059700	5209300	10287000	11564000	10392000	20421000	20010000	21528000
Q5L9X6	B. fragilis	2976900	3091300	3381500	14051000	14211000	13824000	5904100	6195800	5753200
P0AD62	E. coli	7643000	6413400	6611800	8826100	9600700	8903500	3878800	4201100	4462800
A0A263VPI7	E. asburiae	530900	500250	494480	123060	120250	115600	221270	190380	199660
A0A263VQ43	E. asburiae	5408100	5077400	5381600	1622800	1534200	1534300	2294100	2268200	2386200
A6T5N6	K. pneumoniae	1273500	1166400	1221500	1538700	1488100	1365200	567470	573490	506260
A0A133LB46	C. freundii	7721500	6187200	6030000	15824000	16302000	16886000	3234200	3960900	2957500
J7U7I3	M. morganii	117540000	114860000	116360000	30417000	25423000	30097000	49725000	48346000	48266000
P09591	P. aeruginosa	15874000	14918000	15566000	32674000	35578000	33641000	75181000	72977000	78128000
A0A0H3FY49	K. aerogenes			25131	39890	24038		62396	72751	85085
Q5FL75	L. acidophilus	7819700	7474700	7133000	3738200	3155400	3150800	1576000	1701600	1347300
Q8X5S0	E. coli	454440	427680	399980	457560	492180	509560	225030	230550	233800
P67031	E. coli	1183300	1274000	1316500	1639900	1661300	1726000	937130	993300	972810
A0A263VVK5	E. asburiae	177440	172600	197750	49059	40336	40869	62085	82316	63814
A6TFH4	K. pneumoniae	2169600	2415800	2460100	1860000	1756500	1707500	952090	947740	1107000
Q5L8W8	B. fragilis	7559200	9529500	9156000	37358000	38780000	38856000	15292000	15370000	14692000
A6TEJ7	K. pneumoniae	13195	14791	19505	2761.1	3090.5	6730.4	6861.8	9180.7	9852.6
A0A263VV90	E. asburiae	989850	923310	969580	359950	351150	271770	393320	403210	399120
A6T9H9	K. pneumoniae	8784900	8168300	8175800	5897700	6068900	5224200	3187900	3684000	2959700
A6TB24	K. pneumoniae	617960	675260	715060	488620	701830	573800	276510	350860	211390
A0A0H3FLT6	K. aerogenes	26027	37584	37995	58338	58847	55002	117250	111280	105280
A6T5T1;A0A0H3FPV2	K. pneumoniae;K. aerogenes	5934800	5778600	5580400	4274700	4354900	4264200	4412300	4640500	4552200
J7TF07	M. morganii	3393200	3365600	3302700	1536700	1285800	1613300	1678500	1536700	1515800
J7TFI5	M. morganii	143340000	147930000	141970000	36950000	32944000	34477000	59444000	63517000	60234000
C4IEB1	C. butyricum	6758700	6376000	6507600	11133000	11908000	11846000	22686000	21907000	22178000
J7TEB4	M. morganii	29781000	29184000	28946000	7616200	6934100	6830900	11750000	12082000	12523000
Q9HZ71	P. aeruginosa	7769500	7405800	6713700	13730000	15378000	15879000	30253000	30837000	30674000
J7SJP5	M. morganii	4919600	4785000	4748600	986390	892870	938320	1792200	1747800	2039000
A0A0H3FJF8	K. aerogenes	40111	40596	16183	46899	31776	62360	151740	127440	157820
Q5LGK9;Q5LGL0	B. fragilis	4413700	4000800	4433300	17526000	16960000	16871000	7191600	6608900	7472300
J7TAX3	M. morganii	2266900	2181400	2159000	799160	670070	744330	927710	1028600	1019500
A6TI05	K. pneumoniae	467300	428730	431690	406900	356180	357910	200900	174750	178030
Q5FL54	L. acidophilus	7506400	7676300	7425300	3852300	3426600	3547000	2159000	2318100	2229800
A0A0F1DK84	E. asburiae	1321300	1132400	1198300	182740	206990	334350	518620	499160	558870
C4IJB9	C. butyricum	11631000	12714000	13640000	20795000	21593000	20895000	37992000	37607000	38793000
A6T7Q9	K. pneumoniae	4501400	4890100	4520900	1967300	1927100	1922200	2401400	2398600	2248100
A0A263VWX8	E. asburiae	2458300	2343300	2253700	584750	561750	587050	941550	1094000	957710
C4IHK5	C. butyricum	3630300	3766600	3525500	5892600	6156400	6133500	11212000	10985000	10932000
A6T5I2	K. pneumoniae	117240	86748	140950	136420	103910	130490	34176	64944	71763
A0A263VVF7	E. asburiae	615440	598400	573850	246920	231490	241520	277750	267160	266990
C4IF26	C. butyricum	6533900	6875100	6392900	10773000	12304000	12573000	27437000	27654000	27495000
Q5FMF6	L. acidophilus	51444000	50512000	50238000	21829000	20056000	19263000	10778000	9775400	10334000
A0A0H3FXX2	K. aerogenes	261150	313180	298240	718090	737360	743730	1380800	1468600	1502700
A6T4Q8	K. pneumoniae	2064500	1921800	1783300	891120	775400	808360	535020	775420	690710
A0A0H3FZN5	K. aerogenes	27118	33309	41538	39996	62504	35806	103220	107850	89527
A6TBY4	K. pneumoniae	3000100	3091900	2999300	1981300	2074400	2174500	1147000	1202900	1216000
P0A7D6	E. coli	1276700	1280900	1264100	1628400	1539200	1362500	791090	882500	710580
A0A263VT68	E. asburiae	1089700	1179500	1152000	315300	323670	313100	485180	400580	464420
A0A4S2X6D7	C. freundii	244960	205370	197090	519110	440720	508730	172410	156650	115620
P0A942	E. coli	705620	755840	648880	885950	750360	821720	765390	784960	812170
A0A263VW76	E. asburiae	13281	12822	11949	2134	3000.5	2073.3	5911.1	4664.6	5851.1
A0A0H3G105	K. aerogenes	600330	762880	716130	1529500	1702100	1671900	3124100	3086900	3041800
A0A0D7M267	C. freundii	4182800	4572800	4381300	12149000	11451000	12560000	2332600	2663800	2552300
Q8XCU8	E. coli	3499200	3481100	3413300	4984300	4791900	4476800	1909900	1721000	1763800
A6TAE0	K. pneumoniae	1957900	1766800	2080100	1503000	1363500	1193700	1011400	831840	816440
A0A263VNI9	E. asburiae	2280000	2487600	2324500	642440	513120	579720	957500	824190	892730
A0A0D7M844	C. freundii	431780	412870	391350	977260	951290	1046200	213710	272530	138650
A6TI57	K. pneumoniae	1133800	1206400	1187500	2205600	2305700	2256300	4369700	4408800	4492000
A0A0D7LTX9	C. freundii	242310	234570	243480	539920	519580	498050	125110	145460	109940
M1SX73	M. morganii	24625000	24434000	23091000	8002100	8077800	8474600	10200000	10813000	10774000
A6T5H9	K. pneumoniae	1386600	1389700	1635200	292590	173730	218600	440530	478870	523630
A6T4X9	K. pneumoniae	1411000	1432200	1353100	778040	814950	828980	637230	647120	648660
A0A0F1D971	E. asburiae	1614600	1429100	1578900	385310	258660	382880	600530	588610	644040
Q5LBT1	B. fragilis	2552900	2546100	2409300	10206000	10268000	9972400	4444300	4362200	4314200
Q5FJJ4	L. acidophilus	15272000	14862000	14464000	6819000	6194000	6189500	2839300	2931300	3129600
A0A0D7LNC0	C. freundii	670020	610420	581790	1163600	1072800	943850	235480	293860	216070
C4IEK3	C. butyricum	6498600	6674000	6691700	10482000	11227000	11191000	20798000	20567000	21182000
Q5FLY7	L. acidophilus	152780000	150220000	149060000	67864000	61803000	60962000	30857000	31127000	32727000
Q5FLA5	L. acidophilus	26168000	27085000	26088000	12125000	12017000	12046000	6385400	6738200	6231800
Q835M2	E. faecalis	5445400	5106700	6331800	12087000	12940000	13658000	23121000	23552000	23844000
Q837B3	E. faecalis	710620	667730	843610	1543300	1445900	1488300	2809500	2892500	2873900
A0A263VXV4	E. asburiae	529630	583640	555710	164770	106700	142780	264970	236270	274140
A6TA67	K. pneumoniae	1462100	1246700	1488100	1595000	1522400	1218000	863110	590400	713710
C4IFM1	C. butyricum	2489300	2873600	2486700	4246200	4304900	4565900	8695000	8683300	9028700
Q5FLW6	L. acidophilus	17594000	17679000	17087000	8303900	7750200	8070500	4054100	4004500	4234200
A0A0A5QV35	C. freundii	265410	305900	321080	591940	594890	615460	170360	159130	146550
Q5FHY5	L. acidophilus	41007000	39950000	40641000	17548000	16878000	18069000	9469200	8730200	9358900
A0A0H3FWC4	K. aerogenes	123360	126180	146720	127510	129260	118680	116730	90681	120020
Q5LGV8	B. fragilis	27881000	27494000	30214000	139320000	138050000	137700000	54733000	53636000	53161000
P69911	E. coli	2054100	2576300	1999700	2459500	3773300	3157800	830730	1231900	1073600
Q82ZE6	E. faecalis	1179600	1164600	1441400	2097600	2181000	2061200	3305200	3285800	3402000
A0A0H3FUV9	K. aerogenes	427710	461030	398930	702500	723600	662980	1520200	1397900	1485400
A6T4G0	K. pneumoniae	547410	591840	535450	289060	242020	307310	269170	255690	203390
A0A0H3FUK2	K. aerogenes				20520	22966	16362	52484	33932	32200
A0A0F5LX08	C. freundii	796760	816220	880040	2147000	2163000	2171100	652900	747970	621450
A0A0H3FVF4	K. aerogenes	51216	14041	38934	78983	96771	79711	156130	173810	150720
A0A0D7LZA0	C. freundii	1069600	1003300	1019200	1908100	1949100	1871600	512530	491690	524160
P63737	E. coli	106050	114640	104780	145020	124490	157690	74458	38070	53856
A0A0D7LDL8	C. freundii	123790	132840	99098	284260	303230	348150	77452	41544	47772
A0A0H3FN79	K. aerogenes	146530	120100	123900	247080	298400	279500	230950	282160	294960
Q8XD03	E. coli	4382500	4234300	4531500	5887000	5877000	5765600	2454900	2231100	2297700
Q5FIR0	L. acidophilus	383730000	391420000	392480000	168940000	154700000	155490000	77545000	75609000	73290000
A6TBT6	K. pneumoniae	1372100	1321800	1335000	690320	624220	579730	580470	580390	574540
P13981	P. aeruginosa	6100600	5574000	6207800	14343000	14905000	15418000	30025000	29830000	30689000
C4IDZ3	C. butyricum	44504000	39299000	44700000	73911000	77257000	77249000	160760000	161070000	160520000
Q8X8W2	E. coli	760760	795060	874450	808320	714850	809890	379590	347950	260240
M1SK65	M. morganii	4606800	4637000	4402900	1579600	1504000	1463900	2441900	2459000	2426000
Q8XCI7	E. coli	932240	1000900	941470	1293300	1202300	1113600	500090	552160	455440
A0A0D7LQV4	C. freundii	137030	98535	144840	385100	291590	354570	86593	44088	28892
C4IN16	C. butyricum	2865600	2701200	2731600	4156000	4470300	4451400	9117000	8962200	9218100
V5YMX9	C. freundii	93288	152320	151710	215950	195570	236520	57106	50400	24195
Q5FIY7	L. acidophilus	3639800	3604100	3821400	1851600	1730000	1694100	1073400	885590	1012700
J7SL46	M. morganii	23252000	23011000	22684000	5997100	5695800	5627100	8851800	8531300	9450000
Q5L9J6	B. fragilis	989730	1245200	1287300	3062600	3078300	2997800	1504300	1529600	1513600
C4IJF6	C. butyricum	4316300	3885500	3479800	6586700	7348100	6852700	14305000	13969000	14620000
A0A0H3FPN7	K. aerogenes	91170	108040	109020	346990	317480	305570	363040	379830	348970
A0A0H3FS34	K. aerogenes	23937	20805	16055	51987	37210	35774	107080	103820	107830
A0A263VVH9	E. asburiae	586050	470090	537480	226680	133000	186390	212460	236490	247270
C4IF58	C. butyricum	57615000	56732000	59416000	91130000	99941000	103160000	206010000	197960000	200960000
A0A0H3FKG6	K. aerogenes	23285	29112	34279	65758	65183	74330	111110	106760	130640
A6T5S9	K. pneumoniae	1618100	1730400	1479800	739130	719930	577460	561830	663010	634350
Q8XBL3	E. coli	1178700	1310800	1236500	1855800	1790600	1894100	930570	835910	639330
A0A0H3FWH7	K. aerogenes	34727	42028	51123	88585	96123	82198	164610	151620	163530
Q835U8	E. faecalis	1704400	1643400	1792200	2703700	2620400	2603000	4628100	4968400	5001700
Q8XDQ0	E. coli	1576600	1477400	1344500	1980800	1928500	1865700	856310	757960	891220
A0A0D7M558	C. freundii	781550	648330	729370	1557500	1517500	1368800	410560	392730	386220
A0A263VWE8	E. asburiae	1642200	1646800	1671700	1031800	975980	919400	851990	838680	790200
A0A0F1D061	E. asburiae	56529	37269	38613	18526	12805	17176	19375	18103
A6T4R3	K. pneumoniae	118470	92762	96781	123110	137070	146280	25369	25040	53438
Q5FME6	L. acidophilus	19856000	21464000	20454000	8828300	7983500	8155300	5205100	4462200	4303400
Q5LAF6	B. fragilis	6430900	7261000	7172000	28062000	28506000	29510000	12710000	10819000	11499000
A6TB22	K. pneumoniae	859740	823850	959140	660260	585310	591610	350380	350110	311340
A6THI0	K. pneumoniae	237060	261150	182100	157160	149820	135110	94264	92416	152320
J7UB18	M. morganii	5261100	5415800	5358500	1594000	1522300	1512200	2143300	2204500	2317500
A0A263VWE4	E. asburiae	218890	190730	179460	89102	94789	102960	109480	105930	78677
J7TCV6	M. morganii	1199300	1281500	1231700	401040	348440	384920	528470	587900	575560
A0A0D9H4R5	E. asburiae	191610	220760	206800	134500	117180	115560	103910	112400	102320
Q5FLL5	L. acidophilus	2562300	2595400	2523300	1447300	1379400	1365800	746650	721050	618400
Q5FKF5	L. acidophilus	34239000	33399000	33947000	15900000	14116000	14664000	6932300	6728100	6513900
A0A0H3FQ47	K. aerogenes	114130	124590	159380	255070	276280	281390	482870	542690	511250
V5YMY3	C. freundii	3088400	2897400	3186800	7377200	7225000	7160100	1623300	1826800	1517300
A0A0H3FNR8	K. aerogenes	69160	67254	26657	23738	102510	108490	130050	127160	113290
A0A0D7LLS8	C. freundii	2448800	2509300	2640400	4176400	4054100	4327100	1444400	1330400	1252800
P0A9A8	E. coli	1178600	966110	1133700	1100200	1052500	1093100	545910	601750	670830
A0A0D7M439	C. freundii	576540	575370	652830	1273900	1271500	1232200	360570	456870	337470
P58228	E. coli	321830	350370	360730	794390	832920	703730	332410	168090	256150
Q5FKU5	L. acidophilus	8292400	8378800	8309000	3897100	3759500	3286700	2192000	2090100	1972300
Q8XD33	E. coli	3904500	4010400	3945300	5010000	4775700	4675600	1976900	1894800	1705200
A0A0H3FWE6	K. aerogenes	150860	160330	149690	208130	274880	262420	435760	440870	431020
A0A0A5T299	C. freundii	3301000	2836300	3143200	7335200	7100500	7123700	1416500	1389400	1025700
C4IEW5	C. butyricum	3325300	3124000	3592000	4584500	4979100	5250600	9704900	9779500	9808500
C4IMP0	C. butyricum	7230500	7302400	6845400	11521000	12027000	12207000	23055000	23270000	24490000
A0A263VVS9	E. asburiae	705130	736770	601620	174990	183010	173500	344970	333920	376900
A6T680	K. pneumoniae	1846500	1840200	1857900	1274500	1118000	1171300	913460	962750	930520
Q5L9F4	B. fragilis	2051000	1780800	2032100	7368200	6970000	6938500	3341900	3226800	2961300
Q8XDG0	E. coli	418910	442950	396190	605070	605240	588310	260850	224870	243300
Q837E3	E. faecalis	1771100	1731100	1719500	3345200	3692700	3955100	6604200	6301400	6521500
M1RIS7	M. morganii	23858000	23407000	20380000	6029100	6022800	5000100	9304100	8743600	8982100
A0A0D7M514	C. freundii	121810	101980	81194	296440	285010	347120	106530	84782	85220
C4IMK4	C. butyricum	2108100	2400000	2057700	4085000	4333300	4640100	8852400	8332900	8078400
Q9HZE0	P. aeruginosa	2834300	2869800	2849000	4946400	5368500	5151800	9699200	9976200	9864200
C4IME0	C. butyricum	5347600	4950200	4878500	7756700	8579700	8702900	18644000	18832000	18895000
A0A0H3FNW9	K. aerogenes	26841	16124	18712	45134	41126	56717	100600	92904	100710
A0A0H3FSV1	K. aerogenes	23611	10326	7124.1	20590	17439	19948	51376	117780	90625
Q5FLY8	L. acidophilus	62907000	61230000	60335000	26543000	25147000	23286000	13028000	10793000	10537000
A0A263VV96	E. asburiae	339600	311410	258230	84474	86538	63366	132770	152460	153350
Q8XE55	E. coli	2491300	2474000	2230000	2863100	3021200	2766900	1379400	1481100	1319200
A0A0H3JH39	E. coli	1376800	1273600	1435700	1637600	1534000	1726700	877300	926670	807830
Q8X722	E. coli	2520400	2706500	2728200	3252900	3494600	3226200	1293300	1436600	1387000
P0A6A5	E. coli	1101600	1037900	1174800	1442800	1479700	1170700	600790	558020	795610
Q5LCU8	B. fragilis	1440700	1375100	1583600	3896700	4066100	3969100	1994200	1973700	2100800
J7U2M0	M. morganii	13226000	12232000	11986000	3072000	2636000	3007400	4865800	5021500	5111800
A0A0D7LL65	C. freundii	15562	13709	20809	51362	63062	53731		15832
Q8X9L0	E. coli	1184100	1170000	1166000	1572700	1487400	1482200	610260	658840	637430
C4IMK2	C. butyricum	1995100	2331000	2107100	3766800	3917200	3916400	7227300	7524300	7195200
C4IMH6	C. butyricum	5231200	5523400	5338900	10848000	11858000	11664000	14422000	14166000	14942000
A0A0H3FN27	K. aerogenes	108690	102010	103670	186210	190590	181620	142930	157200	144370
A0A0D7LQL5	C. freundii	1294700	1566100	1383200	3412600	3393000	3617600	767380	634150	628190
A0A0H3FKZ8	K. aerogenes	1337100	1218100	1314300	861490	881150	945050	885560	838220	938580
A0A0D7LYM3	C. freundii	485390	465780	424100	1050000	1070800	996410	231800	234610	187840
Q5LIN1	B. fragilis	1709500	1733800	1935800	7357400	7408500	7431600	3494000	3305200	3344500
A0A0D7LYH4	C. freundii	709140	771350	750120	1718400	1646900	1733600	458850	453230	353940
A6TH73	K. pneumoniae	381390	373810	372770	244710	256020	225770	161010	164970	185410
Q7A978	E. coli	2778500	2801200	2977600	4031900	3765600	3750200	1960900	1653100	1636500
Q8XE26	E. coli	410930	440800	372090	511800	416310	476020	244410	212880	161580
Q5LB89	B. fragilis	4078800	4434900	4543700	17975000	17642000	16948000	7300300	7758100	7243300
Q5L890	B. fragilis	13296000	13399000	13023000	77438000	76881000	74236000	30469000	30806000	28545000
A0A0D7LXR2	C. freundii	7698600	9497300	11014000	20180000	20228000	17147000	5671500	4362900	4728400
P0A851	E. coli	2913600	2638300	3147600	3563600	3906900	3516400	1377900	1442000	1474500
G3XCX1	P. aeruginosa	2048800	2063600	2237300	3701400	4059600	4139200	7295900	7292500	7425400
Q837W9	E. faecalis	1217200	1197900	1342200	1792100	2113000	2064200	3572100	3579800	3711900
A0A0H3FSC6	K. aerogenes	98157	73541	91958	183540	174930	186600	349230	351150	377930
Q5FMG6	L. acidophilus	18108000	18219000	17706000	9197800	7799800	8235700	4247600	4351700	4337100
Q7DBF8	E. coli	5071800	5479000	5302100	7860300	7433700	7354500	2813800	2639900	3213900
A0A0H3FYJ0	K. aerogenes	119010	97171	104480	204150	199690	234190	153450	143770	122710
Q831S5	E. faecalis	811720	793800	707480	1266800	1397900	1440600	2025400	1984800	2075300
A0A263VP50	E. asburiae	1260100	1310800	1241800	344500	319680	345320	503480	549700	436270
Q5FHY4	L. acidophilus	82472000	83693000	82504000	33133000	33083000	32880000	16644000	16087000	16524000
Q8X957	E. coli	356030	347780	336510	233020	231790	208070	216920	199220	186220
C4IHZ7	C. butyricum	1912900	1656800	2008700	2759500	2770100	3228800	5758000	5556900	5581200
C4IEK4	C. butyricum	3379100	3450600	3520600	5423100	5762900	6009600	10416000	10551000	10591000
Q5FIA0	L. acidophilus	167910000	159020000	161430000	67128000	60615000	61833000	28383000	29560000	27873000
Q5LHD1	B. fragilis	1949500	1827500	1988900	6999900	6843700	6978000	3716500	3454800	3519200
A6T716	K. pneumoniae	122690	111630	128040	127530	117510	109950	71874	85597	90797
Q84BU4	L. acidophilus	32722000	31437000	30640000	14671000	14542000	15255000	10179000	8586700	9636600
Q9HV59	P. aeruginosa	2692400	2949200	2906100	4748500	5137800	5233200	9064000	9221800	9025000
A6T7Y4	K. pneumoniae	1363500	1423900	1275500	1234600	1167300	1017200	652390	612160	681300
Q5L7Z7	B. fragilis	6676000	6537200	7214700	27388000	27227000	27228000	12182000	11957000	10870000
A6TEA0	K. pneumoniae	8899200	8761000	8993700	16705000	17058000	16518000	4059800	4342400	3428800
Q9HZA6	P. aeruginosa	1271100	1266100	1184800	1880400	2057300	1804500	3290800	3390200	3595500
Q5FMA3	L. acidophilus	3391100	3797200	3465200	1761000	1416600	1590500	904910	933770	785210
A0A0H3FMV4	K. aerogenes	86000	71415	93044	147640	172420	196020	236910	229230	218910
A0A094XQR6	E. asburiae	170200	174690	158880	24183	28809	58577	41918	48961	54070
A6TEA9	K. pneumoniae	4759900	4556100	4966400	10381000	9184200	9879100	2762700	2106100	2351600
A0A0H3FYW2	K. aerogenes	2967600	2734600	2819200	5682400	5801600	5963400	8949300	8645000	8450600
A6TBW9	K. pneumoniae	344940	388940	361540	329700	350380	342530	126560	92854	177930
Q82Z40	E. faecalis	503770	546810	551090	1275500	1262800	1262200	1425900	1491600	1502400
A0A0D7LM94	C. freundii	2012800	2064400	2053300	4157600	4093800	3911000	1081900	1034400	1036800
A0A263VYK6	E. asburiae	3377600	3311700	3052800	652570	535680	520310	1237300	1256400	1115400
A0A0F1DNF6	E. asburiae	1380600	1360200	1550400	475590	280080	406280	667350	736500	597990
Q5LIB4	B. fragilis	1250700	1327200	1450900	5260000	5058100	5197400	2397400	2328600	2157600
Q5FHW6	L. acidophilus	32732000	35122000	31857000	16121000	14809000	14612000	8285400	7678500	8136600
J7TL63	M. morganii	1911300	1665500	1714400	594260	419120	425560	780840	792630	788200
A6TCF1	K. pneumoniae	612680	591360	661530	289730	148500	257120	258210	328350	292040
O08439	E. faecalis	1464800	1563100	1662900	2869700	2845600	2895400	4220800	4965200	4424800
P30718	P. aeruginosa	7829400	8180600	8595100	17372000	19437000	19190000	38214000	37752000	39001000
Q5FJL9	L. acidophilus	3015700	3155200	2983800	1593700	1500600	1418300	849820	928080	999080
A6TBT8	K. pneumoniae	472300	435830	565520	493810	450140	390770	639140	692240	890030
Q5L9H5	B. fragilis	4641700	4504100	4726600	21693000	23360000	22859000	9865700	8951600	9220800
Q5FKW5	L. acidophilus	7442700	7469600	7374300	3482700	3180700	3421700	1568300	1586400	1528700
Q834A7	E. faecalis	1179700	1256100	1239700	2405000	2487000	2599600	3968600	4190300	3961400
A0A143HSK3	E. asburiae	1804700	1745000	1778300	513340	522330	494990	725410	776120	635920
Q5FI23	L. acidophilus	25827000	23729000	24484000	10885000	10027000	9983600	5701700	5812600	5181100
J7UAI1	M. morganii	4344600	4668700	4002400	1175100	1026400	1137600	1593100	1624500	1608400
A6TBY3	K. pneumoniae	311060	272940	342670	139910	191860	150230	89980	95282	125580
A6TG85	K. pneumoniae	46825	41973	66196	87420	84384	97326	27507	34473	27292
Q5LAS1	B. fragilis	4303200	4398700	4692900	20432000	22774000	20725000	8511700	8721600	8151300
Q5LCH2	B. fragilis	747990	704640	852480	2950200	2925100	2944300	1277000	1312800	1289500
A0A094XPH7	E. asburiae	295660	276710	274770	80228	111020	61497	107270	126970	141220
A6TEA2	K. pneumoniae	34698000	34444000	34030000	71865000	74739000	76648000	16444000	18064000	14892000
A0A263VRN0	E. asburiae	95357	108500	96471	31565	31730	30022	41346	48505	53160
A0A0D7LUB9	C. freundii	263600	280240	225280	505690	402420	453640	97959	145740	124360
Q5FKY0	L. acidophilus	22440000	23692000	22002000	11811000	10478000	10474000	4980100	5795200	5779900
Q5LI66	B. fragilis	8727300	9158800	11111000	43038000	43904000	41314000	20060000	19798000	18635000
Q5LFM7	B. fragilis	1365100	1408000	1442100	3219300	3230400	3172100	1563900	1613400	1553000
A0A0D7LAT4	C. freundii	583940	607150	594580	1684100	1444400	1767600	363990	377640	289570
A0A0H3FYP7	K. aerogenes	129520	87309	113900	245950	242620	265520	559780	556220	586730
A6TGS0	K. pneumoniae	132140	126010	136950	108140	121270	120920	53259	57279	41227
A0A0D7LQ32	C. freundii	162250	151370	172110	368420	350410	356420	82788	83522	80184
A6THG3	K. pneumoniae	186310	184380	210870	124150	117280	114160	104650	91387	99888
A6TH49	K. pneumoniae	327180	349050	397900	258330	239350	285470	195870	192120	209410
P0A9P2	E. coli	591260	622070	483960	786060	843610	778780	364660	338020	323140
Q5LBW3	B. fragilis	816600	1094800	979420	3627400	3545600	3365200	1612400	1572000	1547500
Q5LFQ3	B. fragilis	1782700	1757100	1810700	6919900	7095400	7027900	3137600	3316000	3140500
A0A0F1RSJ1	E. asburiae	391220	349280	361530	212060	167450	166210	172010	171960	177260
A0A0D7LHH1	C. freundii	404410	365280	653970	1254500	1203000	1425800	189150	211660	350670
Q831F4	E. faecalis	4029700	3994600	4078600	7744700	7796100	8328300	14259000	13728000	14249000
J7SKH2	M. morganii	5710700	5863600	5789100	1507100	1679000	1479300	2369600	2419500	2277700
A0A0H3FZH2	K. aerogenes	514410	390160	526080	724140	755130	568820	1210700	1028000	1089200
A6TA97	K. pneumoniae	1611000	1450000	1450900	937160	901020	864240	534750	655830	635690
Q9HUM6	P. aeruginosa	2073200	2145200	2017600	2415500	2302400	2361400	2562900	2526500	2578200
A0A0A5MJI8	E. asburiae	210290	238880	213110	36907	4115.3	53260	94615	70096	88990
A0A0H3FU94	K. aerogenes	466390	442550	352120	633950	614790	605100	1134900	1006200	866190
C9ACF8	E. casseliflavus	2058900	2490100	2121500	6076900	5838900	5651200	2083100	2244000	1964400
Q5FIS9	L. acidophilus	10654000	10561000	10567000	4921600	4530500	4316400	2317200	2227200	1952200
Q5FHV1	L. acidophilus	19548000	19433000	19200000	8663000	7586900	8446900	4259000	4149900	4344800
A0A0D7LKQ3	C. freundii	345740	289700	264020	675920	753750	665130	175180	142620	136130
A6TGG1	K. pneumoniae	12142	11623	11097				5778.7	5130.4	3831.6
A0A0F1RNN3	E. asburiae	459660	428730	421550	144940	132060	197160	209540	204040	157750
C9AA21	E. casseliflavus	1431300	1412200	1468100	3582200	3608200	3471200	819090	747630	586990
Q5FMA0	L. acidophilus	18907000	19117000	18645000	10002000	10587000	9753600	5040700	4522400	4887400
C4IJL7	C. butyricum	5637800	5572800	5360700	8957300	9417100	9219100	21245000	20725000	21526000
C4IED4	C. butyricum	31130000	34762000	31308000	59881000	63665000	63774000	144650000	148730000	150160000
A0A0D7M0V1	C. freundii	582700	601480	567840	1317600	1309800	1184000	384880	339210	342140
Q8XCB3	E. coli	467540	337480	434800	460340	410000	395850	205030	239420	244110
A0A0D7M4Y7	C. freundii	329870	262240	245520	545910	489220	500720	137230	146720	80756
A6TH03	K. pneumoniae	1292800	1345000	1420000	1424500	1406100	1286500	1362200	1317900	1101500
A0A0H3FMY0	K. aerogenes	132590	92947	56830	172150	229880	227410	411990	405470	439190
P0A6T2	E. coli	953290	772540	1170100	1217900	1245800	1384400	427650	522690	471640
A6TEI8	K. pneumoniae	18341	12478	12809	11541	9199.5	10201	10795	13070	5724
A0A0D7LDA0	C. freundii	111030	119680	145460	291640	289690	309190	87632	55094	86153
J7U3X0	M. morganii	4927800	4760600	4727400	1501800	1307800	1225600	2021400	1847000	2048000
C4IDZ1	C. butyricum	7956200	7413800	8227800	10884000	11236000	11489000	22581000	21732000	21868000
J7UB46	M. morganii	4060600	4004200	4035500	1171900	1175600	1072300	1684200	1763800	1769200
Q9HZJ2	P. aeruginosa	1095900	1118800	1169600	2278700	2443000	2467000	4262500	4410600	4555700
A0A0H3FLX5	K. aerogenes	5115.3	4105.1	4041.2	8384	9887	11177	6938.9	5853.2	6405.4
P0A6B9	E. coli	175120	201160	240370	362880	298900	295810	166030	196070	198990
C4IEL7	C. butyricum	4344600	4568700	4231800	6628200	6963600	6790300	14504000	14299000	14743000
A0A0F1RYR4	E. asburiae	23428000	26210000	24945000	10108000	10022000	10042000	10547000	10939000	8902900
A6T4Z7	K. pneumoniae	140420	138830	126680	50481	12751	34398	67381	59314	67566
Q839B1	E. faecalis	480450	384730	467540	861470	811750	877890	1428600	1444600	1419000
Q5LGF4	B. fragilis	2929800	2831000	3122600	11394000	11615000	11492000	5188300	5053400	4907500
A6TH93;A0A0H3FQ11	K. pneumoniae;K. aerogenes	783640	772270	771440	392960	311040	440430	586180	643480	579060
Q9I553	P. aeruginosa	1214700	1185500	1229300	2182000	2240800	2309600	3741600	3777200	3886800
A0A0H3FX95	K. aerogenes	212870	228930	290900	449870	476120	517700	658070	720390	756810
A6TC52	K. pneumoniae	2343700	2259600	2188400	1828300	1481400	1364100	1070600	890680	943290
Q8XEG2	E. coli	1849900	1928800	1895500	2195700	2252600	2202700	1097400	1316600	1197700
A6T7E5	K. pneumoniae	2843400	3158200	3278200	1367200	1011400	1188800	1571700	1574900	1512200
Q5FLF9	L. acidophilus	6032800	6251800	5632400	2729700	2097000	2376100	1234100	1328300	1311900
Q9HXZ4	P. aeruginosa	437380	537530	448450	923480	1010400	994980	1858300	1781400	1807100
Q834B6	E. faecalis	1268100	1350900	1508000	2287100	2288500	2503900	3890100	4058300	4077300
A0A4S2XGD9	C. freundii	267110	304500	260250	617740	645900	677930	250320	176610	166140
Q839Y4	E. faecalis	276970	50300	167980	499580	489770	544250	964530	802080	933290
A6TAL9	K. pneumoniae	124620	144470	115290	145030	156260	137490	69942	48663	50531
A6TF05	K. pneumoniae		16585	14151		9384.8	9325.6	7926.7	10030
Q5LHM7	B. fragilis	1028600	1115700	1215800	4766700	4755500	4768000	2301400	2091900	2239700
Q5LGN8	B. fragilis	3874600	4451800	5967300	24154000	22791000	23510000	10009000	9978000	9246400
C4IF86	C. butyricum	1126900	1201700	1356900	1819500	2085800	2023100	3878000	3620900	3708700
J7TFH7	M. morganii	2540100	2463000	2575400	760460	519020	585930	862810	996380	1026700
C4IMB2	C. butyricum	2413600	2350700	2678800	4542400	4643500	4914500	8419100	8266600	8674000
J7TW63	M. morganii	2904100	3004400	2710800	1079500	1074700	1055600	1061500	1233900	1307800
Q5LEX7	B. fragilis	1819200	1832700	2258600	8026800	8056200	8680900	3790500	3872800	3538200
A6T751	K. pneumoniae	46813000	46258000	46189000	22267000	22282000	21997000	17420000	17363000	16189000
Q9I4I1	P. aeruginosa	1984600	2108400	2163700	3558900	4139500	3682000	5401300	5363300	5582600
Q5FMI2	L. acidophilus	3505900	3378100	3466100	1996000	1581900	1547200	916240	912210	993660
C4IE70	C. butyricum	510520	555850	654900	934100	947910	880490	1619500	1665400	1720300
A6TB43	K. pneumoniae	680400	689110	697410	486500	503160	503510	306090	309120	250230
Q8X966	E. coli	4202900	4725800	4324700	5889100	5968300	5667800	2578600	2486600	2489900
C4IHU6	C. butyricum	4290400	4550300	4972700	6717400	6809900	6097400	10432000	9743500	10104000
Q9HVN5	P. aeruginosa	1149800	962390	1184500	2140800	2129700	2171900	3887100	4178000	4030000
P0AFF8	E. coli	940990	886210	937110	1268500	1190200	1219100	423830	478130	488670
A0A263VVV2	E. asburiae	416970	582590	486820	362160	434610	475590	436170	424530	443690
A6TG32	K. pneumoniae	7892900	7705500	7566200	2065500	1885500	1914700	3086400	2989500	3405900
A0A0H3FZS7	K. aerogenes	1787700	1741400	1680800	2081200	1970100	2263600	1807100	1783800	1568400
Q8XD57	E. coli	2352100	2354400	2584200	3239600	3294500	3190500	1616900	1751900	1693200
Q9I2V5	P. aeruginosa	1347600	1231400	1298000	2010700	2018900	2336400	4371400	4347700	4213000
A0A0H3FJ65	K. aerogenes		9621		14021	18691	18313	30911	36103
P37061	E. faecalis	4551100	5064700	5353900	6732800	7280100	7041400	12393000	12287000	13297000
A0A0H3FRF5	K. aerogenes	60950	60456		60714	81075	70936	213410	216550	203410
A6T6D3	K. pneumoniae	1852500	2026300	1915800	1680100	1437000	1744500	806010	1071300	837680
A0A263VLR1	E. asburiae	409410	458670	393360	97634	120660	98581	209240	199230	216340
C4IJG6	C. butyricum	3005800	3074600	3133300	4949100	5509000	5100500	10161000	10085000	10385000
Q835M4	E. faecalis	4030900	4672900	3759700	10419000	10999000	10692000	19759000	20102000	19631000
Q5FK38	L. acidophilus	5394300	5110700	5180400	2482900	2212500	2232300	1262600	1263200	1275400
Q5FML5	L. acidophilus	5405900	5572000	5287200	2504300	2184600	2263200	1470200	1445200	1520500
A6TG33	K. pneumoniae	4112700	4160200	3500100	2869400	3019200	3037300	1619400	2042500	1970300
A0A0H3JE39	E. coli	1938000	2014900	2211800	2414600	2355700	2235600	1317400	1290000	1378100
C4IDI6	C. butyricum	1105000	1064900	1097300	1649600	1707200	1783400	3270000	3167800	3243800
J7TAY5	M. morganii	9448500	8478000	8399300	3776500	3035900	3223200	3430000	3672200	3787900
A0A263VXZ2	E. asburiae	140380	154470	128570	42517	13918	28890	62893	43135	59984
V5YMJ2	C. freundii	440510	590340	570960	1699900	1409400	1313600	227140	335720	333880
Q5LAX2	B. fragilis	4268000	3945100	4658200	8731200	8536500	8872400	4564800	4409200	4139800
A0A0A5PA23	C. freundii	178890	173420	191470	397850	486430	420620	327760	338280	311890
A0A0D7LD68	C. freundii	1530700	1403000	1792500	3663200	3952700	3706500	681910	697610	745850
A6T7Q5	K. pneumoniae	1247500	1116900	1206700	590660	539340	509720	452480	493420	371180
A6TBK7	K. pneumoniae	2145200	2020000	2072000	1293000	1293500	1350000	1141800	1023500	1052800
J7SL89	M. morganii	692010	636180	600620	226820	211040	180190	290900	358830	275970
M1SX44	M. morganii	6658700	6975600	7204300	1686000	1545500	1492600	2490000	2853300	2663300
A0A0H3FUP6	K. aerogenes	167810	109470	139790	199290	214290	171670	444960	440280	459030
C4IEL2	C. butyricum	2045500	2191100	2021300	3135100	3226500	3377900	8178800	7543100	8074400
A6THJ0	K. pneumoniae	4367400	4509700	4489400	1927700	2086400	2047000	3028800	2895100	2906900
Q9HXM5	P. aeruginosa	808850	565140	749160	1411200	1657900	1465000	2834700	2782600	2805400
Q839I8	E. faecalis	6691600	6056800	7297200	7692800	8387700	8054100	14120000	13115000	13836000
A0A263VVN8	E. asburiae	444930	426890	444550	253340	279070	264930	136410	165170	206340
J7TNR9	M. morganii	3308600	3383100	3423100	946670	826220	800240	1305500	1261300	1452800
J7SL05	M. morganii	1286600	1334500	1396900	511040	516710	489430	871170	880070	833840
C4IMQ3	C. butyricum	2335300	2469600	2170000	3279000	3382900	3430800	7472100	7278200	7119100
A0A0D7LV29	C. freundii	103420	101620	108520	174550	150820	149790	78182	46581	47988
Q833I8	E. faecalis	1693000	1723000	1889100	4442900	4232800	4576400	7133800	7737000	7420000
Q5LHN3	B. fragilis	2645300	2470900	2751500	10652000	11157000	11000000	4662500	4770200	4698800
Q9HW72	P. aeruginosa	1969500	1895800	1802700	3442400	3593000	3567600	7365300	7086200	7041300
G3XD11	P. aeruginosa	4863600	4934000	5203100	9126200	9146000	9395000	13301000	13863000	13930000
A0A263VLT9	E. asburiae	454320	428920	395900	42118	23510	29926	102610	191450	129600
A0A0D9HME1	E. asburiae	405740	475320	439040	176160	143770	149500	262730	192730	225440
Q5LCH1	B. fragilis	3227700	3270800	3420300	15092000	15383000	16002000	7365200	6636500	6253800
Q5LCH4	B. fragilis	1749500	1840100	1940000	5740400	6201800	5523700	3016200	2460300	2686200
Q5FM98	L. acidophilus	5174300	4704200	4815600	2843500	2780000	2596900	1489100	1548700	1641700
A0A0H3FRH9	K. aerogenes	153840	118600	142020	258940	284790	259320	192660	202030	172840
A6TCB5	K. pneumoniae	1062300	1019400	1057300	425900	397440	381310	390380	424950	454750
J7TEB6	M. morganii	4146400	4378800	4138600	1367500	1184600	1374100	2103000	2016700	2165300
C4IMM0	C. butyricum	2731900	2868700	2919000	4213500	4382100	4560300	7502000	7071300	6979200
Q5FJI5	L. acidophilus	6595300	6341900	6076700	2992100	2746500	2732100	1460900	1501000	1599600
A0A0D9IYQ6	E. asburiae	855370	814150	838200	345510	336450	282890	364650	347630	319870
A0A0H3FPH5	K. aerogenes	48559	63611	61895	105230	105030	120710	236260	184260	190550
A0A0H3JHM3	E. coli	279740	231490	288490	307390	289080	301410	146270	122640	149070
Q835R7	E. faecalis	2003800	1621100	1674900	4385300	4937000	4992700	8289800	8364600	8378700
P0A8N6	E. coli	5654200	5667900	5873200	6935800	6930500	6308000	2965400	3135400	2897600
A0A263VX61	E. asburiae	2200500	2174000	1945400	789250	651750	626120	955970	840360	848030
P24474	P. aeruginosa	3123200	3383400	3637600	6478100	6964500	7272500	14230000	14179000	14132000
A0A0H3FYI5	K. aerogenes	41855	30797	28832	44352	57084	55419	83833	85912	88660
J7TX75	M. morganii	12725000	12847000	12337000	3621300	3337700	3628700	4679100	4724000	4817600
C9AB86	E. casseliflavus	538660	464030	508300	1235000	1337400	1234300	205640	260210	287620
M1ST01	M. morganii	7864000	7829300	7788800	3171000	2652200	2915700	3276700	3664400	3687000
A6TBX2	K. pneumoniae	42584	47881	62009	51385	36768	42595	11936	9659.1	33758
A0A0H3FZG4	K. aerogenes	95347	68760	86708	126220	133160	153990	128220	113630	137490
Q5FIS0	L. acidophilus	27616000	27751000	25575000	12465000	12225000	11331000	5266700	5395500	5793400
C4IHV0	C. butyricum	1808900	1667700	1740200	2626600	2788800	2796400	5512100	5496900	5716900
Q5L7K5	B. fragilis	1416100	1440200	1724000	7044300	7345600	7284300	3267500	3316300	2948000
J7SKE0	M. morganii	757140	734750	735240	262630	257290	285250	328030	314050	327300
J7TAF3	M. morganii	9413200	9031300	9219600	2426100	2211800	2181400	3560100	3672100	3684300
A0A263VQX7	E. asburiae	1653700	1820400	1870600	881300	768480	645500	562280	574510	585150
Q831V0	E. faecalis	4438500	4402100	4521900	8345100	8684600	8956900	16049000	16223000	15606000
A6TD48	K. pneumoniae	489510	476110	541910	502090	436400	422640	207900	219020	196480
Q5L8L5	B. fragilis	4117800	4238200	4585600	16715000	16943000	16190000	7602100	7321200	7097400
A6TFK7	K. pneumoniae	5800700	6627600	6299000	2797600	3642000	2872100	2885500	2631100	2789900
C4IF27	C. butyricum	28973000	32933000	30057000	53378000	55525000	58170000	119640000	117440000	109030000
Q5FML3	L. acidophilus	14116000	15032000	14677000	6665000	6394900	6296600	3111300	2751200	3243700
Q8XBT4	E. coli	2293400	2281100	2095600	2732000	2703500	2866600	1243100	1209200	1124000
Q5FIP3	L. acidophilus	6646800	6323300	6459700	3044900	2671700	2720300	1768100	1707500	1700700
A0A0H3JER5	E. coli	332360	207320	318240	369620	323620	228880	98023	142970	115470
A6T4X2	K. pneumoniae	682450	572140	576220	330760	366580	385940	242850	238850	181560
J7SKB6	M. morganii	22332000	22096000	22134000	6164900	5861900	5915200	6996400	7105400	7086600
P0ABK6	E. coli	6799900	6937400	5984700	8359200	8578500	8261400	3496600	3774700	3192600
A0A143I4K4	E. asburiae	33723	38009	36525	20558	12270		19668	15914	32700
M1SQQ0	M. morganii	3248400	3326600	3513700	1163200	1156100	1239800	1335500	1376300	1339500
A0A0D7LQA2	C. freundii	461950	501450	499120	1084800	1181200	1172000	312210	241350	269960
Q8X4P8	E. coli	58193	47473	55890	77821	71501	72134	11882	27160	27538
A0A243U0U9	C. freundii	4409500	4345200	4367800	10773000	10790000	10865000	3171300	3037300	2698800
A6TAI2	K. pneumoniae	1401700	1134500	1226400	908450	789740	806080	496510	468950	555430
J7U489	M. morganii	7774000	8306400	7792400	2543100	2353600	2528700	3200700	3262800	3358400
A0A0D7LBN2	C. freundii	1218900	1231100	1351100	2840500	2957400	3021400	627630	721960	595090
Q5LAN4	B. fragilis	561360	636140	795130	3294900	3209200	3206700	1423400	1397000	1215300
Q5FIJ7	L. acidophilus	18462000	18205000	17689000	8422400	7984000	7715500	4550500	4610800	4320500
A0A1D3BB28	E. asburiae	5061000	4148200	4057900	2094200	1578500	1357700	2075200	1809600	2032300
C9A7S6	E. casseliflavus	1568200	1629100	1538000	4032200	4026900	4054900	1309000	1246000	1359700
Q8XCW9	E. coli	680010	587970	679010	516620	551070	599070	420480	379270	353230
Q5FLN0	L. acidophilus	14877000	15549000	15624000	6171300	5002400	5098800	3003200	2685700	3088200
A0A0H3JRL7	E. coli	861350	760750	808300	1032400	1084400	1062200	458700	484650	458900
A6THE8	K. pneumoniae	131520	123300	114150	108390	122660	116520	117110	143590	105930
A0A0D7M418	C. freundii	439040	424010	443070	946610	861940	961040	254340	224760	203360
A0A263VVL2	E. asburiae	863350	865190	931550	409940	342650	421210	382650	448840	368100
C4IG33	C. butyricum	19740000	19833000	20508000	31980000	32655000	33362000	78301000	77803000	77139000
J7TNX3	M. morganii	3751100	3882100	3851200	1085500	1296400	1116800	1902900	1950900	1964100
Q5FLS6	L. acidophilus	4853100	5059700	4810100	2725700	2642000	2753000	1499200	1217700	1456100
A0A0D7M650	C. freundii	510490	542820	521860	1326900	1268100	1282700	351780	349040	363090
Q8XA49	E. coli	833110	831990	761580	1083000	989740	985780	451420	406940	416950
Q5FMG0	L. acidophilus	5002800	4827300	5075500	2411100	2096700	2309400	1025100	994520	959640
A0A0D7LC60	C. freundii	485020	400830	490310	1028500	997840	966700	333230	259960	349490
C4IMI6	C. butyricum	1491200	1632500	1433800	3017200	3049800	3397400	7170600	6659300	7503700
Q5LFH3	B. fragilis	2001700	2190500	2162200	9208000	9661400	9448000	4405700	4327900	4115900
A0A0D7M677	C. freundii	11478	40950	47050	45320	56546	48570
Q5FLS5	L. acidophilus	5059200	4858900	4933700	2319900	2325400	2311200	1160500	1156300	1430500
C4IEL6	C. butyricum	1661700	1629500	1495400	2544200	2506900	2363600	5162200	5203400	5460600
A0A0D7LJU4	C. freundii	1067800	999530	987410	1811300	1800100	1868000	437620	512170	455480
A6T4J0	K. pneumoniae	495370	522130	485930	356850	290460	327640	251300	248680	233230
C9ADD7	E. casseliflavus	588410	476610	524040	935120	970490	922570	321040	333590	267360
C4IFN4	C. butyricum	1575200	1684700	1680000	2459400	2876800	2969200	5146000	5156100	5520100
A0A0D7LZW8	C. freundii	1324300	1467000	1207300	2268700	1985600	1970900	651020	593470	390080
C4IJ93	C. butyricum	2714800	2707000	2654800	2576600	2654000	2683600	4191700	4175700	4223000
C4IKF1	C. butyricum	1263400	1236800	1234900	1670200	1517500	1717200	3250700	3117700	3280100
A0A0H3G3U7	K. aerogenes	42583	51238	53572	74612	59915	60574	77793	62476	75319
P0A6P3	E. coli	2631200	2469400	2450600	2873000	2415400	2589100	1266600	1319900	1155800
C9A4D3	E. casseliflavus	7946200	7624200	8128600	19301000	18963000	18849000	4279500	4072400	3984000
Q5L9B3	B. fragilis	4113400	4693500	5071400	21977000	22607000	21734000	8595600	8731000	9146000
Q9I2U2	P. aeruginosa	2938400	3128600	2721400	5407600	6373400	6617000	13016000	13381000	13321000
P0A9H4	E. coli	3091900	2956200	3049600	3981300	4318100	3996300	1818700	1743900	1764200
C4IER4	C. butyricum	2188400	2541200	2624100	3722100	4229500	4342400	8739500	8710200	8886200
Q5FLZ3	L. acidophilus	25249000	25264000	24695000	11497000	9979000	10296000	5324400	5083700	5011500
A0A0H3FQ96	K. aerogenes	14392	14035	13976	21572	20431	21483	28311	21542	25294
Q5LER3	B. fragilis	2531500	2498900	2920800	11116000	11061000	10879000	4375600	4896300	4804000
Q5FHQ7	L. acidophilus	7726200	7650500	7430600	3564100	3429400	3311000	2209100	2270600	2223200
A0A0D7LP99	C. freundii	301450	331450	331160	706300	711560	725850	213620	188010	120250
P64295	E. coli	1029900	1189400	965930	1253700	1291100	1150800	453970	470090	525350
J7SK78	M. morganii	12510000	12771000	12666000	3280700	3225500	2971900	5310000	5017400	4823700
Q5FLW8	L. acidophilus	10615000	9893100	10804000	3605200	4061100	3993300	1478700	1514700	1678600
C4IF75	C. butyricum	2805800	2613800	2557800	3297000	3799900	3854800	7016700	6967300	7479000
A0A0D7LQ03	C. freundii	1721100	1814300	1681100	4198100	3971700	3874700	1027600	802870	829600
Q5FIM1	L. acidophilus	8648100	8328300	8070600	4069000	3402200	3997900	2930200	2959300	2941900
A6TG98	K. pneumoniae	12164000	11834000	12109000	3392600	2959500	3121900	5312200	5224700	5098300
A6TCG5	K. pneumoniae	962320	911330	804980	395390	275270	382360	402850	408120	352520
J7UAE7	M. morganii	4756800	4620800	4789700	1593100	1513100	1338700	2034100	1991800	1978000
C4IN13	C. butyricum	2068500	2393300	2268000	3328200	3863700	3972000	7855600	7724700	7366900
C4IGM8	C. butyricum	2296200	2240500	2241000	3752700	4286000	4055700	8695700	8929600	9284500
C4IEM8	C. butyricum	19515000	17830000	17142000	30614000	35354000	33452000	86502000	86249000	87935000
Q836V1	E. faecalis	635990	669830	665480	1124600	1120900	1114400	1935100	1885300	2050200
J7SK01	M. morganii	4717500	4442300	4629300	1335800	1045900	1229700	1868900	1735800	1750600
Q8X8J5	E. coli	728220	691940	762310	1029400	905020	883860	415790	377190	395870
C4IME2	C. butyricum	3167300	3643400	3234300	5104100	5252400	5691500	9259700	9223300	9604000
Q8X7U2	E. coli	488560	440520	500380	745900	800950	686110	293210	271290	249250
Q9I3D5	P. aeruginosa	4458800	4952900	4878300	8967300	9276400	9772500	18259000	18172000	18231000
P0C1F9	L. acidophilus	15624000	15319000	15446000	7005000	6308700	6237100	3144500	3220700	2975500
A0A263VQM8	E. asburiae	4304100	3918900	4044900	1616300	1549700	1355800	1853200	2052800	1696700
Q5L9E5	B. fragilis	1085200	1014100	1079400	4242700	4350200	4082200	2005100	1948100	1872000
C4IE91	C. butyricum	3624300	3666800	3911600	5354800	6074600	5902800	10667000	10358000	11538000
J7TQ25	M. morganii	4938300	4966400	4836200	1270800	1040800	1235200	1928900	1799500	1913700
Q5FMB5	L. acidophilus	3283700	3228200	3293300	1708200	1754400	1621800	804690	783860	834600
Q5FLT5	L. acidophilus	2227700	2011500	2195700	1078000	1034000	1033000	575540	616900	550690
C4ILY4	C. butyricum	3336200	3101800	3149900	5285300	5518500	5776500	11527000	11722000	11928000
P0A871	E. coli	489140	633410	609800	703860	508040	603140	381480	457510	350880
Q5LHS4	B. fragilis	2444000	2367400	2812900	9917500	9373600	9219600	4472200	4319000	4344300
J7SKE1	M. morganii	8214300	7517600	6996500	2919200	3156100	3157800	3804700	3876400	3922000
C4IF07	C. butyricum	10633000	11215000	10670000	16503000	17129000	17641000	34766000	36431000	35989000
A0A0H3FTY3	K. aerogenes	83928	94798	101390	147490	145450	164860	224880	258740	249350
A0A0D7LT27	C. freundii	502060	450550	498130	1038600	1027300	1039700	227150	226760	203580
C4IJM9	C. butyricum	4103600	4712400	4810200	7030600	7132800	7516200	15444000	15473000	14578000
C9AD24	E. casseliflavus	1484800	1612100	1520000	3699400	3600700	3530600	688600	719720	624450
A0A0A5SXJ6	C. freundii	2455400	2662100	2668900	4958000	5275400	5498400	5883600	6155500	5961200
M1SVI9	M. morganii	1813900	1751800	1754600	589560	513640	570680	751360	819070	894940
A0A0D7LQN4	C. freundii	23200000	21762000	20900000	55429000	57988000	56902000	10508000	11498000	8546300
Q5FM35	L. acidophilus	22490000	22897000	22872000	10142000	10051000	9248700	4749900	4844500	4250500
Q8X7E7	E. coli	629530	606000	538930	653120	769820	679060	274220	294870	251690
A0A0H3JNF7	E. coli	172260	267600	215280	286930	213690	222070	102310	104950	93522
A0A0D7LDC4	C. freundii	301850	305260	281240	638220	746860	760710	139120	223640	155790
A0A0H3FQT2	K. aerogenes	2685300	2293800	2551300	4559500	5399900	4878100	8394600	8583300	8123500
C9AC95	E. casseliflavus	1139600	1047800	1029200	3094000	3094400	3061600	575240	620610	557140
Q831Y7	E. faecalis	193910	230720	205690	332430	343750	325870	607490	629230	554050
V5YMZ4	C. freundii	964410	1097500	1113600	2392800	2285600	2360200	543730	632650	529880
A6TES3	K. pneumoniae	380370	362460	211730	642430	636130	729190	262150	289130	239490
A6TBE0	K. pneumoniae	3395200	3365600	3403000	1652500	1558600	1607000	1682200	1571900	1467600
A0A0H3FJZ8	K. aerogenes	381480	610340	414800	664010	584090	569370	563910	635140	514000
A0A133LL11	C. freundii	265890	183170	252390	521250	547910	523070	245620	204030	319900
J7U7H7	M. morganii	2262600	2221000	2228000	662790	742990	638960	1031000	1110500	981180
A6TF30	K. pneumoniae	543900	578000	526840	391820	370390	414250	366900	356800	323520
C4IKK9	C. butyricum	19321000	19772000	21861000	32331000	35546000	36728000	74635000	77122000	73624000
A0A0D7M4D3	C. freundii	587760	581670	589680	1661700	1600200	1684700	494540	555010	478350
A0A0D7LRA5	C. freundii	538730	568770	451110	1059600	1027900	1069200	325810	412230	342970
C4ICU9	C. butyricum	4139700	4279400	4177000	7097200	7043500	7561200	14688000	14668000	14552000
C4IHX6	C. butyricum	1349300	1288400	1409400	2344900	2415400	2535100	4770900	4743300	4874800
J7TYL2	M. morganii	4467200	4863000	4380200	1378700	1232800	1352800	1815400	1814800	1910400
A0A0H3FM76	K. aerogenes	75719	48892	67973	116020	107330	162340	277160	253160	276050
C4IMN9	C. butyricum	2021200	2022700	2197500	3127500	3171700	3160600	6102400	5941900	5932600
A0A0H3FS69	K. aerogenes	37875	25140	42213	62934	47316	63130	100260	101770	102480
J7U325	M. morganii	5388000	5293900	5503900	2756600	2466200	2181500	2532400	2569200	2510000
A0A0H0AE90	E. asburiae	405610	474390	447050	164900	112560	94006	220850	215510	159480
A0A0D7LDH2	C. freundii	132200	101440	110280	280180	230400	264050	88921	90869	75505
Q9HUM2	P. aeruginosa	845560	815600	858150	1295800	1285700	1320200	2127800	2089200	2242900
Q8X6X9	E. coli	378270	257460	279130	330160	367210	397590	104680	123480	132600
Q5FJM4	L. acidophilus	18436000	18364000	17286000	7325500	7088700	6764200	3550100	3304200	3794700
J7U888	M. morganii	4984600	5093200	5078800	2800600	3028300	3089600	2763000	2553600	2748200
A0A0H3FS66	K. aerogenes	31764	30904	36157	20676	21944	29154	68201	66518	67067
Q837D6	E. faecalis	2134400	1858300	2192800	4542500	4774200	4470000	7444100	7684800	7532500
Q5FJJ8	L. acidophilus	998100	1031100	1090200	640350	680880	651580	472530	541720	509790
A0A0D7M4L6	C. freundii	496670	470150	513360	896930	883220	908480	333840	333660	351190
P08308	P. aeruginosa	13413000	13459000	14800000	25490000	29350000	30643000	57571000	58545000	60253000
A0A0H3JGQ0	E. coli	1857200	1819900	1993300	2263100	2215100	1751500	812290	865840	946660
Q5LEX9	B. fragilis	2112600	2341300	2151200	7539900	7556000	7815200	3517000	3695300	3325700
Q837W3	E. faecalis	2521500	2172400	2330200	5185800	5322500	5563600	9480900	9110500	9498200
A0A0D7LU58	C. freundii	362630	398330	391030	621230	539180	605400	318490	311160	294800
Q8X4R5	E. coli	213180	253810	244490	397240	316370	373320	125670	118130	151690
A0A0H3FW73	K. aerogenes	422570	434830	453830	941740	988220	984030	706160	732790	774750
Q9I7C2	P. aeruginosa	698320	752790	737510	1410300	1513900	1653000	2906400	2894700	2944400
Q836R2	E. faecalis	3648900	3226000	3198300	7275900	7977500	6972100	14142000	14219000	14056000
Q5L9E3	B. fragilis	2351700	2261800	2553400	11458000	11561000	11439000	5190100	5159800	4894900
A0A0H3JIP9	E. coli	124730	142180	104430	156740	151650	139350	77497	93516	71117
A0A0A5SV54	C. freundii	436680	370300	432860	880630	837420	866870	211670	213720	203900
A6T8M4	K. pneumoniae	769180	838360	883320	363090	390390	486430	328040	409810	281700
A0A0H3FNQ6	K. aerogenes	22352	18633	23198	38590	45626	39579	77266	71109	81204
C9A9G1	E. casseliflavus	2373700	2416600	2278000	5814800	6054500	5617700	1183700	1200400	1117200
Q9I3F5	P. aeruginosa	973950	1096100	1005900	1595500	1616400	1602000	3020400	3037100	3119200
A0A0D7LJ58	C. freundii	42806	35718	28253	95064	84269	77633	22495	12253	22720
Q8XCJ6	E. coli	252960	264200	251910	282730	331650	292490	134310	140210	138990
J7U8H2	M. morganii	4106400	3672900	3686800	1375800	940510	1239700	1689400	1770900	1445600
A6TGT4	K. pneumoniae	43635	40973	49505	40121	37082	39317	13214		17736
A6TH90	K. pneumoniae	953530	941630	881350	643930	644160	691100	640810	549110	665610
A6TCC2	K. pneumoniae	231490	246050	209370	97639	71644	65328	88013	108390	89547
Q5FL49	L. acidophilus	47805000	47381000	48934000	21367000	18497000	17777000	8632000	9216500	9438600
A0A0D7LDG7	C. freundii	337080	442330	386850	673450	700270	566400	193770	219290	210940
Q8X5Q2	E. coli	828510	736040	780670	916010	842830	993500	390420	399880	335220
M1SXR1	M. morganii	1357000	1318700	1352200	399430	376860	376240	568610	498730	541640
Q5FMW5	L. acidophilus	159120000	155050000	153930000	62110000	61440000	56592000	29791000	30626000	24614000
P0A9U5	E. coli	202250	148190	195170	173970	201980	218210	101270	50713	71258
A6TGW6	K. pneumoniae	56525	87285	69384	52518	60228	43330	29680	43134	35519
J7TWR1	M. morganii	7539500	7471400	7133200	2021500	1839000	1988600	2819500	2859000	2714800
A0A0D7M7C5	C. freundii	11888	12635	10933	23640	24046	26071	4084.8	5469.8	3874.5
C4IHY6	C. butyricum	1888700	1822500	1601000	2745400	3169000	3245200	7170500	6900100	6872300
A6THZ0	K. pneumoniae	313010	324210	318900	208330	328020	227130	243760	135680	158080
A0A126PUJ8	E. asburiae	1260000	1227400	1181900	454720	420380	433680	472950	419630	542740
A0A0H3FNY5	K. aerogenes	804170	710600	731550	707050	591090	591300	561140	520800	586610
A0A0H3FSP3	K. aerogenes	16508	15858	15908	31503	32839	38589	73958	67281	78918
C4ICV9	C. butyricum	1399900	1238600	1542100	1621400	1712800	1878000	3874800	3960000	3731400
A0A159YYH1	E. asburiae	894740	908090	887540	391920	335800	321050	453290	382540	406010
Q838H7	E. faecalis	665260	590760	607770	1173500	1272800	1276000	2047100	1967200	1971200
M1SB67	M. morganii	5256100	5327700	5321000	1587900	1421000	1349400	2118800	2024200	2291400
A6TGR3	K. pneumoniae	12362	9934.5	8256.4			7387.5		5609.7
A6TFB6	K. pneumoniae	1109500	1174300	1016000	620240	668610	698890	563930	473630	471050
C9A5I7	E. casseliflavus	6659700	6609600	6736400	17273000	17024000	15780000	3824900	3361200	2964700
A0A0D7LZZ9	C. freundii	275740	269980	290360	612140	600170	712690	154700	155530	58018
Q8XA55	E. coli	2988600	2989500	2861200	3541800	3340700	3471700	1476100	1275300	1565700
Q5LAX6	B. fragilis	1504700	1323400	1669300	7019700	6451100	6839700	2892300	2880300	2552300
C9AAW4	E. casseliflavus	2665900	2614400	2654600	6075700	6152500	5658200	1261000	1530500	1213400
A0A263VUN6	E. asburiae	114090	126130	95879	51572	40045	51551	65990	44175	62466
Q9I0L4	P. aeruginosa	6517200	6345700	6956800	6233600	6259800	6033600	11641000	11196000	11619000
A0A0A5SS00;A6TGH1;A0A0H3FPQ8	C. freundii;K. pneumoniae;K. aerogenes	212140	214590	202370	311960	266470	248440	139990	131580	169050
C4IML1	C. butyricum	1701400	1901800	1829100	3282600	3436000	3428900	6498900	6245600	6311000
C4IH25	C. butyricum	2042200	2129700	2053000	2971000	2870700	3158700	4937900	4956600	5083800
A0A0H3FVF3	K. aerogenes				5973.6	11182		29795	30219	28121
A0A0D7LRE2	C. freundii	919330	991150	911850	1811900	2242500	2052800	517630	417750	413250
A6TE93	K. pneumoniae	190170000	196850000	187870000	128090000	119310000	122330000	81158000	77609000	80159000
Q835M1	E. faecalis	1821400	1835500	1765900	3858400	4149300	3870100	6994400	6490000	6908100
A0A0D7M240	C. freundii	60514	73455	72241	155710	179000	155660	35057	32680	38510
C4IH16	C. butyricum	1117100	1152400	1116100	1787200	1916100	1990200	3072500	3117200	3124100
A0A0H3FKS6	K. aerogenes	245010	239960	226350	277910	387040	371230	378310	395660	377720
A0A0D7LMR1	C. freundii	63780	32030	90724	197750	191940	178670	31378	20809	12243
C9A7X3	E. casseliflavus	1386300	1407600	1443400	2647600	2581700	2640300	696880	743830	783700
J7TLB2	M. morganii	10268000	10371000	10480000	2825700	2878000	3266800	4879600	4456400	4519800
Q5FN14	L. acidophilus	6055400	6118400	5811600	2793700	2424700	2656200	1384300	1062200	1145200
Q9HZK4	P. aeruginosa	3981700	3988400	3440000	6754300	6228000	6373900	10034000	10500000	10984000
A0A0H3FKF2	K. aerogenes	13197	11381	12810	61635	74012	26657	54733	55578	60083
Q8X9L2	E. coli	454310	406060	426910	594120	455940	461510	224260	223070	184420
A0A0H3FQT9	K. aerogenes	14707	10311	8846.9	16241	22193	27806	34901	28370	38818
P0AG32	E. coli	99342	181370	137600	101990	79966	112330	12521	60883
P0A7G8	E. coli	785110	890220	761420	1067500	1033700	1034000	546690	547650	663060
A6TDT3	K. pneumoniae	2334800	2160900	1827000	1636700	1427100	1373300	1220100	1250900	1266900
C4IMF6	C. butyricum	2241200	2431600	2199600	3037700	3420700	3413400	7060600	7355200	7139200
C4IHV7	C. butyricum	4881700	4937400	5198700	7660900	8086500	8958800	14616000	14512000	14391000
A6T6Y0	K. pneumoniae	563470	501260	631150	559230	511910	485330	226660	201250	216930
A0A0D7LMW0	C. freundii	47247	53487	49764	131150	127790	125040	27671	27450	25746
Q5LCE8	B. fragilis	408600	476030	450080	1121100	1226600	1220900	666280	611030	623030
J7TWP9	M. morganii	3398900	3281100	3359800	962710	1012600	1110100	1384000	1523000	1354200
A0A263VND6	E. asburiae	11994	8658.8	18031	11986	10773	25752	14755	12611	22229
C4IEQ2	C. butyricum	898670	968240	909410	1519000	1525700	1529500	2999300	2984800	3145400
P0A860	E. coli	1030000	852230	923880	1314800	1124700	1226800	534710	488580	431110
J7TRU5	M. morganii	951650	1023800	974440	333840	264890	273770	381890	381980	355970
J7TPX9	M. morganii	2689600	2680300	2847600	737110	711120	790610	1235500	1118900	1179200
C4IJ90	C. butyricum	13914000	13472000	14732000	19412000	20809000	20442000	37514000	36348000	36941000
Q9HV48	P. aeruginosa	675210	744910	815800	1387200	1376800	1597800	2443100	2464400	2585800
A0A0F0R427	E. asburiae	308400	289400	281720	177570	204050	191170	177140	145630	188930
A6TB35	K. pneumoniae	2242600	2066500	2302900	1368900	1479400	1493000	848250	978810	955740
M1SQ44	M. morganii	3163300	3233400	3146900	788260	812750	675800	1313100	1392600	1380300
A0A0H3FMI1	K. aerogenes	349690	350020	315470	464000	501880	631270	1111600	1058200	1373200
Q5LET9	B. fragilis	937690	888900	875240	3915300	3906300	3956600	1839300	1851400	1746100
G3XDA5	P. aeruginosa	1678400	1520300	1623900	3065600	3409100	3519900	6603300	6857600	7162500
A6TF40	K. pneumoniae	759880	780190	825700	431430	404220	408990	341380	372610	351060
A0A0F3Z9A4	E. asburiae	168370	166330	152010	57575	46465	66892	66912	68634	72887
A6TC50	K. pneumoniae	484100	434160	480820	137680	105350	102830	172190	181640	193030
C4IJA1	C. butyricum	492260	632720	619760	918560	996840	1099600	2012800	2023100	1957800
Q5L9C8	B. fragilis	968470	1126700	1089400	3666300	3749000	3689800	2151700	2044400	2220600
P0A7I6	E. coli	215140	245570	251250	324730	278910	300700	139580	108780	116620
G3XD89	P. aeruginosa	816240	824750	951390	1957500	2229700	2180100	2945500	3019700	2726500
J7TQ61	M. morganii	5159300	5062400	4968700	1385600	1268700	1124900	2144200	2002600	2193700
Q5FMT9	L. acidophilus	9544400	9578800	9261600	4488700	3809200	3906900	2158000	1832100	1804300
Q8XBC5	E. coli	1536100	1491700	1498900	2414900	2298000	2199700	1164600	1232700	1243600
Q8X8H1	E. coli	204990	224670	238120	271890	284870	268450	94763	117120	112430
Q8XDE9	E. coli	2551000	2569200	2457300	3491700	3172400	2966200	1273900	1368400	1140300
A6T5I4	K. pneumoniae	859190	794970	901620	693270	692320	679680	446580	424940	390250
A0A0D7M3R2	C. freundii	133780	119970	130600	298260	308850	293210	72719	100150	65432
A6T5M4	K. pneumoniae	421940	438620	439760	709550	608800	654430	262640	235740	234760
Q82Z22	E. faecalis	1980600	2120200	1910500	3622800	3834300	3696900	7262800	8059100	7589000
A0A0A5R220	C. freundii	116530	104080	106470	193980	190220	145640	45195	34878	31284
J7TNP0	M. morganii	4731000	4700200	4509800	1301700	849960	995550	1928000	2029100	1718600
P0ABD6	E. coli	797890	824940	596630	896340	976970	896910	459020	379670	389110
P0A7B2	E. coli	73065	70336	73264	50514	54803	43899	40043	31625	36922
C4IDG1	C. butyricum	2320300	2502100	2381200	4607800	4289700	4228600	8394900	8834500	8360600
C4IMB3	C. butyricum	4417400	4368500	4201800	6171000	6514500	6561100	11145000	10781000	11261000
C4IJH5	C. butyricum	1525600	1352900	1496200	2437200	2647400	2548700	5056400	5204600	5479700
A0A263VQ41	E. asburiae	2443500	2446800	2472000	559240	619060	706210	1178300	989530	1090600
J7SL90	M. morganii	2547200	2221100	2369000	1049300	1080900	852020	1089800	1091400	1082300
J7TFG1	M. morganii	13794000	14302000	13439000	3742200	3608500	3327600	5172000	5602100	5544600
Q9HZP5	P. aeruginosa	925040	904470	1074000	1662800	1687300	1809500	3231600	3376100	3223500
Q5FIW3	L. acidophilus	18489000	19051000	18243000	9862900	8955100	9223500	4867700	5526300	5340300
M1SBJ9	M. morganii	8858800	8432000	8253200	1886600	1911500	1747700	3130500	3205100	3152000
A0A0H3FQ37	K. aerogenes	559840	572640	545170	701900	677360	737400	579360	529500	524110
A0A0H3FUP1	K. aerogenes	110680	115730	163880	150910	172160	152920	141710	133040	187080
C4ILW0	C. butyricum	1862600	1717200	2004700	2511700	2577300	2868200	5658000	5882500	5518600
Q5FKY2	L. acidophilus	11965000	12395000	11578000	6471500	6156200	5926200	2852700	3452500	3126400
C9A806	E. casseliflavus	449020	396040	413990	877900	932800	832570	326000	325550	316260
J7TG96	M. morganii	2582700	2701200	2290500	816800	768920	871420	1061200	1016400	992460
Q9HW93	P. aeruginosa	336620	290840	313670	751700	726470	719690	357510	338110	318160
Q8X9B6	E. coli	542840	529930	561730	741880	710050	724800	215020	353410	312860
A0A0D7M4S9	C. freundii	382820	346520	382670	941650	852360	970590	279440	219320	216210
A0A0D7LSF7	C. freundii	1358600	1551800	1473900	2252600	2163400	2190300	743090	593700	713730
A0A263VXB7	E. asburiae	299410	256720	251810	57047	47946	89171	101330	124550	115590
A0A0H3FJQ3	K. aerogenes	353790	358170	365710	348010	355630	379580	433480	396610	496870
A0A0D7M134	C. freundii	450020	461290	487750	1028900	1106900	1046200	309120	351070	343240
P0AG22	E. coli	234340	250220	236450	344040	426650	292690	159630	153110	123510
Q9I2T9	P. aeruginosa	1177300	1197500	1225500	2220700	2297300	2171700	3376600	3573700	3415800
Q5LGR9	B. fragilis	400960	425180	406150	1570700	1571600	1574400	859710	809910	840350
A6TD56	K. pneumoniae	119170	159800	119980	126590	151740	128680	79518	85027	76296
Q833I2	E. faecalis	1025000	906030	1071700	2472300	2523300	2417500	4032400	4222600	4218000
A6TCW1	K. pneumoniae	325330	219600	278930	188280	223520	164000	116090	156000	113810
Q5LG64	B. fragilis	9798800	8444500	8527800	44963000	42533000	40479000	18140000	17396000	16756000
P13794	P. aeruginosa	10704000	11093000	10076000	23013000	26642000	28726000	48813000	49379000	52121000
Q5LHV0	B. fragilis	500650	459610	468060	1798100	1921900	1749800	791740	861890	776990
Q5L8J2	B. fragilis	1215100	1311000	1464000	4033400	3927000	4029700	1936200	1705100	1681000
P58694	E. coli	892870	977360	1013700	1279900	1138100	1175800	555550	500360	580100
Q9I5Y4	P. aeruginosa	249690	260680	240150	430650	495070	478000	854320	873270	966220
P0AEB4	E. coli	109330	104800	110300	140420	131280	118810	35458	49928	30057
A6TF98	K. pneumoniae	981610	995480	877010	802490	755080	742470	499410	535730	477700
Q5FMB0	L. acidophilus	160380000	161960000	164760000	68912000	59781000	64795000	28098000	32751000	30608000
A6TBX0	K. pneumoniae	107650	91133	88923	101780	103670	81688	49592	60556	42653
A6T4E8	K. pneumoniae	1181200	1310500	1162000	1058800	949870	1005400	617880	501430	514750
J7TRT3	M. morganii	4197100	3781900	4298100	1398900	1355000	1208900	1811200	1908900	1632500
J7UA30	M. morganii	1441900	1485500	1482000	610890	520680	532720	636200	648700	619050
A0A0F1D189	E. asburiae	102490	91313	104420	15983	9735.3	23259	41555	32068	38975
Q5L7E6	B. fragilis	1468000	1445400	1385700	7496400	7264500	7407900	3072500	3170900	2860600
A0A0D7L7S0	C. freundii	659480	577370	618540	1635700	1583200	1429500	313150	389160	296020
P38100	P. aeruginosa	996550	942460	949910	1786900	1992700	1970200	3507100	3496600	3578400
Q5FMK0	L. acidophilus	3976.5	3994.1	2967.7	6011.6	6025.8	6327.2
Q5FLM2	L. acidophilus	1900100	1882500	1823700	1021400	989960	1004900	650570	626510	671670
A6T6Q6	K. pneumoniae	31507000	31937000	32521000	20964000	20839000	19365000	20843000	21471000	21889000
A0A0D7M5B9	C. freundii	318460	310790	326130	803890	749730	751710	199400	186250	175190
Q9I0J6	P. aeruginosa	746880	792980	636430	1475600	1675900	1938200	2738400	2682400	2610400
A0A263VWP8	E. asburiae	509890	493810	478410	139650	114180	77817	178730	227380	231360
A0A0H3FQS4	K. aerogenes	437690	388250	286830	512120	595840	588130	920700	885210	777730
A0A0D7LWL8	C. freundii	799460	837910	828960	1719900	1628600	1684900	563370	439780	456730
Q5LGL5	B. fragilis	1831200	1551600	1981000	6831100	6562800	6698700	3138100	3090400	3130500
A0A0H3FZT7	K. aerogenes	3372500	3285300	3875600	4998900	5817600	5512500	10841000	11457000	11410000
A0A0H3FIZ7	K. aerogenes		42291		40304	39648	41364	83665	96091	85026
A0A263VNR6	E. asburiae	1388600	1319500	1342900	348160	407770	280660	479580	529690	522970
J7U8U7	M. morganii	3645500	3779700	3637700	1088600	924430	785650	1491400	1586000	1584800
C9ACB2	E. casseliflavus	1474900	1485500	1545400	3047200	2978100	2973600	991960	856680	888890
Q5FMJ3	L. acidophilus	189950000	184260000	197090000	75979000	67655000	65952000	33295000	34454000	35921000
A0A0D7LXE2	C. freundii	6167400	6837100	6378900	8070100	9077500	8415200	3281600	3654000	3345500
A6TAL8	K. pneumoniae	100860	62843	98008	113440	136720	118750	63083	62357	47862
C4IJ35	C. butyricum	336680	306550	250780	478640	483240	561180	1144800	1035600	1075400
Q5FIS8	L. acidophilus	11645000	11457000	11486000	5489600	4713500	4964400	2774600	2824500	2752200
C4IMQ4	C. butyricum	2321400	2373400	2415100	4574600	5075700	5203900	6914000	6478800	6841300
C4IML4	C. butyricum	1114600	1159100	1096800	1707000	1889400	1880700	3530500	3497200	3819200
C4IF65	C. butyricum	26914000	24209000	24611000	38281000	40902000	41510000	90047000	92625000	92957000
A6T726	K. pneumoniae	297680	229440	310780	192090	151670	219580	134550	137470	145180
Q9LCT3	P. aeruginosa	1035600	1064900	1111100	2099100	2361300	2303700	3597300	3578800	3769600
A0A241Q6R1	C. freundii	483300	486650	495380	879060	975080	952170	219010	278090	250800
A6TG73	K. pneumoniae	1966700	2494500	2007800	872940	971290	904260	847110	703140	723250
A0A0H3FRF9	K. aerogenes	79068	171340	175870	182560	261800	270810	363760	429440	420770
P0ADS0	E. coli	110060	102520	111730	117540	120100	110740	74625	65376	57710
A6TCH1	K. pneumoniae	1081600	1000200	962260	416650	472770	456200	348170	369300	469200
C9A599	E. casseliflavus	389280	390570	390890	899560	901190	920780	242980	186960	240790
Q5FL04	L. acidophilus	26818000	25406000	26493000	12532000	10824000	11502000	5613100	4832200	4441300
C4IHA1	C. butyricum	174240	250290	155140	380420	195760	357770	805500	782860	861380
A0A0H3FL39	K. aerogenes	77877	76017	85972	124210	166990	147320	297800	282090	312370
A0A0F0QYN2	E. asburiae	18780	14351	17400	4845.5	5558.5	3769.6	6826.3	6480.7	5889.5
P0AE07	E. coli	865210	829600	826770	926270	920150	805220	559090	581840	472000
Q8X728	E. coli	47374	61817	39363	39130	55933	59914	28487	25992	36910
Q8XCX9	E. coli	525680	534300	553170	743540	744140	685460	258130	361370	281630
C4IDR2	C. butyricum	2496200	2636900	2696300	3555800	3236200	3910400	6990400	6980200	7038800
Q5FJM3	L. acidophilus	20621000	20931000	20520000	8742500	8220400	9302200	4986100	4025500	5069900
A0A0A5USD0	C. freundii	173360	148010	131050	452510	446750	439650	66249	33822	53843
Q5FKT1	L. acidophilus	10568000	10333000	11012000	5122300	5026000	4383100	2595100	2656200	2504800
A0A263VT86	E. asburiae	1635100	1338200	1424100	259520	129380	391420	493470	750130	566810
Q5LEQ6	B. fragilis	688670	895150	912920	3568100	3629700	3815500	1657400	1466300	1672200
A0A0H3FPY5	K. aerogenes	51550	66834	54184	65314	51912	41262	38714	29593	51442
Q8XDW9	E. coli	426390	467780	466680	676240	653490	712550	269530	286100	264370
A0A0A5UXI4	C. freundii	1036400	1015700	986500	1458500	1462800	1445700	835340	880410	781520
Q833I9	E. faecalis	4460400	3499400	3550600	8504500	8684800	8445400	14569000	14377000	13919000
Q9RGY8	L. acidophilus	10441000	11116000	11145000	4607500	4549700	4933400	2249600	2390400	2109600
J7UB04	M. morganii	3071800	2854400	2828700	819790	701250	720430	1392100	1270900	1357200
P34750	P. aeruginosa	899030	980670	877620	1826600	2069100	2020000	3429600	3418900	3233100
A0A1B2JP19	C. freundii	14920	8689.3	14797	16506	27725	28836	4541.5	7032.9	6685.6
A0A0D7LLD1	C. freundii	266710	259350	281770	639450	607330	557240	109420	136550	123740
O52762	P. aeruginosa	1216900	1226600	1126300	1766100	1994200	1967800	2863600	2710800	2912200
Q5LDC1	B. fragilis	640320	617300	633920	2049000	2330800	2408700	1270800	1274500	1336300
A0A0D9JFC6	E. asburiae	558540	641010	584800	169730	154300	147580	245840	252760	279330
Q5L9B1	B. fragilis	914180	1018200	1040800	4693900	4777700	5080100	1962100	2365400	2053100
A0A143HW10	E. asburiae	8432200	8412100	8039500	1995800	2055300	2007800	3160400	3262700	2924600
A0A0D7LC75	C. freundii	117250	112570	85834	239160	225790	221850	56323	55555	40607
Q830N9	E. faecalis	2212200	1900100	2125800	3486700	3993100	3840200	8150800	8149800	8308700
A6TGI6	K. pneumoniae	522540	430050	458350	444730	606480	510530	230250	219170	221940
Q8X611	E. coli	147180	161680	155170	169270	193500	211570	87464	71706	87970
P0ABI1	E. coli	364000	296090	358150	429940	454630	372020	179370	141660	187900
Q8XD55	E. coli	232810	201380	213130	291710	295530	303640	118480	132370	194250
C4IEK7	C. butyricum	418940	522870	488700	965520	1021200	958230	1283000	1299500	1200100
P58256	E. coli	8323.9	9060.9	14182	19954	18561	19821	13369	21639	18379
C9A9J5	E. casseliflavus	908760	946860	937160	2034300	2457000	1977100	757210	560310	594130
Q8XCE2	E. coli	313130	347920	279610	442230	377530	371700	213340	159650	202730
A0A0D7M546	C. freundii	2367100	2668600	2516800	5124700	5235700	5136200	1239200	1266900	1094500
A0A0H3FKA4	K. aerogenes	40255	48453	47811	61173	74836	72322	143800	129110	147290
A6T6C3	K. pneumoniae	745240	617570	616250	599480	675730	739600	385780	371890	482430
Q8XDC8	E. coli	155660	151280	161400	190730	161180	211290	87098	102990	100950
Q5L8V2	B. fragilis	638930	663840	686260	2625500	2711400	2721000	1281200	1335800	1238400
P0A9C7	E. coli	1846700	2079800	2268700	1846400	2333400	1896900	860380	873130	978550
Q8XE32	E. coli	1324900	1062800	997960	1073500	1075900	1217100	519370	553250	551720
Q5LAN3	B. fragilis	584630	549330	477280	2169200	2159900	2105600	997130	903140	894730
Q5LC11	B. fragilis	1315500	1442000	1589200	4479200	4787000	4806500	2046600	1976900	2070600
Q8XBP7	E. coli	467650	467160	471730	506820	563880	538730	307830	291010	294360
C4IEZ8	C. butyricum	2510900	2911500	2144800	5133400	4909100	5621200	12024000	12550000	11593000
Q8X708	E. coli	1147900	1100400	1055500	1438600	1247700	1315200	826610	687070	834730
P66024	E. coli	91000	94975	101250	104740	102390	90018	49857	34039	49733
M1RIE5	M. morganii	10192000	10277000	10254000	2958700	2778200	2367800	4100000	4194700	4188200
A0A0D9J011	E. asburiae	367880	359520	382160	171360	113260	136120	151820	178030	175110
A0A0D7LWP1	C. freundii	461630	389440	409940	952910	962620	989960	223070	240760	192870
A0A0H3FRG8	K. aerogenes	351700	386600	363510	403960	355560	402410	572900	575550	590240
A0A0F1DGL4	E. asburiae	1715200	1748300	1765600	950800	1016800	960070	875750	878480	808650
A0A0H3FLB4	K. aerogenes	586530	594250	590340	298660	309960	297110	732930	713940	690340
Q5FL35	L. acidophilus	6851400	6328700	6681400	3092000	3052700	3203000	1790700	1526600	1496800
A6T5E0	K. pneumoniae	709080	815850	937010	1431200	1417300	1638800	1009500	998670	961310
J7U4G8	M. morganii	2495900	2479400	2444900	874040	825540	839050	1103300	1139500	1121800
C9ABG5	E. casseliflavus	953680	996690	1051700	2795900	2771600	2766400	625630	627100	496010
C4IF00	C. butyricum	2919200	3431600	3518700	5599200	6082600	6061600	13930000	13484000	14430000
A6T8J5	K. pneumoniae	25895	25278	21769	11280	8648.2	12256	10014	6801.8	9035.3
Q8X773	E. coli	2045900	2088000	2284500	2647000	2442800	2500300	1080800	1144300	1092100
Q9I3D1	P. aeruginosa	2764100	2616400	3072100	5678700	6090100	6285100	13629000	13533000	13756000
A0A263VM93	E. asburiae	12784		12547	22394	14833	13517
A0A263VPI4	E. asburiae	52653	47727	55774	10843	8628.7	13901	24380	25108	24175
Q5FML0	L. acidophilus	6142600	6060600	6089100	2722300	2740600	2581400	1386700	1316700	1336000
Q8X5U9	E. coli	44134	38937	43207	41192	39216	63897	33896		14695
P62622	E. coli	228620	197340	227970	237220	195030	199960	88464	76240	105890
A0A0H3FKY8	K. aerogenes	34303	45386	48541	65353	72421	82962	136460	118110	153960
J7TZT3	M. morganii	20686000	20049000	19256000	4886800	4062100	4247300	8109700	8840200	7445300
Q8XE27	E. coli	686510	709070	650650	841710	934940	834300	357060	290780	240740
J7TCT9	M. morganii	584060	637180	577390	191030	181620	148180	251120	236210	248910
A6TCD4	K. pneumoniae	197520	186560	198550	148050	143070	150530	223380	184910	215180
C9A7V6	E. casseliflavus	523610	559370	580250	1316400	1155000	1273400	536570	512480	565910
A6TAI7	K. pneumoniae	137300	103200	143750	84806	114510	107200	58264	12235	42648
Q9I1F5	P. aeruginosa	546600	767010	664760	1234400	1207500	1550300	2859900	2667200	2979400
A0A263VR58	E. asburiae	3539.6	5490.4	4696.1	6383.5	5937.5	8691.3	5350.5	6016.1	6964.6
Q8XBJ9	E. coli	820700	854760	823090	1017200	1022900	1077400	429870	459600	425410
C4IMK8	C. butyricum	3295400	3672500	3767900	6481800	6741000	6440800	14351000	15243000	14890000
C9A7M2	E. casseliflavus	1734400	1547900	1767900	4841100	4534100	4693400	1177300	1164600	1131400
A0A0D7LNR8	C. freundii	100800	111220	121070	185710	185910	202020	96283	89321	86967
A0A0D7LUQ9	C. freundii	109220	111970	125300	312820	314180	243890	49393	66478	69215
P53593	P. aeruginosa	2499100	2644800	2889500	4889800	5309700	5702900	11413000	10773000	11091000
Q8XCX2	E. coli	310530	337090	337360	273800	289720	299310	106840	129800	76126
Q5L8U5	B. fragilis	1628400	1877800	1748400	4374600	4407400	4098900	1846100	1944000	1954600
A0A0H3G1X4	K. aerogenes	14810		8073.1	24299	18474	15545	41883	34742	37995
A6TAG7	K. pneumoniae	387130	405930	357200	280520	284290	299020	186020	167520	184500
A0A376FES9	E. asburiae	12527000	11550000	11993000	9877500	9392800	8465500	4818500	5098100	4506100
A6TEJ5	K. pneumoniae	236590	237920	247980	277840	255800	213370	85558	93147	118390
G3XD87	P. aeruginosa	447480	619370	558530	915800	868540	938310	1828000	1705800	1879200
A6T6G7	K. pneumoniae	64241	52246	56588	33464	41629	37911	23274	29413	17972
P0A911	E. coli	17077000	19497000	17847000	31379000	29898000	28518000	8620000	6992600	7758300
Q5FJC6	L. acidophilus	6965000	7299100	7293600	3051800	2889500	3160400	1676700	1463800	1564000
Q5L8I8	B. fragilis	1039600	954900	1049700	4625200	4641800	4827800	2095900	1952500	1853100
C9A7H3	E. casseliflavus	387890	414740	379240	981730	1037500	985990	214700	223090	169990
C4IMH7	C. butyricum	2190700	2007200	2090500	3361400	3438600	3180600	7062700	6536400	7159000
Q5LDR6	B. fragilis	742530	745300	826270	3626100	3532200	3744000	1530200	1537600	1490300
C4IHQ6	C. butyricum	2442900	2425200	2524300	4569000	4846900	4993800	8719200	8333800	8781700
C9A8M2	E. casseliflavus	3057000	3170500	3230700	7910900	7943400	7729000	1637100	1545800	1348600
Q9I2T8	P. aeruginosa	1271800	1416000	1300300	2342200	2530600	2410900	4508300	4289800	4443100
C4IE73	C. butyricum	7163600	7449400	7936200	12747000	14281000	14007000	25465000	24449000	25282000
A0A0D7LT90	C. freundii	737680	814660	679690	1994700	1991200	1878000	410950	392140	342520
Q9I0J9	P. aeruginosa	570020	638780	559570	844210	880860	909460	1522700	1391400	1530200
Q833H0	E. faecalis	859240	875840	991010	1590900	2027900	1888600	2817800	2737100	3120600
Q9I2W9	P. aeruginosa	2094600	1717600	2177200	2699000	2380800	2472600	2983200	3017100	3078400
C4IMN6	C. butyricum	2294600	2141000	2412200	2949300	3235100	3141500	6510700	7024300	7012000
A0A0H3FUD3	K. aerogenes	167530	119360	243930	325540	545710	493880	927690	1162800	926110
Q9I5U9	P. aeruginosa	394220	360350	268310	707180	725400	766960	1550200	1594500	1545000
A0A0F1D834	E. asburiae	833760	785010	799750	323240	233170	251910	317860	311450	418400
Q9I083	P. aeruginosa	932730	921480	844250	1876000	2103300	2089700	3404300	3436900	3392600
P13982	P. aeruginosa	6543200	6194800	6278800	13741000	13851000	14280000	30173000	33322000	30591000
Q5L8L9	B. fragilis	1810500	1801500	2154000	7812600	7770700	7376900	3368100	3271400	3580200
J7TD55	M. morganii	1071800	983560	1029600	336540	273510	225860	492080	504820	500000
A0A0A5R463	C. freundii	45307	46595	40878	93245	75224	72422	26220	23796	23970
A0A0D7M0Y8	C. freundii	26444	34930	33874	106430	68495	63935	19755	13072	18363
A6TEA5	K. pneumoniae	26803000	24825000	26553000	64335000	61836000	62915000	12899000	12723000	12309000
C9A5I5	E. casseliflavus	6570800	5874000	6557900	16533000	16558000	16145000	3328700	3138600	3199200
Q9HXN2	P. aeruginosa	703400	750960	752390	1583000	1569100	1524100	2248100	2261900	2237900
Q839G1	E. faecalis	1676400	1369000	1745800	3994800	4591100	4004000	7347900	8613400	8244900
Q5L9U9	B. fragilis	890770	961740	868630	3067100	2892500	3058900	1450300	1353300	1296000
C4IEC6	C. butyricum	851120	1009200	908340	1621200	1799300	1904900	3536200	3454500	3742500
Q5LDR5	B. fragilis	507240	481780	600340	1851000	1883900	2027000	883400	753690	789310
A0A0A5T013	C. freundii	103980	112540	105100	301260	302000	296350	66722	51396	57269
Q9HVA2	P. aeruginosa	3020600	2973300	2830800	4883700	5294300	5201100	9118200	9150000	9213000
P0AEY0	E. coli	220650	280360	222570	285240	303170	307930	140790	111230	141180
A6T6R6	K. pneumoniae	223800	215390	193880	100040	81359	81921	93326	92479	86428
A6TCD0	K. pneumoniae	83942	78924	75450	49174	51874	49916	47366	52861	51772
A0A0D7M5F6	C. freundii	1156100	1718400	1284100	1805800	1672900	2505100	1103500	1050500	1197900
Q838R5	E. faecalis	1078400	1031000	1026100	2152900	2142700	2026900	2393000	2363200	2317400
Q5FLL0	L. acidophilus	10211000	10250000	9935100	4590700	4706700	4568300	2309200	2103400	2199200
A0A0H3FVL1	K. aerogenes	126040	131560	137000	287140	221470	288500	100430	106440	105640
C4IHX1	C. butyricum	1569100	1593300	1529300	2267300	2584600	2485200	4785900	4723300	4773000
C9AAP2	E. casseliflavus	2941700	3137900	2876400	7708800	7603200	7661200	1486100	1651900	1335100
C4IKU7	C. butyricum	1104600	1175300	1181100	1641500	1882300	1933600	4195000	4457000	4223100
C4IHG8	C. butyricum	1810100	1876100	2098900	2959200	3171000	3344200	7216000	6929100	7163400
A0A0A5QYF3	C. freundii	1869100	1893800	2152400	4630200	4525400	4990500	1048900	1043500	928430
A0A0H3FZH8	K. aerogenes	8615.2	6705.8	7901.3	2545.6	6879.9	5198.9	10935	12194	9295.7
A0A0H3FMQ0	K. aerogenes	80112	83361	86024	189190	185730	199890	310310	347590	366280
J7U4U6	M. morganii	596590	594740	482330	192290	229110	232590	292120	314070	300160
A0A1D3ALV0	E. asburiae	198740	169310	198000	95251	34347	73124	81624	103710	26736
A0A0D7M487	C. freundii	2070000	1990300	1971800	4316700	4046100	4067900	1159400	1155600	993290
Q5L886	B. fragilis	689860	549510	568930	2597800	2367400	2431100	1098600	1127200	1155600
J7TWZ3	M. morganii	2696300	2695800	2658100	1102000	1147500	1102800	1262300	1309500	1257900
Q9I0L5	P. aeruginosa	1917500	1630300	2010600	4028200	4558000	4349400	7311500	7498000	7330500
C4IEE7	C. butyricum	998470	944130	907410	1446500	1504100	1487300	2718000	2651600	2835400
A0A0D7LJD3	C. freundii	228500	231630	254140	514070	545410	535250	134650	144190	132760
A0A3B7P359	C. freundii	52528	45086	42706	86453	90124	92151	29678	18777	26542
A0A0D7M1F1	C. freundii	49309	47778	60144	129390	105150	106720	21670	32105	26460
A0A0H3JLY7	E. coli	106420	85321	123780	154150	168320	159630	160100	138090	174190
C4IJ95	C. butyricum	1536200	1630400	1637200	2593300	2973200	2938400	5557100	5572600	5609800
A0A0F1DHV3	E. asburiae		6895.3
A0A0H3FMB6	K. aerogenes	17928	19080	12086	44131	43213	50950	12540
Q5FM39	L. acidophilus	17069000	17317000	17279000	7206200	7139500	6319900	4142600	3827700	4231200
A0A263VP17	E. asburiae	650940	598840	659330	346170	298040	257110	371660	441940	389940
Q5FIQ9	L. acidophilus	4219500	4240300	3972300	1932700	1719900	1813800	1039000	1043200	971950
Q8X641	E. coli	10547	12193	10236	18959	22314	16727	7621	6860.7	5330.3
A0A263VUV1	E. asburiae	143920	138150	176380	173390	153260	100240	121710	99832	104510
Q5LA41	B. fragilis	2432100	2508300	2755200	5459000	5467100	5512300	2406200	2553300	2540000
Q9I0J7	P. aeruginosa	1158500	1129600	1107400	1438800	1392600	1477800	2006200	2050100	1903000
A6TEA6	K. pneumoniae	9766000	9000500	9264400	22042000	19641000	20937000	5520900	4869900	4562500
C4IJI9	C. butyricum	1459300	1290600	1493500	2714800	2795400	2623700	4626900	4699900	4850100
A6TG67	K. pneumoniae	434030	402410	436400	295480	211480	244300	219610	200360	189010
Q5FMI6	L. acidophilus	4951300	4914200	4999800	2463100	2261900	2436500	1332500	1124300	1334300
J7TEV4	M. morganii	3051200	2928500	2813100	985900	849050	871150	1177100	1305900	1181300
Q8X733	E. coli	357970	436370	353170	396660	309700	390110	160870	200040	120440
J7SK25	M. morganii	8212200	7867000	7960500	3242200	2991200	3015200	3024000	3659700	3316400
Q836Q9	E. faecalis	428480	632090	493100	990580	912590	831550	1703900	2248900	1979500
A6TD68	K. pneumoniae	493570	524990	442750	384910	432820	319970	231700	133040	162640
A0A0H3FKZ4	K. aerogenes	28362	20517	22925	23197	19275	40437	46394	66904	56685
A6T6Z1	K. pneumoniae	302620	302200	291620	246390	274760	274780	92813	144600	151270
G3XD24	P. aeruginosa	253630	197290	205660	362670	413610	434450	871370	825010	852760
A0A0H3JCR2	E. coli	431750	455340	415420	413570	381420	394920	225910	217100	211600
Q5FLA7	L. acidophilus	3628300	3838000	3759300	1960000	1912300	1911100	1042900	988160	1038000
M1SN86	M. morganii	1063800	1038600	926730	322900	341460	336420	358630	323620	360370
A0A0H3FNC6	K. aerogenes	45695	42825	53416	151650	143040	138420	300800	267130	275720
Q5FL60	L. acidophilus	2432300	2492000	2411000	1489200	1297600	1332200	597670	742920	693630
Q836A5	E. faecalis	2253400	1986700	2243000	4214700	4675500	4748400	8503600	8985600	8931900
J7TWY7	M. morganii	9470500	9556400	9542600	2799300	2587800	2609700	3660500	3671000	3741000
Q5FJN0	L. acidophilus	11229000	10870000	11285000	5534000	5106500	4865100	3059000	3133900	3026400
A0A0F1RKE9	E. asburiae	80592	81710	91132	21454	21023	21583	24050	30314	24085
C4IEY4	C. butyricum	1024200	1028400	1061800	1825200	1528800	1731600	3512700	3276100	3323300
A0A0H3FQR6	K. aerogenes	51108	53697	52740	53391	51953	49991	132790	125990	119750
A6TGQ1	K. pneumoniae	110510	110690	112980	280700	318640	289990	248720	231990	246280
A0A263VRA4	E. asburiae	411640	420020	448380	151930	162390	161150	210170	187890	189630
P37798	P. aeruginosa	2119000	2267900	2157500	4100400	4589500	4446500	7205500	7029500	6869200
A0A0D7LG85	C. freundii	237710	223720	266040	551140	532780	536770	157860	135450	162720
J7U4L9	M. morganii	1110400	1083500	1104900	413690	417320	394560	581300	583630	582610
A0A0D7LMF8	C. freundii	780840	825970	888480	2079000	1960400	1903500	500930	388420	535880
Q5FJQ3	L. acidophilus	9620800	8595400	9741600	4915200	4961600	4366800	4309000	4908600	4841900
P0A819	E. coli	94995	87909	110920	112220	113380	100460	59491	41263	62539
Q8X9H8	E. coli	555770	496810	619210	675290	704710	687230	326780	287970	310580
C4IJH2	C. butyricum	1126700	1365100	1272900	1977800	1867600	2220000	3876000	3624800	3714900
Q9I3G5	P. aeruginosa	1210600	1172900	1237600	1896000	2192300	2202200	3595200	3660200	3700600
J7TZK0	M. morganii	24772	18498	19613	9731.9	15490	16057	12864	14129	16430
C9A9D7	E. casseliflavus	4599800	5180500	5097500	12810000	12224000	13374000	3156200	3186300	2600100
Q5FKU9	L. acidophilus	4399200	4104000	4150000	2035200	1693300	1729000	1023100	997760	909690
C4IJM4	C. butyricum	1005300	1033900	1304400	1649800	1756600	1846900	2441600	2423700	2450700
C4IEZ9	C. butyricum	5649900	5595100	5187800	7608100	8723500	8809800	18362000	18532000	18167000
Q9HZJ5	P. aeruginosa	662430	701880	659610	1243700	1423700	1259200	2309100	2231100	2236700
M1SJ48	M. morganii	1423600	1414200	1373600	415060	441240	424930	541750	589860	590990
Q9HXU0	P. aeruginosa	1212700	1089300	1178200	2602600	2758700	2947400	5316500	5097500	5507400
Q82YZ7	E. faecalis	518960	501400	532680	707100	638640	820550	1279800	1255900	1351800
Q5LD89	B. fragilis	1050400	986190	960430	2921400	3122000	3117400	1400300	1377800	1404200
P48372	P. aeruginosa	1200000	1139100	1270700	1917100	2071600	2028800	3368600	3120500	3581000
A0A0A5P9X8	C. freundii	1642900	2243000	1991200	3387300	2915300	2635300	851440	716820	628970
A0A0A5UPP0	C. freundii	767910	865490	653280	2049400	1987300	2011500	373400	378050	438870
A0A243TKL4	C. freundii	337870	341660	338980	940080	909670	910290	219960	180120	156870
Q5FMN6	L. acidophilus	19714000	19349000	19339000	9802600	7933500	8444100	4092400	3943600	3669100
C4IEM7	C. butyricum	16676000	17018000	15925000	28699000	28983000	30099000	76043000	77345000	74170000
P0A6H6	E. coli	1049600	1120000	1110200	1395200	1537000	1342900	668470	612500	875260
Q82ZJ2	E. faecalis	541030	410790	480270	931840	1013400	1092600	1824000	1833500	1734300
Q5LEW4	B. fragilis	969760	734350	936490	3874800	3713800	4022600	1563500	1622400	1694600
C4IN19	C. butyricum	1602800	1963100	1979700	3191300	3414800	3627700	7828200	7752000	7361500
A6T4I9	K. pneumoniae	1146300	940840	1005700	365690	453010	408460	429260	463260	467990
A0A0D7LL33	C. freundii	166070	148010	153880	250960	241430	235730	102120	117320	100380
A6TCE4	K. pneumoniae	415400	366360	442960	394370	346260	349820	228490	219740	219890
C4IDX6	C. butyricum	1177600	1314200	1399500	1639400	1804700	1844000	3765200	3549000	3817900
A6TDV1;A0A0H3FJI2	K. pneumoniae;K. aerogenes	251050	241620	312440	173780	252920	196190	190490	213910	162070
Q5LHW3	B. fragilis	1509300	1843400	1630900	8621100	8931600	8759400	3804900	3810300	3399800
A0A0D7LD13	C. freundii	509550	497480	535500	873600	906360	879850	804480	823010	698450
C9A8T1	E. casseliflavus	915510	943240	1134600	1404500	1288100	1476200	701950	625560	727450
C4IE47	C. butyricum	330560	389250	370980	522480	502710	495390	1037600	1117300	973520
A0A0F0R8R8	E. asburiae	16239000	15889000	15698000	3172200	3384600	3288300	6202200	6539600	6915300
Q5LC76	B. fragilis	1365900	1438500	1412200	3889600	3880800	4080100	1682300	1697000	1493500
Q9HWC6	P. aeruginosa	5779600	6667600	5860600	12256000	12351000	13729000	24639000	23881000	25187000
Q9I696	P. aeruginosa	319080	337130	335460	562170	543580	667310	1006000	998420	944460
C4IEM6	C. butyricum	28686000	27394000	29724000	40865000	50507000	48462000	110960000	113580000	115190000
A6T733	K. pneumoniae	1007600	1040200	979800	375550	400690	345820	449100	402600	405370
C4IEB6	C. butyricum	2386000	2342600	3122300	3877100	4145000	4635000	8638900	8655800	8790600
C4IL49	C. butyricum	878330	790290	894720	1397700	1555900	1321100	2961300	3065500	3030300
Q5L7C4	B. fragilis	4712700	4066100	4323700	19264000	18159000	16809000	7848700	7749600	7413900
A6THT4	K. pneumoniae	1410900	1535800	1538300	1123700	1102900	1151900	627010	642710	630130
A6T4E4	K. pneumoniae	208970	237980	236140	104640	113230	163510	107920	116940	109300
C4IJD6	C. butyricum	2840900	2476700	2591100	4783700	4796200	5115600	5220300	5304400	5293500
A6TC43	K. pneumoniae	891060	866500	799990	545850	510950	435080	358080	397110	192700
J7U5R1	M. morganii	1789400	1753700	1953000	617400	532220	510360	784780	777870	687780
A0A0F1D6G7	E. asburiae	53993	69061	61385	27710	15879	36441	29528	11162	24894
Q7AD06	E. coli	4800100	4616500	4701700	4226800	4195600	4273000	1995500	2171400	2034500
P0A6P6	E. coli	138690	161990	184390	213840	190030	203620	80185	86403	90344
Q5LBR2	B. fragilis	1283000	1038400	1461100	5763500	5111400	5150000	2143600	2263100	2030100
Q837J2	E. faecalis	511270	445610	449790	831410	780050	881050	1314100	1285400	1244000
A0A0D7LKN2	C. freundii	210390	218910	175190	498310	454340	425640	130730	94986	84749
M1S7K6	M. morganii	4108400	3938600	4176700	1253600	1160300	1153800	1788900	1643500	1764400
P0A6K8	E. coli	190200	176670	220000	199340	197460	189680	91184	100530	91209
A0A0D7LQ29	C. freundii	500070	492050	465200	1051800	961090	1021200	194590	271130	355430
C9A9F8	E. casseliflavus	3746300	3639000	4839700	11545000	10939000	11254000	2567900	2365600	2840600
A0A0H3FQ63	K. aerogenes	54743	48107	70369	75289	76580	67808	90121	98378	68773
Q830Z1	E. faecalis	2312300	2573300	2524200	4403800	4852300	5049900	8684800	9428400	9030700
Q834X9	E. faecalis	383840	419460	367960	834970	892570	935390	1285800	1194400	1242200
Q59638	P. aeruginosa	3124500	3044100	3349600	5603400	5844700	6085500	11648000	11304000	11212000
A6TB20	K. pneumoniae	1295500	1221700	1288800	942970	785210	871650	581410	562490	589020
C4IIM1	C. butyricum	3490900	3605500	2927700	5382400	5583900	5781900	10150000	10458000	10989000
A0A0H3FLD8	K. aerogenes	1105600	1030900	951680	1006200	906700	958890	669680	608700	680240
J7U2R0	M. morganii	1452500	1361200	1443700	510690	424350	405040	584770	511040	538790
J7SK27	M. morganii	1167900	1193700	1246900	369010	292260	293230	474300	472800	528870
C4IJC2	C. butyricum	2789900	2510400	2552600	4758700	4643500	5074800	8649000	8656300	8881500
C9A7R4	E. casseliflavus	1797400	1699800	1899000	4024900	4053700	4156000	1222900	1170000	1098200
Q5FKI4	L. acidophilus	4887400	4956300	5062900	2246100	2208200	2093000	1742600	1542400	1720700
Q9HTV8	P. aeruginosa	575880	631250	561040	896520	916000	888330	1653500	1688500	1695700
J7UA18	M. morganii	6945300	6625600	7230400	2088300	1566500	1485100	2757800	2697300	2540900
A6T9Y5	K. pneumoniae	27522	42488	18958	26659	29793	47899	20861	21275	13940
Q5FL70	L. acidophilus	7693600	8087600	8028500	3548100	3276900	3175600	1896100	1882600	1693000
P0AFG5	E. coli	105080	112520	106370	129220	146280	161430	75720	64067	54762
A0A263VP74	E. asburiae	213820	161860	189770	89973	61195	54718	103970	78522	95294
J7U765	M. morganii	22684000	20092000	19689000	5945900	5152200	5434700	7069300	9554200	8894000
Q9HTV1	P. aeruginosa	593530	779220	688520	1435900	1316800	1495500	3212400	3197400	3250800
Q830Q6	E. faecalis	1314100	1137800	1072700	3234700	3936700	4013000	7547300	7865300	7081600
A0A263VQM0	E. asburiae	1372000	1295000	1305500	305620	383160	334110	613250	565670	530040
J7TMF8	M. morganii	1207900	1221100	1182500	470080	417070	406090	575070	579440	581080
Q9HXH0	P. aeruginosa	869040	766280	834830	1408800	1567300	1545200	2686100	2652700	2720600
J7U6C4	M. morganii	1414400	1405800	1384200	461750	479210	445060	680720	709710	790640
Q9HZP6	P. aeruginosa	1526300	1824800	1449600	3314200	4194800	3827100	7622700	7598100	8563400
V5YMZ1	C. freundii	341540	184070	291180	758760	703580	712010	247690	193580	169140
Q5FKW1	L. acidophilus	15983000	16469000	15654000	6472000	5536600	5600500	3975800	3869900	3608400
C4ICV7	C. butyricum	4753900	4389100	4306300	5597300	6481700	6156200	11853000	12240000	12439000
A0A0H3FQQ8	K. aerogenes	44298	38842	64543	50363	91450	76163	119770	116990	116190
A6TBL6	K. pneumoniae	1395000	1534800	1399900	1340100	1239900	1315500	626040	585780	618580
P0AB72	E. coli	1399700	1403400	1286700	1908900	1906300	1840200	720260	628240	738240
A0A0D7LX67	C. freundii	231870	197850	197430	274780	279340	276810	112660	99374	144470
Q8XCH2	E. coli	248400	230050	232570	304140	312800	259290	127650	139820	141320
C4IMU0	C. butyricum	1053700	1190100	1094100	2150900	2126200	2237900	4870700	4889900	5294200
P0C0V1	E. coli	448160	432040	405890	564460	569340	611760	296220	272110	278190
Q8XBN2	E. coli	675230	649980	609610	921730	810340	957740	891620	898610	961210
C9A7W9	E. casseliflavus	1145100	1134400	1146200	3285000	2944500	3138900	627620	597550	612760
A6T6Y5	K. pneumoniae	107260	109510	87395	94995	109590	111790	66365	68847	67978
A0A0H3FJ77	K. aerogenes	17488	28400	30848	44454	32659	40025	84001	63128	78381
A0A0A5STU2	C. freundii	724910	784210	751510	1511000	1423700	1522100	411640	385480	317180
A0A263VS47	E. asburiae	866640	937680	948940	315370	305580	252160	367960	400110	431240
Q5LHE6	B. fragilis	2125700	1921000	2290400	9924300	9814900	9828400	4290500	4337500	4267200
Q5FM87	L. acidophilus	18276000	17593000	17064000	7407400	6872100	7613400	3852600	4229300	3982200
Q5FIQ6	L. acidophilus	3793500	3780900	3649600	1936400	2015600	1917900	964910	947220	939710
A0A0H3JCB9	E. coli	396030	684840	616610	965430	821530	820340	262920	371780	407640
A0A0A5P9D6	C. freundii	626670	780050	739150	2137800	2061000	2012500	410850	441540	337860
A6T5U4	K. pneumoniae	1002400	1016900	884210	365610	376010	384530	472590	424850	440740
A0A0D7LL78	C. freundii	91847	65583	101040	195150	162890	214840	49190	60622	69054
C4IF49	C. butyricum	33740000	31195000	32484000	53178000	56868000	58476000	118200000	116360000	119820000
Q5LB17	B. fragilis	2115100	1921700	1960100	7737400	7838600	7759700	3524500	3297900	3472600
A6TAK4	K. pneumoniae	926830	920250	880760	717330	750690	677700	451420	451700	468850
C9A7V5	E. casseliflavus	6952900	6719000	6781600	18752000	18768000	18308000	3833800	3573900	2887500
Q9HW91	P. aeruginosa	37540	52780	45692	73719	52268	70443	128110	122560	146660
Q5LAQ0	B. fragilis	876340	838060	988120	3433200	3506000	3483700	1478700	1509000	1537500
A0A0D7LXA1	C. freundii	17157	18761	13900	27631	30337	28464		7228.4
Q5FMH5	L. acidophilus	10763000	10509000	10835000	5263000	5062000	4719800	2281300	2234900	1924500
Q8XA13	E. coli	518000	502770	491840	611940	643190	597380	346590	317400	371660
Q5FI48	L. acidophilus	12371000	12594000	12277000	4954900	4954300	4671500	2545800	2571300	2282600
A6T6B7	K. pneumoniae	54388	37744	58684	31673	31556		18698	30023	23434
A0A0H3FSJ9	K. aerogenes							5750.7
Q835M3	E. faecalis	3702600	3671500	3800700	7932700	8277400	8087700	16754000	15438000	15183000
A0A0D7M1S3	C. freundii	906070	703120	929780	1766800	1689900	1769500	627710	526500	572880
A0A0H3G2S9	K. aerogenes	17015	28037	31344	71845	129320	126550	155830	159730	200490
A0A0D7M3Q8	C. freundii	45682	38237	48702	100360	121670	119120	35177	22320	22956
Q5FM22	L. acidophilus	47759000	49955000	51895000	21411000	20924000	18883000	10033000	10153000	9788300
A0A263VKG7	E. asburiae	55098	78212	44870	70591	46775	67629	94000	93396	90713
O82851	P. aeruginosa	2666900	2474000	2570500	5027100	5155200	5639700	12014000	11745000	12095000
Q835J8	E. faecalis	649080	716630	737550	1452900	1439300	1532600	2765000	2693100	2776900
A0A263VT78	E. asburiae	3409400	3427400	3310000	1077400	630800	776240	1404600	1434700	1482500
P69799	E. coli	2393500	2699300	2660600	3339600	3343100	3207000	1507500	1454500	1290100
Q5LDC2	B. fragilis	480640	482820	514670	1651600	1644600	1708400	885780	862640	897650
Q5FJN3	L. acidophilus	4002400	4219100	3950000	2115400	1944400	2027600	1566000	1568100	1647700
Q5LGN1	B. fragilis	842870	657440	879380	2950100	2927000	3158100	1402200	1369200	1280300
J7SK75	M. morganii	2282000	2136300	2142200	573700	511560	481350	896130	714220	918550
A0A0H3FTL9	K. aerogenes	13576	9823.9	14700	9989.3	14193	17888	21529	21436	21420
Q8XEA7	E. coli	2432200	2186600	2402900	2760700	2854000	3145000	1192000	1247300	1172000
A0A0H3FIR6	K. aerogenes	480080	475570	488620	1141000	1018300	1201100	1956400	1964000	2002700
Q9I7B8	P. aeruginosa	455240	456140	485160	1006900	1018700	1049100	2040000	2026500	1989000
Q5FL61	L. acidophilus	1943700	1658200	1767500	1009000	922300	898820	360240	530400	464740
Q837V3	E. faecalis	413620	398230	450880	819230	878530	1004600	1474500	1536500	1580600
A6T693	K. pneumoniae	802660	744200	784860	634230	601010	636690	613090	538860	515950
C4IDZ2	C. butyricum	9000400	8343500	7577600	14163000	13762000	15385000	32161000	33002000	33319000
A0A0H3FRA0	K. aerogenes	310620	291880	287680	451000	534770	518660	1031000	1035800	953600
A0A0D7M4Y2	C. freundii	476540	439640	449640	1055700	961880	962420	196590	257400	208870
C4IL31	C. butyricum	770890	808880	822250	1107400	1240700	1333000	2514300	2497100	2532900
C4IG51	C. butyricum	524600	546080	483370	690110	775870	745900	1107100	1075100	1143700
C9A585	E. casseliflavus	846570	945380	920000	2029500	2022100	2079200	1019300	1063500	1123600
Q839J8	E. faecalis	655150	549990	614230	1190200	1134400	1074800	1873500	1791500	1766600
A6TE24	K. pneumoniae	200010	223580	190780	109450	127960	125720	83783	71912	57595
Q5L935	B. fragilis	291240	308890	417450	1428900	1626500	1548000	659230	622590	590200
A0A0H3FRQ2;A6TDT0	K. aerogenes;K. pneumoniae	15231000	15331000	14718000	12290000	12898000	11992000	11183000	11191000	11758000
Q832R0	E. faecalis	511120	493030	505490	1240300	1283300	1300700	2215100	2108800	2244600
C4IF76	C. butyricum	636930	589560	632090	981370	1124500	1019000	2164100	2392400	2408900
A0A263VX03	E. asburiae	151360	253310	212390	95184	121310	80941	63187	77231	66505
A0A0H3FKD9	K. aerogenes	11171	14654		29415	34103	35409	58610	41438	62706
Q5LJ11	B. fragilis	281240	336980	326770	1272600	1118400	1238200	484600	551310	499370
A0A0F1DBK8	E. asburiae	90147	66200	64863	50255	38781	70809	45648	52555	40427
A6TA68	K. pneumoniae	2744700	2907800	2412600	4934700	4591200	4337400	752420	1434200	673880
C9A4M5	E. casseliflavus	907300	848350	918730	2194500	2069700	2201700	619660	569470	648240
Q5LHT0	B. fragilis	923140	892940	1056800	3912100	3995900	3791800	1751900	1754100	1689400
Q9HVJ1	P. aeruginosa	1319400	1086800	1505300	2574100	2663000	2779000	5313000	5059000	4978200
C4IHQ1	C. butyricum	3237200	3570700	3673700	3657800	3370600	3363500	5392300	5543100	5707800
C4IMA9	C. butyricum	1577400	1387900	1701000	2236600	2455400	2395900	5570700	5692500	5480600
P0A3B3	E. coli	483310	500120	544390	719500	702940	631250	534060	506470	569700
C4IHS2	C. butyricum	2334500	2335400	2326600	3458600	3825000	3954500	7093900	7330800	7338700
C4ICX9	C. butyricum	1959400	1689800	2125800	5629100	5837300	6151000	3749100	3116100	3718200
C4IKX7	C. butyricum	1399400	1519900	1437200	2120900	2174900	2263000	4538100	4217000	4488500
C4ILF2	C. butyricum	1579400	1607800	1368000	2185200	2443100	2351300	3920400	3742500	3751600
C9ACS1	E. casseliflavus	1229200	1494200	1438800	4205900	3859600	3707800	869640	772090	601370
M1S9G4	M. morganii	2387100	2475100	2411900	968210	945120	839390	1233300	1287900	1208900
Q5FJ04	L. acidophilus	18566000	17569000	18233000	8452600	8055700	7351200	3858200	4021500	3617400
Q5LGR0	B. fragilis	1298800	1290700	1299200	3970100	3905300	4134400	1733400	1800400	1662200
A6TCC3	K. pneumoniae	158270	164690	163410	103300	84244	93655	90807	90085	90893
C4IDK4	C. butyricum	1021600	990310	814330	1642200	1559900	1716500	2859500	2630700	2792400
A0A0A5ST89	C. freundii	4539200	4184000	4354400	5780100	7053000	4759600	1343200	2262600	1784900
C4IJD4	C. butyricum	41253000	38774000	41949000	65882000	70285000	74855000	146050000	148020000	149270000
Q5FLW7	L. acidophilus	3125700	3245200	3204400	1494500	1458700	1382000	775170	615600	915900
A0A0D7LLQ7	C. freundii	290650	204170	247390	608490	673620	712290	163340	113380	169300
P0AEQ5	E. coli	1174500	1107100	1307800	1325200	1653500	1481000	547670	346730	553600
A0A263VUA7	E. asburiae	695530	757610	742030	291250	285330	281320	436370	435850	413300
P60908	E. coli	211480	221180	213200	264060	251670	269890	112060	130980	110290
C4IK85	C. butyricum	10657000	10380000	11403000	15791000	17193000	19329000	46198000	45960000	46149000
A6T7Y2	K. pneumoniae	452780	435840	447770	248310	219740	235210	169780	193920	176810
Q5FLF7	L. acidophilus	9522400	9033400	8685100	3903400	4312400	3824600	1779100	1751600	1887600
J7TE05	M. morganii	3017500	3292800	2944100	1065800	924750	950280	1088900	1326900	1238400
A0A0D7LJE8	C. freundii	423230	346200	349050	863450	921250	932020	187590	242270	179110
C4IJ04	C. butyricum	3292500	3478200	3326900	5275900	5636000	5843500	12553000	12656000	12318000
Q8X8V9	E. coli	832650	850180	819390	1123100	1288300	1060100	483090	521150	434120
C4IF55	C. butyricum	22724000	21268000	22986000	34720000	35566000	36463000	78409000	77426000	80288000
A0A0H3FYU2	K. aerogenes	101940	104200	105850	155960	179510	163240	317490	311710	328540
M1SB37	M. morganii	209070	176660	157450	73310	35670	64654	114460	96788	101480
C9A9I3	E. casseliflavus	1008700	820270	933940	2381600	2340200	2395100	958040	991870	976050
Q8XA46	E. coli	158890	125770	116570	175760	179700	143270	46060	63266	60978
A0A0D7LIQ5	C. freundii	287780	231750	254040	571040	601340	611940	150040	169340	116100
A0A0H3FW85	K. aerogenes	174230	176670	159800	297360	320950	299360	352400	338460	403570
A0A0D7M3Z7	C. freundii	434880	430400	465840	1109400	1127500	1072400	270810	207000	206460
A0A0D7M4V9	C. freundii	183230	187470	136570	439980	422830	389920	100870	114440	61110
J7TEF4	M. morganii	16369000	16598000	16702000	3988700	3350700	3796000	7090800	6059000	6598600
J7TQ04	M. morganii	3192600	3272600	3063600	866910	809720	939310	1363300	1367600	1348500
Q5L9F3	B. fragilis	1427500	1363900	1590800	6211500	6585200	6266800	2807400	2744600	2625400
C4IIK9	C. butyricum	5115700	4664400	4601800	5589500	6674700	6336200	10074000	10508000	10667000
A6T500	K. pneumoniae	881770	879050	776350	634180	581490	580100	334450	330390	363680
Q9HVI7	P. aeruginosa	908870	876730	912320	1763200	1905000	2015800	3906700	3854200	3919600
C4ILR8	C. butyricum	1295100	1444700	1404000	1761500	1896700	1966500	3636600	3679100	3902600
H7C793	E. faecalis	169620	170850	138780	289810	294570	270180	371750	438410	428600
C9ACJ6	E. casseliflavus	659250	744520	753690	1797700	1876600	1853300	553400	439400	447050
H7C713	E. faecalis	1146400	1072900	1130500	2532600	2599300	2539700	4621100	4773800	4654300
Q5FL69	L. acidophilus	3297800	3238100	3159100	1193200	1039800	1057700	539560	578750	592770
O52759	P. aeruginosa	3237400	2502400	2366800	5810900	6624200	6853200	12562000	12773000	13080000
A0A0D7LNA1	C. freundii	109500	148980	94561	370940	360250	324500	95456	109090	56116
Q5LBP6	B. fragilis	7413300	8591600	7582300	39444000	40185000	40415000	16358000	16147000	17094000
C9AAM5	E. casseliflavus	184090	149870	204560	380970	399040	397280	121250	93523	89279
A0A0H3JS22	E. coli	936460	875850	858070	1023700	1072900	946840	554970	611120	618650
J7U6B0	M. morganii	2372300	2279100	2445100	690030	535300	646960	946650	1001000	1125700
Q8XB35	E. coli	109090	166970	109300	149100	158140	142540	33228	75673	64609
C9A7R1	E. casseliflavus	657980	531400	628040	1518600	1562300	1611200	385000	393670	261280
A0A263VVG9	E. asburiae	10801		9585.8	6549.3			6489.6		4178.9
A6TBJ6	K. pneumoniae	405720	394950	447550	289540	296490	279740	217440	181320	172940
Q5LFD7	B. fragilis	1040400	1013500	1067500	4551000	4680900	4605000	2089900	1813800	1915900
A0A263VWG7	E. asburiae	232110	248080	245300	53749	34742	59442	93941	85579	89027
Q5FM65	L. acidophilus	12494000	13126000	12006000	5604400	4939700	4432500	2458100	2505500	2243300
A0A263VVM9	E. asburiae	254870	245520	187690	31235	35201	39609	57690	77311	92178
Q9HVM4	P. aeruginosa	395580	437830	479390	759040	807100	808510	1382800	1417800	1457400
A0A263VSQ0	E. asburiae	343260	297930	327060	95492	99947	103590	130720	111430	152730
A0A0D7LFQ4	C. freundii	651040	686920	682750	1710200	1705600	1687900	379640	372670	351860
M1SS24	M. morganii	5521000	5702700	5300800	2361100	1961900	1867100	2691400	2672100	2651100
C4IE55	C. butyricum	1080200	1181500	1289800	1968000	2051100	1969800	3291700	3360800	3257100
A0A0H3FTC2	K. aerogenes	1343900	1015000	1600500	2061800	2151500	1938700	4686500	5190900	4806400
Q8X7N8	E. coli	2268100	1960300	1896600	2400400	2550500	2404100	944060	986920	1073600
A0A0D7LTA3	C. freundii	66190	41061	48062	176260	149280	173700	63797	64055	61928
C4ICZ5	C. butyricum	5704300	5212700	5825000	9447600	9909600	10399000	21055000	19863000	21105000
Q9I4I2	P. aeruginosa	357980	478550	493110	1460600	1526700	1686500	2823400	2693800	2959400
M1SLE6	M. morganii	707070	629590	621530	247750	248140	266160	294410	310930	300370
Q8X668	E. coli	412940	415610	414650	520110	565580	544020	311040	311150	299030
Q5LAP0	B. fragilis	14832000	16530000	15277000	68557000	68893000	67488000	38654000	35459000	35482000
Q5LIB5	B. fragilis	1261900	1351600	1522700	4671700	4552000	4615900	2122000	2011600	2074900
J7TAS5	M. morganii	8861200	8843300	8814400	2323700	2374000	2470900	3849900	3606900	3832300
C4IE08	C. butyricum	2375100	2112700	2243000	3968900	4011000	4459100	9037100	8980800	9147400
Q5FLL1	L. acidophilus	10831000	11297000	10826000	4912100	5043500	4664500	2810700	2839900	2741100
A0A0D7LHH5	C. freundii	84664	81467	94415	202890	229770	220060	68277	89034	65345
C4IHN7	C. butyricum	1454400	1594100	1638900	1949000	2042300	2293100	4869700	4818700	4753900
C9ACB0	E. casseliflavus	278410	262520	228880	506440	573310	566780	152660	139830	120780
Q830U6	E. faecalis	325060	337050	360580	767670	803880	819650	1445800	1358700	1479400
C9ABP4	E. casseliflavus	884810	808220	881850	1389000	1458500	1432400	398720	403330	441480
Q5LI75	B. fragilis	1526800	1516700	1693500	6763200	6763900	6733000	2830400	2975800	2570000
A0A0A5UX69	C. freundii	36294	31802	41152	68735	91071	87587	17693	6679	14117
Q5FJN6	L. acidophilus	7496600	7809900	7525600	3332000	2985200	3118200	1591500	1710800	1775000
Q5LD82	B. fragilis	966190	963230	1108400	4527600	4358300	4349100	1888600	2055600	1866500
J7TVJ1	M. morganii	10734000	11388000	9889000	2988100	3513200	2858400	4472100	4680400	4090900
A0A0A5SU05	C. freundii	6008900	6333700	6038300	16345000	13353000	12877000	3175500	2810900	2224800
C9A557	E. casseliflavus	592760	410760	563220	1032800	970530	984290	222720	206590	235040
C4IHD6	C. butyricum	403200	396090	430940	640580	668020	811740	1666900	1667600	1721000
M1SHA3	M. morganii	1092600	1077900	1025200	339000	308960	304160	496230	428680	454950
A0A0H3FPA3	K. aerogenes	753200	810020	752580	1726800	1411900	1902100	2699300	2297800	2346800
A0A0H3FJ38	K. aerogenes						6208.7	8739	5882.3	7231.7
A0A0H3FPK7	K. aerogenes	11817	16026	7436.7	27300	21410	23224	40346	36546	46890
C4IN17	C. butyricum	949820	1158500	1143400	1514100	1722800	2191600	3533500	3423200	3562400
Q8X762	E. coli	1413700	1323600	1211000	2027900	2066700	1817200	631330	697130	642440
A6TFR2	K. pneumoniae	86448	106480	87572	108820	117630	107680	29314	53065	57015
A0A263VPF2	E. asburiae	162960	151510	200910	4571.4	6408.7	4612.3	87783	39368	56014
Q9I502	P. aeruginosa	685950	624190	712930	1293300	1376000	1330700	2376400	2396900	2489000
C4IEX9	C. butyricum	2941200	3103500	3152500	4557300	4298000	4622900	7766400	7742700	7808400
C9A7L8	E. casseliflavus	1007900	1103700	1032600	1920000	1944600	1899400	1005900	1032500	832590
Q5FIN5	L. acidophilus	4033100	4106900	4087800	1906800	1666100	1773800	1107200	1190500	1157600
Q5LEU0	B. fragilis	2028000	1688700	1865100	8453400	8660800	8339800	3651200	3782800	3532800
A0A0H3FS37	K. aerogenes	46302	45462	47825	87939	39405	74152	228290	200320	278850
A0A0D7LCC0	C. freundii	196570	177670	134410	425770	335530	388880	74445	90929	87062
Q834K4	E. faecalis	554520	542680	556030	826260	975090	1024600	1645800	1542400	1545100
Q5FMI7	L. acidophilus	2192900	2228900	2194900	1274400	1074900	1180200	683920	629750	580540
Q5LAY5	B. fragilis	817510	844630	804260	3298300	3409000	3488700	1517100	1509500	1664900
Q5FIZ6	L. acidophilus	1093300	1117000	1040800	538430	520150	511030	334690	317290	310520
Q9HX33	P. aeruginosa	230930	268210	325790	618210	690610	685740	1334000	1293700	1341200
C4IBX1	C. butyricum	21259000	20394000	20679000	32455000	37390000	36658000	81284000	80135000	79801000
Q5LE35	B. fragilis	857280	770230	957100	3059500	3109800	3115300	1292400	1389700	1206300
A0A263VSG0	E. asburiae	180650	180510	211440	54528	40745	57718	65730	77693	82044
Q839I9	E. faecalis	970450	926250	886030	1653000	1703900	1755200	2675000	2654400	2927500
P0A7E7	E. coli	1679300	1558600	1604100	2117200	1796600	1983400	921560	813420	838050
Q5FMI0	L. acidophilus	6809200	6450700	6416300	2942100	2766700	2904100	1388000	1368300	1109500
A0A0D7LYV7	C. freundii	1145200	996390	1125500	2160600	1562700	1785800	432210	387490	346620
Q5LJ19	B. fragilis	1509400	1373600	1665100	6380200	6547500	8036100	3293900	3119000	2828900
Q8X666	E. coli	600250	589710	575070	669310	686400	623190	329120	309750	267990
C4IKL1	C. butyricum	4258500	3444300	4398000	6054300	6296200	6919500	12318000	11840000	12341000
A0A0D7M378	C. freundii	2018600	1953200	1961400	4454600	4075200	3844000	1358200	1356900	1251300
C9A4V3	E. casseliflavus	2358700	2384600	2844100	7020500	6087700	6622800	1485700	1559500	947030
A0A263VRB1	E. asburiae	360790	344840	338630	115960	145620	85902	185090	169520	194030
C4IIB9	C. butyricum	2923500	3081600	3092400	4579500	4886900	5358700	11482000	12416000	12021000
C9A4D2	E. casseliflavus	3664400	4019900	3499600	8425100	7968500	8557400	2117500	2024900	1897000
A0A0H3FQU2	K. aerogenes	22290	21987	18616	36105	45876	32945	70503	79551	103760
H7C7A0	E. faecalis	7348000	9101100	8544600	16232000	20124000	20579000	34952000	37220000	36444000
A6T6E9	K. pneumoniae	155900	163160	152290	70126	51626	61269	52885	65061	57069
J7U395	M. morganii	1461700	1568300	1391600	664290	554530	513450	727910	668060	729100
A0A0D7LZX4	C. freundii	62844	64099	74941	146370	152980	142160	41890	40545	49030
Q8XCT9	E. coli	653160	740330	691940	623290	683440	689650	260280	231320	249280
Q5L8D6	B. fragilis	2148300	1870800	2500400	9505600	8994500	8970900	4010800	3982500	3531500
A6T720	K. pneumoniae	2204100	2171500	2133200	1841000	1898500	1595200	989090	983360	1155400
A0A263VS14	E. asburiae	567610	539680	626010	162680	145910	173920	249770	230200	226280
J7TS86	M. morganii	2815800	2737800	2588000	728230	723410	747190	995440	967650	922300
M1SRQ1	M. morganii	2998700	3011500	3131100	1391000	1516200	1368700	1442900	1528400	1487000
J7TKP6	M. morganii	1276400	1166000	1260500	351870	247560	236470	514640	476780	498620
A0A0H3FZI9	K. aerogenes	21029	39936	22802	58812	63418	60532	106350	99368	109060
C9A8P6	E. casseliflavus	947510	908700	1108000	3447000	3659900	3699800	1348300	1115200	1117900
Q836G5	E. faecalis	249970	199100	243170	453130	492120	488940	965090	1009800	992530
Q9HU15	P. aeruginosa	354210	336290	301160	751290	718420	710440	1496900	1409500	1524800
Q5LG61	B. fragilis	498360	556800	561100	1877100	1906100	1905900	836040	850070	801200
C4IHJ9	C. butyricum	3037000	2569500	2973600	5420300	5463600	5701400	10254000	9954500	9631300
Q5FM90	L. acidophilus	34676000	35292000	34603000	15083000	13676000	13594000	7007600	7028600	6243700
Q5FM89	L. acidophilus	65223000	66076000	60228000	28409000	26844000	26550000	12542000	12269000	12729000
J7SKG4	M. morganii	3981000	3989400	3766400	1172300	1015700	1042700	1796300	1577000	1865700
J7TDI5	M. morganii	46686000	45519000	45956000	7402500	7360500	7375000	14999000	15844000	14719000
P37062	E. faecalis	3180000	2892000	3046200	6114700	6400800	6709300	11433000	11254000	11462000
C4IEC8	C. butyricum	771750	741580	770250	1204800	1348100	1374200	2640300	2633300	2663800
A6T7Z4	K. pneumoniae	1134000	1040700	1143100	667050	565400	647280	510790	396340	542640
A0A0H3FRL6	K. aerogenes	28442	32194	48266	81233	76159	116720	167410	221480	231900
A0A0D7LQH2	C. freundii	55609	66422	39291	142380	148410	132450	63463	54052	47168
A0A263VLI0	E. asburiae	68662	58064	78150	22070		16676	39638		30947
J7TNY5	M. morganii	15441000	14776000	14975000	4033500	3249900	3201800	5095500	6085100	5342700
A0A0H0B621	E. asburiae	140540	117590	149290	107640	101280	83200	88793	75449	68242
A0A0H3FPF3	K. aerogenes	52332	49830	41933	53476	34850	54736	66480	73924	81825
A0A0D7M5U4	C. freundii	518440	533890	461040	1220500	1311100	1270100	316410	285070	165710
C9ACF7	E. casseliflavus	1299100	1294500	1419200	3210200	3138100	3074000	712310	785440	580070
C4IEE1	C. butyricum	1579400	1643000	1302300	2472200	2865200	2733800	4316600	4354000	4362200
A0A0H3FSX2	K. aerogenes	4676700	4428000	4631600	8220200	9459800	8361900	7069700	7587300	7531700
A0A0H3FJY9	K. aerogenes	64103	32113	43494	40396	29291	29902	21333	31033	30002
Q5LG39	B. fragilis	877030	603930	816130	2534700	2559400	2695300	1079100	968450	947840
Q5LAH6	B. fragilis	460740	484960	503680	2073300	1955500	1681600	920820	967250	822970
A0A0D7LWH8	C. freundii	255340	162670	200900	512150	493180	506310	149130	157780	157390
A0A263VWD9	E. asburiae	150740	177140	179870	58178	68292	56401	46227	46499	61400
Q9HWG0	P. aeruginosa	134420	104020	155390	238630	291330	290520	537550	536840	528650
Q9I3B3	P. aeruginosa	167590	178180	168250	305260	320030	340110	566650	475940	590210
J7TZV1	M. morganii	1408200	1173500	1181900	333880	290550	268410	471190	533430	443810
Q9I3D3	P. aeruginosa	1779800	1678100	1868900	2841800	2845800	2988500	5178900	5345300	5345400
Q5LAM4	B. fragilis	516620	541740	490810	2282900	2407400	2311100	1031300	854920	896410
C9ACE3	E. casseliflavus	1380100	1397000	1496100	3040600	3019000	3015400	1006600	999200	954220
A6TFY4	K. pneumoniae	300350	263950	316750	580330	568870	548980	163560	194300	131480
A0A0D7LIZ0	C. freundii	348480	301160	333510	859370	823870	744510	202950	185640	175130
A0A0D7LJG4	C. freundii	1088000	1024600	1151200	2359000	2321200	2150000	634140	554640	477380
C4IMP3	C. butyricum	1454100	1665400	1573300	2707300	2511800	2620000	5104900	5322300	5202800
C4IJV8	C. butyricum	951370	879150	890180	1515800	1564900	1631600	2990300	3060100	3044500
C4ILT6	C. butyricum	2061600	1610000	1769300	2306600	2590300	2311200	4223500	4201700	4214700
Q8XA80	E. coli	62293	67543	69078	81722	88761	79057	50329	39757	37177
Q837S0	E. faecalis	873150	768470	738290	1249200	1407600	1423800	2715200	2555000	2671400
A6TB70	K. pneumoniae	381960	395390	376850	261830	250900	231180	131090	159190	173500
A0A0D7LND8	C. freundii	66976	63061	80784	229220	196790	178390	86682	49704	68590
P0AG91	E. coli	213290	204040	200870	216110	223460	236910	101610	99497	55064
A0A0H0AQY8	E. asburiae	6943800	6964700	5706500	892130	1001400	1200900	1836600	2068300	1769700
J7TC76	M. morganii	9526200	9012100	9331500	2166500	1613500	2511600	3381800	3140600	3407100
A0A0D7LJ97	C. freundii		13561		35805	43541	34227	12965
Q5LG37	B. fragilis	916310	695620	852680	3675400	3726200	3726200	1811800	1783800	1610000
J7U2N2	M. morganii	1902900	1901000	1879200	676630	627220	640440	939470	951630	981960
A0A0H3G3A0	K. aerogenes	524990	657370	649540	359330	444450	486930	729600	636650	883060
Q831U9	E. faecalis	8609500	8771000	8956300	18167000	18459000	19780000	34096000	32089000	32540000
C4IIK8	C. butyricum	896410	964460	881170	1787400	1760000	2031600	3657200	3577700	4026100
A6T611	K. pneumoniae	1215200	1272100	1336200	1003400	1105400	1187900	571970	570110	641110
C4IEM9	C. butyricum	3840400	4149200	3815500	6617800	6673600	6815800	16695000	15910000	16796000
Q5FIY8	L. acidophilus	6358800	6312100	6283800	2526000	2178400	2162500	1448700	1463300	1571500
A6TCJ1;A0A0H3FQH3	K. pneumoniae;K. aerogenes	90590000	93629000	95799000	74693000	69711000	69230000	54193000	45960000	50413000
Q5L8W2	B. fragilis	2343000	2391500	2475200	9392700	9434200	9172700	4083900	4291400	4203500
Q5L7Q2	B. fragilis	1982700	1996900	2147000	8791600	8470700	8863500	3451200	3712500	3523400
P0ADG8	E. coli	132050	93384	149460	81498	204290	157650	34559	38739	30917
A0A263VR61	E. asburiae	260780	252830	217220	79476	76842	72232	138250	165600	154900
P0AGK0	E. coli	456730	445440	495720	486430	533410	550160	237050	296510	239390
Q5L980	B. fragilis	631960	808620	748000	2815700	2768600	2862400	1839800	1959300	2066500
J7U8C2	M. morganii	2156800	2291800	2125200	1036900	968550	954720	1143800	1210000	1220300
C9ACQ1	E. casseliflavus	926590	852340	1107200	2612400	2518900	2431800	525300	507280	471950
A6TEW6;A0A0H3FKN0	K. pneumoniae;K. aerogenes	7390100	6988300	7419600	4395200	3960400	5029600	4635000	5441800	4579500
A0A0H3FTR6	K. aerogenes	221400	188710	190220	450510	431270	460250	237820	240330	246560
Q9HWV5	P. aeruginosa	672090	709800	741000	1425900	1470100	1645400	3098900	2984700	2950200
A0A263VR97	E. asburiae	243630	216450	234600	170700	155190	168350	76146	109530	72701
Q5FKG6	L. acidophilus	23105000	21655000	22523000	9819900	8427400	8903700	4788500	4295700	4630700
A6TEI1	K. pneumoniae	76222	73620	81330	21880	28201	20429	30351	37982	23988
A0A263VU89	E. asburiae	17607	13637		16571		13174
A0A0H3FJQ1	K. aerogenes	13422	13970	10775	16073	3077.8	17548	10122	11980	19684
A6T6G6	K. pneumoniae	549580	528240	577810	603630	395660	526480	303750	373000	394050
Q5FKZ2	L. acidophilus	2382200	2303900	2339900	1117000	959420	1048900	558350	541510	541890
C4IIM2	C. butyricum	2100500	1940500	2100200	2400000	2496500	2810900	4947200	4848600	4678600
A0A0H3FKL5	K. aerogenes	190670	204180	263420	438690	408040	382180	332500	365370	379450
J7SJG0	M. morganii	16726000	16331000	15812000	7486100	7207100	7079900	6623100	6994500	6655900
A0A0F5LXC9	C. freundii	803430	901510	969070	1227900	1051000	1149400	584170	684480	673160
Q5LB06	B. fragilis	359570	397690	417970	1498500	1605000	1541800	647150	726220	624380
P0AGD9	E. coli	6659.1	6978		33347	11057	22999		5819.7
J7TFW8	M. morganii	2173400	2123600	2092300	813920	718280	723350	851690	928840	791290
C9A6Q7	E. casseliflavus	738840	755440	898600	1809400	1841900	1859200	351420	448980	357550
P0A8L3	E. coli	2057800	2130100	2415700	2540500	2550900	2759100	1506100	1510000	1581200
A0A0D7LDZ7	C. freundii	650440	685570	803110	1824300	1572200	1598900	357080	353050	330280
J7SKP1	M. morganii	1076500	1120200	1034500	295920	337750	342310	518070	555510	522080
J7SJS1	M. morganii	7272900	7122800	6940900	3443000	3249100	3454600	3539400	3668800	3413900
Q5LJ79	B. fragilis	663300	626260	824510	2558800	2598300	2547500	1201300	1095300	1031500
Q831U3	E. faecalis	1344600	1411900	1295500	2661600	2745200	3127300	5330900	5353600	5457200
C4IH44	C. butyricum	1807900	1767200	1788900	2592100	2866200	3002800	5792900	5622700	5887900
Q8X8Y7	E. coli	189560	172730	151190	226870	226340	215170	103100	84515	108910
C9A9E7	E. casseliflavus	2430800	2281800	2416500	5803900	5799700	6085700	1123100	1407600	1217600
A0A1J7Z8T0	C. freundii	56497	63997	38011	97544	93845	97493	18992	15643	34620
A0A0D7LGP7	C. freundii	917130	912130	809860	1832700	1965100	1864100	460300	457260	484950
O07111	E. faecalis	954590	888180	1011700	2290300	2318000	2356600	4059700	3732500	4045700
A0A0D9H753	E. asburiae	4206000	4174900	4118500	1161900	1267700	1127700	1705700	1378700	1757200
A6THZ6	K. pneumoniae	29320	26931	27587	28287	10667	18547	9909.6	7700.1	11648
A0A0H3FUD6	K. aerogenes	49450	58055	56446	84133	99713	87900	194380	184390	182670
A0A263VQ12	E. asburiae	352470	404080	404680	146070	183340	180760	298290	261570	291320
C9ABC1	E. casseliflavus	889400	867060	835520	2269000	2328300	2278800	529520	558120	415080
A0A0D7M7P5	C. freundii			12633	22927	26760	22903
A0A0D7M5F8	C. freundii	210400	326320	327320	720500	764050	858270	144620	57318	155700
Q5LHN1	B. fragilis	1342100	1234000	1364200	3911100	4010700	4029200	1975900	1787300	1596800
A0A0D7M0C8	C. freundii	63363	51392	60721	144490	116540	156630	29447	34984	20959
Q9I5F6	P. aeruginosa	456620	459340	477460	991240	1173300	1103300	1800700	1754400	1774500
C4IL39	C. butyricum	633690	612370	746930	787970	877010	845990	1273200	1177200	1169300
A6T5R2	K. pneumoniae	343590	383610	385950	255520	350130	258230	171980	201230	200450
Q5LG24	B. fragilis	435450	559900	905390	2420100	2600300	2308500	1293700	1213800	817260
A6TEQ3	K. pneumoniae	60560	46664	65998	117100	123260	75457	36462	42558	52654
Q837V2	E. faecalis	579090	676700	565530	962170	1018300	933650	1747800	1925100	1788900
Q9HTP2	P. aeruginosa	449960	481960	550720	900820	1131500	1023700	2005900	2135200	2083200
A0A263VU56	E. asburiae	54541	46507	66111	35414	25566	25999	27287	14474	28194
Q82ZY3	E. faecalis	80149	91421	87235	200260	195200	233420	365470	419510	397780
Q8X8I1	E. coli	211690	179470	234140	341740	304530	321910	140600	150110	125750
C4ICI1	C. butyricum	1684100	1839600	1691200	4102900	4882200	4845800	5371900	5213200	5307400
A0A0H3FL23	K. aerogenes	8849	14629	17090	29956	18767	20185	54126	53123	42606
P62401;A6TEW0	E. coli;K. pneumoniae	17137	18259	20263	27222	28615	21174		30811	20091
C4IMT4	C. butyricum	1542500	1779000	1467000	2005300	1821500	2015800	3295200	3208200	3388100
P61891	E. coli	225680	390680	329200	513750	398930	455060	191090	135960	186900
P0A719	E. coli	39677	11165	32806	23054	10018	38485	6141.2	3321.4	7198.1
A0A0A5QVP7	C. freundii	5951700	5873300	5011800	12771000	14043000	11825000	2755300	2285800	2166900
Q9HUM7	P. aeruginosa	362970	411830	409350	754330	626560	738490	1006100	1042400	1066300
Q5FMB2	L. acidophilus	5635500	5553800	5505900	2603300	2276600	2348600	1202700	1057000	1015200
A0A0D7LSF3	C. freundii	721750	678840	566790	852570	874370	932320	368640	316580	300560
Q8X7X7	E. coli	963680	838600	856830	940940	815950	884710	342970	421040	456560
Q5L7I8	B. fragilis	751200	669470	806570	2724200	2745000	2837100	1370100	1299700	1420500
A0A0H3FS40	K. aerogenes	27279	33932	32809	72451	80815	91127	194140	173110	185770
J7U1C3	M. morganii	1052900	1018900	1048000	398970	370770	362800	525200	562550	565850
J7TAU7	M. morganii	1085700	1041900	1021800	414210	285410	347610	520500	481130	523320
C9A5I6	E. casseliflavus	6252700	6412100	6786000	17905000	17955000	17717000	3475000	3465300	3407700
C9A9H0	E. casseliflavus	8543000	9265800	8874500	23023000	24430000	23046000	4515400	4487800	4733700
A6TBZ5	K. pneumoniae	307450	251140	274200	282260	262520	271380	194130	189460	168370
P0ABT3	E. coli	17929000	17242000	17025000	21367000	23567000	20776000	8808800	9032900	8172600
A6T7S2	K. pneumoniae	295530	300000	256940	259740	211350	246900	106970	120750	112590
A0A0D7LLJ1	C. freundii	546630	520980	557430	1226300	1178200	1197900	361370	323230	321330
J7SK61	M. morganii	4393800	4410600	4501300	1118700	981100	1174200	1782500	1963300	1857400
A6T6F4	K. pneumoniae	23543	16808	16871	31188	25621	20119	8828.8	12173	9897.6
Q5FMN0	L. acidophilus	2515400	2630100	2447100	1452900	1345400	1302700	796580	816310	913120
Q8XAN5	E. coli	42359	35826	36599	49762	52113	46386	22893	32486	25679
A0A0D7LMI0	C. freundii	2790.9	2020.5	1651.6	7240.9	5674.5	7661.9
Q5L7Q8	B. fragilis	522210	576970	631130	2515300	2650700	2543300	1170500	1177800	1136600
Q839Y2	E. faecalis	272580	286890	288680	466660	499420	549120	989610	868140	1006500
J7TNV8	M. morganii	1567000	1615200	1598000	370610	386760	359620	595040	579350	555490
A0A0H3FRY1	K. aerogenes				32392	31570	13678	22924	16489	35139
A0A0H3FUM4	K. aerogenes	253040	296860	304560	384270	364820	377190	486610	439430	456630
Q831A3	E. faecalis	650070	698960	709550	1452600	1594500	1543300	2400600	2329200	2382400
A0A0A5SR83	C. freundii	533320	599310	528940	1462200	1343300	1376500	356710	217220	263090
A0A0D9IZC1	E. asburiae	1585100	1652800	1497500	440130	316740	412080	713260	718080	757600
Q9HYT5	P. aeruginosa	5176800	4958000	5450400	10563000	12726000	12266000	24330000	24702000	24602000
Q51422	P. aeruginosa	656160	596950	578820	1092700	1177500	1206800	2412000	2515500	2370600
C4IN15	C. butyricum	624080	614080	721480	1130600	1131800	1147900	2785200	2842900	2839800
Q9HTZ7	P. aeruginosa	1145800	1274700	1252300	2075400	1881100	2314700	4120300	4056100	4052600
Q5FKR6	L. acidophilus	2413000	2626400	2594300	1617700	1699900	1574400	936220	1034200	972030
Q5LHR8	B. fragilis	1501400	1684900	1737600	5745400	5741600	5840300	2427200	2482500	2526600
A6TF45	K. pneumoniae	164990	148150	128260	183440	175120	195120	73182	75273	70521
A0A0H3FS88;A0A263VVX4	K. aerogenes;E. asburiae	148960	143140	141970	163060	169500	158500	208080	211150	253300
Q5LCV5	B. fragilis	1393100	1831000	1753600	6486500	6652100	6259500	2521100	2601200	2601700
A0A0D7LIZ3	C. freundii	211420	229540	265240	597170	597740	610550	125950	101750	111860
Q5LDT3	B. fragilis	1697300	1497800	1675500	7279700	7165500	7326500	2703300	2796000	2637700
A0A0D7LUF6	C. freundii	101440	91796	107560	233380	212450	241140	76585	45546	48515
A0A0H3FY25	K. aerogenes	124950	159510	164960	160360	136640	147580	162930	145290	126020
A0A0A5T0D6	C. freundii	730680	698630	633880	1838500	1826700	1792000	395130	409980	324500
A0A0A5UVS1	C. freundii	354860	343380	332440	208120	141200	113290	78679	62199	83520
A6T7U0	K. pneumoniae	927000	965570	800400	424840	447790	427870	411400	438920	433870
Q8XAW6	E. coli	454460	449420	485660	755820	761750	722130	297590	311150	294870
A0A0H3FP17	K. aerogenes	1824000	1569300	1690700	4173500	3684200	3986100	1576200	1736000	1825900
C4IJH9	C. butyricum	811830	746900	748260	1119800	1297800	1369100	2378700	2474300	2467100
A0A0H3G2R3	K. aerogenes	105560	83591	93845	229220	235260	237920	441770	496570	432530
A6TFA0	K. pneumoniae	158330	183000	191570	157510	185360	135460	83964	72852	87641
A0A263VUA2	E. asburiae	174830	188510	188720	60507	66807	64865	73421	97461	82606
Q5LCG7	B. fragilis	283220	261500	306320	1627300	1558500	1515600	713810	796540	751480
C9AB31	E. casseliflavus	755100	705100	774030	1930700	1937300	1849600	434230	466920	395850
Q5L8U3	B. fragilis	13895000	11345000	16153000	73054000	72057000	74933000	26913000	26482000	26504000
A0A222LQY0	E. asburiae	26473	26065	12605				10027
Q5LB74	B. fragilis	2125200	1637100	1933300	9455100	9860700	9389500	4003300	3691600	3465800
A0A0F3ZLM5	E. asburiae	704160	703670	651160	400270	473730	426270	356050	332520	301520
A6TC86	K. pneumoniae	202230	173470	204950	297110	234040	224850	56282	42258	72636
A0A263VTB4	E. asburiae	249160	269990	236840	30781	48162	35595	105210	93826	104040
Q5L7W2	B. fragilis	396300	362070	422620	1764900	1694400	1859700	936310	996430	954260
A0A0H3FK43;A0A0G3PGG7	K. aerogenes;E. asburiae						5018.6
Q839V7	E. faecalis	417480	354020	379370	856870	926120	881410	1718000	1631700	1693800
A0A0H3FYX7	K. aerogenes	69525	107260	44814	146050	149100	141130	224920	229600	221640
C4IF43	C. butyricum	30666000	28946000	28572000	44914000	51367000	50597000	109100000	113440000	113390000
Q5FLX5	L. acidophilus	1577200	1418200	1431700	705320	752750	756820	599950	599410	612480
M1SLI0	M. morganii	1611400	1599200	1458800	382410	296690	338510	607600	560770	643610
Q5LAD1	B. fragilis	626190	792590	854590	2056400	2353400	2219600	1042300	1114500	882210
A0A263VPB9	E. asburiae	534270	505920	431260	531430	486730	550620	374530	349720	331110
A6TAY8	K. pneumoniae	453290	454680	490340	930070	843480	888560	242490	258690	266640
V5YMH8	C. freundii	44244	23184	38107	130770	109120	132600	2156.5	23689	1980.5
A0A0A5MDS5	E. asburiae	624190	582870	581370	201180	179410	171830	273760	249500	271600
A0A0D7M2T2	C. freundii	32994000	33681000	39286000	93238000	89677000	91253000	19590000	17911000	17382000
A0A0D9JBF9	E. asburiae	40580	40353	37244	15723	6925.2	15329	10930	16695	11547
A6THZ7	K. pneumoniae	14646	19127	25467	19106	2114.4	16555	9702.7
A0A0D7M4M9	C. freundii	124630	161040	169220	438660	360320	455890	178530	151240	143960
A6T700	K. pneumoniae	1888000	1508700	1569700	1229400	1289800	1250900	822140	820200	740850
J7TGI6	M. morganii	1967700	1872500	1896100	772370	713500	865220	766520	787760	792790
Q8X5Z8	E. coli	24305	27870	27166	28641	32803	39850	15003	11940	12407
J7U3B2	M. morganii	722910	701100	723890	148960	172980	149410	231800	231300	278100
A6TGN6	K. pneumoniae	3314400	3954400	3608700	873940	819890	496220	1509500	982330	1144400
J7U3K0	M. morganii	1991600	1993100	1976100	923390	810020	911080	811410	832930	813980
Q830Y0	E. faecalis	1035500	1062900	1059200	739180	1011000	765430	1039700	1089700	1077600
Q5LGV6	B. fragilis	1226200	1130400	1282900	5561000	5359800	5417800	2726300	2504000	2469100
C4IK45;C4ICL0	C. butyricum	1624200	1241300	1375700	2243300	2712900	2252400	5402600	5419000	5040600
A6TH88	K. pneumoniae	241620	234530	221860	176660	188990	156800	91691	105500	92876
Q5LHP2	B. fragilis	2676800	3000600	3411300	9550200	9568700	9747000	4056100	4619000	4383100
A0A0H3FPP0	K. aerogenes	178520	178080	199380	334060	308230	323010	333840	355540	359690
J7SK58	M. morganii	20825000	19445000	20476000	4504500	5022400	4511800	8608800	7757200	9016800
A0A263VSV7	E. asburiae	61933	64442	56524	17140	9733.5	24879	20017	24432	28525
A0A0H3FQD4	K. aerogenes	15979	14337	17697	27814	32938	36320	52148	62272	63666
P0A9P5	E. coli	696720	641910	642050	703130	730170	750940	366550	378130	350070
P60440	E. coli	477710	420290	392610	465120	504770	487280	190940	169720	197140
A6T5M5	K. pneumoniae	1546400	1595100	1680600	974470	964960	1070300	599820	739730	592050
Q8X5Y1	E. coli	517140	584690	626720	779500	734970	787120	427720	423770	423260
A6TC88	K. pneumoniae	606230	646600	766760	469050	377260	402540	292230	282440	329340
Q8XCU2	E. coli	745120	698890	704270	1010300	884750	954740	314320	372590	291260
A6T7R6	K. pneumoniae	87943	80682	100550	64104	69774	73786	41177	51224	36370
C4IEB9	C. butyricum	680270	680420	638530	1031700	1077800	1222300	1996000	2068600	2185300
Q8XCF0	E. coli	830300	925520	892770	954040	1079100	980290	349160	361310	406750
A0A0F3XS98	E. asburiae	1595400	1200100	1429000	347770	346670	384790	517060	602310	550390
A6TAX4	K. pneumoniae	1321900	1375700	1248200	1000300	1032800	951070	627950	714340	663840
C4IHN4	C. butyricum	2380600	2304900	2382300	3978000	3923900	3847000	8695700	8770400	8579900
C4IMA8	C. butyricum	2131000	2130800	2604800	3225300	3615100	3750000	7987100	8686600	8242400
A0A0H3FWU4	K. aerogenes	371070	180100	187330	577740	586480	663590	1053800	1084800	1399100
Q8XBW3	E. coli	512090	537990	522710	617720	641380	724780	293070	272700	250580
C9AC96	E. casseliflavus	3472100	3239000	3561100	9505000	9079600	9210200	2198000	2115800	1988700
A0A0H3FTN9	K. aerogenes	7576.4	18009	15734	16546	26960	6634	38278	17222	29027
A0A0H3FQ86	K. aerogenes	247990	243530	237040	325840	367140	356260	618480	667850	627020
C4IK86	C. butyricum	12228000	11664000	12441000	19351000	21042000	23509000	51215000	50344000	52921000
Q9HY13	P. aeruginosa	1432700	1151100	1468500	2453600	2686300	3025100	4530800	4551100	4374900
A0A0D7M4G9	C. freundii	179190	162040	181980	501000	470460	563690	148520	112560	120130
A6THE3	K. pneumoniae	33119	34544	43302	81715	67330	78225		19014	17424
A0A0H3FND3	K. aerogenes	41027	46095	52450	81405	97494	83509	162480	147820	172980
Q5FLC0	L. acidophilus	3894700	3326600	3280200	1508200	1290700	1180800	690860	610520	611380
C4IDY4	C. butyricum	866500	833520	785610	1212300	1335200	1296300	2032300	1981200	2174900
C4IHK9	C. butyricum	2288200	2267700	2436700	3925700	3979300	3969900	7286400	7230600	7590000
Q5FMH0	L. acidophilus	3681000	3702400	3668700	1648900	1355100	1585000	809650	659310	740050
C4IML9	C. butyricum	604700	646690	714490	1153400	1198000	1071500	2078200	2093100	2099400
Q837H4	E. faecalis	988690	985050	813000	1762100	2159300	2208500	3144500	2931600	2788200
C4IHZ5	C. butyricum	669650	712230	840370	1156800	1152100	1255000	1567600	1586000	1496700
Q5LBT3	B. fragilis	951150	891910	903810	4533200	4697400	4374700	2037800	1947100	1684700
Q831W7	E. faecalis	235330	264640	313190	615850	577500	647870	1055800	1050200	1097700
C4ICX1	C. butyricum	3035100	3384500	3404800	5139700	4768000	4286700	10125000	9302600	10785000
Q5L8K6	B. fragilis	375860	411980	541540	1881600	1815300	1623600	634820	762810	713920
Q5L9J3	B. fragilis	1392800	1217300	1506400	5892100	5994600	5684100	2602100	2437800	2280200
A0A0A5P111	C. freundii	210070	229730	206730	421350	415450	415210	104070	114930	91275
C4IMT9	C. butyricum	1415400	1095600	1580000	2462500	2416100	2443900	4238700	4754300	4726700
Q5FMB4	L. acidophilus	1711900	1775200	1763600	907210	748480	861890	478970	477720	483690
A0A263VNF8	E. asburiae	791220	691270	598980	122320	116630	125020	307280	251950	253990
A0A0F1RVV1	E. asburiae	1357300	1295300	1427300	333440	271600	331720	540200	545520	528520
C9A9D0	E. casseliflavus	241870	217700	223490	571890	584790	589630	121020	127240	75136
A0A0A5PEK8	E. asburiae	1655600	1780400	1770200	410940	286720	365490	698210	688390	659000
A6TBN5	K. pneumoniae	221200	303310	294970	298670	429070	408910	72710	129740	100660
C9A5J4	E. casseliflavus	553990	541600	503440	1183100	1103400	1162900	372790	458340	309470
C4IN21	C. butyricum	952340	807450	807370	1264000	1308900	1386500	2526900	2591300	2637500
P08280	P. aeruginosa	339420	269480	316200	545390	530440	629450	1207400	1043900	1055900
A0A0H3FQ20	K. aerogenes	66067	90685	90798	103970	103870	99529	86280	104150	86180
C4IKU2	C. butyricum	940440	878650	836150	1734700	1533700	1673300	2544500	2625300	2771600
A6TEU9;A0A0H3FKH0;A0A0F0RVA0	K. pneumoniae;K. aerogenes;E. asburiae	8639700	8893300	8443200	6078700	5023800	5556400	4693900	5071000	4843100
A6TEN4	K. pneumoniae	70899	69454	63498	28120	24969	25766	25033	22691	22421
A0A0F1D6Q5	E. asburiae	15861000	14494000	13489000	3734000	3076500	2987600	4551900	6065300	5170700
Q9HXZ5	P. aeruginosa	1041300	927580	1049200	1929000	2205800	2196100	4292000	4139200	4264100
A0A0H3FYG4	K. aerogenes	26171	16300	14123	37218	33169	22868	6619	6276.2	5699.3
C4ILJ1	C. butyricum	373970	406620	421870	635270	686440	676690	1006400	992890	1083600
A0A0A5SW55	C. freundii	67288	60296	39681	175700	175330	155230	106220	144480	104670
A6TGT3	K. pneumoniae	462320	467020	493830	271560	357600	309950	196070	228700	212190
A0A0H3FN54;A0A0A5P8D4	K. aerogenes;C. freundii	785290	815900	739020	1999600	2006000	1903300	822110	737080	585120
A0A4S2XGY6	C. freundii	544440	647930	639730	1219400	1153300	1306600	414850	566030	504070
A0A263VNJ9	E. asburiae	117440	160970	123750	99352	105410	113150	66099	54613	55143
A0A263VUY8	E. asburiae	380030	384350	366590	95082	106390	116190	152440	175700	177910
Q5FIL6	L. acidophilus	2180300	2256600	2197000	1163100	1064900	996840	777770	727680	775980
A0A0D7M145	C. freundii	90378	72846	102300	119690	176750	99821	4324.4	36145	51946
J7U4K7	M. morganii	940150	835750	816990	323450	285050	303650	428800	517060	526650
Q5L7L6	B. fragilis	816240	1069300	1053500	4049800	4146000	4060100	1578000	1740700	1676000
A0A263VMA8	E. asburiae	157850	166080	170580	54015	24091	81542	50010	69410	63167
A6T6Q8	K. pneumoniae	13293000	13125000	12879000	3569400	3427200	3677000	5293900	5216500	5936000
A6TAP3	K. pneumoniae	394940	449780	419830	321840	346360	320320	189130	202960	176390
A0A0D7M5F3	C. freundii	28807	26654	32335	92266	108120	92551	14258	8448.4	13147
Q5L8W1	B. fragilis	1543200	1396300	1710100	6610100	6482500	6790000	3172400	3030600	3017700
J7TDR1	M. morganii	1415100	1467300	1524500	725400	639870	606110	722100	569390	620470
A0A0H3FRD6	K. aerogenes	74412	44793	26007	31546	43978	32292	100080	94887	98666
A0A0F1CYC6	E. asburiae	109240	89378	97058	30679	27168	31710	51804	40036	33220
Q9RGY2	L. acidophilus	3164000	3244500	3344800	1948000	1794700	1786600	939790	876990	1021500
A0A0A5PC54	C. freundii	99697	82907	95189	317860	200220	251710	53002	59032	44610
Q9HW32	P. aeruginosa	825290	787730	798190	1293400	1344700	1556300	2460000	2376600	2397000
Q5LCS2	B. fragilis	537010	570020	585740	2416700	2305300	2248100	966100	927110	1012400
C9A8C5	E. casseliflavus	1338400	1418100	1413400	2451000	2465100	2402900	928090	718510	826900
C4IK03	C. butyricum	921940	930330	913150	1389100	1508000	1397700	2738900	2883800	2914300
Q831P4	E. faecalis	211240	205820	192850	337920	358450	328660	616980	647240	615910
Q9HUG0	P. aeruginosa	468640	445940	420910	743660	797290	909950	1575000	1620400	1675700
A6T7J1	K. pneumoniae	503020	513690	503580	422650	392830	411990	224850	230100	251170
A0A0F0QRL4;P0A7V5;A0A0A5R4D2	E. asburiae;E. coli;C. freundii	6396700	6186700	7534200	8262500	9575000	9055800	3832000	3294100	3756300
P68067	E. coli	19363000	19785000	18680000	23698000	25181000	21786000	9494300	8816800	10065000
Q9HU65	P. aeruginosa	1298000	1629800	1752900	3101400	3792900	3495400	6237300	6306000	6134800
Q9I5Y8	P. aeruginosa	938140	938010	901400	1791900	1856100	1799100	3059600	3183000	3268500
A0A0D7LLC9	C. freundii	72089	73441	82969	168600	203950	199230	45224	48495	35338
Q5FJT9	L. acidophilus	4172800	4020300	4115800	1937500	1621000	1850200	957110	842210	866960
C9ABZ0	E. casseliflavus	173220	167580	180840	503700	450670	509620	200670	197280	186990
Q8X7C5	E. coli	156110	198020	177400	244470	229330	264820	99497	128770	159270
A0A0H3JCM9	E. coli	68335	55118	77411	117140	96729	121310	35255	34889	41149
Q8X6Y1	E. coli	929930	696320	831990	1170700	1278000	1266600	1597800	1481700	1608400
Q834F5	E. faecalis	349000	331910	428450	653380	709740	765360	1369700	1363200	1472400
A6T4V3	K. pneumoniae	97584	162160	172040	129880	129690	129040	88244	61489	79320
A0A0H3FQR2	K. aerogenes	26106	20722	27221	62805	72965	65557	172260	150540	136480
P0A8F9	E. coli	54831	46319	38786	69876	61977	73897	24835	34470	22936
A0A0D7LXV2	C. freundii	372960	372090	405160	897280	901610	865750	227600	245730	235940
Q833M7	E. faecalis	118430	109530	152850	246060	257720	244630	413370	417190	455550
P42257	P. aeruginosa	1972000	1764200	1828000	2271400	2049900	2272300	2989700	3006900	3395600
P60424	E. coli	1222700	941080	1286100	1490600	1456200	2033900	505960	438670	459320
Q8X7D6	E. coli	456900	476490	475340	630880	590800	564560	395310	380270	421970
A6T6F5	K. pneumoniae	911300	774890	791010	207740	198120	182680	365930	332910	361410
Q9HXI8	P. aeruginosa	925000	713270	1004400	1774600	1691600	1967900	3782600	3963700	4029800
Q5FHT6	L. acidophilus	4233300	4285000	3953800	1959000	1915600	1833300	1105700	1077900	1149100
C4IMS8	C. butyricum	13262000	14375000	13174000	17910000	19144000	20838000	40483000	41581000	39847000
C4IE61	C. butyricum	1292500	1320500	1349300	1702700	2020400	1799400	3202100	3171200	3165900
Q9HUV9	P. aeruginosa	339660	328080	380310	759440	667870	711760	1318300	1281400	1254800
A0A263VS31	E. asburiae	218680	238370	228510	85798	74542	56361	104640	77410	89302
A0A0H3FPT5	K. aerogenes	34700	39993	35633	47915	45970	47427	62140	65638	59154
C4ILH5	C. butyricum	869270	964160	962950	1522200	1591900	1692700	3158500	3096100	3243900
C4IJ92	C. butyricum	2843000	2800900	2773200	3799300	4211600	4328500	7573700	7556200	7298300
Q5L8H8	B. fragilis	1728500	1745600	1672300	7722400	7900200	7694900	3316000	3045900	3002300
Q5LAM7	B. fragilis	310620	288090	250200	964720	919950	856250	403480	458160	422310
A0A0H3JIZ9	E. coli	147260	117840	126110	296700	277370	266960	105860	109270	121880
Q5LC42	B. fragilis	829070	792310	924170	3361700	3281700	3233400	1395600	1335900	1341100
A0A0D7LTA0	C. freundii	272610	298320	264010	760480	718230	595150	279810	212580	211780
Q5FLV2	L. acidophilus	3494600	3699200	3504600	1648000	1483200	1401300	880210	817830	752270
Q5FJY2	L. acidophilus	3807700	4112300	3856700	1879700	1877100	1894800	1654400	1774200	1643800
A0A0H3FYT0	K. aerogenes	32954	75480	41468	109850	122230	144630	207820	275430	209220
Q839G4	E. faecalis	4367900	5414900	5086300	10641000	11427000	11233000	22687000	21907000	21541000
Q5FM34	L. acidophilus	3123700	2836200	2890800	1537400	1386700	1303500	730530	609870	764130
A6TFB9	K. pneumoniae	220190	206570	193550	120280	127700	115910	91933	95419	66224
M1SG13	M. morganii	901250	869330	844880	286680	276530	242500	381990	480460	376060
Q5L7B4	B. fragilis	464140	414820	494560	1110100	1235200	1262900	509930	555660	488910
A6TG37	K. pneumoniae	1628800	1685700	1808800	1732600	1587000	1620800	735340	731090	731480
Q5LGJ6	B. fragilis	747160	665340	746990	2760600	2862000	2712300	1184500	1173500	1183700
Q5LAK0	B. fragilis	902170	696650	857640	2411500	2441100	2225600	1183100	1141400	1007200
A6T4F5	K. pneumoniae	45375	46017	48443	36516	34753	36562	14983	21304	18690
Q5LH00	B. fragilis	1130700	1086400	1156100	4564900	4426100	4289900	2024300	1953700	1888000
A0A0H3FID2	K. aerogenes	226570	196480	191170	275290	304780	307860	559630	588830	565430
C4IEE6	C. butyricum	472540	438110	426960	621490	671620	628990	1421300	1414200	1362300
A0A0F1J248	E. asburiae	346700	247610	325130	57696	37923	44963	115830	95068	106510
J7U211	M. morganii	1134400	1139200	1042700	450710	418130	350380	458850	464650	471180
Q5FM76	L. acidophilus	27854000	26774000	27594000	12503000	11016000	11841000	6578300	6737000	5616500
P47203	P. aeruginosa	367170	365830	349450	514750	527130	493920	913920	948270	918080
A6T6W9	K. pneumoniae	1044200	937910	950400	647190	550480	501180	444630	440450	388010
A0A263VTE6	E. asburiae	6861.3	7472.9	5641.9	2407.8	2926.1	3106.2	3322.2	3929.4	5322.5
A6TGU4	K. pneumoniae	53777	29546	59702	12755	23245	15177	17729	21697	16101
C4IJ99	C. butyricum	2588900	2574400	2947700	4187100	4203700	4158900	8376700	8455800	8682300
Q5FJP6	L. acidophilus	2383600	2330800	2395600	1054500	1123500	1048400	596310	591880	390540
A0A0H3FRG5	K. aerogenes	10858	5739.4	6876.2	16206	16442	19304	43614	37227	37506
A0A0H3FP79	K. aerogenes	54392	59753	66847	133110	119020	119090	40288	38151	33052
Q5L9Y0	B. fragilis	1888700	1793800	1894000	6389200	6165700	6187200	2753200	2748800	2586500
Q5LFN3	B. fragilis	715320	1042500	1159700	4627700	4603600	4773500	2135300	2117500	1701500
A6T531	K. pneumoniae	1157400	1213800	1114200	831220	870950	852580	557800	548270	541640
A6THB4	K. pneumoniae	15233000	16143000	15495000	7217900	7082800	7363300	6123200	6356600	7414300
Q5FHQ8	L. acidophilus	4649500	4688500	4496200	1904000	1892000	2005400	1021100	1097500	1112000
A6TFF2	K. pneumoniae	402850	331340	385230	547200	538400	518580	232880	232470	189410
A0A0D7LRG4	C. freundii	66360	66674	69495	123500	115140	123600	37411	37413	32714
A6TCA1	K. pneumoniae	1106000	1142900	1110100	675970	725010	610120	498910	528210	486070
Q8XDL9	E. coli	173990	217320	213390	186690	207360	188160	84820	101890	85859
C4ID37	C. butyricum	1035600	1035300	1078000	1662900	1963700	1901600	3830100	3516500	3544100
A0A0H3FV37	K. aerogenes	49934	67558	62174	117750	117230	131810	148360	101140	105870
A0A0F0RZB3;A6T679;A0A0D7M4D0	E. asburiae;K. pneumoniae;C. freundii	726420	789990	920870	831670	890240	748320	502380	487890	322940
M1SZH3	M. morganii	42278000	40564000	42147000	14469000	12903000	14802000	18677000	20848000	19240000
A6TC99	K. pneumoniae	139460	132240	134710	122460	109120	99633	61550	54314	60758
C4ID27	C. butyricum	610770	601910	638760	1130700	1240400	1196200	2085700	2033800	2151800
A0A0H3FRI1	K. aerogenes	24976	36974	35646	81619	70431	88942	167620	172050	163350
P23530	E. faecalis	2761000	2784200	2977600	8917900	8237800	8974500	9664400	9817400	9253200
J7TF22	M. morganii	2619800	2618900	2787700	728950	625470	669710	1066400	1006900	1031000
C9ACX4	E. casseliflavus	1532900	1378300	1352500	3121200	3034300	2836800	815050	823260	797360
M1SCW9	M. morganii	1990300	2053500	1942500	637340	616830	562650	816440	871260	853060
Q9HTY8	P. aeruginosa	349700	357560	419010	584770	582610	605200	961570	908850	856420
Q836C4	E. faecalis	281350	258030	267140	452930	470820	531760	823970	780450	791420
A0A0D7LX13	C. freundii	23163	25220	24256	68914	58327	52551	12113	7949.4	17601
J7SKL9	M. morganii	1770000	1657300	1533000	664100	550540	639710	1050200	1029700	981450
Q820V5	E. faecalis	1742400	1652500	1651800	3819000	4025000	3825300	7405200	8483000	7605300
Q5FLX0	L. acidophilus	4851400	4521700	4554700	2291800	2197900	2051700	1421600	1464200	1445400
C4IKL3	C. butyricum	3637100	3769000	4107500	4593800	4604900	4631500	6729300	7018800	6783600
A0A0A5SRU6;A0A0H3JH44;A0A094XLR4	C. freundii;E. coli;E. asburiae	1828300	1765600	1981000	2620800	2443900	2453800	877080	914460	908030
M1SBL8	M. morganii	3135200	3119200	2908200	899690	821000	816920	1274900	1195800	1232400
A0A263VXA7	E. asburiae	494690	431140	511890	137110	153670	121840	160920	217840	198260
P58473	E. coli	721950	638240	677750	771900	748480	690140	346890	311940	288550
M1RNP7	M. morganii	2500700	2583400	2641800	749360	664710	639420	1031900	1067000	1065100
J7TQY6	M. morganii	717560	736090	648850	191940	183290	128740	210820	203940	270850
A0A243TUG7	C. freundii	88895	100740	66165	222400	223200	251840	63917	57928	55611
C4ICY4	C. butyricum	1261400	1301600	1241100	2043300	2075400	2308100	4148600	4086800	4212700
A6TCB6	K. pneumoniae	1026400	960590	973140	329830	446510	434140	443560	417110	417320
A0A0F3ZN48	E. asburiae	455740	531520	461950	101600	75523	133260	191090	203930	219260
A0A0D9J855	E. asburiae	35062	42597	49564	19562	18920	16113	25854	29042	22654
C4IDX3	C. butyricum	310000	299280	306230	436420	411540	490610	898880	870750	775000
Q839X9	E. faecalis	2387100	1832100	2061500	4147300	4623200	4492700	8088000	7196600	7686700
A0A0H3FXZ5	K. aerogenes	14480	17425	12721	24352	29914	32358	61567	61435	63482
Q836E7	E. faecalis	3850100	3699200	3212700	4928600	4954900	4298900	7706000	8837600	8718300
C4IHL0	C. butyricum	3758900	3602500	4175400	6024100	6006700	6050600	12957000	12284000	12789000
Q8XDG2	E. coli	251150	314960	295360	356790	371980	324670	168490	122670	134480
A0A0H3FM46;A6TER7	K. aerogenes;K. pneumoniae	44040	41510	29959	20975	13384	39102	27917	26751	25856
Q5LAB0	B. fragilis	435090	468480	424850	1727700	1741100	1704700	952780	993250	780850
Q5FJ03	L. acidophilus	1570000	1632600	1448800	840710	777450	813020	456310	417930	391850
A0A0H3FI78	K. aerogenes	309890	420880	132680	581640	487930	595270	948110	1010900	1223000
C9A5I8	E. casseliflavus	4378600	3917300	4307600	10612000	10547000	10295000	2328800	2338600	1757900
A6TCL8	K. pneumoniae	85090	96449	80995	84678	66019	50123	62449	49246	49915
C4IHC7	C. butyricum	797360	639350	728410	1184200	1126200	1221100	2604000	2411900	2276500
A0A4S2XXR5	C. freundii	129730	90891	137370	265820	299330	247390	165820	136570	164410
C9A4M2	E. casseliflavus	2350800	2518100	2542200	5017300	5207800	5132700	1459800	1578600	1517000
A0A0D7M737	C. freundii	202140	184310	193520	420240	403760	494970	102670	130420	102410
Q5FIS7	L. acidophilus	31196000	30263000	29683000	12833000	11265000	11345000	5269800	5592000	6028500
C9A895	E. casseliflavus	2830400	2826500	2732000	6315600	6479200	6538300	1620800	1647500	1607500
Q9HU38	P. aeruginosa	2113700	1894900	1977000	2202100	2145900	2296200	2116600	2099800	2227100
Q5FMF7	L. acidophilus	25350000	26395000	24186000	11081000	11150000	10348000	5051500	4777000	5385000
P60787	E. coli	131300	120420	131450	148530	142580	139910	83312	76881	53912
P62518	E. coli	169260	130970	150620	180550	176380	165990	89491	78165	71542
C4IJE6	C. butyricum	2040100	1906500	2019000	2643700	2644200	2628100	4287300	4162400	4115900
C4IEA4	C. butyricum	918200	927050	990960	1268000	1531100	1514300	2629600	2668100	2504200
A0A0H3FM53	K. aerogenes	130980	123070	74922	226400	194470	189730	286940	205200	231410
J7TC20	M. morganii	4329300	4390400	3966700	934050	874840	934380	1679700	1471100	1574500
C4IN47	C. butyricum	1459200	1481500	1526400	2379400	2523600	2347400	4212600	4427800	4393200
Q5LIT7	B. fragilis	621660	716860	662710	2322600	2353900	2472000	1365900	1302100	1271400
A0A0F1RQE5	E. asburiae		9528.3
C4IDL2	C. butyricum	871510	764070	869780	1388500	1354900	1445000	2837700	2652200	2634000
A0A0D7LTC0	C. freundii	30709	43197	31980	81080	85202	83540	30199	29416	24656
A0A133LCA2	C. freundii	823630	918450	980360	2140500	1972800	2063300	1475800	1701200	1831700
Q5LIM9	B. fragilis	271760	330060	373580	989670	852990	963480	440990	468970	470880
M1SIJ2	M. morganii	900890	902800	843870	280780	241860	262480	428540	383890	370110
A0A0D7LQR2	C. freundii	290450	301380	324800	728460	657280	683580	197100	173630	168690
M1S7D1	M. morganii	7272700	7490600	7272400	1979200	1727800	1669100	2765300	2817400	2755000
P69442	E. coli	374460	447490	392710	539830	483310	570170	212860	278370	250900
C4IHQ2	C. butyricum	515080	573590	601630	817720	986420	978910	2129700	1710300	1889600
Q5LDF9	B. fragilis	2121800	2390800	2343300	8547000	8168900	8293400	3967300	3973300	4061100
A6T4W8	K. pneumoniae	442860	501580	413030	342200	329290	310550	254850	178660	152070
J7SKJ1	M. morganii	42980	47457	49561	23144	19876	22178	28877	28452	31811
Q5FK05	L. acidophilus	7537900	7977800	7624300	3749100	3497000	3795100	1720200	1441600	1492200
P0A919	E. coli	4177100	4456100	4869100	6286400	5859700	5718600	1708200	1342300	1687500
A0A0D7LNL0	C. freundii	101160	213620	149190	313250	321880	326150	93649	91928
J7U9I2	M. morganii	670970	576530	588250	161050	203200	199530	247350	270680	292970
A0A0H3FP87	K. aerogenes	70476	59522	53354	36144	51279	48399	54102	38850	54949
Q831A5	E. faecalis	417270	403010	375060	741660	795880	776350	1147600	1201000	1218200
Q5L923	B. fragilis	2568800	2656000	2821100	12858000	13899000	13452000	5704100	5748000	5563500
C4IKZ4	C. butyricum	7226200	7883400	7480900	10343000	10527000	10289000	21407000	20874000	21631000
Q9I6M5	P. aeruginosa	272620	264770	311250	636630	672660	693480	1167300	1075800	1125700
A0A0D7LZY6	C. freundii	875250	965600	861350	2113900	2232600	2137400	456820	521680	515970
C9A7W8	E. casseliflavus	1290600	1173900	1254900	2740500	2651200	2568400	729280	631550	586470
C4IIV5	C. butyricum	2091400	1895800	2091700	3206000	3473900	3504600	6726700	6637600	6912900
Q5FKX5	L. acidophilus	6744700	6604200	6131600	2813800	2738100	2654400	1433600	1357300	1286000
A0A263VNB6	E. asburiae	112720	114760	96794	59382	14675	10037	58507	51736	52295
Q5LFN5	B. fragilis	870680	844930	1137200	3759400	3838200	3784400	1667900	1645800	1666400
Q5FM93	L. acidophilus	35616000	34689000	34694000	16813000	15267000	15020000	7595800	6624600	6101800
A0A0A5R121	C. freundii	86638	86597	82108	261430	269700	207080	51592	44779	43785
P0A9K5	E. coli	117590	127570	157070	127120	133450	94112	49061	56042	53426
A0A263VRI1	E. asburiae	28667	55970	43890	10719	8627.3	17505	19010	16374	11307
C4IDS8	C. butyricum	428150	450270	476300	697300	659090	693610	1250900	1260100	1290400
Q9I685	P. aeruginosa	607410	649070	606990	1396800	1461200	1489000	2996900	2891800	2962000
Q5FIG3	L. acidophilus	4650700	4783200	4845000	2246600	2187200	2228800	1121800	1190400	1110700
A0A0F1RIH3	E. asburiae	30733	22871	22112	3791.6	2654.7	3875	5425	8385.6	4340.2
C9A952	E. casseliflavus	2040300	2007400	1913500	2583400	2624600	2619000	1264200	1281400	1170500
Q9HVD1	P. aeruginosa	793910	997270	879710	1778900	1628700	1858200	2709100	2857900	2888700
P67911	E. coli	287410	297570	255030	257080	279460	286400	139870	135760	124840
A0A0A5UNC3	C. freundii	97947	117350	124130	275730	279780	244990	53673	58440	38258
A0A0H3FUJ5	K. aerogenes	17431	10156	18585	27674	40034	40021	73053	67553	80680
Q5LEP3	B. fragilis	235980	205250	290100	987360	928460	1012300	432030	458620	419290
Q5FML4	L. acidophilus	5729800	5677000	5653800	2727000	2203200	2265400	1280700	1017000	1076800
Q5L7M1	B. fragilis	497170	512140	572550	2514300	2432500	2416400	1087200	997250	1090500
A0A0H3FY21	K. aerogenes	13499	9526.6	9737	25097	20457	18622	10852	13741	14949
A0A0D7M2A8	C. freundii	296390	309280	281110	738460	633430	775750	145980	158460	138360
Q5FN10	L. acidophilus	2135100	2099000	1969600	859640	851360	820240	572230	482090	524180
A0A0F3XX18	E. asburiae	54083	47200	53654	14024	16063	9267.6	16631	21106	9918.8
C4IHP0	C. butyricum	1194000	1337500	1373100	2086100	2142700	2339900	4707300	4355100	4639200
Q5FMD6	L. acidophilus	2391600	2310200	2394600	1097200	1068100	1057500	612740	665410	601770
A0A0D7LQS8	C. freundii	657220	495080	536640	1124400	1033600	1133700	557270	480600	468830
Q5FJ08	L. acidophilus	5548800	5537600	5352300	2994400	2807700	2930800	1980500	1942000	1984800
Q8X900	E. coli	281420	247000	255750	257050	278950	298760	131250	175050	148670
A0A0H3FXI2	K. aerogenes	6486.5	14194		24316	14782	15636	34868	34245	37103
Q5L7X2	B. fragilis	209150	270480	225450	935840	945390	922140	450160	469190	440000
A0A0D7LRC4	C. freundii	543850	495850	546730	1086900	1078800	1110900	280430	338600	300280
M1RK88	M. morganii	1874800	1907800	1854700	768360	681650	622040	804250	822030	810790
A0A0D7M569	C. freundii	66622	112420	67986	261160	257990	198050	73918	33548	60590
Q5LC32	B. fragilis	517840	385100	525180	1259100	1250700	1268200	585450	639770	678000
Q5LAD5	B. fragilis	1251700	1393000	1594500	6174400	6300900	5979500	2493900	2523000	2268200
O30508	P. aeruginosa	386080	342280	386430	736420	893790	806690	1561400	1638200	1630200
Q5LAS4	B. fragilis	573670	507970	508890	1856300	1723100	1869600	1146200	1139500	1103900
C4IJE9	C. butyricum	367710	407440	504890	562190	615530	675630	796190	838330	798230
A6T6B4	K. pneumoniae	29803	20401	31594	20741	25202	24096
Q9HXJ7	P. aeruginosa	497840	587760	636210	1221500	1219300	1300400	1877100	1826500	1943000
Q834C7	E. faecalis	386220	374960	359940	884380	789990	988970	1616100	1447200	1694600
C4IMN4	C. butyricum	1780300	1538800	1797400	2296000	2402700	2595600	4548300	4663600	4839200
J7TKQ3	M. morganii	4856500	4803700	5019900	1362400	1227800	955380	1803900	2036100	2075500
A0A0H3FID3	K. aerogenes	134870	131980	144220	270950	249370	253240	98901	71794	119900
Q5LC98	B. fragilis	695440	645380	750530	2632400	2569600	2689600	1264700	1295100	1291500
Q5FN03	L. acidophilus	29819000	29960000	30270000	14944000	14376000	12937000	6866200	7446900	6732000
A0A0D7LPL1	C. freundii	727170	901090	959580	2091300	2066800	1921500	420250	470540	470440
P21822	K. aerogenes	100040	119540	111780	226160	236040	234490	383080	425590	397740
Q5L8D7	B. fragilis	2805000	2926500	2982100	15444000	15067000	14654000	7084100	6792100	6174100
A6T7G8	K. pneumoniae	295690	270480	297080	169750	215840	201950	124370	106620	136600
A0A0A5MDV8	E. asburiae	604280	604150	639720	244190	184690	257170	295780	301520	339800
A0A263VZE8	E. asburiae	379590	326720	307710	104630	120980	127850	87119	114020	130190
C4IKV3	C. butyricum	630280	720060	640430	849710	974410	927690	1557300	1617500	1631100
P0A913	E. coli	275680	270140	211610	350290	334120	420820	138960	155730	145560
A0A0H3JCX2	E. coli	17594		24216	26557	15830				13605
Q831Z0	E. faecalis	142100	145810	151560	199800	193410	208590	347440	350470	378690
A0A0H3FQJ4	K. aerogenes	1748700	1576600	1876400	3301700	3713400	3327500	4542500	4318000	4560600
J7U808	M. morganii	228520	218250	209490	90488	105440	110580	141610	130820	127690
A6T580	K. pneumoniae	289150	352450	345210	497060	477890	474910	154290	152800	134410
A0A263VT38	E. asburiae	108490	109190	99085	121950	124030	111850	51604	44356	55934
Q5LD76	B. fragilis	426390	545530	527470	1568900	1690700	1687700	878330	924610	804630
Q5LFU1	B. fragilis	1819200	1910100	2156100	5909500	5811300	6318500	2655900	2569300	2390000
A0A0A5PD12	C. freundii	29367	24394	33240	88151	58854	48300	19358	9859.6	15901
P0AEI3	E. coli	20608	26684	33691	50245	39854	34344	9488.3	12572	9941.3
C4IK36	C. butyricum	1201200	1008900	1045100	1776900	2015100	1830100	3726500	3694600	3855400
C4IGX0	C. butyricum	3361700	3153600	3134300	5119200	5331100	5529300	8632400	8838500	8907400
M1SMP1	M. morganii	2080300	1925100	2118300	758680	614840	597920	815900	831260	913010
Q5LEU4	B. fragilis	2000700	1994900	1924500	7606900	7371900	7390000	2732300	3065000	2757800
A6TBG2	K. pneumoniae	106910	107460	102650	7241.1	17375	16366	31582	26580	25433
Q837Y9	E. faecalis	3424800	3456200	3385100	4393000	4036800	4324400	5663900	5488500	5406500
C4IL38	C. butyricum	633600	551710	629110	988790	994670	938240	1778200	1742900	1920100
A6T9Y9	K. pneumoniae	6676.9	29861	13563	18080	32034	29332	7806.9	7997.9
Q5FHY3	L. acidophilus	5065300	5528200	5147800	2179200	2370800	2120200	959640	928060	1042400
Q5LAB1	B. fragilis	275600	294300	372750	1096700	1125800	1155000	526390	499280	517780
A0A263VTU0	E. asburiae	308150	292820	258540	264980	232330	303770	148160	125610	47670
A0A0H3FN52	K. aerogenes	72145	67290	54450	62754	47378	40050	93346	114120	115060
C4IF52	C. butyricum	24609000	25164000	22801000	39045000	39370000	42851000	85210000	88895000	85589000
A6T8N6	K. pneumoniae	326710	299720	292150	293120	262460	279840	346490	346170	354440
Q8XDE7	E. coli	4721300	4504200	5029500	5133000	4896900	4672500	2997700	2442500	2592600
Q5FMM2	L. acidophilus	5531200	5646100	5716000	2559200	2372400	2587500	1468900	1329000	1200500
C9AB66	E. casseliflavus	871980	1016800	991880	2121300	2097700	1971700	687160	551750	643530
Q5FI94	L. acidophilus	2914700	3074300	3100800	1239800	1170400	1155000	686070	698610	696680
Q8X676	E. coli	2056700	2040000	1984900	2744200	2521900	2442900	1547900	1738000	1707500
A6TFP1	K. pneumoniae	97094	100820	77750	82074	55791	73662	55761	39640	41176
A6TAN5	K. pneumoniae	1656500	2051900	2109100	2104500	1909800	2007600	921740	705840	849620
A0A0D7M4R2	C. freundii	67798	77089	57707	211680	169070	221490	66886	48739	65173
A0A0F1EKL7	E. asburiae	99632	98810	116860	7715.7			18891	16851	24454
J7TPS1	M. morganii	739960	708730	636400	198250	166320	181600	289370	303290	267340
A0A0A5QW10	C. freundii	80073	104000	169240	399990	328310	320370		17743
C4IJL9	C. butyricum	530600	458110	550780	876340	1052200	839230	1860600	1757100	2076400
C4IDF5	C. butyricum	916800	757440	932290	1581700	1567800	1687800	3036200	3130300	3281400
Q5LIL0	B. fragilis	2471000	2563700	2713100	6505300	6397400	6452500	3002000	2851700	2866000
M1S712	M. morganii	8092700	7450400	7777000	2948700	2855100	2621600	3350800	2944500	3301600
C9A7B2	E. casseliflavus	2423500	2892300	2450600	7324300	6796600	6786600	1455800	1281500	1424400
A0A263VS20	E. asburiae	10173	9514.4	8077.2	4437	2993.9	4427.6	4361.8	3635.9	4491
A6TEJ0	K. pneumoniae	18827	24376	3655.5	4602.1	3994.9	5667.8
J7TMD6	M. morganii	2288300	2154000	2073200	643030	652780	526470	895200	882940	783160
C4IIL1	C. butyricum	1477900	1590600	1620100	2683500	2600900	2670100	5417900	5592100	5355900
C4IJ21	C. butyricum	582850	644160	592730	810530	1065000	1093300	2362200	2240900	2369700
Q834T5	E. faecalis	2676900	2813300	2683200	5651700	5633600	5692800	11209000	10569000	11203000
A0A0H3FT18;A6T6F6	K. aerogenes;K. pneumoniae	99210	61168	66715	74468	73946	116870	41564	37466	39857
A0A0D9JID3	E. asburiae	72542	95386	142300	21908		4067.6	34789	68804	46468
C4IJD3	C. butyricum	17443000	17091000	16675000	30976000	31654000	31434000	70714000	69670000	69628000
Q839F2	E. faecalis	5281200	5224700	5843800	10219000	11030000	12017000	22876000	21319000	23098000
A0A0D7M0V9	C. freundii	31671	25243	18503	44274	44296	47794	14519	18020	16601
Q8XAS9	E. coli	346670	315820	344080	579150	524800	520350	208620	146350	163800
A0A0D7LZC8	C. freundii	208520	248530	328780	365740	285090	286320	346160	207780	345870
Q833K9	E. faecalis	354320	363430	395070	856090	745540	598850	559950	517690	520390
A0A263VUU3	E. asburiae	751290	697470	762280	423550	329790	401270	333490	390010	394460
Q5FLT3	L. acidophilus	8164600	8296400	8043500	3752700	3409100	3571900	2200300	2392900	2151600
A0A0A5P182	C. freundii	199380	194110	161410	370010	375060	365670	92461	89843	84778
Q8X8M7	E. coli	26170	25922	36711	54465	41618	55302	90864	78721	90792
Q9HW68	P. aeruginosa	435570	426690	523100	956130	953620	1024700	2476900	2209900	2316600
J7SK12	M. morganii	1093700	1005300	1005400	263460	190410	285350	404490	424880	422610
A6T5G0	K. pneumoniae	1159100	1108600	1254700	1395200	1067200	893980	445700	582570	543540
Q8X931	E. coli	36760	31468	40407	37279	34442	35273			18627
C4IFQ8	C. butyricum	406270	421880	423170	741080	866080	747150	1349200	1413000	1296700
A0A0H3FUK3	K. aerogenes	24061	26293	25765	15089	12341	19567	35912	24607	32976
A0A0H3JJG5	E. coli	21401	20266	23833	17902	33182	26316	17382	14358	12516
Q5LIN2	B. fragilis	835730	875310	986270	4351400	4387700	4296300	1828100	1576200	1583600
A0A0H3FS96	K. aerogenes	81187	69495	66095	120400	128380	97333	244950	232310	205660
J7TLK0	M. morganii	162800	149160	157470	65976	31898	32669	65927	56251	67644
C4ID49	C. butyricum	1156900	1115100	1319600	1809800	1695500	1925800	3299100	3265100	3390000
J7TBD6	M. morganii	821130	842450	891070	477120	439930	467600	393160	402760	438210
A0A0H3FWW4	K. aerogenes					4940.9		8920.9	6901.4	10485
A6T9S8	K. pneumoniae	1293000	1141500	1300000	433020	414240	474080	522900	510680	467490
A0A0D7LLC6	C. freundii	61676	64288	61367	160600	149050	153320	34124	17177	46938
A6TGG9	K. pneumoniae	322050	335360	414720	236170	271470	260930	160010	146720	141700
Q8X774	E. coli	153840	114520	144200	190730	198510	201060	81264	90460	58168
J7TVI2	M. morganii	14760000	15032000	14985000	2248700	2349800	2976700	4495100	5182900	4879900
M1RJ25	M. morganii	4468500	4467700	4400300	1419200	1291100	1057900	1809200	1984900	1845700
Q5FLY6	L. acidophilus	1972500	2246600	2180600	1057100	950010	1001100	665010	659340	685910
P0A838	E. coli	204360	199880	144680	237430	259420	251110	93376	88980	77452
A0A0F3ZS19	E. asburiae	277180	287220	308100	148930	153840	143300	123970	122810	132520
Q839I7	E. faecalis	1704800	1984800	1801700	1958500	2010300	1976100	2906400	2924100	2998700
Q5LDF5	B. fragilis	1254100	1089500	1382700	5084900	5353500	5286000	2259100	2472200	2333000
J7TCU5	M. morganii	2888200	2997200	2954300	719020	793320	672970	1181000	1277200	1102900
A0A0H3FIH2	K. aerogenes	130080	136520	116320	209370	197400	210900	332100	335130	331620
Q8XD97	E. coli	219400	203580	186460	213100	226740	232540	105850	90178	83913
C4IIW1	C. butyricum	844640	862590	880830	1331100	1355600	1439900	2046200	2139300	2153900
Q5LAY2	B. fragilis	594910	639040	692450	3153300	3298600	3125800	1284800	1371800	1217000
Q5FL62	L. acidophilus	3046200	3314000	3302300	1478800	1365100	1205800	934230	853390	1064200
A6TBV6	K. pneumoniae	72322	84443	94209	71274	81928	75076	44351	41560	34530
A0A0H3FKX7	K. aerogenes	57582	66815	52321	63148	91908	48199	135500	142590	135530
A6T8K3	K. pneumoniae	74704	99497	73919	81352	71702	83754	50729	35200	42812
Q5LA43	B. fragilis	830230	900830	867260	3629700	3652700	3522900	1719100	1558400	1513800
Q5LF84	B. fragilis	1365900	1256800	1260100	5069200	5230600	5391700	2182100	2188200	2260700
Q5FLL4	L. acidophilus	806570	808380	827350	418540	403670	433670	317530	394830	425890
P0A7D9	E. coli	132830	174670	170430	152570	245420	166820	88194	89720	102800
A6TBS4	K. pneumoniae	1379400	1210900	1134400	835990	516850	882040	412850	449680	408040
J7U4P1	M. morganii	729910	811900	594750	534500	506930	481510	379910	420220	325060
J7TFX1	M. morganii	791090	800870	785660	201980	171190	221220	318790	300320	350800
A0A0D7M2A7	C. freundii	41370	43359	73888	134350	125240	195420	84119	58262	74824
Q9HZM8	P. aeruginosa	706940	590260	650010	1087200	1311700	1204300	2004100	2193100	2175400
A0A0H3G3D9	K. aerogenes	22694	105980	68523	133130	162480	143260	271630	307660	269340
Q5FI50	L. acidophilus	814130	883170	812050	477510	335870	361600	179850	172780	134530
P0A7B7	E. coli	190490	163280	187930	235680	237190	220090	132350	130160	110520
Q9I1I5	P. aeruginosa	387700	413080	360980	743080	664530	729330	1232800	1255900	1335800
Q5LAK3	B. fragilis	309550	321080	378620	1756100	1804500	1657600	723300	731570	751120
C9A8B0	E. casseliflavus	195670	199240	213860	430620	441560	461540	115060	89576	98788
P0ABU3	E. coli	632850	597420	532610	916070	967920	733600	371160	277860	225320
A0A0H3FZY5	K. aerogenes	7263.6	8662.7	5424.6	8124.8	14884	8360.5	16843	15069	24566
C9A8F9	E. casseliflavus	1032500	1001400	1094500	2710400	2688400	2623800	803290	836910	786770
P63624	E. coli	636100	650890	683040	747890	750000	655530	333120	344360	340300
Q8X8L5	E. coli	332860	291500	274870	194550	217970	234940	146710	119890	142660
A0A0D7LQ12	C. freundii	308030	331710	281950	499780	470290	555340	132840	178880	161610
[truncated: 9,083 more rows]

## Sheet: MaxQuant protein
protein	organism	TMT10-126	TMT10-127N	TMT10-127C	TMT10-128C	TMT10-129N	TMT10-129C	TMT10-130N	TMT10-130C	TMT10-131
A0A094X046;A6TCI1;A0A0H3FQG1	E. asburiae;K. pneumoniae;K. aerogenes	99593	85795	117890	96352	90520	72609	116110	132520	126550
A6T6Q4;A0A0H3FY87;A0A0A5QWU5;A0A094X2B5;P0AEQ8	K. pneumoniae;K. aerogenes;C. freundii;E. asburiae;E. coli	104560	103510	101280	118860	104060	122910	65912	68982	60488
A6TEW3;A0A0H3FKI1;A0A094XDN2	K. pneumoniae;K. aerogenes;E. asburiae	7989500	7935800	7961000	6380400	5871900	5760400	4667700	5653600	5857700
A0A094XDV2;P0A7U5	E. asburiae;E. coli	18990000	18012000	23798000	18300000	14181000	14825000	11235000	12140000	10290000
A6TEM5;A0A0H3FKG1;A0A0D7LD75;A0A094XI04;P0A9N2	K. pneumoniae;K. aerogenes;C. freundii;E. asburiae;E. coli	369360	347730	323200	413120	274310	408610	237860	260170	262850
A0A0H3JH44;A0A0A5SRU6;A0A094XLR4	E. coli;C. freundii;E. asburiae	4688600	4659400	5361400	5422000	4727000	5010300	2870600	2689700	2564700
A0A094XPH7	E. asburiae	282650	246000	264250	70632	45865	53625	101830	97747	118620
A0A094XQR6	E. asburiae	882370	920700	1078100	1067800	937120	923230	973520	759430	777980
A0A094Z7M3	E. asburiae	72725	60862	77723	14456	9225	8118.5	42015	45533	31960
A0A094ZD25	E. asburiae	723080	735620	794450	568380	524450	565850	456020	465590	441270
A0A095A8F7;A0A0H3FZC3;P69409	E. asburiae;K. aerogenes;E. coli	87525	40541	87491	63082	63035	61272	68937	41784	49340
J7TFF3;A0A0A5T105;A0A095A9A1	M. morganii;C. freundii;E. asburiae	382180	381890	337020	379990	339140	413790	210790	179010	176780
A0A0H3FN70;A0A0A5SRN4;A0A097V2E8;P0A7S5	K. aerogenes;C. freundii;E. asburiae;E. coli	77319000	84774000	83551000	74835000	70775000	75296000	56426000	49813000	53516000
A0A0A0ZSZ7	E. asburiae	287030	331900	279250	522660	459230	562300	289260	228210	123130
A0A0A5MA24	E. asburiae	901780	826340	916330	277270	218370	243500	393880	336960	535870
A0A0D7M3U1;A0A0A5MD68;A0A0H3FPS9;Q8XCZ8;A6T5Q1	C. freundii;E. asburiae;K. aerogenes;E. coli;K. pneumoniae	235750	271510	259100	303980	335890	383720	265400	183780	271880
A0A0A5MDS5	E. asburiae	10129000	8168400	10084000	12970000	11845000	12635000	7581500	7345600	8040100
A0A0A5MDV8	E. asburiae	604280	597440	682010	251540	176900	271300	343350	340970	390220
A0A0A5MDW2	E. asburiae	2422000	2318800	2469900	3238400	2947100	3051000	1905400	1765400	1729400
A0A0A5MDW4	E. asburiae	21732	24597	30015	8672.9	8317.8	9630.2	9584	11292	15619
A0A0A5ME71;A6T7F3;A0A0H3FRD2	E. asburiae;K. pneumoniae;K. aerogenes	3391600	3232100	3180400	3596100	3074600	3366700	2072100	1765200	1754400
A0A0A5MES0;P64583	E. asburiae;E. coli	874530	891550	812750	500820	430710	394520	474180	476340	502110
A0A0A5MGG5;A0A0A5UN91;P0AA27	E. asburiae;C. freundii;E. coli	10286000	9773900	10860000	11152000	9608200	10293000	5867500	5487600	5799800
A0A0A5MJI8	E. asburiae	114810	96122	123490	10145		25440	31851	44850	46019
A6TAY9;A0A0H3FY12;A0A0A5MJW4;P69803	K. pneumoniae;K. aerogenes;E. asburiae;E. coli	973530	863420	1028800	1248800	1137000	1405900	704050	767970	789750
P0A9Q3;A0A0A5NZ96;A0A094XS28	E. coli;C. freundii;E. asburiae	10096000	9436900	10257000	11053000	10690000	11719000	5822600	5619000	5337900
A0A0A5NZL5	C. freundii	214440	253670	260340	536800	504000	578520	158360	121680	110570
A6T501;A0A263VV23;A0A0H3FP37;A0A0A5NZQ4;Q8X800	K. pneumoniae;E. asburiae;K. aerogenes;C. freundii;E. coli	14561	16501	15297	20503	24537	21770	5980.1	13917	14040
A0A0A5P0D6;A0A263VVH0	C. freundii;E. asburiae	588220	558580	675230	1906000	1694200	1739900	365470	507700	419590
A0A0A5P0F7	C. freundii	5614.5	7374.8	6775.1	21067	24287	14846	4965.9	5096.3	3638.9
A0A0A5P0F8	C. freundii	3591300	2918500	3131300	5614300	5240600	5774100	2030800	1648900	1641700
M1SYU9;A0A0D9HHI3;A0A0A5P0M0;A6T4Q6;A0A0H3FRW3;P0ACM1	M. morganii;E. asburiae;C. freundii;K. pneumoniae;K. aerogenes;E. coli	50537	54635	42812	46988	30533	63883	23698	24354	22849
A0A0A5P0W7;A0A0F1DK05	C. freundii;E. asburiae	118360	131500	181520	267440	258310	277620	124000	105970	95106
A0A0A5P111	C. freundii	238560	259090	249960	531000	517520	556120	147690	139600	126430
A0A0A5P140	C. freundii	229410	207550	213530	481850	433260	482500	135310	108480	122600
A0A0A5P182	C. freundii	1177700	1144800	1069300	1585900	1308200	1618200	831610	739010	777540
A0A0A5P1F7	C. freundii	321950	270790	267950	2169400	2472800	2214200	133510	118560	175030
A0A0A5P1L8	C. freundii	5582500	4315200	5758900	3071600	3153700	2854000	2162100	2522300	2764900
A0A0A5P1P6;P0AAZ9	C. freundii;E. coli	18744	14689	13754	20557	24285	22295	9565.3
A0A0A5P2D7;A0A0H3FUC2;P0ADC5;A0A263VKN5	C. freundii;K. aerogenes;E. coli;E. asburiae	103720	83149	90357	111080	76336	110470	79102	58438	53720
A0A0A5P2E7	C. freundii	58790	54736	50033	105950	104580	112380	62102	59425	57995
A0A0D7LUG1;A0A0A5P2F9	C. freundii	134100	111790	125830	281790	354810	364040	64292	32979	57036
A0A0H3FRQ1;A0A0D9J439;A0A0A5P2P7;A6TAI5;P0A7Q2	K. aerogenes;E. asburiae;C. freundii;K. pneumoniae;E. coli	6208700	5953300	6085300	6147500	5180800	5838400	4121000	3659200	3715000
A0A0H3JHJ2;A0A0A5P300;A6T9Y0;A0A263VQ67;A0A0H3FS43	E. coli;C. freundii;K. pneumoniae;E. asburiae;K. aerogenes	92619	71757	109780	125490	126400	129830	65083	58892	28567
A0A0A5P3D4	C. freundii	401350	437960	374420	221290	194590	225660	261140	201200	183090
A0A0A5P3R6	C. freundii	537660	529420	507230	300150	283180	258010	364930	327800	354300
A0A0A5P3T4	C. freundii	30217	46618	47769	142430	91628	127240
A0A0A5P3V3	C. freundii	3096200	3076000	3339100	2738800	2795800	2767400	1966100	1810700	1860500
A0A0A5P444	C. freundii	779230	878840	944420	1514700	1501900	1660200	531420	694780	567190
A0A0A5P4L1	C. freundii	107330	47638	86154	212560	181260	202390	68258	24266	49956
A0A0A5P4W7	C. freundii	908400	1048300	1029000	1124700	1002800	1217300	642840	605500	527520
A6T792;A0A0A5P4Z6	K. pneumoniae;C. freundii	1346700	1546900	1385500	1355500	1050200	1004500	499120	565240	656950
A0A0A5P583	C. freundii	212510	211910	217440	556480	467240	521310	157110	106870	127160
A0A0A5P595	C. freundii	233060	232770	234590	505180	461370	505730	154320	138740	109550
A0A0A5P5Q5;M1SLH5	C. freundii;M. morganii	353310	303000	248140	340190	356900	270900	247630	301960	241930
A0A0A5P5R6	C. freundii	767740	810220	915070	1005200	940810	1075300	561650	522190	545760
A0A0A5P5W6	C. freundii	518190	407630	426920	1316800	867020	992550	252720	264520	340160
A0A0A5P617;P0A7T5	C. freundii;E. coli	7913300	9304900	9004300	14839000	13486000	14776000	4510900	4415200	3660400
Q8X8T4;A0A0A5P687;M1RJP2	E. coli;C. freundii;M. morganii	50345	42063	67847	88131	92860	91519	25114	19096	40253
A0A0H0AI48;A0A0A5P6E1	E. asburiae;C. freundii			7023.5	6608.6	6210.1
A6TAK2;A0A0F3WR12;A0A0A5P6E5	K. pneumoniae;E. asburiae;C. freundii	15270	18162	24778	18097	17461	13351	10544	16396	12031
A0A0A5P6G2;Q8XDE4;A0A0F1RKP4	C. freundii;E. coli;E. asburiae	74228	78011	83062	137370	113410	149360	99919	74723	93730
A0A0J0G0Y0;A0A0A5P6G9;A6TD44;A0A0H3FLM8	E. asburiae;C. freundii;K. pneumoniae;K. aerogenes	114140	112530	150740	131820	143670	147450	73796	78856	79670
A0A0A5P6W0	C. freundii	16613	10557	10548	42736	33093	34075	8196.8	5524.7
A0A0A5P789;P0AA33	C. freundii;E. coli	46993	43287	54430	97795	90335	71616	35156	20026	14347
A0A0A5P7I0	C. freundii	15126	27063	25639	61620	56275	66365	19674	11991	10853
A0A0A5P7M2;A0A0H3FIP5;A0A0D9ITW3	C. freundii;K. aerogenes;E. asburiae	1100900	1036300	1128000	1448600	1152900	1200000	757750	739370	715420
A0A0H3JEX3;A0A0A5P7S7;A0A0F3ZCW5;A0A0H3FR24	E. coli;C. freundii;E. asburiae;K. aerogenes	249880	231940	295940	451540	346460	509960	245290	172590	77046
A0A0A5P818	C. freundii	337500	433860	540200	695270	768880	711290	214630	246870	265050
A0A0A5P8C5	C. freundii	3784700	3708800	3793400	6448500	6113300	6469700	2520700	2659900	2585700
A0A0A5P8C8	C. freundii	1132300	1340000	1120300	742320	458260	471680	416450	422500	483210
A0A0H3FN54;A0A0A5P8D4	K. aerogenes;C. freundii	564340	628570	557230	1478600	1452100	1454200	687760	594490	461800
A0A0A5P8F3	C. freundii	42925	55378	76770	86078	63076	100260	10425	42900
A0A0H3G3Z6;A0A0A5P8G2	K. aerogenes;C. freundii	96741	69095	99658	217860	158830	214340	100060	77546	75687
A0A0A5P8L4;A6TC53;Q8XBL1	C. freundii;K. pneumoniae;E. coli	70885000	70987000	74909000	69488000	63460000	75213000	42694000	43848000	41445000
A0A0A5P8N0;A0A0D9J2T7	C. freundii;E. asburiae	79017	92575	88206	121030	90280	117070	48033	44320	63676
A0A0A5P8P4;A0A0H3FZG0;J7UA34	C. freundii;K. aerogenes;M. morganii	27145	25242	24684	41468	27019	29633	12753	18584	8858.2
A0A0A5P8P8;A0A0M1G999;P0AFC9	C. freundii;E. asburiae;E. coli	2254100	2175700	2502100	2731600	2306000	2702000	1572500	1570600	1609200
A0A0A5P916	C. freundii	99600	75644	91779	202850	169800	207860	57987	42813	47499
A0A0A5P957	C. freundii	1036000	1144100	1120100	1294300	1180800	1353500	1132300	932720	1098200
A0A0A5P9D6	C. freundii	1936800	2317600	2277100	4057200	3767200	3871800	1284300	1422900	1212300
A0A0E3AQQ7;A0A0A5P9K5	E. asburiae;C. freundii	1399300	1145900	1344000	1420400	1175000	1173300	680120	635700	909180
A6TCL4;A0A0J0L6G9;A0A0H3FL78;A0A0A5P9Q1	K. pneumoniae;E. asburiae;K. aerogenes;C. freundii	40636000	41808000	42319000	36632000	39834000	38375000	25142000	28400000	27750000
A0A0A5P9R6	C. freundii	56085000	53095000	52662000	67255000	60769000	59425000	32180000	32107000	32154000
A0A0A5P9T8	C. freundii	6012400	4990200	6152600	6268900	4976500	5485200	2630000	2473500	2747000
A0A0A5P9X8	C. freundii	47900000	51243000	50977000	52768000	46356000	52436000	31685000	30191000	29515000
A0A0A5P9Y3;P66072	C. freundii;E. coli	5979700	5769100	6802800	7709500	9289200	9216700	3358400	1518300	3819400
A0A0A5P9Z2	C. freundii	1500400	1828900	2041000	4138500	4516700	4352600	1315900	1142700	1069100
A6TEW8;A0A0H3FKI4;A0A0A5P9Z7	K. pneumoniae;K. aerogenes;C. freundii	16151000	15247000	18347000	16564000	17330000	14580000	9984800	10710000	12084000
A0A0A5PA23;Q8XBC0;REV__Q9I3X1	C. freundii;E. coli;Unknown	533290	501250	579380	752270	716670	794270	260420	213860	265470
A0A0A5PA30;P0ABE0	E. asburiae;E. coli	774390	762190	772120	771980	700120	755610	367440	420670	365500
A6TEZ6;A0A0H3FKQ9;A0A0F0V4G9;A0A0A5PA35;P0ACK0	K. pneumoniae;K. aerogenes;E. asburiae;C. freundii;E. coli	10763000	10393000	11705000	10607000	8717000	10496000	7426700	7103600	5857100
A0A0A5PA40	C. freundii	1438300	1297200	1441900	1762400	1627500	1851500	804870	715520	862850
A0A0A5PA54;P0A7A6	C. freundii;E. coli	99858	77712	108150	210990	242130	203160	54171	55788	46285
A0A0A5PAK0;A6TH65;P0A6N6	C. freundii;K. pneumoniae;E. coli	258590	235050	270200	318570	272890	306170	134710	128190	125250
Q46664;A6TFH1;A0A0A5PAL2;P0A9Y1;A0A0F1DH12;P0A980	K. aerogenes;K. pneumoniae;C. freundii;E. coli;E. asburiae;E. coli	23236000	20850000	23882000	15705000	14861000	14397000	12430000	11600000	11205000
A0A0A5PB74;A0A0H3FPS8;A6TGJ2	C. freundii;K. aerogenes;K. pneumoniae	11491	10079	10388	13035	10740	19715	10881	9776	10154
A0A0A5PB87	C. freundii	187770	116680	154110	444930	381370	442000	134570	49355	72764
A0A0H3FPJ8;A0A0A5PBA9	K. aerogenes;E. asburiae	110340	110200	125380	79606	112330	113780	62234	104730	109210
A0A0A5PBI0;A6TEL3;A0A0H3FLZ9;A0A0F0RP64;M1SJZ3;P64608	C. freundii;K. pneumoniae;K. aerogenes;E. asburiae;M. morganii;E. coli	26816	20889	43794	33078	35693	35459	25033	30737	24217
A0A0A5PBT0;J7TVI6;P0A7M8	C. freundii;M. morganii;E. coli	6466700	5843000	7346700	8630700	7819800	9402800	3749600	3699800	3692900
A0A0A5PBT5;A0A0F1R9B4	C. freundii;E. asburiae	7906900	8196500	8559500	4852500	4078900	5471800	4457000	2942300	3526800
A0A0A5PBU9;A6TGQ7;A0A0H3FPC6;A0A0F1RBG7	C. freundii;K. pneumoniae;K. aerogenes;E. asburiae	138880000	151410000	145970000	158910000	145990000	153200000	94161000	95969000	88704000
A0A0A5PC43;Q8X8F6	C. freundii;E. coli	15105	14237	13940	21137	17780	21947	7987.6	7282	6420.2
A0A0A5PC54	C. freundii	99697	81985	101480	327430	191770	265550	61527	66754	51230
A0A0A5PC67	C. freundii	6962300	6404200	6778900	4067900	3709000	4178800	2737600	2225700	2284000
A0A0A5PC75;A0A0H3FMZ7;P0A8Q2	C. freundii;K. aerogenes;E. coli	4042700	3649600	4586700	6251300	5461700	6414400	2849300	2906000	2358200
A0A0A5PCD2	C. freundii	1237300	1331800	1413100	1234300	1267100	1283200	879630	717740	937990
A0A0A5PCL1	C. freundii	313890	225390	236300	727040	611670	726700	116810	177420	134050
A0A0A5PCN9;A0A0F3ZSD9	C. freundii;E. asburiae	324820	282300	281870	408090	367660	474970	148930	209010	153640
A0A0A5PCQ0;A6TFZ0	C. freundii;K. pneumoniae	911810	1080900	1052200	1731900	1402200	1781100	631780	599470	600000
A0A0H3FLU2;A0A0F0RQT7;A0A0A5PCQ9;Q8XB43	K. aerogenes;E. asburiae;C. freundii;E. coli	49874	32094	53774	42554	63560	66989	48832	35527
A0A0A5PCZ2	C. freundii	1744800	2057500	1996600	2631300	2605600	2618700	1461300	1528400	1372900
A0A0A5PD05;A0A263VN30	C. freundii;E. asburiae	304580	341290	375810	449700	460450	476830	237390	210050	179160
A0A0A5PD12	C. freundii	62887	62584	58055	153540	98253	99536	22471	34010	43761
A6TGE7;A0A143I0T9;A0A0H3FM60;A0A0A5PD75;Q7A964	K. pneumoniae;E. asburiae;K. aerogenes;C. freundii;E. coli	112280	134930	144700	143780	114470	144850	89651	87766	92469
A0A0A5PDE8	C. freundii	69498	90079	94602	189290	190850	208670	41414	46243	38105
A0A0A5PDG9	E. asburiae	271990	270550	289640	94248	78586	68237	96524	126020	138760
A0A0A5PDM0	C. freundii	193110	194090	232730	465510	438040	476530	72617	107500	120190
A6TH08;A0A0A5PDU5;Q8X5Q6;A0A0H3FV23;A0A0F1J5M7	K. pneumoniae;C. freundii;E. coli;K. aerogenes;E. asburiae	10651	18108	26209	48403	40457	40043	15761	16413	8341.1
A0A0A5PDW5;P60063	C. freundii;E. coli	419700	547460	625380	1057700	917000	1043400	268530	131000	33988
A0A0A5PDX8	C. freundii	93685	96029	59665	211260	196120	164070		63686	73590
M1SGU7;A6TH87;A0A0H3FMW9;A0A0A5PE05;A0A263VQE5;P0A6X5;Q9HUM0	M. morganii;K. pneumoniae;K. aerogenes;C. freundii;E. asburiae;E. coli;P. aeruginosa	2605500	2735100	2617100	1796800	1971700	1794900	2392900	2256800	2241100
A6THA2;A0A0H3FQ21;A0A0A5PE20;Q8XDJ6	K. pneumoniae;K. aerogenes;C. freundii;E. coli					6747.6
A0A0A5PE55;A0A263VR16;A6THF1;A0A0H3FN18	C. freundii;E. asburiae;K. pneumoniae;K. aerogenes	525920	577480	626130	867440	866950	933140	497740	396050	390850
A0A0A5PEJ6;A0A0F1RLR9	C. freundii;E. asburiae	87026	24276	27380	172740	168280	141470	19478	7448.8	15161
A0A0A5PEK8	E. asburiae	1649000	1748100	1861600	420240	264740	387500	807540	776040	751900
A0A0A5PF99	C. freundii	202420	225100	208230	476210	449220	537800	81075	74409	62130
A0A0A5QV35	C. freundii	559140	549970	646530	1040600	980460	1060700	389690	413890	410090
A0A0A5QVP7	C. freundii	13104000	13553000	13512000	19852000	19232000	19287000	7594700	6218400	5960200
A0A0A5QVT8;P0ACF6;A6T5I3;A0A0H3FSQ4;A0A0F0REJ4	C. freundii;E. coli;K. pneumoniae;K. aerogenes;E. asburiae	40950000	41865000	40041000	57867000	50778000	56486000	29475000	28065000	29131000
A0A0A5QW10	C. freundii	3551400	3744200	3577500	3724300	3009000	3574500	1521500	1374100	1355500
A0A0A5QW40	C. freundii	83353	93655	97834	223080	161620	208180	61700	73599	48216
A0A0A5QWC6	C. freundii	843210	837790	993240	2434500	2247500	2614800	562350	692440	451070
A0A0A5QX08;Q8X4K5;A0A0F3ZQ19;A0A0D7M1C5	C. freundii;E. coli;E. asburiae;C. freundii	145610	165830	162500	254370	220240	213660	76484	73339	63491
A0A0A5QXL8;A6T7E9;A0A0H3FZ76;A0A0F0RCT1	C. freundii;K. pneumoniae;K. aerogenes;E. asburiae	2536400	2293100	1947600	2424500	2874900	2337900	1567600	1251500	1607900
A6T7F4;A0A0H3FZ81;A0A0F1JKA3;A0A0A5QXM3;P0A6B0	K. pneumoniae;K. aerogenes;E. asburiae;C. freundii;E. coli	14513000	17243000	17189000	21965000	17798000	18953000	9294000	8703400	10593000
A6TAI4;A0A0F1K2I3;A0A0A5QY36;P0A7L5;A0A0H3FZK2	K. pneumoniae;E. asburiae;C. freundii;E. coli;K. aerogenes	5587600	6628800	8192800	7392400	6878100	7187000	4851700	3754600	4129900
A0A0A5QYD7;A6TA01;A0A0F1RYX6;A0A0H3FVY7	C. freundii;K. pneumoniae;E. asburiae;K. aerogenes	61938	41949	76291	49676	52474	78187	24547	22145	23615
A0A0A5QYF3	C. freundii	8201100	7864500	9867300	11370000	10667000	12085000	5103800	4570400	4670100
A0A0A5QZN3	C. freundii	445700	407990	454210	573620	494890	582740	278140	287810	312670
A0A0A5R091	C. freundii	154860	197230	196820	303700	277650	322600	161900	191910	212840
P0A764;A0A0A5R1H4;A6TCD7	E. coli;C. freundii;K. pneumoniae	567340	781820	773130	798010	873570	935500	408760	393910	537710
A6TCF0;A0A0A5R1I5	K. pneumoniae;C. freundii	2598700	2654600	2951900	2273200	2037800	2487500	2095000	1893600	1794900
A0A0A5R220	C. freundii	142950	104710	113420	213530	189080	181560	82589	60046	72410
A0A0A5R445	C. freundii	632760	555050	687420	1192700	1012800	1079700	457330	370140	281990
A0A0A5R451;P0AEE4;A0A0H3FMZ4;A0A0F1D7R4	C. freundii;E. coli;K. aerogenes;E. asburiae	2916.7	2617.4	3464.9	7374.1	6880.1	3953.5
A0A0A5R463	C. freundii	45307	39290	43580	89885	72051	76401	30437	26909	27527
A0A0A5R4D2;A0A0F0QRL4;P0A7V5	C. freundii;E. asburiae;E. coli	73576000	73299000	75763000	64157000	61809000	67445000	45601000	41534000	44485000
A0A0A5R5E3	C. freundii	180980	184220	223370	614180	589890	642720	142830	140830	92763
A0A0A5R5U7;A0A0H3JI61	C. freundii;E. coli	581190	513050	685290	967450	1111900	831750	434410	507060	440070
A6TGN3;A0A0H3FMD4;A0A0D9J562;A0A0A5R661;P0AG98	K. pneumoniae;K. aerogenes;E. asburiae;C. freundii;E. coli	46352	47683	71289	41802	39322	37530	23172	21326	20744
A0A0A5R6Y9	C. freundii	374810	412210	257660	810930	749280	800080	226950	233330	102560
A0A0A5SN48	C. freundii	104090	85546	117610	194660	185080	193720	61129	56230	51013
A0A0A5SP97	C. freundii	15199	15476	10738	43348	35937	34210		13787
A0A0A5SPB9	C. freundii	92486	141450	110960	183770	141670	175540	163360	146720	120540
A0A0A5SPF8	C. freundii	450070	569560	674210	1400400	1392500	1564900	423270	364020	241540
A0A0A5SPM1	C. freundii	3443400	3239300	3445500	4055300	3414600	3715700	2405400	2280000	2542700
A0A0A5SPS9	C. freundii	3128800	3246900	3209600	4415300	4063100	4163200	2108300	2025300	2064400
A0A0A5SPT7;A0A0H3JII1	C. freundii;E. coli	124680	77623	112340	192900	174960	198850	59386	65138	66823
A0A0A5SPY0	C. freundii	173780	110090	85374	448470	445620	351030	333250	227300	185940
A0A0A5SPZ1	C. freundii	263540	193470	249940	655960	666160	743820	177050	149920	162230
A6TGQ6;A0A0A5SPZ2;A0A0H3FMC0;Q8X6X4;A0A263VLR4	K. pneumoniae;C. freundii;K. aerogenes;E. coli;E. asburiae	276670	268250	260310	256420	265500	316460	207230	190660	203510
A0A0A5SQA4	C. freundii	465410	436910	501010	896400	791820	920290	332950	281730	263300
A0A0A5SQD4	C. freundii	153610	188490	103760	363410	307370	289660	94056	63398	90298
A0A0A5SQE0	C. freundii	11057	9616.9	11213	28709	30780	47341	21823	30375	31506
Q8X9Y5;A6T4N6;A0A0H3FRT5;A0A0A5SQP0;A0A263VVS0	E. coli;K. pneumoniae;K. aerogenes;C. freundii;E. asburiae	225000	199170	156140	257000	227200	239610	252250	275870	296490
A0A0A5SQS0	C. freundii	29040	31746	17792	17364	20752	13178	5859.1	22081	17584
A0A0A5SQX0;P0A8Q4	C. freundii;E. coli	1203100	1318100	1251300	1728900	1342500	1637500	743480	767430	803610
A0A0A5SR70	C. freundii		26515	4800.8	56889	32407	30115	65263	81565	87689
A0A0A5SR83	C. freundii	289620	231610	281440	741360	666390	680010	196570	165880	173770
A0A0A5SRB5	C. freundii	40331	43820	53126	113790	163400	135990	44966	31596	12936
A0A0A5SRH6	C. freundii	2738300	2934400	3208200	4186500	3600300	4069900	1666400	1756400	1637500
A0A0A5SRI4	C. freundii	3796500	3199600	3965400	7875400	8901700	8421400	1496000	2467700	1643200
J7U141;A6TG41;A0A0H3FPC7;A0A0F1DK79;A0A0A5SRJ9;P68701	M. morganii;K. pneumoniae;K. aerogenes;E. asburiae;C. freundii;E. coli	4360100	4541400	5178500	3131600	2720800	3506800	3031500	2716500	2918100
A0A0A5SRK4	C. freundii	86229000	86452000	87498000	88005000	80145000	91792000	51295000	49183000	50104000
A0A0A5SRN0	C. freundii	6078900	5754800	6308500	11782000	10235000	11498000	4312600	4430000	3970200
A0A0A5SRP5	C. freundii	194720	199410	238490	434990	318880	385780	139660	108670	158970
A0A0A5SRP8	C. freundii	3771600	3924800	4435200	11205000	9841500	11058000	2218500	2759300	1799400
A0A0A5SRQ0;A6TFX2;A0A263VQ59;A0A0H3FNK0;P0ADG0	C. freundii;K. pneumoniae;E. asburiae;K. aerogenes;E. coli	50386	43022	54981	76482	70360	85747	40104	18917	17172
A0A0A5SRU1	C. freundii	320830	246900	274630	627340	616340	680660	132790	140650	131140
A0A0A5SRU2	C. freundii	390940	329270	401120	952190	827790	731700	250620	212190	174940
A6TFP8;A0A0H3FP01;A0A0F1EWW5;A0A0A5SRV2;P0A802	K. pneumoniae;K. aerogenes;E. asburiae;C. freundii;E. coli	6104300	6430800	6598800	6780000	6935800	7720000	4084500	3384800	3519400
A0A0A5SRY6;A0A0F0RXV4	C. freundii;E. asburiae	47565	64462	45480	72917	33079	73385	64799	28148	59665
A6TGH1;A0A0H3FPQ8;A0A0A5SS00;P0AG32	K. pneumoniae;K. aerogenes;C. freundii;E. coli	13830000	14565000	14466000	14244000	13209000	14139000	10796000	9660700	9717900
A0A1D3B2J3;A0A0A5SS62	E. asburiae;C. freundii	18723	7649.3	17644	23415	22301	27612
M1S4R4;A6TG05;A0A0H3FP96;A0A0A6GLR4;A0A0A5SS75;P0A7P7	M. morganii;K. pneumoniae;K. aerogenes;E. asburiae;C. freundii;E. coli	14811000	15727000	13879000	15841000	12943000	13448000	10006000	7432100	9661600
A6TFM7;A0A0H3FL97;A0A0F1EUE1;A0A0A5SSH4;P0A7P1	K. pneumoniae;K. aerogenes;E. asburiae;C. freundii;E. coli			30978	32421	34169
A0A0A5SSI1	C. freundii	268010	257730	311260	576120	528960	615380	224540	185390	154490
A0A0A5SSN3	C. freundii	4650500	4917100	4267900	5505200	4791400	5196900	3380200	2612900	3461900
M1SAM8;A6TEV0;A0A0H3FM84;A0A0F0U313;A0A0A5SSP4;P0A7S1	M. morganii;K. pneumoniae;K. aerogenes;E. asburiae;C. freundii;E. coli	18884000	16652000	21201000	16611000	14550000	16348000	12337000	13773000	10925000
A0A0A5SST2;A0A0F1RFW7;P0A9L7	C. freundii;E. asburiae;E. coli	59310	43524	83667	49546	55518	43341	23246	35978	40026
A0A0A5SSU8	C. freundii	84727	74912	82532	190570	163230	176150	66115	60427	44749
A0A0A5ST89	C. freundii	4341500	3984000	4436900	5667700	6477000	4724000	1445200	2441700	1909300
A6TEW7;A0A0H3FSY4;A0A0F1R6B4;A0A0A5ST92;P61177;A0A0D7LKW9	K. pneumoniae;K. aerogenes;E. asburiae;C. freundii;E. coli;C. freundii	45541000	43469000	43864000	48819000	41846000	48469000	32385000	34225000	32003000
A0A0A5ST93	C. freundii	563230	588560	439420	976700	987010	1150500	37032	511000	26746
A6TEV2;A0A0H3FSW8;A0A0F1J3Y3;A0A0A5STA3;P0AGA4	K. pneumoniae;K. aerogenes;E. asburiae;C. freundii;E. coli	2953700	3049600	3140200	2492900	2367300	2505000	1871200	1874800	1557800
A0A0A5STG7	C. freundii	178690	227390	245290	633790	510400	607760	174910	116490	128610
A0A0A5STL5	C. freundii	95880	92570	90199	202330	166500	204720	52575	45498	55315
A0A0A5STN3	C. freundii	64756	59034	72497	138950	129870	146450	31670	34256	19056
A6TF28;A0A0H3FNA9;A0A0A6H1B3;A0A0A5STS0;P0AA18	K. pneumoniae;K. aerogenes;E. asburiae;C. freundii;E. coli	1870300	1842100	1843100	2020800	1913600	2229700	1308500	1339300	1279800
A0A0A5STU2	C. freundii	121140	119800	143410	328110	276830	284790	71779	68623	68177
A0A0A5STW6	C. freundii	1449700	941530	1480500	2936600	3014400	3414900	1017000	821860	816560
J7U2E6;A6TEX3;A0A0H3FKI6;A0A0F0RU71;A0A0A5STX1	M. morganii;K. pneumoniae;K. aerogenes;E. asburiae;C. freundii	59562000	62208000	66045000	55369000	43939000	54754000	39272000	38027000	35687000
A0A0A5STY7;A6TEV8;P0A7W9	C. freundii;K. pneumoniae;E. coli	11592000	12600000	13926000	12152000	10089000	10683000	6989700	6640900	7394100
A0A0A5SU05	C. freundii	20745000	24293000	25839000	46703000	41105000	41590000	16006000	12656000	12243000
A6TCH7;A0A0H3FIF7;A0A0F3ZRP8;A0A0A5SU14;Q8XA39	K. pneumoniae;K. aerogenes;E. asburiae;C. freundii;E. coli	18147	20209	15820	15328		12811		18360
A6TC80;A0A0A5SU81	K. pneumoniae;C. freundii	55180	58344	71434	132700	115760	131450	131720	92440	66427
A0A0A5SU96	C. freundii	31303	31742	31591	79559	72235	79737	18045	18145	12670
A0A0A5SUF1	C. freundii	655020	707470	825710	2215000	1779600	1968600	459520	558870	456570
A0A0A5SUK6	C. freundii	19076	18084	16213	41716	40578	48078	14285	15505	12880
A0A143I3U9;A0A0A5SUP2;A0A0H3FS54;Q8XBK3;Q9I5V7	E. asburiae;C. freundii;K. aerogenes;E. coli;P. aeruginosa	160070	214540	258480	265290	262230	242390	149250	150770	124560
A0A0A5SUR2;Q8XE69	C. freundii;E. coli	2297100	2462800	2750500	4038200	3619000	4224400	1612100	1500900	1296400
A0A0A5SUW6;P0A7Y2	C. freundii;E. coli	1219200	1214500	1225700	1284000	1218500	1344200	956540	894570	889730
A6TCF2;A0A0D9H8L9;A0A0A5SUZ2	K. pneumoniae;E. asburiae;C. freundii	140900	151050	157720	140500	139780	150790	102680	96928	90319
A0A0A5SV54	C. freundii	150830	171180	224430	410840	393200	364500	128140	127820	126920
A0A0A5SV67;A0A0G3PAE8	C. freundii;E. asburiae	234800	277760	277650	298990	296000	322090	219340	195680	155750
A0A0A5SV98;P0AFM3	C. freundii;E. coli	21850	20757	23920	81828	73525	86339	31069	33726	27504
A0A0A5SVG1	C. freundii	69772	67229	82497	161100	162270	153700	43031	101950	79532
A0A0A5SVQ3	C. freundii	53073	65221	62579	134800	110090	127190		12021	11925
A0A0A5SVQ6;A0A263VSK7	C. freundii;E. asburiae	105810	95497	90156	151200	143250	162550	77161	89258	33317
A0A0A5SVR4;A6TFI9	C. freundii;K. pneumoniae	105000	103680	144000	300220	280720	268170	63963	83701	61249
A0A0A5SVS6	C. freundii	131770	123940	144920	285980	243730	251190	97219	75890	66181
A6TCA8;A0A263VUZ5;A0A0A5SVV0;P69933	K. pneumoniae;E. asburiae;C. freundii;E. coli	20160	17916			18057	23028
A0A0A5SVW4	C. freundii	1360300	1147200	1205200	1596200	1251200	1373400	843960	743340	859720
A0A0H3FIC9;A0A0A5SVY2;A0A263VUW3;A6TC66;P63421	K. aerogenes;C. freundii;E. asburiae;K. pneumoniae;E. coli	120810	127980	105060	240720	159360	162410	98309	136750	62672
Q8XBJ6;A6TC61;A0A0H3FIC7;A0A0F1DPT9;A0A0A5SVZ0	E. coli;K. pneumoniae;K. aerogenes;E. asburiae;C. freundii		47473	68529		53136
A0A0A5SWB2	C. freundii	14074	15952	18769	42257	36514	33639	7457	6828.3	4154.7
A0A0A5SWD0	C. freundii	5598.8	34003	21566	79956	70214	73703	45910	37290	42993
A0A0A5SWF6	C. freundii	13502	12494	11644	29175	26771	25534	5111.1	3196.9	3191.1
A6T8G3;A0A0H3G1G7;A0A0D9GXV4;A0A0A5SWM7	K. pneumoniae;K. aerogenes;E. asburiae;C. freundii	51483	58343	56185	41932	50002	51448	42123	30929	35918
J7SL25;A6TBW8;A0A0H3FVE0;A0A0F0RA96;A0A0A5SWT2;P0AFD5	M. morganii;K. pneumoniae;K. aerogenes;E. asburiae;C. freundii;E. coli				3762.1
A0A0A5SWX6;A6TBT4	C. freundii;K. pneumoniae	2263300	2286200	2243900	2224800	2149100	2301200	1275700	1330900	1416700
A0A0A5SX69	C. freundii	31571	36610	37183	65318	73223	65007	22742	24788	14240
A0A0A5SXF9	C. freundii	20232000	20223000	21958000	26477000	25502000	26269000	14371000	14754000	14357000
A0A0A5SXJ6	C. freundii	15038000	15309000	15929000	19498000	17266000	19051000	12354000	12642000	12477000
A0A0A5SXL0;A6TAY1;A0A263VTW8;A0A0H3FUF5	C. freundii;K. pneumoniae;E. asburiae;K. aerogenes	1566600	1481500	1729700	2242800	2101100	2490000	1112800	885550	1049000
A0A0A5SXP2	C. freundii	507130	568180	537470	1012400	831380	1033400	293980	310320	279070
A0A0A5SXY0;A6TAK3	C. freundii;K. pneumoniae	23273	22075	33084	46346	54752	46175	15120	14089	13852
A0A0A5SZH9;P0A6Q4	C. freundii;E. coli	12125000	13182000	12960000	15859000	15001000	15225000	7684700	7878400	7736900
A0A0A5SZK6	C. freundii	533270	521490	507190	1339300	1176000	1274900	327030	360150	365400
A0A0A5SZZ5;A0A0F1EGX2;P0ABX7	C. freundii;E. asburiae;E. coli	16189	20433	17436	23045	16982	24043	8372.3	4844.6	11243
A0A0A5T013	C. freundii	188400	170380	195300	516300	476870	502580	121000	103740	117560
A0A0A5T041	C. freundii	839040	854640	974190	1378500	1217100	1350700	726860	588630	558450
Q8XBP2;A0A0A5T0C6	E. coli;C. freundii	434340	401080	414900	506980	428110	480320	288640	262900	221270
A0A0A5T0D6	C. freundii	2384000	2059800	2602600	4712300	3886200	4517000	1556600	1353300	1094800
A0A0A5T0U5	C. freundii	63108	63109	63991	78322	66657	79043	20815	45634	57157
A0A0A5T148	C. freundii	1129600	1095100	1041700	1636100	1590300	1690200	609210	585740	466300
A6T685;A0A0A5T172;A0A143HX66;P0A974	K. pneumoniae;C. freundii;E. asburiae;E. coli	19764000	20681000	20582000	4983300	3716600	5016900	6920300	6349000	7388000
A0A0A5T1M5	C. freundii	2481600	2554200	2318000	3041500	2788200	2988900	1891900	1465500	1144900
A0A0A5T1P8;A6T692;A0A0H3FXV1	C. freundii;K. pneumoniae;K. aerogenes	115620	139590	149990	323650	325070	353760	84829	66464	91379
A0A0A5T1R3;A0A0F3ZT80	C. freundii;E. asburiae	1759700	1460400	1600500	2203100	1730000	1801800	1208700	1184500	1159300
A0A0A5T1S1;A0A0H3FRY5;A0A263VTI3	C. freundii;K. aerogenes;E. asburiae	20292	14154	22107	18045	20040	22547	11449	16720	7444.6
A0A0A5T299	C. freundii	3230000	2749100	3304400	7264700	6494200	7138900	1557600	1604200	1165800
A0A0A5UKV0	C. freundii		11348	14731	27375	24037	26763
A0A0A5ULX3	C. freundii	20235000	21739000	23259000	29380000	26812000	29599000	12879000	12417000	10955000
A0A0A5UMS1	C. freundii	42173000	46310000	49881000	52664000	43571000	56204000	39153000	37066000	32127000
A0A0A5UMU9;A0A0H3FPK8;A0A0F0UR15;M1SI04	C. freundii;K. aerogenes;E. asburiae;M. morganii		56649	86991	245800	203190	203890			35765
A0A0A5UNC3	C. freundii	2719800	3028400	3121200	5282800	5427600	5389300	1884300	1793900	1419000
A0A0A5UND8	C. freundii	58962000	58935000	58679000	63288000	55927000	62480000	37386000	35471000	36644000
A0A0A5UPH8	C. freundii	61156000	60516000	66670000	66420000	60582000	67558000	41020000	41180000	43590000
A6TEV6;A0A0H3FKM0;A0A0A5UPI4;P0C020	K. pneumoniae;K. aerogenes;C. freundii;E. coli	43178000	50025000	50825000	46698000	42403000	48643000	30581000	30331000	28677000
A0A0A5UPP0	C. freundii	4849300	4535800	4927400	8738300	7760200	8707200	2703000	2471600	2777600
A6TEN8;A0A0H3FMZ0;A0A0F1WXR3;A0A0A5UPP5;P0A7X5	K. pneumoniae;K. aerogenes;E. asburiae;C. freundii;E. coli	14709000	14607000	14498000	12419000	8716900	13276000	6940800	6441300	7576100
A0A0A5UPW2	C. freundii	17351000	18444000	18063000	24650000	23417000	25568000	11794000	11770000	7940200
A0A0A5UQX9	C. freundii	46942	39632	59728	107460	118050	110000	42996	38292	28127
A0A0A5UR06;A0A0H3FKN4	C. freundii;K. aerogenes	18462	20768	16383	37521	41468	38845	27732		27650
A6TCV8;A0A0H3FIZ1;A0A0F1WR12;A0A0A5URI9;J7U4N7;P69915	K. pneumoniae;K. aerogenes;E. asburiae;C. freundii;M. morganii;E. coli	1124700	1226800	1032300	834310	1043800	996100	806760	731620	697760
A0A0A5URK3	C. freundii	643860	777330	747160	1338000	1257700	1328600	353060	337830	340810
A0A0A5URZ6	C. freundii	63489	81168	66409	181430	138260	161140	76987	108760	92988
A0A0A5US07;A0A0F3ZD93	C. freundii;E. asburiae	3239000	3749600	3794500	6793400	6314200	6461900	2124800	2571400	1448400
A0A0A5US72	C. freundii	1080200	1085900	1339000	1412300	1262700	1404000	677230	710660	784400
A0A0A5USD0	C. freundii	210000	153810	172660	523170	528550	579180	95721	47461	63032
A6TAZ5;A0A0H3FYD6;A0A0F0V2P0;A0A0A5UTY9;P0A9Y8	K. pneumoniae;K. aerogenes;E. asburiae;C. freundii;E. coli	32665000	34198000	34281000	41755000	37986000	41359000	21767000	22057000	22358000
A0A0A5UUB3	C. freundii	8988900	8172100	9329000	19896000	17192000	19142000	6900800	5103900	5348700
A0A0A5UUE2	C. freundii	13234	10530	11679	25222	22840	27821	7950.2	6976.9	4673.1
A0A0A5UUK5	C. freundii	232950	175560	169520	455810	406380	460410	151000	71003	70709
A0A0A5UVS1	C. freundii	201360	161160	178790	230250	228200	248430	205950	157720	168570
A0A0A5UWH5	C. freundii	124760	126980	84049	319370	245010	246070	15952	69146	63085
A0A0A5UXI4	C. freundii	780530	745150	786040	1084300	963500	1069800	429140	457760	452720
A0A0A5UXL6	C. freundii	52840	51616	37438	110580	68703	95768	60263	68916	68175
A0A0A5UYW1	C. freundii	191950	162830	282960	427850	481790	433610	142770	129390	117630
A0A0A6HDF7	E. asburiae	383110	435340	410940	60674	57739	52902	105460	121200	140000
A0A263VS33;A0A0D7KWQ8;Q8X711;A0A0H3FUS4	E. asburiae;C. freundii;E. coli;K. aerogenes	88872	63315	97177	87621	125420	217010	58620	83277	80242
A0A0D7KXU5	C. freundii	156100	153880	175280	218960	159740	192190	115640	117110	76000
A0A0D7KZ14	C. freundii				2343.9	2779.3	4851.6
A0A0D7KZE0	C. freundii	584520	625120	744490	1488300	1510000	1282300	366460	541030	274980
A0A0D7KZM1	C. freundii	19150	14617	25691	54967	40217	49841	12981	10086	15824
A0A0D7KZZ7	C. freundii	617630	576800	680430	1447100	1257200	1432400	367240	414140	323580
A0A0D7L203	C. freundii	16255	51327	20278	151750	136530	141850	35543	31602	18572
A0A0D7L247	C. freundii	408250	464970	471270	540770	495870	631460	320120	260630	275990
A0A0D7L278;A0A0H0B2H0	C. freundii;E. asburiae	126450	135500	144480	188990	172270	210660	61354	83045	68312
A0A0D7L3P1	C. freundii	101700	98089	116370	263720	235800	218340	69387	63396	33206
A0A0D7L3Q2;A0A263VSG8;P0ACS3	C. freundii;E. asburiae;E. coli	60883	52136	50754	66366	81021	90050	26949	41296	33108
A0A0D7L3Z0	C. freundii				29784	27676	31758	18491
A0A263VL62;A0A0D7L589;Q8X6X7;A6TGQ3;A0A0H3FPX4	E. asburiae;C. freundii;E. coli;K. pneumoniae;K. aerogenes	114040	104380	104950	158220	140740	152550	92657	98284	76031
A0A0D7L7S0	C. freundii	7934700	8561900	8413500	16943000	13738000	16983000	5801800	5025200	4882500
A0A0D7L848	C. freundii	170710	158820	172190	208750	193750	203780	89822	93498	81684
A0A0D7L884;A0A0H3FPG3	C. freundii;K. aerogenes	16347	28934	20392	74420	65431	54233		15260
A0A0D7L893;A0A143I0G4;A0A0D7LZZ5	C. freundii;E. asburiae;C. freundii	188960	157880	196540	415920	365410	380490	79280	116520	120010
A0A0D7L8C1	C. freundii	336800	389580	384220	976300	940950	1132400	296450	214660	185100
A0A0D7L8G5	C. freundii	253140	166720	217610	219920	192820	243960	158890	155590	119210
A0A0D7LA52;A6TGU7;A0A0H3FMF1;A0A263VR55	C. freundii;K. pneumoniae;K. aerogenes;E. asburiae	376880	338550	365980	671370	577690	652600	227830	226720	257100
A0A0D7LAS8	C. freundii	831690	912110	913990	1433800	1215100	1345100	620500	424540	578130
A0A0D7LAT0	C. freundii	821200	810710	976990	1255200	1169100	1251400	663350	696040	642130
A0A0D7LAT4	C. freundii	1137100	1226200	1359900	2632100	2219900	2428700	989610	795710	862650
A0A0D7LAT9	C. freundii	48455	47716	53677	145290	143410	155900	31799	34297	24777
A0A0D7LAY7	C. freundii	99027	107590	98854	211940	192890	228780	92429	87418	89453
A0A0D7LAZ9;A0A143HYV0;A0A0H3FP88	C. freundii;E. asburiae;K. aerogenes	65904	56743	60627	119350	105000	118660	30509	32689	36058
A0A0D7LB06	C. freundii	100160	87475	115290	245220	228920	207900	55811	50102	50817
Q8X8W5;A6T4Z4;A0A0H3FWU1;A0A263VWJ5;A0A0D7LB10	E. coli;K. pneumoniae;K. aerogenes;E. asburiae;C. freundii	33154	34418	37862	37914	34536	35161	20765	21327	24675
A0A0D7LB67	C. freundii	9322.3	6734.2	16329	23481	23533	29134	22314	24588	22411
A0A0D7LB72	C. freundii	6701.5	4941.9	6387.4	15709	15034	14875	4765.5	5200.5	2437.9
A0A0D7LB99	C. freundii	14600	14216	14198	35547	31482	45323	9343.5	6125.5	4228.1
A0A0D7LBC0	C. freundii	3470300	3381000	3494300	3888100	3661300	4241400	1986600	2172300	1936700
A0A0D7LBC5	C. freundii	174410	160550	175320	405270	371870	353370	126920	93004	88326
A0A0D7LBL4	C. freundii	8710.3	6365.6	9547.4	6669	3284.8	6366.6	2084.4	2994.4	3416.9
A0A0D7LBM7	C. freundii				4739.9	6344.8	10578
A0A0D7LBN2	C. freundii	2040000	1785300	2326500	4907700	4549300	5040900	1294900	1407400	1260000
A0A0D7LBT7;A0A263VT53;P68568	C. freundii;E. asburiae;E. coli	5874.2	6863.4	6163.4	6553.4	6491.3	8307.7	2895.7	3933.8	3856.2
A0A0D7LBV6;A0A0F1RKG1	C. freundii;E. asburiae	279350	214940	282200	306500	240390	364810	169670	216160	173620
A0A0D7LC39;A0A0F1D9Y0	C. freundii;E. asburiae	647380	770800	650470	1192500	1132400	1170500	397560	346680	323520
A0A0D7LC60	C. freundii	1837400	1572300	1928000	3307700	3250600	3212300	1151200	956660	970380
A0A0D7LC65	C. freundii	942220	879140	1018700	1272500	1024600	1130600	652040	670620	595630
A0A0D7LC75	C. freundii	12958000	11151000	12629000	13010000	11727000	13466000	5770900	5457100	6075300
A0A0D7LC79	C. freundii	36973	42499	54200	75537	89900	60196	18669	40420	31466
A0A0D7LC92	C. freundii	33233	25217	48026	66809	78355	88150	7342.6	12546	28702
A0A0D7LC98	C. freundii	76649	64311	89939	141860	133190	156680	90782	103850	102450
A0A0D7LCA1;Q8XAP0;A0A0H3FUN2	C. freundii;E. coli;K. aerogenes	10251	7597.1	11809	20086	25873	17956	7995.5		10130
A6TFQ9;A0A0H3FLI4;A0A0D7LCD1;A0A0H3JI68;A0A0F1D3Z7	K. pneumoniae;K. aerogenes;C. freundii;E. coli;E. asburiae	318400	317450	365620	372520	310230	395870	266610	258010	236590
A0A0D7LCE4	C. freundii				4365.4	6153.9	11366
A0A0H3FLV8;A6TG83;A0A263VQ91;A0A0D7LCF0;P0AEL2	K. aerogenes;K. pneumoniae;E. asburiae;C. freundii;E. coli	46724	59045	39711	56436	49825	70265	37348	39099	16760
A0A0D7LCH4	C. freundii	227450	211090	247820	598910	557060	576430	176670	117340	89472
A0A0D7LCM2	C. freundii	97036	83144	98996	166630	167550	167710	43527	45630	60339
A0A0D7LCM3	C. freundii	362780	345910	368890	389570	330930	375860	214300	162030	203950
A0A0D7LCP9	C. freundii	319390	437920	500540	1084900	1014600	1094900	253350	192920	276590
A0A0D7LCW6	C. freundii	13251	13448	9845.5	31784	27152	28922	2323.8	10669	1041.7
A0A0D7LCW8	C. freundii	1064600	1047100	1191100	1270700	1138200	1100100	598120	641300	626510
A0A0D7LCY9	C. freundii	578640	602390	469020	965510	1069600	1183800	416970	435360	366630
A0A0D7LD08;P0AGF8;A0A0H3G2B0;A0A263VW14	C. freundii;E. coli;K. aerogenes;E. asburiae	297170	304160	326660	465340	468790	534260	173040	160410	187480
A0A0D7LD13	C. freundii	1537700	1375800	1768400	1960600	1825100	2005400	1427600	1440100	1436700
A0A0D7LD56	C. freundii	125840	106600	151550	295460	238840	284760	151390	152660	118230
A0A0D7LD68	C. freundii	129640000	133680000	140920000	157930000	146000000	154230000	97086000	89751000	94916000
A0A0D7LD79;M1SZ56	C. freundii;M. morganii	278070	257170	250960	536580	460720	580370	202950	196150	172940
A0A0D7LDA0	C. freundii	743440	685840	1082000	1042100	765890	1000800	692430	589390	558310
A6TEJ8;A0A0H3FLY5;A0A0D7LDB0	K. pneumoniae;K. aerogenes;C. freundii	526340	495040	504620	575310	504350	602260	258230	328020	325450
A0A0D7LDB2;P67661	C. freundii;E. coli	473860	516930	548940	578230	575290	604820	341130	336460	309450
A0A0D7LDC4	C. freundii	7410800	7303000	7738200	7366200	7061600	8043000	5146000	4337000	4744600
A0A0D7LDC6;A0A263VVH6	C. freundii;E. asburiae	18897	15799	20761	49791	26221	19103
A0A0D7LDG1;A0A263VXI5	C. freundii;E. asburiae	2028200	1724100	2079000	2721900	2822200	2820300	2003700	1908100	1920100
A0A0D7LDG7	C. freundii	369400	390580	402130	966190	827900	786190	204660	332600	186160
A0A0D7LDH2;A6TGQ1;Q9HUJ2	C. freundii;K. pneumoniae;P. aeruginosa	1300700	1258600	1400100	1674300	1591800	1846900	721500	852650	744830
A0A0D7LDH4	C. freundii	26729	19351	16324	49916	43568	54988		17795	17133
A0A0D7LDH5	C. freundii	619130	565380	667640	912880	792760	887040	396420	381170	388250
A0A0D7LDJ0;A6TGP2;A0A0H3FPA9	C. freundii;K. pneumoniae;K. aerogenes	24635	46464	47231	97975	102560	87547
Q8XA91;A6TEH7;A0A263VWD6;A0A0H3FK68;A0A0D7LDK2	E. coli;K. pneumoniae;E. asburiae;K. aerogenes;C. freundii	7910.7	12994	8953	11690	11377	6782.9		6478.8	8227.8
A0A0D7LDK9	C. freundii	3542900	3309300	3534800	4882200	4490600	4757500	1846700	1866600	1770200
A0A0D7LDL8	C. freundii	152240	168630	140590	336430	340100	425810	133150	85175	98504
A0A0D7LDM5;A0A0H3FPD1;C9A5H9	C. freundii;K. aerogenes;E. casseliflavus	22841	35781	29538	44760	49314	53860	14309	17461	15814
A0A0D7LDP2	C. freundii	135990	128210	163670	326740	295240	309380	110530	157170	129360
A0A0D7LDP5	C. freundii	63087000	61609000	65900000	74470000	66699000	69337000	44979000	45057000	42902000
A6TIA3;A0A0J0GJU7;A0A0D7LDQ6;A0A263VKB0	K. pneumoniae;E. asburiae;C. freundii;E. asburiae	36162	44457	48187	89787	101410	96612	39468	40692	48618
A6TI93;A0A0M1G518;A0A0D7LDR7	K. pneumoniae;E. asburiae;C. freundii	45822	50687	68956	139190	116530	173980	28605	38586	29820
A0A0D7LDS6	C. freundii	31809	28386	43103	90381	88474	107270	16158	19366	18254
A0A0D7LDT1;A0A263VM81	C. freundii;E. asburiae	149570	85687	113410	198510	163110	155230	85259	84416	41940
A0A0D7LDZ7	C. freundii	620190	655900	825430	1807100	1442000	1624500	380790	384870	358810
A0A0D7LE64	C. freundii	145240	113460	145250	269680	264500	270870	130110	129630	120040
A0A0D7LE78	C. freundii	3550.1	3229.9	4735.7	10407	7512.3	10090	2117.1	2919.3	3571.6
A0A0D7LE86	C. freundii	355380	363790	453380	818250	741280	892190	309890	315710	405910
A0A0D7LEA6	C. freundii	8902.2		6212.8	22275	21006	27605	10785		12094
A0A0D7LEB1;A0A0H3FVE2;A0A0F1RJM3;J7TBK2	C. freundii;K. aerogenes;E. asburiae;M. morganii	513240	507160	586030	912330	889740	919780	354910	384140	258260
A0A0D7LEC1	C. freundii	111070	85183	128520	123980	70983	92346	84877	17945	74685
A0A0D7LED2	C. freundii	267250	324480	236140	690920	775820	778130	200130	198480	201460
A0A0D7LEE6;A0A263VQT0	C. freundii;E. asburiae	2442100	2638800	2514600	4266400	3778500	4003500	1454300	1774300	1638500
A0A0D7LEG3	C. freundii	20667	27625	24505	66187	45123	63572	22437	9599.5	21428
A0A0D7LEH4;A0A0H3FUI9	C. freundii;K. aerogenes	282100	260810	343020	480190	496390	523590	204020	242930	235870
A0A0D7LEI3	C. freundii				8520.9		7969		6350.9
A0A0D9H6Z7;A0A0D7LEI9	E. asburiae;C. freundii	493780	533790	563950	746510	611550	729790	293930	278360	258410
A0A0D7LEK0	C. freundii	80550	92715	92289	175790	140160	144580	109870	86239	98664
A0A0D7LEK9	C. freundii	231680	157110	191640	401330	409430	383810	125100	176760	88818
A0A0D7LEL4	C. freundii	1147600	1249400	1484600	3017800	2788600	2910400	688770	754150	699080
A0A0D7LEL9;P66828	C. freundii;E. coli	2268100	1958300	2301400	3481900	3089300	3158900	1541900	1140500	1235800
J7U4E9;A6TG30;A0A0H3JIZ2;A0A0H3FLQ4;A0A0F1DJN2;A0A0D7LEN3	M. morganii;K. pneumoniae;E. coli;K. aerogenes;E. asburiae;C. freundii	338070	299140	355020	211240	176400	190320	207930	183810	194210
A0A0D7LES1;A0A0H3FPF9;P0AFB9;A6TG71	C. freundii;K. aerogenes;E. coli;K. pneumoniae	173450	165120	200870	214760	215020	208120	139230	108220	83295
A0A0D7LEU5	C. freundii	59749	32405	56466	119680	117670	134690	18217	41214	17156
A0A0D7LEW9;A6TFY9	C. freundii;K. pneumoniae	269060	302520	340270	564110	520990	604320	176630	146420	151740
A0A0D7LEY0	C. freundii	141160	123570	144170	312970	272270	322800	96448	107350	94131
A0A0D7LF03	C. freundii		3493.4	4254.4	6260.4	7648.6	6862.7	2052.5		2338
A0A0D7LF14;A6TC71	C. freundii;K. pneumoniae	32952	19977	20121	41641	44431	35461	10282	9250.2	10011
A0A0D7LF48;A0A0H3FVF8;A0A263VXT5	C. freundii;K. aerogenes;E. asburiae	39784	30847	34552	28620	34741	48688	17050	10728	17834
A0A0D9J203;A0A0H3JHB8;A0A0D7LF62;A6TC39;A0A0H3FI68	E. asburiae;E. coli;C. freundii;K. pneumoniae;K. aerogenes	596340	553260	619310	737070	756030	863760	474510	378900	431890
A0A0D7LF98	C. freundii	37053	33864	35004	70762	68892	47782	24047	21881
A0A0D7LFA0	C. freundii	333270	364480	338250	833570	675830	742090	193020	186200	206010
A0A0D7LFB8	C. freundii	137830	180500	190330	408230	364840	419080	120350	128010	108070
A0A0D7LFC3	C. freundii	13613	18131	26023	14647	22671	17263	9228.2		12615
A0A0D7LFD0	C. freundii	22689	28031	29967	95857	106610	131630	94554	91126	10751
A0A0D7LFD4	C. freundii	181450	145160	192860	497710	454320	544120	92823	141450	171480
A0A263VYQ4;A0A0D7LFF2	E. asburiae;C. freundii	56106	38274	47413	90476	74330	79122	34791	40776	31837
A0A0D7LFJ1;Q8X9L1;A0A0H3FSL4;A0A263VWF5	C. freundii;E. coli;K. aerogenes;E. asburiae	419560	354360	395060	461950	506850	514910	224320	291350	308160
A0A0D7LFP3;A0A263VR96	C. freundii;E. asburiae	1340700	1296600	1360500	1522600	1386400	1385300	882580	927670	768360
A0A0D7LFQ4	C. freundii	789820	830150	830100	2052700	1949400	2066800	551850	539310	483940
A6TIA7;A0A0J0GKV7;A0A0D7LFT3;A0A263VIU3	K. pneumoniae;E. asburiae;C. freundii;E. asburiae	29048	30025	28503	43711	47407	56985	11340	3776.3	7523.4
A0A263VIV1;A0A0F1WPR1;A0A0D7LFT6	E. asburiae;E. asburiae;C. freundii	126860	112730	108620	244050	250080	266730	94824	63629	61115
A0A0D7LFV3	C. freundii			11756	20690	21320	14186
A6TGN8;A0A0F3WVF7;A0A0D7LFW7	K. pneumoniae;E. asburiae;C. freundii	8738500	8033600	8246700	9538600	7212000	7933300	3414500	4113700	2305200
A6TF70;A0A0H3FKQ0;A0A0D7LFX7;P0A9S8;A0A0F1DBX4	K. pneumoniae;K. aerogenes;C. freundii;E. coli;E. asburiae	64540	56651	60638	92891	84497	82456	51929	52313	48447
A0A0D7LG09	C. freundii	317320	281560	336240	286080	290340	284010	138910	165880	165160
A0A0D7LG63	C. freundii	22616000	21918000	26293000	24177000	25002000	27119000	14517000	15325000	16875000
A0A0H3FT24;A0A263VTF1;A0A0D7LG82;Q8X865	K. aerogenes;E. asburiae;C. freundii;E. coli	42441	35110	47326	60725	51519	62194	33860	26905	24352
A0A0D7LG85	C. freundii	941980	904860	1115500	1664000	1555400	1649500	848380	866000	914720
A0A0D7LGC8;A0A0H3FRM1;A6TAM5	C. freundii;K. aerogenes;K. pneumoniae	7213200	7609800	8118600	16187000	15699000	17297000	5158300	4680600	4303000
A0A0D7LGG5;P0AEA9	C. freundii;E. coli	867050	846940	894460	1611300	1477500	1693800	533690	409400	429720
A0A0D7LGH3	C. freundii	709450	769730	766560	1438400	1370800	1478300	401770	569230	465290
A0A0D7LGJ8	C. freundii	70623	61595	91765	182440	162870	189910	39976	58934	25968
A0A0D7LGK5;P0AEW5	C. freundii;E. coli	8924	9244.5	8503.2	19676	13096	16937			4639
A0A0D7LGP7	C. freundii	2825800	2906500	3233500	5066900	5080600	5011900	1899800	2033000	1874200
A0A0F3XU37;A0A0D7LGS7;A6TFP9;A0A0H3FLH3;P0AG25	E. asburiae;C. freundii;K. pneumoniae;K. aerogenes;E. coli	373040	396860	441130	400460	389170	452370	403310	308600	370550
A0A0D7LGU0	C. freundii	25475	27470	31838	72731	65460	68072	22219	23498	24576
A0A0D7LGV0;P0ADU3	C. freundii;E. coli	1445300	1889800	1741100	1973100	1912100	1925300	792370	656440	885960
A0A0H3FL68;A0A0D7LGV2	K. aerogenes;C. freundii	417730	353230	191930	492630	563800	585270	302990	343850	203810
A0A0D7LH39	C. freundii	2141.3	3627.8	4699.5	9425.4	9813.4	9050.9	2771.1	3221.2	4138.7
A0A0D7LH63;A0A0H3FPC1	C. freundii;K. aerogenes	608080	596240	686910	947660	926360	972730	398290	403110	404860
A0A0D7LH68;A6TC72	C. freundii;K. pneumoniae	33094	25009	29109	63538	46892	52730	21661	18164	25599
A0A0D7LH70	C. freundii	232360	267030	308360	633220	583920	620460	244580	175690	152950
A0A0D7LH71;Q8X7R4;A6T516;A0A263VKT0	C. freundii;E. coli;K. pneumoniae;E. asburiae	16836	39099	35015	29820	60543	60021	33223	33131	30098
Q9I5X6;A6TEC5;A0A0H3FK33;A0A0D7LHA5;Q8XAK7;A0A157PER7	P. aeruginosa;K. pneumoniae;K. aerogenes;C. freundii;E. coli;E. asburiae	50095	59966	46368	91626	76158	90218	45654	52368	44333
A0A0D7LHD3	C. freundii	69627	64063	70161	163880	138200	159950	41483	42555	32842
A0A0D7LHF7	C. freundii	1429800	1628700	1830600	4884700	4099600	4206800	933210	879230	978270
A0A0D7LHH1	C. freundii	385850	334400	601880	1191300	1032000	1345100	172870	194450	363110
A0A0D7LHH5	C. freundii	61883	65002	84469	179550	191150	204450	45635	50719	40418
A0A0D7LHI9	C. freundii	31009	16561	30576	58762	61955	51156	11548	27532	23041
A0A0D7LHV6;A0A263VR33;A6TF59;A0A0H3FMK5	C. freundii;E. asburiae;K. pneumoniae;K. aerogenes	291840	235200	267570	348550	259220	409840	168390	161850	158040
A0A0D7LHX5	C. freundii	16711	18189	16439	37751	55364	46108	12471	16774	12848
A0A0D7LI05	C. freundii	100240	93345	92417	260600	226660	271890	47325	40495	58670
A0A0D7LI16	C. freundii	18570	35071	24714	66796	72553	68882	14170	13749	25033
Q8X5M5;A0A0D7LI42	E. coli;C. freundii	33361	39243	35729	72288	59814	73045	18155	19626	22232
A0A0D7LI52	C. freundii	5619.6	6381.9	5076.4	15132	10257	12664	3601.4	2940.2	3293.5
A0A0D7LI56	C. freundii	3610.7	3875.7	2920.8	6299	5806.2	5518.7	1914.4	1425.3	2408.6
A0A0D7LIE6	C. freundii	15069			41438	23063	39167	13530
A0A0D7LIG1	C. freundii	9082.8	12584	14449	30833	28893	30111	6457.5	3630.1	8859.2
A0A0D7LIG4;P0A9I9;A0A0F1D8N9	C. freundii;E. coli;E. asburiae	154590	147070	171710	378690	324160	343120	62220	52201	53973
A6TF43;A0A0H3FKM7;A0A0D7LIJ9;Q8X6Z6	K. pneumoniae;K. aerogenes;C. freundii;E. coli	11663	9746.3	9482.6	24789	16864	27133	6360.1	6371.4	5573.3
A0A0D7LIQ5	C. freundii	1548900	1484900	1603800	2025600	1855800	2102900	972960	933020	805030
A0A0D7LIR1	C. freundii	13514	15211	14344	34601	36837	28117	8621.6	13033	6485.2
A0A0D7LIT5;A0A263VN86;Q8XAT5	C. freundii;E. asburiae;E. coli	178090	141220	153040	188920	176770	184160	84703	99429	99875
A0A0D7LIT8	C. freundii	110540	103800	126720	157080	150010	145150	62873	68247	64759
A0A0D7LIU9	C. freundii	63307	72190	79012	95498	123760	129880	39790	29133	55908
A0A0D7LIV0	C. freundii	82927	96612	111460	237860	210320	233170	65083	66192	50961
A0A0D7LIV8;M1SAH8	C. freundii;M. morganii	143890	121590	128970	159360	158930	145670	67500	72916	81016
A0A0D7LIV9;A0A263VMZ4;A0A0H3FWL5	C. freundii;E. asburiae;K. aerogenes	330840	296040	337450	569280	398740	447650	265840	193350	265660
A0A0D7LIW0	C. freundii	958870	1104400	1185100	1515600	1291500	1460900	468770	579250	577480
A6TGK1;A0A0H3FP67;A0A263VME9;A0A0D7LIW3;Q8X8N1;M1S412	K. pneumoniae;K. aerogenes;E. asburiae;C. freundii;E. coli;M. morganii	35979	27189	32674	34438	31266	30531	23760	17901	25706
A0A0D7LIX0	C. freundii	976080	886930	1053900	1350900	1276800	1330000	791320	674120	595560
A6TGG0;A0A0J0GK50;A0A0H3FP23;Q8X4Z8;A0A0D7LIX2	K. pneumoniae;E. asburiae;K. aerogenes;E. coli;C. freundii	10498	12647	14912	10309		18136
A0A0D7LIX4;A0A263VP59;A6TJ37	C. freundii;E. asburiae;K. pneumoniae	479440	557070	625960	522150	399860	470880	366110	373610	433870
A0A0D7LIX5	C. freundii	38471	9585.7	14188	109640	61164	87340	9768.5		11037
A0A0D7LIX9	C. freundii	352390	383960	404490	744340	662280	732360	306260	322180	297470
A0A0D7LIY1	C. freundii	379010	311120	397960	822970	777210	798750	207320	204840	144870
A0A0D7LIY2	C. freundii	93226	76024	82749	135630	124190	137480	57424	55285	52950
A0A0D7LIY8;A0A0H3FLF4	C. freundii;K. aerogenes	669450	622860	715280	1577200	1444500	1486300	321270	407910	330590
A0A0D7LIZ0	C. freundii	614990	519720	592520	1343300	1177600	1211200	515560	392500	373930
A0A0D7LIZ3	C. freundii	1087200	1096200	1052800	1394500	1288100	1324300	653030	588490	690310
A0A0D7LJ18	C. freundii	1036200	908830	1218000	1419000	1018700	1204500	618730	627070	585640
A0A0D7LJ20;P69424	C. freundii;E. coli	87860	59184	82218	170900	161060	181480	26031	60624	36559
A0A0D7LJ21;J7TE71	C. freundii;M. morganii	423530	411000	481800	1062900	1011500	1228900	255160	278660	265970
A0A0D7LJ22;P0A7C4;P37452	C. freundii;E. coli;P. aeruginosa	300900	405580	352530	567040	483080	524430	189560	227050	128290
A0A0D7LJ58	C. freundii	9376800	9405500	9511800	11237000	8881200	10477000	6336700	6302000	5753100
A0A143HZV3;A0A0H3FQ25;A0A0D7LJ65;P0AGK3	E. asburiae;K. aerogenes;C. freundii;E. coli	18933	25967	37807	39350	29421	51822	27656	43060	61032
A0A0D7LJ69	C. freundii	181770	198380	199580	595110	498740	584550	145250	120110	60799
Q8XAP5;A6TGI7;A0A0H3FP49;A0A0D7LJ77	E. coli;K. pneumoniae;K. aerogenes;C. freundii	112240	123740	114650	215730	182800	214640	90810	83555	70656
A0A0D7LJ80	C. freundii	2389700	2209200	2604800	3304400	2933900	3565300	1553900	1572700	1404400
A0A0D7LJ96	C. freundii		2725.3	2564.4	4959.6	4144.4	8094.6	5012.9	4893.5	7594.1
A0A0D7LJ97;A0A263VMA8	C. freundii;E. asburiae	129640	141680	145540	230630	224050	228180	112420	92957	91312
Q8X8J7;A0A263VMF5;A0A0D7LJA1	E. coli;E. asburiae;C. freundii	33965	28121	27400	38936	36336	39115	26296	19817	24358
A0A0D7LJA5	C. freundii	217060	217850	230560	498290	363740	527780	178620	217720	137910
A0A0D7LJB4	C. freundii	183090	138980	184970	489160	356370	364690	136210	142530	151650
A0A0D7LJB9;A0A263VPQ3;A6TI35	C. freundii;E. asburiae;K. pneumoniae	111710	135490	165940	302620	290990	308580	116510	109240	87664
A0A0D7LJC1	C. freundii	405810	477440	434410	682300	691530	698000	324040	290790	289870
A0A0D7LJC7	C. freundii	500690	539690	537170	1045500	994200	1093000	348880	299920	327430
A0A0D7LJC9;Q8X8L7	C. freundii;E. coli	143550	184810	149630	390730	362230	421100	116850	144510	126590
A0A0D7LJD3	C. freundii	162580	153610	158970	276700	269710	299340	116440	96182	86590
A0A0D7LJD4;Q8X8L4	C. freundii;E. coli	64216	38682	54599	86125	97855	88337	37725	24307	26709
A0A0D7LJE8	C. freundii	628400	621870	642070	1119600	1223100	1240100	316330	349370	348100
Q8X650;J7TRM5;A0A0D7LJF7	E. coli;M. morganii;C. freundii	197140	233830	137040	258150	178110	254570	182340	172400	165830
A0A0D7LJG1	C. freundii	40049	41169	42597	64422	62869	61271	26945	11055	17556
A0A0D7LJG4	C. freundii	22685000	24355000	26345000	33888000	28218000	29913000	15601000	15239000	15913000
A0A0D7LJJ4	C. freundii	28682	22310	17005	43030	51032	52846	6651
A6TBN6;A0A0D7LJN0;A0A263VXG7;A0A0H3FZ51;Q8X640	K. pneumoniae;C. freundii;E. asburiae;K. aerogenes;E. coli	30982	32302	33712	24327	15044	19732	16914	15649	15358
A6TE48;A0A263VP45;A0A0H3FLI2;A0A0D7LJN8;P0ABS6	K. pneumoniae;E. asburiae;K. aerogenes;C. freundii;E. coli	19982	15957	23018	16967	16360	14156	10229	6808.3	9145.7
A0A0D7LJQ0	C. freundii	3442.9	4440.6	2886.2	6586.5	5656.4	7165.6		3064.2
A0A0H0AJU6;A0A0D7LJR9;Q8X5D9;A6TBN4;J7SK02	E. asburiae;C. freundii;E. coli;K. pneumoniae;M. morganii	364580	428610	468760	661690	509250	653320	491340	421380	522350
A0A0D7LJU4	C. freundii	2493100	2433300	2632800	3627800	3409400	3974600	1427800	1470000	1360700
A0A0D7LK88	C. freundii	14050			40094	39831	39133	14291	28207	15086
A0A0D7LKI0;A0A0H3JJD6	C. freundii;E. coli	1871200	2042600	2067200	2035400	1872200	2141500	1403900	1398000	1410100
A0A0D7LKN2	C. freundii	188920	199090	164770	467820	394900	401550	131670	89904	79850
A0A0H3FKB7;A0A263VV05;A6TCX5;A0A0D7LKN9;J7SK15;Q8X852	K. aerogenes;E. asburiae;K. pneumoniae;C. freundii;M. morganii;E. coli	189600	190020	194920	89564	97233	81797	122570	75855	86964
A0A0D7LKQ3	C. freundii	652010	602740	633380	1271100	1242400	1391400	409700	327360	286910
A0A0D7LKQ5	C. freundii	34773	22118	39960	70904	76415	74111	42331	22276	31205
A0A0D7LKT4;A0A263VSY7	C. freundii;E. asburiae	157930	181250	170660	289780	290450	304780	163120	147680	120510
A0A0D7LKV2	C. freundii				3583.8
A0A0D7LKV3	C. freundii	319080	221860	282910	581840	635650	688730	243920	245610	277960
A0A0D7LKV6	C. freundii	31327	38828	35138	86466	65660	88539	16218	10668	10522
A0A0D7LKW4	C. freundii	300430	225200	294580	665280	555770	625070	197720	123930	97289
A0A0D7LKW8	C. freundii	147040	159900	195890	444740	394400	487740	123330	97570	70606
A0A0D7LKX5	C. freundii	295820	192850	216320	331820	286230	347030	159960	128420	177810
A6TDP2;A0A0H3FRL5;A0A0D7LKZ9	K. pneumoniae;K. aerogenes;C. freundii	35581	31003	36121	41843	40707	47102	27598	28883	31417
A0A0D7LL11	C. freundii	574780	501560	640720	1490100	1508900	1480600	373120	407690	339760
A0A0D7LL13;A0A263VK13;Q8XA22	C. freundii;E. asburiae;E. coli	57041	76610	62106	102120	89617	100300	42392	43067	46316
A0A0D7LL26	C. freundii	612570	691030	720660	1489400	1332600	1513200	391490	384550	395590
A0A0D7LL28	C. freundii	76178	74552	70381	86956	81836	87950	34564	24356	17542
A0A0D7LL30	C. freundii	30209	27779	33144	64556	62337	73470	39012	32223	20522
A0A0D7LL32	C. freundii	40773	27200	19892	63097	51145	65210		12702	7806.1
A0A0D7LL33	C. freundii	723170	633460	655790	1147300	996090	1225800	414320	554910	572940
A0A0D7LL36	C. freundii	147160	107950	129710	427940	343600	408070	108690	92378	28215
A0A0D7LL38;A6TGT0;A0A0H3FMH1	C. freundii;K. pneumoniae;K. aerogenes	449660	472640	417730	357530	337240	424500	284510	236770	271460
A0A0D7LL39;A0A263VU86;A0A0H3FL17;Q7ABK6;J7U6U8	C. freundii;E. asburiae;K. aerogenes;E. coli;M. morganii	174940	179000	225400	329140	269500	335680	153570	141220	140800
A0A0D7LL52;A6T6X7;A0A263VNE3;J7TRR6;A0A0H3FQM8;Q8XED0	C. freundii;K. pneumoniae;E. asburiae;M. morganii;K. aerogenes;E. coli	20209	19066	25368	52161	48499	51305	24969	16059	25554
A0A0D7LL54	C. freundii	3934.7	6094.3	6309.4	10331	13961	10552	2678.9	1624.8	2910.8
A0A0D7LL61	C. freundii	29255	19893	24301	59807	74286	68415	27464		25264
A0A0D7LL65	C. freundii	2498400	2349100	2525700	2506500	2281400	2328400	1652700	1507100	1609400
A0A0D7LL78	C. freundii	22303	7969.4	29298	58331	52050	72816	28477	14590	25798
A0A0D7LL81	C. freundii	81104	111500	117210	160900	144570	185810	52261	61626	39074
A0A0D7LL94;Q8XA33	C. freundii;E. coli	1111000	1067900	1178200	1029200	1038200	1136400	823740	798280	705230
A0A263VX89;A0A0D7LL96;Q8X7J5	E. asburiae;C. freundii;E. coli	2644.5	4756	3529.5	10874	9827.8	8979.7	18952	20791	18289
A0A0D7LLA1	C. freundii	124150	99594	138550	157430	174220	179230	49676	75864	61604
A0A0D7LLA3	C. freundii	15919	24825	7936.7	51370	58030	55064	11509	11307	10644
A0A0D7LLA8;Q8XAP1	C. freundii;E. coli	294500	294860	338180	377760	360030	361530	154000	226270	192700
A0A0D7LLB3;A6TGJ4;A0A263VMD4;A0A0H3FUN7;Q8X4T6	C. freundii;K. pneumoniae;E. asburiae;K. aerogenes;E. coli	31821	27619	29536	56032	66419	49393	16780	21955	17597
A0A0D7LLC2;A0A263VP22	C. freundii;E. asburiae	77821	82977	101470	168520	162190	171110	70468	77101	57675
A0A0D7LLC5	C. freundii	37820	51823	42398	90257	73450	97765	21013	24846	21802
A0A0D7LLC6;P57703	C. freundii;P. aeruginosa	3180000	3215500	2967600	4359300	4174000	3992400	2830700	2528900	2659700
A6TCE9;A0A0H3FID7;A0A0D7LLC8;P0AAD0	K. pneumoniae;K. aerogenes;C. freundii;E. coli	310460	355200	307340	361760	314110	334810	194270	190980	199780
A0A0D7LLC9	C. freundii	78199	83167	99426	184880	204770	219600	60119	60650	42843
A0A0D7LLD0;A0A263VPE2;A0A0H3FM82;A6TGL5;P0A6A1	C. freundii;E. asburiae;K. aerogenes;K. pneumoniae;E. coli	253790	290530	257000	249560	234930	239530	163900	152560	152570
A0A0D7LLD1	C. freundii	1282700	1338200	1469200	2107800	1863600	1896200	724310	871420	832690
A0A0D7LLD2;Q9S5G4;A6TBC7;A0A0H3FUW5	C. freundii;E. coli;K. pneumoniae;K. aerogenes	228110	287700	257490	458160	404440	431020	111340	150670	223610
A6TGM0;A0A0H3FM86;A0A0D7LLD5;A0A263VMM4;P0AFW1	K. pneumoniae;K. aerogenes;C. freundii;E. asburiae;E. coli	265980	218990	190720	289170	225340	270500	173090	126800	165100
A0A0D7LLE1	C. freundii	395610	424580	419010	1147600	1009400	1109200	198410	213600	224180
A6TGF9;A0A0D7LLE5;A0A263VMN4;A0A0H3FM25;U3GL26	K. pneumoniae;C. freundii;E. asburiae;K. aerogenes;M. morganii	697190	844840	838280	836710	736910	943430	530750	560130	520780
A0A0D7LLF9;A0A0H3FYH7	C. freundii;K. aerogenes	575230	620590	554910	458080	347080	416510	331720	269560	216730
A0A0D7LLG5	C. freundii	55860	53259	68829	123790	109220	120590	44351	40979	43661
A0A0D7LLG8;A0A143HSB3;A0A0H3JIE8;A0A0H3FUY9	C. freundii;E. asburiae;E. coli;K. aerogenes	25456	29162	11681	33776	31928	37054	18555	14104	21406
A0A0D7LLG9;A0A263VX42	C. freundii;E. asburiae	32447	33139	33435	92972	64341	89622	28719	26003	14121
A0A0D7LLI0;A0A263VWK7	C. freundii;E. asburiae	270900	252430	266990	455840	436250	449020	155220	141730	153200
A0A0D7LLI4	C. freundii	9825.6	12199	15717	23780	17868	26610	7949.6	9731.8	17809
A0A0D7LLJ1	C. freundii	409370	398670	450450	992350	839790	1024900	236570	197440	236740
A0A0D7LLJ5	C. freundii	165690	184710	189320	340610	349630	354910	116350	97213	104430
A0A0D7LLK7	C. freundii	240750	249440	236580	541550	508150	585080	259460	209380	219310
A0A0D7LLL1;A0A0H3JRG4	C. freundii;E. coli	5253.2	5587.9	8290.9	11248	11606	13565	5110.3	3635.6	2630.3
A0A0D7LLL2;Q9S5G5	C. freundii;E. coli	324400	242850	301450	573970	523170	407290	222330	234710	192960
A0A0D7LLL7	C. freundii	2588200	2683200	2618100	4739600	4324400	4712600	1201500	1710000	1271500
A0A0D7LLM5	C. freundii	258740	268580	258230	526320	516430	613960	192770	182060	179320
A0A0D7LLN7	C. freundii	3595700	4222600	4085300	5799900	5217900	5832000	2796500	2060500	2416900
A0A0D7LLQ7	C. freundii	290650	201900	263740	626800	645210	722850	168300	128210	172650
A0A0D7LLS1;A6TBF6	C. freundii;K. pneumoniae	88190	72660	97021	182550	167300	187210	73311	67481	45258
A0A0D7LLS4;Q8X8H9	C. freundii;E. coli	49866	59792	49612	85240	80274	112540	44243	44692	38376
A0A0D7LLS8	C. freundii	2403300	2337200	2669000	4009200	3671500	4364600	1416500	1288800	1196400
A0A0D7LLS9	C. freundii	42768	38419	35785	119710	94683	126670	21462	30487	17134
A0A0D7LLT8	C. freundii	23640	28757	26011	68550	61539	57634	12814	15096	12783
A0A0D7LLU1	C. freundii	1203900	1141800	1435300	2628000	2748600	2852500	711860	832430	647130
A0A0D7LLW1	C. freundii	862900	894660	973580	976970	1037100	1025000	500660	525200	594410
A0A0D7LLY0	C. freundii	193010	221540	211860	406610	384290	403720	127250	128140	94578
A0A0D7LM13	C. freundii	72306	76013	89640	209690	200820	202640	44232	36264	41709
A0A0D7LM30	C. freundii	42186	33216	26501	124430	92432	115350	48226	41351	34395
A0A0D7LM51;A6TGE9;A0A263VPG4;Q8X723;A0A0H3FM14	C. freundii;K. pneumoniae;E. asburiae;E. coli;K. aerogenes	188370	154680	232390	268100	268610	265770	117300	106820	125900
A0A0D7LM58	C. freundii					2036.2	2431.5
A0A0D7LM70	C. freundii	1550900	1509400	1539600	2507300	2242800	2431500	957410	962810	846510
A6TGC5;A0A263VPE5;A0A0H3FLZ2;Q8X779;A0A0D7LM81	K. pneumoniae;E. asburiae;K. aerogenes;E. coli;C. freundii	38259	20996	35645	33373	28439	32024	15950	24401	26360
A0A0D7LM83	C. freundii	233170	211100	277460	680250	563890	646660	101340	139900	144360
A0A0D7LM84	C. freundii	9424.5			16326	8940.3	13245
A0A0D7LM85	C. freundii	15196	7417.8		27578	31920	29852			6655.7
A0A0D7LM94	C. freundii	1181100	1167700	1257900	2602900	2408800	2428500	728720	653000	708970
A0A0D7LM96;J7U0S3	C. freundii;M. morganii	117960	123260	46893	332340	292960	292040	22888	32337	36515
A0A0D7LMA1	C. freundii	36229	25595	27437	53668	41646	60897	16341	15604	17069
A0A0D7LMA7;A0A0F3XUL1;J7SJL2	C. freundii;E. asburiae;M. morganii	218270	162240	204190	174810	243670	203750		14383	21815
A0A0D7LMC4;A0A0H3FUG4;A0A0F1RR65;A6TGB4;P0AE84	C. freundii;K. aerogenes;E. asburiae;K. pneumoniae;E. coli	333840	273250	393320	293870	336070	318350	422120	400660	402030
A0A0D7LMF8	C. freundii	465160	545740	481920	1351000	1182600	1217000	406940	175510	440760
A0A0D7LMF9;A6TAL2;A0A263VTI8;J7TLT8;A0A0H3FUM0;A0A263VKT3;C4IE33;Q8XDB3	C. freundii;K. pneumoniae;E. asburiae;M. morganii;K. aerogenes;E. asburiae;C. butyricum;E. coli	6863000	6473600	7288300	7481400	7118700	7810800	4292800	4159000	4161400
A0A0D7LMH8	C. freundii	5591.8	8686.5	11570	13013	13382	16127	5203.1		4445.9
A0A0D7LMI0	C. freundii	2076500	2057100	2076200	2437100	2324600	2260800	1221900	1153100	1104600
A0A0D7LMK2;A0A358YYM0;Q8XB21	C. freundii;E. asburiae;E. coli	21610	17295	17782	26324	24065	25084	3881.6	3057.3	12636
A6T4F8;A0A0H3FRI5;A0A0D7LMN3;P0A7U9	K. pneumoniae;K. aerogenes;C. freundii;E. coli	1335100	1338100	1660800	2015500	1448100	1988400	1594100	897330	928040
A0A0D7LMQ6	C. freundii	19320	27424	24510	27668	33033	29170	12426
A0A0D7LMR0;P0AEV5	C. freundii;E. coli	1736000	1747400	1782700	3498000	2803300	3026500	1183300	1071700	1195500
A0A0D7LMR1	C. freundii	13358000	14576000	14951000	13566000	12516000	14287000	9583200	8660000	9951800
J7TZN2;A6T4J6;A0A0H3FR05;A0A0D9J5S9;A0A0D7LMR3;Q8XA10	M. morganii;K. pneumoniae;K. aerogenes;E. asburiae;C. freundii;E. coli	41185	39293	50157	45599	32716	42888	23460	27977	25710
A0A0D7LMT8	C. freundii	1177600	1167900	1151400	1457800	1233200	1365400	878920	812690	909030
A0A0D7LMW0	C. freundii	1676300	1943200	1846900	2203600	1944100	2271000	1194700	1116800	1259200
A0A0D7LMW8	C. freundii	235360	296550	298350	635440	637530	541460	338380	341720	324950
A0A0D7LN28	C. freundii	142640	195930	173300	225790	252690	218250	97727	104850	85420
A0A0D7LN49	C. freundii	19646000	18483000	19838000	41566000	39458000	43881000	11008000	11726000	10799000
A0A0D7LN87	C. freundii	1156400	1051000	1030000	1512000	1598200	1462000	626300	709450	639630
A0A0D7LN99	C. freundii	111420	129250	135800	244410	211390	271000	75426	69579	59442
A0A0D7LNA1	C. freundii	184570	237590	210350	518840	451800	483790	169570	163320	78211
A0A0D7LNA4	C. freundii	1509300	1539400	1778400	2153500	1893500	2171300	1077700	992220	1041700
A0A0D7LNC0	C. freundii	338430	319010	291320	841070	687930	758440	185470	168410	160740
A0A0D7LNC7;Q8XBI9	C. freundii;E. coli	2476300	2221200	3427600	3863400	3189200	3699800	1738000	1769100	1534800
A0A0D7LND8	C. freundii	3407900	3390000	3965200	5234700	4673900	5143700	2223000	2018300	2388900
A0A0D7LND9	C. freundii	91886	76646	94687	190550	152760	171810	69129	57689	55821
Q8XBG8;A0A0D7LNE0	E. coli;C. freundii	7764	11368	14041	24946	26407	28173	5633.7		6185.7
A0A0D7LNF0	C. freundii		5369.5		16982	9530.6	10304
A0A0D7LNJ8;M1SP52;A0A263VXA9	C. freundii;M. morganii;E. asburiae	280710	282520	329840	649080	604620	647650	181500	173700	190750
A0A0D7LNL0	C. freundii	687790	704120	645040	961890	861220	978620	363620	360650	327990
A0A0D7LNP6	C. freundii	8813.4	8151.5	9351.5	15365	14781	15277	7472.5	9481.3	11220
A0A0D7LNQ0;Q8XBD7	C. freundii;E. coli	42058	40580	42613	67677	58730	60167	24674	35035	27352
A0A0D7LNQ4	C. freundii	3915300	4244900	3846800	5054000	4450700	4647700	2743900	2161800	2447400
A0A0D7LNQ6	C. freundii	62751	85565	67663	182710	224680	182190	75468	44374	49086
A0A0D7LNR2	C. freundii	110460	143240	176330	364550	285960	356760	58944	80861	75495
A6TCA9;A0A0H3FQ88;A0A0G3PN51;A0A0D7LNR3	K. pneumoniae;K. aerogenes;E. asburiae;C. freundii	10371	13353	9675.5	8004.6	9085.9	12190	7237.6	8007.5	12536
A0A0D7LNR8	C. freundii	100190	77611	80645	175580	166020	200660	87000	101410	94528
A0A0H3FPL1;A0A0D7LNS3;A0A263VT62;A6T5J5;P69680	K. aerogenes;C. freundii;E. asburiae;K. pneumoniae;E. coli	13254	12557	12488	7315.2		3884.7	6677.1	5505.1
Q8X4R4;Q7DBF6;A0A263VZ91;A0A0D7LNS9	E. coli;E. coli;E. asburiae;C. freundii	61778	42217	70953	109670	82006	103650	36750	39873	39832
A0A0D7LNT5;A0A263VW13	C. freundii;E. asburiae	14236	14819	20204	17729	14777	16854	12698	9254.3	9269.7
A0A0D7LNU0	C. freundii	668970	584080	531860	1357900	1331500	1425300	426740	402020	294810
A0A0D7LNU1;A0A0F1RJH7	C. freundii;E. asburiae	85536	94005	96756	205580	196480	212150	46493	61945	40238
A0A0D7LNV3;A6TBC9	C. freundii;K. pneumoniae	20581	9923.7	22873	41255	42907	47264	10351	12715	18935
A0A0D7LNV9	C. freundii	154810	107070	160640	331450	277340	338350	91023	99660	101460
A0A0D7LNW3;A6T5Q5	C. freundii;K. pneumoniae	149110	138690	189670	68742	78216	101890	105720	113890	147230
A0A0D7LNW5	C. freundii	33390	33236	37437	74555	70061	76649	15954	16281	14625
A0A0D7LNX0	C. freundii	15602		14040	35372	34577	33952	20261
A0A0D7LNY5;A0A263VU11;A0A0H3FIA4	C. freundii;E. asburiae;K. aerogenes	10757	9585.9	13764	26415	20770	19370	6994.1	7667.9	4107.2
A0A0H3FX59;A0A0D7LNZ1;A0A0F1EIH7;P0C039	K. aerogenes;C. freundii;E. asburiae;E. coli	111610	103740	153850	164950	137530	159000	102170	116770	127890
A0A0D7LNZ6	C. freundii	1038800	982350	879090	1079400	1067600	1254100	642450	452800	498090
A0A0D7LNZ9	C. freundii	19372	25939	28503	54432	54588	45411	10706	12899	9615.8
A0A0D7LP11;Q8XCT7;A0A0F3XSY5	C. freundii;E. coli;E. asburiae				122710	82526
A0A0D7LP27	C. freundii	17263000	17054000	17514000	20158000	18131000	19485000	10692000	11080000	11055000
A0A0D7LP36	C. freundii	111470	119860	135330	352900	305920	385160	180200	138740	158040
A0A0D7LP66	C. freundii			9785.7	20171	28557	42821	11248	11671	6808
A0A0D7LP77	C. freundii	23225	23769	25868	67082	56217	65832	13697	19321	12282
A0A0D7LP93	C. freundii	38907	49091	28780	72348	60466	89980	25133		28284
A0A0D7LP94	C. freundii	21834	15155	13715	46386	27862	40653	12111	9612.5	8224.6
A0A0D7LP99	C. freundii	3315300	3427400	3375700	4072600	3586300	4147700	2140700	2156400	1791400
A6T6U3;A0A263VVZ2;A0A0H3FQM9;A0A0D7LPA6;P60871	K. pneumoniae;E. asburiae;K. aerogenes;C. freundii;E. coli	273400	306470	310050	343720	323370	310200	231290	215490	242910
A0A0D7LPD5	C. freundii	70208	67366	60364	202070	171650	400650	58264	42070	35696
A0A0D7LPF4	C. freundii	1055300	1052900	968770	1268200	1243100	1365800	588690	710320	641150
A0A0D7LPG2	C. freundii	78332	58028	79631	122100	118060	135630	40255	43317	34453
A0A0D7LPH1	C. freundii	2670300	2556900	2653300	5677900	5530500	5225300	1434500	1594800	1539600
A0A0D7LPI0;A0A263VQE0;Q8X766	C. freundii;E. asburiae;E. coli	24986	19548	24923	15479	23396	48719
A0A0D7LPI5;O82936	C. freundii;E. coli	358220	348560	472790	697030	764030	816170	311150	338580	221930
A0A0D7LPJ1;P0ACQ6;A0A0D9J098	C. freundii;E. coli;E. asburiae	1705500	1761300	1856100	2563600	2118900	2497400	1432700	1103700	1135800
A0A0D7LPJ4	C. freundii	10437	6623.7	9475	20382	24540	28838	5526.2		2820.6
A0A0D7LPL1	C. freundii	634880	780260	918080	1904800	1870800	1825200	411590	473800	501170
A0A0D7LPL8	C. freundii	41480	33798	23174	66198	74149	57803		16478
A0A0D7LPP0	C. freundii	22602	21329	16203	45664	49700	37207	17335	11036	14083
A6T6L5;A0A263VWE2;A0A0H3FY64;A0A0D7LPP5;Q8X825;J7TF90	K. pneumoniae;E. asburiae;K. aerogenes;C. freundii;E. coli;M. morganii	23102	24276	32515	48286	39657	49344	29928	37641	30169
A0A0D7LPQ0	C. freundii	534560	475910	555740	750070	735970	831390	421460	460830	371430
A0A0D7LPR4	C. freundii	294960	253180	312060	441980	446760	427850	245000	160770	149650
A0A0D7LPR6	C. freundii	11425	13886	14506	28351	30080	29889	9849.8	9197.5	10632
A0A0D7LPS4	C. freundii	62363	101770	105610	144830	124260	127820	114050	143050	147490
Q8XBL7;A6T6A9;A0A0H3FSS4;A0A0D9J8P2;A0A0D7LPS6	E. coli;K. pneumoniae;K. aerogenes;E. asburiae;C. freundii	38149	33021	37837	41150	32610	37276	23113	26958	23831
A0A0D7LPV0	C. freundii	24732	28191	30854	50332	55741	48646	32086	27795	31984
A0A0D7LPV3	C. freundii	57313	48912	59992	121720	118610	113280	30567	29219	26175
A0A0D7LPW0	C. freundii	445440	590460	560400	1272100	1069200	1272800	321550	316850	289540
A0A0D7LPW8	C. freundii	166700	203440	241950	588930	537370	612390	210570	168370	125370
A0A0D7LPY7	C. freundii	1460300	1605800	1893800	2233500	1981300	2036300	878040	986980	1075500
A0A0D7LQ03	C. freundii	5962700	6093200	6490400	9970500	9256000	9749300	3587300	3385400	3247400
A0A0D7LQ12	C. freundii	1237300	1346200	1274800	1996000	1797300	1966300	627270	739950	645390
A0A0D7LQ18	C. freundii	115140	56141	63596	205260	249710	186650	84356	71672	67503
A0A0D7LQ23	C. freundii	99790	106890	89914	235750	247090	262150	46441	61283	70665
A0A0D7LQ29;REV__P72171	C. freundii;Unknown	257030	180660	204050	480630	346400	408760	54002	116950	105690
A0A0D7LQ32	C. freundii	1565600	1565500	1676500	2016200	1771000	1959300	1008800	893530	971190
A0A0D7LQ37;A0A0H3FYI6	C. freundii;K. aerogenes	180940	209820	214880	230380	275490	291520	119730	125050	144140
A0A0D7LQ39	C. freundii	734310	781510	657070	770260	764150	840790	465210	459460	538700
A0A0D7LQ40	C. freundii					7806	8770.9
A0A0D7LQ42	C. freundii	78245	45149	82501	144400	153130	145560	38691	30995	27167
A0A0D7LQ50	C. freundii	1034100	845720	1103300	1202300	1330500	1322400	639490	564890	553920
A0A0D7LQ53	C. freundii	132580000	128010000	139300000	185740000	165950000	185620000	70082000	68373000	65722000
A0A0D7LQ79;A0A263VWF7	C. freundii;E. asburiae		10339		17186	21408	25230		8628.9
J7TR96;A6T695;A0A0H3FTE8;A0A0D9HLU2;A0A0D7LQ88	M. morganii;K. pneumoniae;K. aerogenes;E. asburiae;C. freundii	129720	124190	115530	117840	95385	110830	88713	95013	63518
A0A0D7LQ89	C. freundii	1344800	1344400	1589000	2106100	1746300	2135500	1182400	1128400	1079300
A0A0D7LQA2	C. freundii	2094200	2092400	2300800	3141900	3030400	3323900	1481900	1242000	1396300
A0A0D7LQA8	C. freundii	119250	159340	177900	267560	229510	244970	97179	80053	94751
A0A0D7LQB0	C. freundii	373760	436030	438190	747210	730950	912210	323890	184580	11929
A0A0D7LQB3	C. freundii	1827.1	1623.5	1407.1	3274	4040.2	3333.1	1786.5		1575.2
A0A0D7LQE7;A6T758;Q8XD87	C. freundii;K. pneumoniae;E. coli	2465300	2408000	2637700	3392100	3178900	3418400	1487400	1474300	1320800
A0A0D7LQF0	C. freundii	3675.6	3299.5	5037.9	9171.9	6443	7664.8	1897.8	2909.6	2854.1
A0A0D7LQG5	C. freundii	48870	64976	69957	101080	111960	111420	26386	44393	34514
A0A0D7LQH2	C. freundii	55609	65684	41888	146670	142150	139730	73671	61122	54168
A0A0D7LQH8;A0A263VNZ2;P0AB02	C. freundii;E. asburiae;E. coli		3788.6	6200.5	7527	5878.8	5910.5	2547.6		2751.7
A0A0D7LQH9	C. freundii	1101300	1018900	1175200	2143800	2183100	2292100	366960	358960	434600
A0A0D7LQI9	C. freundii	20379	17823	18248	44205	41718	46758	12608	12892	13606
A0A0D7LQL1	C. freundii	29839	26251	39509	60492	77466	60996	39656	33364	12550
A0A0D7LQL5	C. freundii	987270	1256000	1051800	2318400	2145700	2762500	707450	607860	594500
A0A0D7LQM8;A0A263VRN7;A6T757	C. freundii;E. asburiae;K. pneumoniae	6953.5			15421	14285	8197.8
A0A0D7LQN4	C. freundii	124830000	112740000	116650000	208210000	198630000	224920000	68611000	68520000	58090000
A0A0D7LQP5	C. freundii				10584		12416		9643.6
A0A0H3FV99;A0A0D7LQP7;A6TH50	K. aerogenes;C. freundii;K. pneumoniae	22153	22452	12800	29935	21627	28506	20533	20878	13806
A0A0D7LQQ9	C. freundii	8778.8	16398	15675	32244	28848	32900	13218	11043
A0A0D7LQR2;Q9I6V4	C. freundii;P. aeruginosa	1303700	1097700	1266200	1834600	1714600	1756000	684130	779460	728780
A0A0D7LQS4;A0A0H3FIA3;A6TC32;P0AE40	C. freundii;K. aerogenes;K. pneumoniae;E. coli	54011	55756	67465	74333	81989	83923	37438	33871	42479
A0A0D7LQS8	C. freundii	471810	346100	441970	858620	757510	870330	429760	289700	292530
A0A0D7LQU5;A0A0H3FQT8;Q8XDG1	C. freundii;K. aerogenes;E. coli	205600	190420	202940	285570	244070	249670	131090	132040	126520
A0A0D7LQU8	C. freundii	2256300	2242900	2771000	4296300	4243300	4620600	1402600	1074000	1291200
A0A0D7LQU9	C. freundii	106340	57260	93050	167540	129640	179270	72188	80119	54418
A0A0D7LQV4	C. freundii	23585000	25544000	23698000	28951000	26875000	27851000	17768000	16452000	15762000
A6TB62;A0A263VXT2;A0A0H3FYK7;A0A0D7LQV7;P0ABG0	K. pneumoniae;E. asburiae;K. aerogenes;C. freundii;E. coli	5417.8	4399.4	6189.6	5144.6	5925.3	9207.6	5446.1	4029.6	2497.7
A0A0D7LQV8	C. freundii	5330.1	3806.5	5611.9	6820.6	9833.9	11337	5095.2		7342.5
A0A0D7LQW4;Q8XBJ5	C. freundii;E. coli	2876300	2952500	3159200	3471500	3168200	3567900	1950700	2049500	2034000
A0A0D7LQY1	C. freundii	25410	19592	26590	54270	57010	47081	27013	22465	17583
A0A0D7LR04	C. freundii	291050	298280	300050	765690	639980	781810	110790	192250	185500
A6TDB8;A0A0D7LR09	K. pneumoniae;C. freundii	25050	23946	24755	48535	43967	38943	19700	19136	18928
A0A0D7LR34	C. freundii			3844.1	12902	8905.5	13110
A0A0D7LR41	C. freundii	19918	23189	7328.3	47966	59856	39291	14109	18471	27806
A0A0D7LR43	C. freundii	50203	58479	48821	112780	94182	107140	31384	42253	37517
A0A4S2WIN7;A0A0D7LR49	C. freundii	778470	818780	678650	1710500	1630200	1593500	554110	441640	362050
A0A0D7LR54	C. freundii	99477	86846	143450	175450	135600	200880	80984	104300	83345
A6TF75;A0A0H3FMM0;A0A263VSM9;A0A0D7LR61;P0AD98;J7SKK7;Q8X6S7;A6TF73;A0A263VS26;A0A0H3FKY5;A0A0D7LR89	K. pneumoniae;K. aerogenes;E. asburiae;C. freundii;E. coli;M. morganii;E. coli;K. pneumoniae;E. asburiae;K. aerogenes;C. freundii	234080	239360	282280	353930	364680	308540	143000	125480	150710
A0A0D7LR67;A0A263VT93;A0A0H3FPN6	C. freundii;E. asburiae;K. aerogenes	66708	81059	74698	164800	145300	158860	50690	56594	53817
A0A0D7LR81	C. freundii	20868	13195	13454	28644	23987	28414	14674	9258	8022.2
Q8XCG9;A0A263VLN9;A0A0D7LR82	E. coli;E. asburiae;C. freundii	47542	57795	62698	99635	88180	109750	45914	38169	42037
A0A0D7LR83;A0A0H3FXG0	C. freundii;K. aerogenes	597220	536070	566150	646940	520500	727560	424110	374510	342320
Q8XCF8;A0A0D7LR88;A0A0F0RNU8	E. coli;C. freundii;E. asburiae	123500	86445	65567	117630	146970	162360	184550	191810	224380
A0A0D7LR98	C. freundii	8535.5	14600	10768	25927	27370	32587	11020	6337.8	8766.6
A0A0D7LRA5	C. freundii	774000	743830	635880	1278700	1088700	1294400	438430	530850	467060
A0A0D7LRA6;A6TB55;A0A0H3FUK9	C. freundii;K. pneumoniae;K. aerogenes	59755	56007	66401	134920	143120	155840	38266	39260	43518
A0A0D7LRB0	C. freundii				4910.3	8912.9	8408.9
A0A0D7LRB3	C. freundii	142650	208580	160020	321940	312230	280050	86933	32385	88022
A0A0D7LRB4	C. freundii		11452	14144	19259	12319	13700			9229.1
A0A0D7LRC2	C. freundii	91279	82214	94049	194570	181220	178060	42609	56573	40740
A0A0D7LRC4	C. freundii	488620	434770	539910	1030200	860970	1171600	334650	398850	324560
A0A0D7LRC6	C. freundii	993540	985100	1111900	1811000	1639900	1791800	760770	771790	742670
A0A0D7LRE2	C. freundii	2353400	2463400	2647800	4584400	4512000	5232800	1603000	1657300	1422000
A0A0D7LRG4	C. freundii	1134900	1108500	1259400	1734700	1634800	1767000	729570	785000	703170
A0A0D7LRH2	C. freundii	91098	144040	99732	253260	252320	266610	77745	61737	43228
A0A0D7LRH3	C. freundii	1605500	1640900	1795300	1849700	1605900	1744600	1003700	822640	860530
A0A0D7LRH4	C. freundii	25711	20982	28737	68940	66819	55840	16807	20513	14016
A0A0D7LRH5	C. freundii	37111	40821	57854	135040	116300	143920	49700	44179	42780
A0A0D7LRI5	C. freundii	463150	458940	491290	596540	513980	624750	331400	350110	330730
A0A0D7LRK3	C. freundii	114560	118140	107640	128230	97953	144530	30521	60460	44032
A0A0D7LRL0	C. freundii	681440	627960	744360	1513200	1394200	1484900	427970	396750	410250
A0A0D7LRN0	C. freundii	7301	8088.9	7981.4	25098	12117	20171		7942.9
A0A0D7LRN4;P0A892	C. freundii;E. coli	39577	48819	76725	101530	65219	67841	32975	30371	33420
A0A0D7LRQ9	C. freundii	14267	29196	35223	92407	67909	89204	24134	37588	28471
A0A0D7LRR1	C. freundii	166120	149420	197700	336730	381560	368560	98246	101530	113030
A0A0D7LRS4	C. freundii	163210	214700	192650	360630	366080	321020	194780	199910	211190
A0A0D7LRV6	C. freundii	209220	162720	179490	391980	408120	403930	122640	99258	95658
A0A0D7LRX6	C. freundii	31029	23804	34855	43541	44954	35823	20102	17334	16183
A0A0D7LRX7	C. freundii	14453	37050		66031	57128	58119	9153.9
A0A0D7LRX8	C. freundii	79360	103900	90852	270210	312510	326930	96606	82912	90747
A0A0D7LRZ6	C. freundii	499240	475130	494950	975500	1099900	1048300	359500	309230	267980
A0A0D7LRZ8;P0ADB2	C. freundii;E. coli	2256000	1876900	2454300	4641400	3703700	4285400	1225100	1088800	1123300
A0A0D7LS48	C. freundii	24436	71025	25172	121470	155320	167190	16691	13599	16317
A0A0D7LS71	C. freundii	74134	63116	68718	177390	165040	164200	67661	65913	50016
A0A0D7LSB3	C. freundii	58597000	56662000	56394000	64689000	58010000	59087000	34891000	32802000	34577000
A0A0D7LSC4	C. freundii			30427	95248	61854	71998	11762
A0A0D7LSF3	C. freundii	1026600	895080	859570	1059600	1071600	1152400	529120	487920	437000
A0A0D7LSF7	C. freundii	1628900	1600000	1586400	2381900	2197000	2615500	1015800	751810	813370
A0A0D7LSN7	C. freundii	543190	544790	574630	1963600	1370500	1769500	237310	230810	286570
A0A0D7LSQ9	C. freundii	92318	58550	72417	159040	164940	154990	47825	49242	27371
A0A0D7LSS2;A0A0H3FMS8	C. freundii;K. aerogenes	83893	81859	85924	212300	191710	225460	58979	52853	56414
A0A0D7LSS5	C. freundii	1239.4		1630.9	1274.9	1053.9	1404.7		1041.8	1672.9
A0A0D7LSV8;Q8X9K8;A0A0H3FSM0;A6TEK1	C. freundii;E. coli;K. aerogenes;K. pneumoniae	1106500	1089700	1265300	630440	522200	545260	345260	347860	318350
A0A0D7LSW8	C. freundii	179220	193340	220680	493860	483280	582310	159250	155720	138100
A0A0D7LSX4;A6TEL7;A0A0H3FKA6;A0A0F1RQ48	C. freundii;K. pneumoniae;K. aerogenes;E. asburiae	109940	126330	138010	163800	133530	151420	111490	106270	91874
A0A0D7LSY6	C. freundii	100590	110030	134720	274040	287280	295750	73578	56901	45829
A0A0D7LSZ5	C. freundii	244950	197680	296300	387990	366640	439120	145700	136600	136210
A0A0D7LT12;A6TEK2;A0A263VVQ1	C. freundii;K. pneumoniae;E. asburiae	94078	86334	96953	90336	70799	92236	55207	38281	50406
A6T750;A0A263VRS2;A0A0H3FYL9;A0A0D7LT21;P0A8N1	K. pneumoniae;E. asburiae;K. aerogenes;C. freundii;E. coli	328050	284940	283510	292020	316600	328120	192520	236780	220420
A0A0D7LT25	C. freundii	113840	129060	147200	273890	252960	292150	90589	57707	37110
A6TEL8;A0A263VWZ7;A0A0H3FM02;A0A0D7LT26;P0ADW1	K. pneumoniae;E. asburiae;K. aerogenes;C. freundii;E. coli	135660	140240	150620	162190	153090	141410	110250	84518	82367
A0A0D7LT27	C. freundii	624610	555780	559910	819330	704830	791010	322930	412550	461030
A0A0D7LT30	C. freundii	58724	47169	53846	113380	92930	106680	32361	28713	34246
A0A0D7LT33	C. freundii	550360	574640	655650	1361900	1084600	1285500	371810	269160	354010
A0A0D7LT36	C. freundii	542970	474650	598080	1031800	859380	977500	288120	355990	284940
A0A0D7LT46	C. freundii	40324	56117	69223	48017	54733	57447	26051	24069	18266
A0A0D7LT56	C. freundii	1423000	1617400	1769800	2146900	2200400	2409100	1078900	920540	995270
A0A0D7LT61	C. freundii	602950	604760	654790	1634000	1576200	1768800	688110	520720	631650
A0A0D7LT79	C. freundii	6374.1	7975	10229	20132	18917	22567	4671.3	4917.4	5522.9
A0A0D7LT90;A0A0H3FND9	C. freundii;K. aerogenes	686460	645010	766770	1747300	1531400	1497200	441940	374690	368030
A0A0D7LT99;A0A0H3FMX7	C. freundii;K. aerogenes	315440	273110	342400	663310	573570	625100	190430	168460	208500
A0A0D7LTA0	C. freundii	1808500	1682400	1884400	2883100	2370300	2706800	1117000	1011100	988970
A0A0D7LTA3;Q9I592	C. freundii;P. aeruginosa	15032	10661	5388.3	41329	37834	32904	3928.9	19691	13538
A6TEN6;A0A263VX91;A0A0H3FKB9;A0A0D7LTB6;P0AFZ4	K. pneumoniae;E. asburiae;K. aerogenes;C. freundii;E. coli	90773	125460	106830	135820	69907	175040		36775	41698
A0A0D7LTC0	C. freundii	30709	42717	56482	97922	81608	108390	35057	33264	28315
A0A0D7LTC7	C. freundii	79683	119860	131800	181540	189750	249370	84945	69545	84897
A0A0D7LTD2	C. freundii	20901000	19667000	22307000	23024000	20513000	22338000	14036000	13473000	12760000
A0A0D7LTE4	C. freundii	269910	128930	231790	546630	376500	435550	83009	104470	127080
A0A0F1K1Z0;A0A0D7LTF0	E. asburiae;C. freundii	31756000	29289000	31659000	35276000	29397000	34864000	19878000	17613000	17718000
Q8X9I9;A0A0D7LTG6	E. coli;C. freundii	340220	333300	342880	481680	411070	528180	237600	240890	199150
A0A0D7LTK3	C. freundii	44678	43342	41721	120450	157650	135440	54636	77138	58261
A0A0D7LTM0	C. freundii	38517	44863	25304	68491	57713	118320	29622	36842	27496
A0A0D7LTS8	C. freundii	84401	87991	94172	222430	212880	206970	44976	52055	61010
A6TF32;A0A263VT57;A0A0H3FT77;A0A0D7LTX6;Q9HW43;J7TBT5;Q8XED4	K. pneumoniae;E. asburiae;K. aerogenes;C. freundii;P. aeruginosa;M. morganii;E. coli	63382	47851	43170	30434	34869	38756	28810	41249	27897
A0A0D7LTX7;A0A263VY61;A0A0H3JGH5	C. freundii;E. asburiae;E. coli	8760.7	9276.2	17351	22537	13716	24335	7997.1	12403	5219.3
A0A0D7LTX9	C. freundii	7377500	6987200	7461400	7544000	6764400	7462000	4235300	4328700	4154600
A0A0D7LTY4	C. freundii		5947.6		7901
A0A0D7LU01	C. freundii	332690	349750	442180	669130	568440	698580	250330	203480	234200
A0A0D7LU23	C. freundii	678420	588200	652830	1086300	1057100	1129400	323340	369130	284420
A0A0D7LU29	C. freundii	2305.8	1612	3089.4	13139	9672.9	9780.5	1535.3	2317.3	1693.2
A0A0D7LU30	C. freundii	194920	146450	122030	386520	413650	470740	95665	103300	95680
A0A0D7LU33	C. freundii	444900	490110	570130	870250	723390	793010	274950	234860	198370
A0A0D7LU42	C. freundii	694870	630210	731280	1302000	907250	1310300	404670	374760	419020
A0A263VXV6;A0A0D7LU45	E. asburiae;C. freundii	180620	164230	182090	279940	257040	251720	150600	90442	116850
A0A0D7LU48	C. freundii	85489	80762	83798	183610	199060	196930	35276	45449	49681
A0A0D7LU58;Q8XCX1	C. freundii;E. coli	1703100	1837300	1732800	2313100	2026900	2296200	1263400	921360	1225600
A6TBQ3;Q8XE82;A0A0D7LU66;A0A263VZI7	K. pneumoniae;E. coli;C. freundii;E. asburiae	321650	287040	381710	466870	424410	503790	248700	272120	206980
A0A0H3FVK0;A0A0D7LU73	K. aerogenes;C. freundii	10479	14325	16740	35334	38570	23366	12546	8639.8	13542
A0A0D7LU75	C. freundii	8929.3	6737.7	5812	17211	7001.5	13166		6691.7	4150.5
A0A0D7LU92;P0ABR3	C. freundii;E. coli	13441	8361.9	12010	18750	14296	15967	5981.2	6027.5	4444.2
A0A0D7LU95	C. freundii	8402100	8333500	9475800	12884000	12125000	11915000	5231500	5346000	5713500
A0A0D7LU99	C. freundii	360720	363770	388890	653070	661890	605610	262440	224090	263380
A0A0D7LUA7;Q8XCP2	C. freundii;E. coli	4569.5	4795.5	4733.1	9631	9769.1	8147.1	3967.4	5745.3	7073.7
A6TBT5;A0A263VXV8;A0A0D7LUA8;A0A0H3FVA8;J7SKB0;Q8XE39	K. pneumoniae;E. asburiae;C. freundii;K. aerogenes;M. morganii;E. coli	64580	110600	69404	148000	93230	127160	88209	82941	80883
A0A0D7LUB1	C. freundii					8522.5		6146.9
A0A0D7LUB9;Q9I6W0	C. freundii;P. aeruginosa	4961400	4271600	5026300	6377100	6676300	6563700	3697800	3470700	3383900
A0A0D7LUD1;A0A1D3AYK8	C. freundii;E. asburiae	16290	13733	10972	46756	21822	41032	8416.6	11226	10589
A0A0D7LUD6	C. freundii			8295.7	5848.8	7062.6	3696		2981.7	3348.9
A0A0D7LUE0;P0AFE6	C. freundii;E. coli	43042	54560	40985	83256	64586	60437	26406	19560	40161
A0A0D7LUF2	C. freundii	43304	20958	35421	115630	120080	119710	51345	77319	43721
A6TBX7;A0A0H3FZG8;A0A0F1RWW4;A0A0D7LUF3;Q8XCV3	K. pneumoniae;K. aerogenes;E. asburiae;C. freundii;E. coli	248250	233800	226260	292650	294820	262760	144480	131980	108870
A0A0D7LUF6;A0A263VWX4	C. freundii;E. asburiae	1524700	1554500	1707200	2369800	2085000	2351600	1115600	1179400	1009200
A0A0D7LUH1	C. freundii	24362	14840	11151	63522	49131	57827	14597	17372	21734
A0A0D7LUI4	C. freundii		6221.5	7952.6	17923	17053	16357	7089.7	7740.7	7373.5
A0A0D7LUI8;A0A263VXY7;Q8XCN9	C. freundii;E. asburiae;E. coli				6567.8
A0A0D7LUJ4	C. freundii	346870	349950	409500	432040	370790	360800	192610	180590	163090
A0A0D7LUJ7;A0A0H3FQA0	C. freundii;K. aerogenes	1964000	1838200	2106900	2925100	2577600	2649600	1631700	1540800	1549400
A0A0D7LUK8	C. freundii	18640	19972	40223	36871	25915	26228	23793		26156
A0A0D7LUL5	C. freundii	13482	38607	58702	106120	103640	97413	17760	34062	5119.1
A0A0D7LUL9	C. freundii	7479.7	9232.8	12776	23503	28772	29780	5975.6
A0A0D7LUM4	C. freundii	20236	12193	20463	43123	39901	49333	11207	12445	8713.2
A0A0D7LUN6	C. freundii	49178	61321	81210	120130	128460	111210	41617	45026	38382
A0A0D7LUP1	C. freundii	371280	366830	425850	758110	663880	648330	290780	251150	226280
A0A0D7LUP3	C. freundii	1066700	942050	935910	2400500	1818000	2238500	706970	676680	421940
A0A0D7LUP4	C. freundii	206030	185160	204040	389320	320770	366850	97864	125010	70460
A0A0D7LUQ7	C. freundii	606700	669880	760040	1064100	1060800	1041300	516630	505780	507790
A0A0D7LUQ9	C. freundii				39288	27913	21808
A0A0D7LUR1	C. freundii	214370	161260	329120	632720	395130	481810	192600	157960	98501
A0A0D7LUS6	C. freundii	270330	251360	194050	411730	431370	434720	50752	168520	112360
A0A0D7LUS9;A6T6K9;A0A0H3FQF8;A0A0F1RMY7	C. freundii;K. pneumoniae;K. aerogenes;E. asburiae	55721	58085	74872	119830	114560	94122	39978	56187	48384
A0A0D7LUU0;Q8X807	C. freundii;E. coli	97761	60426	114360	138160	146400	135200	54633	41537	38306
A0A0D7LUU9	C. freundii	33024	37102	36140	84470	65310	78132	9899.7	13754	9089.5
A0A0D7LUW9;A0A263VTS1	C. freundii;E. asburiae	342310	286880	419070	586770	562790	555010	216660	203220	231060
A0A0D7LUX9;A0A263VW87	C. freundii;E. asburiae		69081	107870	194910	176500	188830	38436	66387	12539
A0A0D7LUY1	C. freundii	153590	139840	169510	340310	350550	369510	95746	113840	58147
A0A0H3FY77;A0A0D7LV10;A6T6N5;P0AFQ0	K. aerogenes;C. freundii;K. pneumoniae;E. coli	24537	23909	24466	29238	26311	22316	20943	32617	14720
A0A0D7LV12;A0A0A5MM81	C. freundii;E. asburiae	427880	473350	499320	722440	674530	791230	209000	240440	235190
A0A0D7LV21	C. freundii	1229500	1114800	1201500	1420900	1237100	1400600	875690	913590	783120
A0A0D7LV23	C. freundii	155790	132310	149880	222330	223100	260550	150650	147670	153730
A0A0D7LV29	C. freundii	361930	467730	510710	534690	476080	589090	431460	357480	350200
A0A0D7LV66	C. freundii	177280	165200	153190	315490	309670	282600	99784	91110	96752
A0A0D7LVB7	C. freundii	1504900	1483600	1591000	1925100	1792600	2015800	946650	768190	829220
A0A0D7LVF5	C. freundii		3784.2		7369.7	4463.9	5532.5
A0A0D7LVI6	C. freundii	115250	85929	117320	290670	226290	248350	60871	55830	37224
A0A0D7LVK4	C. freundii	8143.4	4263.9		19194	27165	23896	8528.3	5595.3	9886.2
A0A0D7LVL5;A0A263VWH8;P0A9V3	C. freundii;E. asburiae;E. coli	3516200	3347800	4022900	3015900	3012900	3070700	2245300	2095100	2350000
A0A0D7LVL7;A0A0F3Z5P8;A0A263VWX3;Q8X5P9	C. freundii;E. asburiae;E. asburiae;E. coli	12271	14372	11549	23676	15983	22907
A0A0H3FUT8;A0A263VWX1;A0A0D7LVM8;A0A0H3JG53	K. aerogenes;E. asburiae;C. freundii;E. coli	5485.5	5476.7	12664	14198	9266.5	17258	5364.8	6771.7	4999.7
Q8XCE9;A0A263VMU9;A0A0D7LVN9	E. coli;E. asburiae;C. freundii	113810	106630	102700	183570	141570	150240	68686	62459	73102
A0A0D7LVP4	C. freundii	166150	152560	185440	318430	366220	377080	89907	109290	90860
A0A0D7LVQ3	C. freundii	18660	8508.8	26486	59121	45059	55443	10199	16035
A0A0D7LVR9	C. freundii	131900	76964	116260	264280	273290	280950	46038	35718	56928
A0A0D7LVU5;P64176;A0A263VQ87	C. freundii;E. coli;E. asburiae	193960	243520	221200	421500	360830	419000	161200	137690	123640
A0A0D7LVX0	C. freundii	11995	16330	13067	15606	16922	20263	16852
A0A0D7LVZ3	C. freundii	26190	25508	37372	68102	53486	71535	24037	9479.7	17270
A0A0D7LWA1;Q8XE47	C. freundii;E. coli	545490	511960	583950	1097200	1059100	1176800	317570	285440	289870
Q8XE44;A6TBS8;A0A263VYC8;A0A0H3FVB1;A0A0D7LWA6	E. coli;K. pneumoniae;E. asburiae;K. aerogenes;C. freundii	25222	27676	21845	21104	18217	17940	24551	9780.6	15223
A0A0D7LWD8	C. freundii	33245	35281	30250	104090	78365	75823	22005	20513	15092
A0A0D7LWE3;P0A6G6	C. freundii;E. coli	37781	32437	30887	54843	48882	63316	17591	19074	15779
A0A0D7LWG2	C. freundii	50353	54449	54970	106340	90502	93777	26338	15410	14108
A0A0D7LWH0	C. freundii				15230	7683	13280
A0A0D7LWH8	C. freundii	275200	248350	315360	636920	577250	597810	171410	203330	212640
A0A0D7LWJ1	C. freundii	2531000	2564500	2705100	5121000	4898400	4984000	1676400	1478200	1478800
A6TBN3;A0A0H3JH03;A0A0D9H011;A0A0D7LWJ2;J7TMP5	K. pneumoniae;E. coli;E. asburiae;C. freundii;M. morganii	30147	23827	22386	44158	44385	56283	13310	16952	18373
J7TDY9;A6T6D8;A0A0H3FSZ1;A0A0D7LWJ3;Q8X9F9	M. morganii;K. pneumoniae;K. aerogenes;C. freundii;E. coli	20748	20688	15126	37574	14089	33306	13616	13012	16416
A0A0D7LWJ5	C. freundii	55006	85963	71123	175080	129970	163600	43058	35413	52127
A0A0D7LWK0;P0AB86	C. freundii;E. coli	34686	63764	53457	37591	26568	42804	19096	18358	24094
A0A0D7LWK2	C. freundii	115100	111700	118620	306290	263550	273080	117550	94922	110430
A0A0D7LWL3	C. freundii	160960	167310	183470	318200	244610	262080	153830	135700	146620
A0A0D7LWL7	C. freundii	77602	85669	58107	190430	202310	195170	39586	69619	56145
A0A0D7LWL8	C. freundii	628280	623170	705290	1578100	1352200	1553400	518530	409240	424470
A0A0D7LWM7;Q8XDX8	C. freundii;E. coli	102830	86185	81703	182860	144720	180290	47949	52250	50034
A0A0D7LWN8	C. freundii		3011.4		7114.4	6280.5	8047	3904.9	2808.9
A0A0D7LWP1	C. freundii	707410	612760	722060	1424400	1316400	1444700	426420	434240	354450
A0A0D7LWP6	C. freundii	2405800	2432600	2760100	4667300	4297700	4495800	1499800	1184600	1003200
A0A0D7LWQ4	C. freundii	61219	80623	73150	190580	147710	162070	47226	12878	46309
A0A0D7LWQ5;A0A0H3FRL7;A0A0D9IXY0	C. freundii;K. aerogenes;E. asburiae	243480	247370	160830	445900	455460	410620	153250	189120	128880
A0A0D7LWR0;A0A263VXW5;Q8XCR4;A0A0H3FZJ0	C. freundii;E. asburiae;E. coli;K. aerogenes	229350	229730	265480	388800	337740	404620	160200	147230	146580
A0A0D7LWR6;A6TC05	C. freundii;K. pneumoniae	11733	11998	11636	17758	14531	18969	3959.4	8758	7377.8
A0A0D7LWR8	C. freundii	5321200	4685400	5024300	7387700	7323900	7781000	4771900	4553300	4796600
A0A0D7LWR9	C. freundii	69229	18720	24536	84708	86491	101850	18073	28992
A0A0D7LWT1	C. freundii	801840	735900	968670	669890	645600	681190	373940	384070	323970
A0A0D7LWT4	C. freundii	7126400	6551700	7882200	12333000	13013000	12742000	4236200	3515100	3301300
A0A0H3JE16;A0A0D7LWT7	E. coli;C. freundii	27777	28835	28225	43898	49899	46662	9759.7	16991	14067
A0A0D7LWU0;A6TE35;A0A0H3FS47	C. freundii;K. pneumoniae;K. aerogenes	304060	259440	293180	388620	343310	363510	269570	274170	290590
A0A0D7LWU1	C. freundii	441490	460770	376570	625380	573760	650060	223430	191360	176470
A0A0D7LWV1	C. freundii	73159	87648	83604	164100	187810	180690	52720	47878	36542
A0A0D7LWX0	C. freundii	12503	14602	22961	32878	32709	22298	12115	17008	10826
A0A0D7LWX2;A0A263VWQ7;A0A0H3FK39	C. freundii;E. asburiae;K. aerogenes	103770	113860	125800	241050	185150	236760	75500	85857	69257
A0A0D7LWX4	C. freundii	125470	106190	127590	182700	182280	186410	102260	98422	117260
A0A0D7LWX6;A0A0H3FK17;A6TEB1	C. freundii;K. aerogenes;K. pneumoniae	5785.8	5706.2	7264.6	12692	13601	14163	3354.9	2627.8	3648.2
A0A0D7LWZ3	C. freundii	97197	79928	90662	104340	122210	114340	62284	62508	60910
A0A0D7LX05	C. freundii	340040	295650	404560	509490	455300	446740	206320	291840	233520
A0A0D7LX09	C. freundii	8529.4	17415	14578	22538	18248	19652	22059	17749	28097
A0A0D7LX12;A6T6A1	C. freundii;K. pneumoniae	81286	57128	57081	58166	62424	77427	26949	48008	45091
A0A0D7LX13	C. freundii	416900	423500	471080	846320	751140	730840	264950	274110	243100
A0A0D7LX19	C. freundii	86156	80221	90787	128550	104430	104200	52357	52181	45059
A0A0D7LX25	C. freundii	12289	14132	13083	34569	33034	38671	7711.2	11864	5922.9
A0A0D7LX27	C. freundii	237250	265420	333540	716370	660090	634880	532730	437810	498960
A0A0D7LX28	C. freundii	784040	659880	867720	1941200	1910700	1784300	396250	417730	349810
A0A0D7LX45;A0A0H3FQH5	C. freundii;K. aerogenes	297660	297740	357670	481460	408120	415690	258310	219800	218340
A0A0D7LX54;A6TE32;A0A263VQ03	C. freundii;K. pneumoniae;E. asburiae	156430	137470	133040	136640	167790	156280	102090	104160	69400
A0A0D7LX62;A0A0F0R5B4	C. freundii;E. asburiae	45661	134360	121160	242410	197660	225330	26628	60495	19779
A0A0D7LX67	C. freundii	574650	544300	527510	966570	887690	1037800	373070	328760	353590
A0A0D7LX73;A0A0F3ZLM5	C. freundii;E. asburiae	592490	475370	621820	997120	721390	916730	456180	249110	344060
A0A0D7LX81	C. freundii	207470	240120	234210	352820	287850	339590	155330	189600	149620
A6T6G2;A0A0H3FQD0;A0A0F1RIG8;A0A0D7LX83	K. pneumoniae;K. aerogenes;E. asburiae;C. freundii						17320
A0A0D7LX90	C. freundii	680080	635210	563470	1350200	1201600	1370300	445090	362850	309510
A0A0D7LXA1	C. freundii	11490000	12414000	14679000	16143000	16279000	15951000	9170100	7764400	8381000
A0A0D7LXA5;A0A0A0ZHY6	C. freundii;E. asburiae	154930	165250	185640	466070	370680	469910	77023	148280	75201
A0A0D7LXB7	C. freundii		8215	7104	19053	14034	19397	3907.2	3955	3425.8
A0A263VPF9;A0A0D7LXB8;Q8XCS3;A0A0H3FJK5	E. asburiae;C. freundii;E. coli;K. aerogenes	27678	36064	30286	91376	70285	87650	11454	26730	24893
A0A0D7LXC0	C. freundii	204430	265000	223410	356550	346440	347660	175430	186130	150040
A0A0D7LXD4	C. freundii	324460	351910	363900	326860	353340	330790	143910	210720	137550
A0A0D7LXE1	C. freundii	3137400	2967600	3208900	5915300	5316000	6033400	1835000	1493200	1736400
A0A0D7LXE2	C. freundii	7604900	7493000	7723700	9613700	9799200	10245000	4277400	4505100	4167800
A0A0D7LXF1	C. freundii	26267	24980	29508	75170	84607	78854	9510.3	7147.7	14633
A0A263VX75;A0A0D7LXF5	E. asburiae;C. freundii		24265	30871	92364	79859	66335
A0A0D7LXF7	C. freundii	29944	30480	42794	26122	33543	39630	14049	18153	20046
A0A0D7LXG9;A0A263VP27	C. freundii;E. asburiae	193640	174810	198770	348320	338580	380230	103600	104400	119580
A0A0D7LXH0	C. freundii	279560	298900	288370	598250	591480	622010	187820	178190	174900
Q8X529;A0A0D7LXI0;A0A263VJD7	E. coli;C. freundii;E. asburiae	11560		24442	48591	38031	44458	19664	11789
A0A0D7LXI3	C. freundii	171000	192110	224720	333410	286120	292650	184530	106320	161470
A0A0D7LXI7	C. freundii	92293	92277	119040	241540	225430	225840	135830	108710	95518
A0A0D7LXJ0	C. freundii				19076	17286	28212
A0A0D7LXJ5	C. freundii	45629	47380	60997	133890	127370	135940	33270	36522	24455
A0A0D7LXL8	C. freundii	221080	200280	258960	442470	388490	416120	128180	134700	137150
A6TAZ3;Q8XCP0;A0A0D7LXL9	K. pneumoniae;E. coli;C. freundii	65658	57732	68213	78166	70875	86232	47744	31592	30126
A0A0D7LXM0;Q8XCV0	C. freundii;E. coli	9416.1	16162	19742	50636	32849	47526	10574	16047
A0A0D7LXM3;J7SKM7	C. freundii;M. morganii	85642	99794	97415	227980	169720	181050	45582	63146	40122
A0A0D7LXN7	C. freundii	1920400	2022200	2195300	4977800	4144900	4743700	1106800	861040	871190
A0A0D7LXN8;A0A0H3FYG1	C. freundii;K. aerogenes	237340	217030	219510	364980	289740	340010	136320	128490	127160
A0A0D7LXP8	C. freundii	182130	129550	192050	302510	261770	283360	82038	88926	98866
A0A0D7LXP9;A0A263VQ20;P83843	C. freundii;E. asburiae;E. coli	9636.4	15447	6997.7	25720	29116	25470	13788	9887.9	11145
A0A0D7LXQ9;A0A0H3JKD8;A0A0H3FK02;A0A263VP66	C. freundii;E. coli;K. aerogenes;E. asburiae	1452300	1504100	1345000	2104900	1882500	2162100	977440	945070	1149200
A0A0D7LXR2	C. freundii	11842000	13602000	15826000	29306000	27984000	27239000	9142000	7063800	7861000
A0A0D7LXS9	C. freundii				16805	23465	23218
A0A0D7LXT9	C. freundii	28581	29018	39787	46907	49895	51400	24426	16199	36182
A0A0D7LXV0	C. freundii	117350	126010	114110	271480	250940	267950	73189	63842	73162
A0A0D7LXV2	C. freundii	450930	482610	471570	845490	806670	873220	299890	238280	225460
A0A0D7LXW1	C. freundii	208340	224160	279160	442230	417840	427370	182720	151480	153140
A6TE05;A0A0D7LXX1	K. pneumoniae;C. freundii	15476	16241	9905.5	9776.7	13002	13238	9126.9	8887.5
A0A0D7LXY0;P0ADU6;A0A0H3FS28	C. freundii;E. coli;K. aerogenes	757640	755270	926570	1621000	1374800	1741300	592670	543460	499150
A0A0D7LXY3	C. freundii	2790700	2825500	2887800	6138200	5519800	6255800	1590400	1119700	1381800
A0A0D7LXZ3	C. freundii	431890	305890	376800	827970	762530	903660	203120	207180	166870
A0A0D7LXZ8	C. freundii	89771	80379	82021	194000	198970	216900	46312	47843	29381
A0A0D7LY50	C. freundii	47844	18911	28985	97138	84186	84963	104100	95523	104570
A0A0D7LY68;A0A263VNJ6;A0A263VUA0;C9A601	C. freundii;E. asburiae;E. asburiae;E. casseliflavus	170480	161300	199580	300640	268130	278280	90212	118030	116790
A0A0D7LY72;A6TDD1	C. freundii;K. pneumoniae	56014	81998	99062	109270	88135	116040	61307	67172	56702
A6TBB2;A0A0F1WVV5;A0A0D7LY93;P0A8M8	K. pneumoniae;E. asburiae;C. freundii;E. coli	12764000	14665000	15332000	15819000	13951000	14038000	7596200	9045700	6820400
A0A0D7LYA0	C. freundii	143870	143850	196260	369790	353660	346020	102310	114950	120380
A0A0D7LYA3	C. freundii	10934	16077	9037.2	38322	28382	46518	14777	3010.1	13257
A0A0D7LYA5	C. freundii	328740	351140	381220	420400	384330	348330	206970	225490	248690
A0A0D7LYB1	C. freundii	3750300	3585100	4182300	5904600	5719200	5866700	2358400	2442500	2286500
A0A0D7LYD5	C. freundii	31701	17053	26084	50621	52599	46053	14354	13774	13239
A0A0D7LYE7	C. freundii	800550	656860	1284400	2065600	1790400	2149100	494740	380420	510630
A0A0D7LYF5	C. freundii	97684	90784	111450	167790	113920	158130	71324	82330	75166
A0A0D7LYF6	C. freundii	3500800	3415600	3571900	5255900	4345500	4801700	2447200	2440000	2272700
A0A0D7LYG1;A0A0H3FV50	C. freundii;K. aerogenes	448170	390350	416330	749450	718900	808780	260420	296870	285330
A0A0D7LYG2	C. freundii	141770	162050	168490	186460	167060	191320	90338	81771	77630
A0A0D7LYG6	C. freundii	23072	14927	20934	47423	38554	35124	9506.8	10043	7557
A0A0D7LYG9;A0A0H3FUZ9	C. freundii;K. aerogenes		26840	34754	33385	51650	46279
A0A0D7LYH0	C. freundii	10108	11498	15129	32711	30929	27431	11171	6094.9
A0A0D7LYH4	C. freundii	1811800	1609000	1986100	3716400	3440400	3500400	971470	909670	947210
A0A0D7LYK8	C. freundii	208370	224740	251340	369980	294470	378540	216920	169890	173980
A0A0D7LYM3	C. freundii	770820	813510	861430	1851600	1622900	1772600	498120	472770	432650
Q8X8L1;A0A0D7LYN6;A0A263VS05	E. coli;C. freundii;E. asburiae	22973	46124	46478	53255	71978	94882	15985	35980
A0A0D7LYP4	C. freundii	634780	608060	705190	1802600	1664000	1610100	712340	697120	708390
A0A0D7LYR0	C. freundii	68985	67171	56282	144460	113510	131900	14771	39013	21087
A0A0D7LYS3;P67604;A0A263VQI7;A6TDQ4;A0A0H3FL10	C. freundii;E. coli;E. asburiae;K. pneumoniae;K. aerogenes	113960	108150	151200	198370	167690	158500	83550	87469	80710
A0A0D7LYS7;A0A263VTD7;A0A0H3JCN9	C. freundii;E. asburiae;E. coli	107860	85070	86885	222520	192600	214990	146350	154960	135130
A0A0D7LYS8	C. freundii	525390	415080	535190	1196200	1040100	1050300	47120	225780	130170
A0A0D7LYT4	C. freundii	79623	39140	99474	216520	157470	268800	32448	43831
A0A0D7LYV1;Q8X739;A0A263VLV7;A6T7J7;A0A0H3FZD3	C. freundii;E. coli;E. asburiae;K. pneumoniae;K. aerogenes	89252	90588	99010	204650	175280	207060	88729	77057	92661
A0A0D7LYV3;A0A263VU36	C. freundii;E. asburiae	143250	144000	122930	178890	174310	186700	51683	51804	60623
A0A0D7LYV7	C. freundii	6833400	6461300	7375200	8223600	7265600	8068100	4182300	3617900	3485200
A0A0D7LYY0	C. freundii	19203	24979	21977	50670	36140	40452	10692	10262	9867.1
A0A0D7LYY5	C. freundii	759080	735100	904510	1208400	1027600	1156300	599790	577150	520780
A6TI78;A0A0D7LYZ0	K. pneumoniae;C. freundii	33007	26653	30623	30941	28993	35389	40993	52163	39219
A0A0D7LYZ2	C. freundii	343180	403120	419150	589260	504290	559220	259450	287460	217160
A0A0D7LYZ8;Q8X776;A0A0H0AFI4	C. freundii;E. coli;E. asburiae	565430	601030	596140	943340	813310	994090	442410	349000	344650
A0A0D7LZ12	C. freundii	82591	79756	84774	165750	155350	167730	53771	58081	64363
A0A0D7LZ17	C. freundii	54437	50678	48114	114250	110040	118130	42173	42345	43225
A0A0D7LZ21	C. freundii	8918.5	6478.6	9930.7	19703	24171	17408	4724.7	6406.8	4871.3
A0A0D7LZ30	C. freundii	420490	406670	508490	1130300	1025800	1127800	201300	232550	175480
A0A0D7LZ53	C. freundii	415710	451410	455820	984960	839030	956090	264230	244830	246200
A0A0D7LZ57	C. freundii	564960	521650	571290	1094200	1085500	988130	362400	369370	356120
A0A0D7LZ58;Q8XBK2;A6T6B1;A0A263VWL5;A0A0H3FQ66	C. freundii;E. coli;K. pneumoniae;E. asburiae;K. aerogenes			11989	28268	18201	46274	19693	18692	10499
Q8X8E1;A0A0D7LZ59;A0A263VK74	E. coli;C. freundii;E. asburiae	67344	62790	77096	111010	107320	111430	32081	60228	51741
A0A0D7LZ64	C. freundii	20129	22741	18391	38275	56508	74318
A0A0D7LZ70	C. freundii	3105700	3399200	3412800	4308100	3694400	3784300	2439500	2224700	2493700
A0A0D7LZ72;A0A263VSB9;Q8X5M4	C. freundii;E. asburiae;E. coli	346870	318100	363200	786080	745560	883640	220320	207990	186710
A0A0F1RIY2;A0A0D7LZ85	E. asburiae;C. freundii	20019	19934	29152	30977	38264	41520	14157	11224	12964
A0A0D7LZ92	C. freundii	50636	72111	49401	129760	120530	110600	68178	101550	89867
A0A0D7LZ96;A0A263VQS2	C. freundii;E. asburiae	1009500	994160	1062600	1712500	1560900	1532600	512340	459100	492660
A0A0D7LZA0	C. freundii	1394100	1262000	1398800	2695900	2455000	2352300	836890	740310	739340
A0A0D7LZA5	C. freundii	211070	201360	280500	507260	426390	521820	140300	152190	145750
A0A0D7LZB7	C. freundii	340080	403090	364390	691990	699730	772490	286140	166780	105060
A0A0D7LZC4;A0A263VQN6;A0A0H3FN13	C. freundii;E. asburiae;K. aerogenes	24316	29898	27404	61247	59643	64293	23093	13120	16565
A0A0D7LZF0;Q8X8G3;A0A0F3ZJI1	C. freundii;E. coli;E. asburiae	63692	75202	89319	127480	96248	102480	29574	42857	39715
A0A0D7LZF1	C. freundii	31366	30194	34596	96004	92721	94346	30011	21182	18441
A0A0D7LZF3	C. freundii	3779.9	7076.1	7106.6	21257	20793	18429	5265.2	4709.3	5215.6
A0A0D7LZG2	C. freundii	9269.9	6297.2	5020.5	14207	11838	9953.3	13552	15269	8837.1
A0A0D7LZG9	C. freundii	553380	469110	519750	835120	743850	856230	281680	269600	282050
A0A0D7LZH0	C. freundii	8141.2	10847	8848.5	21146	18696	29039	7194.2	8503.6	5978.2
A0A0D7LZH1	C. freundii	178640	185400	190310	435500	353900	390120	102600	31678	67276
A0A0D7LZH4	C. freundii			1459.9		1026.3
A0A0D7LZH6	C. freundii	20442	15441	11772	12620	11822	24968		9801.2	13880
A0A0D7LZI6	C. freundii	36056	30373	51703	134360	109170	103100	38575	32744	20162
A0A0D7LZJ4;A0A0H3FP35	C. freundii;K. aerogenes	34466	18954	31457	46030	34496	45129	69748	61427	77352
A0A0D7LZK4	C. freundii	1461300	1410000	1538700	999360	902490	1088800	957330	970970	1010900
Q8XAN0;A0A0D7LZK5	E. coli;C. freundii	6153.7	5564.9	6138.5	12248	7861.3	10358	4937.1	4612	2539
A0A0D7LZL4;A0A0D9H901	C. freundii;E. asburiae	1305100	1312900	1611100	2059700	2226300	2388300	357190	829880	492390
A0A0D7LZL5	C. freundii	332070	326840	222460	240530	262500	281480	46231	161150	30366
A0A0D7LZL6;A0A263VVB1;Q8XAJ1	C. freundii;E. asburiae;E. coli	37392	25634	20823	34647	37726	42098	21333	18952	15662
A0A0D7LZQ3;A0A263VQL5	C. freundii;E. asburiae	14190	16713	11587	43625	27288	53839	9213.8	6426.6	7327.5
A0A0D7LZR0	C. freundii	198850	185020	213720	149810	183880	193000	152020	141890	160130
A0A0D7LZR7;P0A9J7;A0A1D3APF1;A0A0H3FPE4	C. freundii;E. coli;E. asburiae;K. aerogenes	14640	19230	27469	31607	34728	31219	10688	10235	11218
A0A0D7LZU3;A0A263VRN1	C. freundii;E. asburiae	28201	26321	31693	25546	21008	27562	24753	23877	21476
A0A0D7LZU8	C. freundii	264640	248500	284580	538750	404660	468490	279890	233230	244210
A0A0D7LZV2	C. freundii	377400	328580	357480	825920	694530	874390	227150	233420	170350
A0A0D7LZV3;A0A0F1RFH4	C. freundii;E. asburiae	315850	429020	483770	819280	906910	972290	247870	263030	220440
A0A0D7LZW8	C. freundii	1327300	1498200	1314100	2493300	2129300	2305200	800610	701880	524190
A0A0D7LZX4	C. freundii	82993	100250	109170	193150	179270	186050	62322	54984	65722
A0A0D7LZY6	C. freundii	1481200	1518700	1440300	2965100	2906800	3133900	822640	837820	740540
A0A0D7LZY8	C. freundii	27329	35577	22871	61949	38402	39247	17386
A0A0D7LZZ0	C. freundii	49055	45213	48347	119360	110250	120760	34090	33950	28138
A0A0D7LZZ9;Q8X9Y2	C. freundii;E. coli	1694300	1701500	1670000	2596600	2471000	2768800	1121800	1162600	975440
A6TFQ1;A0A263VRB6;A0A0H3FLD4;A0A0D7M002;Q8XD86;Q9HTL3;J7U0Q1	K. pneumoniae;E. asburiae;K. aerogenes;C. freundii;E. coli;P. aeruginosa;M. morganii	103210	115490	119120	89633	99346	117510	91959	82087	93861
A0A0D7M014	C. freundii	45389	13835	44583	54958	49257	60671	19384	13566	5624.7
A0A0D7M020	C. freundii	22914	11539	11341	38583	43197	41344	16358	12353	22740
A0A0D7M024	C. freundii	141310	124530	114260	228730	206020	224650	86139	64519	84395
A0A0D7M041	C. freundii	18677	21213	16258	75142	41845	47757	21193	12626	6793.3
A0A0D7M047	C. freundii	21924	24354	37841	63472	60489	82544	10028	13284	23873
A0A0D7M055;A0A263VTS6;P0A8V8;A6TAW6;A0A0H3FXQ3	C. freundii;E. asburiae;E. coli;K. pneumoniae;K. aerogenes	12632		8931.6	7581.3	11913	7508.7			7004.8
A0A0D7M057	C. freundii	7783.5	3994.2	5615	8426.1	11912	17327		5785.6	4188.9
A0A0D7M069;A6TAX9;A0A0H3FY00	C. freundii;K. pneumoniae;K. aerogenes	11443	9086.5	11013	26682	23653	24786	7999.4	6503.2	5447.9
A6TAN2;A0A0H3FUK4;A0A263VTW7;A0A0D7M078;A0A0H3JDC1	K. pneumoniae;K. aerogenes;E. asburiae;C. freundii;E. coli	19642	17681	16780	16982	10859	19376	7273.6	13164	8849.4
A0A0D7M093	C. freundii	1094600	769450	1053500	1738200	1670200	1635100	743080	509270	569030
A0A0D7M096	C. freundii	1814300	1740600	2288300	2898500	2618300	2808000	1098900	994710	881010
A0A0D7M0C5;A0A263VUS4	C. freundii;E. asburiae	19923	16594	21200	28336	27336	31134	19517	22748	19406
A0A0D7M0C8	C. freundii	1066500	1227700	1090000	1287600	1213500	1432400	500860	321680	325290
A0A0D7M0D2;A0A0H3G2R8;A0A263VN35;A6TB25;M1RL36	C. freundii;K. aerogenes;E. asburiae;K. pneumoniae;M. morganii	78246	86260	83737	106830	111380	106700	53972	47140	50293
A0A0D7M0E0	C. freundii	4765.3	2585.2	3059.9	3266.6	3827.3		2332.6		5393
A0A0D7M0H2;M1SMF2	C. freundii;M. morganii	39983	29572	8791.8	46057	38101	72083	26639	4626.8	15473
A0A0D7M0J7	C. freundii	351050000	337490000	371560000	368690000	337820000	366730000	232890000	221440000	212780000
A0A0D7M0K2	C. freundii	411290	408650	482600	466050	424790	384270	260980	268320	311610
A0A0D7M0K8;Q8X7B6;J7TBE7	C. freundii;E. coli;M. morganii	13764	8186.1	15197	32753	31053	33444	10066	6863.1	12138
A0A0D7M0M2;A6TB23	C. freundii;K. pneumoniae	28281	24335	27719	43098	48360	44232	15490	11016	11828
A0A0D7M0N0	C. freundii	84214	89670	88562	134630	128110	131980	68915	76005	62082
A0A0D7M0P3	C. freundii	4496.7	8300.7	11573	35403	40412	28661		13350	7367.6
A0A0D7M0Q3;A0A263VKI5;J7SL60	C. freundii;E. asburiae;M. morganii	4052.4	4464.6	5578.1	5774.8	6604	6296.6	2499	2549.6	2475.1
A0A0D7M0Q7	C. freundii	328330	303660	360780	862770	825290	842590	508950	487400	457600
A0A0D7M0R1	C. freundii	14680	11330	19921	31683	24243	25441	6465.6	8325.8	6924.1
A0A0D7M0R4	C. freundii	230090	236180	288220	735410	615210	679870	178780	127430	128810
A0A0D7M0S9	C. freundii	8963.3	6266.8	6069.1	23205	17333	15275		3313.5	6522.8
A0A0D7M0T1	C. freundii	40117	42143	28676	93262	76281	88684	26231	7270.3	4964.6
A0A0D7M0T4	C. freundii	561180	523910	552270	832210	758890	791290	370130	357530	310520
A0A0D7M0T5;REV__A6TE51	C. freundii;Unknown	900680	1006200	941220	1690800	1628700	1471300	504560	559110	450470
A0A0D7M0T7	C. freundii	797960	832330	837360	1053300	1025600	1256600	585440	549910	321680
A0A0D7M0V1	C. freundii	10386000	10497000	10148000	12827000	10950000	12451000	6989300	6571400	5608200
A0A0D7M0W4	C. freundii	1601.9				2592.6
A0A0D7M0W8;Q8XCJ1	C. freundii;E. coli	99574	130000	96884	157300	145250	158800	53702	61996	53153
A0A0D7M0Y8	C. freundii	6400	10917	10670	62293	23860	25827	6799.6		8714.2
A0A0D7M102	C. freundii	642950	636860	644170	943000	756080	899540	276030	431520	279700
A0A0D7M105;Q8X7C3;A0A0H3FXA2	C. freundii;E. coli;K. aerogenes	181990	200240	191300	318580	282650	349570	139650	144530	137010
A0A263VVX0;A0A0H3FUB9;A0A0D7M107;A6T6V7	E. asburiae;K. aerogenes;C. freundii;K. pneumoniae	48499	50203	63536	289230	263160	299100	162800	155810	112570
A0A0D7M109	C. freundii	211510	190520	218310	520110	474800	490730	171220	163810	157870
A0A0D7M114	C. freundii	93131	73516	82151	162480	151560	157260	79526	45607	74748
A0A0D7M120	C. freundii	141200	154850	174900	412550	346210	422050	115430	87360	132830
A0A0D7M131;Q8X787;A0A0H0AG64	C. freundii;E. coli;E. asburiae	123960	137790	123370	183120	147040	159640	69830	78435	85987
A0A0D7M134	C. freundii	1715600	1734100	1762200	2605900	2556300	2771600	1333700	1344900	1312200
A0A0D7M136;A0A263VQ23;A6T9X6;A0A0H3FW09;P58324	C. freundii;E. asburiae;K. pneumoniae;K. aerogenes;E. coli	53292	53196	76164	100940	114340	110310	71855	68118	60354
A0A0H3FVH1;A6T8S7;A0A263VNY2;A0A0D7M139	K. aerogenes;K. pneumoniae;E. asburiae;C. freundii	4452.3	4953.5	7096.4	6724.9	8985.6	10402	8665.2	6251.7	8342
A0A0D7M140	C. freundii	25909	21001	20776	56944	51894	59680	10384	13220	11886
A0A0D7M145;A0A0F1DFL8	C. freundii;E. asburiae	700310	713240	730900	929690	812570	979460	413520	423390	398070
A0A0D7M156	C. freundii	55347	60727	68573	150570	137760	135430	42299	39992	36289
A0A0D7M157	C. freundii	42645	21385	17511	87621	83127	82851	36672	8870.4	16712
A0A0D7M164;Q9ZFE4	C. freundii;P. aeruginosa	191510	262370	226830	409780	430030	340070	157770	138900	126980
A0A0H3FV96;A0A0F1DHL6;A0A0D7M165;P64469	K. aerogenes;E. asburiae;C. freundii;E. coli	40006		29982	73488	43546	43243	76784	36716	43193
A0A0D7M168;A0A0H3FYN3	C. freundii;K. aerogenes				5276.3	5637.1	5875.3
A0A0D7M170	C. freundii	234120	210910	159290	484100	465660	432740	118120	120360	121000
A0A0D7M171;A0A0H3FTL2;K9LKG3;A0A263VM12;A6T808	C. freundii;K. aerogenes;C. freundii;E. asburiae;K. pneumoniae	98363	110260	126350	192740	214010	153330	112840	80138	79938
A0A0D7M173;Q8XD92;A6T756	C. freundii;E. coli;K. pneumoniae	5387000	5298700	5136800	4945600	4490000	4585000	3085300	3282900	3013800
A0A0D7M175	C. freundii	1009600	848380	890790	2070000	1716400	2117600	647440	659570	645480
A0A0D7M187	C. freundii	15259	17663	20819	33655	45567	48675	6245.4	10346	10280
A0A0D7M189	C. freundii	186260	195330	307760	541380	430840	418660	192500	234640	241940
A0A0D7M199	C. freundii	19861	20251	28821	59588	53040	44030	5034	3174.8	3686.9
A0A0D7M1A3;A0A263VR89	C. freundii;E. asburiae	925710	936000	1016600	1305000	1150600	1261000	631720	638110	662360
Q8XB10;A0A0D7M1A6	E. coli;C. freundii	25923	13187	18772	28232	42163	54788	33015	8141.9	17807
Q8X8Q4;A0A0D7M1A8	E. coli;C. freundii					3076.5
A0A0D7M1C0;P0AEB6	C. freundii;E. coli	281480	278530	303370	641900	584480	652060	238410	282650	290880
A0A0D7M1C2;Q8X7A0	C. freundii;E. coli	54105	46813	42007	95567	93162	88296	29387	12666	11458
A0A0D7M1D3;Q8X5Y8;A6TAG5;A0A263VQU9;A0A0H3FZM1	C. freundii;E. coli;K. pneumoniae;E. asburiae;K. aerogenes	60255	54560	58467	119300	106640	104260	33881	56106	62607
A0A0D7M1F1	C. freundii	193090	187100	231220	386400	394020	385150	123890	125720	94524
A0A0F0XT58;A0A0D7M1F4	E. asburiae;C. freundii	107450	143860	137920	84580	77134	44533	68215	53031	59231
A0A0D7M1F8;J7U5A9;A0A263VQ33;A0A0H3FS61	C. freundii;M. morganii;E. asburiae;K. aerogenes			9141.6	17639	29911	27766			4530.6
A6TI76;A0A0D7M1G6	K. pneumoniae;C. freundii	81167	94597	89268	68119	77206	67243	71627	73340	73230
A0A0D7M1H5	C. freundii	74339	78908	52276	97181	116500	89914	104240	62837	77399
A0A0D7M1I0;A0A263VM24	C. freundii;E. asburiae	38379	42685	55793	77431	68725	74970	37540	49839	41000
A0A0D7M1I9;P0A8A6;A6TAG8;A0A0H3FRP5;A0A0F1DJ44	C. freundii;E. coli;K. pneumoniae;K. aerogenes;E. asburiae	219590	185370	207470	213740	248020	210620	123030	130980	104000
A0A0D7M1J2;A0A0D9IVM2	C. freundii;E. asburiae	58807	54530	66539	157010	160370	158930	46326	23974	24506
A0A0D7M1K6	C. freundii	61506	34467	75355	139620	131650	146650	43259	13873	26488
A0A0D7M1K8	C. freundii	66045	82792	64206	233800	197180	187580	70702	24717	63588
A0A0D7M1L1	C. freundii	105410	58427	46008	200270	109090	119930	57183	129890	115250
A0A0D7M1L5	C. freundii	82384	113460	126790	210260	187340	205680	63056	62749	66524
A0A0D7M1M2	C. freundii	401260	352190	422160	803290	735190	835020	243350	236680	166340
A0A0D7M1N4	C. freundii	473760	357880	551640	865420	894830	945120	353270	297250	400590
A0A0D7M1N8	C. freundii	11742	4982.7	5140.1	44711	44076	28137
A0A0D7M1Q0	C. freundii	12717	14506	14000	23530	20620	24892	6335.6	6280.5	7732.8
A0A0D7M1Q1	C. freundii	764400	538990	559390	780790	733700	794020	905330	1010800	727250
A0A0D7M1R8	C. freundii	10750	12300	14819	37198	29478	37076	10417	13380	9865.2
A0A0D7M1S1	C. freundii	13156	10059		19793	17623	26735	8915	10091	2873.9
A0A0D7M1S3	C. freundii	894650	674060	960540	1859800	1631700	1885600	761150	620220	704840
A0A0D7M1T4	C. freundii			14493	24090	32498	30314
A0A0D7M1T7;A0A0H3FS92;A6T8N1	C. freundii;K. aerogenes;K. pneumoniae	40842	33538	39382	84568	78579	93902	38235	24747	37976
A0A0D7M1T8	C. freundii	56640	65769	50630	54617	63580	59344	45249	41272	35806
A0A0D7M1U0	C. freundii	29942	39742	52311	113220	99287	93646	41251	36235	37459
A0A0D7M1V7	C. freundii	37694	47544	28735	81626	84294	86473	25338	32801	39909
A0A0D7M1V9	C. freundii	53467	46501	61567	113280	102310	104840	45008	32456	28864
A0A0D7M1X0	C. freundii	203700	200360	135380	207500	175420	200470	130390	111200	98983
Q8XDI9;A0A0D7M1X2	E. coli;C. freundii		14548		33167	23808	20646	66431	50890	72644
A0A0D7M1X9	C. freundii	1196700	1136400	1081500	1772600	1468700	1635500	941890	821980	760090
A0A0D7M1Y2	C. freundii	124610	120320	137260	253030	246260	260140	75672	40131	48085
A0A0D7M1Y5	C. freundii	137790	172880	148290	358600	309560	337850	86814	94537	99070
A0A0D7M1Y7	C. freundii	57939	65138	75390	131850	121100	114180	106170	107690	102310
A0A0D7M211;A0A263VST7	C. freundii;E. asburiae	46573	44251	48148	104040	98184	88697	24125	25542	16670
A0A0D7M216	C. freundii	15415	17333	10745	54677	36815	49808	11701	21370	26521
A0A0D7M218;A6TD36	C. freundii;K. pneumoniae	126240	133080	136620	204410	177370	196510	78160	57162	55059
A0A0D7M222;A0A0H3JHU1	C. freundii;E. coli	1850400	1848900	2164700	3267700	2931500	3248400	1472500	1393900	1157500
A0A0D7M240	C. freundii	1191900	1198200	1235600	1559700	1351000	1441400	838110	795160	763160
A0A0D7M253;P0A6J2	C. freundii;E. coli	67186	66412	104750	113790	112530	143150	52959	58684	62731
A0A0D7M258;J7U1H9	C. freundii;M. morganii			9736.7	7911.7		8819.2
A0A0D7M259	C. freundii	75928	54908	54036	131360	135590	143230	73055	80006	96025
A0A0D7M265	C. freundii	23850	41793	33469	59803	72969	74746	98956	99909	108330
A0A0D7M267	C. freundii	2613800	2885700	3131200	8680000	7493200	9193500	1588800	2055700	2039300
A6TDF3;A0A0H3FJ20;A0A0D7M271;P0A6C7;J7TZQ6;A0A0F1RML4	K. pneumoniae;K. aerogenes;C. freundii;E. coli;M. morganii;E. asburiae	89202	75245	79090	98936	73240	95158	58826	39125	61227
A0A0D7M273	C. freundii	137400	126240	125700	273870	264990	327730	104980	90289	76260
A0A0D7M276	C. freundii	77598	78894	87609	204810	180010	192410	57309	49439	60190
A0A0D7M291	C. freundii	33125	25171	28601	27909	38232	33586	15193	12485	15717
A0A0D7M292;A6TG03;A0A0H3FLN8	C. freundii;K. pneumoniae;K. aerogenes	572970	576160	651570	710120	838980	821220	437170	350150	346770
A0A0D7M295;A0A263VN37;A0A0H3FNN7	C. freundii;E. asburiae;K. aerogenes	1265500	1073900	1298400	1147700	944480	1122800	736150	770700	661850
A0A0D7M298	C. freundii	37899	58682	58127	96342	106890	110540		32487	28856
A0A263VT13;A0A0H3JNM3;A0A0D7M2A5;A6TDF5;A0A0H3FKH9	E. asburiae;E. coli;C. freundii;K. pneumoniae;K. aerogenes	17141	26949	9949.7	37199	14716	33800	19339	16687	19260
A0A0D7M2A7	C. freundii	33682	27610	27122	70759	63909	70921	33561	13505	14966
A0A0D7M2A8	C. freundii	249950	265740	245850	682780	563960	677870	169790	198510	134310
A0A0D7M2B6;A0A263VIP3	C. freundii;E. asburiae	39665	41972	60171	84564	86825	69268	28046	22989	27627
A0A0D7M2C0	C. freundii	101930	130180	167330	364530	327170	362450	65244	49474	52303
A0A0D7M2D0	C. freundii	124920	104880	121040	289720	269200	301150	74810	83306	69225
A0A0D7M2D3;A0A0H3FSX6	C. freundii;K. aerogenes	21048	19344	14261	29377	31381	38827	2882.1	9611.4	16454
A0A0D7M2D7	C. freundii	84555	25816	35065	190930	160300	138610	106120	109760	110940
A0A0D7M2D8	C. freundii	26790	25839	25601	53012	46002	48675	12744	15692	26890
A6TG54;A0A143I0H6;A0A0H3FLS9;A0A0D7M2D9;P0AGI3	K. pneumoniae;E. asburiae;K. aerogenes;C. freundii;E. coli	45825	45348	73473	251510	243990	289500	121440	107130	106530
A0A0D7M2E1;J7U801	C. freundii;M. morganii	55143	60824	65979	132920	120570	141030	30349	31398	18864
A0A0D7M2E2	C. freundii	50186	55834	57123	123650	83229	106690	32510	47378	53140
A0A0D7M2E6	C. freundii	320410	280010	322270	779710	673500	741430	222750	201780	177370
A0A1D3AM79;A0A0D7M2F1	E. asburiae;C. freundii	24943	25302	30547	18102	18688	17694	11035	7799.5	12422
A0A0D7M2I1;Q8X4S5	C. freundii;E. coli	288220	277080	313170	388800	407150	426640	220090	233330	205980
A0A0D7M2J2;A6TDF6;Q8X6M9;A0A263VST5;A0A0H3FLR2;J7SK98;Q9HWB6	C. freundii;K. pneumoniae;E. coli;E. asburiae;K. aerogenes;M. morganii;P. aeruginosa	11542	22647	17699	16791	15436	27437	12144	9059.4	12451
A0A0D7M2K1	C. freundii	1070800	932270	1052600	1765800	1606200	1640300	709410	653260	722390
A0A0D7M2K5;J7TN83	C. freundii;M. morganii	64029	49039	73460	160560	138950	146570	70155	54870	54708
A0A0D7M2L1	C. freundii	72649	68575	65760	147710	115290	166610	18914	34810	30938
A0A0D7M2L3	C. freundii	41787	54846	28943	74169	80283	92836	31474	23228	23417
A0A0D7M2L6	C. freundii	101400	106920	112340	244540	237510	278580	102030	84838	73022
A0A0D7M2N3	C. freundii	6882.4	6476.7	5246.1	24897	24090	30034	17348	2704.5	4019
A0A0D7M2N8;A0A0F3ZPX1;A0A0H3FIZ2	C. freundii;E. asburiae;K. aerogenes	28839		19148	19621	28419		33635	15193
A0A0D7M2P2;P0AEY4;A0A263VSV3	C. freundii;E. coli;E. asburiae	116650	121690	107980	185760	142390	212810	77357	68325	69071
A0A0D7M2Q5	C. freundii	3392200	3374800	3720900	8670800	7926700	8191600	2362600	990780	1657300
A0A0D7M2Q8;A0A0H3JIG7;A0A0H3FU32;A0A0D7LZN7	C. freundii;E. coli;K. aerogenes;C. freundii	849350	804900	996800	1775000	1801600	1795400	705980	630770	590400
A0A0D7M2R5;A0A0H3JFG5	C. freundii;E. coli	2616.7	3013.6	20956	37839	34352	32586	2909	17015	2014.7
A0A0D7M2T2	C. freundii	32455000	31646000	39621000	91147000	81130000	91469000	21532000	19178000	19025000
A0A0D7M2T4	C. freundii	364090	335090	378060	951600	991710	1026100	214300	274070	228660
A0A0H3JHY3;A0A0D7M2T5	E. coli;C. freundii	84748	71557	92615	141790	109580	109550	39066	44900	34266
A0A0D7M2U2	C. freundii	139340	122770	148220	321390	290030	339280	96675	88546	69338
A0A0D7M2U7	C. freundii	20787	29291	21876	31590	30980	41290	18493	24438	24115
A0A0D7M2X7	C. freundii	9098.9	11271	9897.5	24656	21588	18158	4182	9546.2	6509.3
A0A0D7M2Z4	C. freundii	275130	352610	384620	371930	384830	416200	153250	203410	149930
A0A0D7M322;Q8X3J5	C. freundii;E. coli	84900	94601	96904	190990	197900	207350	56192	40536	63193
A0A0D7M329	C. freundii	246150	194570	276300	691190	587570	636880	253090	221230	210990
A0A0D7M339;A0A263VTB6	C. freundii;E. asburiae	7241.3	8440.4	7269.2	16471	14208	15092	6491.4	9573	6855.2
A0A0F0RIM4;A0A0D7M357;A6T5E6;A0A0H3FPK9	E. asburiae;C. freundii;K. pneumoniae;K. aerogenes	523400	534750	689920	565700	491530	532620	334390	324360	359280
A0A0D7M366	C. freundii	311600	299580	334950	535990	490710	488050	252220	241420	298000
A0A0D7M378	C. freundii	1834600	2027300	2015600	4945700	4178500	4349800	1320800	1187600	1082600
A0A0D7M385;A0A263VTI7	C. freundii;E. asburiae	454980	477560	522380	1245500	1109300	1365600	332020	350030	305200
A0A0D7M3A0;A0A263VU25	C. freundii;E. asburiae	974110	952790	943490	1099900	1007900	1093000	594210	644300	681710
A0A0D7M3A2	C. freundii	1538500	1549200	1837900	1967700	1696800	2037900	885330	938510	1014000
A0A0D7M3A6	C. freundii	290330	245800	268010	461460	409460	435520	561080	462500	461260
A0A0D7M3B4	C. freundii	204360	151960	262330	185010	166210	192980	11731	77866	61666
A0A0D7M3D1	C. freundii	308350	353020	324630	586410	443530	472520	15100	132520	188610
A0A0H3FX45;A0A0D7M3D5;A6T5A0;P0AFY7	K. aerogenes;C. freundii;K. pneumoniae;E. coli	27355	21510	31039	34639	27449	33837	14408	14691	12722
A0A0D7M3E1	C. freundii	48202	74512	80404	93324	73702	118410	41210	39227	21381
A6TCM7;A0A157RF01;A0A0D7M3E3	K. pneumoniae;E. asburiae;C. freundii	252120	226360	175010	239030	166480	210170	131990	125900	155700
A0A0D7M3E8	C. freundii	13164	10121	10119	22177	23672	24012		6269.5
A0A0H3JEC1;A0A0D7M3F5	E. coli;C. freundii	18524	17775	16020	38281	25284	37468	5404.1	14292	12198
A0A0D7M3F9;Q8X8K7	C. freundii;E. coli	74858	73483	94173	198960	169200	190850	73230	52145	60958
Q8XCZ5;A6T5Q4;A0A263VT14;A0A0H3FSA0;A0A0D7M3H2	E. coli;K. pneumoniae;E. asburiae;K. aerogenes;C. freundii	20850	32891	33098	26455	30024	33831	20979	19580	17934
A6T832;A0A376FBX4;A0A0D7M3H5;A0A0H3FXC9	K. pneumoniae;E. asburiae;C. freundii;K. aerogenes	24021	21663	18779	26533	20144	23697	27465	25584	25736
A0A0D7M3I3	C. freundii	1037800	1078500	1114400	615840	714820	693180	589090	802140	603290
A0A0D7M3J8;P0A6L8	C. freundii;E. coli	45062	52701	55291	71835	73748	55250	45559	36092	36960
Q8X5I7;A0A0D7M3L9	E. coli;C. freundii	73920	68485	93264	109930	118310	119250	42935	46885	44141
A0A0D7M3M0;Q8XBY1;A6THQ2;A0A0H3FVP6	C. freundii;E. coli;K. pneumoniae;K. aerogenes			14515	29677	36802	30299			11097
A0A0D7M3M1;Q8XCV9	C. freundii;E. coli	105160	136670	125700	267770	294490	232240	75092	83304	73168
A0A0D7M3P6	C. freundii	197290	197580	172410	480360	464350	445130	134510	100510	135550
A0A0D7M3R2;REV__A0A0D7M1H1	C. freundii;Unknown	348670	395600	419170	487990	451180	503910	258350	250840	220180
A0A0D7M3R3	C. freundii	439530	484490	495380	757620	682510	767990	353740	321860	326790
A0A0D7M3S0	C. freundii	18814000	17561000	19854000	33919000	30945000	32644000	10951000	11200000	11406000
A0A0D7M3S4	C. freundii	44014	33491	35993	101050	99881	83999	25912	13680	31547
A0A0D7M3S5;A0A263VTA3	C. freundii;E. asburiae	145080	131630	139870	279780	208320	244130	122010	76550	81369
A0A0D7M3T1;A0A263VUL6	C. freundii;E. asburiae	534500	600410	628090	642840	664320	683590	356900	326790	312870
A0A0D7M3T3	C. freundii	27733	33558	37691	80197	66872	85070	24800	26347	15516
A0A0D7M3V6	C. freundii	132490	120340	116590	268700	268820	265620	83789	82057	76334
A0A0D7M3V7	C. freundii	148690	129960	186750	398600	382320	425580	110490	113680	111770
A0A0D7M3Z3	C. freundii	6045	7693.8	5136.3	10051	8681.4	9930.6		3214.2	3869.7
A0A0D7M3Z6	C. freundii	1915100	1939100	2058500	2470700	2066500	2522300	1270100	1081200	896170
A0A0D7M3Z7	C. freundii	298940	321960	360960	805000	793560	787670	250880	162640	179040
A0A0D7M401;Q8X4V8;A0A263VV44	C. freundii;E. coli;E. asburiae	494780	453660	520410	598030	542160	561940	280150	252300	298860
A0A0D7M402;A0A0H3FXF1	C. freundii;K. aerogenes	201470	215110	205880	336200	375110	338970	217000	183830	177920
A0A0D7M408;Q8XD39;A0A263VU31;A0A0H3FXF5	C. freundii;E. coli;E. asburiae;K. aerogenes	163030	136720	190270	108320	132910	117670	74833	97023	87981
A6T4V9;A0A0D7M413;A0A263VV67;A0A0H3FS27	K. pneumoniae;C. freundii;E. asburiae;K. aerogenes	64114	28247	56225	69808	45805	49334	36954	18580	23871
A0A0D7M414	C. freundii	832510	735380	849910	1241200	1087900	1257100	663560	463360	546700
Q8X601;A0A263VRC2;A0A0H3FZN1;A0A0D7M415;A6TAE5	E. coli;E. asburiae;K. aerogenes;C. freundii;K. pneumoniae	43289	72972	70740	77409	54937	59099	37837	49190	43206
A0A0D7M418;A0A0H3FS23;A6T4V4	C. freundii;K. aerogenes;K. pneumoniae	655700	630140	716850	1125100	998920	1151400	471270	401800	437690
A0A0D7M429	C. freundii	101500	141610	165510	269910	308160	281650	101120	74957	94274
A0A0D7M436	C. freundii	196000	168120	210300	425390	382260	427990	93730	111980	96256
A0A0D7M437	C. freundii	55789	66388	68350	136730	136030	152550	43728	43833	36106
Q8XCZ6;A0A263VTE4;A0A0D7M438;P0A9T9	E. coli;E. asburiae;C. freundii;E. coli	25155	14129	22339	30355	25108	47074	12614	6824.2	18632
A0A0D7M439	C. freundii	7993600	8451100	9243200	13393000	11605000	13047000	6629800	6488800	6258000
A0A0D7M444	C. freundii	361210	341490	389370	883060	829840	946040	245170	226500	229320
A0A0D7M449	C. freundii	15225	11027	21114	28760	16047	17900	11580	11804
A0A0D7M468	C. freundii	50965	50893	38576	92247	70240	88530	32771		21190
A0A0D7M469;A0A0F1DJ75	C. freundii;E. asburiae	39530	34733	18475	86202	83086	85788	33034	25211	26438
A0A0D7M472;Q8XE15	C. freundii;E. coli	3827.6	2943.9	5437.1	11960	7584.9	11594		1833.4	4795.8
A0A0D7M479	C. freundii	230830	182530	299320	474200	580750	574310	101520	123500	149110
A0A0D7M482	C. freundii	881290	913810	812930	1814700	1560600	1673900	413930	503080	315620
A0A0D7M483	C. freundii	66843	83320	77678	177580	153940	182960	46766	55649	58226
A0A0D7M487	C. freundii	2017500	1936500	2061600	4327000	3839600	4307600	1356200	1178000	1167000
A0A263VWS5;A0A0D7M493;Q8XA06	E. asburiae;C. freundii;E. coli	144480	137180	133790	209100	212180	218260	81597	84534	41804
A0A0D7M4A0;A0A263VLZ7	C. freundii;E. asburiae	218130	200360	235910	362740	317210	375890	159620	120220	125550
A0A0D7M4A5;A6T4F7;A0A0H3FQV3;Q8X4Y0;A0A263VWQ2	C. freundii;K. pneumoniae;K. aerogenes;E. coli;E. asburiae	25784	42033	25531	51967	70854	71363	16442	15279
A0A0D7M4B6;Q8XA82	C. freundii;E. coli	25549	21665	30568	48624	41478	69479	13007	18076	19076
A0A0D7M4C8	C. freundii	48153	57625	44209	65462	65094	65785	44149	34955	49378
A6T679;A0A0F0RZB3;A0A0D7M4D0;A0A0H3FPZ1	K. pneumoniae;E. asburiae;C. freundii;K. aerogenes	90145000	84331000	92984000	82352000	67715000	76967000	53510000	54265000	48569000
A6TI03;A0A0H3JJ52;A0A0H3FNN2;A0A0D7M4D2;A0A0F3ZLC3;M1S5M6	K. pneumoniae;E. coli;K. aerogenes;C. freundii;E. asburiae;M. morganii	818630	765500	824410	715730	753590	825100	527820	561330	556240
A0A0D7M4D3	C. freundii	496190	497790	538560	1674900	1500400	1735900	531860	545850	479670
A0A0D7M4D7	C. freundii	111840	100700	91228	217660	201850	230830	66571	66994	66781
A0A0D7M4E3	C. freundii	59758000	62499000	67697000	86106000	75720000	81785000	39258000	39015000	35589000
A0A0D7M4F1;Q8X970;A6T4Q2;A0A263VVU4;A0A0H3FP02	C. freundii;E. coli;K. pneumoniae;E. asburiae;K. aerogenes	142030	161160	190240	279000	201490	247960	125700	123150	120250
A0A0D7M4F3;A0A0H3FRF4	C. freundii;K. aerogenes	12740	18776	20237	36635	20027	39999	15765	10189	17102
A6THX1;A0A0H3FRB2;A0A0D7M4F9	K. pneumoniae;K. aerogenes;C. freundii	7038.6	5222.4	6768.2	10083	10687	12519	8808.9	8393.3	7278.9
A0A0D7M4G9	C. freundii	217480	168520	213670	340810	328360	390890	192880	127370	124460
A0A0D7M4H1	C. freundii	121450	123000	171600	335280	280840	306990	86290	62113	58095
A0A0D7M4I1	C. freundii	40521	44853	42984	113470	103140	111310	30744	36644	22713
A6T4M6;A0A0H3FRS2;A0A0D7M4J2;P0AEN6;A0A0D9JBC1;J7TW97	K. pneumoniae;K. aerogenes;C. freundii;E. coli;E. asburiae;M. morganii	707190	771860	818450	859220	681110	700320	470830	477940	514670
A0A0D7M4J6;A0A263VUW8;Q8X929	C. freundii;E. asburiae;E. coli	80724	67282	93094	138650	112900	134680	28215	26224	48903
A0A0D7M4K2	C. freundii	11592	11381	10795	22658	20100	22843
A0A0D7M4L1	C. freundii	2241400	2555600	2554700	4471200	3858900	4316600	2278500	2007700	2130500
A0A0D7M4L4;A0A263VNC3	C. freundii;E. asburiae	356680	372680	387650	790810	847700	891860	260620	202500	205740
A0A0D7M4L6	C. freundii	347650	339080	366320	690570	585810	639920	257060	239370	252940
A0A0D7M4L7	C. freundii	13315		11849	21356	19171	25873	6768.9	8731.6
A0A0D7M4M0;A6T4I5;Q8XA15	C. freundii;K. pneumoniae;E. coli	144280	132770	135560	179750	160080	179490	66271	62317	50241
A0A0D7M4M8	C. freundii	142150	147200	121610	337900	346380	345940	106730	108560	87323
A0A0D7M4M9	C. freundii	1451300	1444000	1333000	1870800	1616400	1877800	1280900	1202000	1087100
Q8X516;A0A0D7M4N1;A0A0H3JF25;A6T8U7;A0A263VJ24;A0A0H3G0A7;A6TBQ2;A0A263VXF8;A0A0H3G3K3;A0A0D7LTX2;Q8XE83	E. coli;C. freundii;E. coli;K. pneumoniae;E. asburiae;K. aerogenes;K. pneumoniae;E. asburiae;K. aerogenes;C. freundii;E. coli			8283.8	7951.9	8154.6	13064
A0A0D7M4N2	C. freundii	127580	123340	131300	256470	208810	260250	126930	69425	73975
A0A0D7M4N3;A0A0H3FNU1	C. freundii;K. aerogenes	794930	745290	875510	1101000	1023600	1151700	1602100	1432500	1742400
A0A0D7M4N5	C. freundii	169890	217350	183700	376980	307230	380030	104930	119150	156650
A6T4G4;A0A0H3FRJ1;A0A0D7M4N6	K. pneumoniae;K. aerogenes;C. freundii	49458	53298	67641	119000	113000	115670	65614	54348	55660
A0A0D7M4P2	C. freundii	6322.9		7430.9	6401.3	10798	10339
A0A0D7M4Q3;A0A263VVB6	C. freundii;E. asburiae	35344	38011	36347	56405	52866	54256	30363	28261	31897
A0A263VRU6;A0A0D7M4Q8;P0ABB9;A6THH1;A0A0H3FN73	E. asburiae;C. freundii;E. coli;K. pneumoniae;K. aerogenes	264000	268800	260570	270470	242810	288240	198850	185400	241520
A0A0D7M4Q9	C. freundii	278790	272770	321540	618210	573340	752600	165860	167810	158730
A0A0D7M4R4	C. freundii	144770	131270	142610	359270	383450	358950	94139	84160	92386
A0A0D7M4R6	C. freundii	44029	13199	49290	67342	66671	78183	34028	32998	47173
A0A0D7M4R7	C. freundii	1523900	1649700	1680500	2157000	2112800	2248300	1284800	1069900	1035200
A0A0D7M4R8	C. freundii	4823.6	3895.6	15475	22355	16243	19002	7127.1	10512	8600.2
A0A0D7M4R9	C. freundii						6461			4505.1
A0A0D7M4S1	C. freundii	62944	50106	53422	89801	93554	99248	42948	31548	23316
A0A0H3FJ62;A0A0D7M4S6;A6TD50;A0A0D9HAQ8	K. aerogenes;C. freundii;K. pneumoniae;E. asburiae	35591	47915	42384	61555	39183	49667	29361	27325	16684
A0A0D7M4S9;J7SKP9	C. freundii;M. morganii	317670	298780	332360	812560	650980	844810	224440	146100	167670
Q8XB60;A0A0D7M4T2	E. coli;C. freundii	51210	68066	101190	37210	40607	12964	177870	178590	151090
A0A0D7M4T3	C. freundii	10691	10890	12626	18580	26009	20260		5416.5	9275.2
A0A0D7M4T5	C. freundii	396730	361840	407690	831840	670690	883720	333460	314950	254250
A0A0D7M4T6	C. freundii	172760	127380	192570	365770	333520	363050	153830	99241	121460
A0A0D7M4T9	C. freundii	46211	28104	48320	129890	98298	118950	15995	36796	20644
A0A0D7M4U0	C. freundii	8682.5	13839	16492	8358	10028	13412	6033.8	7542.8	6892.5
A0A0D7M4V4;A0A0D7L3S6;J7SJU9	C. freundii;C. freundii;M. morganii	32633	31607	39543	63876	61745	67237	14062	6265.2	19753
A0A0D7M4V9	C. freundii	275990	251210	195050	578190	486510	517070	149330	160620	105890
A0A0D7M4X7;P63179	C. freundii;E. coli	94310	131550	90452	78953	97903	82246	45782	53495	20324
A0A263VTU4;A6TDF7;A0A0D7M4Y0;Q8X6M8;A0A0H3FJ88	E. asburiae;K. pneumoniae;C. freundii;E. coli;K. aerogenes	24775	20925	27001	25440	23455	19061	11742	11039	12041
A0A0D7M4Y2	C. freundii	647760	568490	652070	1578500	1440900	1625900	438170	406190	390710
A0A0D7M4Y6	C. freundii		9194.7	20398	50182	45495	53128	58698	59436	61084
A0A0D7M4Y7	C. freundii	142580	119410	141620	340680	309720	316050	88678	82289	76625
A0A0D7M4Z4	C. freundii	39910	59715	83926	132040	142740	142540	60900	31603	32687
A0A0D7M4Z6;A6TH74	C. freundii;K. pneumoniae	191880	157470	162230	260570	233290	279750	99837	123030	98565
A0A0D7M501	C. freundii	14415	11621	13761	3750.7	5860.9	6062.3	10854	7690	13223
A0A0D7M504	C. freundii	60642000	61767000	62829000	122790000	110120000	120190000	36712000	35519000	35166000
A0A0D7M505	C. freundii	432910	373910	423440	684960	606900	682880	327880	308060	276060
A0A0D7M514	C. freundii	4725000	4411500	5030200	6419600	5760800	6033300	3094900	2876100	2790500
A0A0D7M516	C. freundii	4844600	5462800	5448700	9115900	8758500	9025900	6177000	6096800	6019100
A0A0D7M518	C. freundii				1206.9	6413.9	7736.2
A0A0D7M524	C. freundii	161810	169190	148760	403960	383560	407320	122220	96661	146040
A0A0D7M527	C. freundii	14301	19379	18402	35839	34971	39942	11966	10859	11982
A0A0D7M541	C. freundii	4582.9	4205.7	10080	19422	5469.4	11928	4800.3	5675.2
A0A0D7M546	C. freundii	3381900	3430600	3593600	6498400	6075500	6806500	1905600	1784200	1786800
A0A0D7M549	C. freundii	24783	22489	31492	72057	61159	70522	17441	30282	20094
A0A0D7M552	C. freundii	100200	96428	95577	186500	155620	170990	73580	58489	61929
A0A0D7M558;A6TGX3	C. freundii;K. pneumoniae	1099200	1014300	1098900	2214800	1985200	1976000	650680	707080	653430
A0A0D7M559;P0AFA0	C. freundii;E. coli	42929	43890	35725	96369	93871	77375	11026	12386	16089
A0A263VWG8;A0A0D7M566;Q8X8Y9	E. asburiae;C. freundii;E. coli	6847.2	7578.2	6859.5	5369.5	5685.4	6977.9	6172.8	5136.9	6450.3
A0A0D7M569	C. freundii	205550	194190	200880	403030	323920	337810	179090	149440	128870
A0A0D7M570	C. freundii	22906	25368	13255	36157	39194	43912	11012	13847	23810
A0A0D7M590	C. freundii	55117	54236	62978	145580	163540	139390	33161	35618	35526
A0A0D7M594	C. freundii	173080	157650	226470	368470	350450	400590	137030	98184	85114
A0A0D7M598	C. freundii	48601	34990	48126	85274	68465	75185	29737	24969	24030
A0A0D7M5A9;A0A0A5MGD5	C. freundii;E. asburiae	573680	515410	608820	1023800	896070	994590	332860	334350	264860
A0A0D7M5B9	C. freundii	803510	836340	895700	1763300	1615000	1750500	624930	643580	560830
A0A0D7M5C5	C. freundii	127720	115440	133990	292810	225080	310300	87457	78513	63193
A0A0D7M5C6	C. freundii	12056000	11632000	11520000	19392000	17112000	19559000	7729100	6348900	6297000
A0A0D7M5D0;P0A8X1;A0A263VSD7	C. freundii;E. coli;E. asburiae	1191800	1091000	1349600	1623400	1458900	1572400	882060	652450	861400
A0A0D7M5D6	C. freundii	451270	415350	486430	258420	274420	269880	243950	224490	251190
A0A0D7M5D8	C. freundii	854850	852130	818480	2028400	2202800	1996700	535170	94772	634920
A0A0D7M5D9	C. freundii	754900	774240	931840	1901900	1796800	1931500	495400	499500	502470
A0A0D7M5E2;A0A0H3FS65	C. freundii;K. aerogenes	135580	100060	85659	241220	197690	239610	54872	34514	38595
Q8X912;A0A0H3FK92;A0A0D7M5E4;A6TCU4;A0A263VLV9	E. coli;K. aerogenes;C. freundii;K. pneumoniae;E. asburiae	163780	162480	154370	46034	60269	102080	67148	74960	81405
A0A0D7M5F3	C. freundii	36443	36529	40833	91183	105550	96067	18415	9553.6	17507
A0A0D7M5F6;A0A0F1RW18	C. freundii;E. asburiae	1226200	1740600	1449300	1869500	1618900	2608300	788030	660590	720520
A0A0D7M5F8	C. freundii	9620800	8360900	8466700	7467100	7634700	7756300	5101800	5059300	4857300
Q8XDN3;A0A0D7M5G7;A6TH86	E. coli;C. freundii;K. pneumoniae	61206	67770	98938	135820	111990	138240	63690	39730	48370
A0A0D7M5I2	C. freundii	3963.9			4314.1	3194.2	4858.4
A0A0F0U4U1;A0A0D7M5K3	E. asburiae;C. freundii	196650	212680	206960	201920	231350	248420	130900	143130	115040
A0A0D7M5L9	C. freundii	87663	74064	74442	75374	74823	87642	33554	53644	59006
A0A0D7M5T4;A0A0H3FWS4;A0A263VUZ7	C. freundii;K. aerogenes;E. asburiae	185010	180490	199550	357640	364170	391500	259830	234590	235710
A0A0D7M5T6;A0A263VJB7	C. freundii;E. asburiae	12844	14732	13913	42692	36014	53891	8856.4	11668	6893.4
A0A0D7M5U4	C. freundii	2270800	1893100	2392800	3875900	3529100	4017900	1321900	1207000	1071000
A0A0D7M5W4	C. freundii	51925	60472	42775	174190	153810	165220	42573	51199	55594
A0A0D7M5Y4	C. freundii	23250	16877	30969	38104	55420	69461	21890	16761	16705
A0A0D7M612	C. freundii	11526	4518.7	4787.1	18562	15437	20336	6760.7	4600.6	8717.9
A0A0D7M635	C. freundii	944650	964150	1005400	1555100	1202500	1482300	510260	596030	598510
A0A0D7M650	C. freundii	733910	741170	795540	1640000	1573100	1644100	651870	605260	534930
A0A0D7M677;A6TET1	C. freundii;K. pneumoniae	1882700	1843200	2053200	2434300	2502300	2498300	1293300	1255000	1480100
A0A0D7M6B6	C. freundii	13904	4725.8	13979	26168	24019	28040	3938.9	2554.2	3357.5
Q8XCV4;A6T5Q7;A0A263VTT2;A0A0H3FXH6;A0A0D7M6C7	E. coli;K. pneumoniae;E. asburiae;K. aerogenes;C. freundii	38031	23890	41855	40853	43697	46421		33514
A0A0D7M6R6	C. freundii	36504	12406	65372	233210	139350	254760	29892	38580	20519
A0A0D7M6X8	C. freundii	28008	29036	28282	50398	45670	50090	38672	30335	39335
A0A0D7M6Z5	C. freundii	4071200	4125900	3921800	6561000	6664800	6420400	2543100	2152000	2267000
A0A0D7M705	C. freundii	121950	117130	150360	226730	182830	239090	98708	68351	65782
A6T4N0;A0A0H3FR43;A0A0F1WWZ2;A0A0D7M709;P64258;J7U327	K. pneumoniae;K. aerogenes;E. asburiae;C. freundii;E. coli;M. morganii	509480	499600	496910	375280	358710	441280	263820	255990	201200
A0A0D7M737	C. freundii	519170	436300	502770	663280	574960	708910	286230	284170	261120
A0A0D7M7B0	C. freundii	9462.4	8845.9	8501.8	18944	16884	18296	6295.8	8384.5	5586
A0A0D7M7B4	C. freundii	6336100	6822600	6897100	7853400	7530900	7946400	4325200	4283100	4330600
A0A0D7M7B8	C. freundii	17725	17739	13337	125940	145650	115210	45162	9804.2	11982
A0A0D7M7C2;A0A263VUH5	C. freundii;E. asburiae	64326	104980	85821	134240	133530	139780	67620	63233	50546
A0A0D7M7C5	C. freundii	11888	12494	11656	24351	23032	27503	4741.9	6185.3	4449.5
A0A0D7M7D4;P0AEF2	C. freundii;E. coli	13913	13284	16030	24941	20554	20611	6858.2	7374.3	8787.5
A0A0D7M7I2	C. freundii	68940	83887	89444	104380	113000	97987	51342	38267	34028
A0A0D7M7I5	C. freundii	12731	8360.4	6678.8	31205	15075	20154	10163		10695
A0A0D7M7P5	C. freundii	519930	586380	697820	834920	772370	950970	293650	352320	353760
A0A0D7M839	C. freundii	698380	709030	736920	1226500	1067300	1144900	451820	398040	431940
A0A0D7M844	C. freundii	13951000	14771000	15402000	15916000	14597000	15200000	9813600	9326500	9690900
A6T4Y6;A0A0H3FP27;A0A0D7M856;A0A263VW10;Q8X8X5	K. pneumoniae;K. aerogenes;C. freundii;E. asburiae;E. coli	160860	165580	207670	243510	186630	198550	145090	141540	147910
A0A0D7M862;P65323;A0A263VW00	C. freundii;E. coli;E. asburiae	670720	591790	580240	1111000	977250	1102100	408450	432250	384380
A0A0D9GGJ9;A6TE18	E. asburiae;K. pneumoniae	417400	420540	453440	135160	100650	108820	153530	193750	162650
A0A0D9GVU3	E. asburiae	357590	366060	407130	572480	513890	677470	259500	206610	164480
A0A0D9GYE1	E. asburiae	5596200	5110100	6066900	1216000	926260	1218100	2351200	2480600	2486300
A0A0D9H0R3	E. asburiae	156920	132780	142880	59744	31348	54235	42208	43807	35968
A0A0D9H132	E. asburiae	24049	18669	18647	6497.1	1728.8	4438	10021	9385	8724.9
A0A0D9H170	E. asburiae	13201	14351	9599.1		2549.6	7500.6	9141.5	5462.6	6176.1
A0A0D9H1A4	E. asburiae	127630	96006	131180	22468	36061	31373	51495	43659	55016
A0A0D9H2Z7	E. asburiae	593440	607740	479890	309570	359040	187090	344470	312720	396920
A0A0D9H305	E. asburiae	30845	28479	33665	7536.4	7362.3	6937.1	11336	14639	11427
A0A0D9H3B2	E. asburiae	2673100	2502500	2276800	2711100	2662400	2392700	1390800	1491800	1522500
A0A0D9H3H9	E. asburiae	337100	330200	408180	410140	346580	385560	273700	237100	217070
A0A0D9H4R5	E. asburiae	150530	139640	148720	25965	18359	28096	67288	73590	78727
A0A0D9H627	E. asburiae	137000	139450	170540	36656	40304	36743	58189	53559	78840
A0A0D9H643	E. asburiae	205660	188460	166960	56219	52822	50251	85120	61752	81454
A6T810;A0A0H3FWX4;A0A0D9H654	K. pneumoniae;K. aerogenes;E. asburiae	39063	34982	38134	33960	28223	16677	15093	19253	19479
A0A0D9H706	E. asburiae	139730	145830	148420	42876	37718	45288	62870	100040	47561
A0A0D9H753	E. asburiae	3874700	3811500	4013900	1044400	1079800	1057600	1761800	1364800	1831800
A0A0D9H953	E. asburiae	117870	108500	132580	68568	70195	60950	117420	105560	124290
A0A0D9HAV8	E. asburiae	66896	87118	78403	20814	12562	15985	35058	32076	37579
A0A0D9HDH4	E. asburiae	47107	42301	43482	17322	11022	22819	21513	30583	21580
A0A0D9HEQ1;A0A0H3FKC6	E. asburiae;K. aerogenes	8191.8	7978	6875.5	8239.9	3121.5	7276.1	3190.2	4531.8	2587.8
A0A0D9HF57	E. asburiae	6979000	6318100	7412600	3621400	2281200	3043000	2767500	3181300	3336200
A0A0D9HIV2	E. asburiae	159710	133340	148330	32662	43709	35484	65880	57547	62286
A0A0D9HLG9	E. asburiae	171120	169470	185040	35808	39818	33928	69557	90303	66920
A0A0D9HLQ7	E. asburiae	366470	424220	485930	139570	129000	159190	227370	231930	238340
A0A0D9HLW2;A0A0D7LWH4;P0AF25	E. asburiae;C. freundii;E. coli	28560	40219	35641	18222		21526	36757	15557	26533
A0A0D9HME1	E. asburiae	190410	211390	236710	58973	59168	64856	141540	102560	140790
A0A0D9HRI4	E. asburiae	12250	16886	19463	6174.2	7559		9769.8		6355.1
A0A0D9IRS0	E. asburiae	16236	19319	12482	2780.8	2824.5	2807.1	6654.6	7997.6	7834.8
A0A0D9IWN5	E. asburiae	31048	36814	37556	13161	7688.1	16217	12316	19220	21922
A0A0D9IX00	E. asburiae	12939	5644.6	14946	9964	9484.7	8051.9	21866	14326	15030
A0A0D9IYI5	E. asburiae	230640	211740	211610	34522	43233	34046	93994	66916	94297
A0A0D9IYQ6	E. asburiae	217240	194620	183030	54058	25562	27086	101450	109120	48523
A0A0D9IZ68	E. asburiae	199680	196540	210360	53088	51682	90577	100560	90276	82107
A0A0D9IZC1	E. asburiae	16303000	15083000	17087000	14260000	11722000	12096000	11319000	11579000	11901000
A0A0D9IZI0	E. asburiae	208720	212470	217830	139570	122450	113760	100740	122270	136480
A0A0D9J011	E. asburiae	340230	333210	364560	129180	82102	129850	196640	186890	214820
A0A0D9J165	E. asburiae	21609	16368	14747		5132			8337.2	12170
A0A0D9J1A3	E. asburiae	391740	387750	327960	59550	85987	59612	154720	161440	178390
A0A0D9J1P3	E. asburiae	7067700	8139000	9077300	9755500	10365000	9766300	4130700	4398400	4431300
A0A0D9J494	E. asburiae	4485300	4546700	5035700	3411900	3199200	3524600	2580100	2385300	2343700
A0A0D9J4B6;A6T5B1;Q8XEB1;A0A0H3FX54;P0A8D5	E. asburiae;K. pneumoniae;E. coli;K. aerogenes;E. coli	59256	62205	82414	126780	113930	170650	322320	323980	263900
A0A0D9J4X9	E. asburiae	99926	109230	107940	35000	31439	37989	53671	26612	46938
A0A0D9J7V7;A6TDR6;A0A0H3FJE8;A0A0D7LJE9	E. asburiae;K. pneumoniae;K. aerogenes;C. freundii		10238	8699.5
A0A0D9J855	E. asburiae	23497	21275	20673	9094.4	13008
A0A0D9JBE7	E. asburiae	169600	110660	164510	43921	59271	46756	35302	60303	88387
A0A0D9JBF9	E. asburiae	28184	21465	26334	5204.1	6633.1	6207.6	12688	9474.8	13260
A6T4M3;A0A0D9JC92;P0ACP3;A0A0H3FWB2	K. pneumoniae;E. asburiae;E. coli;K. aerogenes	1673200	1543000	1750700	1343900	1251800	1354000	1038500	1054100	929410
A0A0D9JDY8	E. asburiae	178810	211500	198700	107140	110020	112900	106430	101380	123770
A0A0D9JE12	E. asburiae	68729	73383	58730	20321	22902	22574		17118	31224
A0A0D9JEH9;A0A0H3FLX2;P0AB99;A6TG42	E. asburiae;K. aerogenes;E. coli;K. pneumoniae	4572700	4791700	4975600	3520600	3437700	3884700	2640900	2189300	2608700
A0A0D9JEI3	E. asburiae	960450	845690	901180	228560	208560	200840	363110	379840	382890
A0A0D9JFC6	E. asburiae	1171000	1193400	1200200	272810	227450	275630	516430	538710	569220
A0A0D9JID3	E. asburiae	11962000	11788000	12575000	11318000	11371000	13426000	8124000	7786300	7577800
A0A0E3AAP6	E. asburiae	14537	11256	13465		2688	2178.5	5091.6	3791	6282.9
A6TG72;A0A0H3FM00;A0A0E3AIJ3;P0AFB6	K. pneumoniae;K. aerogenes;E. asburiae;E. coli	8922.6	12237	10160	8727.6	10625
A0A0F0QMD7	E. asburiae	2862300	3073000	3205700	2269100	1837900	2678900	1791200	1449900	1669100
A6TEW5;A0A0H3FN58;A0A0F0QMW6	K. pneumoniae;K. aerogenes;E. asburiae	17095000	17074000	16879000	14324000	13107000	12853000	10031000	10364000	11283000
A0A0F0QYN2	E. asburiae	18780	14192	18550	4991.3	5324	3976.8	7924.2	7328.4	6763.5
A0A0F0R0F2	E. asburiae	135910	151690	149470	85104	69591	89166	87305	73161	68074
A0A0F0R1Q6	E. asburiae	734860	749670	819570	264720	237400	240320	423720	461000	459980
A0A0F0R427	E. asburiae	980830	853200	829510	411800	297860	406090	409520	361680	344000
A0A0F0R8R8	E. asburiae	15738000	15342000	16368000	3278400	3210400	3383300	6811100	7004500	7613300
A0A0F0REA0	E. asburiae	161280	142640	142940	24543	19501	29456	62192	75932	86177
A0A0F0RET7	E. asburiae	18770	14591	9328.8	13399	19094	17329	42440	43244	54298
A0A0F0RJ60;A0A0H3FUH5;A6TB00	E. asburiae;K. aerogenes;K. pneumoniae	151900	184850	247770	327680	329480	315630	142180	130480	151350
A6T4G2;A0A0F0RKE1	K. pneumoniae;E. asburiae	281580	259940	227070	149970	90221	152800	132470	111090	82156
A0A0F0RLB2	E. asburiae	16421000	17174000	15964000	5797900	4720900	6866900	5944700	6483100	7005200
A0A0F0RQB6;P0A845	E. asburiae;E. coli	136510	145970	125810	28514	33124	35796	57316	56319	63352
A0A0F0RQF9	E. asburiae	13339000	13534000	15512000	17262000	15972000	18701000	8753900	8445900	9720800
A0A0F0RR14	E. asburiae	118090	138420	136250	55700	38301	36910	47752	54292	43321
A0A0F0RT41;A0A0H3FKN5;P60725	E. asburiae;K. aerogenes;E. coli	36484000	37772000	37546000	36001000	32973000	38760000	23872000	24653000	22876000
A0A0F0RTS4	E. asburiae	163120	182390	193420	447080	389720	414710	125580	94017	84655
A6TEU9;A0A0H3FKH0;A0A0F0RVA0	K. pneumoniae;K. aerogenes;E. asburiae	15376000	16158000	15749000	12010000	8337300	9835800	9947200	10996000	9130000
A0A0F0URI6	E. asburiae	727150	532960	647380	137570	127540	133890	330060	329120	274090
A6T4Y2;A0A0H3FRG4;A0A0F0US57;A0A0A5UKW9	K. pneumoniae;K. aerogenes;E. asburiae;C. freundii	5274700	4687000	5364700	5913500	5799200	6059500	4104300	4047900	3924000
A0A0F0UTQ3;A0A0D7M3C4;Q8XD73	E. asburiae;C. freundii;E. coli	78916	62214	56819	27899	33101	43213	27332	33106	36733
A0A0F0UX02;A6T5J4;A0A0H3FXC7;A0A0A5T1P2;P0AC57	E. asburiae;K. pneumoniae;K. aerogenes;C. freundii;E. coli	332830	360010	329240	111200	96041	108180	148450	184550	178410
A0A0F0UXY4	E. asburiae	107460	116340	108380	34136	41287	40932	60419	72312	59783
A0A0F0V3Q3;A0A0A5PA65	E. asburiae;C. freundii	2300100	2304700	2497800	2671200	2244200	2654500	1435700	1270700	1013700
A6T6Y6;A0A0H3FYF9;A0A0F0V707	K. pneumoniae;K. aerogenes;E. asburiae	293560	349220	352690	199830	144910	213780	240770	223030	202430
A0A0F0XJX5	E. asburiae	5230200	5043000	5342900	6007600	5455400	6264000	3359200	2888900	2468900
A0A0F0XVA1	E. asburiae	173820	182520	285070	51225	33043	45006	31322	82388	105380
A0A0F0XXE7	E. asburiae	163400	81742	275490	318710	321810	355380	52534	147290	51151
A0A0F0Y294;P0A719	E. asburiae;E. coli	67974	32733	60005	52215	28868	66437	23763	22537	24760
A0A0F0Y3T9	E. asburiae	92723	80928	94961	11574	15579	15634	21100	22737	33856
A0A0F1CXM8	E. asburiae	2013100	2046500	2373500	479900	461610	520070	796030	870840	676250
A0A0F1CXX1	E. asburiae		8416.1							10349
A0A0F1CYC6;A0A0H3FK19	E. asburiae;K. aerogenes	108440	77302	90801	28746	20720	16266	41070	32483	32700
Q6Y1R7;A6TES8;A0A0H3FKK0;A0A0F1CZF6;P0A6R5	C. freundii;K. pneumoniae;K. aerogenes;E. asburiae;E. coli	477590	656510	531430	695660	493450	513570	304630	347120	295900
A0A0F1D061	E. asburiae	716640	688300	603330	492340	476110	359000	404650	357620	317340
A0A0F1D189	E. asburiae	140080	146970	174930	24935	9324.6	24537	65052	36262	61126
A6TEU8;A0A0H3FSW2;A0A0F1D1U8	K. pneumoniae;K. aerogenes;E. asburiae	354480	357710	356670	233450	206060	303710	318380	232960	279010
A0A0F1D1Y0	E. asburiae	1464800	1573900	1613700	810520	775490	971040	773180	859870	688090
A0A0F1D302	E. asburiae	237280	209860	241260	50931	53128	55956	118620	97348	108820
A0A0F1D4W8	E. asburiae	166110	129030	161650	39408	40600	37566	69152	65337	60901
A0A0F1D5C4	E. asburiae	911240	809460	915670	278980	214750	286990	450190	448930	430710
A0A0F1D5M2;REV__C4IEL0	E. asburiae;Unknown	86345	62694	53073	12995	13611	13274	31770	27534	33795
A0A0F1D6G7	E. asburiae	53993	68293	65443	28544	15209	38444	34278	12622	28588
A0A0F1D6Q5	E. asburiae	325220	335860	362590	116850	65502	15374	127290	165230	133520
A0A0F1D716;A0A0H3FR36	E. asburiae;K. aerogenes	110670	108980	101340	60802	57822	54844	57347	57612	59418
A0A0F1D7R9;A6TFQ5;A0A0D7LCC6;A0A0H3FU13	E. asburiae;K. pneumoniae;C. freundii;K. aerogenes	16293	21730	20792	33848	28525	34547	13230	18296	16215
A0A0F1D7U2	E. asburiae	112470	113680	119840	42230	17313	35002	53647	49545	49782
A0A0F1D834	E. asburiae	812970	752940	836160	245590	143480	175060	335190	315790	444720
A0A0F1D920;P65845;A0A0H3FZ46;A0A0D7LUH6	E. asburiae;E. coli;K. aerogenes;C. freundii	22100	20516	28408	27497	25486	20963	14581	8676.9	14164
A0A0F1D965	E. asburiae	123810	181600	155420	58457	57266	55836	71749	71094	82590
A0A0F1D971	E. asburiae	1044000	865500	1150400	268430	99723	263240	429870	404680	461640
A0A0F1D978	E. asburiae	5009.4	4145.8	4326.5	1222.8	1722.4	1744.3		1078.1	1460.9
A0A0F1D9L9	E. asburiae	43945	56061	47416	23256	17605	12220	27879	24283	31073
A0A0F1DBG6	E. asburiae			3322.7	4006.7				5246.8
A0A0F1DBK8	E. asburiae	33016	21884	25325	16041		10829
A0A0F1DBQ2	E. asburiae									9690.2
A0A0F1DBV8	E. asburiae	7572.4		9277.4
A0A0F1DCG2	E. asburiae	56822	47440	56510	7904.4	10478	9228.9	18924	15373	18617
A0A0F1DDQ5	E. asburiae	127080	130320	138530	16669	13423	16951	53542	50688	44967
A0A0F1DDX3;A0A0H3FMJ1;A6TGU5	E. asburiae;K. aerogenes;K. pneumoniae	1451100	1427900	1495600	1545900	1440300	1475500	956310	973070	1018200
A0A0F1DDY1	E. asburiae	400870	447400	432660	63334	73156	77392	207040	188210	154440
A0A0F1DG28	E. asburiae	25717000	24178000	26209000	27132000	24533000	25711000	16742000	16734000	18731000
A0A0F1DGJ1	E. asburiae	116330	96634	114440	22671	28438	15909	39211	49801	33168
A0A0F1DGL4	E. asburiae	1649500	1671900	1818800	944050	948600	998780	1009500	962700	898950
A6T5N7;A0A0F1DHL8	K. pneumoniae;E. asburiae	1321300	1525300	1445700	713590	631190	742610	697880	616250	742030
A0A0F1DHN1	E. asburiae	389820	434200	385740	36122	51662	110940	188530	217820	165570
A0A0F1DHP2	E. asburiae		6138.2					4466.4
A0A0F1DHQ9;A0A0H3FPI9	E. asburiae;K. aerogenes	404890	451040	489980	206570	156090	229370	273080	274870	295500
A0A0F1DHV3	E. asburiae	132740	152930	153150	90012	62341	82465	90581	84990	91172
A0A0F1DI83	E. asburiae	445540	65298	335380	28677			296630	55366	21045
A0A0F1DIJ4	E. asburiae	847340	902620	1083800	293820	190650	330340	429370	432890	430970
A0A0F1DIM9	E. asburiae	26000	23362	25845	9572	6531.8	11035	8410.6	13135	11643
A0A0F1DJB4	E. asburiae	95806	85185	115980	22026	19068	18298	52449	42078	50251
A0A0F1DJR6	E. asburiae	52001	51266	60567	38737	33194	35158	29173	33686	37367
A0A0F1DK58	E. asburiae	27652	28349	35252	6880.3			8946.8	18963	20055
A0A0F1DK84	E. asburiae	5563400	6311500	6620900	3918600	3805900	4520900	2281900	3254500	1849000
A6TG51;A0A1J7YXJ8;A0A0H3FPD9;A0A0F1DK87;Q8XAW9	K. pneumoniae;C. freundii;K. aerogenes;E. asburiae;E. coli	297600	308960	306400	273190	248600	258560	191850	223050	201580
A0A0F1DKI0	E. asburiae	284050	230040	318290	107960	80412	120150	109490	101110	128690
A0A0F1DKS9;A0A0D7M1F2	E. asburiae;C. freundii	140550	173860	171480	208600	208210	235120	101890	95905	113190
A0A0F1DLJ0	E. asburiae	583550	651690	512580	541740	534390	522940	348480	530340	410080
A0A0F1DMS0	E. asburiae	1319200	1323300	1197000	1176200	972090	1036400	693790	716930	591010
A0A0F1DNF6	E. asburiae	18479000	17227000	18434000	15937000	14986000	15858000	12900000	11580000	11408000
A0A0F1DNG1	E. asburiae	276990	236300	320420	109780	127190	99678	206900	152090	135850
A0A0F1DPW4;A6TCD6;A0A0H3FQC0	E. asburiae;K. pneumoniae;K. aerogenes	193900	193920	174350	89130	85093	76795	121980	122570	131850
A0A0F1DQD4	E. asburiae	39252000	39348000	40614000	46013000	45195000	48058000	29477000	27166000	27687000
A0A0F1EJQ7	E. asburiae	2058000	2194300	2225400	1775700	1706400	1776000	1236600	1081900	1382500
A0A0F1EKL7	E. asburiae	305380	305940	365200	280040	300910	237240	109400	157770	121620
A0A0F1ESW1	E. asburiae	196570	248510	254310	54588	50508	66246	104420	100830	91705
A0A0F1J248	E. asburiae	363380	244860	346620	59432	36323	47434	134460	107500	122320
A0A0F1JYA2;A0A2Z6FM32;P0A8K6	E. asburiae;E. coli;E. coli	85967	77821	79637	69020	69206	57398	27691	21392
A6TEE0;A0A0H3FK45;A0A0F1JYX5;A0A0H3JPB3;A0A220QBY9	K. pneumoniae;K. aerogenes;E. asburiae;E. coli;C. freundii	28533	33268	33295	33228	28598	30947	14513	15777	21501
A6TBW5;A0A0H3FVE8;A0A0F1K222	K. pneumoniae;K. aerogenes;E. asburiae	51246	47026	23664	24821	44761	37381	62156	48277	38675
A0A0F1R6C4	E. asburiae	6657800	6634300	7658600	5895000	4682600	6966800	3071900	3437400	3165300
A0A0F1R797	E. asburiae	629770	691990	752040	108850	196990	88762	222990	247870	324720
A0A0F1R842;A0A0A5P8C2	E. asburiae;C. freundii	26212000	26578000	29590000	30204000	28907000	31630000	20333000	18762000	17846000
A6TEW4;A0A0H3FMA1;A0A0F1R9B9	K. pneumoniae;K. aerogenes;E. asburiae	4795100	4782700	5749600	2986100	2878700	2665200	3317900	4064500	3335900
A0A0F1RAA5	E. asburiae	106070	114580	118530	110860	84469	113030	48625	62003	51876
A0A0F1RBF2	E. asburiae	1855100	1914100	2093700	384010	363160	448980	925170	902180	861820
A0A0F1REA4	E. asburiae	75831	86872	86065	13887	22871	26111	55285	43716	54262
A0A0F1RER0;A0A0H3FPX7;A6TH52	E. asburiae;K. aerogenes;K. pneumoniae	34740000	30878000	32846000	48365000	46039000	49311000	19381000	19856000	19531000
A0A0F1RFI7	E. asburiae	1262000	1185800	1222100	262790	173500	441810	520340	407910	391800
A0A0F1RGN3	E. asburiae	84109	93342	118290	36038	34128	34845	46370	57493	63118
A0A0F1RH03;A0A263VRC8	E. asburiae	4341.1	7131	8833.3					3776.5
A0A0F1RHR9	E. asburiae	27804	27179	31396	6538.6	7224	10456	12402	12763	7848.4
A0A0F1RIH3	E. asburiae	9134800	7808000	8509800	9621300	8506100	9703700	4409800	4547600	5007400
A0A0F1RIX8	E. asburiae	117140	96651	129920	27963	18279	32457	42900	62537	55794
A0A0F1RJN0	E. asburiae	198760	211020	255090	37179	35039	41454	106330	102180	101220
A0A0F1RKE9	E. asburiae	47335	50862	64720	13259	10770	16470	20058	24898	21322
A0A0F1RKG0;P0AEK5	E. asburiae;E. coli	268580	248970	291190	261440	236180	277930	158660	63842	195870
A0A0F1RLV8	E. asburiae	2062800	1948900	2028300	1213900	1097900	1261400	1174200	1135000	1001000
A0A0F1RNN3	E. asburiae	192710	196430	201820	24342	8522.9	36123	80939	92531	70597
A0A0F1RQN5	E. asburiae	102060	106400	122660	106690	88671	111610	81281	74023	75189
A0A0F1RRB1;A6TGW0;A0A0H3FMK3;Q8X5V3	E. asburiae;K. pneumoniae;K. aerogenes;E. coli	653650	591520	575220	636240	630020	637040	365810	452630	361670
A0A0F1RRE6	E. asburiae	96923	79236	113770	24170	26024	21638	40193	32520	56333
A0A0F1RSI3	E. asburiae	25479	27571	30209	6149.7	5377.6	5688.7	11290	9205.3	10709
A0A0F1RSJ1	E. asburiae	29774000	31350000	33203000	36824000	31227000	32944000	23433000	20776000	18616000
A0A0F1RSU0	E. asburiae	21032	17681	12923	15095				13850
A0A0F1RTA5	E. asburiae	37181	26487	34837	12892	20438	10960	14308	14309	15435
A0A0F1RUA7	E. asburiae	176130	170720	175590	34312	29272	39326	60061	37628	62823
A0A0H3FN67;A0A0F1RUT1	K. aerogenes;E. asburiae	55846000	57097000	66772000	54803000	48060000	50890000	42387000	40472000	44305000
A0A0F1RUV4	E. asburiae	200550	173630	149520	41899		33824	44609	58961	86800
A0A0F1RVV1	E. asburiae	1906000	1896300	2216500	1128700	958190	969340	942030	894650	868470
A0A0F1RWJ3;A6TCQ6;A0A0H3FRG9	E. asburiae;K. pneumoniae;K. aerogenes	109480	118620	121840	119130	82367	116290	51627	60332	68372
A0A0F1RYR4	E. asburiae	21331000	22498000	22881000	8113100	7460300	8275400	10421000	10750000	8398400
A0A0F1WV55	E. asburiae	13280000	14091000	13304000	9072100	8524700	9019000	9512800	10932000	8555300
A0A0F1WZI9	E. asburiae	699510	683300	731290	467990	431420	521460	383120	352330	369640
A0A0F1XDW7	E. asburiae	111580	111280	118970	37301	23186	21912	55858	42319	59998
A0A0F1XSK9	E. asburiae	3170600	3146000	3340800	970970	1243300	1235800	2809800	2699000	2808000
A0A0F1YNE9	E. asburiae	8177300	8035600	8402700	5893900	5515400	5621300	4039100	3946700	4318000
A0A0F3WVG9	E. asburiae	64788	45305	60521	36012	27133	34842	21726	22077	18655
A0A0F3WWX9	E. asburiae	1615400	1841400	1781400	479730	485900	489380	747670	841800	576460
A0A0F3WYD9	E. asburiae	688000	591690	655570	196560	149400	137170	309660	273150	290170
A0A0F3WYF5	E. asburiae	355270	356230	425980	276400	301730	296470	206200	214510	145760
A0A0F3WZ40	E. asburiae	2214800	2389600	2019600	1983500	2100000	1710100	1369600	1148100	1163800
A0A0F3XAB9	E. asburiae	605450	527380	672790	557540	602320	632980	339760	390760	358230
A6TE50;A0A0H3FK15;A0A0F3XQU8	K. pneumoniae;K. aerogenes;E. asburiae	32547	35400	25817	18210	27783	22354	20898	18670	13635
A0A0F3XR25	E. asburiae	13690000	14825000	18399000	15006000	10647000	12472000	7204100	7249000	6018200
A0A0F3XS69	E. asburiae	351670	407180	385770	179060	156330	165650	218750	171680	189340
A0A0F3XTG5;A0A0H3FPP7	E. asburiae;K. aerogenes	19303	14023	16203					8206.6	5262.6
A0A0F3XV66	E. asburiae	16701	13349	14570	6946.3		5596.4	7946.2		8146.4
A0A0F3XVC2;A6TEM1;A0A0H3FSP0	E. asburiae;K. pneumoniae;K. aerogenes	10014	14588	15893	10375	13950	13857	16342	7281.1	12242
A0A0F3XX18	E. asburiae	22530	14923	28120	10462	8739.4	9776.8	8326.1	9777.4	5526.7
A0A0F3YEJ1;A6TIL8;A0A263VIU4	E. asburiae;K. pneumoniae;E. asburiae	1561400	1621200	1758600	4497200	3919500	3938000	917190	970340	947930
A0A0F3Z9A4	E. asburiae	136920	121120	132680	47469	32678	51569	46210	49960	59428
A0A0F3ZEK9	E. asburiae	107130	102760	133700	57040	59051	37072	63395	49591	62281
A0A0F3ZFV1;Q8XCQ6	E. asburiae;E. coli	13503	15885	15178	24332	18715	19052	13351	9701.4	10632
A0A0F3ZGQ4	E. asburiae	63229	42516	75346	65447	57500	59230	31626	31623	36576
A0A0F3ZK64	E. asburiae	202280	212800	215570	47882	43911	51263	72949	65976	80334
A0A0F3ZL01	E. asburiae	254930	261200	280490	55666	82003	39783	94507	120790	154520
A0A0F3ZLI6	E. asburiae	74294	85614	88996	38898	29444	27830	45518	25386	25546
A0A0F3ZLN8	E. asburiae	140890	132870	143590	59074	42407	35380	71186	66898	60882
A0A0F3ZM43	E. asburiae	1671600	1542100	1338400	631930	576020	590890	706450	744430	728820
A0A0F3ZN48	E. asburiae	982730	1092700	1076300	809100	601600	750500	702420	556030	456150
A0A0F3ZN67	E. asburiae	67652	52122	59436	57247	20294	43191	38029	61461	48854
A0A0F3ZNF0	E. asburiae	359000	403520	339670	146680	130940	176300	164270	196700	199130
A0A0F3ZP27	E. asburiae	19275	27473	28655	7127.4	12898	10117	14718	8682.5	8607.2
A0A0F3ZQR3;P0A9N6	E. asburiae;E. coli	84011	75069	94862	91381	79698	80667	70299	53592	36956
A0A0F3ZQX0	E. asburiae	83049	74526	83896	37078	16987	34937	36689	40833	34259
A0A0F3ZR15	E. asburiae	1342500	1154700	1205300	330390	437340	532860	1263800	1221800	940030
A0A0F3ZRI2	E. asburiae	85912	94584	107880	119740	98771	154160	45410	93897	32965
A0A0F3ZRN2	E. asburiae	343790	268450	374270	441430	533560	463670	230270	200290	277030
A0A0F3ZRS7	E. asburiae	1028600	1131700	1104600	663950	632650	562220	447920	558250	474920
A0A0F3ZS19	E. asburiae	291800	320660	375960	95778	87881	85502	157310	91351	157150
J7TRB3;A0A0F3ZVN4	M. morganii;E. asburiae	60284	58746	62740	32779	17545	18188	45234	39170	71119
A0A0F5BNS7	E. asburiae	1235200	1191600	1220600	665420	589820	709610	644220	637890	546380
A0A0F5LX08	C. freundii	1060400	1037300	1238000	2356900	2236600	2339800	872050	965350	817280
Q8X7N5;A0A0F5LXB8	E. coli;C. freundii	10706	15734	10846	90475	61747	77008		9751.1	12780
A0A0F5LXC9	C. freundii	2953900	2898600	2965300	3105800	2748300	3063300	1884000	1918300	1895700
Q8X5R3;A0A0F5LZE5;A0A0H3FKX0;A0A263VTH1;A6TFB0;Q9I5X7	E. coli;C. freundii;K. aerogenes;E. asburiae;K. pneumoniae;P. aeruginosa	185670	172490	195750	192900	192950	194420	134800	121490	137920
A0A0G3PBN3;REV__P50600	E. asburiae;Unknown	505970	523830	542200	292430	255780	264190	278610	217430	271020
A6T6W0;A0A0H3FQL0;A0A0G3PEB6;Q8X6P2;A0A0D7LW75	K. pneumoniae;K. aerogenes;E. asburiae;E. coli;C. freundii	379720	382230	427920	547830	486330	522470	274760	289440	261250
A0A0G3PGX0	E. asburiae	193000	225020	262830	673950	545910	686820	95297	44846	73725
A0A0G3PIL7	E. asburiae	481290	505180	435750	182970	164060	199110	381890	386760	369300
A0A0G3PMN4	E. asburiae	282520	298230	320730	88456	79752	72447	135680	112630	129200
A0A0G3PNQ7	E. asburiae	964310	907020	979680	141620	84248	80929	269810	347290	369300
A0A0H0ADR5	E. asburiae	225190	240220	246160	92351	77638	51077	128440	134010	132350
A0A0H0ADS8;J7U892	E. asburiae;M. morganii	78808	91774	55221	17488	14762	16867	61045	22628	29973
A0A0H0AE90	E. asburiae	403010	423840	435170	277020	228810	193520	263280	228550	177430
A0A0H0AEC0	E. asburiae	28813	24107	27708	24775	27870	33635	15157	12589	10484
A0A0H0AEK0	E. asburiae	21741	21159	22322	6882.6	6945	8851.3	11278	12172	12172
A0A0H0AEK8	E. asburiae	83043	76565	91093	18588	11706	22151	35751	33629	40953
A0A0H0AEW1	E. asburiae	72957	57488	49002	19950	17323		25202	25243	34960
A0A0H0AH08;A0A0D7LJG9	E. asburiae;C. freundii	341150	342770	362980	481930	437440	497590	364070	308310	320190
A0A0H0AJ55	E. asburiae	43982	46443	38453	46768	40470	48975	41712	39017	37107
A0A0H0AJE7	E. asburiae	19553	22675	22934	5951.8	5665.3	5968.6	10683	12932	11525
A0A0H0AKK5	E. asburiae	24942	19068	27561	18624		10905	18680	15101	11176
A0A0H0ANI9	E. asburiae	1022100	896620	1097100	352590	198360	212000	512060	560910	588980
A0A0H0AQH6	E. asburiae	55332	69173	62675	46232	35154	47747	44626	42086	29222
A0A0H0AQU1	E. asburiae	46565	32358	35826	30135	47034	52221	65687	69271	59182
A0A0H0AQY8	E. asburiae	6516300	6449300	5719300	781690	847710	1114500	1994700	2259100	1938700
A0A0H0ARN6	E. asburiae	60725	53155	72296	15144	11177	9500.8	31651	30668	33456
A0A0H0ARZ3	E. asburiae	18513	24872	25447
A0A0H0AS54	E. asburiae	118520	114290	111010	32008	34347	43324	51985	53927	69703
A0A0H0ATH2;Q8XA00;A0A0H3FRQ8;A0A0D7LMC8;J7U313	E. asburiae;E. coli;K. aerogenes;C. freundii;M. morganii	130830	110990	147350	84259	111630	99318	62157	76672	95925
A0A0H0B4P0	E. asburiae	45791	60319	46906	24223	23487	26545	17104	25252	20867
A0A0H0B621	E. asburiae	94233	62125	96184	74617	56806	59555	71706	56287	53534
A0A0H0B642	E. asburiae	205160	184370	175050	22935	20888	50122	95151	67734	88239
A0A0H0BAJ6;A0A0H3FPM6	E. asburiae;K. aerogenes	99176	104290	110700	71681	73014	73008	87222	74677	75560
A0A0H0BC30	E. asburiae	449870	408380	396660	375860	242100	320990	243850	194150	158820
A0A0H0BDY1	E. asburiae	1088300	931350	1383300	1792100	1704300	1931800	909360	1099200	1069100
A0A0H0BG51	E. asburiae	11479000	11409000	12242000	10694000	9368300	9849800	7421200	7061700	7657800
A0A0H3FI75	K. aerogenes	642520	701890	713620	745250	700920	655240	521850	500120	537210
A0A0H3FI78	K. aerogenes	138990	232180		356530	261140	363880	610760	642250	858430
A0A0H3FI85	K. aerogenes	16440	15436	26543	47527	22036	64791	85665	70403	67092
A0A0H3FIA2	K. aerogenes	15408	17144	26066	47554	44261	50212	92052	97296	117020
A0A0H3FIA8	K. aerogenes	74164	89957	87289	23312	27813	58093	105410	92604	118780
A0A0H3FIB3	K. aerogenes	2669	1783.6	1272.6	6814.9	8826.4	6949.5	16072	16899	15971
A0A0H3FIC4	K. aerogenes	20121	20819	8382.6	27731	26679	31836	58628	69177	68395
A0A0H3FIC8;A0A0M1GAW6	K. aerogenes;E. asburiae					21383		16041
A0A0H3FID2	K. aerogenes	96807	68801	88262	183080	169750	200680	375780	384770	379520
A0A0H3FID3	K. aerogenes		10883
A0A0H3FIE1	K. aerogenes	6895.6		8634.1
A0A0H3FIG2	K. aerogenes	61416	72003	106120	68783	54648	75577	54798	80871	78965
A6TCI7;A0A0H3FIG6	K. pneumoniae;K. aerogenes	24130	21559	15815	16721	12831	14200	11329	10505	24876
A0A0H3FIH2	K. aerogenes	130080	135000	124000	215680	189070	222490	385520	378970	380830
A0A0H3FII0	K. aerogenes	369530	359740	434970	294400	268020	301670	317190	316860	321650
A0A0H3FII1	K. aerogenes	3657.6	2745.4	4986.4	9077.8	7970.2	7620.3	3389.7	5388	4626.6
A0A0H3FII6;A6TCK7;A0A263VLK7	K. aerogenes;K. pneumoniae;E. asburiae	258690	240880	273590	229640	183050	223370	169970	121360	149490
A0A0H3FIJ2	K. aerogenes	9782.8	10875	12897	13536	16048	18823	36957	36459	33752
A0A0H3FIJ3	K. aerogenes	280270	492390	477810	955480	1248800	1160800	2423500	2387100	2398600
A0A0H3FIJ8;P0AGL0;J7U6U2	K. aerogenes;E. coli;M. morganii	7158.4		4737	6537.3	9925.2	4564.4	17827	16301	14124
A6TCI0;A0A0H3FIM1	K. pneumoniae;K. aerogenes	421280	369960	398290	380190	344670	382120	261900	247560	291150
A0A0H3FIN4	K. aerogenes	158650	160560	112260	114830	138710	217290	165400	220350	177770
A6TCK5;A0A0H3FIN7	K. pneumoniae;K. aerogenes	107570	117870	115340	102160	103050	104690	89420	70290	87131
A0A0H3FIQ1;A6TCM0;A0A0H3JN05;A0A263VML6;A0A0A5P7M5	K. aerogenes;K. pneumoniae;E. coli;E. asburiae;C. freundii	127760	132390	125860	137020	134250	142100	103390	96441	117530
A0A0H3FIQ6	K. aerogenes	14822		15246	32156	25987	23194	75812	67051	59208
A0A0H3FIR6	K. aerogenes	282980	279160	340240	679040	587260	759040	1421700	1293200	1451700
A0A0H3FIU1	K. aerogenes	49820	53067	83179	140810	114750	138090	37999	30271	46159
A6TCY5;A0A0H3FIU5	K. pneumoniae;K. aerogenes	43399	40278	48463	49335	47148	46175	39949	39417	38218
A6TCZ0;A0A0H3FIU8	K. pneumoniae;K. aerogenes	744780	659980	581150	750230	454030	611360	407540	579550	518160
A0A0H3FIX2	K. aerogenes	15248	16946	13452	48321	50235	51124	123890	119400	126640
A0A0H3FIY0	K. aerogenes		55368	78751		69015	63382			64557
A0A0H3FIY4	K. aerogenes	3267500	3601100	3837500	3434600	2777400	3500200	2266200	2044200	2016200
A0A0H3FIY7;A0A0F3XR23	K. aerogenes;E. asburiae	627000	679890	592280	523720	551810	542990	536490	528190	432950
A0A0H3FIZ7	K. aerogenes	47717	133490	79162	218740	223080	216180	170520	177600	145760
A6TCX2;A0A0H3FJ04;A0A263VSS8;A0A0H3JJP8;A0A0A5SV70	K. pneumoniae;K. aerogenes;E. asburiae;E. coli;C. freundii	144940	145360	182190	147650	153580	150900	95574	91008	101010
A0A0H3FJ18	K. aerogenes	9631200	9024600	10046000	8417200	8087200	8060100	5510400	5321000	5655500
A0A0H3FJ23	K. aerogenes	122530	121680	126380	38012	25299	33619	54786	57902	66414
A0A0H3FJ36	K. aerogenes	119980	178690	150690	82491	152510	141810	135130	110430	109610
A0A0H3FJ65	K. aerogenes	120690	139230	128980	96711	101870	119950	251590	239980	177990
A0A0H3FJ77	K. aerogenes	17488	28084	32887	45792	31281	42224	97513	71386	90012
A0A0H3FJ83;A6TDM4	K. aerogenes;K. pneumoniae	17311	14056	20922	7126.2	7530.8	8596.1	16324	17131	16277
A0A263VWD0;A0A0H3FJ87;Q8X9G5;M1SCD2	E. asburiae;K. aerogenes;E. coli;M. morganii	76558	83827	66893	95237	98352	106070	46728	42542	30461
A0A0H3FJA0;A0A263VUE7;Q8X6J8	K. aerogenes;E. asburiae;E. coli	30303	28382	23597	34835	23175	34334	18901		16870
A0A0H3FJD6;A6TDP8;A0A0F1RMU6	K. aerogenes;K. pneumoniae;E. asburiae	65528	48740	48318	43238	36373	48889	49782	36000	40542
A0A0H3FJF8	K. aerogenes	1578000	1611600	1537500	1795800	1338400	1710900	1979800	1634700	1759300
A6TDV1;A0A0H3FJI2	K. pneumoniae;K. aerogenes	431810	453200	534130	304930	402520	307110	344900	359920	273800
A0A0H3FJL0;A6TBM4	K. aerogenes;K. pneumoniae	366520	445860	461630	360580	358590	403390	270180	295080	262030
A6TDR4;A0A263VPH3;A0A0H3FJL2	K. pneumoniae;E. asburiae;K. aerogenes	16020	16966	26092	15962	15492	16792	13830	14324	9078.4
A6TDR9;A0A0H3FJL6	K. pneumoniae;K. aerogenes	218800	194270	225590	233720	215280	198990	193210	192390	166400
A0A0H3FJM6	K. aerogenes					27305		19111	19937	19072
A0A0H3FJN1;A6TDT4;A0A0F1CZZ2	K. aerogenes;K. pneumoniae;E. asburiae	73477	59316	83100	93455	89678	73101	151020	116130	170230
A0A0H3FJP3;A6TC59;A0A0F3ZKG6	K. aerogenes;K. pneumoniae;E. asburiae	366580	339690	365620	316330	290750	367170	250000	226560	184950
A0A0H3FJQ3	K. aerogenes				11308	10998	12913	21388	19764	32320
A0A0H3FJR2	K. aerogenes	33953	17461		25699	13904		82859	75432	90482
A0A0H3FJR8	K. aerogenes	5035	15816	39236	60732	85939	58798	113200	112090	111360
A0A0H3FJS0	K. aerogenes					11843	7096.1	22181	20071	22282
A0A0H3FJS5;A0A0H0AQE5	K. aerogenes;E. asburiae	115400	110040	114710	92452	131290	137870	91750	90230	99547
A0A0H3FJT6	K. aerogenes	285100	276180	278990	181700	176460	207460	445290	465120	456290
A0A0H3FJU7	K. aerogenes	185170	170410	169820	194210	83056	87262	61769	129620	59678
A0A0H3FJV4	K. aerogenes			9267.7		15289		12478	11762
A0A0H3FJV8;A6TCE5;P0C0M0	K. aerogenes;K. pneumoniae;E. coli	604600	612190	675490	747050	658320	695440	594610	633080	685100
A0A0H3FJW3	K. aerogenes	401340	355040	348720	351160	284790	321460	280080	359490	337550
A0A0H3FJX2	K. aerogenes	1052300	803050	880710	1157700	899880	1184600	669540	617180	575350
A0A0H3FJX5	K. aerogenes				6670.6	6714.3	5623.7
A0A0H3FJY6	K. aerogenes	27164	20224	18902	45390	34988	54057	96982	97103	98491
A0A0H3FJY9	K. aerogenes	2731800	2711300	2709700	2025400	1794100	2092900	1875000	1966400	1974800
A6TE19;A0A0H3FJZ4	K. pneumoniae;K. aerogenes	7220.4	9205	8498.8	6334.2	5004.2	5925.1	4363.3	6250.5	4223
A0A0H3FJZ7	K. aerogenes	11676		32463	35709	41380	30820	95208	76219	112540
A0A0H3FJZ8	K. aerogenes	1668300	1685300	1823400	1689400	1404800	1693200	1595600	1520700	1406700
A6TCK3;A0A0H3FK05	K. pneumoniae;K. aerogenes	930980	643590	663910	603690	527610	564750	501350	433520	472160
A0A0H3FK10;A6TCK8;A0A263VKM4;J7U4P7	K. aerogenes;K. pneumoniae;E. asburiae;M. morganii	137230	151850	208630	222600	223800	219410	237790	180350	202890
A6TEB3;A0A0H3FK26	K. pneumoniae;K. aerogenes	161070	223010	188420	369630	303120	380900	218830	148890	151720
A0A0H3FK29;A0A263VWS8;A6TEB8	K. aerogenes;E. asburiae;K. pneumoniae	10899	17163	14602	30237	24682	26379	10700	5209.9	7601.5
A6TED1;A0A0H3FK37;A0A0D7LXA7;A0A263VWT5;Q5LCT3	K. pneumoniae;K. aerogenes;C. freundii;E. asburiae;B. fragilis	251180	249030	218560	373110	362000	386030	250740	265170	230180
A0A0H3FK64	K. aerogenes	24332	16564	20781	32776	29410	40023	17576	20016	22114
A6TEI2;A0A0H3FK72	K. pneumoniae;K. aerogenes	175970	161710	162980	161740	134900	179150	134230	107980	124070
A0A0H3FK75;C9A6Z1	K. aerogenes;E. casseliflavus	988330	852450	1015300	943550	795230	953010	1208800	1234200	1307500
A6TEC1;A0A0H3FK79	K. pneumoniae;K. aerogenes	20404	27254	20657	30236	36684	28301	14130	14794	17049
A0A0H3FK86;A0A263VW76	K. aerogenes;E. asburiae	10842000	10424000	11504000	11734000	11008000	10559000	7708600	7631500	7601500
A0A0H3FK91	K. aerogenes	867640	724960	925810	1057600	926170	1019400	778500	871260	768670
A0A0H3FKA4	K. aerogenes	107520	95121	111580	162380	198320	182290	276230	233520	252110
A6TEM2;A0A0H3FKB1	K. pneumoniae;K. aerogenes	15016		18293	30778	20018	27515	26081	20038	39594
A0A0H3FKB5	K. aerogenes				4023.2	7015.4	4203.8	13948	11859	7699.4
A0A0H3FKB6;A6TEG5	K. aerogenes;K. pneumoniae	670180	740400	791870	692370	681880	814460	543370	546560	588380
A0A0H3FKC4	K. aerogenes	17150	10465	13679	19314	26297	27156	63711	58837	60663
A0A0H3FKC5	K. aerogenes	367720	476830	446220	715400	757780	792280	487400	472480	541290
A0A0H3FKD0;A0A263VVG4;J7TGD0	K. aerogenes;E. asburiae;M. morganii	35108	39928	34548	17768		15839	20024	18774	30556
A0A0H3FKD4	K. aerogenes		6934.5		8364.2	10036	11537	28246	20196	17735
A0A0H3FKD9	K. aerogenes	11171	14491		30300	32664	37355	68037	46859	72012
A6TEK5;A0A0H3FKE6	K. pneumoniae;K. aerogenes	6135700	6894000	6904500	4537100	4198500	4492500	4799900	3704200	3924300
A0A0H3FKE9	K. aerogenes	396630	428860	402480	543440	411300	472770	375590	367570	321540
A0A0H3FKF2	K. aerogenes	26432	17448	15917	53057	59324	15065	31053	30834	45153
A0A0H3FKF9;A6TET5;Q8X8F9	K. aerogenes;K. pneumoniae;E. coli	243470	266900	284870	208330	202020	217440	175770	166260	230990
A0A0H3FKG3	K. aerogenes	66384	83373	61654	34929	28948	50845	56284	28239	40191
A0A0H3FKG6	K. aerogenes	27710	17486	23008	45467	70965	83221	75487	80428	85560
A6TEN9;A0A0H3FKH1	K. pneumoniae;K. aerogenes	13652000	12874000	12545000	5925600	4909400	5975300	7563500	7978800	6972700
A0A0H3FKH3	K. aerogenes	108330000	117260000	113440000	116090000	107660000	118070000	100380000	94878000	96676000
A0A0H3FKH8	K. aerogenes	416050	1050100	924740	1369100	1488600	1335400	867770	1488200	1023600
A0A0H3FKI8	K. aerogenes	166820	167850	156650	178610	146290	145770	161340	212760	139620
A0A0H3FKJ2	K. aerogenes	53593	43633	55400	128590	97127	152440	284070	311660	293520
A0A0H3FKJ8	K. aerogenes	4098	7183.8	7150.7						11464
A0A0H3FKK2	K. aerogenes	759730	561580	625770	446300	365100	543190	460230	545420	438100
A0A0H3FKK5	K. aerogenes	29717	44950	49433	122550	111250	107800	54651	71300	53532
A6TET8;A0A0H3FKK6	K. pneumoniae;K. aerogenes	6793.7	9370	8560.3	9741.4	10968	8856.4	7446.5	6432.9	6280.8
A0A0H3FKK9	K. aerogenes				12719	13827	15408	23299	29739	25405
A0A0H3FKL5	K. aerogenes	529890	552520	582060	944850	837630	895400	666260	675390	684120
A0A0H3FKM5	K. aerogenes	16725	32659	35928	38539	47004	45550	135770	129100	98768
A6TEW6;A0A0H3FKN0	K. pneumoniae;K. aerogenes	7092100	6624500	7569100	4359200	3612900	5122900	5197900	5990300	5051000
A0A0H3FKN1	K. aerogenes	75470	76826	70388	124640	128820	99895	112440	107170	92857
A0A0H3FKN9	K. aerogenes	4546.9	8666.2	14344	16070	23291	21161	48941	41975	47694
A6TF63;A0A263VR76;A0A0H3FKP4;Q8X6U5	K. pneumoniae;E. asburiae;K. aerogenes;E. coli	82687	89960	98900	28898	45997	38142	72290	77242	70673
A0A0H3FKR8;A6TF88	K. aerogenes;K. pneumoniae	28569	25693	20973	29842	27260	23807	29159	25894	22673
A6TF06;A0A0H3FKS1	K. pneumoniae;K. aerogenes	106330	111870	133210	90908	73044	110600	107470	127230	126830
A0A0H3FKS6	K. aerogenes	1085000	1012700	915700	1568500	1282400	1323500	1095500	1284900	962580
A0A0H3FKT2	K. aerogenes	1865.7	1426.8	1194.2	10296	4024.3	14746	30662	28676	27213
A0A0H3FKU7	K. aerogenes	69718	59900	85413	119950	96607	96037	172570	176340	168010
A0A0H3FKV0	K. aerogenes	13871			9718.8		10291	21206	17707	24819
A0A0H3FKW1	K. aerogenes		4334.5	12956	8862.5	13131	15183	14831	7138.7	4110.3
A0A0H3FKW7	K. aerogenes	40954	26149		69644	55241	55681	65753	117130	96266
A6TCA2;A0A0H3FKW8	K. pneumoniae;K. aerogenes			7727.4			10430		9468	8103.9
A0A0H3FKX2	K. aerogenes	165530	149090	167010	130000	118930	111170	163040	162630	170760
A0A0H3FKX6	K. aerogenes	9338.6	12136	13885	28739	24345	25577	5309	7380.7	6819.9
A0A0H3FKY8	K. aerogenes	16764	15817	14166	24425	23489	15407	38911	39988	49714
A0A0H3FKZ7	K. aerogenes	161250	216230	206090	177350	140920	148250	119110	110330	103220
A0A0H3FKZ8;A6TDP4	K. aerogenes;K. pneumoniae	5558300	5995000	6282700	5262600	4694100	4816100	4455700	4199100	4637800
A0A0H3FL05;A6TDP9;P0ABY6	K. aerogenes;K. pneumoniae;E. coli	162700	143380	124990	135140	134830	142480	104480	107330	117530
A0A0H3FL07	K. aerogenes	136100	89165	97220	131730	88875	79621	131770	126590	168190
A6TDR7;A0A0H3FL20	K. pneumoniae;K. aerogenes	3178900	3152800	3237000	3847600	3864900	3748500	2825400	2764200	3175700
A0A0H3FL22	K. aerogenes	108940	134050	156080	291230	295050	310360	155910	184290	162220
A0A0H3FL23	K. aerogenes	26977	31968	30725	49915	43782	50496	123850	119970	122450
A6TDS2;A0A0H3FL25	K. pneumoniae;K. aerogenes	58574	47337	54958	49405	38649	49235	45567	36629	44761
A0A0H3FL36;A6TFB3;A0A0M1G8C4	K. aerogenes;K. pneumoniae;E. asburiae	71045	86097	96260	72504	74345	117910	59785	48267	80153
A0A0H3FL39	K. aerogenes	4563100	4510000	4831700	5610800	5037000	4845500	3549200	3170700	3459200
A0A0H3FL48	K. aerogenes		4375.6
A0A0H3FL50;A6TCJ4;A0A263VKG3	K. aerogenes;K. pneumoniae;E. asburiae	204270	259160	349780	233760	236710	290980	226010	234900	178990
A6TFC6;A0A0H3FL54	K. pneumoniae;K. aerogenes	45010	57564	58176	64025	50629	64021	49853	46968	52063
A0A0H3FL66;A6TCK4	K. aerogenes;K. pneumoniae	1147400	1181000	1246400	666500	543500	846110	729560	800110	642490
A0A0H3FL70	K. aerogenes	198000	138860	191270	335760	262850	252280	870980	849730	904990
A0A263VSM3;A0A0H3FL75;A6TFL0;A0A0D7LZE4;Q8XDE1	E. asburiae;K. aerogenes;K. pneumoniae;C. freundii;E. coli	96527	120200	73960	98596	102160	89762	75589	92729	96830
A0A0H3FL77	K. aerogenes	98261	116330	103300	110870	99038	119240	80429	86275	81649
A0A0H3FL80	K. aerogenes	296650	224120	347340	451280	448280	488730	518970	531290	376450
A0A0H3FL82;A6TFH5;A0A0F0RAZ0	K. aerogenes;K. pneumoniae;E. asburiae	838010	729840	746240	446150	530750	513580	505000	578280	678750
A6TDW2;A0A263VQ16;A0A0H3FL84	K. pneumoniae;E. asburiae;K. aerogenes	37009	38853	37363	32541	25621	23829	27828	25288	24919
A0A0H3FL98	K. aerogenes	136550	123190	174140	299510	345240	346630	860500	717310	825720
A0A0H3FLA6	K. aerogenes	72313	97993	137770	97799	132380	113320	85314	76838	61720
A6TFK2;A0A0H3FLB0;A0A0F1RYA1;A0A0D7LEA8	K. pneumoniae;K. aerogenes;E. asburiae;C. freundii	215880	188880	183880	128150	142070	182470	104840	104190	93328
A0A0H3FLB4	K. aerogenes	491510	424080	509020	378290	369610	322420	682470	692930	705080
A0A0H3FLB6	K. aerogenes	23277			24634	27523	21735	44477	46145	40888
A0A0H3FLB7	K. aerogenes	92924	67381	112820	29872	19289		43781	42724	45487
A0A0H3FLB9	K. aerogenes	30197	29933	41752	50366	42724	26397	39504	49591	49806
A6TFN2;A0A263VRZ7;A0A0H3FLC5;A0A0D7LZE7;Q8X580	K. pneumoniae;E. asburiae;K. aerogenes;C. freundii;E. coli	514610	469450	532650	504620	477470	566670	359720	321960	406560
A0A0H3FLD5	K. aerogenes	34153	28889	30157	58486	57592	68145	57357	54589	49808
A0A0H3FLD6	K. aerogenes	5548.4	5425.3	5190.2	7859.2		5752.6	6298	6567.2	6603.2
A6TFQ6;A0A0H3FLD8;A0A0D7LPF8	K. pneumoniae;K. aerogenes;C. freundii	2697900	2735000	2717000	3385800	2775200	2852800	2216200	2119000	2321700
A0A0H3FLE1	K. aerogenes	5699.8	5416.3	4772.7	10110	8452.8	10396	26849	26930	23828
A0A0H3FLE5	K. aerogenes	20016	25686	30696	62921	59980	77780		29989	17160
A0A0H3FLF7	K. aerogenes				14537	17970	17804		13046	9360.5
A0A0H3FLG4;A6TCV7	K. aerogenes;K. pneumoniae	604650	575820	564500	682830	693740	813030	937820	1000000	914840
A0A0H3FLG7;Q8X874;A6TCW2;A0A0D9HAU6;A0A0D7M201	K. aerogenes;E. coli;K. pneumoniae;E. asburiae;C. freundii	21222	17684	25561	14640	13265	12569	13557	15762	10135
A0A0H3FLH0	K. aerogenes	19858	18618	21792	45901	51549	38034	96370	86756	115650
A0A0H3FLJ2	K. aerogenes	641170	587260	668470	712080	782840	788900	739440	561820	407100
A0A0H3FLJ7	K. aerogenes	11066	13234	11726	3863.1	3375.1	2222.9	6503.5	7434.9	6745.5
A0A0H3FLN5	K. aerogenes	11327000	11075000	10776000	10495000	10270000	10899000	9120700	9799200	9071900
A0A0H3FLP2	K. aerogenes	51800	120650	170930	120870	125040	189290	348010	284550	269190
A0A0H3FLP9;Q8X6S9	K. aerogenes;E. coli	231890	188210	272560	173560	175790	195360	150090	123110	174860
A0A0H3FLQ2	K. aerogenes	280400	295330	330090	227830	191750	265830	275060	295280	282370
A0A0H3FLQ5	K. aerogenes	14583	10712	11272	21833	24207	20838	37521	30548	39520
A0A175QWD3;A0A0H3FLQ7;A6TD93	E. asburiae;K. aerogenes;K. pneumoniae	6308.1	8336.1	15115	14568	9812	8886.8	5206.6	10749	6462.4
A0A0H3FLQ9	K. aerogenes	35187	32758	43907	76285	85503	67462	190980	160640	173560
A0A0H3FLR4	K. aerogenes	168540	166690	179890	292430	312550	346690	820220	762500	885900
A0A0H3FLR5;A6TEB4;A0A263VVA1	K. aerogenes;K. pneumoniae;E. asburiae	115900	130210	117040	174930	188030	183510	84249	93024	106420
A0A0H3FLR6;A6TFY0;A0A263VN47	K. aerogenes;K. pneumoniae;E. asburiae	15931	18846	16680	27796	28120	37968	20607	24500	27416
A6TG44;A0A0H3FLR9	K. pneumoniae;K. aerogenes	38787	36177	38819	27118	35778	32761	39175	30569	42998
A0A0H3FLT3	K. aerogenes	21697	11666	24747	33768	27579	31279	89571	79341	83425
A0A0H3FLT4	K. aerogenes	183100	186790	240670	413540	397960	507230	1217100	1204800	1212500
A0A0H3FLT6	K. aerogenes	30583	39875	41195	72037	65636	68285	176770	152730	162490
A0A0H3FLT8	K. aerogenes	116940	110580	149730	225480	255950	282490	646740	639850	586520
A0A0H3FLT9	K. aerogenes	24983	17186	36287	49488	46093	55493	39378	39622	32692
A6TEF1;A0A0H3FLU7	K. pneumoniae;K. aerogenes	241120	223540	237500	290660	222950	261870	162270	185750	174910
A0A0H3FLU9;A0A0D7LCC0	K. aerogenes;C. freundii	20447000	19112000	20374000	16761000	15044000	16977000	14412000	13329000	12701000
A6TG28;A0A0H3FLV7	K. pneumoniae;K. aerogenes	2186700	1899900	2108500	812890	713390	821360	762000	946890	1007700
A0A0H3FLW0;A6TEG8;A0A0F1WWT9	K. aerogenes;K. pneumoniae;E. asburiae	97295	83671	101840	88724	76850	88760	130350	115370	107740
A0A0H3FLW6	K. aerogenes	126010	98882	120620	256570	251930	304570	721990	614700	666510
A0A0H3FLW7	K. aerogenes	17052	24139	23424	52597	57053	48940	82421	74874	41815
A0A0H3FLX1	K. aerogenes	311110	287540	273440	708570	615960	655600	658870	584670	624500
A0A0H3FLX5	K. aerogenes	142530	150860	168430	163620	190650	230110	134120	108600	164650
A0A0H3FLY1;A6TG52;A0A0D7LER0;A0A263VPE7	K. aerogenes;K. pneumoniae;C. freundii;E. asburiae	160890	113800	152150	129410	114590	111320	142390	129040	117390
A6TDM2;A0A0H3FLY2	K. pneumoniae;K. aerogenes	76671	60996	82068	97327	96121	113730	94556	117250	124190
A0A0H3FLZ1	K. aerogenes	2319900	2034300	2721300	2405100	2437300	2073500	2407600	2253000	2147500
A0A0H3FLZ4	K. aerogenes	145960	131570	120980	187010	206310	256800	621250	596960	583590
A0A0H3FM09	K. aerogenes	43977	18716		90414	81594	83754	143340	162000	112420
A0A0H3FM15	K. aerogenes	4098.1	3148.7	4059.3	7459.9	3644.2	6962.9	20348	11294	17669
A0A0H3FM16	K. aerogenes	20076	5589.6	25234	36786	29222	57026	129480	137770	120760
A0A0H3FM21	K. aerogenes				7980.6	7613.8	13478	28332	22338	35540
A0A0H3FM31;A6TGG4;J7TSU4	K. aerogenes;K. pneumoniae;M. morganii	51248	58424	57210	43723	31183	50094	52177	39581	34807
A0A0H3FM32	K. aerogenes	280740	284370	281180	335380	343490	315250	282870	316670	283490
A0A0H3FM33	K. aerogenes	467790	411130	353870	564620	523010	559930	407970	319990	354080
A0A0H3FM36	K. aerogenes	31130	15285	25664	53042	79026	99802	168450	169940	174450
A6TGC3;A0A0H3FM40	K. pneumoniae;K. aerogenes	107050	90959	121060	86055	53334	100720	93302	64589	91786
A6TER7;A0A0H3FM46	K. pneumoniae;K. aerogenes	431690	423480	398310	230340	216500	287640	264420	261050	252740
A0A0H3FM51;A6TGD7;P58424	K. aerogenes;K. pneumoniae;E. coli	76335	53943	80326	91108	63042	93339	42695	66542	55429
A0A0H3FM53	K. aerogenes	58784	42222	62532	52514	44324	48060	93909	78663	80070
A0A0H3FM56;P0A8T3	K. aerogenes;E. coli	787450	755530	656010	747620	565410	601580	522190	558610	455720
A0A0H3FM62	K. aerogenes	9308.7	9844.2	7450	3632.8	2310	3939	4604.1	6107.9	5359.2
A6TGK0;A0A0H3FM68	K. pneumoniae;K. aerogenes	187670	187480	165830	60459	50060	56663	40437	29596	28900
A0A0H3FM70;A6TGF7	K. aerogenes;K. pneumoniae	600370	575500	538400	714350	591010	592210	377780	322020	473010
A0A0H3FM71	K. aerogenes	5146.2	3684.7	8315.3	13868	8826.7	12967	26315	24746	26346
A6TGG2;A0A0H3FM74	K. pneumoniae;K. aerogenes	1131800	1029900	1149100	967790	972120	911480	853360	839750	801680
A0A0H3FM76	K. aerogenes	33062000	31126000	33086000	38482000	35460000	39236000	21285000	21739000	21164000
A6TGN5;A0A0J0L4L1;A0A0H3FM98;P0A7J9	K. pneumoniae;E. asburiae;K. aerogenes;E. coli	3318700	3722500	3480900	3397300	2587500	4725600	2200900	2062100	2683900
A6TDV8;A0A0H3FMA4	K. pneumoniae;K. aerogenes	104960	64257	70148	74525	60153	62758	36518	72170	46638
A0A0H3FMA5	K. aerogenes	1607400	1637200	1852200	2078100	2077800	2151300	1962500	1977700	2066600
A0A0H3FMA6;A6TEW9	K. aerogenes;K. pneumoniae	134200000	128920000	147410000	119780000	110300000	111180000	82466000	80371000	76580000
A0A0H3FMB3	K. aerogenes	4989.1	6663.5	4838.3	9085.3	4185.6	7172.6	13249	18939	18307
A6TDX0;A0A0H3FMB5	K. pneumoniae;K. aerogenes	2573000	2667300	2581200	2189500	2223600	2160000	1495900	1468500	1487700
A6TEX9;A0A0H3FMB7	K. pneumoniae;K. aerogenes	3071100	2855700	2954800	2483200	2173700	2308700	3103900	2419900	2547000
A0A0H3FMB8	K. aerogenes	68086	61376	64176	90586	60669	49773	32794	53962	46645
A6TGM3;A0A0H3FMC6	K. pneumoniae;K. aerogenes	410920	302300	424870	741880	694300	747060	316930	371500	279060
A0A0H3FMD0;P0ACB6	K. aerogenes;E. coli	19369	27752	14460	29551
A0A0H3FMD6	K. aerogenes	514830	543250	519290	434010	453530	509090	822830	1014400	979480
A6TGP4;A0A0H3FME1	K. pneumoniae;K. aerogenes	109750	84995	93604	135780	109370	136880	39789	58021	30758
A0A0H3FME2;Q9I680	K. aerogenes;P. aeruginosa	9069.2	7352.1	14430	15500	18339	17263	40343	53229	54762
A0A0H3FME6;A0A143I2B3	K. aerogenes;E. asburiae	48390	69003	54658	31159	33234	42794	73466	47723	59448
A6TF14;A0A0H3FME9	K. pneumoniae;K. aerogenes	61386	51569	70552	33299		44909	97904	69450	57319
A0A0H3FMF2	K. aerogenes	660120	752460	697320	816360	740900	803590	817460	699210	794160
A0A0H3FMF3	K. aerogenes	3728			7435.9	8712.5	4475.5	14300	10867	16947
A0A0H3FMF4;A6TGV2	K. aerogenes;K. pneumoniae	270060	255480	275820	246110	226520	216880	181200	210370	193380
A6TE03;A0A0H3FMF8;A0A263VP46;A0A0D7LXN2	K. pneumoniae;K. aerogenes;E. asburiae;C. freundii	240380	327840	258750	288660	223660	290770	270800	257090	277370
A0A4V3TFZ0;A0A0H3FMF9;A0A0H0AZS4;J7U3P3	C. freundii;K. aerogenes;E. asburiae;M. morganii	386390	390150	536850	632940	562750	655890	401720	337800	410180
A0A0H3FMG3	K. aerogenes	1133800	1132800	987620	1045100	993050	900740	741580	822990	812920
A0A0H3FMG4	K. aerogenes				12204				23590	15054
A6TGR9;A0A0H3FMG6;Q8X5Z9	K. pneumoniae;K. aerogenes;E. coli	91314	90069	95558	82675	87150	104530	52966	48913	71388
A0A0H3FMH0	K. aerogenes	86804	94305	128300	53956	44239	39028	30709	31001	32246
A6TF29;A0A0H3FMH2;A0A0F3ZSV2;A0A0D7LRD7;P64274	K. pneumoniae;K. aerogenes;E. asburiae;C. freundii;E. coli	687580	616920	608440	857530	887400	855650	513090	481430	384960
A0A0H3FMH7;A6TE23	K. aerogenes;K. pneumoniae	301000	308780	334430	264860	272940	274780	200940	186520	203620
A0A0H3FMI1	K. aerogenes	1161400	1290500	1351200	1517700	1436700	1337400	2463800	2354500	2675900
A6TE29;A0A0H3FMI4	K. pneumoniae;K. aerogenes	3413500	3753000	3818200	3890200	3486900	3779900	2469600	2903200	2865600
A0A0H3FMI7	K. aerogenes	31962	3345.4	29067	33793	40788	41744	88046	125040	100420
A0A0H3FMJ4	K. aerogenes							11275	16877	11876
A6TE49;A0A0H3FMJ7	K. pneumoniae;K. aerogenes	11672000	11589000	12515000	12156000	11488000	13157000	9565900	9040800	8348800
A0A0H3FMM6;A0A263VV50	K. aerogenes;E. asburiae	86070	71005	81713	140070	156380	160330	359760	334460	399300
A6TF89;A0A0H3FMN0	K. pneumoniae;K. aerogenes	94256	84962	92366	120130	91690	118450	83458	65881	48975
A0A0H3FMQ0	K. aerogenes	98008	101940	112510	248140	231450	258100	441860	466610	507680
A0A0H3FMQ1;A6TEB5;A0A263VW94;Q8XAY9	K. aerogenes;K. pneumoniae;E. asburiae;E. coli	347370	375410	331920	670730	498890	613350	242860	261610	231470
A0A0H3FMQ5;A0A0H3JKY7	K. aerogenes;E. coli		8793
A0A0H3FMS7	K. aerogenes	5496.5	11675	15777	16262	26916	20878	56898	44244	46654
A0A0H3FMU0;A6TEG9	K. aerogenes;K. pneumoniae	27699	45372	23745	38565	30861	53890	22750	49195	11991
A0A0H3FMU4	K. aerogenes		9490.2	12548	18862	9903.9	27644	60221	45667	62084
A0A0H3FMU5;A6TEH9;A0A263VXI2;A0A0D7LST9	K. aerogenes;K. pneumoniae;E. asburiae;C. freundii	48797	44274	38324	35882	31291	38945	54704	37877	41944
A0A0H3FMV4	K. aerogenes	58682	44594	73431	119130	127240	167870	218110	215000	206660
A6TEJ9;A0A0H3FMW0;A0A0F0RSC8;A0A0A5PCZ9;P0AGK6	K. pneumoniae;K. aerogenes;E. asburiae;C. freundii;E. coli	431640	420580	533910	616950	447310	553460	432260	431100	447980
A0A0H3FMW1	K. aerogenes	1528.3			3994.3	4804.7	3238.7	7768.7	6225.7	5055.8
A6TEK4;A0A0H3FMW3	K. pneumoniae;K. aerogenes	8648400	8373900	8606600	6689800	6777100	6298600	7400800	5732300	6279200
A6TFG1;A0A0H3FMX0	K. pneumoniae;K. aerogenes		10445	14917	14588	9521.9	10190	24951	25939	13656
A0A0H3FMX2	K. aerogenes	914280	1032800	983180	2484500	2305700	2407400	2327300	2281500	2398800
A0A0H3FMY0	K. aerogenes	122850	85228	54114	161710	205200	220510	436640	421880	467130
A6TEM4;A0A0P8J6R3;A0A0H3FMY1	K. pneumoniae;E. asburiae;K. aerogenes		53098			36412	60087
A0A0H3FMZ1	K. aerogenes	497160	590900	525370	919840	834870	957090	1987200	1924300	1843500
A0A0H3FMZ6	K. aerogenes	42293	49900	41965	85627	93255	97512	26477	33511	32617
A6TFI8;A0A0H3FN02	K. pneumoniae;K. aerogenes	36034	42623	45117	35284	20627	36454	32262	25858	27190
A0A0H3FN03;A6TEQ4;P0A6D1	K. aerogenes;K. pneumoniae;E. coli	251340	230680	246810	221760	203600	245610	211320	190500	184310
A0A0H3FN05	K. aerogenes	17307	12723	21656	32202	28351	29583	86792	75269	83422
A6TER3;A0A0H3FN10	K. pneumoniae;K. aerogenes				11734	12215
A0A0H3FN14;A6TER8;A0A263VWL2	K. aerogenes;K. pneumoniae;E. asburiae	51190	24408	58796	94115	56911	55881	160320	153480	154200
A0A0H3FN16	K. aerogenes	458090	386800	527680	435580	517460	468780	386080	401310	363330
A0A0H3FN20;A6TES2	K. aerogenes;K. pneumoniae	1549200	1362900	1578400	1284400	1307700	1364000	961900	1380100	905670
A0A0H3FN21;A6TFJ5	K. aerogenes;K. pneumoniae	6777	10973	7332	3901.9	2926	4466.9	6837.1	5993	10629
A0A0H3FN23;A6THF6;A0A263VQD4;A0A0H3FN96;A0A0D7LZS5	K. aerogenes;K. pneumoniae;E. asburiae;K. aerogenes;C. freundii	57972	64692	102580	143090	147270	151960	76979	105530	123200
A6TFK0;A0A0H3FN25	K. pneumoniae;K. aerogenes	46009	34613	54156	62312	65714	53567	77383	81323	74565
A0A0H3FN27	K. aerogenes	102120	91186	98176	176510	175540	175030	156980	163280	151360
A0A0H3FN30	K. aerogenes	702020	593280	805910	1707500	1396800	1770400	4187200	4163600	4043800
A0A0H3FN31	K. aerogenes		6793							3798.6
A6TET7;A0A0H3FN32	K. pneumoniae;K. aerogenes	7735.7	6326.1		6754.1					6076.8
A0A0H3FN34	K. aerogenes	49691	27299	43861	64973	78977	69894	121830	119700	118860
A0A0H3FN35	K. aerogenes	127660	104800	167910	61625	96308	102780	446190	319240	292530
A0A0H3FN43;A6THI2	K. aerogenes;K. pneumoniae	1164900	1180000	1260500	1552900	1127300	1411400	995540	1044600	997170
A0A0H3FN44;A6THD1;P0AE47	K. aerogenes;K. pneumoniae;E. coli	270350	261660	259460	170510	140680	158210	132580	138660	118660
A0A0H3FN45	K. aerogenes					5824.1	5420.3	282160	288710	345150
A0A0H3FN46	K. aerogenes	235200	228230	262050	321160	236900	262330	220420	177280	159090
A0A0H3FN48	K. aerogenes	5770200	5398200	6256400	6941500	5984300	6560700	3193600	3475300	3122500
A0A0H3FN50	K. aerogenes	112740000	110340000	129010000	103950000	97838000	103810000	81860000	87884000	83031000
A0A0H3FN52	K. aerogenes		4481		6044.5	3358.1		11000	11938	11392
A0A0H3FN59;A6TFM3;A0A263VRJ4	K. aerogenes;K. pneumoniae;E. asburiae	130600	169760	153290	123340	112620	182390	116150	82791	112500
A6THF9;A0A263VQE1;A0A0H3FN65	K. pneumoniae;E. asburiae;K. aerogenes	4951.6	5728.2	8220			8651.6			6514.4
A0A0H3FN66;Q8X890	K. aerogenes;E. coli	165940	110010	122610	93509	144580	99254	134540	122240	133370
A0A0H3FN74	K. aerogenes	195360	206640	272010	447780	418720	575320	1200900	1306500	1300600
A0A0H3FN78	K. aerogenes	42640	49784	80007	64674	64075	52288	180550	150480	179270
A0A0H3FN79	K. aerogenes	311850	277550	275190	650570	649200	648220	389360	480460	499720
A0A0H3FN87;A6THI9	K. aerogenes;K. pneumoniae	52758	91712	48070	57951	24384	41386	36698	51147	52703
A0A0H3FN88	K. aerogenes	193420	184540	206630	244250	309280	268480	122940	143490	105980
A0A0H3FN93;A6TF10	K. aerogenes;K. pneumoniae	522680	492220	530080	561700	557330	570950	471580	443800	404110
A0A0H3FNA5;A6TFN4	K. aerogenes;K. pneumoniae	1216900	1116400	1218900	1154500	1126500	1046900	1116500	885230	1005500
A6THS8;A0A0H3FNB3	K. pneumoniae;K. aerogenes	10348	12297	6515.3	9633.4	8579.6	9376.5	8492	5562.1	6532.9
A0A0H3FNB6	K. aerogenes	72613	54498	59333	106330	88543	93462	60195	51214	48460
A0A0H3FNC6	K. aerogenes	1799800	2166600	2588300	3308300	3180300	3201500	2588100	2698900	2708200
A0A0H3FNC8	K. aerogenes	45310	40718	58005	107480	100730	107300	120320	121640	141890
A0A0H3FND3	K. aerogenes	1007600	1015500	1115900	1445300	1397100	1543400	1465900	1340500	1327000
A0A0H3FND8	K. aerogenes	75755	65541	91640	121620	132560	135140	82263	65117	71179
A0A0H3FNE5;A6TF56;A0A0H0B5A0	K. aerogenes;K. pneumoniae;E. asburiae	134500	127760	181690	152130	146830	173790	146230	128830	114030
A0A0H3FNE9;A6TF60;A0A263VRX1	K. aerogenes;K. pneumoniae;E. asburiae	30663	22974	31537	22567	27331	28332	51148	39803	39041
A0A0H3FNG1	K. aerogenes	5790.3	4446.5	3633.9	11240	15064	17308	10316	9746.5	8739.9
A0A0H3FNI6	K. aerogenes	53201	19089	42725	49731	40260	64551	32856	45959	26235
A6TI15;A0A0H3FNJ3	K. pneumoniae;K. aerogenes	82722	108550	109710	76157	84656	90817	94904	65522	98990
A6TFW7;A0A0H3FNJ6	K. pneumoniae;K. aerogenes	12012	15299	9607.4		15103			18757	15728
A0A0H3FNJ7;A6TF99	K. aerogenes;K. pneumoniae	412790	397120	400190	399600	376140	379150	352050	352540	364410
A6TFZ4;A0A0H3FNL9	K. pneumoniae;K. aerogenes	103100	74129	80035	75616	59809	58743	109060	112810	94991
A0A0H3FNM4;P0AEM2	K. aerogenes;E. coli	48871	43155	37614	46397	30618	46541	19169	22595	27820
A0A0H3FNN0;A0A0D9H807;A0A0D7M067;Q8XBZ3	K. aerogenes;E. asburiae;C. freundii;E. coli	15825	18605	15761	20700	14248	12849	7540.5	5970.6	9451.3
A0A0H3FNN5;A6TFD0	K. aerogenes;K. pneumoniae	100850	95448	72840	69000	70508	76280	68594	67959	79401
A0A0H3FNN9	K. aerogenes	27512	21975	40032	68718	52219	73117	143730	153080	117100
A0A0H3FNP3	K. aerogenes	614180	614130	706120	627380	568700	628140	782680	776700	856490
A0A0H3FNQ6	K. aerogenes		3649.1		8268.2			28835	22232	36615
A0A0H3FNQ7;A0A0A5SSX5;A0A0J0GTE1	K. aerogenes;C. freundii;E. asburiae	2061300	2065900	2299700	2764000	2753200	2687600	1449600	1364200	1472200
A6TG40;A0A0H3FNR2	K. pneumoniae;K. aerogenes	272210	271610	180200	299600	226530	241630	175600	134370	146700
A0A0H3FNR6	K. aerogenes	1201400	1319200	1463600	1302600	1297300	1247700	986970	849160	904270
A0A0H3FNR8	K. aerogenes	128310	86651	87007	34105	87495	142870	165160	237470	220530
A0A0H3FNS6	K. aerogenes	84542	113390	95609	243640	192840	250840	475040	509970	510190
A6TG66;A0A0H3FNT7	K. pneumoniae;K. aerogenes	14024	9978.1	17953	14993	15247	15598	10805	9223	12063
A6T4M4;A0A0H3FNT8;A0A0F0S1W0;A0A0D7M4N7;P65435;J7SJK8	K. pneumoniae;K. aerogenes;E. asburiae;C. freundii;E. coli;M. morganii	443650	510440	559670	636180	660500	746930	1127000	1080300	955440
A0A0H3FNU5;A6T4N4	K. aerogenes;K. pneumoniae	68781	51008	79065	93502	60558	73488	181320	171330	204070
A0A0H3FNU6;A6T4H9	K. aerogenes;K. pneumoniae	183780	192790	198880	242690	219090	252040	228840	243750	230630
A6T4N9;A0A0H3FNV0;A0A0F3ZGR1;A0A0D7LMN2;P0A727	K. pneumoniae;K. aerogenes;E. asburiae;C. freundii;E. coli	608580	542040	636530	644690	546720	639810	451310	406150	416590
A6T4I3;A0A0H3FNV1	K. pneumoniae;K. aerogenes	4237.8	3566.9	4770.8	4919.9	5479.4	7105.8	5048.3	5531.9	6318.4
A0A0H3FNV2	K. aerogenes	500540	580780	457870	436830	377710	488620	453590	384640	306100
A0A0H3FNW9	K. aerogenes	26325	10254	15877	34771	36331	53625	97106	99808	92749
A0A0H3FNX3	K. aerogenes			6872.9		8934.8	11277	4576	4540.5	11215
A6T4L8;A0A263VWT7;A0A0H3FNY2;A0A0D7M453;Q8X9Z9;J7TW87	K. pneumoniae;E. asburiae;K. aerogenes;C. freundii;E. coli;M. morganii	310940	259730	329730	285290	254860	285250	178290	198480	195390
A0A0H3FNY5;A6TGC1	K. aerogenes;K. pneumoniae	808680	706960	783810	738960	577450	633900	659700	597060	681930
A0A0H3FNY9;A0A0M1G680	K. aerogenes;E. asburiae	26941000	30810000	27281000	35192000	32388000	34494000	22113000	21457000	21831000
A6T4N7;A0A0H3FNZ0	K. pneumoniae;K. aerogenes	261330	232880	281280	234490	262460	286510	147090	211950	143330
A0A0H3FNZ5	K. aerogenes	1424900	1164000	1501900	1828400	1717000	1844800	1867400	2236100	1573400
A0A0H3FNZ7	K. aerogenes	4296.2	5444.7	7564.9	4786.1		7710.8	12847	9251	8105.2
A6TGE5;A0A0H3FP03	K. pneumoniae;K. aerogenes	219230	195910	154280	228630	222430	201600	229690	236350	129740
A0A0H3FP07	K. aerogenes	3034900	2256300	2585200	2640500	1795900	2323200	2244500	2252600	2225700
A0A0H3FP17;A0A0D7M871	K. aerogenes;C. freundii	78935000	73638000	78901000	78050000	65128000	74219000	47803000	46506000	45588000
A0A0H3FP20;A0A0D9HL65	K. aerogenes;E. asburiae	965330	871690	932110	1232800	1132700	1381500	814200	773300	620440
A0A0H3FP33	K. aerogenes	7625.2	13821	10096	26950	23277	28656	61359	65024	70360
A6TGH0;A0A0H3FP34	K. pneumoniae;K. aerogenes	915040	1026100	898180	707490	623730	723200	595600	617290	666510
A0A0H3FP38;P67066	K. aerogenes;E. coli	12618		24476	30672	22117	28334	17621		33114
A0A0H3FP39	K. aerogenes	3728.9	3064.6	4748.7	6616.3	7167.6	8974.2	22961	16441	19008
A0A0H3FP47	K. aerogenes			7379.3	9642.1	7101.5	8461.3	20417	19866	31723
A0A0H3FP51	K. aerogenes	45139	54541	67837	83383	76795	59547	76768	60994	44273
A0A0H3FP52	K. aerogenes	29183	35178	36256	45402	69428	48965	33782	52010	53981
A0A0H3FP62;Q8X8P5;A0A0F3XJB2	K. aerogenes;E. coli;E. asburiae			3389						3625
A0A0H3FP71	K. aerogenes	7327.6	7233.6		14264	9535.7	10250	27043	34678	27550
A0A0H3FP73	K. aerogenes	216980	198030	173410	394150	306900	444720	172620	157380	140690
A6TGL1;A0A0H3FP77	K. pneumoniae;K. aerogenes	8309400	8865900	8466100	11627000	10949000	11283000	6563100	6519200	6438100
A0A0H3FP79;Q8XEI0;C9AB16	K. aerogenes;E. coli;E. casseliflavus	36292	41837	53384	96967	71459	80032	31462	31650	21253
A0A0H3FP81	K. aerogenes	3506800	3354400	3918800	3571300	3168200	3826800	2907100	2405400	3368900
A0A0H3FP82	K. aerogenes								13425
A0A0H3FP84	K. aerogenes	167870	164470	142980	132640	135230	144030	188170	148780	209170
A0A0H3FP87;A6TGM1	K. aerogenes;K. pneumoniae	2045500	2151200	2166300	2407400	2029000	2403600	1350600	1252700	1389200
A0A0H3FP97	K. aerogenes	36076	30167	40238	63939	53665	56305	39592	41581	30683
A0A0H3FP98	K. aerogenes	5197.9	3738.6	6202.4	4175.4	5503.5	6415.5	9784.9	10596	13461
A0A0H3FPA3	K. aerogenes	10569000	10871000	11042000	17569000	14089000	17704000	9137300	10419000	10570000
A0A0H3FPB2	K. aerogenes		2520.3	6915.2	14743	17560	20616	38153	38196	29593
A0A0H3FPB3	K. aerogenes	296700	219550	292270	422180	422830	459160	402780	355290	384850
A0A0H3FPC3	K. aerogenes	196170	267370	190880	395060	342590	381310	501380	439100	497690
A0A0H3FPC5;Q8X5H6;A0A0D7M5W9;A6T5A1	K. aerogenes;E. coli;C. freundii;K. pneumoniae	14394	18752	7352.3	100210	95036	93815	15075	46127	54421
A0A0H3FPD6	K. aerogenes	115310	152040	153080	196360	149360	178830	84163	97060	95905
A0A0H3FPD8	K. aerogenes	852800	832710	956680	744370	689820	869210	478650	471270	502700
Q8XE99;A6T5C2;A0A263VVD4;A0A0H3FPE2	E. coli;K. pneumoniae;E. asburiae;K. aerogenes	61331	67900	59276	41393	30376	30663	40812	32270	37221
A0A0H3FPF3	K. aerogenes	35621	35756	28491	30696	15105	26915	31606	30409	33090
A0A0H3FPF8	K. aerogenes	2068000	2246300	2446200	2553100	2260900	2306400	1553400	1497800	1412900
A6T5E8;A0A0H3FPG0;P61717;A0A0A5UY67	K. pneumoniae;K. aerogenes;E. coli;C. freundii	6275400	5817000	7378800	7303500	8185900	8407600	5134700	4751500	4424600
A0A0H3FPG6	K. aerogenes	11364	7510.5	11717	13567	15222	20392	38684	41455	38528
A6T5F8;A0A0H3FPG9	K. pneumoniae;K. aerogenes	63954	69120	88531	81808	85577	92664	89253	89507	93870
A0A0H3FPH0	K. aerogenes	8474.8	7465.2	7427.6	17617	14211	16144	12499	14370	13303
A0A0H3FPH5	K. aerogenes	3007900	2761200	3053700	4228500	3787600	4123200	2349500	2254600	2221100
A0A0H3FPI5	K. aerogenes	17193	22489	24532	56748	54189	60054	157940	158240	156260
A0A0H3FPJ6	K. aerogenes	34334	45060	30741	53014	38039	70995	49778	52296	60000
A0A0H3FPK0;A0A0D7LJ79	K. aerogenes;C. freundii	8572.6	54771	31866	40788	70723	72000	44465	22565	23133
A0A0H3FPK3	K. aerogenes	18770000	17817000	20068000	16086000	15808000	17973000	15599000	14840000	14199000
A0A0H3FPK7	K. aerogenes	11817	15848	7928.3	28121	20506	24500	58593	58153	67847
A0A0H3FPL4;A6TGC7;P0A8U8	K. aerogenes;K. pneumoniae;E. coli	389930	333740	356880	458870	360370	355180	250050	248410	243730
A0A0H3FPM0	K. aerogenes	233680	250260	291810	222910	230540	275000	216200	205330	249720
A0A0H3FPM9	K. aerogenes	322670	255750	317280	309690	280860	242710	212760	186390	130530
A0A0H3FPN0;A6T5N8;J7TED6	K. aerogenes;K. pneumoniae;M. morganii	169890	153320	169320	124250	75300	107010	105900	108570	100980
A0A0H3FPN7	K. aerogenes	8676400	7986700	9728400	9538600	8648400	9653100	7352000	7049800	6514800
A0A0H3FPP0	K. aerogenes	120450	113780	151120	266660	266070	285750	342940	342490	368990
A0A0H3FPP8	K. aerogenes	509900	503170	619460	461880	463110	474790	351960	373670	382190
A0A0H3FPQ5	K. aerogenes									17633
[truncated: 11,563 more rows]

## Sheet: FragPipe protein
protein	organism	TMT10-126	TMT10-127N	TMT10-127C	TMT10-128C	TMT10-129N	TMT10-129C	TMT10-130N	TMT10-130C	TMT10-131
A0A094XLR4	E. asburiae	5.04657e+08	5.06616e+08	5.14559e+08	4.3664e+08	3.80888e+08	3.9062e+08	3.27223e+08	3.20441e+08	3.17226e+08
A0A094XPH7	E. asburiae	2.86001e+07	2.65233e+07	2.47374e+07	1.26593e+07	1.23398e+07	7.16688e+06	1.52795e+07	1.50075e+07	1.72343e+07
A0A094XQR6	E. asburiae	6.07059e+06	7.39337e+06	6.33241e+06		2.13545e+06	2.3734e+06	2.56493e+06	2.24677e+06	3.00614e+06
A0A094XYF7	E. asburiae	5.68037e+07	6.64695e+07	7.29267e+07	7.82115e+07	1.00202e+08	8.2998e+07	6.05574e+07	5.23406e+07	4.62527e+07
A0A094Z7M3	E. asburiae	5.56626e+06	5.59583e+06	6.49056e+06	2.11169e+06	3.50764e+06	4.1506e+06	3.14985e+06	3.45344e+06	2.75066e+06
A0A095A983	E. asburiae	1.60669e+08	1.83436e+08	1.75692e+08	1.90933e+08	1.92262e+08	1.81559e+08	1.03628e+08	1.15432e+08	1.1323e+08
A0A095A9A1	E. asburiae	3.58284e+06	3.16285e+06	4.28106e+06	3.57904e+06	1.82946e+06	3.33128e+06	3.99551e+06	2.1878e+06
A0A0A0ZDE3	E. asburiae	1.48816e+07	1.49059e+07	1.45395e+07	1.83495e+07	1.62239e+07	1.48272e+07	9.90529e+06	7.08124e+06	1.00001e+07
A0A0A0ZSZ7	E. asburiae	133275	186596	183997	349544	351789	372393	108707	102512	94350.8
A0A0A5MA24	E. asburiae	1.29072e+08	1.19533e+08	1.30617e+08	2.93002e+07	2.93141e+07	3.11969e+07	6.57116e+07	5.84728e+07	5.7668e+07
A0A0A5MD68	E. asburiae	842647	869337	827555	1.00842e+06	937165	1.0232e+06	503377	434793	475938
A0A0A5MDS5	E. asburiae	3.35976e+06	4.19357e+06	3.55845e+06	1.03614e+06	1.04667e+06		1.92587e+06	2.46543e+06	1.46195e+06
A0A0A5MDV8	E. asburiae	4.60054e+07	4.86853e+07	4.63698e+07	1.13683e+07	1.29653e+07	1.02733e+07	2.71987e+07	2.20897e+07	2.7325e+07
A0A0A5MDW2	E. asburiae	6.10771e+06	6.50008e+06	8.30169e+06	3.86753e+06	2.14748e+06		3.88641e+06	4.32078e+06	3.12343e+06
A0A0A5ME71	E. asburiae	2.26996e+08	1.90293e+08	1.66608e+08	1.47177e+08	1.21849e+08	1.24108e+08	1.16993e+08	1.09508e+08	1.25911e+08
A0A0A5MES0	E. asburiae	1.79333e+07	2.64278e+07	1.75678e+07			9.22608e+06	1.10048e+07	9.52089e+06	1.12596e+07
A0A0A5MGD5	E. asburiae	2.05187e+06	2.85272e+06	2.99259e+06	1.22705e+06	800559	667568	1.01132e+06	640743	1.02716e+06
A0A0A5MJI8	E. asburiae	1.0753e+07	1.19567e+07	9.12299e+06	7.03725e+06	6.95958e+06	4.98144e+06	5.47629e+06	4.33542e+06	4.21929e+06
A0A0A5MM81	E. asburiae	2.791e+07	3.00493e+07	2.93451e+07	3.524e+07	3.66656e+07	3.43911e+07	1.49118e+07	1.48199e+07	1.36105e+07
A0A0A5MNJ6	E. asburiae	151013	154114	171065	25600.8		40183.3	78843.7	60571.9	46019.8
A0A0A5NZ96	C. freundii	9.05651e+06	7.95006e+06	9.17713e+06	1.77271e+07	2.05695e+07	2.02318e+07	4.46555e+06	4.86631e+06	5.66067e+06
A0A0A5NZL5	C. freundii	5.34961e+06	6.52929e+06	5.14682e+06	1.16364e+07	9.83139e+06	1.1262e+07	4.03942e+06	3.10386e+06	2.89706e+06
A0A0A5P0D6	C. freundii	3.53006e+07	4.05481e+07	3.96544e+07	6.84574e+07	6.37978e+07	6.34787e+07	2.39819e+07	2.50383e+07	2.38649e+07
A0A0A5P0F7	C. freundii	54514.1	72424	61365.9	178622	215882	121931	46411.8	48702.7	34594.6
A0A0A5P0F8	C. freundii	1.07648e+08	1.26491e+08	1.14433e+08	1.94738e+08	1.58038e+08	1.7764e+08	7.99039e+07	8.75471e+07	1.02323e+08
A0A0A5P0T1	C. freundii		1.18722e+06	786233	1.54897e+06	2.38898e+06	1.81721e+06		1.09789e+06	1.42841e+06
A0A0A5P0W7	C. freundii	9.15749e+06	1.03274e+07	1.12959e+07	1.54886e+07	1.58256e+07	1.66964e+07	8.33525e+06	7.78128e+06	7.2704e+06
A0A0A5P111	C. freundii	8.31935e+06	8.08797e+06	6.57512e+06	1.44941e+07	1.72817e+07	1.64677e+07	4.48453e+06	3.23596e+06	4.00448e+06
A0A0A5P140	C. freundii	9.7112e+06	8.88622e+06	8.43214e+06	1.78113e+07	1.67902e+07	1.72763e+07	5.51335e+06	4.51948e+06	5.08146e+06
A0A0A5P182	C. freundii	3.65714e+07	3.702e+07	3.46697e+07	5.40012e+07	4.78603e+07	5.22207e+07	2.05751e+07	2.12996e+07	1.95526e+07
A0A0A5P1F7	C. freundii	9.30287e+08	9.82001e+08	9.25667e+08	9.52967e+08	9.83823e+08	9.88915e+08	5.81169e+08	5.77211e+08	7.92976e+08
A0A0A5P1L8	C. freundii	9.92086e+06	9.07982e+06	1.07516e+07	1.60608e+07	1.52262e+07	1.62483e+07		5.22599e+06	5.88306e+06
A0A0A5P291	C. freundii	1.52747e+07	1.8333e+07	1.30145e+07	2.26719e+07	1.96656e+07	2.64638e+07	1.41403e+07	1.54386e+07	1.63397e+07
A0A0A5P2D7	C. freundii	4.4182e+06	5.18373e+06	4.47989e+06	6.20493e+06	5.85147e+06	5.32862e+06	3.95682e+06	3.39267e+06	2.91234e+06
A0A0A5P2E7	C. freundii	596472	603941	412752	765252	855746	902882	971096	890618	910322
A0A0A5P2F9	C. freundii	6.13923e+06	5.17622e+06	5.37389e+06	1.1265e+07	1.48705e+07	1.40974e+07	2.83323e+06	1.48603e+06	2.55672e+06
A0A0A5P2P7	C. freundii	5.85837e+08	5.67913e+08	5.23383e+08	5.34193e+08	5.08016e+08	5.04804e+08	3.43045e+08	3.26652e+08	3.29525e+08
A0A0A5P3D4	C. freundii	441936	243069	261229	451681	467119	530784	257289	169325	416048
A0A0A5P3T4	C. freundii	4.12742e+06	6.44049e+06	6.08677e+06	1.69882e+07	1.14579e+07	1.47015e+07
A0A0A5P3V3	C. freundii	3.77422e+07	3.6379e+07	4.24176e+07	6.81483e+07	6.68963e+07	6.39784e+07	2.27587e+07	2.27892e+07	2.34764e+07
A0A0A5P444	C. freundii	1.47298e+08	1.57321e+08	1.40849e+08	2.25054e+08	1.89994e+08	2.49247e+08	1.30943e+08	1.3825e+08	1.1294e+08
A0A0A5P4L1	C. freundii	2.6524e+07	2.24508e+07	2.47145e+07	4.83651e+07	4.6603e+07	5.02801e+07	2.14184e+07	2.72451e+07	1.97579e+07
A0A0A5P4W7	C. freundii	6.78974e+07	7.7522e+07	6.5766e+07	6.46513e+07	5.5979e+07	5.83496e+07	4.76183e+07	5.66889e+07	4.76685e+07
A0A0A5P4Z6	C. freundii	1.96506e+08	2.16242e+08	2.05586e+08	1.57794e+08	1.24171e+08	1.39666e+08	7.03777e+07	1.17452e+08	8.56922e+07
A0A0A5P583	C. freundii	8.79184e+06	8.33209e+06	8.61417e+06	2.14979e+07	2.03394e+07	1.9981e+07	5.76747e+06	4.96805e+06	5.29671e+06
A0A0A5P595	C. freundii	1.83559e+07	1.78766e+07	1.76888e+07	3.17621e+07	3.18645e+07	2.92974e+07	1.05299e+07	1.18536e+07	8.43819e+06
A0A0A5P5A5	C. freundii	9.46559e+08	9.23692e+08	8.55199e+08	2.1163e+09	2.1576e+09	2.03163e+09	6.31925e+08	6.04455e+08	5.83418e+08
A0A0A5P5Q5	C. freundii	9.48364e+06	6.88579e+06	9.20323e+06	1.19442e+07	1.57276e+07	1.67075e+07	1.13233e+07	1.38594e+07	1.58189e+07
A0A0A5P5R6	C. freundii	1.12207e+08	1.20325e+08	1.33372e+08	1.58989e+08	1.37369e+08	1.61183e+08	8.49327e+07	9.82084e+07	1.06655e+08
A0A0A5P5W6	C. freundii	5.05667e+07	4.73018e+07	4.36646e+07	6.73023e+07	6.42776e+07	7.02115e+07	3.51951e+07	3.6956e+07	3.47914e+07
A0A0A5P617	C. freundii	2.72421e+08	3.30208e+08	2.88776e+08	3.95175e+08	3.54611e+08	3.90487e+08	1.56685e+08	1.46905e+08	1.47834e+08
A0A0A5P687	C. freundii	2.3865e+07	2.18242e+07	2.33955e+07	2.33771e+07	2.29067e+07	2.76852e+07	1.25912e+07	1.30551e+07	1.1862e+07
A0A0A5P6E1	C. freundii			968721	853234	840576
A0A0A5P6G2	C. freundii	4.41873e+06	4.59429e+06	4.79477e+06	8.39982e+06	7.62413e+06	9.25277e+06	5.6195e+06	4.58702e+06	5.00995e+06
A0A0A5P6W0	C. freundii	5.40401e+06	5.40094e+06	4.97678e+06	1.44396e+07	1.03696e+07	1.13665e+07	3.99074e+06	2.75035e+06
A0A0A5P7I0	C. freundii	1.81828e+06	3.45185e+06	2.73039e+06	5.97468e+06	4.37074e+06	4.82968e+06	2.12565e+06	1.49312e+06	1.59134e+06
A0A0A5P7M2	C. freundii	677016	586787	566789	1.20633e+06	1.30475e+06	1.12302e+06	398633	420120	503587
A0A0A5P7S7	C. freundii	1.75412e+07	1.51162e+07	1.66588e+07	1.9673e+07	2.34228e+07	2.21356e+07	1.15799e+07	1.22392e+07	1.0744e+07
A0A0A5P818	C. freundii	1.15458e+06	1.88676e+06		2.05359e+06	2.16686e+06	1.49293e+06	918202	1.49985e+06	1.41433e+06
A0A0A5P8C2	C. freundii	1.89118e+08	1.76295e+08	1.99112e+08	2.21807e+08	2.34908e+08	2.00386e+08	1.43826e+08	2.24341e+08	2.11921e+08
A0A0A5P8C5	C. freundii	2.58445e+08	2.40922e+08	2.51343e+08	3.33567e+08	3.31059e+08	3.19175e+08	1.66107e+08	1.76953e+08	1.76078e+08
A0A0A5P8D4	C. freundii	7.10344e+08	7.26755e+08	6.74319e+08	7.76035e+08	6.99386e+08	7.24513e+08	5.50286e+08	5.3279e+08	5.11649e+08
A0A0A5P8E7	C. freundii	1.72556e+08	1.80168e+08	1.75182e+08	1.37429e+08	1.17918e+08	1.24146e+08	9.3547e+07	8.39163e+07	6.99233e+07
A0A0A5P8F3	C. freundii	3.71015e+07	3.30352e+07	3.38679e+07	3.84427e+07	4.33518e+07	4.90615e+07	2.5145e+07	3.15018e+07	3.68324e+07
A0A0A5P8G2	C. freundii	4.46501e+06	4.71722e+06	5.60277e+06	9.03306e+06	8.2349e+06	9.35751e+06	6.35302e+06	5.0801e+06	5.88093e+06
A0A0A5P8L4	C. freundii	2.33261e+09	2.27934e+09	2.30842e+09	1.99468e+09	1.77919e+09	1.98893e+09	1.41729e+09	1.55514e+09	1.3796e+09
A0A0A5P8P4	C. freundii	2.67362e+06	1.96226e+06	1.92145e+06	2.88935e+06	1.91617e+06	2.21387e+06	640845	1.73751e+06	1.63603e+06
A0A0A5P8P8	C. freundii	3.41361e+06	2.02798e+06	2.79847e+06	5.2959e+06	5.00491e+06	5.07375e+06	2.2954e+06	2.41735e+06	3.16312e+06
A0A0A5P916	C. freundii	1.26169e+07	9.60151e+06	9.00443e+06	1.5327e+07	1.29759e+07	2.0533e+07	7.07068e+06	5.33791e+06	5.89139e+06
A0A0A5P934	C. freundii	1.24085e+08	1.31373e+08	1.31386e+08	2.20134e+08	1.89243e+08	2.15137e+08	6.72814e+07	6.88984e+07	8.68112e+07
A0A0A5P957	C. freundii	1.04533e+06	1.59966e+06	1.49298e+06	1.62408e+06	979501	1.12334e+06	309580	836400	435070
A0A0A5P9D6	C. freundii	5.82203e+07	6.55744e+07	6.27115e+07	8.6938e+07	8.78082e+07	9.63485e+07	3.82467e+07	4.08775e+07	4.37126e+07
A0A0A5P9K5	C. freundii	2.30554e+08	2.12012e+08	2.05157e+08	2.17695e+08	2.61073e+08	1.92246e+08	1.26279e+08	1.07396e+08	1.62287e+08
A0A0A5P9R6	C. freundii	8.62264e+07	9.48246e+07	9.01482e+07	2.04785e+08	2.14621e+08	2.15748e+08	5.38208e+07	4.37855e+07	5.87504e+07
A0A0A5P9T8	C. freundii	8.6693e+07	7.47788e+07	8.03014e+07	2.02812e+08	1.65587e+08	1.69929e+08	7.30963e+07	4.96299e+07	8.40314e+07
A0A0A5P9X8	C. freundii	2.48897e+09	2.35722e+09	2.51349e+09	2.99458e+09	2.69309e+09	2.72546e+09	1.88922e+09	1.96335e+09	1.94761e+09
A0A0A5P9Z2	C. freundii	4.93113e+07	5.44784e+07	5.17842e+07	1.12661e+08	1.17677e+08	1.07871e+08	3.14119e+07	2.84699e+07	2.67797e+07
A0A0A5PA23	C. freundii	7.9988e+07	8.89805e+07	7.28468e+07	1.1698e+08	1.25602e+08	1.14531e+08	5.23365e+07	5.57551e+07	6.70379e+07
A0A0A5PA35	C. freundii	3.72618e+08	3.8824e+08	3.79319e+08	2.89313e+08	2.59747e+08	2.58794e+08	2.15488e+08	2.42459e+08	1.98839e+08
A0A0A5PA40	C. freundii	2.97207e+06	2.54734e+06	2.84996e+06	6.67983e+06	6.48292e+06	6.55738e+06	1.90401e+06	2.01491e+06	1.81096e+06
A0A0A5PA54	C. freundii	1.51395e+07	1.59499e+07	1.74442e+07	2.62511e+07	2.64534e+07	2.5718e+07	1.01503e+07	1.04345e+07	1.00014e+07
A0A0A5PA65	C. freundii	8.92965e+07	8.42597e+07	6.07535e+07	1.13194e+08	9.47577e+07	1.05659e+08	4.89933e+07	8.63446e+07	6.59861e+07
A0A0A5PAK0	C. freundii	5.53307e+07	3.38373e+07	3.75124e+07	4.78861e+07	4.04287e+07	4.75921e+07	3.73609e+07	2.45369e+07	2.36756e+07
A0A0A5PB74	C. freundii	1.16102e+07	1.9456e+07	1.15477e+07		9.07821e+06		9.46756e+06		1.02036e+07
A0A0A5PB87	C. freundii	8.76428e+07	7.19032e+07	6.07178e+07	1.6472e+08	1.61887e+08	1.78661e+08	5.36905e+07	3.94822e+07	6.08427e+07
A0A0A5PBI0	C. freundii	6.29791e+06	4.96211e+06	4.6012e+06	3.67887e+06	4.1868e+06	3.80042e+06	2.96967e+06	3.76817e+06	3.03911e+06
A0A0A5PBT5	C. freundii	4.1845e+08	4.09522e+08	3.99891e+08	4.17414e+08	3.79841e+08	4.02158e+08	2.8715e+08	3.09437e+08	2.87167e+08
A0A0A5PBU9	C. freundii	1.76863e+09	1.87272e+09	1.67039e+09	1.86285e+09	1.53769e+09	1.70857e+09	1.18492e+09	1.12674e+09	1.09196e+09
A0A0A5PC54	C. freundii	1.90059e+08	2.09184e+08	1.61187e+08	3.95772e+08	3.15764e+08	3.42553e+08	1.14261e+08	1.32847e+08	1.16077e+08
A0A0A5PC67	C. freundii	2.66794e+08	2.53539e+08	2.85032e+08	2.75666e+08	2.91917e+08	2.88721e+08	1.53488e+08	1.70017e+08	1.25209e+08
A0A0A5PCL1	C. freundii	2.74928e+07	2.92968e+07	3.56098e+07	5.15212e+07	4.87651e+07	4.03927e+07	1.92792e+07	1.76498e+07	2.17425e+07
A0A0A5PCQ0	C. freundii	5.37285e+07	4.91945e+07	4.5874e+07	7.40121e+07	7.64109e+07	8.11107e+07	4.40901e+07	4.19479e+07	3.92487e+07
A0A0A5PCZ2	C. freundii	1.54732e+07	1.74995e+07	1.45687e+07	3.79498e+07	3.30481e+07	3.53488e+07	1.23837e+07	1.79493e+07	1.29523e+07
A0A0A5PD05	C. freundii	8.25329e+07	9.64707e+07	9.27895e+07	1.14895e+08	1.18853e+08	1.15462e+08	7.06707e+07	6.39685e+07	6.6106e+07
A0A0A5PD12	C. freundii	4.32165e+06	3.59043e+06	4.86478e+06	1.16684e+07	7.59427e+06	6.34245e+06	3.18309e+06	1.61486e+06	2.6311e+06
A0A0A5PDE8	C. freundii	3.1961e+06	3.1086e+06	2.92873e+06	6.58759e+06	6.36294e+06	6.78877e+06	1.60739e+06	1.65714e+06	1.3307e+06
A0A0A5PDG9	E. asburiae	4.98015e+06		7.64113e+06					3.14417e+06
A0A0A5PDM0	C. freundii	2.65965e+07	2.43504e+07	2.48534e+07	5.14478e+07	5.28368e+07	5.04447e+07	1.59918e+07	1.63506e+07	1.43466e+07
A0A0A5PDW5	C. freundii	7.14058e+07	8.90409e+07	1.01126e+08	1.50057e+08	1.29823e+08	1.52897e+08	5.5913e+07	5.3724e+07	5.80982e+07
A0A0A5PDX8	C. freundii	3.90636e+07	3.558e+07	2.63366e+07	6.99184e+07	5.87464e+07	7.13118e+07	3.21155e+07	5.1804e+07	2.67259e+07
A0A0A5PE55	C. freundii	2.25389e+07	2.30363e+07	2.23399e+07	3.41974e+07	3.57078e+07	3.59906e+07	2.5001e+07	2.18261e+07	2.05315e+07
A0A0A5PEJ6	C. freundii	3.42091e+07	2.92775e+07	3.46898e+07	5.46217e+07	5.19271e+07	5.45046e+07	2.05209e+07	1.05412e+07	2.13433e+07
A0A0A5PEK8	E. asburiae	2.26225e+08	2.41606e+08	2.10923e+08	9.96917e+07	8.38853e+07	8.88843e+07	1.27064e+08	1.27844e+08	1.33391e+08
A0A0A5PF99	C. freundii	6.79094e+07	8.00247e+07	7.11569e+07	1.10061e+08	9.57324e+07	1.05472e+08	5.37456e+07	4.64825e+07	4.49766e+07
A0A0A5QV35	C. freundii	1.33485e+07	1.45192e+07	1.79454e+07	3.0952e+07	3.14658e+07	3.04818e+07	8.41079e+06	9.44087e+06	6.85388e+06
A0A0A5QVP7	C. freundii	5.13767e+08	5.12681e+08	4.81087e+08	7.27909e+08	6.59124e+08	6.62129e+08	2.98034e+08	3.24422e+08	2.78608e+08
A0A0A5QW10	C. freundii	2.58423e+07	3.51276e+07	5.4319e+07	8.62965e+07	8.09577e+07	7.53927e+07		3.85821e+07
A0A0A5QW40	C. freundii	5.50378e+06	6.21255e+06	5.98635e+06	1.41762e+07	1.13856e+07	1.2765e+07	5.50547e+06	4.93623e+06	5.09706e+06
A0A0A5QWC6	C. freundii	5.57514e+07	5.81731e+07	6.2169e+07	1.02007e+08	9.74141e+07	1.10689e+08	5.06773e+07	3.5639e+07	3.72619e+07
A0A0A5QXL8	C. freundii	3.30602e+08	3.1295e+08	3.14647e+08	4.17627e+08	4.46188e+08	4.21968e+08	2.39575e+08	2.33482e+08	2.54388e+08
A0A0A5QYD7	C. freundii	7.80061e+06	5.21773e+06	8.70908e+06	6.30639e+06	4.76135e+06	6.78202e+06	2.89147e+06	3.21642e+06	3.46768e+06
A0A0A5QYF3	C. freundii	6.85739e+07	6.29674e+07	7.23953e+07	1.09904e+08	1.16744e+08	8.47657e+07	3.82089e+07	3.63686e+07	4.0947e+07
A0A0A5QZN3	C. freundii	8.57796e+06	9.49395e+06	9.60695e+06	1.51299e+07	1.57855e+07	1.57818e+07	7.54121e+06	5.53764e+06	6.07152e+06
A0A0A5R091	C. freundii	566096	640849	349423	773239	1.17894e+06	956047	470287	384951	792575
A0A0A5R1H4	C. freundii	6.4498e+07	7.03743e+07	6.12479e+07	5.9501e+07	7.05961e+07	6.75782e+07	4.05224e+07	4.5901e+07	4.68704e+07
A0A0A5R1I5	C. freundii	2.44539e+08	2.86821e+08	2.8254e+08	2.16773e+08	2.08242e+08	2.23815e+08	1.91463e+08	2.27596e+08	1.8153e+08
A0A0A5R220	C. freundii	7.06001e+06	4.76697e+06	8.57343e+06	9.11347e+06	7.77987e+06	6.82084e+06	3.38734e+06	3.78054e+06	3.22293e+06
A0A0A5R445	C. freundii	7.7876e+06	7.74204e+06	6.02031e+06	1.34653e+07	1.11616e+07	1.17046e+07	4.23997e+06	4.62834e+06	4.42178e+06
A0A0A5R451	C. freundii	60627.2	55027.3	67186.9	133849	130924	69511.5
A0A0A5R463	C. freundii	2.50571e+07	2.69078e+07	2.36138e+07	2.64812e+07	2.60698e+07	2.4358e+07	1.9023e+07	1.91152e+07	1.7487e+07
A0A0A5R5E3	C. freundii	1.65129e+07	1.76805e+07	2.09259e+07	3.22696e+07	3.05962e+07	3.32029e+07	1.45721e+07	1.18468e+07	1.27312e+07
A0A0A5R5F0	C. freundii	1.38079e+07	1.47008e+07	2.05545e+07	2.90417e+07	3.04494e+07	3.01751e+07	1.36253e+07	1.2006e+07	1.24877e+07
A0A0A5R5U7	C. freundii	1.32339e+07	8.95043e+06	1.66187e+07	2.34265e+07	2.49509e+07	2.407e+07	2.83196e+07	2.59856e+07	2.38586e+07
A0A0A5R661	C. freundii	3.10038e+07	2.90543e+07	3.16208e+07	4.73996e+07	4.94246e+07	4.26439e+07	2.84089e+07	2.58782e+07	2.44493e+07
A0A0A5R6Y9	C. freundii	6.91105e+06	7.78449e+06	4.11393e+06	1.3677e+07	1.32941e+07	1.29504e+07	4.13068e+06	4.35145e+06	1.77108e+06
A0A0A5SN48	C. freundii	1.26526e+07	1.11636e+07	1.27346e+07	1.8342e+07	2.07766e+07	1.79125e+07	8.80058e+06	6.88399e+06	7.43448e+06
A0A0A5SNE4	C. freundii	1.80026e+07	1.43194e+07	1.47464e+07	1.53327e+07	1.55622e+07	1.75205e+07	1.30334e+07	1.27428e+07	1.07165e+07
A0A0A5SPB9	C. freundii	70017.9	75178.7	59846.2	162969	141264	123257	52117.2	48878.2	48303.2
A0A0A5SPD0	C. freundii	6.35686e+06	7.96252e+06	9.63724e+06	1.04535e+07	9.10262e+06	8.68809e+06	5.49672e+06	6.67396e+06	7.89848e+06
A0A0A5SPF8	C. freundii	1.48097e+07	1.97267e+07	1.81929e+07	3.27742e+07	4.40493e+07	4.06892e+07	1.62944e+07	1.04507e+07	9.45852e+06
A0A0A5SPS9	C. freundii	1.36218e+08	1.49214e+08	1.37396e+08	1.60739e+08	1.69734e+08	1.82e+08	1.0715e+08	1.04818e+08	1.1577e+08
A0A0A5SPT7	C. freundii	6.96015e+06	5.2371e+06	7.68122e+06	1.06411e+07	8.26943e+06	1.08805e+07	3.50472e+06	3.2474e+06	3.79812e+06
A0A0A5SPZ1	C. freundii	7.65202e+06	6.32612e+06	7.52094e+06	1.8732e+07	1.711e+07	1.70404e+07	4.09476e+06	5.40543e+06	5.40199e+06
A0A0A5SPZ2	C. freundii	2.67001e+07	2.70179e+07	2.64395e+07	3.20888e+07	2.97045e+07	3.45527e+07	2.16489e+07	2.23959e+07	2.47861e+07
A0A0A5SQA4	C. freundii	2.02327e+07	1.68406e+07	1.36981e+07	3.36025e+07	2.72748e+07	2.92906e+07	1.37887e+07	1.24527e+07	1.21094e+07
A0A0A5SQD4	C. freundii	8.54672e+07	9.181e+07	1.32277e+08	1.26409e+08	1.34886e+08	1.11943e+08	5.08257e+07	3.54261e+07	4.98626e+07
A0A0A5SQK0	C. freundii	1.80086e+06	2.1528e+06	1.99258e+06	1.5142e+06	1.36224e+06	1.33519e+06	1.41963e+06	1.16928e+06	1.22458e+06
A0A0A5SR83	C. freundii	73362	50019.8	56837.1	172576	152608	141601	43347.4	37448	48694.3
A0A0A5SRB5	C. freundii	3.30147e+07	4.02033e+07	3.54971e+07	5.59413e+07	5.37572e+07	6.16181e+07	2.8916e+07	2.0676e+07	3.35654e+07
A0A0A5SRH6	C. freundii	2.74624e+08	2.79598e+08	2.67195e+08	2.9958e+08	2.68324e+08	2.55729e+08	1.54415e+08	1.59859e+08	1.58387e+08
A0A0A5SRI4	C. freundii	1.01255e+08	9.07395e+07	9.37603e+07	1.97674e+08	2.04316e+08	1.97756e+08	4.63922e+07	5.75988e+07	5.56739e+07
A0A0A5SRK4	C. freundii	1.34168e+08	1.55393e+08	1.33604e+08	2.99727e+08	3.08052e+08	2.71036e+08	8.54001e+07	8.84082e+07	8.3272e+07
A0A0A5SRN0	C. freundii	3.31843e+08	3.29426e+08	3.14075e+08	4.70178e+08	4.5089e+08	4.39596e+08	2.08407e+08	2.19189e+08	2.11099e+08
A0A0A5SRP5	C. freundii	2.81175e+07	2.43253e+07	2.07713e+07	2.66131e+07	2.56912e+07	2.84141e+07	1.22558e+07	1.37423e+07	1.68392e+07
A0A0A5SRP8	C. freundii	6.79391e+08	6.67418e+08	6.62685e+08	1.10797e+09	1.05374e+09	9.74727e+08	4.29124e+08	3.63815e+08	4.42302e+08
A0A0A5SRQ0	C. freundii	3.3248e+06	2.69794e+06	3.29715e+06	5.10463e+06	4.14115e+06	4.49316e+06	2.14701e+06	1.62775e+06	1.73041e+06
A0A0A5SRU1	C. freundii	5.2069e+07	4.64298e+07	4.0154e+07	5.30896e+07	7.51643e+07	4.82364e+07	3.2486e+07	3.85437e+07	3.29621e+07
A0A0A5SRU2	C. freundii	5.89703e+07	4.20437e+07	5.03615e+07	1.08526e+08	9.28534e+07	7.99341e+07	3.28334e+07	2.14877e+07	2.44099e+07
A0A0A5SS00	C. freundii	1.93646e+08	2.03856e+08	1.98218e+08	1.92132e+08	1.92288e+08	1.82942e+08	1.15319e+08	1.42225e+08	1.53247e+08
A0A0A5SS62	C. freundii	1.97369e+06	2.61915e+06	1.83933e+06	2.19365e+06	3.05135e+06	2.18888e+06
A0A0A5SSI1	C. freundii	1.04753e+07	7.73665e+06	1.14994e+07	1.57603e+07	1.71031e+07	1.47352e+07	9.11186e+06	5.85091e+06	6.26638e+06
A0A0A5SSK6	C. freundii	5.00479e+07	4.40593e+07	4.75444e+07	4.24089e+07	4.49941e+07	4.46758e+07	3.19736e+07	2.51476e+07	3.02659e+07
A0A0A5SSM0	C. freundii	1.69493e+07	1.60505e+07	1.43127e+07	2.50152e+07	2.3098e+07	2.55553e+07	1.15293e+07	1.56989e+07	1.55293e+07
A0A0A5SSN3	C. freundii	2.79531e+08	3.266e+08	3.00643e+08	3.46296e+08	3.29921e+08	3.18004e+08	2.33972e+08	2.05992e+08	2.40758e+08
A0A0A5SST2	C. freundii	5.65172e+07	6.06204e+07	6.02611e+07	4.83862e+07	5.39904e+07	4.34012e+07	4.05176e+07	3.66112e+07	4.0648e+07
A0A0A5SSU8	C. freundii	2.28054e+07	2.18273e+07	2.4003e+07	4.92074e+07	3.60684e+07	4.58709e+07	1.45897e+07	1.28405e+07	1.06144e+07
A0A0A5ST18	C. freundii	1.81988e+07	1.78894e+07	1.85924e+07	2.17305e+07	1.64938e+07	1.9919e+07	1.39503e+07	1.53488e+07	1.41971e+07
A0A0A5ST39	C. freundii	829055	898165	679428	662145	594555	459870	709233	844016	1.04661e+06
A0A0A5ST89	C. freundii	2.61683e+08	3.03605e+08	2.86398e+08	5.41119e+08	5.43188e+08	5.51965e+08	2.36157e+08	3.05275e+08	3.07673e+08
A0A0A5ST93	C. freundii	1.71374e+08	1.53162e+08	1.25423e+08	2.16504e+08	2.25084e+08	1.97388e+08		1.64178e+08
A0A0A5STG7	C. freundii	2.19614e+06	2.82656e+06	2.81218e+06	6.80183e+06	5.74257e+06	6.31799e+06	2.06915e+06	1.40915e+06	1.54765e+06
A0A0A5STL5	C. freundii	7.07214e+06	7.74319e+06	6.79494e+06	1.30243e+07	1.15144e+07	1.18698e+07	4.46725e+06	3.83337e+06	4.43002e+06
A0A0A5STL8	C. freundii	9.72702e+06	1.05454e+07	8.55789e+06	9.57882e+06	1.21577e+07	8.79696e+06	9.08966e+06	8.00025e+06	8.94919e+06
A0A0A5STN3	C. freundii	6.45642e+06	5.64676e+06	5.86292e+06	1.18997e+07	1.08186e+07	1.164e+07	2.52079e+06	2.86331e+06	1.6974e+06
A0A0A5STU2	C. freundii	5.54451e+08	5.15403e+08	5.05243e+08	5.98839e+08	6.5935e+08	5.70384e+08	2.84942e+08	3.07632e+08	3.01389e+08
A0A0A5STW6	C. freundii	1.90546e+08	1.66238e+08	1.5693e+08	2.80543e+08	2.20784e+08	2.44433e+08	1.11992e+08	1.02781e+08	1.07398e+08
A0A0A5SU05	C. freundii	1.00609e+09	1.14288e+09	1.25636e+09	1.33965e+09	1.34079e+09	1.24212e+09	7.0821e+08	6.62098e+08	7.04195e+08
A0A0A5SU81	C. freundii	2.06232e+06	2.49559e+06	2.44986e+06	4.48114e+06	4.322e+06	4.43136e+06	2.1719e+06	1.78549e+06
A0A0A5SU96	C. freundii	4.46925e+06	4.58374e+06	4.20747e+06	9.2126e+06	9.44152e+06	9.62945e+06	2.47986e+06	2.54981e+06	1.77114e+06
A0A0A5SUF1	C. freundii	3.95315e+07	5.33446e+07	4.6641e+07	1.09776e+08	9.57349e+07	9.09578e+07	3.47962e+07	3.12071e+07	2.73398e+07
A0A0A5SUJ8	C. freundii	1.93675e+07	1.85382e+07	1.98659e+07	2.55581e+07	2.65283e+07	2.75813e+07	1.87624e+07	1.97883e+07	2.38558e+07
A0A0A5SUK6	C. freundii	1.20505e+07	1.08389e+07	9.82974e+06	1.45163e+07	1.21537e+07	1.29096e+07	5.47957e+06	6.15257e+06	5.71902e+06
A0A0A5SUP2	C. freundii	8.66418e+06	1.51813e+07	1.66562e+07	1.67056e+07	1.86871e+07	1.47005e+07	9.53418e+06	1.36294e+07	1.03025e+07
A0A0A5SUR2	C. freundii	2.73406e+08	2.87528e+08	2.97836e+08	4.15895e+08	3.70072e+08	3.99288e+08	1.79046e+08	1.75659e+08	1.43248e+08
A0A0A5SV41	C. freundii	2.16322e+07	2.21814e+07	1.74074e+07	1.5641e+07	1.40114e+07	1.64392e+07	1.22485e+07	1.21579e+07	1.21333e+07
A0A0A5SV54	C. freundii	3.46288e+07	3.3008e+07	3.30759e+07	5.34273e+07	5.21645e+07	5.03384e+07	1.97905e+07	2.49445e+07	2.18582e+07
A0A0A5SV67	C. freundii	1.63188e+06	3.96294e+06	2.30483e+06	5.09551e+06	2.83882e+06	2.94462e+06		2.29339e+06	1.32976e+06
A0A0A5SV98	C. freundii	4.13411e+06	4.68937e+06	4.66808e+06	8.60001e+06	7.44786e+06	9.10615e+06	4.14208e+06	4.70583e+06	3.75731e+06
A0A0A5SVG1	C. freundii	5.02131e+06	4.73626e+06	4.2738e+06	4.58696e+06	6.02658e+06	6.48516e+06	1.82923e+06	3.96132e+06	2.71715e+06
[truncated: 14,850 more rows]

## Sheet: PEAKS peptide
protein	organism	peptide	TMT10-126	TMT10-127N	TMT10-127C	TMT10-128C	TMT10-129N	TMT10-129C	TMT10-130N	TMT10-130C	TMT10-131
[truncated: 62,396 more rows]

[truncated: 2 more sheets: MaxQuant peptide, FragPipe peptide]
