# Supplementary material for: Data-independent acquisition boosts quantitative metaproteomics for deep characterization of gut microbiota
Source: NPJ Biofilms Microbiomes. 2023 Jan 24;9:4. doi: 10.1038/s41522-023-00373-9 (PMC9873935; doi:10.1038/s41522-023-00373-9)
Supplement: Supplementary file 5 — Data Set 3 [file 41522_2023_373_MOESM5_ESM.xlsx]

## Sheet: directDIA protein
Supplementary Data 3: Quantification results of proteins and peptides from the 12 species mixed samples by DIA.
protein	organism	YS-194-DIA-1.raw	YS-194-DIA-1_20200620233957.raw	YS-194-DIA-1_20200621022500.raw	YS-194-DIA-2.raw	YS-194-DIA-2_20200621094425.raw	YS-194-DIA-2_20200621122928.raw	YS-194-DIA-3.raw	YS-194-DIA-3_20200621194833.raw	YS-194-DIA-3_20200621223326.raw
A0A094X046;A0A0H3FQG1;A6TCI1;P0A7Y2	E. asburiae;K. aerogenes;K. pneumoniae;E. coli	161248	268176	106987	148901	136583	144713	231616	235575	212204
A0A094XD57	E. asburiae	1.91386e+06	1.91863e+06	1927412	1687157	1.69033e+06	1.79264e+06	521177	691891	691298
A0A094XDN2;A0A0H3FKI1;A6TEW3	E. asburiae;K. aerogenes;K. pneumoniae	8014405	7.7003e+06	7.60158e+06	2.65307e+06	2.55198e+06	2745736	5.32301e+06	5.25944e+06	4.58858e+06
A0A094XDV2;P0A7U5	E. asburiae;E. coli	2487733	2.30765e+06	2.05224e+06	1372660	1348406	1.28056e+06	1.00415e+06	963012	924308
A0A094XPH7	E. asburiae	216985	239793	229970	25776.9	20497	26708	79402.4	97789.5	91063.1
A0A094XQR6	E. asburiae	258032	374353	326120	29077	51170.1	47436.1	68762.2	99571	98196.6
A0A094XYF7;A0A0H3FTP7;A6T6F7;V5YNV8	E. asburiae;K. aerogenes;K. pneumoniae;C. freundii	1.50616e+06	1.52095e+06	1.55174e+06	1.8773e+06	1.8963e+06	1.95176e+06	1.20318e+06	1.23316e+06	1.22792e+06
A0A094YK11;A0A0A5PAP9;A0A0H3FQR3;A6THB3;J7UAZ4;P0A7T9	E. asburiae;C. freundii;K. aerogenes;K. pneumoniae;M. morganii;E. coli	14811598	14372642	14693175	10435921	10476094	10103822	11784242	12800694	12174852
A0A094Z7M3	E. asburiae	1.12414e+06	1.11564e+06	1.14876e+06	573715	707209	682811	989422	1.01159e+06	1.04199e+06
A0A094ZD25;P0A8B7	E. asburiae;E. coli	415217	355410	375093	315147	259039	262587	259926	127695	189806
A0A095A983	E. asburiae	1.95732e+06	1.92727e+06	2028577	944588	964989	969690	1477142	1520000	1.44438e+06
A0A095A9A1;A0A0A5T105;J7TFF3	E. asburiae;C. freundii;M. morganii	4488961	4.59885e+06	4.15116e+06	4.31988e+06	4.23467e+06	4003258	2226680	2.0849e+06	2.06913e+06
A0A097V2E8;A0A0A5SRN4;A0A0H3FN70;P0A7S5	E. asburiae;C. freundii;K. aerogenes;E. coli	8380278	8697338	9843418	11337957	11298522	11001205	6255397	5593241	5.93438e+06
A0A0A5MA24	E. asburiae	3.70515e+06	3.82377e+06	3.62652e+06	1.87553e+06	1.77552e+06	1.6446e+06	2.16647e+06	2.33977e+06	2.32839e+06
A0A0A5MD68;A0A0H3FPS9;Q8XCZ8	E. asburiae;K. aerogenes;E. coli	205938	179423	202369	150459	121203	107350	35703.5	83691.6	85465
A0A0A5MDS5	E. asburiae	695596	610203	606286	123010	99355.9	112334	242442	224130	238421
A0A0A5MDV8	E. asburiae	997881	1.04541e+06	1.02698e+06	190064	281993	316659	500099	452784	417840
A0A0A5MDW2	E. asburiae	920980	888536	855074	1.06047e+06	950965	959084	558549	592895	622763
A0A0A5ME71	E. asburiae	913422	1.02332e+06	867141	204024	216427	163439	555434	606388	545038
A0A0A5ME76	E. asburiae	457569	549194	356960	395798	448416	359288	186425	271126	272643
A0A0A5MES0	E. asburiae	879523	865340	948018	53616.5	45419.3	80147.8	445710	468781	500735
A0A0A5MGD5	E. asburiae	183288	178102	175029		18300.1	18214.2	82820.9	84083.5	90510
A0A0A5MGG5;A0A0A5UN91;P0AA27	E. asburiae;C. freundii;E. coli	4.416e+06	4701794	4488188	5.41973e+06	6.30136e+06	6.20339e+06	2.61684e+06	2.68347e+06	2.5839e+06
A0A0A5MIQ0;A0A0D7M2K3;A0A0H3FLS2;A6TDG6;P0A778	E. asburiae;C. freundii;K. aerogenes;K. pneumoniae;E. coli	41861	40549.7	33488.1	63217.8	48810.7	79563.9	68999.8	52246.7	70197.4
A0A0A5MJW4;A0A0H3FY12;A6TAY9;P69803	E. asburiae;K. aerogenes;K. pneumoniae;E. coli	91747.5	131243	92749	94252.8	94203.8	100799	37023.3	38716.2	35226.1
A0A0A5NZ96;P0A9Q3	C. freundii;E. coli	2496935	2.42168e+06	2.63412e+06	2.36242e+06	2.36581e+06	2.41835e+06	1.49237e+06	1652958	1.52495e+06
A0A0A5NZQ4;A6T501	C. freundii;K. pneumoniae	627510	775590	717021	1.00116e+06	939706	1.0553e+06	404433	561281	438517
A0A0A5P0D6	C. freundii	226166	253884	263523	744284	723801	730965	144548	163781	153812
A0A0A5P0F8	C. freundii	309781	328742	313179	846623	852890	802993	176003	196545	153219
A0A0A5P0W7	C. freundii	849115	901431	874014	981709	1.01695e+06	966802	543219	520988	505923
A0A0A5P111	C. freundii	382613	392563	392770	490747	483007	497615	255593	226402	234444
A0A0A5P140	C. freundii	1.55263e+06	1.37477e+06	1.34646e+06	1.32199e+06	1.38792e+06	1.55009e+06	497951	574618	561670
A0A0A5P182	C. freundii	352608	340188	303062	647293	649305	571951	216432	214450	220616
A0A0A5P1F7	C. freundii	5690854	5.53437e+06	6185122	16442367	15959245	15478239	3.49027e+06	3.3332e+06	3.61501e+06
A0A0A5P1L8	C. freundii	22715.8	40129.6	31864.5	50838.4	88124.5	101805			1.24652
A0A0A5P1P6;P0AAZ9	C. freundii;E. coli	556367	464418	435912	832464	668091	776359	26322.8	87706.6	93704.4
A0A0A5P291	C. freundii	277153	151529	194422	332540	299160	369656	165262	165318	99684.7
A0A0A5P2D7;A0A0H3FUC2;A0A263VKN5;A6T7H5;P0ADC5	C. freundii;K. aerogenes;E. asburiae;K. pneumoniae;E. coli	271009	523313	211093	169993		199651	218260	201010	238756
A0A0A5P2P7;A0A0D9J439;A0A0H3FRQ1;A6TAI5;P0A7Q2	C. freundii;E. asburiae;K. aerogenes;K. pneumoniae;E. coli	2.40061e+06	2.77996e+06	2.30326e+06	2.33338e+06	2390747	2383398	2217552	2266033	2.05857e+06
A0A0A5P300;A0A0H3FS43;A0A0H3JHJ2;A6T9Y0	C. freundii;K. aerogenes;E. coli;K. pneumoniae	148364	135314	129950	125121	139948	73863.9	51473.2	48527.5	49099.4
A0A0A5P3R6	C. freundii	208531	212006	238474	103609	138476	103762	98636.5	119175	123822
A0A0A5P3T4	C. freundii	199229	163934	151060	439925	397738	391133	85641.6	54913.8	40716.5
A0A0A5P3V3	C. freundii	2.48723e+06	2.33511e+06	2.29634e+06	2.92959e+06	2.96195e+06	2.76635e+06	1.6019e+06	1563558	1.52081e+06
A0A0A5P444	C. freundii	628102	743822	724758	1.1455e+06	1.06097e+06	1.00983e+06	479673	516333	415070
A0A0A5P4L1	C. freundii	104183	117154	99029.1	260532	270821	264584	47892.6	33458.9	43082.8
A0A0A5P595	C. freundii	33989.4	6593.75	19135.5	116636	124114	70116.6	#NUM!	1543.97	15554.5
A0A0A5P5R6	C. freundii	258036	261281	282418	306462	280364	262661	189228	188030	159412
A0A0A5P5W6	C. freundii	71019.2	99741.1	107791	258087	257485	337448	1390.15	8510.19	11700.2
A0A0A5P617	C. freundii	7.07375e+06	7.23365e+06	7087484	11577311	11619447	11408729	3.92542e+06	3.78068e+06	3.88789e+06
A0A0A5P687;Q8X8T4	C. freundii;E. coli	492102	531154	480511	561145	611703	610582	273979	254115	246955
A0A0A5P6G9;A0A0H3FLM8;A0A0J0G0Y0;A6TD44	C. freundii;K. aerogenes;E. asburiae;K. pneumoniae	608023	539937	563216	571640	595475	516506	353126	369752	317233
A0A0A5P6N6	C. freundii	176056	164226	146442	144787	173250	140909	48351.9	79743.9	70433.4
A0A0A5P6W0	C. freundii	321241	335536	346529	601158	500125	569590	67058	141105	164116
A0A0A5P789;A0A0F3ZFK3;A0A0H3FS77;A6T8L5;P0AA33	C. freundii;E. asburiae;K. aerogenes;K. pneumoniae;E. coli	39590.2	41381.6	56848.1	10797.9	7669.87	8748.72	#NUM!		#NUM!
A0A0A5P7M2;A0A0D9ITW3;A0A0H3FIP5;A6TCL5;J7TME4;P0A875;Q9HXQ1	C. freundii;E. asburiae;K. aerogenes;K. pneumoniae;M. morganii;E. coli;P. aeruginosa	270406	236045	285993	208695	143747	219911	194042	127477
A0A0A5P7S7;A0A0F3ZCW5;A0A0H3FR24;A0A0H3JEX3	C. freundii;E. asburiae;K. aerogenes;E. coli	73268.5	81485.4	86235.9	148862	152815	148532	82542.3	81358.3	81854.2
A0A0A5P818	C. freundii	105822	109777	72916.7	192290	153220	161973	27826.8	23931.4	14040.1
A0A0A5P8C2	C. freundii	15126619	15610803	15126315	18343218	17670220	17643012	8971675	8931009	9021207
A0A0A5P8C5	C. freundii	106039	115377	85500.3	347919	349877	354478	50119.5	45377.8	64184.5
A0A0A5P8C8	C. freundii	21031586	21438230	20814888	19339300	18989332	18290242	14598903	14535912	14927741
A0A0A5P8D4;A0A0H3FN54	C. freundii;K. aerogenes	18951718	19193302	18659356	18817482	19689774	19420898	15518348	15009418	15453128
A0A0A5P8E7;A0A0H3FN63;A0A0M1FUD3;A6TEX0	C. freundii;K. aerogenes;E. asburiae;K. pneumoniae	3.10506e+06	3.08626e+06	2.99987e+06	2390918	2.3884e+06	2.50248e+06	2.38193e+06	2.25466e+06	2.28548e+06
A0A0A5P8L4;A6TC53	C. freundii;K. pneumoniae	30019284	30590476	31541342	27423946	25896778	27530342	19554648	20701228	20578510
A0A0A5P8P0;A0A0F1D988;A0A0H3FZF4;A6TBW2;P0AFF1	C. freundii;E. asburiae;K. aerogenes;K. pneumoniae;E. coli	272927	391952	382970	127265	90442.6	99965.5	220166	90690.7	193263
A0A0A5P8P8	C. freundii	477448	456333	436960	531152	562855	489570	310121	254428	320043
A0A0A5P916	C. freundii	14632.9	22038.4	24898	31735.8	69416.3	61114.2	9650.25	23260.6	9484.84
A0A0A5P934	C. freundii	2.59373e+06	2619795	2.78277e+06	3.24526e+06	3447147	3.15248e+06	1.23745e+06	1.36337e+06	1.31484e+06
A0A0A5P968;A0A0F1WSY3;A0A0H3FJU8;A6TE47;P68681	C. freundii;E. asburiae;K. aerogenes;K. pneumoniae;E. coli	5076570	4974491	5351211	4350284	4.73498e+06	4.56658e+06	5.36862e+06	5.53432e+06	5234281
A0A0A5P9D6	C. freundii	421965	391772	433567	794206	676836	747308	159657	161813	159563
A0A0A5P9J1;A0A0F1WWT9;A0A0H3FLW0;A6TEG8;P66818	C. freundii;E. asburiae;K. aerogenes;K. pneumoniae;E. coli	45109.8	73059.5	71856.9	17481.5	24933.6	12010.3	47040.6	27310.4
A0A0A5P9K5;A0A0E3AQQ7	C. freundii;E. asburiae	738645	704485	742368	734842	838545	861152	464657	509492	491773
A0A0A5P9Q1;A0A0H3FL78;A0A0J0L6G9;A6TCL4	C. freundii;K. aerogenes;E. asburiae;K. pneumoniae	13778587	14385080	13646114	10885351	10924500	10517339	8806944	8591517	7.98408e+06
A0A0A5P9R6	C. freundii	7502899	7.49195e+06	7.0713e+06	7939565	7.40024e+06	7401934	4706584	4695435	4.4631e+06
A0A0A5P9T8	C. freundii	79451512	78857072	81608704	67746480	66942404	66744728	52336328	55072620	53649696
A0A0A5P9X8	C. freundii	23989040	23870022	25706636	25863266	24786486	24968830	22118266	21995492	21730178
A0A0A5P9Y3;P66072	C. freundii;E. coli	10378333	10040039	9829090	10397203	9960376	9823310	7.401e+06	7819822	7280843
A0A0A5P9Z2	C. freundii	422817	415254	395865	967233	947642	866690	204988	189831	196130
A0A0A5P9Z7;A0A0H3FKI4;A6TEW8	C. freundii;K. aerogenes;K. pneumoniae	30811704	28978502	30800794	23374138	25734580	22319140	19799818	18408840	16751782
A0A0A5PA23	C. freundii	229538	211052	226419	665255	645708	647462	94450.1	57394.1	105932
A0A0A5PA30;P0ABE0	E. asburiae;E. coli	1.76606e+06	1.79857e+06	1.5821e+06	1.24072e+06	1.15761e+06	1.07243e+06	758546	805697	793915
A0A0A5PA35;A0A0F0V4G9;A0A0H3FKQ9;A6TEZ6	C. freundii;E. asburiae;K. aerogenes;K. pneumoniae	10060479	9977616	9905436	7.99091e+06	7.76465e+06	7.95075e+06	6.40522e+06	6.5894e+06	6409165
A0A0A5PA40	C. freundii	50198.5	50506.2	32003.6	55880.9	89254.8	69454.7	88634	88154.6	81594.2
A0A0A5PA54	C. freundii	9636.37	8022.08	11927.7	52480.7	66187.8	52517.2			1936.72
A0A0A5PA65;A0A0F0V3Q3	C. freundii;E. asburiae	1.39863e+06	1.3638e+06	1.53027e+06	1.37631e+06	1.47863e+06	1.40385e+06	806307	826482	848515
A0A0A5PAK0;A6TH65;P0A6N6	C. freundii;K. pneumoniae;E. coli	3303438	3.40458e+06	3.41052e+06	2.55334e+06	2.48113e+06	2.51224e+06	1.67435e+06	1.66792e+06	1596881
A0A0A5PAL2;A6TFH1;P0A9Y1;Q46664	C. freundii;K. pneumoniae;E. coli;K. aerogenes	4869372	5.03092e+06	4962009	2.88703e+06	2.95559e+06	2.8632e+06	2.89721e+06	3.04968e+06	3.09761e+06
A0A0A5PB74;A0A0H3FPS8;A6TGJ2	C. freundii;K. aerogenes;K. pneumoniae	341203	376185	320836	479465	418199	409009	312625	291646	289320
A0A0A5PB87	C. freundii	292684	344289	263758	878511	938028	801939	273494	303601	238749
A0A0A5PBA9;A0A0H3FPJ8	E. asburiae;K. aerogenes	492066	497580	481779	752817	743533	688602	376949	368232	356066
A0A0A5PBT0;J7TVI6;P0A7M8	C. freundii;M. morganii;E. coli	2.48906e+06	2665039	2.7936e+06	3.67869e+06	3.43989e+06	3569968	1.3697e+06	1.66314e+06	1.36864e+06
A0A0A5PBT5	C. freundii	13683104	13387376	13655767	10150086	10213227	10134594	8443949	7.79729e+06	8.36279e+06
A0A0A5PBU9	C. freundii	36561280	35030664	34857220	36138024	36469440	34686132	27216944	27357952	29213442
A0A0A5PC54	C. freundii	1128570	1.06227e+06	1110341	1.88722e+06	1852126	1.91902e+06	655822	697240	634019
A0A0A5PC67	C. freundii	4655305	4638338	4589651	9076418	9372274	9539883	2525454	2.1359e+06	2.05061e+06
A0A0A5PC75;A0A0H3FMZ7;P0A8Q2	C. freundii;K. aerogenes;E. coli	800809	735053	736967	1.12547e+06	1.18047e+06	1.08114e+06	515513	485034	430713
A0A0A5PCL1	C. freundii	140478	136266	140817	341499	320389	375899	84808	85788.9	73299.9
A0A0A5PCN9	C. freundii	142298	95896.7	110148	189481	171064	164200	39910.9	41806.8	40968.3
A0A0A5PCQ0;A6TFZ0	C. freundii;K. pneumoniae	514772	563286	533397	945301	999604	1.05385e+06	375566	301802	215144
A0A0A5PCZ2	C. freundii	1.00175e+06	950689	972348	1.16197e+06	1.14386e+06	1159773	536108	454865	501056
A0A0A5PCZ9;P0AGK6	C. freundii;E. coli	616474	575662	348441	515169	485997	425143	70376.1	66836.6	85236.1
A0A0A5PD05	C. freundii	903593	888656	874533	1.00918e+06	986161	999046	567213	561764	584142
A0A0A5PD12	C. freundii	79198.4	127684	93893.5	163921	162009	142966	44752.2	34618.3	18278.3
A0A0A5PD75;A0A0H3FM60;A0A143I0T9;A6TGE7;Q7A964	C. freundii;K. aerogenes;E. asburiae;K. pneumoniae;E. coli	285064	396041	464140	353596	313568	249224	272561	271890	161560
A0A0A5PDE8	C. freundii	56475	54205	57199.2	156796	122606	133895	38543.7	30544	29046.7
A0A0A5PDG9	E. asburiae	72547	67039.1	67008.7	49133.2	65341.1	50990.5	15741.4	10712.2	20590.8
A0A0A5PDM0	C. freundii	114917	119712	125123	384658	361628	400814	66339.4	81584.5	67950.2
A0A0A5PDW5	C. freundii	1.34722e+06	1259332	1.42822e+06	3095937	3.11474e+06	3.14218e+06	631094	678453	612766
A0A0A5PDX8	C. freundii	680863	546096	770724	1.61451e+06	1.2185e+06	1.59388e+06	370332	422601	345492
A0A0A5PE05	C. freundii	2.55185e+06	2.77535e+06	2.49359e+06	1.9548e+06	2.32206e+06	2.10896e+06	2.26918e+06	2.09397e+06	2.3128e+06
A0A0A5PE55;A0A0H3FN18;A6THF1	C. freundii;K. aerogenes;K. pneumoniae	102985	162068	120728	306624	316796	327712	231472	206127	234797
A0A0A5PEJ6	C. freundii	502113	402040	458074	1.02069e+06	1.05462e+06	1.05941e+06	201910	186806	95691.1
A0A0A5PEK8	E. asburiae	2.40496e+06	2.33157e+06	2.35898e+06	507322	483565	460914	1118316	1074951	1.15792e+06
A0A0A5PF99	C. freundii	1.72223e+06	1.77513e+06	1.81325e+06	2.34552e+06	2620006	2.63037e+06	1.08531e+06	904858	1.035e+06
A0A0A5QV35	C. freundii	3.17586e+06	3.21335e+06	3.05761e+06	3104206	3118468	3071523	2147674	2.12627e+06	2.17676e+06
A0A0A5QVP7	C. freundii	10723082	10241383	11089004	9459293	8605169	8770485	5.57705e+06	5.86499e+06	6.00145e+06
A0A0A5QVT8;P0ACF6	C. freundii;E. coli	4.409e+06	4.78311e+06	5.19122e+06	5712515	5733432	6506988	4052156	3.71934e+06	4.03439e+06
A0A0A5QW10	C. freundii	10815383	10921722	10977641	9890425	9868174	9697256	7487426	7.29596e+06	7723111
A0A0A5QWC6	C. freundii	325209	289177	256554	936890	916795	920213	165651	111952	166163
A0A0A5QX08	C. freundii	1.14783e+06	1.00816e+06	643840	1917099	2068350	1.65251e+06	377610	342118	233441
A0A0A5QXL8;A0A0F0RCT1;A0A0H3FZ76;A6T7E9	C. freundii;E. asburiae;K. aerogenes;K. pneumoniae	2.6752e+06	2985520	2832300	2.50864e+06	2.59905e+06	2.66966e+06	1.48278e+06	1.66894e+06	1.71023e+06
A0A0A5QXM3;A0A0F1JKA3;A0A0H3FZ81;A6T7F4;P0A6B0	C. freundii;E. asburiae;K. aerogenes;K. pneumoniae;E. coli	3.97988e+06	3.59196e+06	3.86379e+06	4271237	4.35833e+06	4328101	2.23498e+06	2.00537e+06	1.9496e+06
A0A0A5QY36;A0A0F1K2I3;A6TAI4;P0A7L5	C. freundii;E. asburiae;K. pneumoniae;E. coli	14297773	14149960	15021876	11821677	11278334	11538237	10051580	10608629	9416463
A0A0A5QYF3	C. freundii	1.09552e+06	1.0565e+06	1.13473e+06	1.26751e+06	1.36031e+06	1.33921e+06	712286	703155	753371
A0A0A5QZN3	C. freundii	1.89466e+06	2.07368e+06	1.91667e+06	2.98324e+06	3099451	3.17319e+06	1.22464e+06	1.34681e+06	1.28981e+06
A0A0A5R0P6	C. freundii		5973.71		21250.3	28647.8	23711.1
A0A0A5R1H4	C. freundii	897999	916210	1.00537e+06	1083405	1.08985e+06	924456	558393	360801	354266
A0A0A5R1I5;A6TCF0	C. freundii;K. pneumoniae	993830	1.02164e+06	694900	882693	774022	819303	675641	508048	223210
A0A0A5R220	C. freundii	2.47391e+06	2549487	2553816	2.0525e+06	2.12984e+06	1.99704e+06	1.47414e+06	1.4151e+06	1.49302e+06
A0A0A5R445	C. freundii	3.43308e+06	3.3813e+06	3.5495e+06	3.83091e+06	3.72809e+06	3.49327e+06	2.15806e+06	2.30755e+06	2237516
A0A0A5R451;P0AEE4	C. freundii;E. coli	174724	136803	178825	252736	320612	260725	17604.8	27574.7	16745.9
A0A0A5R463	C. freundii	467199	430448	400905	376787	400526	397846	253543	251265	236928
A0A0A5R4B5;A0A0H3FKL7;A0A0J0GG84;M1RG69;P0A7Q7	C. freundii;K. aerogenes;E. asburiae;M. morganii;E. coli	5.36443e+06	5470120	5386656	4319125	4030376	3.9237e+06	3855387	4012808	3.6255e+06
A0A0A5R4D2;A0A0F0QRL4;P0A7V5	C. freundii;E. asburiae;E. coli	48926908	47614720	48657444	45335620	43020104	45069732	31398816	32725124	32789268
A0A0A5R4F7;A0A0H3FKP9	C. freundii;K. aerogenes	33957.4	34856.5	36393.7	111587	105728	93320.9	9849.01	9809.54	10308.1
A0A0A5R5E3	C. freundii	874968	779737	823982	1.04022e+06	1.0027e+06	1.11837e+06	614803	390065	556263
A0A0A5R5F0	C. freundii	382261	381053	377460	450273	458780	438214	301421	226923	242667
A0A0A5R5U7	C. freundii	298965	287827	319302	327910	263969	301009	164948	153289	153574
A0A0A5R6Y9	C. freundii	2732309	2.81159e+06	2.68185e+06	2.53547e+06	2.24441e+06	2.16356e+06	1.64337e+06	1.76112e+06	1.64066e+06
A0A0A5SN48	C. freundii	74483.9	44712.9	59852.6	91661.8	71432.9	75263.8	0.761118	13761.1	14302.7
A0A0A5SN66;P60474	C. freundii;E. coli			26250	25802.8	178181	73985.1
A0A0A5SNE4;A0A0H3FNY4;A6T4M2;Q8X9Z5	C. freundii;K. aerogenes;K. pneumoniae;E. coli	201659	56482.2	154720	167166	163354	148158	85707.3	81738.6	75074.1
A0A0A5SP69;A0A0H3FN36;A0A263VQG3;Q8XCH9	C. freundii;K. aerogenes;E. asburiae;E. coli		6836.08	8126.07	5206.67
A0A0A5SP97	C. freundii	1.33354e+06	1328053	1.35961e+06	1.91875e+06	1.66263e+06	1.92366e+06	793230	765237	731498
A0A0A5SPB9	C. freundii	72165.2	70476.1	52709.2	114375	99281.7	99524.2	28241.6	22490.1	22147.9
A0A0A5SPD0;A0A0F0RK60;P0ABH2	C. freundii;E. asburiae;E. coli	989885	1.03539e+06	986173	831303	796490	863443	487128	422915	428135
A0A0A5SPF8	C. freundii	217177	185575	240053	468200	449418	492537	119255	123132	109560
A0A0A5SPM1	C. freundii	37918.9	43348.4	42897.1	73776.5	71569.6	76249.5	12365.8	18344.2	7929.78
A0A0A5SPP6;A0A0H3JJX1	C. freundii;E. coli	152816	164738	175282	59767.2	52630.3	54098.2	23705.9	28148.2	29575.2
A0A0A5SPS9	C. freundii	2.3315e+06	1.98741e+06	2288559	2365840	2.41007e+06	2659466	1.0819e+06	1.23151e+06	1306743
A0A0A5SPT7	C. freundii	26643.3	27107	37277.1	44083.8	33423.2	47141.6	18049.3	26798.5	43047.5
A0A0A5SPY0;A0A0H3FN40	C. freundii;K. aerogenes	123071	84779.6	95570.3	154127	121782	112780	78913.5	73345.7	60349.4
A0A0A5SPZ1	C. freundii	1.07137e+06	1.2328e+06	979492	2.39686e+06	2.52454e+06	2.53419e+06	1.33467e+06	856667	1.07333e+06
A0A0A5SPZ2	C. freundii	79242.2	84258.9	81869.2	116758	157367	141043	34006.6	49976.8	26170.5
A0A0A5SQ15;A0A0D9HGV3	C. freundii;E. asburiae	34166.9	31553.8	28030	14027.3	14690.1	14418.3	13884.3	9100.62	16314.6
A0A0A5SQA4	C. freundii	377015	299888	321900	608263	610807	553864	178513	105382	177836
A0A0A5SQD4	C. freundii	2.95628e+06	2.85401e+06	3.78478e+06	5247244	4.43965e+06	5530594	2.27641e+06	2.18043e+06	2.32343e+06
A0A0A5SQP0;A0A263VVS0;Q8X9Y5	C. freundii;E. asburiae;E. coli	138294	136703	147352	148456	165545	146665	48531.2	55071.7	70898.5
A0A0A5SQS0	C. freundii	153556	133978	142510	150320	138805	136445	95592.6	96464.5	94527.2
A0A0A5SQX0;A0A0H3FQL7;A6TH70;E0W6G1;J7SKK2;P0A8Q4	C. freundii;K. aerogenes;K. pneumoniae;E. asburiae;M. morganii;E. coli	1.48952e+06	1274462	1.44325e+06	1.59445e+06	1505534	1.54835e+06	656195	798926	628056
A0A0A5SR70	C. freundii	1.64341e+06	1.68477e+06	1.65251e+06	1.6002e+06	1.61029e+06	1.60824e+06	1.13529e+06	1.13204e+06	1.06262e+06
A0A0A5SR83	C. freundii	775175	918202	858104	2.0383e+06	1.98483e+06	1.95921e+06	490559	455911	444278
A0A0A5SRB5	C. freundii	3282828	3575185	3.48412e+06	4877754	4.77707e+06	4.62507e+06	1.31543e+06	1.23319e+06	1.58033e+06
A0A0A5SRH6	C. freundii	987898	1.05838e+06	916615	1.65427e+06	1.67488e+06	1.58539e+06	561204	531451	572530
A0A0A5SRI4	C. freundii	9891561	9787271	9631987	8599072	8679474	8788445	5215243	5021221	4.86417e+06
A0A0A5SRJ9;A0A0F1DK79;A0A0H3FPC7;A6TG41;J7U141;P68701	C. freundii;E. asburiae;K. aerogenes;K. pneumoniae;M. morganii;E. coli	26452912	25118258	25913016	13051486	12036634	10632030	16176149	16328280	16387880
A0A0A5SRK4	C. freundii	13191057	12809304	13060253	11504126	11590532	11767907	9377869	9310023	9420495
A0A0A5SRN0	C. freundii	497587	527263	467005	1.2866e+06	1.29001e+06	1.17714e+06	275648	233460	188597
A0A0A5SRP5	C. freundii	1.00006e+06	911250	995680	1.61186e+06	1.45379e+06	1.57209e+06	541275	518169	457289
A0A0A5SRP8	C. freundii	2.58428e+06	2.6281e+06	2.49074e+06	6.45796e+06	6.25675e+06	6449774	1.59787e+06	1.647e+06	1.64966e+06
A0A0A5SRU1	C. freundii	507075	531995	546524	1.25062e+06	1.33482e+06	1.28719e+06	293600	290142	292240
A0A0A5SRU2	C. freundii	1.16961e+06	1.20837e+06	1.32258e+06	1942898	2.88995e+06	2.80859e+06	684716	623479	628945
A0A0A5SRV2;A0A0F1EWW5;A0A0H3FP01;A6TFP8;P0A802	C. freundii;E. asburiae;K. aerogenes;K. pneumoniae;E. coli	4134713	3.89205e+06	3994986	4.37199e+06	4599935	4474351	2.3998e+06	2.55804e+06	2381135
A0A0A5SRV9	C. freundii	160907	178451	136400	160368	163588	164167	104473		59318.3
A0A0A5SS00;A0A0H3FPQ8;A6TGH1	C. freundii;K. aerogenes;K. pneumoniae	7783590	7965841	8157127	7449002	7715728	7521684	5431336	5560991	5568780
A0A0A5SS75;A0A0A6GLR4;A0A0H3FP96;A6TG05;M1S4R4;P0A7P7	C. freundii;E. asburiae;K. aerogenes;K. pneumoniae;M. morganii;E. coli	17683862	17940644	17359320	13306528	12716302	13500234	9441085	9095069	8806139
A0A0A5SSH4;A0A0F1EUE1;P0A7P1	C. freundii;E. asburiae;E. coli	23483680	25030382	22527664	16678338	18142030	15922831	11246875	10959775	10264284
A0A0A5SSI1	C. freundii	76354.2	66292.6	88115.3	70329.8	83099.9	108670		9858.3	31980.3
A0A0A5SSK6;A0A263VSK2	C. freundii;E. asburiae	654816	663141	679434	678164	704484	695893	405713	542251	455471
A0A0A5SSM0;A0A263VMM0;P69430	C. freundii;E. asburiae;E. coli	444840	399889	387464	609374	570200	638172	220505	244297	224190
A0A0A5SSN3	C. freundii	931212	1.0806e+06	1.00659e+06	2.11411e+06	1878000	2.06404e+06	1201919	1.49945e+06	1.32993e+06
A0A0A5SSN7;A0A0H3FM89;A6TEV4	C. freundii;K. aerogenes;K. pneumoniae	4709757	4217085	4604916	5748486	4879439	3.86822e+06	3133326	3.33654e+06	3.19409e+06
A0A0A5SSP4;A0A0F0U313;A0A0H3FM84;A6TEV0;M1SAM8;P0A7S1	C. freundii;E. asburiae;K. aerogenes;K. pneumoniae;M. morganii;E. coli	4305827	4.15456e+06	4296334	3.06632e+06	3017880	3.037e+06	2.42153e+06	2349707	2.46797e+06
A0A0A5SST2;A0A0F1RFW7;P0A9L7	C. freundii;E. asburiae;E. coli	93052.8	225304	291184	186124	61043.8	119940	1167.18	51214.9	57050.8
A0A0A5SSU8	C. freundii	188736	145528	124555	493725	433191	480508	85127.6	90449.2	5.70684
A0A0A5ST18;A0A0F0RW49;A0A0H3FT87;A6TF42;Q8X4P4	C. freundii;E. asburiae;K. aerogenes;K. pneumoniae;E. coli	550612	554496	495277	441536	527988	488872	379782	348651	311051
A0A0A5ST89	C. freundii	2.62219e+06	2.38842e+06	2.70651e+06	3.23171e+06	3.36065e+06	3.05816e+06	2.38471e+06	2.31921e+06	2098127
A0A0A5ST92;A0A0F1R6B4;A0A0H3FSY4;A6TEW7	C. freundii;E. asburiae;K. aerogenes;K. pneumoniae	21980938	22531406	22645624	20180338	20905952	18653142	13961926	15229042	12229928
A0A0A5ST93	C. freundii	6639531	5560692	7.01229e+06	17853078	18170858	18397758	1.80926e+06	1.58426e+06	2.2449e+06
A0A0A5ST97;A0A0H3FSX9;A0A0M1FU80;A6TEW2;P0ADY5	C. freundii;K. aerogenes;E. asburiae;K. pneumoniae;E. coli	8387865	7926410	8114041	6.41912e+06	6272112	6233626	5629396	5.37869e+06	5.5146e+06
A0A0A5STA3;A0A0F1J3Y3;A6TEV2;P0AGA4	C. freundii;E. asburiae;K. pneumoniae;E. coli	2.02794e+06	2.09379e+06	1.96613e+06	1.52375e+06	1.50879e+06	1516795	1.11908e+06	1.01707e+06	1.14264e+06
A0A0A5STG7	C. freundii	128537	125501	140130	380199	434569	377036		12668.9	26739.2
A0A0A5STL5	C. freundii	140566	143234	170661	389795	402602	424658	75766.1	104293	98020.9
A0A0A5STL8	C. freundii	6410.28	14198.8	6953.81	30664.1	21536	22520.8
A0A0A5STN3	C. freundii	976322	978690	1.00637e+06	1353696	1.32755e+06	1.33187e+06	635131	572837	631389
A0A0A5STS0;A0A0A6H1B3;A0A0H3FNA9;A6TF28;P0AA18	C. freundii;E. asburiae;K. aerogenes;K. pneumoniae;E. coli	1.16779e+06	1.19805e+06	1.27665e+06	1.17276e+06	1.07613e+06	1.13572e+06	792862	800638	869182
A0A0A5STU2	C. freundii	18039732	18635702	18175570	22504730	21839418	22994206	11032566	10329378	11429370
A0A0A5STW6	C. freundii	9539492	9264007	9305595	10158751	10675883	9986368	5.59035e+06	6357160	5.40736e+06
A0A0A5STX1;A0A0F0RU71;A0A0H3FKI6;A6TEX3;J7U2E6	C. freundii;E. asburiae;K. aerogenes;K. pneumoniae;M. morganii	21248456	20906834	21815126	16551260	16386503	16222286	17112948	17942198	17542616
A0A0A5SU05	C. freundii	28605636	29584138	27885566	28715326	29459516	29488456	18629710	18985676	18006716
A0A0A5SU14;A0A0F3ZRP8;A0A0H3FIF7;A6TCH7;Q8XA39	C. freundii;E. asburiae;K. aerogenes;K. pneumoniae;E. coli	146783	121395	169562	166314	144856	163346	53187	43177	54495.2
A0A0A5SU81;A6TC80	C. freundii;K. pneumoniae	1.81137e+06	1.887e+06	1.94044e+06	622331	506682	564909	820397	856784	767608
A0A0A5SU96	C. freundii	3.3563e+06	4.01847e+06	3.78013e+06	4.43606e+06	5.88887e+06	5266975	2.77087e+06	2.73697e+06	3.41303e+06
A0A0A5SUF1	C. freundii	1.20439e+06	1144693	1.12594e+06	2.91268e+06	3.08155e+06	2.75996e+06	854661	871288	760698
A0A0A5SUJ8;Q8XCX0	C. freundii;E. coli	840312	794408	884638	1.02223e+06	1.04812e+06	1.19899e+06	566821	558231	506673
A0A0A5SUK6;A0A0M1G914	C. freundii;E. asburiae	104853	118442	115217	191887	175100	180230	17335.8	12740.9	31829
A0A0A5SUP2;A0A0H3FS54;A6TE46;Q8XBK3	C. freundii;K. aerogenes;K. pneumoniae;E. coli	164219	186099	164011	133425	158773	115863	104444	97917.2	100550
A0A0A5SUR2	C. freundii	3.72886e+06	4.13514e+06	4047701	5492231	5.5588e+06	5.59375e+06	2.42423e+06	2.40787e+06	2.30775e+06
A0A0A5SUW6	C. freundii	752338	752431	800273	669433	651451	684507	393469	394019	403517
A0A0A5SV54	C. freundii	56542	55315	72210.7	118908	86998.5	113925	18849.9	23533.7	25180.4
A0A0A5SV67	C. freundii	135152	163536	141541	122868	84460.6	54473.3	70975	56138.4	79873.2
A0A0A5SVG1	C. freundii		31646.8	28546.1	135400	134478	152682	18546.9	33650.1	48903.8
A0A0A5SVN7;A0A0H3FUP8;A0A263VWV2;A6TB68;Q8XBC8	C. freundii;K. aerogenes;E. asburiae;K. pneumoniae;E. coli	99878.2	107422	116384	145635	143980	143029	121991	121265	128179
A0A0A5SVQ3	C. freundii	63807.8	50487.6	56344.8	134946	154901	138244	13187.2	6758.79	6914.59
A0A0A5SVQ6	C. freundii	78159.2	94901.6	89838.6	225336	225911	254957	27087.9	23454.8	28845.6
A0A0A5SVR4	C. freundii	157534	195792	192341	536603	564246	500781	78795.6	56682.9	108263
A0A0A5SVS6	C. freundii	92251.5	116251	70067.1	181381	229355	212034	50592.8	36025.5	11983.5
A0A0A5SVW4	C. freundii	611271	641493	641300	705144	710256	684032	400297	359840	376897
A0A0A5SVY2;A0A0H3FIC9;A0A263VUW3;A6TC66;P63421	C. freundii;K. aerogenes;E. asburiae;K. pneumoniae;E. coli	234434	199955	211620	218854	173784	235470	110070	131724	152723
A0A0A5SVZ5;A0A0F1D6K1;A0A0H3FUC5;A6T6W2;P0AAF8	C. freundii;E. asburiae;K. aerogenes;K. pneumoniae;E. coli	308413	318016	331917	398557	441132	434582	225389	197665	203389
A0A0A5SW55	C. freundii	1.32602e+06	1348611	1.38704e+06	1.32468e+06	1.27618e+06	1.19352e+06	920986	907198	855531
A0A0A5SW70	C. freundii	2386.84	2961.99	4441.66	10135.7	19931	16703.8	#NUM!	#NUM!	#NUM!
A0A0A5SWB2	C. freundii	7616.29	7505.9	20168.1	78150.6	70673.7	78305.6	#NUM!	9901.43	#NUM!
A0A0A5SWF6	C. freundii	1013.68	598.981	2806.31	5876.97	4909.08	7076.43	#NUM!		#NUM!
A0A0A5SWS0;A0A0D9JEQ0;P0A8C3	C. freundii;E. asburiae;E. coli	591768	606424	593995	597358	602344	556070	393955	418852	408846
A0A0A5SWT2;A0A0F0RA96;A0A0H3FVE0;A6TBW8;J7SL25;P0AFD5	C. freundii;E. asburiae;K. aerogenes;K. pneumoniae;M. morganii;E. coli	514435	530524	534642	487841	501237	541941	342525	340226	329862
A0A0A5SWT9;A0A0F0QLJ1;A0A0H3FTK3;A6T6X8;P0A970	C. freundii;E. asburiae;K. aerogenes;K. pneumoniae;E. coli	25126.4	#NUM!	34130.1	57829	70386.7	59403.5	18383.8	#NUM!	28447.9
A0A0A5SWX6	C. freundii	831213	843025	847483	829373	796488	807282	499683	553494	559380
A0A0A5SXB0;A0A0D9JFB9;A0A0H3FUT3;M1RKG6;Q8XBA3	C. freundii;E. asburiae;K. aerogenes;M. morganii;E. coli	798996	835835	872112	775068	759872	822147	724751	706701	719271
A0A0A5SXF9	C. freundii	4913005	4943200	5.11143e+06	8815641	8834115	8524635	3087303	2.97845e+06	3.01871e+06
A0A0A5SXJ2;A0A0F1D4P8;A0A0H3FVJ6;A6TAI1;P0A6X9	C. freundii;E. asburiae;K. aerogenes;K. pneumoniae;E. coli	2.98209e+06	3050878	2.97257e+06	2.80236e+06	2.63738e+06	2704552	2.27413e+06	2.35775e+06	2094392
A0A0A5SXJ6	C. freundii	82478.5	85548.2	106450	266638	268776	271366	38242.5	28960.4	40641.9
A0A0A5SXL0;Q8XDR2	C. freundii;E. coli	413186	362404	419483	393471	378958	357228	171807	191689	159867
A0A0A5SXP2	C. freundii	215805	257129	215734	624628	573482	457238	96068.2	62799.1	55529.3
A0A0A5SXY0;A0A0F1ER99;A0A0H3FRL8;A6TAK3;P0AFH4	C. freundii;E. asburiae;K. aerogenes;K. pneumoniae;E. coli	259356	185992	290513	149607	144900	158965	58443.5	46898.2	60577.2
A0A0A5SYN0	C. freundii	1.07921e+06	1.02869e+06	927009	1.31068e+06	1.33373e+06	1.33108e+06	677265	660714	633199
A0A0A5SZH9	C. freundii	1.99848e+06	2.03344e+06	1.94096e+06	2.35589e+06	2466059	2.41804e+06	1.30856e+06	1.26594e+06	1.3222e+06
A0A0A5SZK6	C. freundii	1.34247e+06	1.25615e+06	1.4605e+06	1.48185e+06	1469880	1440084	624713	556930	611624
A0A0A5SZZ5;A0A0F1EGX2;A0A0H3FUR0;P0ABX7	C. freundii;E. asburiae;K. aerogenes;E. coli	2051.17	4973.58	2763.68	5603.44	1686.32		2737.17	1515.71	3689.98
A0A0A5T013	C. freundii	125600	137460	107336	305633	314683	312759	35984.2	38770.6	35274.5
A0A0A5T035;Q8XAT3	C. freundii;E. coli	68375.7	45813.5	51444.1	21347.2	79432.3	119289	#NUM!		6017.88
A0A0A5T041	C. freundii	40473	28597.3	62666.5	162310	169319	180863	13002.5	25130.1	10183.1
A0A0A5T0C6;Q8XBP2	C. freundii;E. coli	184113	177417	178671	182426	190185	192980	94168.7	87058.9	76993.4
A0A0A5T0D6	C. freundii	1.74802e+06	1.71465e+06	1727963	2.7682e+06	2.81464e+06	2884588	1.01799e+06	1.03543e+06	1.04763e+06
A0A0A5T0J3;A0A0H3FTC8;A0A263VX10;A6T6R0;Q8X7U4	C. freundii;K. aerogenes;E. asburiae;K. pneumoniae;E. coli	148532	423992	421213	247474	228627	276409		24424.9
A0A0A5T0U5	C. freundii		4712.57		8882.29	12355.1	21329.9			#NUM!
A0A0A5T0Y5;A0A0H3FXB9	C. freundii;K. aerogenes	298455	314886	149137	702468	318501	695820	73.0804	80165.3	49083.2
A0A0A5T148	C. freundii	415110	406537	390395	594729	631325	618147	234876	250217	237163
A0A0A5T172;A0A143HX66;A6T685;P0A974	C. freundii;E. asburiae;K. pneumoniae;E. coli	4.21845e+06	4381175	4648749	3.39439e+06	3.45114e+06	3.14095e+06	3.87357e+06	3551810	3.94394e+06
A0A0A5T1C3	C. freundii	225946	261574	265964	230052	240878	271665	182769	172055	205751
A0A0A5T1D3;A0A0F3ZBC8	C. freundii;E. asburiae	3513170	3933820	3.32917e+06	3.13679e+06	2.99194e+06	3.03068e+06	1.80704e+06	1.98868e+06	1.84442e+06
A0A0A5T1M5	C. freundii	976229	1.00079e+06	1.04994e+06	940931	1.16508e+06	959158	439541	458908	445579
A0A0A5T1P2;A0A0F0UX02;A0A0H3FXC7;A6T5J4;P0AC57	C. freundii;E. asburiae;K. aerogenes;K. pneumoniae;E. coli	5101720	4.84453e+06	6217458	920309	2494719	1.02588e+06	615266	1.06874e+06	366229
A0A0A5T1P8	C. freundii	152204	153204	135979	467292	489465	469710	32166.9	26112.6	36317.2
A0A0A5T1R3;A0A0F3ZT80	C. freundii;E. asburiae	816353	788815	774955	767737	801331	805295	545460	557108	517699
A0A0A5T1S1;A0A0H3FRY5	C. freundii;K. aerogenes	340870	352987	354163	335044	333217	316672	271938	226363	184049
A0A0A5T261	C. freundii	79407.4	98782.4	84991	86436.1	96270.1	95120.3	57904.1	56811.5	65234.9
A0A0A5T299	C. freundii	1.57382e+06	1.85254e+06	1.72432e+06	4498023	4.56182e+06	4586295	1.09714e+06	1.09461e+06	1.09762e+06
A0A0A5UKV0	C. freundii	135313	136287	151612	365609	402149	448255	26125.8	9724.39	24724.6
A0A0A5UKW9	C. freundii	1.63035e+06	1.75008e+06	2.03984e+06	1.56032e+06	1.49698e+06	1.5806e+06	1.34205e+06	1.50164e+06	1.37535e+06
A0A0A5ULX3	C. freundii	20942324	19866894	20184640	20207486	19160030	19329264	14216730	14266125	14470737
A0A0A5UMK4;P0ABN3	C. freundii;E. coli	82486.3	75507.6	68626.9	57901.8	43985	59610.5	11339.6	18010.1	21447.8
A0A0A5UMS1	C. freundii	1.97375e+06	1.96189e+06	2.03429e+06	6.04786e+06	5743631	5.77774e+06	947942	645049	1.00729e+06
A0A0A5UMU9	C. freundii	193487	219111	175090	185579	185734	253759	137574	94336.9	155016
A0A0A5UNC3	C. freundii	103489	101180	109613	253346	269247	245155	42356.2	50298.2	42293.9
A0A0A5UND8	C. freundii	1.97673e+06	1.95503e+06	1.91904e+06	4.42431e+06	4742062	4689344	1.04285e+06	1.11462e+06	1.09475e+06
A0A0A5UPH8	C. freundii	1.44363e+06	1.36026e+06	1507708	1.28997e+06	1.37422e+06	1273283	1.35578e+06	1.31145e+06	1.39546e+06
A0A0A5UPJ3;A0A0F0QMK2;A0A0H3FKL3;A6TEU7;M1RG65;P0AG46	C. freundii;E. asburiae;K. aerogenes;K. pneumoniae;M. morganii;E. coli	42181708	44454828	43567556	36819312	34701792	35563124	26714744	27109664	29103246
A0A0A5UPP0	C. freundii	4.26453e+06	4.03414e+06	4.02986e+06	7854992	7995587	7.8686e+06	2.39512e+06	2.51606e+06	2.50097e+06
A0A0A5UPP5;A0A0F1WXR3	C. freundii;E. asburiae	22542404	22348490	23376270	20092742	18323686	17873580	16884416	16193324	15568396
A0A0A5UPW2	C. freundii	6785928	6465550	7014038	8.27994e+06	7838503	8030604	4.39673e+06	4.52223e+06	4213328
A0A0A5UR06;A0A0H3FKN4	C. freundii;K. aerogenes	84529.7	77512.7	76122	163925	142967	153520	52032.9	53226.5	51308.7
A0A0A5URI9;A0A0F1WR12;A0A0H3FIZ1;A6TCV8;J7U4N7;O69078;P69915	C. freundii;E. asburiae;K. aerogenes;K. pneumoniae;M. morganii;P. aeruginosa;E. coli	2631788	3005476	2.41826e+06	2301360	2.2275e+06	2286323	1.92273e+06	1.90602e+06	1.80763e+06
A0A0A5URK3	C. freundii	1.06672e+06	927338	905065	1.70146e+06	1629044	1.65885e+06	452438	494179	411728
A0A0A5URZ6	C. freundii	601360	524577	533386	752325	676398	731459	180951	273589	240291
A0A0A5US07;A0A0F3ZD93	C. freundii;E. asburiae	1433959	1.47097e+06	1.37425e+06	2558149	2.27279e+06	2.33605e+06	488118	593828	582557
A0A0A5US72	C. freundii	154430	169018	153885	169062	190509	167866	123085	101221	75374.2
A0A0A5USD0	C. freundii	357092	333139	347982	892078	841273	784927	210789	215814	199112
A0A0A5UT44;A0A0H3FV04;A0A263VXI3;A6TBK9;P0AFT7	C. freundii;K. aerogenes;E. asburiae;K. pneumoniae;E. coli	12134.8	51542.2	44164.1	19791.7	22581.8	3236.45	6950.9	2911.31	4159.59
A0A0A5UTY9;A0A0F0V2P0;A0A0H3FYD6;A6TAZ5;P0A9Y8	C. freundii;E. asburiae;K. aerogenes;K. pneumoniae;E. coli	6120852	4585724	4564059	3753617	4.83192e+06	4.10436e+06	3.67828e+06	2.24463e+06	4.30736e+06
A0A0A5UU05;A0A1D3BFQ6;P0A736	C. freundii;E. asburiae;E. coli	1.56992e+06	1.55515e+06	1.59693e+06	1.65147e+06	1.7224e+06	1.77749e+06	804205	988091	900940
A0A0A5UUB3	C. freundii	650053	708441	555414	1.67472e+06	1.74539e+06	1.69512e+06	450985	472116	433204
A0A0A5UUK5	C. freundii	3.50146e+06	3.53446e+06	3.78256e+06	6776259	6683573	6627651	1986918	2.1009e+06	2.01712e+06
A0A0A5UWH5	C. freundii	133570	153093	114513	310182	325870	316166	82657	56402.7	60455.9
A0A0A5UX69	C. freundii	4.9926e+06	4840235	4.7081e+06	6018420	5.83007e+06	5793471	2978951	2.85646e+06	2.88962e+06
A0A0A5UXI4	C. freundii	128360	136353	152646	214041	224333	227716	53335.5	75025	88315.6
A0A0A5UY67	C. freundii	3.39522e+06	3.30975e+06	3.29607e+06	4.1485e+06	4.14731e+06	4.22592e+06	2.27037e+06	2.29701e+06	2.43608e+06
A0A0A5UYW1	C. freundii	13616.8	10366.4	12712.1	45748.9	49266.7	59990.8	520.733	8077.31	#NUM!
A0A0A6HDF7	E. asburiae	1.89382e+06	1.93785e+06	1.96907e+06	354374	421906	329226	424105	429639	364482
A0A0D7KWQ8;A0A263VS33;Q8X711	C. freundii;E. asburiae;E. coli	309231	332839	350362	345724	437897	377316	221046	176936	200123
A0A0D7KXU5	C. freundii	88321	54559.3	35530.5	102045	89938	106911	16948	36940	13288.3
A0A0D7KZ14	C. freundii	61755	77224.2	66537.8	64611.3	64046.9	58019.5	48224.2	57670.9	34921.4
A0A0D7KZE0	C. freundii	1.01041e+06	1.03425e+06	1.09964e+06	2688435	2712940	2557260	556159	541399	600183
A0A0D7KZN1;A0A0H3FQV4;A6T5U1	C. freundii;K. aerogenes;K. pneumoniae	2190.68	876.955	#NUM!	5678.32	3583.44	5093.62	#NUM!	#NUM!	#NUM!
A0A0D7KZS1	C. freundii	271179	201632	229458	268319	219615	213346	60706.2	42691.7	59380.8
A0A0D7KZZ7	C. freundii	94075.2	129323	79030.4	198063	227970	235302	40490.3	57862.5	69863.4
A0A0D7L203	C. freundii	31824.2	25003	8197.3	37110.1	68293.3	79719.9
A0A0D7L247	C. freundii	436635	355544	434330	412215	442622	385826	304871	342317	294287
A0A0D7L3P1	C. freundii	78519.4	55061.4	73113.3	216193	236385	221033	14728.8	14096.5	10266.4
A0A0D7L3S6;A0A0D7LTT2;A0A0D7M4V4;A0A0H3FV71;A0A263VYD4;A6TBQ1;Q8XEG9	C. freundii;C. freundii;C. freundii;K. aerogenes;E. asburiae;K. pneumoniae;E. coli	153586	76609.9	111407	188624	146529	174004	74040.8	80619.1	55796.9
A0A0D7L589;J7U2Z7;Q8X6X7	C. freundii;M. morganii;E. coli	116095	178979	108989	52273.4	61252.6	140201	1.19324	79430
A0A0D7L7S0	C. freundii	1.84884e+06	1837866	1.91538e+06	3.71047e+06	3.61859e+06	3.59681e+06	1.22812e+06	1.19356e+06	1.22019e+06
A0A0D7L848	C. freundii	3794.08	1802.75	1088.01	5047.54	5859.83	3097.56	3720.69	28.0114	#NUM!
A0A0D7L884	C. freundii	8618.37			27154.6	28361.3	33327		19086.7	7497.79
A0A0D7L893	C. freundii	63893.9	28020.1	52094.1	158553	165216	168255	27098.7	28715.1	21964.7
A0A0D7L8C1	C. freundii	250732	234709	258191	578817	501490	523997	117065	134555	136246
A0A0D7LA52	C. freundii	474256	476667	412308	1.05147e+06	944788	1.01839e+06	205242	218653	217887
A0A0D7LAS8	C. freundii	908150	930788	834139	983167	1.02464e+06	1.00279e+06	486797	455806	515437
A0A0D7LAT4	C. freundii	4766162	4.59964e+06	4.52045e+06	5008776	4.70504e+06	4766865	3456429	3.70993e+06	3.56343e+06
A0A0D7LAT9	C. freundii	41938.9	49649.8	42781	99399.5	78359.4	90369.4	21066.7	10001.6	21631.9
A0A0D7LAZ1;A0A0H3FQ82;A0A263VRI6;A6TH20	C. freundii;K. aerogenes;E. asburiae;K. pneumoniae	33394	45389.4	39919.1	5997.14			21449	22733.6	16722.7
A0A0D7LAZ9;A0A0H3FP88;A0A143HYV0;A6T4Y4;Q8X8X7	C. freundii;K. aerogenes;E. asburiae;K. pneumoniae;E. coli	98357.4	101980	68569.1	100320	100824	121611	44147	46469.1	67566.4
A0A0D7LB06;A0A0H3FWT7;A0A1D3ARW0;A6T4Y9;Q8X8X3	C. freundii;K. aerogenes;E. asburiae;K. pneumoniae;E. coli	17993.9	14172.3	13999.1	10543.3	7795.08	11552.2	4224.14	833.793	10515.9
A0A0D7LB72	C. freundii		18289.4	26509.4	67239.5	61875.4	34493.9			10596.4
A0A0D7LB91	C. freundii	441947	357187	473347	36128.7	27821.7	33773	126856	272718	56045.1
A0A0D7LBC0	C. freundii	2.14886e+06	2.17172e+06	2.21002e+06	2.4329e+06	2399524	2.52892e+06	1.53473e+06	1.55808e+06	1.37867e+06
A0A0D7LBC5	C. freundii	106166	116423	115342	312068	318256	312172	49307.2	94288	72771
A0A0D7LBH0;A0A0D9H7I9;A0A0H3FPM8;A6TH01;Q8X5S1	C. freundii;E. asburiae;K. aerogenes;K. pneumoniae;E. coli	27155.2	17265.6	11395.4	17763.9	17455.6	9161.4	7588.1	4056.59	7419.23
A0A0D7LBN2	C. freundii	539797	545998	551054	1.16974e+06	1.19205e+06	1.14489e+06	317201	336992	333636
A0A0D7LBT7;A6TFB5	C. freundii;K. pneumoniae	84797.3	27246.4	70386.1	32956.4	35307.5	24180.6	15217.2	#NUM!	17699.4
A0A0D7LBU2;A0A263VS57;P62602	C. freundii;E. asburiae;E. coli	38353.4	42605.2	37323.6	14304.8	10855.6	14599	17540.5	16623.9	16992.5
A0A0D7LBU7;A0A0H3FPV3;A0A263VMI1;A6TGM7;J7TWT8;P0AFZ8	C. freundii;K. aerogenes;E. asburiae;K. pneumoniae;M. morganii;E. coli	133747		175153				1319.04
A0A0D7LBV6	C. freundii	398057	404141	415975	319938	345410	271149	262345	212084	204875
A0A0D7LC39	C. freundii	809440	832962	781501	1.48605e+06	1.27219e+06	1.2903e+06	336281	436462	343513
A0A0D7LC60	C. freundii	94047.3	104103	78091.3	302614	319301	318815	49077.6	45066	55351.4
A0A0D7LC65	C. freundii	739299	701908	655574	685803	712812	671590	379733	319370	362032
A0A0D7LC75	C. freundii	404820	404025	362554	855729	865034	979609	221332	194989	226638
A0A0D7LC79	C. freundii	70066.5	60238.1	59822.8	145569	137618	163128	19447.7	58640.6	2268.16
A0A0D7LC92	C. freundii	14740.9	30938.6	13953.1	77793	100836	72749.6	35044.3
A0A0D7LC98	C. freundii	#NUM!	#NUM!	#NUM!	1.63346	1	0.458568	#NUM!	#NUM!	#NUM!
A0A0D7LCC6	C. freundii	32292.9	70594	33546.1	77405	80066.5	75972.7	12793.9	2.44096	8641.52
A0A0D7LCD1;A0A0F1D3Z7;A0A0H3FLI4;A0A0H3JI68;A6TFQ9	C. freundii;E. asburiae;K. aerogenes;E. coli;K. pneumoniae	97153.6	65734.6	116234	85059.6	75150.4	94461.2	113615	58755.3	99701
A0A0D7LCH4	C. freundii	154118	173788	150681	549475	603418	567227	32873.5	61869.2	49590.4
A0A0D7LCM2	C. freundii	934132	906192	900216	1.25577e+06	1.23674e+06	1.26463e+06	631885	658673	613528
A0A0D7LCM3	C. freundii	68266.5	55108.4	87294.9	354996	312564	324916	20777.7	3575.46	25289.9
A0A0D7LCN0;Q8XAD1	C. freundii;E. coli	303480	348089	366616	662908	575995	594504	161333	159406	181748
A0A0D7LCP9	C. freundii	332285	387011	387625	793762	788022	737272	258750	232408	223407
A0A0D7LCU5;P0A6M1	C. freundii;E. coli	238001	227589	208961	484040	483682	405055	185417	172480	170137
A0A0D7LCW6	C. freundii	80863.2	83736.3	83675.2	247503	193326	208277	45524.7	10578.3	20499.9
A0A0D7LCW8	C. freundii	741536	719575	764370	749618	634167	731169	595500	527704	565423
A0A0D7LCY9	C. freundii	206340	211381	218542	221713	269744	322674	135704	118287	98066.9
A0A0D7LD08	C. freundii	1912.01	2058.04	2825.74	8880.87	16037.6	10469.5	#NUM!	3797.97	#NUM!
A0A0D7LD68	C. freundii	13372763	13360431	13079527	15387047	14866346	14350376	10011542	9542185	9661296
A0A0D7LD79	C. freundii	33539.7	33299.1	57665.2	324378	346241	342235	38864.9	7520.3	20086
A0A0D7LDA0	C. freundii	4.871e+06	4756236	5074262	4542212	4378916	4.13626e+06	3031468	3.05285e+06	2.98496e+06
A0A0D7LDB2;A0A263VWB5;P67661	C. freundii;E. asburiae;E. coli	208163	250447	293125	282756	301849	313836	167470	167986	132583
A0A0D7LDC4	C. freundii	2.66981e+06	2.748e+06	2.62863e+06	2.58621e+06	2.64955e+06	2.61875e+06	1.46916e+06	1.56787e+06	1.5149e+06
A0A0D7LDC6	C. freundii	25717.9	7768.81	28375.4	68424.9	103567	77961.5	10875.2	1.66439	8219.77
A0A0D7LDG7	C. freundii	1.18449e+06	1.10882e+06	1.22999e+06	1.91003e+06	1.84274e+06	1.85763e+06	600071	588479	565793
A0A0D7LDH2	C. freundii	830481	833279	881434	999550	1.00543e+06	1.01558e+06	550453	583918	577161
A0A0D7LDH5	C. freundii	64071.7	90324.9	97416.1	138485	166013	80606.4	71970.6	58278.8	63763.3
A0A0D7LDH6;A0A0H3FKE4;A0A263VVW1;A6TER6;Q8X9D1	C. freundii;K. aerogenes;E. asburiae;K. pneumoniae;E. coli	250321	238382	265010	232484	213260	244751	191721	168382	179123
A0A0D7LDJ0	C. freundii	7990.11	14394.9	6576.16	220192	127423	125582	62.1395
A0A0D7LDK2;A0A263VWD6	C. freundii;E. asburiae	168285	180497	194315	130543	137642	119904	91633.2	100398	103371
A0A0D7LDK9	C. freundii	1.20996e+06	1.21358e+06	1226148	2200367	2228451	2.13509e+06	583600	657134	703981
A0A0D7LDL8	C. freundii	38859.9	26664.6	38986.6	172429	224874	247270	12117.4	8469.63	19012.2
A0A0D7LDM5	C. freundii	35086.5	17064.5	27522.9	78535.2	74102.4	65561	505.019	5854.14	#NUM!
A0A0D7LDP2	C. freundii	394190	392010	438334	596268	483988	561371	138614	175107	202468
A0A0D7LDP5	C. freundii	14854377	14916190	15151001	15147006	15252541	15078043	10945133	11233986	11059568
A0A0D7LDR7;A0A0M1G518;A6TI93	C. freundii;E. asburiae;K. pneumoniae	24779.8	22780.7	27094.7	70247.8	71482.8	78976.9	14098	3994.95	8931.74
A0A0D7LDT1	C. freundii	142289	95425.4	135429	181771	180150	184788	60930.5	88780	67628.2
A0A0D7LDU0;A0A0H3FMD8	C. freundii;K. aerogenes	2.19127e+06	2389371	2.39377e+06	1.88911e+06	1.86875e+06	1.65859e+06	1.90935e+06	1.78869e+06	1.86918e+06
A0A0D7LDU5;A0A0F1DLT7;A0A0H3FRI9;A6T507	C. freundii;E. asburiae;K. aerogenes;K. pneumoniae	17005	15007.2	16541.3	17335.7	15708.1	10674.7	8098.2	9814.25	10242.3
A0A0D7LDV6;A0A0F1J913;A6TIA6	C. freundii;E. asburiae;K. pneumoniae	52853.3	46068.5	46632.4	68158.8	67554.6	67673.2	5220.18	5687.74	6920.24
A0A0D7LDZ0	C. freundii		21450	24273	79499.6	66649.1	90603.5
A0A0D7LDZ7	C. freundii	666561	745192	686571	1.63322e+06	1.78061e+06	1.75655e+06	235090	238367	330365
A0A0D7LE25	C. freundii	35468.7	42520	27461.4	101811	132593	116951	#NUM!	12097.4
A0A0D7LE64	C. freundii	144083	128745	134211	387172	414989	368425	49798.9	69198.7	57587
A0A0D7LE86	C. freundii	61438.3	74166.5	49450.4	195439	188337	208248	22110.8	27163.1	10692.7
A0A0D7LEA6	C. freundii	4052.96	6770.43	3778.41	25512.4	18838.7	56360.3
A0A0D7LEA8;A0A0H3FLB0;A6TFK2	C. freundii;K. aerogenes;K. pneumoniae	77144.1	80322.9	32261.8	99245.9	82743.1	102384	70490.9	63044.3	75942.9
A0A0D7LEB1	C. freundii	185322	262226	161822	561494	539132	524946	97577.8	97770.4	84959.2
A0A0D7LEC1	C. freundii	1.28535e+06	1.20454e+06	1.1823e+06	1.85638e+06	1.98845e+06	1.74147e+06	790276	926137	924569
A0A0D7LED2	C. freundii	131293	147161	140444	406573	412308	419715	71648.1	67869.1	71374.5
A0A0D7LEE6	C. freundii	47124.1	43224.7	102290	177185	177526	171696	3532.73	16498.4	15224.9
A0A0D7LEG3;A0A0H3FN46;A6TFL5	C. freundii;K. aerogenes;K. pneumoniae	55175.4	54877.4	69712	40134.1	91075.3	77974.2	34774.6	13934.5	33664.2
A0A0D7LEH4;A0A0H3FUI9;A0A263VPN2;P0A6C9	C. freundii;K. aerogenes;E. asburiae;E. coli	86927.8	104621	119223	176222	172887	170253	31145.3	39553	32949.2
A0A0D7LEI9;A0A0D9H6Z7;A0A0H3FPL4;A6TGC7	C. freundii;E. asburiae;K. aerogenes;K. pneumoniae	244710	220409	242244	264063	229059	248222	126476	158282	161360
A0A0D7LEK0	C. freundii	2.11543e+06	2.04059e+06	1.94517e+06	1.25687e+06	980946	1.13414e+06	922027	965157	1.05387e+06
A0A0D7LEK9	C. freundii	222530	247354	236695	635635	601325	688167	51046.4	132452	84317.2
A0A0D7LEL4	C. freundii	295963	303119	342609	762414	716616	682266	127610	148944	132269
A0A0D7LEL9	C. freundii	365437	344409	371861	654235	785489	805695	237119	156595	187182
A0A0D7LEM9	C. freundii	30533	39855.8	37156.6	55859.9	59812	72130.4	5947.78	10262	5668.33
A0A0D7LEU5	C. freundii	1.31327e+06	1.31116e+06	1.28225e+06	1.60596e+06	1.59577e+06	1.67276e+06	848736	868342	848806
A0A0D7LEW9;A0A263VN52;A6TFY9	C. freundii;E. asburiae;K. pneumoniae	477164	530696	501343	709091	660781	633288	252742	155389	246400
A0A0D7LEY0	C. freundii	22912.7	3276.39	19982.2	51804.3	31447.4	34092.5	7165.65	7367.56
A0A0D7LF03;A0A0H3FYY5;A6TBT3	C. freundii;K. aerogenes;K. pneumoniae	25490.4	23042	21552.4	19864.6	23259	19336.3	24524.5	20919.2	22717.5
A0A0D7LF48	C. freundii	364354	362539	402595	235536	237883	211279	174145	184271	178377
A0A0D7LF62;A0A0H3JHB8	C. freundii;E. coli	653087	572907	568285	604752	584620	556907	212739	240128	257257
A0A0D7LF98	C. freundii	47306.3	48153.6	62165.4	151769	117714	118114	23863.1	11399.2	14997.5
A0A0D7LFA0	C. freundii	98123.8	94178.4	102596	42828.5	57313.5	62517.8	35841.4	138952	25133.8
A0A0D7LFA6	C. freundii				24871.2	23807.4	21481.1	1756.89
A0A0D7LFA7	C. freundii	13544.8	49259.2	41883.4	102556	117576	95044.4		6899.29	#NUM!
A0A0D7LFB8	C. freundii	78999.9	82530.6	72533.6	352374	346170	294263	30941.4	33756.5	31260.8
A0A0D7LFC9	C. freundii	49684.4	4348.67	59159.3	129607	59798.8	39067.7	53996.3	122459
A0A0D7LFD4	C. freundii	70087.3	35297.7	25289	155477	160816	143136	26926.9	24925.3	23688.3
A0A0D7LFE0;A6TBZ7;P0AG04	C. freundii;K. pneumoniae;E. coli	12742.3	25468.6	12086.1	38972.5	21206.5	50191.9	9775.4	9983.08
A0A0D7LFF2	C. freundii	21115.7	17506.7	13002.5	56882.3	63983.8	42331.6	3483.5	5694.44	5701.89
A0A0D7LFH1	C. freundii	32218.8	45130.7	27433.9	68540.4	65058	64142.5	8467.16	136468
A0A0D7LFI9;A0A0H3FJL5;A6TC30;Q8XBR3	C. freundii;K. aerogenes;K. pneumoniae;E. coli	336259	325977	343415	382426	393306	425190	314173	287510	364811
A0A0D7LFP3	C. freundii	367633	355186	332049	393201	431703	422759	216029	150813	185224
A0A0D7LFQ4	C. freundii	329676	266550	285750	518586	499650	480540	146358	151072	142012
A0A0D7LFV3	C. freundii	57109.9	36176.5	41499.5	206726	179994	170021	32402.6	14347.4	32580.3
A0A0D7LFV7	C. freundii	2401.89	12559.8	1918.8	43172.8	39275.8	41515.8		#NUM!	2650.01
A0A0D7LFW7;A0A0F3WVF7;A6TGN8	C. freundii;E. asburiae;K. pneumoniae	55837556	54894304	57392488	48834064	48760680	48349548	38791052	39869616	37458416
A0A0D7LFY5;A0A0F1DJ87;A0A0H3FNP8;A6TFE8;J7TDL0;Q8X4K8;Q9HVR5	C. freundii;E. asburiae;K. aerogenes;K. pneumoniae;M. morganii;E. coli;P. aeruginosa	37843.2	31304.2	17302.8	35078.2	33285	43501.7	45089.5	27408.2	38902.1
A0A0D7LG09	C. freundii	#NUM!	5352.7	#NUM!	17143.7	18849.1	14951.5		#NUM!
A0A0D7LG63	C. freundii	22003386	20721704	20697622	19950558	19540496	19039892	13201201	13199676	13089321
A0A0D7LG85	C. freundii	186925	188830	193750	327010	384803	366797	74840.8	85778.5	85327.5
A0A0D7LGC8	C. freundii	1.02274e+06	1.05946e+06	1.05661e+06	2.64472e+06	2.58702e+06	2.68481e+06	602854	601959	567481
A0A0D7LGG5	C. freundii	395159	382606	362986	980660	996614	1.0018e+06	212410	181966	192730
A0A0D7LGH3	C. freundii	555786	579947	602363	849397	876166	849897	322093	332320	333028
A0A0D7LGJ8	C. freundii	180535	61013.5	104438	494777	580527	527983	65458.5	#NUM!	20706.1
A0A0D7LGK3;Q8X848	C. freundii;E. coli				28857.7	19349.7	22344	5172.9	3126.3	4745.34
A0A0D7LGK5	C. freundii	105318	121953	139454	342563	342771	277533	80669.5	54702.6	42670.3
A0A0D7LGP7	C. freundii	786617	789787	806364	1.2454e+06	1.26084e+06	1289040	501362	496545	536758
A0A0D7LGR1;P0AC77	C. freundii;E. coli	27928.9	13215.6	30508	48450.7	56998.2	76375.3		9510.52
A0A0D7LGS7;A0A0F3XU37;A0A0H3FLH3;A6TFP9;P0AG25	C. freundii;E. asburiae;K. aerogenes;K. pneumoniae;E. coli	271902	262782	275506	171061	207529	194466	137397	165612	159232
A0A0D7LGU0	C. freundii	581924	727177	785675	1.87635e+06	2.06026e+06	2.38672e+06	294964	244786	334010
A0A0D7LGV0	C. freundii	600754	655447	675131	958220	869717	1.0239e+06	347389	314585	323920
A0A0D7LGV2;A0A0H3FL68	C. freundii;K. aerogenes	492939	503050	532657	471943	457238	458713	309837	296548	331627
A0A0D7LH63	C. freundii	337288	332344	331108	584325	554755	538794	167305	134536	189618
A0A0D7LH69	C. freundii	336954	314904	348818	414010	349090	391807	148131	199534	155308
A0A0D7LH70	C. freundii	31228	33897.6	23318	106998	115014	106491	2598.25	3383.02	19.1847
A0A0D7LH71	C. freundii	128588	160839	174216	361134	357651	415438	85411.3	132353	81183.5
A0A0D7LHD3	C. freundii	171333	171453	165831	240536	249732	280885	129699	119319	135862
A0A0D7LHF7	C. freundii	102548	72654.2	67315	350988	359568	369223	43863.5	915.842	40096.2
A0A0D7LHH1	C. freundii	4984668	4936304	4.99392e+06	5429931	5572873	5397037	2.68587e+06	2.92763e+06	2.87377e+06
A0A0D7LHH5	C. freundii	18590.1		17245.4	16187.7	37005.7	29136.1	9745.71	9078.44	11153.5
A0A0D7LI05	C. freundii			1210.49	4563.83	6886.92	5755.31
A0A0D7LI16	C. freundii	116479	139469	190188	289186	307215	225492	33708.4	58099.1	46907
A0A0D7LIF3	C. freundii	#NUM!	#NUM!	#NUM!	4.849	1	3.49541	#NUM!	#NUM!	0.719706
A0A0D7LIG4	C. freundii	212404	216696	229422	653990	667962	584200	49493.8	88271.8	81170.4
A0A0D7LII6;A0A0H3FMG5;A0A263VTC4;A6TF27;Q8X731	C. freundii;K. aerogenes;E. asburiae;K. pneumoniae;E. coli	21803.2	38076	41083.3	91414.4	53861.8	77302.7	20019.3		25860
A0A0D7LIJ6	C. freundii	933.922	470.895	1133.44	2223.53	5588.91	2554.56
A0A0D7LIQ1	C. freundii	1.01222e+06	815694	1.03456e+06	1.74316e+06	1.90778e+06	1.88716e+06	496348	678234	520165
A0A0D7LIQ5	C. freundii	116544	124915	120306	375536	346833	362722	84668.6	61651	56706
A0A0D7LIR1	C. freundii		56.7703		25836.1	23731.1	48383.8
A0A0D7LIR2	C. freundii	180889	179006	121834	219585	154195	118983	35447	17913.5	22927.2
A0A0D7LIT5	C. freundii	131585	132499	104856	142874	102278	140061	38817.9	44602.4	40339.2
A0A0D7LIU1;A0A263VMC1	C. freundii;E. asburiae	374510	260679	332613	268975	123117	127481	192430	36350.9	113820
A0A0D7LIU4;A0A263VMV9;Q8XAQ8	C. freundii;E. asburiae;E. coli	175531	137382	190423	262735	231856	289286	149700	250680	178483
A0A0D7LIU9	C. freundii	277178	236598	239152	459433	449301	468533	122708	128599	130448
A0A0D7LIV0	C. freundii	15864.7	18798.3	8495.5	141854	117249	55122.9	5725.36	12947.4	1809.17
A0A0D7LIV8	C. freundii	71612.5	16232.9	35350.8	176933	122303	163654		14999.6	14712.5
A0A0D7LIV9	C. freundii	121049	106336	57073.5	377881	395654	328232	20165.5	38359.1	67785.9
A0A0D7LIW0	C. freundii	125452	150100	134879	433707	450600	413089	67444.8	111976	85739.2
A0A0D7LIW3;A0A0H3FP67;A0A263VME9;A6TGK1;Q8X8N1	C. freundii;K. aerogenes;E. asburiae;K. pneumoniae;E. coli	19445.8	14917.6	11777.2	17198.5	17457.7	15652.3	7538.46	16678.3	7537.53
A0A0D7LIX0	C. freundii	42829.9	54389.3	22766.2	68648	62391	65203.3	12336.8	17447.4	6041.76
A0A0D7LIX4	C. freundii	169156	184794	187360	164820	124265	182361	131520	125921	117492
A0A0D7LIX5	C. freundii	2184274	2.112e+06	2.17556e+06	2614596	2.51625e+06	2.40234e+06	1.35012e+06	1.50176e+06	1.41983e+06
A0A0D7LIX6	C. freundii	1.27084e+06	1.38774e+06	1.33283e+06	1.00455e+06	864688	924886	689905	753716	773247
A0A0D7LIX9	C. freundii	84348.5	97543.1	83061	177920	194793	175709	30556.6	41369	41731.1
A0A0D7LIY1	C. freundii	240285	169178	155710	211542	214135	197860	60179.6	38961.4	60073.3
A0A0D7LIY2	C. freundii	420817	395684	492085	336407	305101	349767	203952	188412	229713
A0A0D7LIY8	C. freundii	51873.3	44232.7	56731.9	117059	110654	130932	13303.5	20643.6	15257.3
A0A0D7LIZ0	C. freundii	184228	181803	157871	576461	553339	514515	115772	92795	115184
A0A0D7LIZ3	C. freundii	96871.8	112283	98024.9	308031	301079	268026	71123.5	41970.4	16903.6
A0A0D7LJ18	C. freundii	63088.3	60636.2	76597.2	81366.5	68613.8	73418.5	29562.7	6112.46	22855.1
A0A0D7LJ20;P69424	C. freundii;E. coli	37389.8	70359.9	35929.1	110546	118675	104479	10521.9	12350	2701.85
A0A0D7LJ21	C. freundii	1.18169e+06	1.18932e+06	1322628	3265654	3089817	3080682	762524	745229	786533
A0A0D7LJ22;P0A7C4	C. freundii;E. coli	83069.5	97815.7	66321.8	192042	179013	206699	46045.6	63363.9	58946.9
A0A0D7LJ69	C. freundii	141194	148256	123420	307025	281649	309353	83449.7	60301.3	110719
A0A0D7LJ72	C. freundii	10454.2	19461.9	25171.3	177869	151292	157544	15103		1.10238
A0A0D7LJ77;A0A0H3FP49;A6TGI7;Q8XAP5	C. freundii;K. aerogenes;K. pneumoniae;E. coli	71113.5	65603.4	76821.5	118145	107617	122324	38517.1
A0A0D7LJ79	C. freundii	61959.6	77809.2	62216.4	256911	246701	253117	48302.6	30242.2	50585.3
A0A0D7LJ80	C. freundii	753044	798980	715251	1.62275e+06	1.64473e+06	1.59735e+06	459963	436451	459453
A0A0D7LJ95	C. freundii	14405.3	16798.8	15648.6	41601.4	37615.6	41616.2	8921.38	8898.19	9623.47
A0A0D7LJ96	C. freundii	3426.65		2181.25
A0A0D7LJ97	C. freundii	526163	561341	567202	670210	715017	736677	345899	309173	415553
A0A0D7LJA0;A0A0H3FM31;A0A263VMC3;A6TGG4	C. freundii;K. aerogenes;E. asburiae;K. pneumoniae	87259.5	106673	107092	77309.4	54151.6	57100.4	45635.4	59250.5	73916.9
A0A0D7LJA1	C. freundii	61848.3	44036.6	42522.5	61331.4	48674.2	60938.3	35726.3	45856.2	62844.1
A0A0D7LJA2;A0A0H3FMI2;A0A263VQZ0;A6TGY8	C. freundii;K. aerogenes;E. asburiae;K. pneumoniae	599118	771725	731507	265884	181814	271827	493551	577795	447554
A0A0D7LJA5	C. freundii	32518.9	41973	37289.6	111497	137621	155178	31345	48919.1	15966.2
A0A0D7LJA6	C. freundii	32737.4	42420.9	41584.2	152252	168206	162343	15400.7	36278.6	7707.81
A0A0D7LJB4;P0ACB6	C. freundii;E. coli	26626.5	10814.1	18128.5	65661.1	30039.3	23523.8		#NUM!	5841.42
A0A0D7LJB9;A0A263VPQ3	C. freundii;E. asburiae	25565.3	9622.98	14665.2	67428.7	54749.5	66838.9	#NUM!		2665.68
A0A0D7LJC1	C. freundii	352544	319676	346293	546794	509342	517510	201490	171744	216701
A0A0D7LJC7	C. freundii	188170	199240	182073	378551	366302	364518	86049.8	87054.5	54530.8
A0A0D7LJD1	C. freundii		188.988	14378.9	26526.4	24265.2	24930.9
A0A0D7LJD3	C. freundii	702917	687727	719637	614861	643556	603127	319944	322036	369191
A0A0D7LJE8	C. freundii	33099	32849.9	32638.8	77117.7	63724.9	74697.9	14512.2	11660.1	16108.3
A0A0D7LJE9;A0A0D9J7V7;A0A0H3FJE8;A6TDR6;P0A6U0	C. freundii;E. asburiae;K. aerogenes;K. pneumoniae;E. coli	678525	681706	618360	591040	620956	758912	505712	468531	539973
A0A0D7LJG4	C. freundii	710546	700444	745075	1.64152e+06	1.57008e+06	1.6589e+06	371311	337642	352591
A0A0D7LJG9;A0A0H0AH08	C. freundii;E. asburiae	31080.2	23058.5	33732	56693.7	57141.9	58419.7	20602.3	17841.7	30669.2
A0A0D7LJH3	C. freundii	#NUM!	2958.43	6509.29	15667.1	11480.9	13691.6	13272.5	10713.3	40720.9
A0A0D7LJH7	C. freundii	286056	308061	332155	312489	306730	247269	233285	148730	98465.1
A0A0D7LJJ4;A0A0H3FPA2;A0A263VLL9;A6T504;Q8X7Z7	C. freundii;K. aerogenes;E. asburiae;K. pneumoniae;E. coli	46289.1	79113.3	95054.4	197912	201166	211633	106666	1.67081	61238.1
A0A0D7LJL9;A0A0F1DDR4;A6TGY6	C. freundii;E. asburiae;K. pneumoniae	4378.39	3514.17	11252.6	4018.52	12238.7	11407.3	18.6261	12730.5	11.1917
A0A0D7LJN8;A0A0H3FLI2;A0A263VP45;A6TE48;P0ABS6	C. freundii;K. aerogenes;E. asburiae;K. pneumoniae;E. coli	71014.6	94090.9	87431.9	164846	91008	171077	59263.6	22434.1	77605.7
A0A0D7LJQ0	C. freundii	9097.13	10508.8	11973.3	26506.3	46206.7	45798.6		14913.7	8019.78
A0A0D7LJR9;A0A0H0AJU6;A6TBN4;Q8X5D9	C. freundii;E. asburiae;K. pneumoniae;E. coli	15309.7	4888.15	9325.1	27184.8	22284.6	28887.2	11098.9	11978.6	16191.7
A0A0D7LJS6;A0A0F1EYB4;A0A0H3G3G5;A6TBN2;P0AFY4	C. freundii;E. asburiae;K. aerogenes;K. pneumoniae;E. coli	13206.1	13368	13840.4	14517.1	16839.9	10197.2	7882	2885.85	5001.53
A0A0D7LJU4	C. freundii	258559	245625	258329	780699	737072	722409	121595	148971	124643
A0A0D7LKI0	C. freundii	522243	636677	565064	749440	784488	795138	257023	258452	177613
A0A0D7LKI6	C. freundii	108.806	548.795		237.6	884.924	#NUM!			#NUM!
A0A0D7LKN2	C. freundii	110192	93170.9	87024.1	192723	224599	218301	58977.4	55469.1	51521.9
A0A0D7LKN9;A0A0H3FKB7;A0A263VV05;A6TCX5	C. freundii;K. aerogenes;E. asburiae;K. pneumoniae	140947	65136.9	157568		24617.2	14672.3	12835.9	12666.6	30154.5
A0A0D7LKQ3	C. freundii	9918006	9835792	10318574	9943479	9987447	9714850	7174181	7.00515e+06	7.44174e+06
A0A0D7LKQ5	C. freundii	32804	14497.6	17930.1	132482	139381	71599.9	13645.5	10014.9
A0A0D7LKT4	C. freundii	163.946	#NUM!	#NUM!	1889.87	1156.72	2084.86
A0A0D7LKV0;A6TCG8;P0AFU5	C. freundii;K. pneumoniae;E. coli	92140.5	89692.6	90041.4	128507	134454	108294	29820.2	49778.5	33235.1
A0A0D7LKV3	C. freundii	440295	455426	445837	942864	1.0826e+06	980876	187048	212776	194841
A0A0D7LKV6	C. freundii	4012.7	0.330282	#NUM!	5135.61	5317.94	1913.49	#NUM!	#NUM!
A0A0D7LKV7;A6T9T8;Q8X9W2	C. freundii;K. pneumoniae;E. coli	50224.3	19689.6	51275.8	2281.23		13841.9	#NUM!	9618.84	10221.5
A0A0D7LKW4	C. freundii	54508.7	53696.5	68067.8	215577	228580	222414	33949	13794.6	26815.6
A0A0D7LKW8	C. freundii	19407.5	17493.7	23026.9	114858	102891	111967	25219.6	9971.65	23553.4
A0A0D7LKX0;P0AFY0	C. freundii;E. coli	45971.1	80053.4	58485.1	132823	119278	115708	21949.9	10170.6	40060.8
A0A0D7LKX4	C. freundii	807508	851714	941143	565611	491129	527868	280691	122209	224699
A0A0D7LKY4;A0A263VU74	C. freundii;E. asburiae	101498	116606	101459	68699.6	87543.3	81917.9	17131.4	13259.7	7883.52
A0A0D7LL11	C. freundii	50083.7	40015.5	47471.5	192861	174154	184304	19019.5	24009.8	7189.83
A0A0D7LL26	C. freundii	99615.1	110100	85396.3	315699	299769	299688	43224.5	54880.7	53105.8
A0A0D7LL32	C. freundii	#NUM!	6431.19	10503.5	64261	37972.5	58408.8	8461.73	10592	375.736
A0A0D7LL33	C. freundii	26090	25122.1	59718.4	19431.5	25024.8	38595.7			#NUM!
A0A0D7LL36	C. freundii	265408	246044	299825	824502	803348	827569	139859	160397	198602
A0A0D7LL38;A0A0H3FMH1;A6TGT0;Q8X4L9	C. freundii;K. aerogenes;K. pneumoniae;E. coli		10059.8	#NUM!	43150.5	31661.7	47553.3	26797.9		37014
A0A0D7LL39;A0A0H3FL17;A0A263VU86;A6TCG6;Q7ABK6	C. freundii;K. aerogenes;E. asburiae;K. pneumoniae;E. coli	101146	89628.6	82728.6	112254	116454	104221	56919.4	33657.7	33512.7
A0A0D7LL52	C. freundii	32465.6	25330.1	33930.4	70851.5	67328.3	58960.6	10880.3		19935.1
A0A0D7LL65	C. freundii	3.99119e+06	4.07809e+06	4226846	3.34458e+06	3.12273e+06	3.3884e+06	2.5533e+06	2.61276e+06	2.67218e+06
A0A0D7LL78	C. freundii	131482	137799	129152	212960	190776	198343	120523	120804	103612
A0A0D7LL81	C. freundii	222714	228411	220606	254110	242166	229663	91642.2	90030.9	101688
A0A0D7LL85	C. freundii	476308	500732	572023	484957	502235	484123	286106	355394	277075
A0A0D7LLA1	C. freundii	23958	20549.3	14908.1	63072.2	54243.7	60084.2	13795.5	7544.32	9131.05
A0A0D7LLA3	C. freundii	78275.6	56814.4	84197.4	333529	265980	316068	34116.8	25724.2	26398
A0A0D7LLA5;A0A0H3FIF0;A0A263VWC1;A6TCG9;P0AD45	C. freundii;K. aerogenes;E. asburiae;K. pneumoniae;E. coli	43241.3	50381.5	38807.7	52267.3	42341.8	29963.2		21994.9	34319.2
A0A0D7LLA8;A0A0H0BEW5;A0A0H3FM93;A6TGI9;J7SL77;Q8XAP1	C. freundii;E. asburiae;K. aerogenes;K. pneumoniae;M. morganii;E. coli	277988	249390	248634	299447	304634	304689	109563	115494	92352.8
A0A0D7LLB4;Q8X6N1	C. freundii;E. coli	23323.4	9999.61	19084.9	55347.7	55774	63682.2			10079.2
A0A0D7LLC2	C. freundii	29714.2	31868.9	31527.8	143041	135879	146171	#NUM!
A0A0D7LLC5	C. freundii	8347.79	9538.57	10434.5	12017.5	7140.92	8443.34	561.762	744.743	590.162
A0A0D7LLC6	C. freundii	7222.04	8355.49	22816.8	22923.1	22663.6	10797.9	4639.72	#NUM!	#NUM!
A0A0D7LLC8;A0A0H3FID7;A6TCE9;P0AAD0	C. freundii;K. aerogenes;K. pneumoniae;E. coli	236052	263666	243297	235016	227839	203746	129515	123930	124294
A0A0D7LLC9	C. freundii	1.4622e+06	1339413	1511852	699172	696830	627162	761617	622416	745661
A0A0D7LLD0;A0A0H3FM82;A0A263VPE2;P0A6A1	C. freundii;K. aerogenes;E. asburiae;E. coli	240118	275905	304211	117636	90677.8	98818.1	100370	111559	95287.3
A0A0D7LLD1	C. freundii	1.04486e+06	1.31975e+06	1184154	1.80741e+06	1.77601e+06	1.78445e+06	616327	616224	619183
A0A0D7LLD2;Q9S5G4	C. freundii;E. coli	195663	251361	277750	376214	384735	437793	112738	137166	114773
A0A0D7LLE1	C. freundii	60114.6	58109.5	56527.7	130531	144248	126946	25040.6	26094.8	41526
A0A0D7LLE3;A0A263VX85;Q8X7P1	C. freundii;E. asburiae;E. coli	2.01144e+06	2.16652e+06	2.01923e+06	810507	878409	778675	833823	803317	861501
A0A0D7LLG3	C. freundii	127413	131948	113233	257064	140558	180805	29570.3	24.4466	22606.4
A0A0D7LLG9	C. freundii	277212	244530	249145	363009	349225	341467	135452	127255	129689
A0A0D7LLI0	C. freundii	208394	177139	191799	344152	365794	311767	51018.1	62159	61823.6
A0A0D7LLI4	C. freundii	93569.5	101079	115248	261616	260823	273101	53140.9	54537.6	61559
A0A0D7LLJ1	C. freundii	279561	274676	288733	725314	737349	704373	92149.8	117633	64642.7
A0A0D7LLJ5	C. freundii	287196	264823	293989	257463	271859	271135	222381	233103	202018
A0A0D7LLK7	C. freundii	43117	39766	42596.6	125210	123482	111210	15348.9	6245.38	8166.36
A0A0D7LLL0;A0A0H3FYK3;A0A263VXZ0;A6TBG6	C. freundii;K. aerogenes;E. asburiae;K. pneumoniae	561941	571991	568153	447086	395117	482104	263938	297184	285757
A0A0D7LLL1;A0A0H3JRG4;A0A263VRX6	C. freundii;E. coli;E. asburiae	278047	378558	206710	260330	296252	184529	102397	98048.3	106332
A0A0D7LLL2	C. freundii	369343	345451	371389	489663	473006	509256	195794	192537	173735
A0A0D7LLL7	C. freundii	175269	163316	171252	514318	496597	559815	49378.2	61219.3	60468.8
A0A0D7LLM5	C. freundii	404682	271454	445092	726828	691260	669256	119152	138317	187179
A0A0D7LLN7	C. freundii	106663	111212	101170	288183	249320	260025	68096.4	63708.9	39133.5
A0A0D7LLP2;Q8XE93	C. freundii;E. coli	224097	135933	174311	304525	244416	290458	66489.8	91361.5	133349
A0A0D7LLP7	C. freundii	7486.31	8886.03	4217.35	23155.7	25624.1	26048.7	1918.56	12.0126
A0A0D7LLQ7	C. freundii	48336.3	56852.7	52693.2	106045	117023	115070	28472.4	40588.8	40980.4
A0A0D7LLS8	C. freundii	379910	343114	346528	968410	990494	981024	289936	290172	244157
A0A0D7LLS9	C. freundii	38309	25792.7	20814.2	128063	188915	169299		36455.4	#NUM!
A0A0D7LLT4	C. freundii	176.271	10593.2	22270.5	277877	236834	225164	20224.6	7495.45	10105.7
A0A0D7LLU1	C. freundii	664456	695482	725180	1.81874e+06	1.82995e+06	1.93438e+06	375781	336946	422028
A0A0D7LLW1	C. freundii	117241	113060	129709	226044	222936	183782	81127.3	98974.5	86300.8
A0A0D7LLX8	C. freundii	1.39807e+06	1.44541e+06	1451191	1.41886e+06	1.40834e+06	1.44953e+06	970387	991797	983094
A0A0D7LLY0	C. freundii	187750	212726	208625	460539	467230	473256	107302	124972	124123
A0A0D7LLZ4;A0A0H3FIR0;A6TCT8;J7TAJ9;Q8X921	C. freundii;K. aerogenes;K. pneumoniae;M. morganii;E. coli	73390.4	79326.2	62265.9	30204.3	34894.2	44286.8	23217.8	45071.4	42513.2
A0A0D7LM13	C. freundii	91384.4	115598	97511.7	293476	282807	302933	59737.6	57630.1	80107.9
A0A0D7LM30	C. freundii	#NUM!	#NUM!		1.34814	0.849081	1	#NUM!	#NUM!	#NUM!
A0A0D7LM41	C. freundii	33697.3	72196.2	71719.1	117422	96431.2	121212	30346.7	38490.4	39203.6
A0A0D7LM51	C. freundii	35524.7	38990.4	40096	119104	89549.3	100815	11736.2	9502.57	8464.83
A0A0D7LM70	C. freundii	5867943	5679377	5.703e+06	5829371	5786714	5546704	3.81228e+06	3906811	3.83054e+06
A0A0D7LM71	C. freundii	109445	101619	160454	314993	281992	364771	133244	76737	90844.5
A0A0D7LM76;A0A0F1DIS1;A0A0H3FWM4;A6T4S8;P0A792	C. freundii;E. asburiae;K. aerogenes;K. pneumoniae;E. coli	1.12523e+06	1075932	1.18657e+06	865820	805494	870544	751644	811730	752851
A0A0D7LM83	C. freundii	251479	234728	223424	577914	615556	595119	89679.9	70317.9	56393.4
A0A0D7LM84	C. freundii	427740	430148	477662	374997	367589	309680	288700	268008	238393
A0A0D7LM94	C. freundii	2871264	2.96543e+06	2.99007e+06	4.19168e+06	4.24359e+06	4.3419e+06	1822547	1.95157e+06	1.87344e+06
A0A0D7LM96	C. freundii	248032	269834	244659	269448	328356	270934	175587	157929	132521
A0A0D7LMA7	C. freundii	2915.93	9255.76	15806.9	24698.9	35978.7	41820	2599.89	1691.15	4331.74
A0A0D7LMC4;A0A0F1RR65;A0A0H3FUG4;A6TGB4;P0AE84	C. freundii;E. asburiae;K. aerogenes;K. pneumoniae;E. coli	20986.4	23741	20541.7	25007.4	24716.8	22685.9	17853.5	15317.1	10352
A0A0D7LMC8;A0A0H0ATH2;A0A0H3FRQ8;A6T4L7;Q8XA00	C. freundii;E. asburiae;K. aerogenes;K. pneumoniae;E. coli	47146.4	54211	52479.6	32631.6	47064.8	21078.4	8509.01	17850.6	24573.7
A0A0D7LMF8	C. freundii	331841	351462	363066	962165	925106	887248	145003	173704	171622
A0A0D7LMF9	C. freundii	281178	257509	243092	696614	708694	664344	135639	123889	126403
A0A0D7LMG8	C. freundii	81783.4	49298.2	68604.2	120243	103173	102800	31889.9	37844.2	20324.6
A0A0D7LMH8	C. freundii	170505	171678	172129	206243	217962	210884	124728	132799	130203
A0A0D7LMI0	C. freundii	421859	455778	477394	498687	506668	529601	192411	229441	205588
A0A0D7LMK2	C. freundii	57578.4	75283.1	57468.6	217759	209791	198936	29082.6	19017.8	23505.4
A0A0D7LMN2;A0A0F3ZGR1;A0A0H3FNV0;A6T4N9;P0A727	C. freundii;E. asburiae;K. aerogenes;K. pneumoniae;E. coli	176685	178500	179024	163045	146188	159553	131068	119529	86860.3
A0A0D7LMN3;A0A0H3FRI5;A6T4F8;P0A7U9	C. freundii;K. aerogenes;K. pneumoniae;E. coli	13557115	13533363	13684600	18158942	18421428	18035002	13001236	13054872	11011655
A0A0D7LMP4;A0A0H3FWA7;A0A1D3ASG5;A6T4L9;Q8X9Z8	C. freundii;K. aerogenes;E. asburiae;K. pneumoniae;E. coli	9628.79	30631.8	23651.5	16409.9	18413.8	5255.65	4906.01	#NUM!	#NUM!
A0A0D7LMR0	C. freundii	123959	126510	150828	279879	311441	262098	64234.2	37746.2	62904.4
A0A0D7LMR1	C. freundii	259433	195835	193168	402715	391624	340245	33586.3	77932.6	71803.2
A0A0D7LMR3;A0A0D9J5S9;A0A0H3FR05;A6T4J6;J7TZN2;Q8XA10	C. freundii;E. asburiae;K. aerogenes;K. pneumoniae;M. morganii;E. coli	97220.7	35045	35228.7	34212.4	237959		53870.4	323427	62452.9
A0A0D7LMT2	C. freundii	4373.26	3378.9	6098.22	8840.79	20961.8	10838.5		3161.27	3333.8
A0A0D7LMT8	C. freundii	456.545	5930.41	4462.91	25958.3	14383.7	28453.2	4080.9	#NUM!	17280.1
A0A0D7LMW0	C. freundii	804664	811051	828971	889045	892154	905207	588180	554207	532268
A0A0D7LMW8	C. freundii	56232.2	113261	51118.7	265202	269880	188536	25987.9	64217.8	32342.5
A0A0D7LN14	C. freundii	141860	128490	129505	409259	359287	302377	94915.1	48521	224655
A0A0D7LN28;A0A263VVJ5;A6THI4;Q8XCA4	C. freundii;E. asburiae;K. pneumoniae;E. coli	28129.7	100627	90345	72524.5	37362.3	39956.7	#NUM!	23422.6	9289.86
A0A0D7LN30	C. freundii	341393	406234	396552	508718	510407	422266	167407	233385	184772
A0A0D7LN49	C. freundii	6138696	6148965	6.20723e+06	11973884	11963320	11806115	3.81246e+06	4174585	3.91212e+06
A0A0D7LN87	C. freundii	983622	870478	961415	2.06413e+06	2.21808e+06	2138885	582630	426356	503583
A0A0D7LN95;A0A0H3FJZ3;A0A263VJG8;A6TCI8;Q8XA23	C. freundii;K. aerogenes;E. asburiae;K. pneumoniae;E. coli	143279	125838	159380	103394	112448	109007	35364.5	36478.5	25156.6
A0A0D7LN99	C. freundii	45158.2	3303.07	58631.9	319584	330119	340708	4722.34	11.9938	10.6629
A0A0D7LNA1	C. freundii	217567	191508	204263	614521	603241	614411	96129	99831.1	102573
A0A0D7LNA4	C. freundii	49046.1	46134.9	41989.5	127829	123266	118886	14288.1	39882.9	18746.6
A0A0D7LNC7	C. freundii	249126	229510	261776	498762	443648	481635	120628	128595	99803.6
A0A0D7LND1;A0A0H3FI90;A0A263VW23;A6TC68;J7TDE5;Q8XBI4	C. freundii;K. aerogenes;E. asburiae;K. pneumoniae;M. morganii;E. coli	108744	143776	88321.8	113578	125549	114753	85354.8	105256	75001.6
A0A0D7LND8	C. freundii	1.23399e+06	1.10894e+06	1.16466e+06	1.65786e+06	1.73901e+06	1.60272e+06	752043	803788	763292
A0A0D7LND9	C. freundii	15108.9	24954	12314.2	56028	48038.3	67063.6	5503.91	4876.58	#NUM!
A0A0D7LNE0	C. freundii	13445.8	26832.1	8104.51	2427.59	33.411		4519.22	7956.81	#NUM!
A0A0D7LNJ8	C. freundii	54129	59605.6	86949.5	453360	435437	404050	39251.6	3.54122	15640.2
A0A0D7LNL0	C. freundii	570445	643425	589409	923503	939243	855449	406042	298966	385652
A0A0D7LNQ4	C. freundii	529201	579931	528807	518468	458186	525787	232788	192918	162084
A0A0D7LNQ6	C. freundii	114728	82342.6	91126.4	180157	185631	228466	47739.8	33269.9	45283.8
A0A0D7LNR2	C. freundii	8393.89	1569.86	1708.5	17550.8	18200.2	15935.2	#NUM!	2624.62	#NUM!
A0A0D7LNR8	C. freundii	720857	711807	813304	603399	546781	553646	405992	480015	439024
A0A0D7LNS3;A0A0H3FPL1;A0A263VT62;A6T5J5;P69680	C. freundii;K. aerogenes;E. asburiae;K. pneumoniae;E. coli		1799.75
A0A0D7LNS9;A0A263VZ91;Q7DBF6;Q8X4R4	C. freundii;E. asburiae;E. coli;E. coli	55769.9	95340.1	70709.3	233282	223642	201393
A0A0D7LNT4;Q8X7P2	C. freundii;E. coli	119251	106740	128368				18641	45508.2	37643.5
A0A0D7LNU0	C. freundii	928820	947252	983245	1.86146e+06	1.87916e+06	1.89165e+06	508736	503290	469906
A0A0D7LNU1	C. freundii	429934	440819	443434	584496	584378	598298	192894	202499	197607
A0A0D7LNV9	C. freundii	31687.3	6561.44	15878.4	63007.4	56858.3	75465.8	0.875308	0.598202	#NUM!
A0A0D7LNW3;A6T5Q5	C. freundii;K. pneumoniae	274567	215546	268313	52475	51936.2	63182.4	20718.9	65746.5	59813.1
A0A0D7LNX1;A0A0F1RG08;A0A0H3FSK0;A6T5D9	C. freundii;E. asburiae;K. aerogenes;K. pneumoniae	3.35897e+06	3.27432e+06	3130622	3.43781e+06	3430175	3231045	2.22764e+06	2370182	2.40369e+06
A0A0D7LNY5;A0A0H3FIA4;A0A263VU11;A6TCA5;Q8XAD2	C. freundii;K. aerogenes;E. asburiae;K. pneumoniae;E. coli	97142	103859	126462	166106	225344	154905	59297.7	76711.8	33061.2
A0A0D7LNZ1	C. freundii	183534	233541	225444	250143	280358	262075	134521	159181	119368
A0A0D7LNZ6	C. freundii	289211	419604	225134	431768	359035	337292	174692	107212	147485
A0A0D7LNZ9	C. freundii	75256.8	48852.9	69497.8	78384.1	66718.8	73772.8	38312.7	28163.7	48457
A0A0D7LP11	C. freundii	726055	681400	732135	780321	744050	831470	539072	458518	474649
A0A0D7LP27	C. freundii	5.50603e+06	5.32024e+06	5.42707e+06	6222544	6.23925e+06	6.40183e+06	3.63123e+06	3.67671e+06	3.8234e+06
A0A0D7LP36	C. freundii	6986.02	#NUM!	#NUM!	19513.9	27492.7	30388.1		3764.61
A0A0D7LP75	C. freundii	458080	472751	533664	738443	756005	782384	326690	332198	293453
A0A0D7LP77;P0AGG3	C. freundii;E. coli	66667.6	53625.5	61984.1	123019	117048	126521	37818.8	32967.6	26073.4
A0A0D7LP93	C. freundii	54223.6	51248.1	54176.1	205232	178345	203675	19543.8	38239.2	26024.2
A0A0D7LP99	C. freundii	583560	620065	630622	645102	696836	674696	400648	390338	395336
A0A0D7LPA6;A0A0H3FQM9;A0A263VVZ2;A6T6U3;P60871	C. freundii;K. aerogenes;E. asburiae;K. pneumoniae;E. coli	124057	113703	108841	77793.4	79039.5	80539.4	48567.3	29082.1	65022.5
A0A0D7LPD5	C. freundii	438220	414424	429716	437797	456619	448358	278875	298460	236498
A0A0D7LPF4	C. freundii	495668	513084	508411	728714	660227	702845	288349	314086	279301
A0A0D7LPH1	C. freundii	1.0941e+06	1.13322e+06	1.11135e+06	1910407	1927619	1.92127e+06	713781	721120	726671
A0A0D7LPI0	C. freundii	236999	258851	275107	346381	343492	305792	174956	136371	146693
A0A0D7LPJ1	C. freundii	425301	412506	427860	553075	549858	568976	225160	237489	203171
A0A0D7LPJ3	C. freundii	232108	253849	257404	205821	193141	250432	84802.2	100669	70968.3
A0A0D7LPJ4;P0A9G9	C. freundii;E. coli	154018	155564	150597	187392	170641	184597	50182.9	70122.8	29248.5
A0A0D7LPL1	C. freundii	347795	386606	244438	752460	780313	661792	57464	75502.8	84453.5
A0A0D7LPL4	C. freundii	3.58284e+06	3.73822e+06	4.23967e+06	6.78709e+06	5515197	8030724	1.85143e+06	1.65006e+06	2.06615e+06
A0A0D7LPN1;P0ACK7	C. freundii;E. coli	46482.1	23369.5	25456.8	90751.9	52590.6	76089.8	5936.86	15895.6	7810.08
A0A0D7LPP0	C. freundii	292557	289979	289960	265244	258983	273136	173711	165806	158726
A0A0D7LPP5;A0A0H3FY64;A0A263VWE2;A6T6L5;Q8X825	C. freundii;K. aerogenes;E. asburiae;K. pneumoniae;E. coli	8055.34	5641.17	8214.54	20556.3	21981	24764.9	7540.23	#NUM!	3176.9
A0A0D7LPQ0	C. freundii	331274	404038	345943	1.05811e+06	1.02044e+06	1.03616e+06	221984	192522	231691
A0A0D7LPR4	C. freundii	7531.94	5967.04	3330.25	8622.82	11156.2	8441.1	#NUM!		#NUM!
A0A0D7LPS4	C. freundii	296439	345116	341956	422352	455370	415617	194830	151517	163908
A0A0D7LPW0	C. freundii	956502	951236	997591	2.30081e+06	2.40909e+06	2.31056e+06	682188	581889	632296
A0A0D7LPW8	C. freundii	793800	600476	620777	1.23501e+06	1.19346e+06	1254965	363308	320684	347586
A0A0D7LPY7	C. freundii	273537	253864	260171	718686	627180	632261	146572	120663	154266
A0A0D7LQ03	C. freundii	1197387	1.12396e+06	1.15239e+06	1.74542e+06	1.83677e+06	1765465	673768	714074	688231
A0A0D7LQ12	C. freundii	3.71436e+06	3.87863e+06	3751481	5390858	5161080	5.40596e+06	2.70142e+06	2.50394e+06	2.60801e+06
A0A0D7LQ18	C. freundii	36822.3	37335.7	42210.2	74331.7	92226.8	102494	17183.4	12728.1	13963
A0A0D7LQ23	C. freundii	56287.8	60704.7	51284.6	167366	180137	155755	27060	37252.4	14822.2
A0A0D7LQ29	C. freundii	3.99564e+06	3.96906e+06	3888623	4594019	4.53527e+06	4464064	2.45368e+06	2.55739e+06	2.52167e+06
A0A0D7LQ32	C. freundii	95132.9	86624.9	114406	127235	102529	115326	51627.2	43511.6	48248
A0A0D7LQ37	C. freundii		#NUM!	1079.21	6635.71	#NUM!	8908			1058.3
A0A0D7LQ39	C. freundii	241531	204190	213143	231346	241653	240847	135553	138417	94786.4
A0A0D7LQ45;A0A0H3FSZ9;P0AFP8	C. freundii;K. aerogenes;E. coli	156910	144481	147998	320717	297954	292515	88760.3	77094.2	71028.1
A0A0D7LQ50	C. freundii	868025	915517	932757	1.03913e+06	1.15462e+06	1.08387e+06	610009	523225	514585
A0A0D7LQ53	C. freundii	888561	564232	858724	2.37363e+06	2307253	1.5737e+06	216579	415104	215442
A0A0D7LQ79	C. freundii	29321.5	12507.5	14131.3	75332.7	69702.6	69182.2	15043.4	13283.5	11107.1
A0A0D7LQ88;A0A0D9HLU2;A0A0H3FTE8;A6T695;J7TR96;P0ABG8	C. freundii;E. asburiae;K. aerogenes;K. pneumoniae;M. morganii;E. coli	100531	151135	146036	85024	110083	108171	76352.2	66415.4	62014.6
A0A0D7LQ89	C. freundii			27698.2	31077.7	42313.3	23525.3	14560.2		13375.4
A0A0D7LQA2	C. freundii	217775	215361	218393	684702	772444	738096	126409	121373	77165.2
A0A0D7LQA5;P0AE75	C. freundii;E. coli	459119	432416	462890	906533	874300	867277	252917	263684	257433
A0A0D7LQA6;Q8X9J6	C. freundii;E. coli	735319	721087	591529	1.66837e+06	1.52575e+06	1459687	1.16598e+06	1.91644e+06	898301
A0A0D7LQA8	C. freundii	88850.8	79132.7	89411.3	222243	308282	300072	15152.9	39032.6	17167.1
A0A0D7LQB0	C. freundii	128307	116462	134605	427795	422658	427339	52151.2	27592.4	55944.2
A0A0D7LQE7	C. freundii	342191	334284	356061	829254	870717	750096	131204	147389	159233
A0A0D7LQG5	C. freundii	21963.3	18073.5	16824.4	61003.7	57498.9	32214.8	11222.2	28448.7
A0A0D7LQH2	C. freundii	440609	418710	445316	1.22676e+06	1283177	1.24913e+06	138430	145927	130700
A0A0D7LQH9	C. freundii	571557	529774	548812	922404	829258	909032	308019	287397	332848
A0A0D7LQI9	C. freundii	595866	586495	587999	635323	741516	671265	377483	329477	334962
A0A0D7LQL1	C. freundii	20184.7	13898.5	15205.9	62319.5	65811.6	60670.6	2118.23	2452.51	4553
A0A0D7LQL5	C. freundii	2.57603e+06	2.6047e+06	2.62592e+06	4.77071e+06	4519738	4821511	1.58082e+06	1.6215e+06	1598896
A0A0D7LQM8	C. freundii	108062	100722	94647.6	323631	277833	263537	37657.6	5212.18	8979.79
A0A0D7LQN4	C. freundii	60976876	59050076	61555252	102943664	105425808	102880064	32119380	34927184	33151830
A0A0D7LQN7;A0A0H3FTL7;A6T6Z8	C. freundii;K. aerogenes;K. pneumoniae	651210	706397	660880	865066	864371	845454	541229	625998	582223
A0A0D7LQP1;A0A0H3FTL5;A0A0H3FW69;A0A263VNX2;A0A4S2XSQ9;A6T6Z3;A6T8T8;Q8X795;Q8XEB9	C. freundii;K. aerogenes;K. aerogenes;E. asburiae;C. freundii;K. pneumoniae;K. pneumoniae;E. coli;E. coli	2938.17	3060.08	4547.93	3352.45	6154.66	3335.42	1037.19	983.499	1092.27
A0A0D7LQR2	C. freundii	669988	615179	639071	961516	961782	1.08576e+06	402841	448195	356367
A0A0D7LQR7;A0A263VNN2	C. freundii;E. asburiae	276109	223652	230211	392949	356721	360043	166695	117806	129338
A0A0D7LQS4	C. freundii	3979.88	7127.23	3247.05	18563.4	16232.7	14310.8
A0A0D7LQS8	C. freundii	160359	172021	179525	565130	608065	536043	100793	90214.8	57894.9
A0A0D7LQU5;A0A0H3FQT8;A6T715;Q8XDG1	C. freundii;K. aerogenes;K. pneumoniae;E. coli	542840	558799	590257	584090	632160	619961	348926	350300	405073
A0A0D7LQU8	C. freundii	706154	694219	627327	1.63648e+06	1.51888e+06	1.62625e+06	192749	237751	136265
A0A0D7LQU9	C. freundii	3503.63	3123.02	10216.1	41428.8	32893.2	8333.98	7215.35		12420.1
A0A0D7LQV4	C. freundii	223221	178627	180067	507389	569812	524594	7.30186	5.4468	5852.39
A0A0D7LQV7;A0A0H3FYK7;A0A263VXT2;A6TB62;M1RN47;P0ABG0	C. freundii;K. aerogenes;E. asburiae;K. pneumoniae;M. morganii;E. coli	31414	44100.2	49181.6	5817.7	11379.8	12495.7	22656.4	7697.93	13914.7
A0A0D7LQW4	C. freundii	999736	954876	1.00134e+06	1.02478e+06	1.04247e+06	1.00144e+06	677636	635610	646257
A0A0D7LQY5	C. freundii	115612	101824	53277.2	298703	110394	169509	36315.8	30644.7	15996.2
A0A0D7LR04	C. freundii	318110	336750	265960	886239	909861	923209	155356	148087	122059
A0A0D7LR34	C. freundii	1957.57	1179.89	1721.98	4299.08	4607.96	5435.01
A0A0D7LR39;A0A0H3FUP2;A0A263VXJ9;P0A8G2	C. freundii;K. aerogenes;E. asburiae;E. coli	175369	158366	142709	101545	161312	27899.4	68750.5	67407.5	80045.1
A0A0D7LR49;A0A4S2WIN7	C. freundii	1.50391e+06	1.55373e+06	1.63746e+06	3.77269e+06	3.80258e+06	3.71746e+06	769382	805599	814091
A0A0D7LR54	C. freundii	45427.1	47005.8	42777.4	147148	147729	146689	14230.1	10727.4	11367.2
A0A0D7LR61;A0A0H3FMM0;A0A263VSM9;A6TF75;P0AD98	C. freundii;K. aerogenes;E. asburiae;K. pneumoniae;E. coli	49944.1	77911.3	23311.8	172341	132014	157858	21453.1	29625.9	45950.4
A0A0D7LR67	C. freundii	17779.6	18222.6	12666.6	31049.3	40937.7	32600.4	6520.63	7240.44	6540.1
A0A0D7LR76	C. freundii	150252	124323	105823	97608.1	73632	77380.9	26698.9	16701	19788.3
A0A0D7LR83	C. freundii	278169	257291	242152	252855	238808	285897	127989	201318	173584
A0A0D7LR89	C. freundii	11581.7		13717.6	60090.6	69510.3	58655.2	2792.55
A0A0D7LR93	C. freundii	#NUM!	#NUM!	#NUM!	1.15003	1	0.370559		#NUM!	#NUM!
A0A0D7LR99	C. freundii	7061.19	35248.3	16691.9	7231.23	8566.87	16304.1
A0A0D7LRA5	C. freundii	42316.4	45103.6	54656.7	184187	211762	213948	63004.1	37745.8	30656.3
A0A0D7LRA6;A0A0H3FUK9;A6TB55	C. freundii;K. aerogenes;K. pneumoniae	6169.51	5316.53	6847.08	19776.7	4129.16	#NUM!		#NUM!	#NUM!
A0A0D7LRA9	C. freundii	67365.3	56237.8	88183.8	62627.1	43540.5	56270.5	7239.76	#NUM!	#NUM!
A0A0D7LRB3	C. freundii	2.08504e+06	2.10448e+06	2.13257e+06	2.30965e+06	2.27514e+06	2.24891e+06	1.33523e+06	1354066	1.35971e+06
A0A0D7LRB4	C. freundii	103536	107937	76870.9	211309	172960	154520	27868.3	49118	9306.47
A0A0D7LRC2	C. freundii	82662.9	47259	81028.7	289327	265766	292717	26115.5	32862.2	44589.1
A0A0D7LRC4	C. freundii	878239	759948	799216	1.71209e+06	1.77196e+06	1.70902e+06	506537	489605	437638
A0A0D7LRC6	C. freundii	237835	214358	249613	588582	534495	571902	128362	98338.6	109589
A0A0D7LRD7;A0A0F3ZSV2;A0A0H3FMH2;A6TF29;P64274	C. freundii;E. asburiae;K. aerogenes;K. pneumoniae;E. coli	241392	239625	210552	257464	219016	256869	143773	134776	175366
A0A0D7LRE2	C. freundii	453180	455111	448429	894419	844535	864690	238406	245874	249332
A0A0D7LRG4	C. freundii	519387	582640	560383	653318	790123	753660	333431	293879	334577
A0A0D7LRH1;A0A263VR46;Q8X6R6	C. freundii;E. asburiae;E. coli	50477.7	47146.7		136824	172874	147568	20542.6	8551.4	30226.6
A0A0D7LRH2	C. freundii	26002.7	13430.2	25208	50103.9	45744.7	45147.8	5061.25	4940.65	6492.15
A0A0D7LRH5	C. freundii		0.00195967	#NUM!	1	13.4366	6.46957	#NUM!	#NUM!	#NUM!
A0A0D7LRI5	C. freundii	256978	226574	235226	270310	265742	269650	137936	145962	131411
A0A0D7LRK3	C. freundii	71650.6	58419.7	62474.2	133945	116613	101423	27888.1	33829.9	33947.4
A0A0D7LRL0	C. freundii	262671	255308	231184	457533	471487	447501	171343	143197	135711
A0A0D7LRN0	C. freundii	#NUM!			1.06281	0.642163	1	#NUM!	#NUM!
A0A0D7LRR1	C. freundii	28937.6	42526	27660.5	108364	109691	108178	2762.81	4960.74	10492.1
A0A0D7LRS4	C. freundii	713209	693466	720169	940068	991215	898009	496374	422564	467963
A0A0D7LRV6	C. freundii	447216	473662	452336	1.11128e+06	1.19588e+06	1.21792e+06	244956	151751	138309
A0A0D7LRX6;P0ADX3	C. freundii;E. coli	301763	318675	313449	293789	322074	192626	107753	136536	112224
A0A0D7LRX7	C. freundii	130759	140984	143388	328006	357586	342561	76973.9	80396.1	80689.4
A0A0D7LRX8	C. freundii	108198	109677	130990	350169	376046	348244	90547.4	72403.8	43822.2
A0A0D7LRY2	C. freundii	2.11228e+06	1.97126e+06	1967149	1.69471e+06	1.71241e+06	1.59987e+06	861584	917761	860308
A0A0D7LRZ6	C. freundii	222500	262544	245215	597791	661657	665608	129607	99213.4	127391
A0A0D7LRZ8;P0ADB2	C. freundii;E. coli	466504	454837	433004	924951	957826	947332	238973	233633	210792
A0A0D7LS38;P69830	C. freundii;E. coli	22050	21096.2	26526.4	131114	109900	113838	8920.62	10946.5	22741.5
A0A0D7LS69;A0A0H3FXJ4;A0A263VLS3;A6T7Q4;Q8XDT8	C. freundii;K. aerogenes;E. asburiae;K. pneumoniae;E. coli	58316	63317.7	82151.8	52515.6	53293.8	56035.9	26592	18144.1	6052.39
A0A0D7LS71	C. freundii	126668	51393.4	120128	314385	328801	365643	59131.1	49380.5	61499
A0A0D7LSA1	C. freundii	211538	178163	236524	641525	536244	515926	139068	135282	137275
A0A0D7LSB1;P0AAG4	C. freundii;E. coli	84647	46637	36073.9	35036.7	20219.9	25541.4	119183	167433	107618
A0A0D7LSB3	C. freundii	6.77573e+06	6625934	6.41757e+06	8.29653e+06	8.12143e+06	8380165	3.84534e+06	3.60733e+06	3898169
A0A0D7LSC5	C. freundii	#NUM!	4364.64		42663.4	32419	54392.8	27177
A0A0D7LSD2;A0A0H3FV93;A0A263VQW0;A6T9X7;P58325	C. freundii;K. aerogenes;E. asburiae;K. pneumoniae;E. coli	4483.15	3519.18	3853.61	9387.84	#NUM!	8648.32	#NUM!	#NUM!	#NUM!
A0A0D7LSF3	C. freundii	613931	629174	633683	944186	927425	926275	306218	345480	340539
A0A0D7LSF7	C. freundii	2.83524e+06	2.97545e+06	2878951	3.53404e+06	3.44777e+06	3.42585e+06	2.05635e+06	1940979	1.96699e+06
A0A0D7LSN7	C. freundii	2.39071e+06	2.5301e+06	2.73731e+06	6124953	6200344	6208632	1.45764e+06	1.48609e+06	1472563
A0A0D7LSQ9	C. freundii	308274	283566	261558	333685	374876	361894	150453	162570	110561
A0A0D7LSS2	C. freundii	26873.9	40666.3	25826	112451	90620.9	75153.7	22871	12933.8	13768.3
A0A0D7LSV8;A0A0H3FSM0;A6TEK1	C. freundii;K. aerogenes;K. pneumoniae	80750.7	71614.9	78820.9	125703	107584	150096	53516.7	50620.2	49141.1
A0A0D7LSX4	C. freundii	70605.2	78974.3	68268.2	235311	225199	230055	26278.3	32899.4	35686
A0A0D7LSY3	C. freundii	33020.2	25189.3	31094.6	65275.8	60968.3	66267.4	8437.61	8326.91	6416.69
A0A0D7LSY6	C. freundii	168772	155291	171690	450490	409000	465533	68285.1	65474.6	54739.3
A0A0D7LSZ4	C. freundii	5911.68	13181.8	5290.78	50083.6	42917.5	41996.4			#NUM!
A0A0D7LSZ5	C. freundii	42513.1	16351.5	2.84949	178922	1296.33	54308.1	#NUM!	16471.7	3.18035
A0A0D7LT12	C. freundii	142118	129600	198548	266679	210408	202926	18112.7	26824.3	30522.7
A0A0D7LT21;A0A0H3FYL9;A0A263VRS2;A6T750	C. freundii;K. aerogenes;E. asburiae;K. pneumoniae	43569.5	48879.1	42970.3	38749.1	42408.3	39238.3	28333.4	25779	32497.4
A0A0D7LT25	C. freundii	37364.7	47358.2	39999.1	89565.4	63494.8	54580.8	8214.93	9612.08	195.415
A0A0D7LT27	C. freundii	38174.5	18827.4	20068.3	62503.1	75136.2	90098.8	12370.1	8589.76	17578.3
A0A0D7LT33	C. freundii	174321	155344	155831	330725	356597	337507	87300.2	61230.9	70046.1
A0A0D7LT36;A0A0H3FW74;A6T8U3	C. freundii;K. aerogenes;K. pneumoniae	90741.9	83644.9	100973	139369	136279	106788	68311.8	36204.6	36886.3
A0A0D7LT56	C. freundii	161903	179564	169332	537605	518606	524404	71855.9	76470.2	66213.7
A0A0D7LT57	C. freundii	3182.5	4498.58	3671.23	8117.11	8473.68	5438.51	101.693	1694.36	1183.95
A0A0D7LT61	C. freundii	1.22377e+06	1.03851e+06	1.25708e+06	2.69581e+06	2.40231e+06	2429330	648473	708118	658532
A0A0D7LT90	C. freundii	425327	406137	426582	969877	966644	985829	200113	233826	262410
A0A0D7LT99	C. freundii	353175	308992	210747	501338	386311	585649	120339	54560.6	77714.6
A0A0D7LTA0	C. freundii	820116	767923	879855	1.35894e+06	1.25942e+06	1.20986e+06	361845	355284	329192
A0A0D7LTA3	C. freundii	105586	109423	96918	299295	280703	289161	46317.5	32036.2	37852.3
A0A0D7LTB6	C. freundii	140512	257803	255256	332808	323615	260981	68752.6	57272.8	95074.1
A0A0D7LTB9	C. freundii	314163	713439	1.19078e+06	1.67003e+06	1.51365e+06	1.56863e+06	1.13035e+06		572279
A0A0D7LTC0	C. freundii	86560.4	82300.9	77193.4	115024	113184	148039	50970.7	22362.3	34623.3
A0A0D7LTC7;Q8XCF9	C. freundii;E. coli	65264.6	72122.3	60962.1	148949	182541	182569	47887.1	11053.8	43684.8
A0A0D7LTD2	C. freundii	6.06194e+06	6021772	5995874	5118891	5173385	5065730	3.97454e+06	4.02936e+06	3.93515e+06
A0A0D7LTE3;A0A263VVX3;A6TES5;Q8X9B1	C. freundii;E. asburiae;K. pneumoniae;E. coli	123645	112106	116562	178993	165250	161356	44870.5	59877.8	70313.6
A0A0D7LTE4	C. freundii	804112	826820	834318	833679	923941	845062	485912	487804	488538
A0A0D7LTF0;A0A0F1K1Z0;P0AG49	C. freundii;E. asburiae;E. coli	16448909	18432008	17832528	22324888	20070494	17819528	8140747	8.37758e+06	7.45311e+06
A0A0D7LTF6	C. freundii	34783.6	27071.6	5454.2	18626.5	21459	19638.1	15316.6	14586.4	4858.37
A0A0D7LTG5	C. freundii	276823	277141	344854	454885	411163	476243	167342	150044	153803
A0A0D7LTG6;Q8X9I9	C. freundii;E. coli	137369	124490	123507	103367	100348	89772.3	28744.3	52342.8	58279.6
A0A0D7LTH0	C. freundii	9004.24	7840.85	11002.3	10298.4	20670.9	25103.4		1652.47	3500.76
A0A0D7LTM0	C. freundii	92596.9	101698	104808	211780	236839	213376	41895.3	49576.7	55688.4
A0A0D7LTS8	C. freundii	20500.9	39813.6	25736.5	115863	124599	117870	7224.68	21634.2	163548
A0A0D7LTT6	C. freundii		1511.88	386.753	12601.4	8996.37	9439.71		574.448
A0A0D7LTW1;A0A0H3FMJ5;A6TF50	C. freundii;K. aerogenes;K. pneumoniae	24523.1	29758.8	23341.5	103756	100528	99054.4	25202.6	39087.9	32294.5
A0A0D7LTX9	C. freundii	514033	531166	499887	750679	680001	596045	318090	271377	281779
A0A0D7LTY4;P0A9C1	C. freundii;E. coli	106062	113444	110388	196536	212193	206728	118166	113058	97615.9
A0A0D7LTZ0;Q8XE00	C. freundii;E. coli	140224	86991.1	149486	207202	169625	168374	54054	6316.85	91317.5
A0A0D7LU00	C. freundii	58861.6	59441.6	64769.4	108766	119128	106812	25318.5	21012.3	20705.5
A0A0D7LU01	C. freundii	117017	119839	102515	316871	297854	288732	34041.9	53318.3	46294.1
A0A0D7LU23	C. freundii	140998	150741	151295	208659	196060	125632	44.8217	8988.76	26522.3
A0A0D7LU33	C. freundii	100013	63130.5	103503	143948	147525	138741	23458.9	22183.8	28413.5
A0A0D7LU42	C. freundii	1.91301e+06	1948615	2.01331e+06	2.52862e+06	2.60282e+06	2.55049e+06	1.5314e+06	1.4708e+06	1634316
A0A0D7LU45;A0A263VXV6	C. freundii;E. asburiae	1.93635e+06	1.96387e+06	1.95137e+06	1.93518e+06	1.86342e+06	2.02635e+06	1.43737e+06	1.34432e+06	1.44619e+06
A0A0D7LU48	C. freundii	11767.8			72610.2	87900.5	110575			29241
A0A0D7LU58	C. freundii	612937	650750	687995	629607	625452	631993	298206	287879	308270
A0A0D7LU71;A0A0H3FV83;A0A263VXH3;A6TBQ8;P0AFU1	C. freundii;K. aerogenes;E. asburiae;K. pneumoniae;E. coli	36780.5	35833.4	22925.8	55228.3	32335.6	68569.1	12561.8	5223.89	6721.33
A0A0D7LU73;A0A0H3FVK0	C. freundii;K. aerogenes	139045	124146	161986	410717	380041	421260	147796	142682	126629
A0A0D7LU75	C. freundii	305503	296940	274085	580822	477158	513339	191614	144228	172958
A0A0D7LU95	C. freundii	7.47102e+06	7.57739e+06	7460061	9132514	9347773	8948221	4.02826e+06	4.27213e+06	4013719
A0A0D7LU99	C. freundii	121213	128530	98474.2	154028	127542	143117	40021.8	41061	41019.6
A0A0D7LUA7	C. freundii	160159	121963	132028	288683	301805	219318	85507.6	54514.7	72180.9
A0A0D7LUB9	C. freundii	385946	420247	402735	639253	593431	625261	178177	175504	196548
A0A0D7LUD1	C. freundii	183492	143361	183909	202327	239625	233241	68854.4	83080.1	72622.7
A0A0D7LUD6	C. freundii	28294.4		#NUM!	20067.6	13885.3	14885.6
A0A0D7LUE0;P0AFE6	C. freundii;E. coli	110764	127966	82195	183034	170048	188317	52578.8	51633.1	46467.2
A0A0D7LUF0;A0A0H3FZ80;A0A263VXG9	C. freundii;K. aerogenes;E. asburiae	6155.21	5609.57	6300.28	16238	17614.4	12888.2	2282.37	1.17416	781.979
A0A0D7LUF3;A0A0H3FZG8;A6TBX7	C. freundii;K. aerogenes;K. pneumoniae	166889	182232	175486	243096	245564	232464	98560.3	90276.9	107214
A0A0D7LUF6	C. freundii	260345	236349	301569	464054	451534	483933	167339	172340	142452
A0A0D7LUH6;P65845	C. freundii;E. coli	82078.6	25671	52909.9	56478.4	50433.9	36842.4	28174	33550.7	6220.41
A0A0D7LUI2;A0A0H3FTA4;A0A0H3JCY2;A0A263VW51;A6T6N7	C. freundii;K. aerogenes;E. coli;E. asburiae;K. pneumoniae	263353	252959	188688	174456	163009	100152	131448	113153	121671
A0A0D7LUI4	C. freundii	144072	122102	149172	189821	250323	247402	50264.2	92408.6	51577.3
A0A0D7LUI7	C. freundii	#NUM!	1382.86	851.984	1698.63	2068.8	2720.95	#NUM!	#NUM!	#NUM!
A0A0D7LUI8;Q8XCN9	C. freundii;E. coli	8989.77	12480.4	12185.5	32876.9	27322.6	27522.1	10179.7	5980.41	6316.62
A0A0D7LUJ7	C. freundii	70246.7	78305.4	56674.9	68413.8	69469.3	85442.7	32974.4	31284.6	31865.7
A0A0D7LUK8	C. freundii		8454.52	12524.1	17658.9	35240.9	3916.3	1090.75
A0A0D7LUL5	C. freundii	46861.3	74583.8	38835.7	138059	125017	147539	1870.51	25.9173	12.7549
A0A0D7LUL6;A0A0H3FQG2;A0A0H3JC75;A0A263VW71;A6T6L4	C. freundii;K. aerogenes;E. coli;E. asburiae;K. pneumoniae	12343.5	14939.2	17681.4	37062.4	29121.7	42317.5	7162	3835.13
A0A0D7LUN6	C. freundii	58184.8	55759.4	45806.3	85456.6	110914	87743.5	45650.9	42821.9	38844.5
A0A0D7LUP1;Q8XCR3	C. freundii;E. coli	16310.2	38392.2	27402.8	25533.1	36673.3	21537.1	10140.2	3855.58	8380.11
A0A0D7LUP3	C. freundii	463254	432882	486467	921673	827714	854757	187568	149386	258759
A0A0D7LUP4	C. freundii	461537	463954	437331	1.12003e+06	1.19157e+06	1.01915e+06	253250	287262	226910
A0A0D7LUQ7	C. freundii	181061	164638	198707	396452	387761	442187	91960.4	110616	108706
A0A0D7LUQ9	C. freundii	125965	119464	150198	224045	285975	273088	75339.1	126199	85867
A0A0D7LUR1	C. freundii	223575	214092	198294	451625	475689	444913	143221	112851	121057
A0A0D7LUS3;Q8X4V7	C. freundii;E. coli	20054.6	23032.1	29148.8	60941.3	45470.6	60409.8	9862.93	25419.1	5744.68
A0A0D7LUS6	C. freundii	67478	71046.1	309337	322854	247050	213266	61298.6	39950.4	19505.6
A0A0D7LUS9;A0A0F1RMY7;A0A0H3FQF8;A6T6K9	C. freundii;E. asburiae;K. aerogenes;K. pneumoniae	246732	125358	121689	369152	322669	297983	237450	366689	114623
A0A0D7LUU4;A0A0D9J923;A0A0H3FTX6;A6T6N3;P0AAW3;Q9I1V9	C. freundii;E. asburiae;K. aerogenes;K. pneumoniae;E. coli;P. aeruginosa	27201.1		49764.8	44233.5	23351	39870.6	33741.6	34972.8	36293.8
A0A0D7LUU9	C. freundii	119811	114920	93217.8	261196	250771	286536	28507.7	20915.2	4066.85
A0A0D7LUX9	C. freundii	19767.1	25917.2	11373.2	13379.1	39787.9	2054.26		9394.3
A0A0D7LUY1	C. freundii	57799	56092.4	46497.3	184206	166825	199285	31807.9	17780.3	20215.5
A0A0D7LUZ0	C. freundii	2.85906e+06	3.0522e+06	2.80549e+06	3.14677e+06	3.41718e+06	3.58035e+06	2.10204e+06	1.78333e+06	1.65578e+06
A0A0D7LV12	C. freundii	3.17501e+06	2.94703e+06	3.29341e+06	4.2164e+06	4307702	4.01486e+06	1.48635e+06	1.63569e+06	1.73482e+06
A0A0D7LV29	C. freundii	598819	599104	597370	854416	887912	693718	273756	293259	247423
A0A0D7LV54	C. freundii	82328.9	65266.9	51337.6	341983	266213	255524			38072.4
A0A0D7LV66	C. freundii	13935.6	16845	18281.9	102166	113358	77989.9
A0A0D7LVA2;A0A0H3G2L7;A6TAY7;P0AEC2	C. freundii;K. aerogenes;K. pneumoniae;E. coli	4797.27	8100.97	5166.05	32210.6	24403.2	30607.7
A0A0D7LVB7	C. freundii		18306.2	31190.8	80407.8	68415	91119.6
A0A0D7LVF2;A0A0H3FLU7;A0A0H3JH06;A6TEF1	C. freundii;K. aerogenes;E. coli;K. pneumoniae	62890	66007.9	80836.9	117606	30407.4	81149.9	40162.6	19421.1	18689.1
A0A0D7LVF5	C. freundii	13667.9	7040.23	13296.8	16965.7	9224.04	11381.2	2465.97		#NUM!
A0A0D7LVG8	C. freundii	188430	175264	175479	161009	146060	178980	89694.7	112851	95213.5
A0A0D7LVI6	C. freundii	17836.8	11047.1	11714.5	46236.6	48552.8	48552.7	4902.37	2436.55	2949.19
A0A0D7LVK4;P66798	C. freundii;E. coli	240542	253809	219298	439421	488788	543815	162887	212407	214003
A0A0D7LVL5;A0A263VWH8	C. freundii;E. asburiae	1116868	1.08666e+06	1144619	1.0807e+06	1.00695e+06	1003738	730077	697020	728623
A0A0D7LVL7	C. freundii	148925	146512	177704	436753	460351	411413	46760.5	51629.6	69630.9
A0A0D7LVP4	C. freundii				9619.1	10282.1	10156.3	772.245	838.671	#NUM!
A0A0D7LVQ3	C. freundii	88620.7	77068.7	86375.6	170895	164267	152461	52261.9	59586.9	56617.8
A0A0D7LVR9	C. freundii	201520	168329	180179	263665	226343	238526	73052.7	90624.4	69843.2
A0A0D7LVU5	C. freundii	17987.1	23858	26722.9	109309	122656	117083		16932.7	1750.51
A0A0D7LVX0	C. freundii	10320.7	10677.7	10243.9	31675.9	30962.8	31221.8	6084.27	7837.91	7627.25
A0A0D7LVZ3	C. freundii	46071.1	59778.3	26959.7	79063.8	91971.6	91232.8	158236	297517	314618
A0A0D7LW17;P0ACM7	C. freundii;E. coli	20308.8	17220.9	26732.3	40619.5	32444	45529.7			4087.54
A0A0D7LWA1	C. freundii	79321.7	73910.1	77027.9	238575	280303	282341	37672.9	38878.4	34089.5
A0A0D7LWD8	C. freundii	145761	267036	69386.5	208667	256693	261001	31586.9	71864.2	52472.7
A0A0D7LWE3	C. freundii			#NUM!	1	#NUM!	1.2605			#NUM!
A0A0D7LWF3	C. freundii	15828.3	7496.78	11965.8	78498.4	55864.8	69941.7	#NUM!	7874.47	12028.9
A0A0D7LWG1	C. freundii	83308.8	107495	81637.3	301033	290749	330459	8041.95	24454.4	10843.7
A0A0D7LWH0	C. freundii	45346.3	43370.2	40540.6	126618	202215	159881	23035.6	19738.1	16582.5
A0A0D7LWH4	C. freundii	328280	358894	373305	564040	595969	570988	229033	230985	220249
A0A0D7LWH8	C. freundii	171412	173735	154852	324287	305076	326780	83718.2	83075.3	62312.4
A0A0D7LWI5;P0ABM3	C. freundii;E. coli	7434.19	13378.2	20931.4	52200.8	43231.2	48274.7		13203.3
A0A0D7LWJ1	C. freundii	828336	854306	862466	1.68448e+06	1.69375e+06	1.66193e+06	435440	434611	446465
A0A0D7LWK2	C. freundii	47997.8	49552.4	43160.3	146253	147692	148517	30717.1	20407.3	19689
A0A0D7LWL7	C. freundii	212189	179582	234280	826681	763657	708853	62822.9	86747.7	59170.5
A0A0D7LWL8	C. freundii	6.83244e+06	6646549	7.94764e+06	19398018	19902294	18381434	2.25391e+06	1.78518e+06	2.38423e+06
A0A0D7LWP1	C. freundii	2.108e+06	2.08871e+06	2.15707e+06	2.36332e+06	2451604	2.32072e+06	1.27654e+06	1.26115e+06	1.14389e+06
A0A0D7LWP6	C. freundii	2.18333e+06	2.18375e+06	2.18997e+06	3.95944e+06	4.12039e+06	4057454	1.21163e+06	1340738	1.47471e+06
A0A0D7LWQ3	C. freundii	25271.4	3767.93	18522.6	85880.7	82237.8	62245	124.058	4537.68	#NUM!
A0A0D7LWQ4;A6T6E6;Q8X9C8	C. freundii;K. pneumoniae;E. coli	34452.7		5678	93194.2	112771	165336	43967.4	44867.7	22641.6
A0A0D7LWQ5	C. freundii	725655	771213	762992	729827	607621	538449	274530	272470	251345
A0A0D7LWR6	C. freundii	31905.6	40953.8	43127.5	110488	102093	108083	35688.9	24989	55378
A0A0D7LWR8	C. freundii	186465	119362	114991	307321	296296	300370	41716.7	24754.7	39340.4
A0A0D7LWR9	C. freundii	121497	120669	122807	264529	266811	254315	23979.2	40759.5	23682.8
A0A0D7LWT1	C. freundii	357927	329170	374192	552846	538957	487198	204726	217549	220752
A0A0D7LWT4	C. freundii	2.47008e+06	2574040	2.65839e+06	4567746	4131419	4370827	1.60349e+06	1.49667e+06	1.4906e+06
A0A0D7LWT7;A0A0H3JE16	C. freundii;E. coli	328455	363491	391200	117548	131813	128106	50274.8	59000.2	51955.1
A0A0D7LWU0	C. freundii	17922.3	18127.9	14989.7	53222	57066.4	59289.9	3759.74		4313.61
A0A0D7LWU1	C. freundii	113849	78046.9	89588.2	909551	859866	770501	22278.6	2898.08	57835.5
A0A0D7LWV1	C. freundii	25626.1	117511	30942.8	291464	285586	243164	55975	12296.8	56.6876
A0A0D7LWX2	C. freundii	12779.6	12049.5	17861.6	57790.7	72129.9	66319.1	10759.1	10617.6	15106.3
A0A0D7LWZ3	C. freundii	1761010	1.71322e+06	1.63787e+06	1881713	1.76712e+06	1.8594e+06	1.05738e+06	1.12128e+06	1169632
A0A0D7LX06;A0A263VP70;A6TE43	C. freundii;E. asburiae;K. pneumoniae	43107.7	12906.4	48154	25474
A0A0D7LX09	C. freundii	97378.4	99125.8	102009	135278	149198	141078	42454.1	31433.8	49681.7
A0A0D7LX13	C. freundii	2.95976e+06	2.53413e+06	2.71361e+06	1.21527e+06	1.11117e+06	2589851	1.8813e+06	1.79309e+06	1.66353e+06
A0A0D7LX25	C. freundii	125395	111423	113942	298571	353910	284808	63481.4	58672	65383.7
A0A0D7LX27	C. freundii	579270	401352	550444	1.21415e+06	1.33615e+06	1.22295e+06	369642	891658	203225
A0A0D7LX28	C. freundii	236191	209510	212810	642675	677415	685098	179152	147430	116764
A0A0D7LX30;A0A0H3FY58;A6T6L0	C. freundii;K. aerogenes;K. pneumoniae	27159.9	43535	30109.2	28380.8	19842.5	50778.1	51131.1	49913.1	52055.1
A0A0D7LX40;A0A0H3FQH1;A0A263VW64;A6T6M4;P58585	C. freundii;K. aerogenes;E. asburiae;K. pneumoniae;E. coli	67247.1	54567.4	55126.4	41654.9	43285.2	52988.8	47357.7	34550.3	39145.6
A0A0D7LX45	C. freundii	53666.1	63430.4	61749.2	51799.6	46189.9	58692.2	24884.1	7867.76	16141.1
A0A0D7LX54	C. freundii	412419	39617.6	46006.4	75657.5	816253	1.0671e+06	683.416	494.529	900.906
A0A0D7LX55	C. freundii	29495.4	25674.2	38571.5	106524	101793	112814	12473	19445	19769.9
A0A0D7LX62	C. freundii	82427.3	76694.6	76045.9	203600	184703	173012	51902.3	47335.1	35129.5
A0A0D7LX67	C. freundii	171812	165835	194120	395375	445518	412919	54853	41514.5	68982.3
A0A0D7LX73	C. freundii	1.00497e+06	1.05546e+06	1.01932e+06	1.17306e+06	1.21623e+06	1.25007e+06	708546	736159	713775
A0A0D7LX81	C. freundii	114618	142974	71772.1	139780	139513	117142	33944.9	24560.5	36442.3
A0A0D7LX83;A0A0F1RIG8;A0A0H3FQD0;A6T6G2	C. freundii;E. asburiae;K. aerogenes;K. pneumoniae	485469	481103	524505	534073	515100	562749	408567	350584	426440
A0A0D7LX90	C. freundii	68581.7	66527.1	72331.4	347737	321388	327544	46351.9	23649.6	38992.4
A0A0D7LXA1	C. freundii	8643775	8638759	8658508	8763608	8432739	8485023	5.66344e+06	5528982	5541863
A0A0D7LXA5	C. freundii	270959	281627	280507	362537	341980	310361	109755	107952	92042
A0A0D7LXB7	C. freundii	167848	186238	162453	528408	475596	532301	117247	97117.4	109672
A0A0D7LXB8;A0A263VPF9	C. freundii;E. asburiae	230621	215926	242170	415670	487045	392557	8095.99	54348.7	69300
A0A0D7LXC0	C. freundii	211900	215222	209215	539303	541659	535550	152973	157503	161579
A0A0D7LXC9	C. freundii	95553	94676.8	58631.5	84120.7	96207.8	76071.2	80446.7	21578.4	27767.8
A0A0D7LXD4	C. freundii	0.922639	0.965875	27444.4	34327.4	49873.7	78368.5	32685.1	#NUM!
A0A0D7LXE1	C. freundii	512159	463811	549317	923195	1.12313e+06	996740	314581	257149	231108
A0A0D7LXE2	C. freundii	430297	393802	394596	1.15041e+06	1121500	1.13326e+06	248014	237334	240079
A0A0D7LXF1;A0A0H3FJR9;A0A263VP37;A6TE15;Q8XBS3	C. freundii;K. aerogenes;E. asburiae;K. pneumoniae;E. coli	25605.3	19403.5	23972.6	19785.1	23552.6	19747.8	11146.3	10874.1	10882.4
A0A0D7LXF5;A0A263VX75	C. freundii;E. asburiae	626185	743158	683203	1.43192e+06	1518005	1.47019e+06	331379	298766	387544
A0A0D7LXG1	C. freundii	7038.37	11953.1	12377	9728	15755.9	13837.2		2004	3182.3
A0A0D7LXG6;A0A0H3JIF7	C. freundii;E. coli	38004.7	37126.9	39540.6	76632.4	72591.5	69778.1	29993.1	30780.1	37546.7
A0A0D7LXG9	C. freundii	#NUM!				11141.5	6944.53
A0A0D7LXH0	C. freundii	38503.5	27014.6	114.858	39978.7	38579.6	19345.4	18490.8	9387.11	1357.66
A0A0D7LXI0	C. freundii		2967.18	482.744	5979.3	7895.51	7210.45
A0A0D7LXI7	C. freundii	223061	372424	286643	488142	339400	299231	152816	222188	161546
A0A0D7LXJ0	C. freundii	286791	201986	295924	116811	105168	123072	361794		374809
A0A0D7LXJ5	C. freundii	228067	209352	198578	229895	238083	242418	87878.2	115728	89034.4
A0A0D7LXJ6	C. freundii	24106.9	12552.2	13244.6	91878.7	74024	108418			8830.44
A0A0D7LXL7	C. freundii	1.23091e+06	1.28676e+06	1.29507e+06	1.91892e+06	1.83738e+06	2.03718e+06	721219	608682	639488
A0A0D7LXM0;Q8XCV0	C. freundii;E. coli	15040.5	14474.8	18238.3	63984.1	74155.9	78631.3		#NUM!
A0A0D7LXM3	C. freundii	16776.1	15211.6	13318.9	10874.6	29292.1	22550.5	10797.2	5673.32	#NUM!
A0A0D7LXN7	C. freundii	4865671	4.5497e+06	4.65742e+06	11706940	10613727	9865480	2.06704e+06	2175091	2.36122e+06
A0A0D7LXN8	C. freundii	6797.85	33811.8	26802.7	184028	173755	146408	53199.6	18011.7	13936.1
A0A0D7LXP7;A0A0F3XRT8;A0A0H3FUI2;A6TB31;P0A811	C. freundii;E. asburiae;K. aerogenes;K. pneumoniae;E. coli	83094.2	53221.6	75960.6	108676	68182.8	118574	94072	21745.3	69067.7
A0A0D7LXP8	C. freundii	56185.4	53318.4	60356.1	88055.3	89219	99405.5	35297.5	37672.8	39772.7
A0A0D7LXQ9	C. freundii	1120182	1.19341e+06	1.08558e+06	2.60527e+06	2.51671e+06	2.6801e+06	568686	532148	514474
A0A0D7LXR2	C. freundii	3655891	5.15778e+06	4.85295e+06	19456532	20346260	19408100	2.76578e+06	2.3087e+06	2.66868e+06
A0A0D7LXT9	C. freundii	71373.4	90947		79702.1	64064.7	101252	#NUM!
A0A0D7LXV0	C. freundii	91126.5	162688	73460	254936	61919.7	190290	38436.6	45502.7	38946.1
A0A0D7LXV2	C. freundii	873566	935870	969941	1.08402e+06	1.06552e+06	1.05866e+06	762878	712803	688977
A0A0D7LXV9	C. freundii	1137.73			3277.56	2640.78	4569.22	219.463		#NUM!
A0A0D7LXW1	C. freundii	12990.1	10339.6	9446.18	56019.2	11898.8	44910.7	#NUM!	4777.02	2036.1
A0A0D7LXY0;P0ADU6	C. freundii;E. coli	154574	71396.1	151991	350796	392381	364673	119307	132667	83571.8
A0A0D7LXY3	C. freundii	138961	134619	136361	307984	295497	297659	67878.9	80506.1	73474.7
A0A0D7LXZ3	C. freundii	109795	90228.3	72597.9	300441	304808	274939	38073.3	34864.1	47310.2
A0A0D7LXZ8	C. freundii	141160	116628	153181	215597	423396	343136	60155.1	62148.2	64792.3
A0A0D7LY50	C. freundii	8052.94	8561.41		60248.1	45419.8	56532.4	5856.8	3125.42	11220.4
A0A0D7LY59;A0A0F1DND5;A0A0H3FX75;A6T7Z9;Q8X4R0	C. freundii;E. asburiae;K. aerogenes;K. pneumoniae;E. coli	111687	122383	134381	128798	129583	131117	102185	96502.3	101556
A0A0D7LY93;A0A0F1WVV5;A6TBB2	C. freundii;E. asburiae;K. pneumoniae	2516876	2.7078e+06	2.64395e+06	2522629	2691421	2.38648e+06	1.79414e+06	1.79855e+06	1.91787e+06
A0A0D7LYA0	C. freundii	23616.7	24578.9	24533.7	120803	113036	119552	17768.5	15009.3	10782.9
A0A0D7LYB1	C. freundii	1.54861e+06	1.57777e+06	1.5682e+06	2.17353e+06	2.14945e+06	2207409	832768	804768	750568
A0A0D7LYC9;A0A0H3FXP2;A0A263VKQ5;A6T7Y8;P0AB60	C. freundii;K. aerogenes;E. asburiae;K. pneumoniae;E. coli	111958	112692	119073	99930.1	97595.2	103033	10941.5	60241.8	60187.9
A0A0D7LYD5	C. freundii	75467.8	72734.5	75082.9	101275	128183	121385	25400.6	34005.9	28897.8
A0A0D7LYE7	C. freundii	3.8161e+06	3.69932e+06	3.94477e+06	3.61132e+06	3818561	3.76853e+06	2.52322e+06	2.60266e+06	2.54968e+06
A0A0D7LYF5	C. freundii	171276	159865	106357	234240	248768	244494	34981.2	37139.2	29242.4
A0A0D7LYF6	C. freundii	504572	421233	497735	792343	690490	822389	339883	285461	309143
A0A0D7LYG1	C. freundii	87706.8	90357.2	100255	202294	181924	234964	56527.4	70382	85881.1
A0A0D7LYG9;A0A0H3JLN7	C. freundii;E. coli	194287	155906	191725	215731	259156	244192	145255	128645	136901
A0A0D7LYH0	C. freundii	464806	414015	458299	823317	828174	705903	185416	188917	165372
A0A0D7LYH4	C. freundii	1.25278e+06	1.29267e+06	1.2317e+06	2.85191e+06	2808597	2.94269e+06	462051	453065	486858
A0A0D7LYI3	C. freundii	4893.56	2240.26	1896.72	9597.46	4885.67	9329.91	4161.97		#NUM!
A0A0D7LYI6	C. freundii	35787.4	13954.2	44038.4	98856	132362	143052	16857.7	47467.3	50944.6
A0A0D7LYK8	C. freundii	35274.7	63118.2	33028.1	189110	201413	188950	27859.4	7049.13	74.7721
A0A0D7LYM3	C. freundii	140042	120509	131119	320905	308143	308314	60346.2	62968.1	45864.4
A0A0D7LYM4	C. freundii	#NUM!	#NUM!		8569.95	11263.8	5728.68	35209.5	1085.76	467.661
A0A0D7LYN6;A0A263VS05;Q8X8L1	C. freundii;E. asburiae;E. coli	46252.7	33773	33276.5	59433.8	59469	61667.6	23162.6	15866.1	10555.5
A0A0D7LYP1	C. freundii	20562.8	32219.8	58532.2	41811.3	46847.2	47410	7020.69		11630.9
A0A0D7LYP4	C. freundii	532054	498021	541274	1.09539e+06	1.05032e+06	1.02696e+06	303294	323533	286689
A0A0D7LYR0	C. freundii	17281.7	51109.4	47257.6	96874.6	104358	55270.6	10608.5	27896.1	5397.26
A0A0D7LYS7;A0A0H3FR85;A0A0H3JCN9;A0A263VTD7;A6T7A5	C. freundii;K. aerogenes;E. coli;E. asburiae;K. pneumoniae	2370.26	9831.88	4089.08	18679.7	7962.65	1609.58	#NUM!		#NUM!
A0A0D7LYS8	C. freundii	306904	323761	355086	974063	810496	858758	193551	228374	237717
A0A0D7LYV1;Q8X739	C. freundii;E. coli	2644.45	#NUM!	#NUM!	26879.2	18704.6	18434.6	706.575	2235.14	#NUM!
A0A0D7LYV3	C. freundii	122905	98405.7	98014.6	144645	126787	128113	37257.9	43365.1	55869.6
A0A0D7LYV7	C. freundii	1.70498e+06	1.59202e+06	1.67348e+06	3939965	4.09895e+06	3.94524e+06	940105	972388	928123
A0A0D7LYX2;A0A0F3ZES1;A0A0H3FR04;P0A6S1	C. freundii;E. asburiae;K. aerogenes;E. coli	18171.1	19300.2		25088.9	29759.3	23642	10124.1
A0A0D7LYY0;Q8X8M8	C. freundii;E. coli	114978	64690.3	116096	198496	171597	191905	46229.9		66304.4
A0A0D7LYY5	C. freundii	58458.6	98889.7	50861.6	201656	205203	215804	52299.7	50239.6	52326.5
A0A0D7LYZ2	C. freundii	40239.5	47152.4	20695	45552	40217.2	17798.8	17522.5	24926.9	12990.5
A0A0D7LYZ8;Q8X776	C. freundii;E. coli	148041	146937	182762	232698	319892	280096	73310.1	38423.5	55206
A0A0D7LZ02;A0A263VK38	C. freundii;E. asburiae	15217.4	16046	16226.1	26595.7	22070.4	23750.2	4954.76	#NUM!	#NUM!
A0A0D7LZ12	C. freundii	74148.3	146581	126448	196498	230970	215463	32153	51568.1	56732.1
A0A0D7LZ17	C. freundii		29755.9	3842.7	63547.2	82934.4	48452.3	12981.5		9242.06
A0A0D7LZ30	C. freundii	437995	374929	429631	1.21229e+06	1122903	1.1375e+06	177302	190831	138773
A0A0D7LZ43;A6TI77	C. freundii;K. pneumoniae	23471.4	12614.6	20362	101423	88281	98174.6	3901.01
A0A0D7LZ53	C. freundii	148642	158848	149524	381526	383678	383958	68729.8	28045.4	79009.5
A0A0D7LZ57	C. freundii	290378	284099	311428	263591	316756	322168	174986	199107	173979
A0A0D7LZ58	C. freundii		5892.78		46802.3	48381.4	22610.3		3876.44
A0A0D7LZ64	C. freundii	384350	388027	389558	442122	408713	458155	216420	209435	184877
A0A0D7LZ70	C. freundii	182607	199893	201889	238358	259392	237089	73508.1	87036.4	82014.5
A0A0D7LZ72	C. freundii	64785.5	60628.9	55158.9	87304.1	81916.8	74572.9	36590.9	32747.5	15801.2
A0A0D7LZ82;Q8X9G1	C. freundii;E. coli	7959.62	6796.49	6631.59	32970.6	28484.9	27340.8	93.4505	2325.18
A0A0D7LZ91	C. freundii	12947.7	4000.16	4182.53	17393.5	46982	14270	8140.05
A0A0D7LZ92	C. freundii	48199.2	38011.1	40391.5	151416	141496	135777	27993.1	25355.8	28304.9
A0A0D7LZ96	C. freundii	215697	206210	203597	653088	644444	664565	116500	122883	113304
A0A0D7LZA0	C. freundii	540297	495773	476411	1.45089e+06	1.2765e+06	1.28183e+06	179932	264518	200638
A0A0D7LZA5	C. freundii	12214.2	5835.48	15370.6	42199.1	46819.2	44621.2			13077
A0A0D7LZB7	C. freundii	740489	738412	726074	1.19251e+06	1.21261e+06	1.1377e+06	422810	396120	414106
A0A0D7LZC8	C. freundii	3581929	3.71472e+06	3.48291e+06	4020969	4.19946e+06	4157392	2.04323e+06	2.11252e+06	2.03578e+06
A0A0D7LZD6;Q8XDC5	C. freundii;E. coli	37633.2	27286.1	48134.9	79561.4	90187.2	76500	22689.1	19932.9	30656.7
A0A0D7LZE5	C. freundii	193259	199858	214447	325961	326942	335554	74684.6	59034.9	61224.4
A0A0D7LZE7	C. freundii	80306.6	34657.3	77669.4	131986	82311.1	140084	22907	27735.9	27261.8
A0A0D7LZE8;A0A0H3FL54;A6TFC6;Q8X5M7	C. freundii;K. aerogenes;K. pneumoniae;E. coli	28528.8	20113.4	37873.5	54877.2	22442.3	37034.9	12076.1	15630.1
A0A0D7LZF0	C. freundii	0.453488	#NUM!		1.5895	1	#NUM!		#NUM!
A0A0D7LZF1;A0A0D9J501;A6TFP7;M1RH61;Q8XD88	C. freundii;E. asburiae;K. pneumoniae;M. morganii;E. coli	582216	583521	596252	329967	355019	336132	268077	268012	264649
A0A0D7LZF3	C. freundii	12775	42872.4	27579.9	131614	95643.2	131874	19928.5	26327.6
A0A0D7LZG2	C. freundii	2346597	2.25442e+06	2.22458e+06	1.89167e+06	1.92873e+06	1848795	1.48795e+06	1.47867e+06	1.53929e+06
A0A0D7LZG9	C. freundii	1.32255e+06	1.33373e+06	1510675	1.35882e+06	1.75248e+06	1.55576e+06	868610	755724	670082
A0A0D7LZH1	C. freundii	56438.2	53637.1	59315.4	133869	138480	131443	53027.4	4177.51	14662.3
A0A0D7LZH4	C. freundii	166520	136856	190289	737544	527461	574530	66546.8	78593.8	81345
A0A0D7LZK4	C. freundii	285815	324037	250110	353318	419604	412064	108899	123479	116430
A0A0D7LZK5;Q8XAN0	C. freundii;E. coli	28522.2	25882.6	30135.1	46007.6	41998.8	43283.1
A0A0D7LZK6	C. freundii	8284.73	12122.8	8262.39	130403	73635.5	99237.6	4017.78	#NUM!	#NUM!
A0A0D7LZL4	C. freundii	292843	305844	254482	676839	641896	606299	95780.7	94218.6	116355
A0A0D7LZQ3	C. freundii	35596	40103.2	45343.7	74021	81002.2	75375.5	19986.1	11707	16228.1
A0A0D7LZQ8	C. freundii	77083.4	27562.8	63797.3	90195.3	85250.8	77418.9	25253.7	9039.16	21180.2
A0A0D7LZU8	C. freundii	56940.6	57747	53911.2	151580	107231	150203	17652.3	25307.2	18420.5
A0A0D7LZV2	C. freundii	1.10172e+06	1194550	1.10322e+06	1.21313e+06	1.14575e+06	1.20128e+06	633559	689384	668866
A0A0D7LZV3	C. freundii	276444	280002	316368	981438	862547	916292	176433	228037	194081
A0A0D7LZW8	C. freundii	906343	902451	866090	1212629	1.24155e+06	1.20334e+06	398580	389454	367585
A0A0D7LZX4	C. freundii	40438.7	45779	36794.7	121667	103675	111681	13774.9	10085	14110.2
A0A0D7LZY6	C. freundii	125655	130167	134031	364343	371197	417475	45325.2	50392.2	54732.2
A0A0D7LZY8;A0A0H3FTW2;A6TFM6;P64148	C. freundii;K. aerogenes;K. pneumoniae;E. coli	75116.7	77475.6	86440.1		17945	13081.4	34600.3	41522.2	47241
A0A0D7LZZ0	C. freundii	33651.2	43459.3	32005.9	94747.2	99330.4	102180	17188.8	11937.8	16199.9
A0A0D7LZZ9	C. freundii	326630	353431	360633	573254	574756	536664	266117	329566	357228
A0A0D7M001	C. freundii	89421.6	103179	92789.1	190033	209757	203541	56152.4	56369.3	60534.8
A0A0D7M002;A0A0H3FLD4;A0A263VRB6;A6TFQ1	C. freundii;K. aerogenes;E. asburiae;K. pneumoniae	8875.16	8149.55	9254.17	6858.74	6221.94	5369.02	1167.87	1616.6	2819.69
A0A0D7M014	C. freundii	#NUM!	#NUM!	#NUM!	1.38432	1	1.2921	#NUM!		7.00787e-05
A0A0D7M024	C. freundii	908017	1.06084e+06	1.08298e+06	1.54443e+06	1.51344e+06	1.56859e+06	600092	654334	552587
A0A0D7M030;A0A0H3FU45;Q8XDL3	C. freundii;K. aerogenes;E. coli	53581.6	50652.6	44624.9	56229.4	31580.9	38921.6	43159.2	32114.6	27494.9
A0A0D7M041	C. freundii				64017	60953	77957.3
A0A0D7M049	C. freundii	#NUM!	#NUM!	#NUM!	1.59492	1	0.959062	#NUM!	1.1248	#NUM!
A0A0D7M055;P0A8V8	C. freundii;E. coli	349361	378194	345821	361104	354062	348756	167727	203671	209070
A0A0D7M057	C. freundii	13751.3	19971.6	16926.7	71736.2	62421.8	59783.8	#NUM!	12128.9	#NUM!
A0A0D7M090;A0A0H3FVF2;A0A263VTR6;A6TAP7;P0A7D3	C. freundii;K. aerogenes;E. asburiae;K. pneumoniae;E. coli	367514	398591	428639	552207	480209	492147	257889	337587	281140
A0A0D7M093	C. freundii	747389	766039	836980	999971	1.08067e+06	1.13734e+06	434955	395488	435877
A0A0D7M096;P0ABA2	C. freundii;E. coli	99911.9	121140	146920	175881	189941	145759	69984.6	62063.9	53144.3
A0A0D7M0C5	C. freundii	18796.3	17800.6	15276.3	26564.2	28815.4	22724.3	2329.84	6145.64	3593.98
A0A0D7M0C8	C. freundii	12712384	13368220	13127374	15205753	15633855	15365946	8885463	9731679	8815379
A0A0D7M0D2	C. freundii		30367.7	19975.5	62902.7	43931.7	63580.3	10724.7		11063
A0A0D7M0H2;A0A0F3ZPC1;A0A0H3FRK6;A6TAP0;M1SMF2;P0A6X2	C. freundii;E. asburiae;K. aerogenes;K. pneumoniae;M. morganii;E. coli	106283	131750	146195	109443	111180	110745	53513.2	83160.8	104335
A0A0D7M0H5;Q8X7C2	C. freundii;E. coli		25048	94442.6	201042	88413.2	75845.7	215720	32459.1	37606.9
A0A0D7M0J7	C. freundii	27934612	28047370	27913426	25521840	25146232	24943444	18273006	17844654	17635906
A0A0D7M0K4;A0A143HSS5	C. freundii;E. asburiae	7017.36	2786.18	1606.84	12954.5	13736.1	10441.4	1369.74		2241.63
A0A0D7M0K8;A0A263VUG5;Q8X7B6	C. freundii;E. asburiae;E. coli	277813	282646	213593	230386	236168	227314	177804	185157	194756
A0A0D7M0M0	C. freundii	24593.7	3.3714	2.86332	77767.5	56075.2	46283.5	9948.67		9166.85
A0A0D7M0M2;A0A0F1RKX9;A0A0H3FYG5;A6TB23	C. freundii;E. asburiae;K. aerogenes;K. pneumoniae	79744.1	78990.3	88129.9	106421	110611	109665	40257.1	64614.7	74880.1
A0A0D7M0N0	C. freundii	12457.3	22564.3	20015.6	66673.7	114488	134173	11314	13487.2	6400.48
A0A0D7M0P3	C. freundii	2.58755e-05	#NUM!	0.223679	1.17492	1.64061	1.61968	#NUM!		#NUM!
A0A0D7M0P8	C. freundii	189375	192289	196534	153661	158035	153306	87028.9	107803	100007
A0A0D7M0Q4	C. freundii	158807	49158.1	132512					#NUM!	10.9349
A0A0D7M0Q7	C. freundii	151196	166457	179633	160811	142077	226370	155195	122967	73572.7
A0A0D7M0R0;A0A0H3FTF8;A0A263VSR9;A6T884;P64425	C. freundii;K. aerogenes;E. asburiae;K. pneumoniae;E. coli	50455.8	57427.2	53016.4	56375.1	51707.4	54826.7	43410.6	59235.3	44805.9
A0A0D7M0R1	C. freundii	12266.8	8477.22		20889.5	61189.6	28090.6	#NUM!		92.2687
A0A0D7M0R4	C. freundii	291880	350235	308924	788840	832577	773528	85584.8	114687	44903.2
A0A0D7M0R5;A0A0F1DIL8;A0A0H3FTR1;A6T7Y5;P0A7I8	C. freundii;E. asburiae;K. aerogenes;K. pneumoniae;E. coli	205653	232235	236445	213595	216424	197484	125223	137897	126539
A0A0D7M0S8	C. freundii	206207	210209	223347	221179	217902	222950	164055	168066	130532
A0A0D7M0T1	C. freundii		1.06621	7588.19	8079.65	8485.52	76735.2	#NUM!	#NUM!
A0A0D7M0T4	C. freundii	92883.3	113545	77324.1	207846	219613	226883	20579.6	44279.1	63142.1
A0A0D7M0T5	C. freundii					328154	282489
A0A0D7M0T7	C. freundii	2.65793e+06	2.45042e+06	2625820	3.75934e+06	3798563	3.85617e+06	1.81888e+06	1.72543e+06	1.87045e+06
A0A0D7M0U6;A0A0F1RJT4	C. freundii;E. asburiae	142728	129132	130698	125218	124449	140844	70024.1	71972.7	55335.4
A0A0D7M0V1	C. freundii	513920	543630	514538	1.1208e+06	1.20011e+06	1.10321e+06	268924	306876	295405
A0A0D7M0W4	C. freundii	103852	138806	106353	132676	128456	110297	12784.9	19805.4	27128.8
A0A0D7M0W6	C. freundii	21522.6	22006.7	23818.7	70169.7	72174.3	66688.7	15654.6	9480.57	7719.6
A0A0D7M105	C. freundii	128183	146916	125506	199187	207286	225617	76717.5	68338	100268
A0A0D7M109	C. freundii	33098.9	14507.9	23073.5	66320.3	120705	9655.36	8865.75	2431.49	11673.4
A0A0D7M114	C. freundii	718334	659568	750470	523167	523123	522364	377411	316224	338231
A0A0D7M120	C. freundii	21308.8	12531.8	17494.7	43756.1	43183.6	39506.6	11735.1	3478.58	15132.6
A0A0D7M134	C. freundii	63629.5	96249.6	82243.1	234578	272714	260728	66145.6	55842.8	29833.4
A0A0D7M136;A0A0H3FW09;A0A263VQ23;P58324	C. freundii;K. aerogenes;E. asburiae;E. coli	7397.9		3842.99	27267.1	34298	20894.4	434.064
A0A0D7M145	C. freundii	1.60158e+06	1.60612e+06	1.68916e+06	1.33466e+06	1.31216e+06	1.23673e+06	1.06839e+06	1.07459e+06	1044984
A0A0D7M154	C. freundii	2150.72	55.4304		15638	16836.3	12415.3
A0A0D7M164	C. freundii	2.65272e+06	2.63704e+06	2.64059e+06	2.61312e+06	2.61016e+06	2.56954e+06	1.83368e+06	1.88971e+06	1.75738e+06
A0A0D7M165;A0A0F1DHL6;A0A0H3FV96;P64469	C. freundii;E. asburiae;K. aerogenes;E. coli	39415.9	52841.2	48438.5	27846.1	35173.8	68138.4		1.15703	12269.2
A0A0D7M171;A0A0H3FTL2;A0A263VM12;A6T808;K9LKG3;Q8X7G9	C. freundii;K. aerogenes;E. asburiae;K. pneumoniae;C. freundii;E. coli	28737.7	52153.9	44464.3	93609.8	108088	112666	59666.1	43251.8	38359.8
A0A0D7M173	C. freundii	361937	145158	247000	1829.25	21622	92057.4	#NUM!	18179	16786.1
A0A0D7M175	C. freundii	60375.3	59857	50519.2	167969	177430	160175	38273.9	26927.9	27452.1
A0A0D7M187	C. freundii	94119.1	82514	84805.9	193222	167564	189344	46670.2	43344.3	48504.8
A0A0D7M189	C. freundii	262540	260632	215849	525348	554675	510518	266355	210670	120162
A0A0D7M193	C. freundii	14701.9	10183.9	11910.6	38152.5	39830.2	36823.5	3659.91	7947.47	8892.45
A0A0D7M199	C. freundii	179109	152072	95275.1	309850	300475	262064	65793.5	65708.7	65680.6
A0A0D7M1A1	C. freundii	4.29992e+06	5237812	4504298	4.13192e+06	4794237	4836874	2.43634e+06	2.97676e+06	2930412
A0A0D7M1A6;Q8XB10	C. freundii;E. coli	10253.3	9619.53	1117.62	25819.7	26924	24751.3	3788.14	2022.34	1612.05
A0A0D7M1B7;P0ACM3	C. freundii;E. coli	10845.6		22692.4	59865.1	61569.8	54956.8			8893.68
A0A0D7M1C0;P0AEB6	C. freundii;E. coli	354142	326942	477729	506767	451063	353092	197210		232850
A0A0D7M1C5	C. freundii	163899	113621	106897	220120	310832	276324	261434	202364	65775.2
A0A0D7M1E6	C. freundii	1017.21	921.403	#NUM!	3087.07	6946.12	2346.81
A0A0D7M1F1	C. freundii	47702.2	51236.6	56769.2	102310	107935	121617	23211.3	21873.9	31921.7
A0A0D7M1F2;A0A0F1DKS9	C. freundii;E. asburiae	56471.1	57899.3	41055.6	95327.4	106501	71107.7	16589.6	26298.5	11073.1
A0A0D7M1F8	C. freundii				68877.6	69420.9	83455.6
A0A0D7M1G6;A6TI76	C. freundii;K. pneumoniae	42542.1	61025.5	62092.6	128865	153922	148966	44332.9	#NUM!	31359.4
A0A0D7M1H5	C. freundii	215366	209202	280787	519198	406376	422898	154074	89511.1	108871
A0A0D7M1I0;A0A263VM24	C. freundii;E. asburiae	3874.5		3972.25	16477.9	22032.8	23330.2	2113.65		1844.58
A0A0D7M1I5	C. freundii	759612	744914	751196	710609	674727	694131	363917	342938	338290
A0A0D7M1I9	C. freundii	179587	177040	174422	207052	244266	204873	120233	114010	119398
A0A0D7M1J2	C. freundii	957650	883874	917238	1.54652e+06	1.42224e+06	1371658	376808	542811	460496
A0A0D7M1J6	C. freundii	1.243e+06	1603464	1.40626e+06	1.92512e+06	2187574	2.01656e+06	681232	645074	666541
A0A0D7M1K6	C. freundii	12230	9830.14	29531.8	106538	61592.8	106897	964.023
A0A0D7M1K8	C. freundii	50533.6	60176.7	45996.5	257149	210310	211308	25680.2	14062.3	24018.1
A0A0D7M1L1	C. freundii	1137638	744970	565079	1.82202e+06	1.70169e+06	1.75177e+06	256563	705019	250024
A0A0D7M1L5	C. freundii	70203	84487.6	69131.9	253296	232884	225720	55152.3	39834.7	47968.4
A0A0D7M1M2	C. freundii	402738	375017	351822	1227656	1.26995e+06	1.23305e+06	261893	254222	196947
A0A0D7M1N4	C. freundii	186461	175215	218122	547068	537438	586649	69310.8	75115.8	93801.4
A0A0D7M1N8	C. freundii	49078.9	58241.4	55900.7	156062	181208	173223	14970.1	11318.2	14933.4
A0A0D7M1Q1	C. freundii	91703.3	87471.6	90214.5	248567	258206	228620	53274.8	50588.1	46103.1
A0A0D7M1R4;A0A0F1D630;A0A0H3FV60;A6TA02	C. freundii;E. asburiae;K. aerogenes;K. pneumoniae	1.3162e+06	1.48288e+06	1.43623e+06	1414289	1.431e+06	1.37904e+06	905036	887173	854871
A0A0D7M1R8	C. freundii	#NUM!	3135.96		8330.43	13529.9	8282.62		#NUM!
A0A0D7M1S1	C. freundii	539332	520058	571016	438743	418933	502421	338308	311552	317157
A0A0D7M1S3	C. freundii	257950	283482	275772	721290	737125	730149	136835	112164	118196
A0A0D7M1T4	C. freundii	225041	269145	170461	569620	677302	608483	225311	90689.3	64534.9
A0A0D7M1T7	C. freundii	59699.6	10037.3	10399.1	129776	93571.8	121612		17924.5
A0A0D7M1U0	C. freundii	205908	212592	208714	725486	700056	667384	95003.7	85621	106991
A0A0D7M1U7;A0A0H3FTU6;A6T7U6;Q8XE05	C. freundii;K. aerogenes;K. pneumoniae;E. coli	50280.2	49329	53576.1	40622.3	33921.3	32759.3	27697.5	40208.7	40873.3
A0A0D7M1V7	C. freundii	143028	51768.8	249291	260168	298829	301275	37403	32342.7	42296.5
A0A0D7M1V9	C. freundii	32462.5	44444.1	37307.5	147415	114101	168927	24097.7	9747.95	21089.2
A0A0D7M1X0	C. freundii	223529	98338.6	138880	346317	209243	274606	99558.6	73835	62866.4
A0A0D7M1X2;Q8XDI9	C. freundii;E. coli	36970.4	8364.38	74145.4	56984.6	50162.8	54805.5	577420	466661	537045
A0A0D7M1X9	C. freundii	54161.5	50346.2	59803.4	92895.5	107201	65633.5	9329.86	13784	685.447
A0A0D7M1Y2;A0A263VLT6	C. freundii;E. asburiae	133635	96661.8	91059.9	107491	212062	189581	41515	16037.8	13780
A0A0D7M1Y5	C. freundii	57322.5	58976.6	71781.3	327203	349768	312186	19468.4	28834.2	15752.6
A0A0D7M1Y7	C. freundii	1788.03	8155.55	#NUM!	41832.2	38528.8	31807	3794.91		#NUM!
A0A0D7M1Y8	C. freundii	27756.5	21879	22235.6	38812.1	55249.1	51793	4523.67	1595.09	6865.22
A0A0D7M211	C. freundii	318552	299493	347930	828352	908780	791488	135847	128995	146603
A0A0D7M218	C. freundii	96249.8	101443	90236.5	98252	101379	95239.5	26878.5	31285.6	25752.9
A0A0D7M222	C. freundii	116690	134769	143049	365495	378184	370067	62382.8	68470	70170.1
A0A0D7M240	C. freundii	120432	101496	99823.4	123815	160602	69495.7	47486	48121	39349.2
A0A0D7M251;A0A0H3FXW2;A0A263VLU1;A6T7S0;Q8XDW7	C. freundii;K. aerogenes;E. asburiae;K. pneumoniae;E. coli	22299.4	19672.2	23469.1	19602.9	19421.8	18199.5	11498.3	11416.2	11777
A0A0D7M258	C. freundii	18882.8	23559.2	22489.1	69621.9	73464.4	60218.3		56.2777	8615.43
A0A0D7M259	C. freundii	12088	13575.6	3980.52	69378.5	65918	72235.5	90461.9	91245.8	48511
A0A0D7M265;A6TD57	C. freundii;K. pneumoniae	79307.6	88650.1	84908.6	102847	124229	106215	44571.3	32198.7	39108.3
A0A0D7M267	C. freundii	82337160	84484416	84021176	91009072	93401392	86883272	53060144	54740312	54129812
A0A0D7M271;A0A0F1RML4;P0A6C7	C. freundii;E. asburiae;E. coli	14692.6	11995	4670.77	29812.3	32148.9	25810.8	3572.82		4965.15
A0A0D7M273	C. freundii	18058.9	24938.4	22454.4	77215.7	47850.8	52628.4	#NUM!	3433.46	4053.4
A0A0D7M295;A0A263VN37	C. freundii;E. asburiae	122807	124267	82076.8	134391	153731	121053	52243.9	52460.4	47527.5
A0A0D7M298	C. freundii	#NUM!	#NUM!	#NUM!	6.19196	0.939169	4.31947	#NUM!	1	#NUM!
A0A0D7M2A2;Q8XB20	C. freundii;E. coli	27377.5	27765.4	23217.7	37700.9	48320.4	32282.1	6389.51	5456.5	9494.33
A0A0D7M2A7	C. freundii	1.4976e+06	1.58838e+06	1.50107e+06	4.71824e+06	3885019	3.58298e+06	837098	611607	701824
A0A0D7M2A8	C. freundii	43403.9	53897.9	52273.2	180700	160535	173727	27697	23243	20714.3
A0A0D7M2C0	C. freundii	182243	163846	161246	481860	403012	474292	67080.8	94499	66657.8
A0A0D7M2D0	C. freundii	129750	144860	143911	370880	327887	346593	39094.7	51684.6	38976.1
A0A0D7M2D7	C. freundii	306221	260686	344708	446508	428430	458746	34939.6	87657.3	37506.5
A0A0D7M2E1	C. freundii	207398	125348	127772	610179	570093	582752	51218.4	79590.1	29768.3
A0A0D7M2E6	C. freundii	44916.4	16798.8	42226.2	119211	121435	117828	30263.3	#NUM!	28491.1
A0A0D7M2E9;A0A263VTL2;P0AEC7	C. freundii;E. asburiae;E. coli	30424.5	31555.1	31631.8	29237.2	25888.1	31302.4	13583.7	11114.7	10957.3
A0A0D7M2F4	C. freundii	63288.8	59509.9		146525	131049	193102		17460	13733.5
A0A0D7M2H9	C. freundii	2351.25		5206.7	8795.46	22642	13233.5
A0A0D7M2I1	C. freundii	577205	387293	499805	777851	623420	825402	203964	109821	171426
A0A0D7M2J2;A0A0H3FLR2;A0A263VST5;A6TDF6;Q8X6M9	C. freundii;K. aerogenes;E. asburiae;K. pneumoniae;E. coli	16303.1	33761.5	35922.8	35740.4	35707.4	30785.7	21921.6	11349.5	25366.9
A0A0D7M2J5	C. freundii	1.22413e+06	1.31838e+06	1.76385e+06	3.63433e+06	3807897	4516961	794395	570355	935894
A0A0D7M2K1	C. freundii	436793	455915	478860	878571	901477	916065	206622	195502	232945
A0A0D7M2K5;P0A7I2	C. freundii;E. coli	954377	946175	958041	810191	731659	705989	652055	647390	604746
A0A0D7M2N3	C. freundii	13414.3	1693.83	#NUM!	82288.6	71541.6	61767.6	12980	30017.6	11449.9
A0A0D7M2Q2;A0A0H0AM39	C. freundii;E. asburiae	152548	155137	146693	60270.9	59135.5	57005.1	51011.8	51210.8	44475.8
A0A0D7M2Q5	C. freundii	1.44712e+06	1387553	1.4274e+06	3364636	3219445	3700544	791293	722358	696942
A0A0D7M2Q8	C. freundii	416518	392662	433927	455072	498511	503446	275118	248314	269266
A0A0D7M2T2	C. freundii	20270788	18652612	19528994	51419480	50695456	50687400	11738852	12426767	12515673
A0A0D7M2T4	C. freundii	1215015	1.2665e+06	1.2186e+06	2371332	2.32228e+06	2.35617e+06	708782	761000	718571
A0A0D7M2T5;A0A0H3FR87;A0A0H3JHY3;A6TDF2	C. freundii;K. aerogenes;E. coli;K. pneumoniae	18954.3	13505.3	998.221	19882	22640.2	37459	8038.56		7216.94
A0A0D7M2T7;A0A263VTV2;Q8XCN8	C. freundii;E. asburiae;E. coli	101421	114455	101415	71483.1	65776.9	61803.3	47256.6	49788.8	48453.7
A0A0D7M2T9;P0A9J9	C. freundii;E. coli	223579	234957	241377	339848	316481	287526	103623	123295	67055.7
A0A0D7M2U0	C. freundii	11592.7	12949.8	13637.2	27282.6	25386.8	24427.7	9072.54	6345.54	7786.55
A0A0D7M2U2	C. freundii	80512.1	67439.3	58093.2	196973	190120	186894	24513.5	35154.4	27840.7
A0A0D7M2Y2;A0A0H3JKI2;A0A263VLM5	C. freundii;E. coli;E. asburiae	49714.4	46309.2	46264	75070.3	85618.2	92694.1	38905.5	30113.6	30001.7
A0A0D7M2Y7	C. freundii	327972	433045	340262	375957	425583	361694	272442	280776	188971
A0A0D7M2Z4	C. freundii	4023863	4.03234e+06	4.06277e+06	4.10208e+06	4.0375e+06	3.93485e+06	2.30386e+06	1.93327e+06	2116307
A0A0D7M2Z6;A0A0F3XS32;A0A0H3FUL2;A6TB34;P0AFC1	C. freundii;E. asburiae;K. aerogenes;K. pneumoniae;E. coli	39952.4	58427.8	46381.3	25196.1	28583.9	17555.5	8895.03	6704.85	5806.06
A0A0D7M319;A0A263VKR1;J7TMF4;Q8X9F2	C. freundii;E. asburiae;M. morganii;E. coli	203889	245728	232954	135854	152356	132540	114304	110750	16242.2
A0A0D7M321	C. freundii	81396.8	61788.7	71218.6	117872	95199.1	103248	39198.9	39329.3	41083.3
A0A0D7M322	C. freundii	105274	79308.9	64267.3	200447	166099	154908	26104	34787.9	3215.97
A0A0D7M329	C. freundii	4308.01	10097.6	7228.88	27926.7	18473.8	19693.3	687.089	#NUM!	#NUM!
A0A0D7M339	C. freundii	34685	23799.7	36149	74517.9	83228.5	83097.8	9217.68	7858.06	4360.59
A0A0D7M355;A0A0H3FSB4;A6T538;Q8X950	C. freundii;K. aerogenes;K. pneumoniae;E. coli	4696.68	33846.8	10439.7	13503.6	53914.6	47522.3	21698.1	34498.5	38175
A0A0D7M357;A0A0F0RIM4;A0A0H3FPK9;A6T5E6;P0A8D2	C. freundii;E. asburiae;K. aerogenes;K. pneumoniae;E. coli	233038	261349	229300	331997	339981	344902	128700	149392	193263
A0A0D7M366	C. freundii	55026.7	80168.6	64550.2	124353	133014	122578	30608.5	66588.5	31897.6
A0A0D7M378	C. freundii	424613	391649	430259	1.08158e+06	1.06778e+06	1.03189e+06	226816	244511	232326
A0A0D7M385	C. freundii	276895	309776	311878	753425	850438	786231	169458	183589	230407
A0A0D7M387	C. freundii	10804.9	#NUM!		20814.3	15172.4	25893.6	2838.62	1773.22	3277.24
A0A0D7M3A0	C. freundii	452147	453323	437349	602846	627486	615257	255918	275463	271784
A0A0D7M3A2	C. freundii	1.44734e+06	1.43319e+06	1.4348e+06	1.62314e+06	1.63049e+06	1.64902e+06	948273	983477	971360
A0A0D7M3B4	C. freundii	162464	160858	153567	398576	361645	403772	64087.6	35825.5	12308
A0A0D7M3C0	C. freundii		3708.63		46597.6	41289.7	57333.2
A0A0D7M3C4	C. freundii	61737.6	37717.1	51239.7	119987	33638.2	114175	13504.1	11738.1	13292.9
A0A0D7M3D1	C. freundii	132373	49677.7	149913	236490	371091	272925	71085.8	82222.7	40775.2
A0A0D7M3E0	C. freundii	75383	81192.8	77108.8	185830	166146	167356	27411.1	39373.1	39397.4
A0A0D7M3F9	C. freundii	25917.7	9738.99	5499.59	89571.6	62183.9	70231.1		11343.4	#NUM!
A0A0D7M3H5;A0A0H3FXC9;A0A376FBX4;A6T832	C. freundii;K. aerogenes;E. asburiae;K. pneumoniae	100028	64329.1	54128.5	90497.7	87854.5	90761.2	122245	129367	138017
A0A0D7M3I3	C. freundii	387926	303120	286283	427002	413074	431088	93903.5	159792	161250
A0A0D7M3J5	C. freundii	1369.32	1741.67	2690.35	8487.97	7211.56	5665.39	1265.38	765.693	1018.11
A0A0D7M3J8;P0A6L8	C. freundii;E. coli	101700	131253	126882	188941	200311	194793	61892.4	73499.1	88469.9
A0A0D7M3L9;Q8X5I7	C. freundii;E. coli	56616.4	80730.7	52166.7	54826.6	48605.4	53038.8	22941.6	12572.9	19091.6
A0A0D7M3M1	C. freundii	146614	121227	166027	428914	420279	476548	80582.8	53280.4	44406.7
A0A0D7M3N3	C. freundii	31081.9	70836.5	85018.1	78864.6	102317	83143.3	2825.28	#NUM!	#NUM!
A0A0D7M3P3	C. freundii	5986.54	5170.74	4310.53	16448	14496	6750.37	66484.9	7074.13	849.518
A0A0D7M3P6	C. freundii	86004.7	61019	56404.7	152786	183753	144398	28399.1	32730.2	28744.5
A0A0D7M3Q1;A0A0H3FNB8;A6THQ6;P0AD00	C. freundii;K. aerogenes;K. pneumoniae;E. coli	17351.3	10680.5	14541			#NUM!
A0A0D7M3Q8	C. freundii	82180.6	109735	112962	275987	126140	212592	29056.2	120291	65192.4
A0A0D7M3R2	C. freundii	3.01133e+06	3145744	3.1689e+06	3.032e+06	2.96336e+06	2.99937e+06	2.10744e+06	1.97367e+06	1953067
A0A0D7M3R3	C. freundii	394539	368435	444139	758316	737906	699944	135709	97444.7	127313
A0A0D7M3S0	C. freundii	3.76875e+06	3.80455e+06	3.80615e+06	6.74505e+06	6882324	6933936	2.34531e+06	2.36443e+06	2377788
A0A0D7M3S4	C. freundii	93319.6	82750.8	155864	210421	190589	160262	19235.3	11278.9	17405.4
A0A0D7M3S5;A0A263VTA3	C. freundii;E. asburiae	25416.9	#NUM!	20865.6	46756.1	35313.8	51983.2	38627.6	38174.5
A0A0D7M3T1	C. freundii	212875	202057	209612	285658	268965	236731	72936.1	70258.8	82600.2
A0A0D7M3U0	C. freundii	42782.2	17653.6	34388.6	84584.8	85982.8	79627.6	31540.7	11301	23956.2
A0A0D7M3U6	C. freundii	23668.2	30680.8	22572.4	21802.4		3809.81
A0A0D7M3V4	C. freundii	3798.27	2919.36		15249.2	17054.5	11250.7
A0A0D7M3V6	C. freundii	13403.2	22657.3	6373.58	71128.2	111672	72542.8			5784.13
A0A0D7M3V7	C. freundii	148022	147495	151150	431855	362274	380055	81891	67729.4	77899.4
A0A0D7M3Z4;P0AAM2	C. freundii;E. coli	78581.4	69236	72599.5	150515	160963	149822	54708.3	57894.2	50339.4
A0A0D7M3Z6	C. freundii	130135	129350	157492	389020	387649	375811	51362.8	65028.5	55562.6
A0A0D7M3Z7	C. freundii	1.23109e+06	1.21258e+06	1154652	1477463	1.45419e+06	1311058	638765	694216	654309
A0A0D7M401	C. freundii	267593	249606	246549	411636	401593	402143	131395	133493	123014
A0A0D7M402	C. freundii	396940	385316	459657	374017	351189	375214	173118	194821	185282
A0A0D7M408	C. freundii	6271.92	5178.43	837.482	48134.1	47486.6	58311.7	4807.64		3970.82
A0A0D7M414	C. freundii	34457.2		30814.5	224804	241000	273700	113565	77486.9	114974
A0A0D7M418	C. freundii	127713	123956	108408	408116	383504	342364	66863.7	54540.2	49491.5
A0A0D7M427;A0A0H3FWM8;A0A263VWZ8;A6T4T3;Q8X909	C. freundii;K. aerogenes;E. asburiae;K. pneumoniae;E. coli	8814.79	12101.3	20320.1	7052.39	6222.83	7318.3	3291.86		#NUM!
A0A0D7M429	C. freundii	51687.5	63938.4	63528.1	180749	133009	164765	36257.1	41395	43049.3
A0A0D7M436	C. freundii	45394.9	73158.9	53157.3	283137	312085	327109	40209.8	1759.93	3669.86
A0A0D7M437	C. freundii	13616.9	38739.2	27612	138919	138498	148903	13336.1	12051.8	13230.8
A0A0D7M438;A0A0H3FPP1;A6T5Q3;J7U4S2;P0A9T9;Q8XCZ6	C. freundii;K. aerogenes;K. pneumoniae;M. morganii;E. coli;E. coli	866378	900377	897512	940898	950095	726785	560124	651412	614591
A0A0D7M439	C. freundii	77228.4	78720.3	96193.8	194372	209892	213068	50751.1	56813.7	52219.3
A0A0D7M444	C. freundii	228371	230148	249215	562756	568209	549059	116571	104450	120685
A0A0D7M449	C. freundii	52301.1	41581.9	53339.6	96708.8	70768.3	106411	33173.5	12902.2	73275.3
A0A0D7M468	C. freundii	73693.3	81215.2	75725.7	218110	227609	184049	17790	41525.5	33558.2
A0A0D7M469	C. freundii	23386	23095.7	22251.3	89476	66779.6	94286	2714.89	11241.5	1630.55
A0A0D7M472	C. freundii	303349	327477	401746	273119	306630	273043	216396	74613.7	221444
A0A0D7M474	C. freundii		21584.1		37896.1		16123		5840.85	#NUM!
A0A0D7M478;P0AD69	C. freundii;E. coli	21834.7	70912.8	56057.5	62240.5	62646.7	61069.9		27708.6	19099.9
A0A0D7M482	C. freundii	607294	611079	601560	1.11044e+06	1186017	1.04564e+06	314008	348755	282699
A0A0D7M483	C. freundii	99463.8	114723	88851.3	72958.6	61515.2	46359.4	13271.7	54596.5	29100.8
A0A0D7M487	C. freundii	1.10703e+06	1125297	1.15621e+06	2.78728e+06	2.7631e+06	2.76337e+06	606500	588093	562002
A0A0D7M493;A0A263VWS5;Q8XA06	C. freundii;E. asburiae;E. coli	90537	100145	76903.3	114171	133169	116471	60754.4	30608.2	40993.1
A0A0D7M4A0	C. freundii	375507	317156	308055	248499	255955	268138	148259	147709	143191
A0A0D7M4A1	C. freundii	47502.3	35953.8	41669.7	85029.8	73116.3	96556.9	12871.6	10301	10823.5
A0A0D7M4B0	C. freundii	28098.1	17608.3	10344.1	81074	82046.6	136450			#NUM!
A0A0D7M4B2	C. freundii	181620	152843	131303	150355	142357	113418	56350.1	59756.6	57807.6
A0A0D7M4C3	C. freundii	3896.1	5480.62	4026.61	2577.42	5790.52	3876.28	2331.73	4987.67	4382.56
A0A0D7M4D0;A0A0F0RZB3;A6T679	C. freundii;E. asburiae;K. pneumoniae	20047628	20326284	21811446	16642144	17604586	18741988	11179443	11435781	11734124
A0A0D7M4D2;A0A0F3ZLC3	C. freundii;E. asburiae	44460.8	31036.9	50049.8	31491	27665.9	35226.7	14101.8	11224.8	6780.5
A0A0D7M4D3	C. freundii	3.75628e+06	3639576	3.73934e+06	3.91894e+06	4.0415e+06	4010386	2.08579e+06	2.27766e+06	2.27845e+06
A0A0D7M4D7	C. freundii	#NUM!	#NUM!	#NUM!	1.03547	0.89119	1	#NUM!		#NUM!
A0A0D7M4E3	C. freundii	4.0101e+06	3909880	3.99753e+06	9996831	9802044	9822337	2156469	2176620	2.04774e+06
A0A0D7M4E5	C. freundii		728.902	786.049	2748	920.794	3498.75
A0A0D7M4F3	C. freundii	111379	124397	100299	128810	93200.2	87494.2	47139.8	52554.4	8296.35
A0A0D7M4G9	C. freundii	774375	797239	732649	893329	940000	904497	324727	372849	344726
A0A0D7M4H1	C. freundii	88961.1	100507	101177	232494	246381	225909	39703.4	39782.1	17144.9
A0A0D7M4I1	C. freundii	50828.2	89697.6	40121.6	111980	126027	125853	10254.4		10073.6
A0A0D7M4I9	C. freundii	270147	216043	261363	370197	302780	400013	153247	144231	157110
A0A0D7M4J2;A0A0H3FRS2;A6T4M6;P0AEN6	C. freundii;K. aerogenes;K. pneumoniae;E. coli	62614.1	78022.6	103480	94670.5	78227.1	98031	59917.5	41604.7	60947.4
A0A0D7M4J6;A0A263VUW8	C. freundii;E. asburiae	199739	176740	198389	318490	284533	272947	65665.4	97093.4	47052.3
A0A0D7M4J9;A0A0H3FR29;A6T4L6	C. freundii;K. aerogenes;K. pneumoniae	6174.08	51991.3	20261.6	1.10888	76760.8	1.17154	47726.3
A0A0D7M4L1	C. freundii	246815	238315	246961	796556	736549	767559	115157	136569	155160
A0A0D7M4L4	C. freundii	1611960	1.32287e+06	1.43994e+06	3.25719e+06	2.86966e+06	3.26735e+06	537459	835917	583548
A0A0D7M4L6	C. freundii	254160	273688	271589	381158	333463	406275	188711	178065	164782
A0A0D7M4M0	C. freundii	51841.8	50222.2	30036.5	143196	134288	184091	20672.3	16609.7	31801.6
A0A0D7M4M8	C. freundii	1.14127e+06	1.05199e+06	1.22852e+06	1446301	1.61332e+06	1716298	484882	425030	456629
A0A0D7M4M9	C. freundii	398863	428757	463565	597963	522986	546198	343149	361236	288310
A0A0D7M4N2	C. freundii	36159.7	18051.8	17538.6	32383.8	29050.6	23433.3	6618.45	3972	3527.27
A0A0D7M4N3	C. freundii	41184.7	52492.7	58333.2	126244	126636	82095.9	23018.7	11274.4	15006.2
A0A0D7M4N5	C. freundii	72261.8	105052	74813	605176	557539	458542	245710	36653	31543.7
A0A0D7M4Q9	C. freundii	#NUM!	#NUM!	#NUM!	2.84431	1.66525	1	#NUM!	0.170322	#NUM!
A0A0D7M4R2	C. freundii	722484	621476	703488	596937	607917	579157	394031	378510	403521
A0A0D7M4R4	C. freundii	150794	150550	127173	329822	323910	315982	80556.3	66611	74754.5
A0A0D7M4R7	C. freundii	24688.5	24452	33725.7	172301	146055	158796
A0A0D7M4R8	C. freundii	2437.14		798.693	11117.3	17698.4	17468.7	1734.18	550.015	1430.58
A0A0D7M4R9;A0A0H3FN23;A0A263VQD4;A6THF6	C. freundii;K. aerogenes;E. asburiae;K. pneumoniae	12950.6	10482.7	27150	56949.2	63653.6	66583.8	21764.1	16269.3	20477.5
A0A0D7M4S1	C. freundii	86122.1	88392.4	90161.1	257394	291378	317647	38585.3	35060.6	34182.4
A0A0D7M4S8	C. freundii		1229.01	360.497	1696.57	1445.48	3747.62			295.624
A0A0D7M4S9	C. freundii	2.97021e+06	2.91941e+06	2.9282e+06	3.00395e+06	2.93406e+06	2.90846e+06	1.87492e+06	1.82846e+06	1.80337e+06
A0A0D7M4T2;Q8XB60	C. freundii;E. coli	103039	129922	80896.2	48961.8	41351.8	24591.5	284431	272874	297209
A0A0D7M4T5	C. freundii	486033	380994	499835	376112	319400	305037	185259	238272	207349
A0A0D7M4T6	C. freundii	224505	208490	175770	331954	339461	323186	85606	101346	83303.5
A0A0D7M4T9	C. freundii	320415	310727	329322	346048	359103	373890	175099	229800	172869
A0A0D7M4V9	C. freundii	4556.76	4367.14	6125.31	25800.2	47782.8	31446.6		19925.2	10013.7
A0A0D7M4W8	C. freundii	79258	102077	98896.8	149043	204199	155506	26270.5	27325.3	29194.2
A0A0D7M4X7	C. freundii	432886	445007	465198	459758	499359	474902	187095	191631	218665
A0A0D7M4Y0;A0A263VTU4	C. freundii;E. asburiae	#NUM!		29.0734	14.7023	#NUM!	0.00846061	0.00101663	#NUM!	1.2421
A0A0D7M4Y2	C. freundii	87405.6	91142.9	80350.9	201412	204568	222272	19774.5	29604.4	33762.9
A0A0D7M4Y7	C. freundii	25428.8	45585.1	22719.2	115911	104103	129921	66397.8	21874.9	56137.5
A0A0D7M4Z6	C. freundii	#NUM!	#NUM!	6214.98	6852.29	29599.7	43019.7	25.2652	2094.92	#NUM!
A0A0D7M504	C. freundii	4.55442e+06	4.57646e+06	4542088	12091802	12363705	11964474	3.00586e+06	2829563	3.17431e+06
A0A0D7M505	C. freundii	6546.91	13672.2	9880.01	28523.2	53024.3	62778.1	#NUM!	#NUM!	#NUM!
A0A0D7M514	C. freundii	1.00377e+06	1.00106e+06	1.04906e+06	1458709	1.37944e+06	1.54371e+06	551956	594624	576633
A0A0D7M516	C. freundii	1.5886e+06	1.5619e+06	1611174	1.81541e+06	1.75678e+06	1.87686e+06	1.08641e+06	1.09977e+06	1.0722e+06
A0A0D7M518	C. freundii	69737.4	48735.6	59856.7	185493	193154	188014	34657.8	34523.2	33520.3
A0A0D7M524	C. freundii	167740	140226	153658	317194	364900	343583	69647.6	44188.4	58185.6
A0A0D7M541	C. freundii	62364.6	61255.7	56263.6	200644	172666	188017	27763.2	25223.3	25447.1
A0A0D7M546	C. freundii	3.14644e+06	2950336	3.11007e+06	4.46402e+06	4362320	4.4476e+06	1.92833e+06	2.05694e+06	1.75602e+06
A0A0D7M558	C. freundii	315371	384593	361409	1.07425e+06	856564	1.00473e+06	194614	142432	174902
A0A0D7M559;P0AFA0	C. freundii;E. coli	63341.5	48363.1	46987.2	121804	108933	80594.4	16680.6
A0A0D7M563;A0A263VV82	C. freundii;E. asburiae	67057.9	71502.9	78828.3	103671	77218.9	102885	33365.7	54394.4	41753.9
A0A0D7M569	C. freundii	212341	213853	105799	149072	206902	145753	49731.3	35814	58117.4
A0A0D7M570;A6TH94;P0AF65	C. freundii;K. pneumoniae;E. coli	167739	85213.4	228096	56293.8	93622.2	1081.18	47713.5	68698.5	85713.6
A0A0D7M578	C. freundii	45968.5	29118.3	47992.3	162158	131615	154688	10083.5	7003.44	22846.5
A0A0D7M590	C. freundii				23219	21243.6	19122.6
A0A0D7M594	C. freundii	113997	91786.5	81854.5	310346	282912	276364	35213.8	22682.8	25870.3
A0A0D7M5A2;A0A0H3FPY4;A0A0H3JKB7;A0A263VQ56	C. freundii;K. aerogenes;E. coli;E. asburiae	13913.2	14843.9	19778.5	17863.8	17944.1	21587.7	10627.1	9158.98	15338.4
A0A0D7M5A9	C. freundii	404218	401606	379939	616295	594037	617510	159728	153493	169227
A0A0D7M5B9	C. freundii	130087	96516.2	114656	160361	152479	139115	88425.1	33246.2	33421.8
A0A0D7M5C1;A6T4Y8;Q8X8X4	C. freundii;K. pneumoniae;E. coli	147094	147467	130793	63495	61968.6	93057.4	37699.9	22632.1	29809.2
A0A0D7M5C6	C. freundii	454644	418203	518905	1.11978e+06	1.22996e+06	1.23552e+06	246708	205769	124646
A0A0D7M5D6	C. freundii	114074	116313	123686	326852	217418	343433	33417.7	91829.7	86127.2
A0A0D7M5D8	C. freundii	1.17849e+06	1.24227e+06	1.22592e+06	2.8788e+06	2.94129e+06	2.88413e+06	825417	859608	843933
A0A0D7M5D9	C. freundii	190724	177818	159252	315746	332856	276162	145864	114385	113967
A0A0D7M5E2	C. freundii	37885.8	34706.9	38452.1	83119.8	89023.8	90124.3	10220.3	14020.8	6013.34
A0A0D7M5E4;A0A0H3FK92;A0A263VLV9;A6TCU4;Q8X912	C. freundii;K. aerogenes;E. asburiae;K. pneumoniae;E. coli	95014	72773.3	113982	36883.8	29995.1	21154.3	36601.4	69863.5	55912.8
A0A0D7M5F6	C. freundii	2981277	2.88747e+06	2.90126e+06	3368520	3.48042e+06	3443039	1.75633e+06	1754860	1.79085e+06
A0A0D7M5F8	C. freundii	234788	262664	264257	400153	444563	374904	51237.4	39.7503	44755.4
A0A0D7M5G4;A0A0D9JB62;A0A0H3FRG1;A6T4X7;P0ABG2	C. freundii;E. asburiae;K. aerogenes;K. pneumoniae;E. coli	119840	140722	72746.5	134848	126120	105015	43573.1	32835.3	43010
A0A0D7M5G7	C. freundii	109480	102048	104675	148389	124346	105061	63296.2	72632.1	61007.9
A0A0D7M5H8;A0A0F1CXU9	C. freundii;E. asburiae	805144	814924	772637	662209	660157	643932	552182	580748	516185
A0A0D7M5I2	C. freundii		#NUM!		59211.6	27247.8	24729
A0A0D7M5K3;A0A0F0U4U1	C. freundii;E. asburiae	612240	605765	648709	735026	724792	748703	492111	454192	365966
A0A0D7M5L9	C. freundii	1516.43	#NUM!	9568.84	86150.6	91273.8	48660.3	210243	117430	178576
A0A0D7M5T4	C. freundii	111354	108482	112724	189242	207243	186824	90444.3	113163	104429
A0A0D7M5T6;A0A263VJB7	C. freundii;E. asburiae		2709.51	4515.62	25319.5	38811.4	23994
A0A0D7M5U4	C. freundii	873358	817367	818784	1.72551e+06	1.67671e+06	1.66666e+06	397591	407537	407732
A0A0D7M5W4	C. freundii	1.23089e+06	1.30192e+06	1.1622e+06	1.45588e+06	1.60776e+06	1813732	789236	743831	732048
A0A0D7M616	C. freundii				15455.4	6706.8	22361.4
A0A0D7M635;P0ABJ0	C. freundii;E. coli	29012.4	14289.7	16625.3	50645.9	55286.1	46484.5	15120.3	11618.9	6962.32
A0A0D7M650	C. freundii	667919	665787	711608	1.19883e+06	1.22729e+06	1.25329e+06	442037	456704	451212
A0A0D7M677	C. freundii	487295	513617	527912	748139	736905	739826	340569	322483	351399
A0A0D7M6B6	C. freundii	52503.7	55250.1	77642.3	85773.3	104908	132326	33062.1	27807.3	141.431
A0A0D7M6C7;A0A0H3FXH6;A6T5Q7	C. freundii;K. aerogenes;K. pneumoniae	170652	182110	193356	188277	195085	199535	104840	76961	101488
A0A0D7M6R6	C. freundii	4808.32	301.613	4514.75	28740.5	32689.4	19571	5900.05	5928.03	#NUM!
A0A0D7M6Z5	C. freundii	6988063	6.83226e+06	7075856	10244686	10294964	9911559	3.37645e+06	3.4333e+06	3.26214e+06
A0A0D7M705	C. freundii	181892	168959	176334	442742	358212	342052	87665.7	100274	79880.5
A0A0D7M737	C. freundii	39334.9	40193.7	30238.8	116637	117839	87296.9	1.26714	138.565	11032.2
A0A0D7M7B4	C. freundii	1.67055e+06	1.57751e+06	1606025	1.9912e+06	1.96921e+06	2.02034e+06	998106	958526	1040562
A0A0D7M7B8	C. freundii	289919	252491	288391	1.01537e+06	935858	861452	157739	164485	163531
A0A0D7M7C2	C. freundii	51202.5	83244.4	72587.1	217330	213284	179578	17311	25417.9	31161.5
A0A0D7M7D4;P0AEF2	C. freundii;E. coli	307365	274638	306726	516586	337000	469560	250921	164814	239305
A0A0D7M7I5	C. freundii	15341.7	10570.7	10617.8	41794.8	45875.5	32073.6	13632.8		4405.02
A0A0D7M7P5	C. freundii	429843	498889	428976	805513	807271	707792	213352	179404	217694
A0A0D7M7Q5;P0ADE5	C. freundii;E. coli	38555.3	51454.5	50229.8	32950.5	40804.4	35236.3	15469	19921.1	6834.53
A0A0D7M839	C. freundii	524476	553966	560227	730932	773381	825629	403533	406267	379765
A0A0D7M844	C. freundii	117622	111512	117969	305481	330885	344048	67615.7	59131.2	67121.4
A0A0D7M862;P65323	C. freundii;E. coli	233833	276687	272501	252675	276537	215373	77249.8	32023.4	40455.9
A0A0D7M871	C. freundii	814833	842487	821872	1.86041e+06	1.81444e+06	1.7932e+06	1.07548e+06	1106672	1.06748e+06
A0A0D9GGJ9	E. asburiae	317227	494767	360615				209623	117728	166132
A0A0D9GYE1	E. asburiae	5177720	5453345	5435483	720832	670282	737592	2.5166e+06	2.48919e+06	2329754
A0A0D9H0R3	E. asburiae	303161	252938	245594	9294.85	#NUM!	20271.8	94340.6	52965.1	38360
A0A0D9H1A4	E. asburiae	309382	112453	108136	#NUM!		6043.51	492.615	33486.6	31687.4
A0A0D9H1E9	E. asburiae	114384	117848	122392	176571	182292	171924	84979.8	100311	112817
A0A0D9H2Z7	E. asburiae	3246460	2966858	2907669	502531	415847	550657	977233	1.00606e+06	1006046
A0A0D9H3B2	E. asburiae	407899	330644	347879	48932.4	25715	54132	151348	142392	137568
A0A0D9H3H9	E. asburiae	29023.6	36703.3	27925.5	10540.8			13577.5	22221.5	14343.4
A0A0D9H4R5	E. asburiae	7.81207e+06	7975917	8.27044e+06	7.98811e+06	7863544	8.10442e+06	6125869	6034260	6036077
A0A0D9H627	E. asburiae	170791	153497	162843	12250.8	23367.7	27933.4	50340.7	55385.4	49885.9
A0A0D9H643	E. asburiae	418483	417344	368489	10804.6	38012.1	5093.23	117866	371166	11751
A0A0D9H706	E. asburiae	300811	274205	291219	8370.15		7361.25	122402	65413.3	137391
A0A0D9H753	E. asburiae	2.77352e+06	2.67095e+06	2637929	540135	553348	551089	1.20772e+06	1.18033e+06	1.24147e+06
A0A0D9H807	E. asburiae	110178	90204.5	96239.6	11561.8	6517.91	6959.76	37019.2	42199.8	19364.3
A0A0D9H901	E. asburiae	275056	264709	262716	29003.9	21415	37346.7	87894.2	83765.5	93133
A0A0D9HAQ8;J7SKU9;P65871	E. asburiae;M. morganii;E. coli	29596.1	35880.7	29435.9				#NUM!	5282.84
A0A0D9HAV8;A0A0H3FKA4	E. asburiae;K. aerogenes	74299.5	36525.5	87021.6				87136.1	109806	103514
A0A0D9HDA5	E. asburiae	44693.3	24925.2	25668.3	#NUM!	#NUM!	#NUM!	7220.73	5365.55	9858.77
A0A0D9HDH4	E. asburiae	630235	655906	725383	141646	238549	238498	216772	244616	220600
A0A0D9HEQ1	E. asburiae	208949	396180	198455	153684	106516	73819.7	76409.7	58946.4	93057.1
A0A0D9HF57	E. asburiae	1.94656e+06	1.9671e+06	1.86635e+06	1.30335e+06	1.3577e+06	1269607	990924	939916	903159
A0A0D9HIF9	E. asburiae	228594	258123	244819	70254.5	26396.2	30494.7	44071.9	32683.8	21718.3
A0A0D9HL41;A0A0H3FNY8;A6T4N2	E. asburiae;K. aerogenes;K. pneumoniae	11315.4	7043.9	17244.4	1687.07	11770.5	24986.3	16653	#NUM!	3194.49
A0A0D9HL65	E. asburiae	5923.83	12718.3	5762.74	#NUM!	#NUM!	3134.76	1423.67	0.331006	#NUM!
A0A0D9HLQ7	E. asburiae	351463	363073	355052	53429.3	51795.3	56353	105994	96275.4	104968
A0A0D9HME1	E. asburiae	272929	262409	322805	28782.3	35635.6	30330.3	151178	160401	111080
A0A0D9HMY3;A0A0P8HRU2	E. asburiae;C. freundii	367146	339425	314575	390389	348928	374447	211027	177222	210666
A0A0D9HN73	E. asburiae	143226	157350	133625	60942.9	57023.2	26367.7	94974.7	94899.8	98925.7
A0A0D9HRI4	E. asburiae	180705	148975	102562	8378.06		6959.91	41511.1	68600.2	47218.1
A0A0D9ITU1	E. asburiae	239458	219605	221634	300726	274485	247548	97706	87435.8	87163.3
A0A0D9IX00	E. asburiae	91490.7	84518	88965.5	5981.16	#NUM!	#NUM!	45136.1	0.552423	22545.3
A0A0D9IXY0	E. asburiae	45620.7	27736.6	44886.3						#NUM!
A0A0D9IYQ6	E. asburiae	212623	194127	157442	23728	22167.1	15732	73491.8	91673.3	83273.6
A0A0D9IZC1	E. asburiae	366056	330653	393877	25680.1	34100	29885	92138.1	107947	104093
A0A0D9IZI0	E. asburiae	344121	364334	400686	40135.6	44566.5	46481.6	151797	194298	200549
A0A0D9J011	E. asburiae	175911	187404	189201	26739.2	31159.4	27136.8	68835.7	62629.1	70026.1
A0A0D9J165	E. asburiae	163764	144800	179164	142249	144169	125651	86759	108084	96861.2
A0A0D9J1A3	E. asburiae	313750	393564	389584	20052.8	22368.9	5545.17	44044.8	54931.8	43151.3
A0A0D9J1P3	E. asburiae	109630	110110	126220			#NUM!	20939.4	16993.4	8505.28
A0A0D9J203	E. asburiae	130713	106688	110037		58360.4	4931.87	27865.8	76097.5	22711.8
A0A0D9J494	E. asburiae	3857304	3.7071e+06	3.68715e+06	3212605	3.9628e+06	3.0407e+06	1.85341e+06	2.09038e+06	1.83607e+06
A0A0D9J4X9	E. asburiae	1.04689e+06	1.02587e+06	1100757	743061	685150	699137	623168	654033	578849
A0A0D9J7D5	E. asburiae	69930.9	139321	163293	161494	75470.3	82254.2	8290.74	39832.6	15132.6
A0A0D9J9N1	E. asburiae	552729	493769	503700	135593	132597	204670	144239	127354	91820.6
A0A0D9JBF9	E. asburiae	3180439	3.25223e+06	3178741	3.63416e+06	3.52773e+06	3437334	2.10633e+06	2.04461e+06	1.83289e+06
A0A0D9JC92	E. asburiae	1.16227e+06	1.16802e+06	1.22484e+06	806674	739465	751906	631839	632011	611446
A0A0D9JDY8	E. asburiae	901660	984765	965178	521634	383783	500203	649069	532606	541697
A0A0D9JE12	E. asburiae	997498	1.19661e+06	1.16122e+06	233303	225647	226908	212328	6488.2	139791
A0A0D9JEI3	E. asburiae	820673	853826	782660	122903	144471	134146	419652	466254	389579
A0A0D9JFC6	E. asburiae	627280	580550	571518	69371.3	58643.7	114496	219338	225168	204020
A0A0D9JID3	E. asburiae	2404374	2.59401e+06	2.54181e+06	2.36862e+06	2.33198e+06	2.38991e+06	1.69113e+06	1685562	1.77634e+06
A0A0F0QMW6;A0A0H3FN58;A6TEW5	E. asburiae;K. aerogenes;K. pneumoniae	14981843	14325716	14727299	7615590	7.1163e+06	7147401	11065603	10788716	10923195
A0A0F0QYN2	E. asburiae	119231	120836	93572.2	12537.6	9761.77	3440.27	41737.8	33977.7	28141.2
A0A0F0QZ26;P0AFW3	E. asburiae;E. coli	549715	489636	563806	554422	725666	699875	472371	401541	356695
A0A0F0R0F2	E. asburiae	463905	489502	478616	74801	87042.6	74241.5	163250	166227	131753
A0A0F0R1Q6	E. asburiae	1.98251e+06	1.99253e+06	2.03588e+06	349329	403408	375904	898635	881853	785770
A0A0F0R427	E. asburiae	358421	324194	359731	41008.9	26738.6	23992.9	111881	124552	104995
A0A0F0R865	E. asburiae	154549	135955	160852				85751.4	51647.4	20399.5
A0A0F0R8R8	E. asburiae	2.94247e+06	2.74289e+06	2.76761e+06	542733	562370	622712	1.51315e+06	1.60497e+06	1.64916e+06
A0A0F0RAZ0	E. asburiae	468614	536323	538372	47908	65753.6	48905	117667	194992	142722
A0A0F0RCH5	E. asburiae	356722	380538	377162	192561	177945	124618	197789	159849	187559
A0A0F0REA0	E. asburiae	722453	732899	726381	82046.1	96107.1	96644.3	277288	372300	310822
A0A0F0RFS0	E. asburiae	17262	9770.69	10013.4	733.952	2.35542	464.571			3220.11
A0A0F0RJ60;A0A0H3FUH5;A6TB00	E. asburiae;K. aerogenes;K. pneumoniae	495410	200083	360982	187863	134749	128610	111.037	36468.4	64428.2
A0A0F0RKE1;A6T4G2	E. asburiae;K. pneumoniae	244799	256326	224543	96799.5	90272	93898.8	105627	97365	94401.5
A0A0F0RSC8	E. asburiae	794551	696916	838271	651823	710356	656466	120830	89072.9	163343
A0A0F0RT41;A0A0H3FKN5;P60725	E. asburiae;K. aerogenes;E. coli	15219446	16760153	16307806	21111036	20606362	21129280	12996913	13855175	13568659
A0A0F0RTS4	E. asburiae	39254.7	48123	40979.6	181107	205409	169088	3056.68	8.00955	8884.53
A0A0F0RVA0;A0A0H3FKH0;A6TEU9	E. asburiae;K. aerogenes;K. pneumoniae	11303064	11045628	11896710	6132748	6.21211e+06	6.23823e+06	8706918	8646470	8627273
A0A0F0RXV4	E. asburiae	74819.3	78283.7	43221.8				19358.4		67766.3
A0A0F0UR15	E. asburiae	28492	36676	36188.4
A0A0F0URI6	E. asburiae	23451332	23947640	24249842	21112802	21976506	22362224	16144154	17385618	17165214
A0A0F0US57;A0A0H3FRG4;A6T4Y2	E. asburiae;K. aerogenes;K. pneumoniae	728918	691062	746098	302312	289258	263317	124122	132900	126646
A0A0F0V707;A0A0H3FYF9;A6T6Y6	E. asburiae;K. aerogenes;K. pneumoniae	8989261	8481262	8692950	4348578	4025325	4344372	5.43138e+06	5.42369e+06	5.23646e+06
A0A0F0XJX5	E. asburiae	20600276	20661436	20713096	19213296	19218520	19422834	13625464	13572959	13276810
A0A0F0XRA3;A0A0H3FMW8;A6TEK9	E. asburiae;K. aerogenes;K. pneumoniae	646832	643418	660348	288255	187593	249675	216556	301272	278618
A0A0F0XVA1	E. asburiae	565644	428746	415450	32451.3	34020.8	36076.1	171932	217953	108552
A0A0F0XXE7	E. asburiae	6387444	6.35508e+06	6.27423e+06	7059625	7493303	6936207	3.7358e+06	3.87364e+06	3.91074e+06
A0A0F0Y294	E. asburiae	1.76925e+06	1.87621e+06	1818542	1.16219e+06	1.33111e+06	1.3117e+06	970759	943476	962133
A0A0F0Y3T9	E. asburiae	441118	454322	435301	44476.1	24727.3	27689.8	177775	148178	141166
A0A0F1CXM8	E. asburiae	6.54051e+06	6056632	6.0827e+06	1155048	656161	725334	2320808	2.7175e+06	2.43118e+06
A0A0F1CYC6	E. asburiae	99291.1	109844	124722	69557.4	46780.7	54066.7	80753.9	61709	80309.1
A0A0F1CZF6;A0A0H3FKK0;A6TES8;P0A6R5;Q6Y1R7	E. asburiae;K. aerogenes;K. pneumoniae;E. coli;C. freundii	827852	807507	804064	702540	780731	732131	466369	523167	443425
A0A0F1CZZ2	E. asburiae	89771.8	79624.2	100405	21801.1	4925.48	8702.63	12982.6	18095.3	15217.5
A0A0F1D061	E. asburiae	3.8353e+06	3.772e+06	3849005	4.28647e+06	4.48187e+06	4235842	2.31659e+06	2.33165e+06	2.40283e+06
A0A0F1D189	E. asburiae	8222738	7.92225e+06	7.81003e+06	6.84437e+06	6475804	6.53571e+06	5277158	5406730	5.16922e+06
A0A0F1D1U8;A6TEU8	E. asburiae;K. pneumoniae	20302108	20151128	21024538	16771080	17119688	16324038	14415330	14305766	14138035
A0A0F1D259	E. asburiae	78407.4	121508	71534.6	275333	271802	229170			37727.1
A0A0F1D302	E. asburiae	684083	564182	646301	86283.2	67544.5	70342.7	388930	358258	325077
A0A0F1D306	E. asburiae	883521	890501	858609	948481	889402	855374	626268	538088	546371
A0A0F1D3L1	E. asburiae	272877	227427	379456	8954.58	16831	17262.3	17769.9	14543.5	72375.6
A0A0F1D4K5;A0A0H3FKE3;A6TD33	E. asburiae;K. aerogenes;K. pneumoniae	67088.1	71535.2	60970.9	68311.3	66795.6	66509.1	38734.4	47295.8	24025
A0A0F1D4N1	E. asburiae	240403	238098	227020	8872.79	11395.2	19270.1	66947	85704	58695.2
A0A0F1D4W8	E. asburiae	119342	164717	140130	10324.5	#NUM!		57961.6	27351.4	48342.6
A0A0F1D5C4	E. asburiae	422216	304194	409478	37125.6	38089.6	34659.1	188870	171554	131508
A0A0F1D5M2	E. asburiae	543118	607955	605827	86189.1	41616.5	71716.4	367109	292879	287806
A0A0F1D644	E. asburiae	196151	196644	115829	5770.86	9079.97	11796.6	30263.7	33709.8	35663.5
A0A0F1D6G7	E. asburiae	51541.4	46280	58172.2	3314.25	15342.2	3332.33	4723.48	20991.9	10465.8
A0A0F1D6Q5	E. asburiae	247114	132838	455983	63229.8	27212	2982.61	269286	258645	178062
A0A0F1D716	E. asburiae	38792.9	33377.8	18870.2	10733					7919.64
A0A0F1D7U2	E. asburiae	8279.53	9613.65	11842.2	#NUM!			#NUM!	#NUM!	1980.48
A0A0F1D834	E. asburiae	210803	221038	225017	39360.3	33668.6	34109.5	107015	79306.1	56390.5
A0A0F1D965	E. asburiae	108545	159454	129758	14915.7	19820.9	24218.8	60381.6	44267	41404
A0A0F1D971	E. asburiae	11520638	11787698	11856229	9355460	9476229	9200338	6778955	6585769	7110881
A0A0F1D9L9	E. asburiae	1.14087e+06	985633	1.24057e+06	937166	955879	879304	539942	525777	473505
A0A0F1DB74;P0AFJ3	E. asburiae;E. coli	254580	324155	302020	358856	204577	204583	135162	276473	273680
A0A0F1DBK8	E. asburiae	191060	251437	216875	46905.2	19071.3	7054.74	104810	99995.1	59754.3
A0A0F1DCG2	E. asburiae	144425	134556	136133	68876.6	78088.8	77860.8	38104.4	36166.4	48135.1
A0A0F1DDQ5	E. asburiae	490301	536172	622352	312266	280994	305507	563302	406119	506434
A0A0F1DDY1	E. asburiae	240193	243053	236899	17963.7	11394	11389.5	66141.6	71332.6	51813.1
A0A0F1DG28	E. asburiae	6.64035e+06	6.54808e+06	6499705	5299622	5033841	5231872	3.6887e+06	4.02707e+06	3861742
A0A0F1DGL4	E. asburiae	356350	417973	434765	74378.7	65528.8	74665.9	173547	174795	194935
A0A0F1DH12	E. asburiae	283553	255063	276581	3499.43		3198.6	87249.7	96321	98505.8
A0A0F1DHL8;A6T5N7	E. asburiae;K. pneumoniae	510991	502729	509919	57643.9	95936.7	52867.7	116419	192512	87856.4
A0A0F1DHN1	E. asburiae	453772	706412	743446	59550.1	42735	52084	231790	189369	192702
A0A0F1DHQ9	E. asburiae	186947	193312	213607	51048	59156	51006.8	70410.6	56583.9	65143.3
A0A0F1DHR0	E. asburiae	411177	518634	267923	275104	301008	299760	225441	253113	168889
A0A0F1DI83	E. asburiae	1.06291e+06	1.00925e+06	1.02619e+06	178201	190044	199084	570760	512241	535331
A0A0F1DIJ4	E. asburiae	983818	800718	675811	113807	116323	134046	289417	234406	172194
A0A0F1DIM9	E. asburiae	237076	322729	221818	59593.1	89603.7	154962	107916	71843.1	58413.9
A0A0F1DJB4	E. asburiae	484943	451530	566329	34979.6	63601.9	#NUM!	194209	242125	189063
A0A0F1DJP7	E. asburiae	326133	324191	305248	306596	291396	305001	140941	117874	131059
A0A0F1DK58	E. asburiae	29899.8	20579.7	57699.3	#NUM!				#NUM!
A0A0F1DK84	E. asburiae	22120160	22921112	21345512	12145992	11701445	11796907	12444687	13651429	12522167
A0A0F1DK87;A0A1J7YXJ8;Q8XAW9	E. asburiae;C. freundii;E. coli	34759.9	35339.7	21845.3	760.463	13402.1		34036.4		15787.1
A0A0F1DKI0	E. asburiae	331874	351659	364142	33812.8	45837.4	21470	105752	93620.8	80951.8
A0A0F1DMF2;A0A0H3FIB9;P0AA06	E. asburiae;K. aerogenes;E. coli	9140899	9260852	10325146	8639149	8833507	8.28839e+06	5520093	5917435	5883992
A0A0F1DMS0	E. asburiae	5407600	5382232	5.5916e+06	4127221	4144077	4.20209e+06	4.08077e+06	4003352	3.56625e+06
A0A0F1DNF6	E. asburiae	8853879	8656579	8915499	5224016	5093567	4998555	5.08217e+06	4973610	5339059
A0A0F1DNG1	E. asburiae	11111156	11049416	11111211	10085004	10136235	9968287	7918768	7.94192e+06	7836849
A0A0F1DPW4	E. asburiae	673581	707039	672147	563913	589345	557126	359518	431205	406002
A0A0F1DQD4;A0A0H3FJX2	E. asburiae;K. aerogenes	3.76059e+06	3.63779e+06	3632270	4460821	4310384	4.44482e+06	2569688	2.3818e+06	2343209
A0A0F1DRH6	E. asburiae	#NUM!	0.2605	#NUM!	1.16412	1.13121	1	#NUM!	#NUM!	#NUM!
A0A0F1EIH7	E. asburiae	10321.7	9086.87	5860.62	#NUM!	#NUM!	#NUM!	1598.4	#NUM!	751.172
A0A0F1EJQ7	E. asburiae	169504	175432	154945	25472	26907.8	26530.8	60809.3	64015.7	64377
A0A0F1EKL7	E. asburiae	63910	47685.4	58868.7	40579.5	159938	171558	22679.5	26263.6	22671.1
A0A0F1EQ31	E. asburiae	366798	369463	350835	198918	304440	291520	193206	205549	227215
A0A0F1J1B8	E. asburiae	729133	696040	807345	110144	110757	74952	278640	217599	280724
A0A0F1K222;A0A0H3FVE8;A6TBW5	E. asburiae;K. aerogenes;K. pneumoniae	86789.8	57682.6	78626.5	34125.2	44969	38337.1	15296.1	1.00841
A0A0F1R6C4	E. asburiae	5.03569e+06	5023183	5037540	726432	752323	817348	2.15571e+06	1.9804e+06	2.12982e+06
A0A0F1R791	E. asburiae	5.61744e+06	6064134	6.05288e+06	1.2278e+06	1.0959e+06	1129639	2830811	3.19239e+06	3285696
A0A0F1R797	E. asburiae	7917848	8025787	7714433	5424361	6308210	5.0672e+06	3.97974e+06	4.0196e+06	4.03577e+06
A0A0F1R9B9;A0A0H3FMA1;A6TEW4	E. asburiae;K. aerogenes;K. pneumoniae	4.80686e+06	4547652	4902419	2.67474e+06	2.58629e+06	2.62735e+06	3024914	3.07326e+06	3.01348e+06
A0A0F1RBF2	E. asburiae	1.56711e+06	1.53904e+06	1.61759e+06	256486	215609	243612	565404	630736	598025
A0A0F1RER0;A0A0H3FPX7;A6TH52	E. asburiae;K. aerogenes;K. pneumoniae	13786332	14152534	14106031	16790968	15729368	15899056	10819657	10747205	9910696
A0A0F1RGN3	E. asburiae	270930	243810	266104	167104	94143.4	157189	63260	37484.7	80369.1
A0A0F1RIX8	E. asburiae	263991	243353	244771	65225.2	56221.2	63731.7	140391	140685	143078
A0A0F1RKE9	E. asburiae	307457	298702	290748	25126.1	26132.2	37348.5	115603	100853	112469
A0A0F1RKG0	E. asburiae	2.5745e+06	2.5034e+06	2.71843e+06	1203097	1.19728e+06	1.24467e+06	978894	1.10956e+06	1.23956e+06
A0A0F1RKG1	E. asburiae	86585	52521	57680.6			#NUM!	17265.5	17177.9	688.073
A0A0F1RLV8	E. asburiae	996996	1.03702e+06	1063874	513860	526627	468293	446005	469137	407080
A0A0F1RNN3	E. asburiae	369406	415643	416469	45500.8	30634.9	52364	152871	155282	132151
A0A0F1RPY7	E. asburiae	340951	313182	254539	191015	154740	244224	215962	225677	159006
A0A0F1RQ40	E. asburiae			1		#NUM!
A0A0F1RQM6	E. asburiae	83646	80339.9	91897.6		#NUM!	#NUM!	19699.9	28839.8	7982.08
A0A0F1RRJ7	E. asburiae	138205	154249	133777	90701.7	84329.2	82645.6	89243.3	74530.2	85612.1
A0A0F1RSH6	E. asburiae	129284	120322	144460		16439.1		62211.8	68995	53465.8
A0A0F1RSJ1	E. asburiae	435373	31278.4	359605	13271.8	1161.61		145908	163782	175402
A0A0F1RTU0;J7TPE0	E. asburiae;M. morganii	86383.8	82708.6	453628	256326	285942	315518	101002	89784.7	94603.4
A0A0F1RTU8	E. asburiae	105635	201307	153149				155371	76105.6	54348.4
A0A0F1RUT1;A0A0H3FN67	E. asburiae;K. aerogenes	8120258	8330364	8549602	7945793	7.71634e+06	7579838	8765679	9412684	9217211
A0A0F1RUV4	E. asburiae	14112.8	7480.88	15949.2			#NUM!	752.387	0.10623	#NUM!
A0A0F1RVM4	E. asburiae	60360.2	31006.7	121797		6685.85		40010.6	50350	18415.1
A0A0F1RVV1	E. asburiae	558955	570827	604580	77176.5	60280.7	99432.2	207587	248108	244271
A0A0F1RWJ3;A6TCQ6	E. asburiae;K. pneumoniae	33012	34544.7	25891.7		22153.7	44456.5		16931.1
A0A0F1RWW4	E. asburiae	32732.7	40548.8	25584.7			#NUM!		5643.52
A0A0F1RYR4	E. asburiae	4.05767e+06	4.60854e+06	5.62171e+06	2.41181e+06	3.83977e+06	2.60689e+06	2.09675e+06	1.63273e+06	2146512
A0A0F1RYX6;A6TA01	E. asburiae;K. pneumoniae	34626.5	29920.2	34542.4	35494.1	36073.7	33386.2	12021.8	35258.4	3386.34
A0A0F1WV55	E. asburiae	464558	782706	574543	4.31199	11921	287.667	48422.9	33222.2	20421.8
A0A0F1WWZ2;A0A0H3FR43;P64258	E. asburiae;K. aerogenes;E. coli	96132.1	113827	106407	113885	69624.8	98955.8	93730.4	86341.4	76891.3
A0A0F1WZI9	E. asburiae	327486	328676	357957	40022.3	29762.7	34808	89372.6	106893	62662.1
A0A0F1XDW7	E. asburiae	167847	151050	166517	66900.8	62179.8	62037.7	76184.4	64775.3	72032.7
A0A0F1XSK9	E. asburiae	3.66965e+06	3.61594e+06	3.62194e+06	938586	1.05415e+06	943245	3.37954e+06	3.58567e+06	3.29574e+06
A0A0F3WVG9	E. asburiae	12850.3	16371	8403.41				#NUM!
A0A0F3WWX9	E. asburiae	1.00826e+06	1.06999e+06	1.01408e+06	145254	135866	142818	432920	402209	399583
A0A0F3WYD9	E. asburiae	429628	459165	457328	56537.8	50694.1	55289.3	171696	176246	179048
A0A0F3WYF5	E. asburiae	211695	197059	208649	25115.6	25419.9	37864.4	65351.6	42082.3	83610.4
A0A0F3XR23	E. asburiae	1.15259e+06	1.07435e+06	1.16492e+06	130830	179613	98476.2	226152	111196	236752
A0A0F3XR25	E. asburiae	2.23809e+06	2.3523e+06	2181934	1.36928e+06	493932	517485	1.23725e+06	1.25082e+06	1.11616e+06
A0A0F3XS69	E. asburiae	31631.8	24984.1	29546.5	#NUM!	#NUM!		11760.4	3180.91	3669.42
A0A0F3XS98	E. asburiae	2.36158e+06	2.46742e+06	2.33026e+06	418002	455328	473654	1.18926e+06	1.1811e+06	1.01126e+06
A0A0F3XTG5	E. asburiae	1.97164e+06	1.8194e+06	1.80359e+06	1.30039e+06	1.24546e+06	1.28164e+06	1.11219e+06	1.15839e+06	1.06794e+06
A0A0F3XVC2	E. asburiae	99007.1	91423	74384.2	8657.99		19502.1	64919.8	79717.3	66356.7
A0A0F3XX18	E. asburiae	2.15096e+06	2.03609e+06	1.8782e+06	1.01321e+06	1.07258e+06	700410	959920	915299	1.01909e+06
A0A0F3YEJ1;A6TIL8	E. asburiae;K. pneumoniae	640710	630207	623278	1.75874e+06	1693049	1.72318e+06	374016	399008	367682
A0A0F3Z9A4	E. asburiae	252711	243465	273142	21657.5	5397.8	13880.8	93653.8	81963.2	79482.6
A0A0F3ZDM3	E. asburiae	281159	298292	323847	319843	202803		113861	90026.4	161121
A0A0F3ZJI1	E. asburiae	54709.5	58432	48526.2	4910.41	6196.32		14555.3	8326.73	10222.3
A0A0F3ZK64	E. asburiae	95850	82251.3	96524.6	162.234	3269.51	3506.34	47484.2	34128.3	35199.6
A0A0F3ZL19	E. asburiae	329578	314224	305342	330254	354342	311580	159323	159784	143044
A0A0F3ZL30	E. asburiae	189478	278230	356735	41957.5	37189.8	42359.8	76557.9	98134.9	127517
A0A0F3ZLI6	E. asburiae	538557	488179	527863	52722.7	59236.1	44109.2	181569	107795	165216
A0A0F3ZLN8	E. asburiae	137559	125987	129155	5535.51	2211.05	4960.1	70616	80484.4	71751.2
A0A0F3ZM43	E. asburiae	562530	529444	562116	67595.9	84069.6	63992.1	276592	290528	267271
A0A0F3ZN48	E. asburiae	128021	38958.7	24637.9	#NUM!		#NUM!	10083.3	1814.08	90.7692
A0A0F3ZN67	E. asburiae	48460.7	55383.7	49092.6	#NUM!	3565.57	#NUM!	20105.5	24510.4	19950.4
A0A0F3ZNF0	E. asburiae	834575	224222	819393	19506.8	25101.1		69217.6	126238	130378
A0A0F3ZP27;A6TG71	E. asburiae;K. pneumoniae	49936.4	28823.4	40882.2	40584.3	27053.2	39235.7	19242	10150.8	43116.6
A0A0F3ZP81	E. asburiae	2.03524e+06	2.16813e+06	2.17622e+06	2301939	2406519	2458783	1.39581e+06	1305305	1.53289e+06
A0A0F3ZPX1	E. asburiae	209055	204501	215140	113856	109365	129274	120205	114603	126865
A0A0F3ZQR3;P0A9N6	E. asburiae;E. coli	771714	684548	793063	732946	728018	742344	406372	441989	416610
A0A0F3ZRI2	E. asburiae	278890	315503	258263	201668	208328	214524	156842	115210	138519
A0A0F3ZRN2	E. asburiae	388856	387022	395457	317763	360586	352366	264622	275138	269852
A0A0F3ZRS7	E. asburiae	1.38356e+06	1.38033e+06	1.49603e+06	1490315	1.46026e+06	1.47651e+06	654108	754061	704227
A0A0F3ZS19	E. asburiae	46694.9	511586	14382.9	10249.7	23172.7	7025.03	530.318	26558.8	16911.4
A0A0F3ZVN4	E. asburiae	189638	182198	197244	125915	60011.7	67141.1	25593.8	50372.9	30771.8
A0A0F5BNS7	E. asburiae	807972	819361	726471	136176	180807	380059	275979	152379	191093
A0A0F5LX08	C. freundii	1.80408e+06	1.88678e+06	1.82175e+06	1.82427e+06	1.81142e+06	1.81057e+06	1.13751e+06	1.05349e+06	1.08881e+06
A0A0F5LXC9	C. freundii	506881	479560	564744	445115	447798	470983	261049	265263	248268
A0A0G3PAE8	E. asburiae	#NUM!	19130.8	763.367
A0A0G3PGG7	E. asburiae	56287.2	54796.3	80233.1	147070	154674	152630	36235.6	16023	38818.2
A0A0G3PGX0	E. asburiae	400462	213978	235036	606915	574858	576384	153952	147464	149613
A0A0G3PIL7	E. asburiae	624433	661723	646522	70187.8	61094.5	97686.3	186000	218111	221903
A0A0G3PJN5;A0A0H3FLM2	E. asburiae;K. aerogenes	1.11092e+06	1.0837e+06	1.07539e+06	2.55025e+06	2.53552e+06	2406137	732281	727868	743708
A0A0G3PMN4	E. asburiae	145430	92419.8	127078	11334.3	37266.7		51301.4	45935.3	26514.9
A0A0G3PNQ7	E. asburiae	1.93152e+06	1666241	1.93154e+06	179218	146668	168141	722642	598119	686994
A0A0H0ADR5	E. asburiae	336141	347294	374841	37350.1	30750.4	14412.3	128601	184288	129875
A0A0H0ADS8	E. asburiae	175130	190143	187458				30793.4	32856.8	36028.7
A0A0H0AE90	E. asburiae	245663	221894	309333					689.271	27424.9
A0A0H0AEK0	E. asburiae	2341.97	3893.93	2491.63	1002.16	#NUM!	1869.24	#NUM!		#NUM!
A0A0H0AJ55	E. asburiae	61748.4	56738.4	66754.6	#NUM!	25464.1	12682.9	14066.1	26479.3	25472.4
A0A0H0AJE7	E. asburiae	127855	176691	196121	228277	230522	160670	39405.3	57436.2	93787.2
A0A0H0ANI9	E. asburiae	5365336	5474199	5.73832e+06	1.14077e+06	1001478	989976	2472173	2.51137e+06	2.46795e+06
A0A0H0AQH6	E. asburiae	6721.8	14489.5	10356.2		#NUM!		3401.7	#NUM!	0.588153
A0A0H0AQU1	E. asburiae	187770	142333	109435	84092.7	50648.1	68526.2	92376.9	88131.7	115401
A0A0H0AQY8	E. asburiae	2.99169e+06	2.82337e+06	2.84492e+06	317561	308740	376377	1.4843e+06	1539386	1.34129e+06
A0A0H0ARN6	E. asburiae	44258.7	38216.6	39459.7	7673.44	5591.38	5149.31	13887.4	9137.72	13058
A0A0H0ARZ3	E. asburiae	36693.3	18069.3	19182.1	107.872			6358.99	2594.14	1631.87
A0A0H0AS54	E. asburiae	125566	106637	89513.1	5433.47	7057.88	1869.57	22939.6	33737.5	12116.8
A0A0H0AX49;A0A0H3FTT9	E. asburiae;K. aerogenes	53787.2	37672.2	56302	17031.7	8249.91	21470.1	24556.2	15719.6	16200.3
A0A0H0AZS4;A0A0H3FMF9;A0A4V3TFZ0	E. asburiae;K. aerogenes;C. freundii	129891	123350	117870	145166	147408	147328	79918.2	86854.6	87375.3
A0A0H0B5A0;A0A0H3FNE5	E. asburiae;K. aerogenes	76875.7	25884.2	39170.3	28400	27421	19428.7	26613.7	25740.4	31822.2
A0A0H0B621	E. asburiae	22962.5	38294.9	51855	23325.9	11118.6	12534.3	112637		47789
A0A0H0BC30	E. asburiae	810811	803464	787566	830017	849486	860590	499246	462935	491682
A0A0H0BCU0;Q8XAW3	E. asburiae;E. coli	45753.5	43248.2	52398.6	45698.1	57283.6	70308.6	11806.9	16399.1	31155.7
A0A0H0BDY1	E. asburiae	116315	130735	129165	#NUM!	14267.4	12809.6	37598.1	32960.2	40144
A0A0H0BG51	E. asburiae	175150	206432	199152	8444.72	8940.78	11297.5	50692	58688.4	54311.3
A0A0H0BNE5	E. asburiae	2915.09		4596.01	7905.93	2254.89	16327.7	10294.9	18481.6	20843.7
A0A0H3FI68;A6TC39	K. aerogenes;K. pneumoniae	242723	168350	319794	112404	33536.7	131794	113137	106029	128630
A0A0H3FI75	K. aerogenes	70421.8	39490.9	62259.3	26202.5	22304.5	18642.9	19850	25637.6	22367
A0A0H3FI78	K. aerogenes	412449	434026	376449	957476	951940	860444	2.47093e+06	2.59573e+06	2431916
A0A0H3FI85	K. aerogenes	14302.8	10459	16457.3	32215.5	15199.5	29874.8	86751.4	72057.3	56686.9
A0A0H3FIA2	K. aerogenes	133950	105552	99848.5	55818.3	34919.6	43457	97644	96858.6	78174.5
A0A0H3FIB3	K. aerogenes		2685.1	1694.67	1855.29	2205.65	1771.16	26798.5	26446.8	21015.9
A0A0H3FIB5	K. aerogenes	41147.2	43563.7	39299.2	82959.4	83744.4	78815.8	60094.5	55527.5	55027.2
A0A0H3FIC4	K. aerogenes	321663	325656	346513	188352	212508	209577	302591	298977	254348
A0A0H3FIC8	K. aerogenes	586775	654229	633134	640782	581588	650293	525268	530509	502483
A0A0H3FID2	K. aerogenes	292766	297869	287952	214401	238977	232793	389351	436515	408540
A0A0H3FID3	K. aerogenes	513572	501237	507761	318827	232889	200580	368608	302236	326115
A0A0H3FIE3	K. aerogenes				836.482	578.656	1185.64	7808.57	7683.52	3941.13
A0A0H3FIE7	K. aerogenes	737073	715026	769887	849727	845422	699694	431659	444303	569997
A0A0H3FIG2	K. aerogenes	590206	578746	541911	454840	504887	496494	366629	364846	326252
A0A0H3FIG6;A6TCI7	K. aerogenes;K. pneumoniae	130186	76397.4	117649	61024.3	49077.7	52119.2	98734.7	67664.6	90974.1
A0A0H3FIH2	K. aerogenes	66842.3	50768.5	48783.2	122856	136414	97976.3	278403	258921	273034
A0A0H3FII0	K. aerogenes	41406.5	43654	47320.5	108194	119473	119040	85141	88083.7	85825.4
A0A0H3FII6	K. aerogenes	16491.1	60466.7	22163.9	8200.99	#NUM!	4820.61	12658.2	10137.4	30314.5
A0A0H3FIJ3	K. aerogenes	518899	468511	514252	1.01687e+06	687214	823788	4.01764e+06	3.33113e+06	4635221
A0A0H3FIM1;A6TCI0	K. aerogenes;K. pneumoniae	23660.2	31797.8	31091.9	5058.63	8357.46	7126.58	1.23741	15.3612	0.575908
A0A0H3FIM8	K. aerogenes	753000	769346	870950	758849	815681	791082	601359	578509	591282
A0A0H3FIN4	K. aerogenes	279771	200730	371290	509081	328789	325223	297515	405474	344534
A0A0H3FIR5;A6TCU3	K. aerogenes;K. pneumoniae	294599	358774	401462	69267	76794	73437.6	122475	97607.3	107850
A0A0H3FIR6	K. aerogenes	60174.9	80127.2	55147.3	143329	143648	158445	528477	537050	565418
A0A0H3FIU1	K. aerogenes	14676			#NUM!	3442.73		23824.6	15892	21951.7
A0A0H3FIU5;A6TCY5	K. aerogenes;K. pneumoniae	532058	482304	525759	489122	431735	439859	326417	281104	247225
A0A0H3FIV1;A6TCZ5	K. aerogenes;K. pneumoniae	343405	344307	213780	161278	182738	171717	279157	303739	172193
A0A0H3FIX2	K. aerogenes	72578.8	70704.7	74012.9	139387	125324	131412	409082	317294	398474
A0A0H3FIX6	K. aerogenes	40295.9	13796.4	28047.2	42066.1	17939.1	12905.3	49579.3	49541.2	5593.98
A0A0H3FIY0	K. aerogenes	92525.1	163981	205053	68323.5	77700.9	98804.2	175314	121307	120094
A0A0H3FIY4	K. aerogenes	1964484	1.6119e+06	1.93398e+06	1.39843e+06	1.53575e+06	1473766	2.48093e+06	2.47039e+06	2.43371e+06
A0A0H3FJ18	K. aerogenes	3334253	3.35969e+06	3271971	2.42238e+06	2.08758e+06	2510451	2.33498e+06	2.12802e+06	2.04971e+06
A0A0H3FJ38	K. aerogenes	243302	244288	252374	211452	172468	203151	180126	176180	164338
A0A0H3FJ65	K. aerogenes	1424356	1.46265e+06	1.40004e+06	836006	837558	846365	1.2476e+06	1.30022e+06	1.20343e+06
A0A0H3FJ77	K. aerogenes	349817	315780	351451	360471	372183	371852	338643	362274	312163
A0A0H3FJ87;A0A263VWD0;M1SCD2;Q8X9G5	K. aerogenes;E. asburiae;M. morganii;E. coli	122211	133149	99095.6	161550	108247	136047	13483	36061.3	48121.3
A0A0H3FJA0;A6TDH2	K. aerogenes;K. pneumoniae	91713.8	67150.9	88507.1	44502.1	21966.5	53337	42377.7	31949.4	49909.4
A0A0H3FJF2	K. aerogenes	1	0.612414	1.89043				#NUM!	#NUM!	#NUM!
A0A0H3FJF8	K. aerogenes	5.22859e+06	4.96561e+06	6727997	3.5084e+06	3.62797e+06	2.98582e+06	2.77118e+06	3133645	3.83434e+06
A0A0H3FJI2;A6TDV1	K. aerogenes;K. pneumoniae	626110	619123	550684	262708	246387	279457	445082	461974	473810
A0A0H3FJI7	K. aerogenes	511701	448040	616821	399830	529452	509653	339702	366323	328385
A0A0H3FJJ2	K. aerogenes	1222.7	#NUM!		2306.87	3867.83	2667.35	15312.6	10913.3	14965.8
A0A0H3FJK2;A6TDP6	K. aerogenes;K. pneumoniae	59323	64230.8	62256.5	75041.8	76539	77563.5	36098.3	25797	37502.1
A0A0H3FJN1	K. aerogenes				4197.69	4322.42	#NUM!	16835.4	18231.1	21136.4
A0A0H3FJP3;A6TC59	K. aerogenes;K. pneumoniae	115072	100911	120576	63159.9	55115.1	63700.9	68553.3	60895.5	50797.6
A0A0H3FJP8	K. aerogenes	#NUM!		23401.2				28612.5	26748.7	14133.8
A0A0H3FJQ1	K. aerogenes		6370.08		5785.58		6897.09	63249.1	72890.7	72750.9
A0A0H3FJR2	K. aerogenes	504974	587540	498606	831004	473864	529812	2.45431e+06	2434932	2.33118e+06
A0A0H3FJR6;A6TE10	K. aerogenes;K. pneumoniae	674612	1176856	657344	2.2677e+06	36154.2	43193.4	105.547	108.633	29331.9
A0A0H3FJU7	K. aerogenes	415620	427326	373574	341062	281442	307972	327201	364589	358102
A0A0H3FJV4	K. aerogenes	2467.45	#NUM!	5562.7	6266.76	4599.01	3064.73	19945.8	16695.1	19676.6
A0A0H3FJV8;A6TCE5;P0C0M0	K. aerogenes;K. pneumoniae;E. coli	78138.5	110242	72908.6	37691.5	50319.2	49751.9	31956.6	73521.6	53762.3
A0A0H3FJW3	K. aerogenes	479097	474015	474855	147722	140277	157422	665297	696204	663692
A0A0H3FJX5	K. aerogenes	233027	270312	211408	106179	117887	100909	163074	86221.2	117955
A0A0H3FJY9	K. aerogenes	443733	534372	491628	174535	207174	231197	356958	435732	282494
A0A0H3FJZ4;A6TE19	K. aerogenes;K. pneumoniae	63057.8	73245.4	32769.9	30379.4	30730.3	22839.9		#NUM!	33065.5
A0A0H3FJZ7	K. aerogenes	504912	511959	527272	288389	297760	289105	265732	281298	335112
A0A0H3FK05;A6TCK3	K. aerogenes;K. pneumoniae	165358	150364	153805	95585	83074.8	95848.9	124646	115193	107459
A0A0H3FK17;Q8XAN2	K. aerogenes;E. coli	70413.9	83320	70426.5	77034.2	80220.5	84136.2	40126.2	47065.9	42715.3
A0A0H3FK26;A6TEB3	K. aerogenes;K. pneumoniae	133534	105478	133753	286496	314008	314334	70069.6	57915.2	81633.1
A0A0H3FK43	K. aerogenes	3647135	3700176	3752621	8.21611e+06	8.2828e+06	8.36945e+06	2.37789e+06	2417587	2.45264e+06
A0A0H3FK64	K. aerogenes	#NUM!	1912.2	#NUM!	4663.37	4142.83	3846.89		#NUM!
A0A0H3FK68;A6TEH7;Q8XA91	K. aerogenes;K. pneumoniae;E. coli	17261.1	#NUM!	#NUM!	#NUM!	14932.4	#NUM!	36222.9	38598.4	17995.3
A0A0H3FK72;A6TEI2	K. aerogenes;K. pneumoniae	476489	541302	467279	382099	378173	356971	318786	344409	284696
A0A0H3FK75	K. aerogenes	21930.7	19532.7	26839	33314.6	19611.1	27419.5	77464.2	84976.4	79193.4
A0A0H3FK86	K. aerogenes	658855	616544	661369	605230	638356	598120	459807	458308	487803
A0A0H3FKA0;A6TCV6	K. aerogenes;K. pneumoniae	55357.9	59895.7	74175	47742.2	38885.9	40555.6	45869.1	51597.5	46027.5
A0A0H3FKA1	K. aerogenes	752718	141683	150514	272211	295573	229764	454590	547934	650541
A0A0H3FKB1;A6TEM2	K. aerogenes;K. pneumoniae	123190	75211.2	96096.4	157519	145539	132512	190818	119291	183013
A0A0H3FKB5	K. aerogenes	173.698	#NUM!	#NUM!	387.685	313.35	2905.44	7759.94	7441.99	5144.49
A0A0H3FKB6	K. aerogenes	178687	180247	194955	65016.9	57120.8	49486.9	207096	80585.1	50447.2
A0A0H3FKB9;A6TEN6	K. aerogenes;K. pneumoniae	512507	474928	593306	361728	394231	377061	384488	296705	304899
A0A0H3FKC3	K. aerogenes	258090	232435	244545	207545	209898	197788	146170	136208	143814
A0A0H3FKC5	K. aerogenes	7279.67		10055.3	45052.6	9632.91	30831.3	21454	7581.59	20891.4
A0A0H3FKC6	K. aerogenes	11678.9	12881.6	5374.93	21112.2	6838.76	14951	64648.5	62982.5	80616.8
A0A0H3FKC9	K. aerogenes	#NUM!			#NUM!		#NUM!	#NUM!	1.08954	1
A0A0H3FKD0;A0A263VVG4;A6TEI5	K. aerogenes;E. asburiae;K. pneumoniae	112974	75848.4	71452.5	20008.9	17638.6	2589.52	26364.6	12178.4	17759.5
A0A0H3FKE5;A0A365IM13;A6TD38;P62618	K. aerogenes;E. asburiae;K. pneumoniae;E. coli	202095	218522	192631	205811	183517	169940	100808	132985	108233
A0A0H3FKE6;A6TEK5	K. aerogenes;K. pneumoniae	9342303	9146225	8807256	6209447	5676960	5.01917e+06	7427845	7.45713e+06	6686467
A0A0H3FKF2	K. aerogenes	281379	173733	213616	103856	54668.9	101318	268661	277780	284663
A0A0H3FKF7;A6TEM0	K. aerogenes;K. pneumoniae	120893	104228	92946.5		25864.8	20178.7	39698.1	11545.5	23489.4
A0A0H3FKF9	K. aerogenes	58613.1	64485.9	28833.9	46848.8	38403.6	64023	47172	23934.6	16464.1
A0A0H3FKG3;A6TEU0	K. aerogenes;K. pneumoniae	901030	882113	913072	503980	505880	524439	478218	580572	557384
A0A0H3FKG6	K. aerogenes	3974.82	10307.5	8785.57	69944.8	55006.9	66233.2	90031.1	87099.5	94028.8
A0A0H3FKH1;A6TEN9	K. aerogenes;K. pneumoniae	2.74614e+06	2.86444e+06	3247666	1.14615e+06	1.1143e+06	1095194	1.81208e+06	2.08703e+06	1.54214e+06
A0A0H3FKH2;A6TD79	K. aerogenes;K. pneumoniae	1677.38	4468.82	2428.47	#NUM!			1637.9	422.686
A0A0H3FKH3	K. aerogenes	4.56597e+06	3.90642e+06	3.89326e+06	2905288	2.59974e+06	2.75993e+06	4.45056e+06	3.63676e+06	3.97307e+06
A0A0H3FKH8	K. aerogenes	449194	402902	384462	698732	698782	609890	726910	836589	830968
A0A0H3FKI8	K. aerogenes	4239821	5044597	4402760	2.72305e+06	2702685	2.81432e+06	2.60273e+06	2.76807e+06	2.939e+06
A0A0H3FKJ2	K. aerogenes		11886.2	5400.98	6409.06	#NUM!	19742.1	44744.3	68089.9	45681
A0A0H3FKJ7	K. aerogenes	1.82526e+06	1.93142e+06	1.95226e+06	1.73394e+06	1.75447e+06	1.79958e+06	1.2721e+06	1.305e+06	1.30482e+06
A0A0H3FKK4	K. aerogenes	2852.12	6649.83	13410	26367.3	25944.5	22291.1	122530	112982	116157
A0A0H3FKK5	K. aerogenes	25337.6	55181.2	20155.9	176093	148358	159669	22275.1	41167.2	25772.2
A0A0H3FKL1;A6TF21;Q8X808	K. aerogenes;K. pneumoniae;E. coli		14020.9	11770.6		15432			26614.1	#NUM!
A0A0H3FKL2;A6TDG5	K. aerogenes;K. pneumoniae	174619	204590	179543	143202	77782.3	127273	95136.4	101032	61525.1
A0A0H3FKL5	K. aerogenes	323679	214122	224085	263739	265618	425689	542340	575995	552030
A0A0H3FKM0	K. aerogenes	4.7024e+06	4858833	5387964	5510841	5.8712e+06	5463932	2.87704e+06	2.79152e+06	2.91863e+06
A0A0H3FKN0;A6TEW6	K. aerogenes;K. pneumoniae	3.97929e+06	3789681	3.5642e+06	2530631	2.49252e+06	2.71504e+06	3165479	3008949	3.25482e+06
A0A0H3FKN1	K. aerogenes	#NUM!	#NUM!	#NUM!	#NUM!		#NUM!	0.568056	2.21352	1
A0A0H3FKN6	K. aerogenes				19743.3		6518.59	33220.4	48052.3	16682.8
A0A0H3FKQ4	K. aerogenes	22353.1	25228.2	75666.9	54427.1	55416.9	51740.7	39140.7	29510.8	30772.9
A0A0H3FKR4;A6TC41;Q8XBN5	K. aerogenes;K. pneumoniae;E. coli	20484.2	13314.5	7555.58	77732	20916.4	29363.5	20733.5	53810.8
A0A0H3FKS6	K. aerogenes	172467	143412	181060	316984	354597	340606	1.19158e+06	1.16883e+06	1.22059e+06
A0A0H3FKU7	K. aerogenes	438850	438774	485289	313337	360216	305268	441264	400049	406986
A0A0H3FKW1	K. aerogenes	33907.8	32568.7	55331.1	138182	142143	152332	96275.6	90161.6	95731.3
A0A0H3FKW7	K. aerogenes	2.94235e+06	3.12464e+06	2.72812e+06	2.92115e+06	3.01479e+06	3.27404e+06	1.78837e+06	1.87406e+06	1.58075e+06
A0A0H3FKX0;A6TFB0	K. aerogenes;K. pneumoniae	111772	91820	90835.3	97111.4	66596.3	83671.9	33071.2	57758.8	53795.5
A0A0H3FKX2	K. aerogenes	55738.5	31287.4	18635.6	6871.55	6452.97	#NUM!	35757.5	13962.2	27835.5
A0A0H3FKX6	K. aerogenes	#NUM!	#NUM!	#NUM!	1	2.5874	2.77415		#NUM!	0.379512
A0A0H3FKY1	K. aerogenes	294531	310030	325788	35731.4	23203.6	44193.6	98140.2	90468.4	135808
A0A0H3FKY8	K. aerogenes	8301	#NUM!	6237.59	22491.7	1659.11	9436.25	55105.6	61636.2	52894.7
A0A0H3FKZ7	K. aerogenes		4808.59					60036.7	65462.7	69298.3
A0A0H3FKZ8	K. aerogenes	846747	873356	882953	585803	570832	585618	895007	904028	901291
A0A0H3FL02	K. aerogenes	1310.35	3924.32		5269.63			47619.6	52023.7	77295.6
A0A0H3FL05;A6TDP9;P0ABY6	K. aerogenes;K. pneumoniae;E. coli	367311	287811	348370	292471	275024	253485	212147	250578	236306
A0A0H3FL07	K. aerogenes	702543	593262	695948	358745	329885	408209	716319	705717	690239
A0A0H3FL20;A6TDR7	K. aerogenes;K. pneumoniae	822044	898619	774047	667256	559356	632186	737950	672265	723522
A0A0H3FL32	K. aerogenes	790482	799357	853336	617145	571368	600242	692617	732246	683788
A0A0H3FL39	K. aerogenes	455255	507498	547142	544015	565620	477654	410667	417566	406226
A0A0H3FL45	K. aerogenes	3169.99	3953.02	3349.06	3273.24	3716.83	3572.8	805.518		790.051
A0A0H3FL48	K. aerogenes	132036	153695	155907	156462	151923	131631	227141	187324	131823
A0A0H3FL50;A6TCJ4	K. aerogenes;K. pneumoniae	73888	33119.5	35793.7	66114.5	91329.7	60598.6	70732.4	67837.6	54597.4
A0A0H3FL65;A6TFE9	K. aerogenes;K. pneumoniae	24872.1	21498.2	17002.7	49816.1	39030.9	38012.1	30133.8	19403.1	#NUM!
A0A0H3FL66	K. aerogenes	3.55113e+06	3.62231e+06	3.43352e+06	1.76482e+06	1.85307e+06	1.67608e+06	2.58419e+06	2.58489e+06	2.59025e+06
A0A0H3FL70	K. aerogenes	158680	149820	146468	319014	323766	299983	992633	1.12718e+06	1.01471e+06
A0A0H3FL77	K. aerogenes		11548.6	21766.5	37038	25399.5	25959.3	145997	15784.9	96830.6
A0A0H3FL80	K. aerogenes	183844	160906	182948	245265	216572	251591	440333	381760	432239
A0A0H3FL84;A6TDW2	K. aerogenes;K. pneumoniae	34856	42598.8	37012.5	11893.8	16352	13285.8	29562.2	32759.9	35351.8
A0A0H3FL90;A6TCM4	K. aerogenes;K. pneumoniae	597445	525861	400608	356476	263485	312215	344728	305240	328671
A0A0H3FL98	K. aerogenes	48798.3	36256.7	20787	105086	93866.7	72145.6	478359	423526	466663
A0A0H3FLB4	K. aerogenes	7.16089e+06	6.76749e+06	7385518	6420155	5784711	6274832	5106084	5.70356e+06	5327111
A0A0H3FLB9	K. aerogenes	475442	489001	526927	492422	510206	527296	498373	477299	516230
A0A0H3FLC5;A0A263VRZ7;A6TFN2;Q8X580	K. aerogenes;E. asburiae;K. pneumoniae;E. coli	71903.8	83294.6	105533	53021	54901.8	59438.6	87038	69901.7	91750.3
A0A0H3FLD6	K. aerogenes	#NUM!	#NUM!	1862.29	1001.53	233.802	722.864	2970.38	1778.94	2659.64
A0A0H3FLD8	K. aerogenes	12041481	11781166	12398504	10225225	9967256	10238457	8762086	8775969	8658213
A0A0H3FLD9	K. aerogenes							4513.07	487.204	1626.72
A0A0H3FLE1	K. aerogenes				2966.01	2431.03	681.084	4813.77	3965.98
A0A0H3FLE5	K. aerogenes	49921.5	79970.4	85174.5	167846	101194	142627	15157	36186.9	11756.2
A0A0H3FLE9;A6TE11	K. aerogenes;K. pneumoniae	240845	148502	60797.3	23455.3	42744	26963.4	56216.5	27428	40884
A0A0H3FLG4;A6TCV7	K. aerogenes;K. pneumoniae	531977	512326	569432	436415	518438	479986	604076	660520	675458
A0A0H3FLH0	K. aerogenes	79460	174525	192199	125027	258200	233624	225292	73786.5	175175
A0A0H3FLI1;A6TFT7	K. aerogenes;K. pneumoniae	70238.1	67171.6	85526.4	10108.4	5911.83	14896.5	58992.4	70734.8	32043.6
A0A0H3FLI7	K. aerogenes	256724	223719	216573	296217	160394	169116	89842.4	76028.1	104000
A0A0H3FLJ2	K. aerogenes	30715.3	21248.3	31394.2	65882.8	70884.9	115296	410083	464343	492503
A0A0H3FLJ7	K. aerogenes	1.76953			0.517334		8544.41	62268.8	49286.5	64591.7
A0A0H3FLM0;A6TD34	K. aerogenes;K. pneumoniae	280477	267809	279013	205883	209692	234315	244122	242398	240123
A0A0H3FLM6;A6TFS9	K. aerogenes;K. pneumoniae	221357	214770	201619	342324	372905	394231	102215	173783	119560
A0A0H3FLN5	K. aerogenes	57295.5	80442.6	74684.3	192768	207350	190545	563519	617178	507976
A0A0H3FLN8	K. aerogenes	531654	584476	553122	544605	473476	514421	246689	308150	273251
A0A0H3FLP2	K. aerogenes	206334	240662	219927	159396	133486	154294	180060	192791	179433
A0A0H3FLP9;A0A263VUB1	K. aerogenes;E. asburiae	292672	337488	386264	258308	125190	139540	125630	139563	134647
A0A0H3FLQ2	K. aerogenes	66431.2	73935.8	55571.4	23692.2	25681.3	26518	44750.5	49316.5	24350.1
A0A0H3FLQ4;A6TG30	K. aerogenes;K. pneumoniae	97204.3	103301	82061.6	1785.56	#NUM!		19683.1	33072.1	25023.4
A0A0H3FLQ9	K. aerogenes		#NUM!		#NUM!		45.2952	2149.39	2325.04	1844.49
A0A0H3FLR5;A6TEB4	K. aerogenes;K. pneumoniae	163516	159199	158067	128959	128543	176471	82940.8	68811.3	89742.8
A0A0H3FLR6	K. aerogenes	21039.3		15533.5	109840	98282.3	118886	73350	78282.6	60003.8
A0A0H3FLR9;A6TG44	K. aerogenes;K. pneumoniae	59051.4	50797	51328.9	25566	24278.7	39141.2	38555.7	45648.9	39892.7
A0A0H3FLS5	K. aerogenes	2912.3	5308.54	2965.88	1939.55	#NUM!	2951.42	24858.1	34707.5	26109.1
A0A0H3FLT4	K. aerogenes	150694	114585	174867	221860	276717	173205	735477	665180	839502
A0A0H3FLT6	K. aerogenes	912200	927873	862352	874115	873711	884237	741242	775654	755317
A0A0H3FLT8	K. aerogenes	28771.1	16259.7	31786.1	37284.3	51155.2	35268.1	188563	197135	150310
A0A0H3FLT9	K. aerogenes	107841	114095	110991	75196.7	50388	32351.2	49783.9	31817	34967.2
A0A0H3FLU9	K. aerogenes	4.12851e+06	4.17442e+06	4.226e+06	3.38082e+06	3.33994e+06	3.31097e+06	3.13459e+06	3.28867e+06	2.89153e+06
A0A0H3FLV4	K. aerogenes				#NUM!			33938.8	26756.1	37211.8
A0A0H3FLV7;A6TG28	K. aerogenes;K. pneumoniae	1.24594e+06	1175135	1.17533e+06	333469	302618	309419	645878	622064	692207
A0A0H3FLW6	K. aerogenes	3.3437e+06	3356076	3.64977e+06	3.50971e+06	3.14374e+06	3.34389e+06	2.33329e+06	2.30451e+06	2256540
A0A0H3FLW7;A6TEH8	K. aerogenes;K. pneumoniae	250111	276522	182647	260681	271686	225203	266777	200663	276943
A0A0H3FLX1	K. aerogenes	699681	690052	437773	1.20142e+06	1.00728e+06	850373	2.56625e+06	2516542	2.25416e+06
A0A0H3FLX5	K. aerogenes	614970	645854	708739	510241	502061	511629	570734	600484	564083
A0A0H3FLY1	K. aerogenes	18679.4	35464.8	69908.1	28176.7	25722.1	27188.3	31756.1	36771.2	28556.5
A0A0H3FLZ1	K. aerogenes	506301	527594	508699	388182	417256	401004	444889	444528	416236
A0A0H3FLZ4	K. aerogenes	687680	646363	643473	280962	324065	303302	256548	395740	330249
A0A0H3FLZ6;A0A263VQ72	K. aerogenes;E. asburiae	1489242	1.36855e+06	1.26088e+06	231686	444220	434122	407513	376754	507370
A0A0H3FLZ7;A6TGD4	K. aerogenes;K. pneumoniae	61304.7	23701.4	36206.1	14811.8		25599.1	62333.9	58641.7	44718
A0A0H3FLZ9;A6TEL3	K. aerogenes;K. pneumoniae	17395.7	21045.5	14565.3	12186.4	14040.3	5991.47	4441.6	10851.7	12404.8
A0A0H3FM02;A6TEL8	K. aerogenes;K. pneumoniae	46195.9	32486	38349.8	29198	28472.9	20802.6	25047.8	29135.6	32765.8
A0A0H3FM36	K. aerogenes	3016587	3.08896e+06	2.99096e+06	2.00361e+06	1.88687e+06	1.90605e+06	2.22615e+06	2.40617e+06	2.35914e+06
A0A0H3FM40;A6TGC3	K. aerogenes;K. pneumoniae	80851.6	64754.4	82312.1			8980.58	51695.2	32988	34064.6
A0A0H3FM46;A6TER7	K. aerogenes;K. pneumoniae	4.42707e+06	4939760	4.54473e+06	3.27458e+06	3.46533e+06	3.04339e+06	3160758	3.30617e+06	3.29181e+06
A0A0H3FM51;A6TGD7	K. aerogenes;K. pneumoniae	161014	84032	75421	128602	120542	108841	91371	98136.8	106889
A0A0H3FM62	K. aerogenes	20696.1	23955.3	19206.3				7459.88		#NUM!
A0A0H3FM63	K. aerogenes	1538.3	#NUM!	1772.83	10282.3	12676.3	13683.9	52792.8	44201.2	41413
A0A0H3FM64	K. aerogenes	75603.6	75785	87747.1	82348.3	92100.2	90292.7	74378.3	67358.8	76928.6
A0A0H3FM74;A6TGG2	K. aerogenes;K. pneumoniae	67967	116159	90562.5	56467.2	63677.9	105358	115875	113963	104006
A0A0H3FM76	K. aerogenes	9933138	10374835	10084454	10334389	10017146	10222143	6.98117e+06	6819597	6731112
A0A0H3FM90	K. aerogenes	378339	538594	364109	701174	608432	599558	438248	485330	469075
A0A0H3FM98;A0A0J0L4L1;A6TGN5;P0A7J9	K. aerogenes;E. asburiae;K. pneumoniae;E. coli	11536157	11378129	11455715	9580164	9736738	9951738	8258970	8594703	7977223
A0A0H3FMA5	K. aerogenes	138112	93461.7	123436	131939	114827	149587	156547	151354	139680
A0A0H3FMB5;A6TDX0	K. aerogenes;K. pneumoniae	1.0135e+06	1.13368e+06	1.09351e+06	706657	671473	599037	515640	613420	431494
A0A0H3FMB7;A6TEX9	K. aerogenes;K. pneumoniae	1.71734e+06	1.56393e+06	1.76974e+06	1.08303e+06	1.11157e+06	1.12791e+06	1.9366e+06	1.92968e+06	1.79606e+06
A0A0H3FMB8;A6TGL3	K. aerogenes;K. pneumoniae	405015	337207	398679	351051	338734	416738	457570	461722	291455
A0A0H3FMC3;A6TEY4	K. aerogenes;K. pneumoniae	392941	484416	413290	540384	491498	347134	482754	393803	312080
A0A0H3FMC6;A6TGM3	K. aerogenes;K. pneumoniae	124494	122961	98741.6	211925	213010	205202	84270.6	42611.5	68472.8
A0A0H3FMD6	K. aerogenes	155608	190802	116606	391957	421238	332775	1.23279e+06	1.40315e+06	1.38767e+06
A0A0H3FME2	K. aerogenes	206409	194222	199726	232928	232001	222642	272992	212694	208304
A0A0H3FMF8;A6TE03	K. aerogenes;K. pneumoniae	177705	171657	162093	85260.2	138650	120995	20302.6	28520	54008.2
A0A0H3FMG3	K. aerogenes	518645	512447	579974	589388	554322	421978	464940	459403	460179
A0A0H3FMG4	K. aerogenes	9721.13	4449.81	16297.5	64062.1	61904.7	61320.3	229215	251245	223281
A0A0H3FMG6;A0A263VR73;A6TGR9	K. aerogenes;E. asburiae;K. pneumoniae	48059	39781	45127.2	36193.5	29712.5	35967.5	20301.8	21542.3	23101.8
A0A0H3FMG9	K. aerogenes	28309.5	31510.1	26572.8	14839.5		9207.34	30539	23020.5	28931
A0A0H3FMH8	K. aerogenes	39240	100182	84513.3	94493.2	125434	134485	131645	149096	125618
A0A0H3FMI1	K. aerogenes	1.11494e+06	1.15666e+06	1.13288e+06	933496	873976	857230	1.20986e+06	1.17e+06	1.12421e+06
A0A0H3FMI7	K. aerogenes				6626.51			34932	47528.2	47086.6
A0A0H3FMJ4	K. aerogenes	46075.6	93317.5	99250.2	137974	125018	113886	103487	114230	89145.4
A0A0H3FMJ8;A0A263VR80;A6TGV5	K. aerogenes;E. asburiae;K. pneumoniae	77772.1	66258.2	62423.7	55122.3	41569.3	57149.8	77656.5	73275.3	73465.2
A0A0H3FMK0;A6TF55	K. aerogenes;K. pneumoniae	152689	173612	138168	62233.9	32988.5	92369	93290.5	24.3036	27422.5
A0A0H3FMK3;A6TGW0	K. aerogenes;K. pneumoniae	216839	250072	221880	109360	116372	126770	145150	166539	133675
A0A0H3FMM6	K. aerogenes	538070	556341	573064	1.19027e+06	1.17394e+06	1.33935e+06	319589	354649	335560
A0A0H3FMQ0	K. aerogenes	582369	478202	436715	492802	440918	428894	554217	565634	625246
A0A0H3FMQ4;A0A263VW93;A6TEC0	K. aerogenes;E. asburiae;K. pneumoniae	2711.62	6364.37	4728.51	3856.25	14270.6	12182.4	6503.38	6030.76	6620.51
A0A0H3FMR0;A0A263VWA4;A6TED3	K. aerogenes;E. asburiae;K. pneumoniae	26274.3	42878.7	47954.2	18008	14522	18549.7	32647.9	40422.6	28433.7
A0A0H3FMT9;A6TFC9	K. aerogenes;K. pneumoniae	65747	52223.9	52892.9	39834.1	49713.2	41362.4	35668.8	70077.6	158593
A0A0H3FMU7	K. aerogenes	575895	705476	740078	775639	650411	853865	2310344	2.00041e+06	1699923
A0A0H3FMV2	K. aerogenes	278174	270148	286254	255504	209929	249634	224151	219457	230815
A0A0H3FMV4	K. aerogenes	91312.6	88600.1	80012.8	178340	157894	150279	466584	490017	459799
A0A0H3FMV5	K. aerogenes	22527.3	32318.3	20845.5	64126.5	40567.7	70825.7	153400	161706	203234
A0A0H3FMW0;A6TEJ9	K. aerogenes;K. pneumoniae	704240	643508	714924	441589	500445	441544	474393	444320	360996
A0A0H3FMW1	K. aerogenes				1506.19	360.805	744.652	9084.36	11623	10142.9
A0A0H3FMW3;A6TEK4	K. aerogenes;K. pneumoniae	2.17169e+06	2.19718e+06	2.2115e+06	1.48618e+06	1.44935e+06	1594942	1.35065e+06	1.36534e+06	1.56043e+06
A0A0H3FMX2	K. aerogenes	824938	836199	796657	2.01574e+06	2.10028e+06	2.12184e+06	2172136	2.2755e+06	2158100
A0A0H3FMX3;A6TEL4	K. aerogenes;K. pneumoniae	89598.9	90970.3	90837.4	78596.8	66795.7	68998.4	41499.9	41149.7	18249.4
A0A0H3FMY0	K. aerogenes	6453.73	16357.7	2441.94	19958.7	4585.64	21147.8	104369	101919	107711
A0A0H3FMZ1	K. aerogenes	245210	240555	317094	497924	546710	497696	999457	772873	1086351
A0A0H3FN03;A6TEQ4	K. aerogenes;K. pneumoniae	267974	231625	231852	333341	315523	263922	194085	168329	177275
A0A0H3FN04;A6TH80	K. aerogenes;K. pneumoniae	249767	265713	262868	228094	209649	222652	237173	245724	243493
A0A0H3FN10	K. aerogenes		3835.66	256.132	5983.5			4264.76	2536.16	4146.97
A0A0H3FN16	K. aerogenes	227438	198235	189174	137991	156635	165898	151474	148407	152841
A0A0H3FN20;A6TES2	K. aerogenes;K. pneumoniae	759805	573737	658331	453422	505644	516521	575356	458342	502019
A0A0H3FN25;J7U1W2;Q8XDF7	K. aerogenes;M. morganii;E. coli	839.068	#NUM!	8974.28	7067.49	8953.45		3056.24	13018.5	5782.32
A0A0H3FN27	K. aerogenes	164077	174106	131238	255021	323372	297041	101662	204956	123857
A0A0H3FN30	K. aerogenes	68154.6	75035.4	54574.4	151176	146207	195923	545832	569366	609080
A0A0H3FN35	K. aerogenes	154210	165165	136042	309248	279867	317549	1.23865e+06	1.26854e+06	1.26884e+06
A0A0H3FN37;A0A263VK95;A6TEU2	K. aerogenes;E. asburiae;K. pneumoniae	263299	252012	276740	253063	202226	230058	197858	215408	152073
A0A0H3FN43	K. aerogenes	4302.68	14218.7	26802.6				102231	11.7517	#NUM!
A0A0H3FN44	K. aerogenes	506591	468713	461800	418430	429000	453664	359570	357283	318870
A0A0H3FN45	K. aerogenes	496662	552977	549251	1.00346e+06	1.12029e+06	1.05252e+06	3.84764e+06	3.79892e+06	4.16881e+06
A0A0H3FN48	K. aerogenes	11053048	10379196	11001859	6.32387e+06	6375441	6153605	5544373	5630631	5.62564e+06
A0A0H3FN50	K. aerogenes	29285.5	28817.3	29300.1	83573.4	84293.9	64673.2	243439	161055	241101
A0A0H3FN51;A6TFL8	K. aerogenes;K. pneumoniae	59912.9	75911	23800.8	20040.6	15730.4	24414	28771.2	20459.6	25580.1
A0A0H3FN52	K. aerogenes	22137.3	16862.4	8661.83	22395.8	20958.2	12566.5	72588.9	50870.9	43941.6
A0A0H3FN59	K. aerogenes	61961.1	17125.3	110113	50432.9	76721.7	95257.8	41164	32028	16525.5
A0A0H3FN66	K. aerogenes	1.13202e+06	1.1093e+06	1.13259e+06	737407	738082	719216	622070	620662	591439
A0A0H3FN74	K. aerogenes	824603	835658	883175	1.27111e+06	1249080	1.28984e+06	928223	922558	930626
A0A0H3FN78	K. aerogenes	15778.8	16726.6	35852.8	25980	38683.2	27314	184983	181509	206002
A0A0H3FN79	K. aerogenes	1.41465e+06	1.51639e+06	1.45281e+06	1.46837e+06	1.53397e+06	1.51849e+06	1066754	1.03147e+06	1.03132e+06
A0A0H3FN87;A6THI9	K. aerogenes;K. pneumoniae	200471	170144	176756	34600.9	36121	32156.7	31059.1	22015	54012
A0A0H3FN88	K. aerogenes	1.06963e+06	1.09894e+06	1.10309e+06	2.13843e+06	2.16829e+06	2.13028e+06	741480	791519	743077
A0A0H3FNA1	K. aerogenes			1210.84	1197.72	2789.52	110.158	11372.5	12530.7	11590.5
A0A0H3FNA5	K. aerogenes	407538	428604	518322	341110	193814	410412	152561	149527	183172
A0A0H3FNC5;A0A0H3FNG6;A0A0H3FNH2	K. aerogenes		#NUM!	#NUM!	10493.5	12669.8	12887.6	3459.27		#NUM!
A0A0H3FNC6	K. aerogenes	117065	134330	154870	234699	214721	211807	327649	344867	360762
A0A0H3FNC8	K. aerogenes	4165.4			2835.73			11323.3	18157.4	24510.5
A0A0H3FND3	K. aerogenes	5119.15	15392.3	4894.32	9658.72	15962.3	23364.9	69442.3	72323.2	97209.7
A0A0H3FND8	K. aerogenes						#NUM!	76069.6	62169.9	52803.2
A0A0H3FNF7;A6THS6;Q8XB93	K. aerogenes;K. pneumoniae;E. coli	3016.06	2051.57	2187.09	1027.28	1045.68	1412.41	1496.77	2017.3	2549.08
A0A0H3FNI0;A6TI00	K. aerogenes;K. pneumoniae	255672	285500	283708	234301	199604	232040	208605	218276	225970
A0A0H3FNJ3;A6TI15	K. aerogenes;K. pneumoniae	427827	410117	478386	276918	277123	270273	379190	334339	347556
A0A0H3FNJ7;A6TF99	K. aerogenes;K. pneumoniae	398300	425504	400645	140402	149466	168324	186389	208022	188239
A0A0H3FNL9;A6TFZ4	K. aerogenes;K. pneumoniae	35903.8	46398.7	38024.6	30979.5	30248.7	20470.4	80371	77794.8	71858.7
A0A0H3FNM7	K. aerogenes	#NUM!	0.0943353	#NUM!	#NUM!	#NUM!		1.42858	1	1.53659
A0A0H3FNP3	K. aerogenes	446570	456535	343471	232933	218778	209727	626021	634993	614686
A0A0H3FNQ1;Q8XA15	K. aerogenes;E. coli	97803.6	86358.5	111374	137138	144859	113470	146591	140902	125729
A0A0H3FNR2;A6TG40	K. aerogenes;K. pneumoniae	328288	171593	279902	68417.5	49077.3	13894.4	31898.3	39004.8	49764
A0A0H3FNR3	K. aerogenes	538950	497930	560926	942170	855354	900327	729485	610124	705558
A0A0H3FNR6;A6TG45	K. aerogenes;K. pneumoniae	146950	178986	218750	128223	194765	128466	102403	104093	79609
A0A0H3FNS3;A6T4F9	K. aerogenes;K. pneumoniae	166801	135994	152868	86872.4	98395.8	39721	88345.3	69988.4	75481.8
A0A0H3FNU0;A6T4H5	K. aerogenes;K. pneumoniae	108746	154371	143199	401252	272577	317704	58315.6	42161.5	52064.4
A0A0H3FNU4	K. aerogenes				3206.59	4755.7	3177.97	24707.9	19204	17326
A0A0H3FNU7;A6TFK1	K. aerogenes;K. pneumoniae	190.843	#NUM!	102.73	87.0224	#NUM!	268.8	#NUM!		1.09579
A0A0H3FNV2	K. aerogenes	32725.8	44402.6	26359.4	98700.9	109963	70347.9	79360.4	106993	82245.5
A0A0H3FNV8;A0A263VPY6;A6TG84	K. aerogenes;E. asburiae;K. pneumoniae	1.00219e+06	1.00429e+06	1.03787e+06	630118	665674	706074	532509	535840	555479
A0A0H3FNW9	K. aerogenes	22740.7		17749	39869	69433.5	4205.02	187482	204636	222113
A0A0H3FNX3	K. aerogenes	28728.5	124841	120407	186941	171995	161783	87935.8	100180	100208
A0A0H3FNY5;A6TGC1	K. aerogenes;K. pneumoniae	397647	379209	377081	219053	190292	230859	299338	347424	333332
A0A0H3FNZ0;A6T4N7	K. aerogenes;K. pneumoniae	93485.9	133744	95385.8	56128.1	84140.7	77046.6	39417.8	61283.7	58945.2
A0A0H3FNZ5	K. aerogenes	942167	1.01192e+06	1.04783e+06	852528	861589	834584	1.17967e+06	1.16289e+06	1.14282e+06
A0A0H3FNZ7	K. aerogenes	728110	690924	729560	834375	583664	766205	500279	486289	419937
A0A0H3FP07	K. aerogenes	41256.6	22964.2	34444.5	94775.1	96902.2	93430.4	429976	416001	395316
A0A0H3FP33	K. aerogenes	110049	120900	113466	96219.9	99092.4	72363.2	125838	84079.1	124678
A0A0H3FP34;A6TGH0	K. aerogenes;K. pneumoniae	10212883	10445332	10702365	8400482	9002854	8677400	7234232	7370452	6.94683e+06
A0A0H3FP39	K. aerogenes	#NUM!			15.79		857.667	5424.11	3195.44	4823.08
A0A0H3FP47;Q8X7R4	K. aerogenes;E. coli		#NUM!	11631.9	8546.55	#NUM!	19562.3	33156.5	#NUM!	43874.5
A0A0H3FP59	K. aerogenes	68985.6	102984	156056	84879.6	27849.7	174715	215019	138728	157115
A0A0H3FP64;A6T4W0	K. aerogenes;K. pneumoniae	639569	569823	647396	535398	528129	537979	478067	399046	406870
A0A0H3FP71	K. aerogenes	4144.62	2822.71		4196.39	4153.42	7107.26	25149.4	27133.3	25864.8
A0A0H3FP73	K. aerogenes	120528	88476.6	45781.2	257241	282386	190065	94.9021	102540	42869.9
A0A0H3FP76;A6T4W9	K. aerogenes;K. pneumoniae	24270.8	28720.8	27188.2	25405.8	21386.6	26857	21402.2	22645.7	20074.9
A0A0H3FP79	K. aerogenes	374202	406958	347341	1.23269e+06	1.29676e+06	1.33549e+06	220456	218452	231954
A0A0H3FP81	K. aerogenes	949816	979758	1.04542e+06	631773	610621	695029	1.11658e+06	1.1988e+06	1.15016e+06
A0A0H3FP84	K. aerogenes	39905.8	546823	173523	131477	194630	177576	209867	214206	194003
A0A0H3FP90	K. aerogenes				20613.4	42490.2	22043.2	105347	91535.6	105411
A0A0H3FP97	K. aerogenes	6145.89	4023.75	5280.88	8770.39	8326.84	7257.71	25334.5	28237.3	29702.3
A0A0H3FPA3	K. aerogenes	789383	747443	722433	1.11938e+06	1.30558e+06	1316059	1.03882e+06	1.18245e+06	1.22916e+06
A0A0H3FPA6;A6T509	K. aerogenes;K. pneumoniae	930.226	1779.47	1804.33				2983.08	5075.85	2213.3
A0A0H3FPB2	K. aerogenes	32339.9	35659	27112.6	93491.9	81298.9	99730.1	251928	287285	271309
A0A0H3FPB3	K. aerogenes	125745	194997	222919	384235	401792	334307	177575	181323	233120
A0A0H3FPC3	K. aerogenes	1.27002e+06	1.44028e+06	1.35679e+06	686515	636083	599448	1.61402e+06	1.71621e+06	1.64552e+06
A0A0H3FPD8;A6T5B7	K. aerogenes;K. pneumoniae	20281.8	16984.1	23742.4	26308.2	14072.8	30640	14324.5	37940.6
A0A0H3FPD9;A6TG51	K. aerogenes;K. pneumoniae	60124.8	67850.2	80044	62599.6	38891.2	38103.3		32572.1	11124.3
A0A0H3FPE1	K. aerogenes				11538.2	6119.99	11682.9	61932.8	76852.3	57572.9
A0A0H3FPF3	K. aerogenes	277334	258729	206719	213556	214527	240244	226085	230517	226591
A0A0H3FPG0;A6T5E8;P61717	K. aerogenes;K. pneumoniae;E. coli	454629	391887	477818	394224	427685	332431	492655	465775	426336
A0A0H3FPI5	K. aerogenes	18487.4		7933.78	35734.7	18322.5	32476.4	107112	93461.5	102746
A0A0H3FPI9	K. aerogenes	1.50635e+06	1.46318e+06	1408133	1.29605e+06	1330913	1.33153e+06	1.17167e+06	1.23782e+06	1.23136e+06
A0A0H3FPJ3	K. aerogenes				#NUM!	#NUM!	#NUM!	2.21348	1	0.408363
A0A0H3FPK3	K. aerogenes	4.0434e+06	4.07808e+06	3.81275e+06	2.77665e+06	2.97151e+06	2.8612e+06	3.98439e+06	3.77126e+06	3918423
A0A0H3FPK7	K. aerogenes	286710	347920	356819	83512.8	55372.6	117369	294453	312005	307897
A0A0H3FPK8	K. aerogenes	13412	7719.08	7680.75	37171.9	15174.9	18775.4	134043	109502	149820
A0A0H3FPM0	K. aerogenes	1637152	1.57687e+06	1.31177e+06	1.24294e+06	1.2458e+06	1293554	1.08884e+06	1.02239e+06	1.18417e+06
A0A0H3FPM6	K. aerogenes	23686.2	20436.5	15394.7	5022.31	7811.91		14759	19420.5	15549
A0A0H3FPN2;A6TGE6	K. aerogenes;K. pneumoniae	35891.5	14886	49263.2	37036.8	64254.3	47837.3	72837.5	76668.3	60323
A0A0H3FPN7	K. aerogenes	1.21929e+06	1.1744e+06	1.28976e+06	701532	748993	680975	1.13405e+06	929300	995150
A0A0H3FPP0	K. aerogenes	25830.6	24106.9	43026.3	124297	122581	134989	63548.9	96041	107252
A0A0H3FPP7	K. aerogenes							70129.8	66928.7	75323.7
A0A0H3FPR9	K. aerogenes	17754.3	27008.2	12163.7	62082	53208.7	51456.6	325298	300455	308805
A0A0H3FPT4	K. aerogenes	249593	239751	254674	182566	192343	184156	171324	195494	154701
A0A0H3FPT5	K. aerogenes							45897.6	56141.7	44378.4
A0A0H3FPV0	K. aerogenes	470350	505188	480911	425145	486576	453687	488791	468358	461499
A0A0H3FPV2;A6T5T1	K. aerogenes;K. pneumoniae	1.54972e+06	1.5869e+06	1.46334e+06	898059	897505	952296	1581389	1.56976e+06	1.52591e+06
A0A0H3FPW3	K. aerogenes	134296	154513	130123	333700	350959	404646	1.00445e+06	972167	1.00867e+06
A0A0H3FPZ1	K. aerogenes	1.7945e+06	1.77674e+06	1.73735e+06	628997	645507	591006	1467137	1.52465e+06	1.3461e+06
A0A0H3FPZ6;A6T683	K. aerogenes;K. pneumoniae	263319	216634	243891	182150	158754	138385	167910	174237	170484
A0A0H3FQ06	K. aerogenes	7812.49		#NUM!	#NUM!	7901.23	196.871	24094.4	13974.1	24906.3
A0A0H3FQ07;A6T693	K. aerogenes;K. pneumoniae	418721	425073	429854	250195	266309	261085	345795	350156	363796
A0A0H3FQ08	K. aerogenes	133.179	87.6806		15707.5	2942.45	267.181	6457.92	17566	12207.9
A0A0H3FQ11;A6TH93	K. aerogenes;K. pneumoniae	9044147	8976721	9359200	7.56906e+06	7995428	7.99741e+06	6.91924e+06	6909319	7035143
A0A0H3FQ15;A6T698	K. aerogenes;K. pneumoniae	33017.4	24052	29455.3	3001.93	5177.92	#NUM!	#NUM!	6047.48	5666.35
A0A0H3FQ19	K. aerogenes	410408	407558	434229	185725	163629	182904	464207	382733	430374
A0A0H3FQ20	K. aerogenes	31447	42178.3	37019.9	93658.8	90320.3	99005.5	140892	127057	149801
A0A0H3FQ27	K. aerogenes	1.22252e+06	1.36446e+06	1.17841e+06	1.30812e+06	1.563e+06	1306314	952171	923153	896535
A0A0H3FQ31	K. aerogenes	#NUM!	#NUM!	2501.33	3032.03	2864.35	2199.2	33481.5	12550	27502.8
A0A0H3FQ34;A6THB7	K. aerogenes;K. pneumoniae	354169	380359	387438	235434	240512	223755	381494	418502	434384
A0A0H3FQ37	K. aerogenes	1647552	2.27738e+06	1.81238e+06	333547	617436	518623	710606	600694	1.0062e+06
A0A0H3FQ43	K. aerogenes	60204.9	116944	79459.1	12855.4	26742.6	80052	94633.8	100302	95231.2
A0A0H3FQ47	K. aerogenes	837069	862400	818199	1.10055e+06	1.08858e+06	1.08431e+06	772712	778193	825291
A0A0H3FQ58	K. aerogenes		7893.96	22908.1	100357	62378.1		87340.6	34215.4	93808.4
A0A0H3FQ60;A6THF7	K. aerogenes;K. pneumoniae	46455.4	11994.6	18834.2	35710.1	34576	42769.6	45127.1	85551.2	99373.6
A0A0H3FQ63	K. aerogenes	785628	812293	797662	630481	647901	612235	619952	605333	572698
A0A0H3FQ70;A6T6D1	K. aerogenes;K. pneumoniae	196495	253745	244595	196976	206315	213866	204353	197668	201826
A0A0H3FQ79	K. aerogenes	982593	934219	742360	317615	300993	271557	321269	339497	367684
A0A0H3FQ86	K. aerogenes	17504.4	6505.58	10558.8	#NUM!			43966.8	52715.4	40977.8
A0A0H3FQ96	K. aerogenes	19535.6	11454.2	23697.2		14229.6	32146.4	15194.9		21996.2
A0A0H3FQA0	K. aerogenes				#NUM!	35306.9	33963.8	15700.5	35181.4	22806.9
A0A0H3FQA5	K. aerogenes	196714	236809	261508	144139	123908	150869	141817	150928	141453
A0A0H3FQA6	K. aerogenes	10187.2	4989.02	10547.3	25728.4	21212.3	21217.9	123367	98274.1	129011
A0A0H3FQB3	K. aerogenes			587.676	5241.51	1593.05	3544.36	20157.7	22213	19399.5
A0A0H3FQB5	K. aerogenes							#NUM!	34767.2	38733.8
A0A0H3FQC0;A6TCD6	K. aerogenes;K. pneumoniae	45443.9	29722.7	45424.4	5644.64	13172.6	13160.2	38836.7	28788.5	23330
A0A0H3FQC2	K. aerogenes	626680	615379	638134	459115	466880	564706	436505	501606	470608
A0A0H3FQC4	K. aerogenes	649782	570779	653902	826784	809171	866675	416125	474903	518371
A0A0H3FQD2;A6TCE8	K. aerogenes;K. pneumoniae	102306	118250	171330	74970	100815	69973.5	70182.1	64533.6	75475.5
A0A0H3FQD7	K. aerogenes	1.53143e+06	1519059	1.56764e+06	1.08136e+06	1.02101e+06	1.10092e+06	1.44522e+06	1.31951e+06	1.43132e+06
A0A0H3FQE1	K. aerogenes							27134.8	34757.3	16119.2
A0A0H3FQE9	K. aerogenes	123455	104016	76018.3	335038	164144	176207	237438	240793	236055
A0A0H3FQF6	K. aerogenes	382961	349062	410319	241792	245749	250832	351857	313469	303808
A0A0H3FQG6	K. aerogenes	3811.69	#NUM!	7584.16	21246.7	10919.7	24702.4	#NUM!
A0A0H3FQH3;A6TCJ1	K. aerogenes;K. pneumoniae	10586061	10861815	11640553	7958315	7.29049e+06	7.57919e+06	9336930	9684267	10299456
A0A0H3FQJ4	K. aerogenes	25537268	25051814	26801950	19466096	18797530	18629340	25488602	26634490	26615138
A0A0H3FQJ7	K. aerogenes	6139.33	2714.66	11205.5	26388.3	25799.6	27976.4	70232.8	71456.6	76515.6
A0A0H3FQK3;A6TCL6	K. aerogenes;K. pneumoniae	125896	97335	114325	70756.4	46881.3	55097.5	106471	118011	73348
A0A0H3FQK8	K. aerogenes	1.06364e+06	1.06191e+06	1.05119e+06	840175	828714	872381	733166	632822	627074
A0A0H3FQL1	K. aerogenes	45002.9	34619.7	31864.3			8103.05	29742.1	21908.6	8786.62
A0A0H3FQL3	K. aerogenes	135630	111902	134754	197415	191367	194737	340295	318163	336155
A0A0H3FQL6;A0A263VW02;A6T6T1	K. aerogenes;E. asburiae;K. pneumoniae	490439	508159	495944	410042	409959	398126	295097	274831	292968
A0A0H3FQL8	K. aerogenes	57442.8	34930.9	76907.9
A0A0H3FQM3	K. aerogenes	83905.5	32771.9	55625.2	97343.8	94952.9	91939.9	58220.1	82991.2	56735.7
A0A0H3FQM6	K. aerogenes	37230.4	15972.5	15308.8	67911	70665.5	97410.8	198635	240090	320986
A0A0H3FQM7	K. aerogenes	126097	90028.5	156539	127396	73579.8	75309.7	90654.2	132724	115305
A0A0H3FQN6;A0A263VP34;A6T6Y7	K. aerogenes;E. asburiae;K. pneumoniae	158572	158579	149651	169337	187040	176861	62369.5	72688.5	63518.8
A0A0H3FQN9	K. aerogenes	371641	376438	389015	416546	392374	395221	474411	481608	481405
A0A0H3FQP0;A6T6V8	K. aerogenes;K. pneumoniae	103088	122616	109887	53428.7	63748.1	36671.7	13182.5	39645.6	32321.5
A0A0H3FQP1;A0A0H3FSC2	K. aerogenes	168069	198107	225844	234802	259787	275083	162006	98400.9	118205
A0A0H3FQP6;A0A263VNB2;P0AC25	K. aerogenes;E. asburiae;E. coli	337152	249480	256186	180863	164203	209577	294254	266269	265948
A0A0H3FQP9;A6T6W6	K. aerogenes;K. pneumoniae	17381.6	17593.5	17325.8	13892.3	#NUM!	16016.2	#NUM!	12869.8	#NUM!
A0A0H3FQQ0	K. aerogenes					#NUM!	#NUM!	6122.84	2525	4423.6
A0A0H3FQQ5	K. aerogenes	297773	337880	299159	240394	237943	252150	212784	228984	229115
A0A0H3FQQ8	K. aerogenes	63203.4	80449.3	85949.9	45212.3	62384.2	24987	27006.8	40842.6	25783.4
A0A0H3FQR2	K. aerogenes	#NUM!			8419.89	8142.38	6982.61	65006.2	17384.9	23354.2
A0A0H3FQR6	K. aerogenes	11668414	11534767	11360207	8464355	8318129	8745284	9610440	9149165	9406557
A0A0H3FQR8;A6TI11	K. aerogenes;K. pneumoniae	241192	208377	178650	130742	134437	82652.1	129696	186892	196226
A0A0H3FQS4	K. aerogenes	2.49622e+06	2388697	2394880	2.19003e+06	2.29233e+06	2260065	1696892	1.77203e+06	1.74121e+06
A0A0H3FQS7;A6THD5	K. aerogenes;K. pneumoniae	197688	205769	215532	230238	197407	197917	151957	182653	94473.9
A0A0H3FQT1	K. aerogenes	13533699	13947628	13983236	15974378	15887591	15197979	9877065	9873684	10063736
A0A0H3FQT2	K. aerogenes	17682762	16468127	19168042	9874612	10276429	10035319	22035892	22470266	21420744
A0A0H3FQT9	K. aerogenes	682069	686927	670162	622627	678483	607743	400152	441494	421514
A0A0H3FQU2	K. aerogenes	432693	342842	528010	392438	536538	530833	498338	416451	479626
A0A0H3FQV1	K. aerogenes	98656	86899.6	118570	95108.2	109632	62286.5	83773.3	82442.5	81108.8
A0A0H3FQV8	K. aerogenes				2207.64			8722.11	10691.9	11728.9
A0A0H3FQW2	K. aerogenes	389111	330153	371352	254867	235497	211209	249859	210739	260783
A0A0H3FQW4	K. aerogenes	23593.5	33426	26933.3	87885.9	90617.3	102073	354434	351988	328942
A0A0H3FQW5	K. aerogenes	133962	148465	170076	109488	104992	82138.3	97108	129326	81589.2
A0A0H3FQW7	K. aerogenes	1.26081e+06	1.25769e+06	1262171	890578	846111	854324	1.07256e+06	1.07299e+06	1.0691e+06
A0A0H3FQX0	K. aerogenes				462.99	627.919	#NUM!	6306.95	5926.04	6859.95
A0A0H3FQY1;A6TCX3	K. aerogenes;K. pneumoniae	138858	129528	144162	92519.3	94458.1	63548	57189.1	121723	108662
A0A0H3FQY4;A6T4H8	K. aerogenes;K. pneumoniae	83960.8	109487	121458	131331	89882.7	101178	131534	84022.4	100232
A0A0H3FQY5	K. aerogenes	23049.5	32445.8	17770.2	41695.3	45143.1	36744	218357	253152	231243
A0A0H3FQY6	K. aerogenes	38311.8	21513.6	191840	#NUM!	35422.6	53581.1	117517	131177	96403.9
A0A0H3FQZ6;A0A0H3JH95;A6TCY9	K. aerogenes;E. coli;K. pneumoniae	441697	417741	444161	313805	236450	295536	170877	197052	181115
A0A0H3FR01	K. aerogenes	7963.73	15796.7	15259.9	17817.4	25434.4	25048.8	64781	74124.4	67492
A0A0H3FR46	K. aerogenes	4455.05	57054.6	47216.1	67404.4	119731	117078	149759	115743	119822
A0A0H3FR80;A0A263VTT0;A6TD89;P0A9F8	K. aerogenes;E. asburiae;K. pneumoniae;E. coli	73221.1	109080	72804.9	54304.4	47161.5	42059.7	43772.5	43346.8	24425
A0A0H3FR84	K. aerogenes				20826.1	15632.9	#NUM!	31363.6	21790.2	44979.3
A0A0H3FRA0	K. aerogenes	129652	129978	140097	282828	245212	278993	749471	801179	766361
A0A0H3FRA8;A6TDH3	K. aerogenes;K. pneumoniae	16702.1	15723.5	22122				9067.43	5851.18	#NUM!
A0A0H3FRA9	K. aerogenes	117049	120455	110146	91601.1	90934.7	94308.9	71760	84480.3	64580.4
A0A0H3FRD0	K. aerogenes	311152	282373	312202	117086	106065	97453.6	181278	188604	196758
A0A0H3FRD5	K. aerogenes	42503.9	34947	41392.7	4443.88	13940.5	5916.6	15159	14737	17636.6
A0A0H3FRD8	K. aerogenes	222401	231687	212816	173498	158759	168215	191122	204922	207068
A0A0H3FRE4	K. aerogenes	95461	99512.9	95605.2	295906	280422	276993	158315	172184	148113
A0A0H3FRF1;A0A143HY51;A6T4W7	K. aerogenes;E. asburiae;K. pneumoniae	985447	1.20554e+06	903531	988474	886054	840812	1.26133e+06	1172278	1.12086e+06
A0A0H3FRF3;A6T7H9	K. aerogenes;K. pneumoniae	35801.6	37799.3	13238.5	13598.7	5597.76	7853.37	5325.22	4597.11	12129.4
A0A0H3FRF5	K. aerogenes	2.38018e+06	2.20753e+06	2.2601e+06	1.77895e+06	1.76536e+06	1.72846e+06	3.16794e+06	3.14235e+06	3.19128e+06
A0A0H3FRF7	K. aerogenes		15623.6	#NUM!	32725.8		33938.7	215861	215701	169419
A0A0H3FRF9	K. aerogenes	2.73244e+06	2.73599e+06	2.77582e+06	2439848	2.52093e+06	2.55078e+06	3.19838e+06	2.96757e+06	3.06901e+06
A0A0H3FRG5	K. aerogenes	77006	30748	86591	97547.5	71128.8	59813.3	30635.5	58070.8	35737.3
A0A0H3FRG8	K. aerogenes	405535	437270	410532	120236	97845.8	112381	429401	431601	452640
A0A0H3FRH3;A6T4Z1	K. aerogenes;K. pneumoniae	225152	266328	252427	194653	176235	203807	177357	190399	169396
A0A0H3FRH9	K. aerogenes	868301	794066	792733	870525	890763	935454	650013	717783	659539
A0A0H3FRI1	K. aerogenes	148408	168001	156887	163891	141015	158288	166587	214148	192763
A0A0H3FRI2	K. aerogenes	114826	97859	66361.1	31073.4	59089.1	53893.3	33375.8	47190.2	36748.9
A0A0H3FRJ5;A0A263VMP7;P0A7Y6	K. aerogenes;E. asburiae;E. coli	48138.3	17688.5	23764.3	19543.7	22703.6	15667.7	6078.16	8705.33	12181.3
A0A0H3FRK1;A6T517	K. aerogenes;K. pneumoniae	7524.86	27783.9	19904.9	68327.7	69593.4	50423	34639	8127.76	14734
A0A0H3FRK7;A0A263VKY2;A6T522;J7TMB9	K. aerogenes;E. asburiae;K. pneumoniae;M. morganii	487428	495009	562866	93195.4	157464	101895	194528	176175	31095.1
A0A0H3FRL4	K. aerogenes	4699361	4893422	4.74478e+06	4.65822e+06	4279320	4398141	6392130	6426216	6701515
A0A0H3FRL5;A6TDP2	K. aerogenes;K. pneumoniae	20128.7	28927.8	11020.8		3833.63	28463.5	43627.5	21920.3	30582.2
A0A0H3FRL6	K. aerogenes	2.40261e+06	2.4329e+06	2.41028e+06	2.80502e+06	2797295	2.77344e+06	1.72767e+06	1.72862e+06	1.76538e+06
A0A0H3FRM0;A6TDP7	K. aerogenes;K. pneumoniae	21457.2			50381.7	42425.9	27902.1	143337	161358	130203
A0A0H3FRM4	K. aerogenes	#NUM!	#NUM!	367.761	#NUM!	890.993	#NUM!	4502.22	3528.93	3511.53
A0A0H3FRM5	K. aerogenes	618930	628866	736500	627467	733442	640084	490801	533524	479178
A0A0H3FRN2;A6TAI3	K. aerogenes;K. pneumoniae	1.37715e+06	1.37764e+06	1.35999e+06	1107093	1.08855e+06	1.22268e+06	954255	1.05189e+06	1.00062e+06
A0A0H3FRN5	K. aerogenes	1.97486e+06	2.01038e+06	1.96997e+06	2384685	2.3853e+06	2.36562e+06	1.53413e+06	1458370	1.5385e+06
A0A0H3FRN7	K. aerogenes	167097	144960	137509	26598.2	114826	39213.5	39943.2	33420.1	54691.8
A0A0H3FRP5;A6TAG8	K. aerogenes;K. pneumoniae	185912	162446	148009	88982.3	97991.5	121537	92995.5	145764	49139.8
A0A0H3FRP7	K. aerogenes	1.10713e+06	1.02254e+06	1.1126e+06	1.1722e+06	1300751	1.30412e+06	925489	781159	927334
A0A0H3FRQ2;A6TDT0	K. aerogenes;K. pneumoniae	10775110	11115288	11758289	5774239	6.06209e+06	6.14581e+06	7.57232e+06	6.8077e+06	7.22146e+06
A0A0H3FRQ6;A6TAH5	K. aerogenes;K. pneumoniae	48475.9	82208.8	46927.5	131379	58938	203334	67906	77503.7	67277.1
A0A0H3FRR4;A6T4M1	K. aerogenes;K. pneumoniae	#NUM!	1	4.32151	#NUM!	#NUM!	#NUM!	#NUM!	#NUM!	#NUM!
A0A0H3FRR7	K. aerogenes	145670	129797	95759.1	10602.4	1.06495	8218.62	36961.9	32768.2	73881.1
A0A0H3FRS3;A6TAE1	K. aerogenes;K. pneumoniae	53679432	45327260	65697972	27813076	31710800	35477568	21624316	20841902	20740828
[truncated: 9,990 more rows]

## Sheet: SN DDALib protein
protein	organism	YS-194-DIA-1.raw	YS-194-DIA-1_20200620233957.raw	YS-194-DIA-1_20200621022500.raw	YS-194-DIA-2.raw	YS-194-DIA-2_20200621094425.raw	YS-194-DIA-2_20200621122928.raw	YS-194-DIA-3.raw	YS-194-DIA-3_20200621194833.raw	YS-194-DIA-3_20200621223326.raw
A0A094X046	E. asburiae	827239	832247	781936	618721	641488	650627	450995	480918	395563
A0A094XD57	E. asburiae	1941420	2.10436e+06	2.03795e+06	2.05365e+06	2006159	2.03597e+06	809708	990963	960466
A0A094XDN2;A0A0H3FKI1;A6TEW3	E. asburiae;K. aerogenes;K. pneumoniae	8568951	8902124	7.21743e+06	3.24287e+06	2.83027e+06	3.02342e+06	5.31647e+06	5538729	4.66946e+06
A0A094XDV2;P0A7U5	E. asburiae;E. coli	2.60608e+06	2.31798e+06	2.11399e+06	1.50178e+06	1.46002e+06	1.38985e+06	1.1943e+06	1.12977e+06	1.06033e+06
A0A094XLR4;A0A0A5SRU6;A0A0H3JH44	E. asburiae;C. freundii;E. coli	5.56732e+06	5.77944e+06	5842659	4229726	4.34216e+06	4.02712e+06	4.01987e+06	4091693	4.0169e+06
A0A094XPH7	E. asburiae	168141	140538	151104	77812.3	68901.1	52454.7	52227	69863.1	40320.5
A0A094XQR6	E. asburiae	8774501	9194865	8886654	16205243	16871180	16647388	6.38095e+06	6470084	6778807
A0A094YK11;A0A0A5PAP9;A0A0H3FQR3;A6THB3;J7UAZ4;P0A7T9	E. asburiae;C. freundii;K. aerogenes;K. pneumoniae;M. morganii;E. coli	16261265	15299714	16050786	11830957	12233114	11201736	11591578	11423450	12197469
A0A094Z7M3	E. asburiae	1212762	1.13867e+06	1.1313e+06	859819	899847	794843	1.09206e+06	1.02303e+06	1.03091e+06
A0A095A983	E. asburiae	973728	1.04683e+06	1.06673e+06	1084529	1037396	1.03364e+06	745861	704745	745371
A0A095A9A1;A0A0A5T105;J7TFF3	E. asburiae;C. freundii;M. morganii	4421687	4.50594e+06	3.89963e+06	4668151	4.11402e+06	4187047	2.49705e+06	2.70873e+06	2.63762e+06
A0A097V2E8;A0A0A5SRN4;A0A0H3FN70;P0A7S5	E. asburiae;C. freundii;K. aerogenes;E. coli	15799627	16193235	18457780	22084842	20795468	24513426	13145844	13038467	13259149
A0A0A0ZSZ7;A0A0D7LZG2	E. asburiae;C. freundii	1.56357e+06	1.53391e+06	1.53949e+06	1.37609e+06	1389759	1.3841e+06	1.0826e+06	1.08263e+06	1.12275e+06
A0A0A5MA24	E. asburiae	3.8416e+06	3.21052e+06	3298401	2.84688e+06	2.96115e+06	2593015	2.72741e+06	2.56096e+06	2.64768e+06
A0A0A5MD68	E. asburiae	46586.5	37268.2	17792	42704.6	99279	126996
A0A0A5MDS5	E. asburiae	744267	614732	655273	136920	113169	127793	292191	268309	288141
A0A0A5MDV8	E. asburiae	1.03423e+06	1.0548e+06	1.0521e+06	694312	691007	707172	685024	591290	729137
A0A0A5MDW2	E. asburiae	1.16369e+06	1.07684e+06	1.19019e+06	1.43383e+06	1.29597e+06	1.42073e+06	866120	788229	876172
A0A0A5ME71	E. asburiae	991341	1.06455e+06	945629	219010	215618	186128	544339	579662	498442
A0A0A5MES0	E. asburiae	1.12999e+06	1.11948e+06	1246243	1.71584e+06	1.96715e+06	1736583	606121	547310	656909
A0A0A5MGD5	E. asburiae	366381	404224	371894	540333	447764	559294	237141	154290	199657
A0A0A5MGG5;A0A0A5UN91;P0AA27	E. asburiae;C. freundii;E. coli	5638245	5902381	6066398	7.4803e+06	7531234	7.52785e+06	3003076	3.2253e+06	3.13595e+06
A0A0A5MGM0	E. asburiae	39387.1	9760.63	25000.4
A0A0A5MIT9;A0A0D7M2N5;A0A0H3FJE2;P0AF60	E. asburiae;C. freundii;K. aerogenes;E. coli				173423	174115	91919	119214	202646	152196
A0A0A5MJI8	E. asburiae	91525.1	76652.7
A0A0A5MJW4;A0A0H3FY12;A6TAY9;P69803	E. asburiae;K. aerogenes;K. pneumoniae;E. coli	130457	148361	138743	154663	150470	162083	112611	115230	105930
A0A0A5MM81	E. asburiae	1	#NUM!	#NUM!				#NUM!		#NUM!
A0A0A5NZ96;P0A9Q3	C. freundii;E. coli	2958599	2.91775e+06	2.98024e+06	2.86956e+06	2856633	2822955	1.89108e+06	1982808	1.88687e+06
A0A0A5NZL5	C. freundii				42403.7	59079.5	56080.8
A0A0A5NZQ4;A6T501	C. freundii;K. pneumoniae	1.44459e+06	988916	983603	975259	1.29766e+06	1.32285e+06	364143	746018	773162
A0A0A5P0D6	C. freundii	345849	401383	428526	1.10706e+06	1.02923e+06	1.14532e+06	227241	237694	155817
A0A0A5P0F7	C. freundii		7599.58		4663.91
A0A0A5P0F8	C. freundii	555961	565390	543397	1.41762e+06	1.43345e+06	1.36552e+06	305886	324127	202297
A0A0A5P0W7	C. freundii	652804	633007	657444	672203	716613	718571	423770	381066	441527
A0A0A5P111	C. freundii	122982	119282	110376	299020	308916	328017	57942.4	34360.4	64565.7
A0A0A5P140	C. freundii	17471	75347.7	67603.7	127921	137779	119959			34998.4
A0A0A5P182	C. freundii	358390	354192	353261	786777	754896	648300	256943	256358	289786
A0A0A5P1F7	C. freundii	5681905	5422076	6053864	16295460	16066164	16874576	3.92316e+06	3.62675e+06	4.01386e+06
A0A0A5P1L8	C. freundii	12142.3	14478.3	16095.1	85413.9	59603.7	106768
A0A0A5P1P6	C. freundii	517903	428893	415780	809891	659586	759535	12224.7	90205.1	149455
A0A0A5P291	C. freundii	41430.3	#NUM!		51204.8	30173.9	38616.3
A0A0A5P2D7	C. freundii	179927	157726	142566	174190	162334	230612	75816.4	101368	146954
A0A0A5P2E7	C. freundii				#NUM!	65051.3	29579
A0A0A5P2F9;A0A0D7LUG1	C. freundii				155997		56906.6
A0A0A5P2P7;A0A0D9J439;A0A0H3FRQ1;A6TAI5;P0A7Q2	C. freundii;E. asburiae;K. aerogenes;K. pneumoniae;E. coli					2.68061e+06		2.56215e+06	2534860	2.10305e+06
A0A0A5P300;A0A0H3JHJ2	C. freundii;E. coli	210494	189836	183706	153984	165061	129052	75572.9	65336.5	59260.6
A0A0A5P3D4	C. freundii	15925.9		2479.25	13536.3	20423.1	6454.07		#NUM!
A0A0A5P3R6	C. freundii	180996	199716	183003	81910.3	104470	81607.5	88375.7	98655.6	83053.6
A0A0A5P3T4	C. freundii	118267	178221	133535	203275	171974	180127			18355.7
A0A0A5P3V3	C. freundii	2382891	2.36667e+06	2318158	2.6366e+06	2.85506e+06	2890728	1859521	1723250	1.68694e+06
A0A0A5P444	C. freundii	622688	673513	694569	1.78725e+06	1.95031e+06	1.95164e+06	405876	329315	328583
A0A0A5P4L1	C. freundii	98040.4	109454	42399.7	235466	243440	245276	30007.5	44648.1
A0A0A5P4W7	C. freundii	167342	182433	213706	138298	116247	110138	91592.5	85136.5	53806.8
A0A0A5P4Z6	C. freundii	1.79803e+06	1.77694e+06	2.0507e+06	827395	960288	948329	663612	615776	454025
A0A0A5P539;Q8XDZ4	C. freundii;E. coli	1.99477e+06	1.93226e+06	2.009e+06	884950	787060	702317	1.2015e+06	877498	1.07632e+06
A0A0A5P595	C. freundii	46277.2	5865.98	32779.1	149355	61762.3	52367.3	#NUM!	6598.94	16500.2
A0A0A5P5Q5	C. freundii	253472	240800	222947	266069	243230	168640	199238	133722	224226
A0A0A5P5R6	C. freundii	124117	139859	141685	305133	284335	317388	59290.5	107797	54349.7
A0A0A5P5W6	C. freundii	19653.6	29095.8	19924.6	91190.9	111703	131284
A0A0A5P687	C. freundii	320663	327034	322948	419597	407706	423941	203491	203854	193240
A0A0A5P6E1;A6TAJ7	C. freundii;K. pneumoniae	89871.8	93711.3	88382.7	113159	137781	112017	46213.1	55120.5	40002.3
A0A0A5P6N6	C. freundii		85389	35046.8	62411.3	78359.7	65615.6	120491	125350	83972.2
A0A0A5P6W0	C. freundii	259555	287479	277194	643958	563866	593490	193332	103036	126003
A0A0A5P789;A0A0F3ZFK3;A0A0H3FS77;A6T8L5;P0AA33	C. freundii;E. asburiae;K. aerogenes;K. pneumoniae;E. coli	10738.4	20197.4	41666.2	#NUM!	#NUM!	8510.04	#NUM!
A0A0A5P7I0	C. freundii		330856		45811.9	9392.99				23516.6
A0A0A5P7M2;A0A0D9ITW3;A0A0H3FIP5;A6TCL5;P0A875	C. freundii;E. asburiae;K. aerogenes;K. pneumoniae;E. coli	70041.9	99559.8	219019	69681.6	86218.7	59148.6		107039	#NUM!
A0A0A5P7S7	C. freundii	57950.8	64222.5	56663	126849	124526	121696	78596.8	74949.3	76606.7
A0A0A5P801	C. freundii	38364.2	56268.4	24119.1	69716.8	163229	130408		1.10073	1.57166
A0A0A5P818	C. freundii	235913		338934	868907	1.03591e+06	1.04491e+06	237306
A0A0A5P8C2	C. freundii	5.5049e+06	5748660	5.33459e+06	6768364	6648477	6.66372e+06	3.34717e+06	3554693	3.51738e+06
A0A0A5P8C5	C. freundii	123000	137943	109899	430793	455717	412070	51761.6	51761.9	69890.3
A0A0A5P8C8	C. freundii	22448444	21391796	21261792	21506936	20650218	19749248	16817922	16629195	16885014
A0A0A5P8D4;A0A0H3FN54	C. freundii;K. aerogenes	11896324	12401988	12305312	12627137	13157037	12760253	10473793	10592056	10185420
A0A0A5P8P0;A0A0F1D988;A0A0H3FZF4;A6TBW2;P0AFF1	C. freundii;E. asburiae;K. aerogenes;K. pneumoniae;E. coli	350059	425075	465463	195067	111854	165452	320415	95110.5	255246
A0A0A5P8P4	C. freundii	225076	381532	538769	277026	366420	321659	295154	431962	314499
A0A0A5P8P8	C. freundii	4917.73		#NUM!	28983.9	22276	33300.9
A0A0A5P916	C. freundii	36911.3	38953.7	28722	73308.6	117609	79405.5	18203.2	31975.4	25158.1
A0A0A5P934	C. freundii	1.62333e+06	1.71617e+06	1.65824e+06	2.33068e+06	2401213	2.35019e+06	892334	953081	916238
A0A0A5P968;A0A0F1WSY3;A0A0H3FJU8;A6TE47;P68681	C. freundii;E. asburiae;K. aerogenes;K. pneumoniae;E. coli	4136652	4211242	4.38196e+06	3854954	3.94714e+06	3.92629e+06	4536967	4859513	4776997
A0A0A5P9D6	C. freundii	484269	580120	604751	1.05058e+06	966047	1.11632e+06	339203	296199	246639
A0A0A5P9J1;A0A0F1WWT9;P66818	C. freundii;E. asburiae;E. coli		73762.8	78380.1			#NUM!		6151.22	7590.11
A0A0A5P9K5;A0A0E3AQQ7	C. freundii;E. asburiae	174134	139057	114904	289826	269494	291285	57901.3	68557.4	22955.7
A0A0A5P9P5	C. freundii				31445.8	#NUM!	27237.9
A0A0A5P9Q1;A0A0H3FL78;A0A0J0L6G9;A6TCL4	C. freundii;K. aerogenes;E. asburiae;K. pneumoniae	13230357	13830976	13019494	11628555	11166080	11247715	9890308	9168439	9149692
A0A0A5P9R6	C. freundii	7.00279e+06	7.0291e+06	6.97527e+06	7860146	7961352	7.44323e+06	4408473	4950885	4882516
A0A0A5P9T6;A0A0F1D7P9;A0A0H3FNV3	C. freundii;E. asburiae;K. aerogenes				59084.4	49834	86146.4		53959.2	52227.9
A0A0A5P9T8	C. freundii	82381048	80438848	81268464	72241592	70181680	68864992	57482936	58126768	57622652
A0A0A5P9X8	C. freundii	22324554	23258392	24045088	23594428	22649270	22421226	20246628	20256990	20222868
A0A0A5P9Y3;P66072	C. freundii;E. coli	7455826	6862515	7150543	8.05581e+06	8.07412e+06	7198958	5868161	6.64492e+06	6166206
A0A0A5P9Z2	C. freundii	403083	414635	370178	1.07046e+06	1.02384e+06	860242	233169	246273	197872
A0A0A5P9Z7;A0A0H3FKI4;A6TEW8	C. freundii;K. aerogenes;K. pneumoniae	12120730	11459836	11973557	12587450	13277119	12239767	9990890	10488582	9369043
A0A0A5PA23	C. freundii	217776	248268	210533	538500	572009	547124	104919	108772	172387
A0A0A5PA30;P0ABE0	E. asburiae;E. coli	2.0273e+06	2.07819e+06	1822717	1.49008e+06	1.47143e+06	1309222	1.08453e+06	1102832	1.07813e+06
A0A0A5PA35;A0A0F0V4G9;A0A0H3FKQ9;A6TEZ6	C. freundii;E. asburiae;K. aerogenes;K. pneumoniae	10755387	10351235	10957237	8347047	8292845	8550804	7010778	7.0088e+06	6.97494e+06
A0A0A5PA40	C. freundii	103257	250368	120647	516976	531476	425958	140033	133486	#NUM!
A0A0A5PA54	C. freundii	19188.2	22303.2	18188.5	20245.1	46237.5	12884.7	24612.4
A0A0A5PA65	C. freundii	404844	384320	424058	395098	403970	391766	259984	254100	228847
A0A0A5PAK0;A6TH65;P0A6N6	C. freundii;K. pneumoniae;E. coli	3.54866e+06	3.66902e+06	3.50011e+06	3152273	2.9695e+06	2.8956e+06	2.00346e+06	1.7694e+06	1.99971e+06
A0A0A5PAL2;A6TFH1;P0A9Y1;Q46664	C. freundii;K. pneumoniae;E. coli;K. aerogenes	6.01052e+06	6128223	5.29082e+06	3.03439e+06	3.10786e+06	2.75388e+06	3.12439e+06	3.53364e+06	3328360
A0A0A5PB74	C. freundii	233429	309939	328205	325729	230076	207153	204885	190993	188942
A0A0A5PB87	C. freundii	57236.2	68266		280576	162543	224900		53299.4
A0A0A5PBT0;J7TVI6;P0A7M8	C. freundii;M. morganii;E. coli	5.67898e+06	5.91687e+06	5.86262e+06	7892463	8068127	7.31323e+06	3.52679e+06	3.54812e+06	3582680
A0A0A5PBT5	C. freundii	19201156	18207738	18397774	13565915	13927298	13875538	12309687	11888052	12331376
A0A0A5PBU9	C. freundii	48744000	46661416	48044432	48757524	49818052	48438672	40840668	39714484	41104472
A0A0A5PC54	C. freundii	120734	76230.2	127730	256244	270847	290689	59116.5	60332.4	10947
A0A0A5PC67	C. freundii	5.05477e+06	4685299	4.88094e+06	10187119	10952382	10814869	2.78907e+06	2594819	2495657
A0A0A5PC75;A0A0H3FMZ7;P0A8Q2	C. freundii;K. aerogenes;E. coli	676753	660971	693994	1.08977e+06	1153955	1.10736e+06	511167	483411	481327
A0A0A5PCD2	C. freundii			15824.7	89571.4	46938.3	39133.4
A0A0A5PCL1	C. freundii	244253	268804	195716	496883	495237	472820	219077	210240	239501
A0A0A5PCN9	C. freundii	383334	424673	388485	591618	534133	523569	275017	273670	324399
A0A0A5PCQ0;A6TFZ0	C. freundii;K. pneumoniae	416695	486917	467018	841185	783030	820790	306195	281028	296030
A0A0A5PCQ9;A0A0H3FLU2;Q8XB43	C. freundii;K. aerogenes;E. coli	61663	62109.6	69532.3		216579	205949		76946.3	56810.2
A0A0A5PCZ2	C. freundii	1.06767e+06	1.01075e+06	1.01456e+06	1.68749e+06	1.43804e+06	1528580	489150	527359	579610
A0A0A5PCZ9;P0AGK6	C. freundii;E. coli	583405	565181	337224	516234	496308	423064	72971.3	69833.6	47552.1
A0A0A5PD05	C. freundii	83226.9	109712	103632	354677	372787	358427	59407.5	91538.3	125324
A0A0A5PD12	C. freundii	91177.3	42880.5	114495	215130	192507	160542	49373.4	27544.4
A0A0A5PD75;A0A0H3FM60;A0A143I0T9;A6TGE7;Q7A964	C. freundii;K. aerogenes;E. asburiae;K. pneumoniae;E. coli	40816.8	49003.2	45382.1	37292.5	50953.4	29913.8	37601.2	41598.7	19373.1
A0A0A5PDG9	E. asburiae	302087	301487	283796	364118	369732	331547	115380	107193	131685
A0A0A5PDM0	C. freundii	103888	95640.7	105806	318985	299500	336291	82434.3	132849	102083
A0A0A5PDW5	C. freundii	1.26825e+06	1.20443e+06	1286417	2.96717e+06	3020640	3.05931e+06	645312	688898	651276
A0A0A5PDX8	C. freundii	576034	473035	564692	1.42634e+06	1.02031e+06	1.357e+06	279942	341286	293373
A0A0A5PE05	C. freundii	1.94142e+06	2.02639e+06	1.94553e+06	1.58054e+06	1.50988e+06	1.57592e+06	2161691	1.97945e+06	1.91678e+06
A0A0A5PEJ6	C. freundii	740514	631457	519518	1.23892e+06	1.18492e+06	1.22921e+06	451807	494017	530332
A0A0A5PEK8	E. asburiae	2.10392e+06	2.03723e+06	2.02633e+06	449226	449846	414851	1.04523e+06	1.03467e+06	1.08005e+06
A0A0A5PF99	C. freundii	1.36395e+06	1.58235e+06	1.71387e+06	2.18668e+06	2446553	2.31096e+06	1.17019e+06	1.14564e+06	1.16736e+06
A0A0A5QV35	C. freundii	3.436e+06	3.37579e+06	3317561	3.3647e+06	3.37859e+06	3407063	2.52746e+06	2419687	2.53449e+06
A0A0A5QVP7	C. freundii	9923047	9789210	10101753	8.27052e+06	8750252	8290219	5547146	5.7475e+06	5.76989e+06
A0A0A5QVT8;P0ACF6	C. freundii;E. coli	9350517	8513023	9546188	14651010	15208661	14810638	8412247	6169770	5662298
A0A0A5QW10	C. freundii	10328020	10617568	10594451	9711751	9576669	9676307	7.47839e+06	7396278	7543138
A0A0A5QW40	C. freundii	18852.4			38833.2	79307.2	47458.8
A0A0A5QWC6	C. freundii	284546	288272	256818	786895	719571	690561	95371.7	147382	131902
A0A0A5QX08	C. freundii	219915	238446	221876	516120	556738	565298	86389.9	117430	43415.5
A0A0A5QXL8;A0A0F0RCT1;A0A0H3FZ76;A6T7E9	C. freundii;E. asburiae;K. aerogenes;K. pneumoniae	2.45827e+06	2.43354e+06	2.55232e+06	2.27639e+06	2.28111e+06	2.42146e+06	1.33884e+06	1.61798e+06	1.44598e+06
A0A0A5QXM3;A0A0F1JKA3;A0A0H3FZ81;A6T7F4;P0A6B0	C. freundii;E. asburiae;K. aerogenes;K. pneumoniae;E. coli	3.94405e+06	3.76543e+06	3.82986e+06	4698368	4.7167e+06	4.45659e+06	2.42015e+06	2.31746e+06	2.25697e+06
A0A0A5QY36;A0A0F1K2I3;A6TAI4;P0A7L5	C. freundii;E. asburiae;K. pneumoniae;E. coli	14777248	15134448	14966448	11943896	12033325	11430557	9634988	10572247	10111597
A0A0A5QYF3	C. freundii	1.37798e+06	1.33443e+06	1.37062e+06	1.58104e+06	1.52717e+06	1616063	826631	800939	848350
A0A0A5QZN3	C. freundii	2.03281e+06	2.19003e+06	2.00221e+06	3106405	3.26087e+06	3323587	1.31152e+06	1.4065e+06	1.33581e+06
A0A0A5QZP3;A0A0H3G2L2;A0A263VVB2;A6TAY2	C. freundii;K. aerogenes;E. asburiae;K. pneumoniae	4333.49				18547.6	24674.8
A0A0A5R091	C. freundii				15226.7	28275.7	20305.5
A0A0A5R0P6	C. freundii				20811	24724.8	22289
A0A0A5R1H4	C. freundii	859302	864770	871790	1.01412e+06	1.0048e+06	911726	442286	377774	490388
A0A0A5R1I5;A6TCF0	C. freundii;K. pneumoniae	804845	1.21544e+06	650371	951394	818142	967961	295959	307654	754134
A0A0A5R220	C. freundii	3894379	4.26311e+06	3.95322e+06	3.45303e+06	3.40832e+06	3.3605e+06	2.6541e+06	2.49876e+06	2.63956e+06
A0A0A5R445	C. freundii	1.05196e+06	942351	965064	1.77164e+06	1.69165e+06	1737390	490499	498069	534221
A0A0A5R451	C. freundii	142296	122878	121721	139440	135903	143235	94810.6	75048.9	82026.4
A0A0A5R4B5;A0A0H3FKL7;A0A0J0GG84;M1RG69;P0A7Q7	C. freundii;K. aerogenes;E. asburiae;M. morganii;E. coli	9719538	9766164	9657860	7360018	6.98998e+06	6850168	7.87017e+06	8.16975e+06	7.5439e+06
A0A0A5R4D2;A0A0F0QRL4;P0A7V5	C. freundii;E. asburiae;E. coli	26802818	25012488	25905388	24952398	25039966	25118372	18926330	19701326	19545960
A0A0A5R5E3	C. freundii	494190	475014	482944	1.16283e+06	1123642	1.25843e+06	440904	530823	582271
A0A0A5R661;A0A0D9J562	C. freundii;E. asburiae	95053.6	107591	137243	137524	111739	114381	95820.9	106982
A0A0A5R6E1	C. freundii	245742	147602	216915	221483	175861	254037	261749	342429	376677
A0A0A5R6Y9	C. freundii	2.45971e+06	2.58623e+06	2414030	2.41767e+06	2.20701e+06	2.25876e+06	1.58266e+06	1.64051e+06	1.63633e+06
A0A0A5SN48	C. freundii	76099.9	71730.1	70379.1	147148	143763	134383	5234.51	18061.6	18489.5
A0A0A5SNE4	C. freundii	93781.7	59497.5	83035.1	161114	135980	94416.3		76205.2	97506
A0A0A5SP97	C. freundii	1.12757e+06	1.18449e+06	1.44987e+06	1.63021e+06	1.46228e+06	1.73601e+06	791606	727392	740833
A0A0A5SPB9	C. freundii	293590	314714	268204	387354	385169	396897	202648	203975	196798
A0A0A5SPD0	C. freundii	902918	878974	959769	861394	786060	840413	532842	578629	577115
A0A0A5SPF8	C. freundii	481489	252306	369494	794128	616466	774140	173376	125516	128633
A0A0A5SPS9	C. freundii	2.14007e+06	2.25434e+06	2.45265e+06	2.40257e+06	2.57155e+06	2.54e+06	1.27119e+06	1.50006e+06	1.47657e+06
A0A0A5SPT7	C. freundii		8395.34	17558	47451.8	44666.5	53261.8	8989.46	8723.48
A0A0A5SPZ1	C. freundii	1.64429e+06	1946236	1.58675e+06	3340913	2.89359e+06	3.06107e+06	2.40982e+06	2.13838e+06	1.64854e+06
A0A0A5SQA4	C. freundii	28046.2	13081.8	36532.4	71429.8	62908.5	80043.3	#NUM!
A0A0A5SQD4	C. freundii	960544	1.08907e+06	1.19733e+06	1.70948e+06	1.74104e+06	1.59904e+06	861037	756444	935664
A0A0A5SQK0	C. freundii			4149.85	42418.5	44928.8	35057.9
A0A0A5SQP0;A0A263VVS0;Q8X9Y5	C. freundii;E. asburiae;E. coli	127720	103054	144924	133594	192241	159822		56398.9	90022.4
A0A0A5SQS0	C. freundii	24932.8	22935.2	24356.6	64468.2	78136.7	54722.9	25258.6		16141.5
A0A0A5SR83	C. freundii	564122	588524	603879	1.53209e+06	1.4408e+06	1.4668e+06	330843	335005	358999
A0A0A5SRB5	C. freundii	3.029e+06	3333481	3.48034e+06	3.314e+06	4.08059e+06	3.8776e+06	1.23298e+06	1.24401e+06	963330
A0A0A5SRH6	C. freundii	242423	217057	203357	406256	327980	369605	158176	135689	124904
A0A0A5SRI4	C. freundii	13710609	13176819	13018052	12257552	12066446	12499964	6833923	7.14408e+06	7.02405e+06
A0A0A5SRJ9;A0A0F1DK79;A0A0H3FPC7;A6TG41;J7U141;P68701	C. freundii;E. asburiae;K. aerogenes;K. pneumoniae;M. morganii;E. coli	26963112	25527884	26617566	13689362	13493664	11714975	17602772	17653962	17783232
A0A0A5SRK4	C. freundii	18889852	18867516	19100712	17962060	18043442	18282268	13617443	13731498	14226334
A0A0A5SRN0	C. freundii	404523	519002	440537	1.44982e+06	1.45545e+06	1.47153e+06	285441	230485	199386
A0A0A5SRP5	C. freundii	1161227	1.0847e+06	1.16438e+06	2.02819e+06	1.88241e+06	2107030	714249	710947	589069
A0A0A5SRP8	C. freundii	4604299	4.85544e+06	4215470	10861812	11549353	10118539	2.84665e+06	2.98659e+06	2935648
A0A0A5SRU1	C. freundii	488208	513669	509282	1.24817e+06	1.33402e+06	1.28452e+06	302294	300863	303258
A0A0A5SRU2	C. freundii	1.04044e+06	1049047	1.3015e+06		3294488	3.50749e+06	850652	723678	734737
A0A0A5SRV2;A0A0F1EWW5;A0A0H3FP01;A6TFP8;P0A802	C. freundii;E. asburiae;K. aerogenes;K. pneumoniae;E. coli	3.09827e+06	2.88465e+06	2929904	3.79094e+06	3.62101e+06	3.69447e+06	1.92222e+06	2.12928e+06	1.9816e+06
A0A0A5SRV9	C. freundii	161986	174130	132248	164216	140122	173755			20477.3
A0A0A5SS62;A0A1D3B2J3	C. freundii;E. asburiae	518348	486653	500428	178130	163553	168927	316851	312482	338016
A0A0A5SS75;A0A0A6GLR4;A0A0H3FP96;A6TG05;M1S4R4;P0A7P7	C. freundii;E. asburiae;K. aerogenes;K. pneumoniae;M. morganii;E. coli	33075276	33845652	32245346	26052524	23555830	25996122	19512916	18450654	21057802
A0A0A5SSH4;A0A0F1EUE1;P0A7P1	C. freundii;E. asburiae;E. coli	21650478	22534914	19957530	16551454	18328042	16472391	12062989	10971255	11282838
A0A0A5SSK6;A0A263VSK2	C. freundii;E. asburiae	597871	565326	631946	594996	594273	642804	307048	373570	430744
A0A0A5SSK9;A0A0H3FS22;A0A263VP39;A6TE09;Q8XBS7	C. freundii;K. aerogenes;E. asburiae;K. pneumoniae;E. coli	#NUM!			14675.8	11812	17681.2		12043.1	18581.2
A0A0A5SSM0;A0A263VMM0;P69430	C. freundii;E. asburiae;E. coli	558999	509084	493110	770771	680017	782031	330005	348693	358430
A0A0A5SSN7;A0A0H3FM89;A6TEV4	C. freundii;K. aerogenes;K. pneumoniae	8496001	7318099	8027107	8.13611e+06	8751108	6718039	5896628	5.9025e+06	7.15357e+06
A0A0A5SSP4;A0A0F0U313;A0A0H3FM84;A6TEV0;M1SAM8;P0A7S1	C. freundii;E. asburiae;K. aerogenes;K. pneumoniae;M. morganii;E. coli	4.72034e+06	4.75877e+06	3.69786e+06	3.75532e+06	3.8076e+06	3.42738e+06	2.59254e+06	3557157	3.33196e+06
A0A0A5SSU8	C. freundii	127989	154092	144866	474397	423771	480020	55109.7	40749.4	90868.6
A0A0A5ST89	C. freundii	3.08977e+06	3.0237e+06	3.25323e+06	4.20969e+06	5228866	3.92109e+06	3042056	2.93367e+06	2609973
A0A0A5ST92;A0A0F1R6B4;A0A0H3FSY4;A6TEW7	C. freundii;E. asburiae;K. aerogenes;K. pneumoniae	26211722	25902994	26254200	21528296	23733040	21717092	17337822	17516270	14932350
A0A0A5ST93	C. freundii	6.33267e+06	4.54185e+06	5896506	17404400	15019301	15801678	1.24212e+06	489.804	955807
A0A0A5ST97;A0A0H3FSX9;A0A0M1FU80;A6TEW2;P0ADY5	C. freundii;K. aerogenes;E. asburiae;K. pneumoniae;E. coli	8897615	9563314	8659814	6.32207e+06	6955926	6.41524e+06	6.4196e+06	5.83393e+06	6181419
A0A0A5STA3;A0A0F1J3Y3;A6TEV2;P0AGA4	C. freundii;E. asburiae;K. pneumoniae;E. coli	1.58679e+06	1.64039e+06	1.52241e+06	1.32696e+06	1.23943e+06	1.2589e+06	828362	846344	840358
A0A0A5STG7	C. freundii	101246	135295	110850	327714	391471	352398			17122.1
A0A0A5STL5	C. freundii	105362	142488	131379	303072	338521	360702	61840.8	98050.7	71165.6
A0A0A5STL8	C. freundii					14389.1	25069.7
A0A0A5STN3	C. freundii	1.33025e+06	1.43361e+06	1.38875e+06	2509443	2455067	2.3979e+06	626864	561619	545032
A0A0A5STS0;A0A0A6H1B3;A0A0H3FNA9;A6TF28;P0AA18	C. freundii;E. asburiae;K. aerogenes;K. pneumoniae;E. coli	1.57655e+06	1.55225e+06	1.63717e+06	1.55302e+06	1514110	1.44463e+06	1.24645e+06	1.15867e+06	1.20907e+06
A0A0A5STU2	C. freundii	7.30648e+06	4.14049e+06	5109911	9816340	5215186	8902550	2.2654e+06	2.55891e+06	2037116
A0A0A5STW6	C. freundii	8369478	8.12795e+06	7854858	10170551	9679983	9330780	4920148	5.48994e+06	5100973
A0A0A5STX1;A0A0F0RU71;A0A0H3FKI6;A6TEX3;J7U2E6	C. freundii;E. asburiae;K. aerogenes;K. pneumoniae;M. morganii	37705952	38073236	38626728	30409094	30564162	30813022	34123068	33227018	33563776
A0A0A5SU05	C. freundii	28299480	28268918	27154476	25993414	26008818	25983106	17505738	17966736	18079802
A0A0A5SU14;A0A0F3ZRP8;A0A0H3FIF7;A6TCH7;Q8XA39	C. freundii;E. asburiae;K. aerogenes;K. pneumoniae;E. coli	145704	126994	163087	177335	154803	158711	54456.5	45337.9	19339.6
A0A0A5SU81;A6TC80	C. freundii;K. pneumoniae	1.02063e+06	1.11754e+06	1.08139e+06	339825	290227	309591	409392	451214	437242
A0A0A5SU96	C. freundii	840045	6.61576e+06	46729.2	201479	8534731	1.15276e+06	1.55195e+06	2.22551e+06	3422287
A0A0A5SUF1	C. freundii	1.3408e+06	1.21083e+06	1.25485e+06	3233874	3.42797e+06	3026621	976935	1.0013e+06	904106
A0A0A5SUJ8	C. freundii	1.42232e+06	500777	1.51129e+06	92434.4	712466	787002	396526	392800	348194
A0A0A5SUK6;A0A0M1G914	C. freundii;E. asburiae	170341	124834	153375	226398	219797	202083	10.202	5992.05	4608.45
A0A0A5SUP2;A0A143I3U9	C. freundii;E. asburiae	140495	155530	128233	124684	136366	121408	93919.2	94395.9	102145
A0A0A5SUR2	C. freundii	1.26493e+06	2058428	1.64999e+06	2.8408e+06	2.84259e+06	2.75943e+06	1.15853e+06	1.19082e+06	1.05823e+06
A0A0A5SUT3	C. freundii	#NUM!		#NUM!	1	#NUM!	1.01876	#NUM!	#NUM!	#NUM!
A0A0A5SUW6	C. freundii	70192.4		31697.4	19078.1	181012	131267		74719.6
A0A0A5SUZ2;A0A0D9H8L9;A6TCF2	C. freundii;E. asburiae;K. pneumoniae	75974.4	62953.8	52209.7	12617.6	26969.4	15779.8	20626.7		18716.2
A0A0A5SV54	C. freundii	93917.4	74047.5	63043.4	97813.1	56569.4	63125.3	24958.8	30815.7	35612.3
A0A0A5SV67	C. freundii	273157	251262	265960	226539	212311	152631	110440	67926.9	132358
A0A0A5SV70	C. freundii	155703	139893	93920.7	165669		81131			38910.1
A0A0A5SV98	C. freundii				1.56085		1.12498		#NUM!	#NUM!
A0A0A5SVG1	C. freundii	112768	61207.8	57963	164315	182178	159251		70582.5	87930.8
A0A0A5SVN7;A0A0H3FUP8;A0A263VWV2;A6TB68;Q8XBC8	C. freundii;K. aerogenes;E. asburiae;K. pneumoniae;E. coli	100420	121724	114644	152183	163914	116349	130206	125017	135213
A0A0A5SVQ3	C. freundii	40911.3	22507.1	21274.8	80744.9	109496	58971
A0A0A5SVQ6	C. freundii	62499.3	87870.9	84878.4	224641	218955	243010	29192.8	18355.6	41081.4
A0A0A5SVR4	C. freundii	226601	280057	228152	778058	855932	703393	71231.1	86602.4	130661
A0A0A5SVS6	C. freundii		#NUM!		1
A0A0A5SVW4	C. freundii	162290	137758	126531	266417	211321	200733	49999.3	33760.9	20177.8
A0A0A5SWB2	C. freundii	192034	539562	173375	263886	222449	216018		135431	139635
A0A0A5SWF6;P0AD26	C. freundii;E. coli		71131.3		124270		167997
A0A0A5SWL3	C. freundii	#NUM!			#NUM!	1
A0A0A5SWT2;A0A0F0RA96;A0A0H3FVE0;A6TBW8;J7SL25;P0AFD5	C. freundii;E. asburiae;K. aerogenes;K. pneumoniae;M. morganii;E. coli	388291	394752	383258	361926	386174	401564	259603	262502	253995
A0A0A5SWT9;A0A0F0QLJ1;A0A0H3FTK3;A6T6X8;P0A970	C. freundii;E. asburiae;K. aerogenes;K. pneumoniae;E. coli	39978.6		56942.9	86994.8	103569	68501.8	22631	11329.6	40127.3
A0A0A5SWX6	C. freundii	1.45555e+06	1.46831e+06	1440068	1.34457e+06	1.35285e+06	1.34895e+06	972016	1002749	1.03327e+06
A0A0A5SX69	C. freundii	82970.5	85762.4	111259	88876.8	161181	117206	#NUM!	#NUM!	86788.7
A0A0A5SXB0	C. freundii	766856	774572	813770	757370	744375	807240	744771	731105	713561
A0A0A5SXF9	C. freundii	1.46124e+06	1.67053e+06	1.54765e+06	2753361	2.78638e+06	2.8784e+06	1.07227e+06	1048836	1.03442e+06
A0A0A5SXJ2;A0A0F1D4P8;A0A0H3FVJ6;A6TAI1;P0A6X9	C. freundii;E. asburiae;K. aerogenes;K. pneumoniae;E. coli	971014	1.03854e+06	965326	991595	884623	987801	800121	729926	810286
A0A0A5SXJ6	C. freundii	105644	136745	159550	372990	376248	399135	46973.2	61366.9	65009.4
A0A0A5SXL0;Q8XDR2	C. freundii;E. coli	380425	320557	342190	387471	369300	346539	164483	182569	170116
A0A0A5SXP2	C. freundii	135765	185165	142936	465385	427405	339654	73232.7	47968.6	47378.5
A0A0A5SXY0	C. freundii	272467	198876	266441	224765	141595	124326	105120	83907.7	81633.2
A0A0A5SYN0	C. freundii	1.22282e+06	1.13157e+06	1.00828e+06	1.45712e+06	1.58171e+06	1.56732e+06	779718	723482	732850
A0A0A5SYW9;A0A263VY75	C. freundii;E. asburiae		13692.7
A0A0A5SZH9	C. freundii	2.66602e+06	2.60027e+06	2.60316e+06	2.69825e+06	3064883	2.96741e+06	1.95138e+06	2.09701e+06	2.03224e+06
A0A0A5SZK6	C. freundii	1.99008e+06	1.92063e+06	1.84914e+06	2249912	2.201e+06	2289233	902602	942013	917415
A0A0A5SZZ5;A0A0F1EGX2;P0ABX7	C. freundii;E. asburiae;E. coli					29684.7	12578.3
A0A0A5T013	C. freundii	107354	134560	99711	307633	329990	324431	92078.8	51254.8	57442.1
A0A0A5T041	C. freundii	59202.4	45688.6	63102.5	140208	140133	140695	20764.3	33993.5	30389.8
A0A0A5T0C6;Q8XBP2	C. freundii;E. coli	231533	163231	178115	192863	194731	190971	95369.5	97953	88949.4
A0A0A5T0D6	C. freundii	1.69321e+06	1.65011e+06	1.55743e+06	2.6334e+06	2.75113e+06	2.73855e+06	984243	1.07385e+06	1.08521e+06
A0A0A5T0U5	C. freundii		7584.75		25362.6	26028.4	29334.7			6750.27
A0A0A5T0Y5;A0A0H3FXB9	C. freundii;K. aerogenes	359488	368845	1.06993e+06	747680	1.0698e+06	916927	547036	210488	481488
A0A0A5T148	C. freundii	162423	163379	169695	260466	256115	255190	100426	116871	103663
A0A0A5T172;A0A143HX66;A6T685;P0A974	C. freundii;E. asburiae;K. pneumoniae;E. coli	4.19957e+06	4392142	4579278	3.41992e+06	3568368	3.23808e+06	3.85267e+06	3.52486e+06	3.87741e+06
A0A0A5T184	C. freundii	301496	1.93319e+06	732249	163889	137881	69173.2	68224.1	117401	#NUM!
A0A0A5T1C3	C. freundii	298947	242822	276743	670893	334261	246154	164598	116107	150354
A0A0A5T1D3;A0A0F3ZBC8	C. freundii;E. asburiae	3.66229e+06	3.62805e+06	3.60458e+06	2.6456e+06	2.79859e+06	3.15741e+06	2.61346e+06	2.51434e+06	2.40024e+06
A0A0A5T1L1;A0A0H3FN77;A0A263VSG3;A6TEZ0;P0A758	C. freundii;K. aerogenes;E. asburiae;K. pneumoniae;E. coli			13297.3
A0A0A5T1M5	C. freundii	498483	418211	465280	488290	472602	444916	261839	255981	252181
A0A0A5T1P8	C. freundii	630228	586976	594048	1.00386e+06	1.02599e+06	1.04714e+06	442763	433548	412591
A0A0A5T1R3	C. freundii	738738	754001	780071	696825	744618	740852	483013	414568	484920
A0A0A5T1S1	C. freundii	192014	195022	209802	192956	210654	191436	130269	139413	95316.1
A0A0A5T261	C. freundii	77282.5	91839.3	75894.3	88419.8	93068.1	87511.6	58534.4	20806.3	59715.8
A0A0A5T299	C. freundii	1.67616e+06	1.82073e+06	1.66619e+06	4772942	4.879e+06	4.7028e+06	948006	831246	501079
A0A0A5UKV0	C. freundii	132651	138535	148768	369292	391289	449853		13476.3	22460.1
A0A0A5UKW9	C. freundii	950711	1.05466e+06	1.10125e+06	1.0256e+06	869632	979111	936334	953827	943873
A0A0A5ULX3	C. freundii	13702443	13553914	13409426	13487992	12929605	12934901	10509988	10049225	10335767
A0A0A5ULY5;A0A0H3FN22;A6THA4;P69823	C. freundii;K. aerogenes;K. pneumoniae;E. coli	31294.5		30727.4	18675	24655.5
A0A0A5UMK4;P0ABN3	C. freundii;E. coli	182864	27951.5	181250	120486	74627.7	156465	30472.2	79406.6
A0A0A5UMS1	C. freundii	4.41687e+06	3.7663e+06	3.96539e+06	9637690	9253162	9768099	3266947	3.36056e+06	3.52867e+06
A0A0A5UMU9	C. freundii	204682	488259	409506	355628	342556	307228	168846	160889	151129
A0A0A5UNC3	C. freundii	312178	284744	295794	623577	581597	619166	162638	149397	148442
A0A0A5UND8	C. freundii	2.28842e+06	2.68601e+06	2259883	4683150	4.8819e+06	4895724	1.37129e+06	1.29614e+06	1.34524e+06
A0A0A5UPH8	C. freundii	3.53501e+06	3.7409e+06	3.59429e+06	3406593	3.43378e+06	3.1816e+06	4073656	3.71377e+06	3.89048e+06
A0A0A5UPI4;A0A0H3FKM0;A6TEV6;P0C020	C. freundii;K. aerogenes;K. pneumoniae;E. coli	8652754	8683508	8989652	9116023	9571078	8.14918e+06	5.7101e+06	5.01287e+06	5.25126e+06
A0A0A5UPJ3;A0A0F0QMK2;A0A0H3FKL3;A6TEU7;M1RG65;P0AG46	C. freundii;E. asburiae;K. aerogenes;K. pneumoniae;M. morganii;E. coli	51660108	51958080	52281372	43683612	41807040	44485844	34957056	32937770	36529568
A0A0A5UPK0	C. freundii	200663	158520	208740	163846	162342	182455	63624.8	77188.5	73294.8
A0A0A5UPP0	C. freundii	3437090	3.26854e+06	3.3107e+06	6582197	6.41341e+06	6.52279e+06	2.043e+06	2.17776e+06	2.20204e+06
A0A0A5UPP5;A0A0F1WXR3	C. freundii;E. asburiae	34258520	35153212	36231252	29764488	27949670	29231194	26955214	27737400	25168366
A0A0A5UPW2	C. freundii	14184619	14435374	13996839	15371837	13229673	14857724	8791922	8.21904e+06	8571633
A0A0A5URI9;A0A0F1WR12;A0A0H3FIZ1;A6TCV8;J7U4N7;P69915	C. freundii;E. asburiae;K. aerogenes;K. pneumoniae;M. morganii;E. coli	4.80123e+06	5.56693e+06	3.96852e+06	4101696	4.0865e+06	4.04446e+06	3.82575e+06	3.73085e+06	3.53029e+06
A0A0A5URK3	C. freundii	542452	493386	574888	1.08037e+06	1.05432e+06	1.03564e+06	286466	303990	246194
A0A0A5URZ6	C. freundii	99656.5	81023.3	107132	159270	151580	153228	30099.9	30522.1	47697.9
A0A0A5US07;A0A0F3ZD93	C. freundii;E. asburiae	2.58758e+06	2.62495e+06	2.56692e+06	3.97669e+06	3936633	3772871	1366846	1.21616e+06	1.55879e+06
A0A0A5US72	C. freundii	221985	199369	213376	227693	232919	212854	178336	119863	112239
A0A0A5USD0	C. freundii	409331	408111	425944	1109404	1075433	1014139	262753	192491	231209
A0A0A5UTY9;A0A0F0V2P0;A0A0H3FYD6;A6TAZ5;P0A9Y8	C. freundii;E. asburiae;K. aerogenes;K. pneumoniae;E. coli	11473008	11392349	10317268	9926415	11510813	10523370	8613782	8021870	9422716
A0A0A5UU05;A0A1D3BFQ6;P0A736	C. freundii;E. asburiae;E. coli	720867	713035	678922	774114	821387	825849	490388	494223	468865
A0A0A5UUB3	C. freundii	1.66016e+06	1.76635e+06	1398005	3418563	4.08204e+06	4170961	1.12193e+06	1.37539e+06	1.26853e+06
A0A0A5UUK5	C. freundii	3296180	3.34734e+06	3.59743e+06	5062412	5299681	5145592	1.98897e+06	1924943	1.83077e+06
A0A0A5UVS1	C. freundii	1.24885e+06	1.2211e+06	938794	1.73608e+06	259546	486926	687609	743690	828949
A0A0A5UWH5	C. freundii	268383	278443	238103	794974	793023	809310	169800	120903	137073
A0A0A5UX69	C. freundii	4.16516e+06	4023493	4.13079e+06	5.67649e+06	5219142	5124247	2.85425e+06	2.68872e+06	2709401
A0A0A5UXI4	C. freundii	170226	224069	182813	304800	287171	279515	97495.6	94232.4	66509.5
A0A0A5UXL6	C. freundii	442436	433091	429488	518395	530797	540240	253365	253365	233907
A0A0A5UY67	C. freundii	3151444	3277390	3.17492e+06	4.34024e+06	4.39476e+06	4.41152e+06	2219583	2.10422e+06	2.29548e+06
A0A0A5UYW1	C. freundii	26544.6	4519.16	16406	83456.9	115034	154459
A0A0A6HDF7	E. asburiae	1.3713e+06	1366571	1.20028e+06	217368	258647	115567	388508	393232	301018
A0A0D7KWQ8	C. freundii	195177	140800	210279	193675	203602	172956	72623	79651.3	53576.3
A0A0D7KXU5	C. freundii	15889.6	4493.99	6949.73	31768.2	17322.3	31296.3	2932.87		#NUM!
A0A0D7KZ14	C. freundii	55431.5	65638.5	67183.8	64640.5	66294.9	58932.6	46418.5	40189.6	35095.6
A0A0D7KZE0	C. freundii	429911	424433	437340	1.11909e+06	1.1282e+06	1.10915e+06	278906	253956	258162
A0A0D7KZS1	C. freundii	368913	276190	303631	246484	202252	229759	134392	143972	172882
A0A0D7KZZ7	C. freundii	65763	37751.2	64661.2	268038	292140	223618	14535	30622.4	4392.55
A0A0D7L203	C. freundii	47975	29752.8		109818	74555.6	121101
A0A0D7L247	C. freundii	657792	655190	650693	528891	601533	536810	420828	444462	440841
A0A0D7L278	C. freundii		30859.3		101996	117687	114947
A0A0D7L3P1	C. freundii	44386.5	66215.9	62502.5	129733	111278	132374	27803.9
A0A0D7L3Z0	C. freundii	28243.2		21684.4	33408	22476.7	50606.5
A0A0D7L589	C. freundii				7194.86	10280.6
A0A0D7L7S0	C. freundii	362062	460749	390732	1.27087e+06	1.24094e+06	1.09772e+06	341775	308581	257244
A0A0D7L848	C. freundii			7585.87	24995.9	6371.13	13194.8
A0A0D7L884	C. freundii			28028.4	79283.8	44470.4	80937.9
A0A0D7L893	C. freundii	98967.4	90039.9	115764	48104.1	56981.5	75984.6			13160.4
A0A0D7L8C1	C. freundii	118024	114846	111304	299492	319473	311733	60257.7	75017.1	52803.4
A0A0D7LA52	C. freundii	540364	528932	537525	1.42577e+06	1.33217e+06	1.43638e+06	261294	261122	230571
A0A0D7LAT0	C. freundii	20934.8			44551.7	13194.4
A0A0D7LAT4	C. freundii	4.35346e+06	4.11319e+06	4.27488e+06	4959928	4937861	5037437	2.83978e+06	3.02921e+06	3.03818e+06
A0A0D7LAT9	C. freundii	183810		66638.6	166843	495822	248903
A0A0D7LAZ9	C. freundii	71638.9	75249.3	70308.8	82638.3	85831.8	84641.4	36283.2	40425.3	55445.8
A0A0D7LB06	C. freundii	16558.7	2.41423	12571.6	9853.96	7439.9	10810.1	4680.73		7726.61
A0A0D7LB67	C. freundii			5725.74	17948.9	3899.84	19349.3	12456.6	1.62292
A0A0D7LB72	C. freundii				58585.6	62256.3	43750.6
A0A0D7LB91	C. freundii	34101.3	372324	20340.1	51633.3	153152	154944		#NUM!
A0A0D7LB99	C. freundii			47711	48036.4	96516.8
A0A0D7LBC0	C. freundii	133162		153277	228649	180643	229088	120982	56445.4	43666.2
A0A0D7LBC5	C. freundii	94582.1	102758	103540	307859	257000	327069	30259.6	93377.6	68869.3
A0A0D7LBH0;A0A0D9H7I9;A0A0H3FPM8;A6TH01;Q8X5S1	C. freundii;E. asburiae;K. aerogenes;K. pneumoniae;E. coli			#NUM!		#NUM!	1
A0A0D7LBN2	C. freundii	744194	731018	745548	1.84389e+06	1918768	1885110	369747	366577	423670
A0A0D7LBV6	C. freundii	6643.82	4449.86	4016.19	19140.4	25063.3	21390	#NUM!	#NUM!	1351.83
A0A0D7LC39	C. freundii	1.16393e+06	1.2272e+06	1.13068e+06	2.01936e+06	1.81375e+06	1.81573e+06	515787	495708	519480
A0A0D7LC60	C. freundii	109636	97081.3	77855	328898	327866	243273	51285.9	44369.8	51282.5
A0A0D7LC65	C. freundii	6013.9		3999.43	38558.2	44787.8	36766.2	4794.47		9268.74
A0A0D7LC75	C. freundii	450570	453496	399296	1.01788e+06	1.03691e+06	1.13878e+06	272577	247931	283500
A0A0D7LC79	C. freundii	116305	89460.9	101751	217779	229713	215191	79197.1	75071.9	9415.92
A0A0D7LC92	C. freundii	26020.8		13221	77663.2	98030	78319	34716.2
A0A0D7LC98	C. freundii	30713.9	18072.4		65836.6	36697.2	55564.9
A0A0D7LCC6	C. freundii	18654.1	55431.5	38713.9	56957.2	59617.7	77241.1
A0A0D7LCD1;A0A0H3FLI4;A6TFQ9	C. freundii;K. aerogenes;K. pneumoniae	62467.9		47526.8	57952	48724.7	60958.9	76043.7	48216.4	64773.7
A0A0D7LCE4	C. freundii			164993	55646.5	88553.3	66564.2
A0A0D7LCG4	C. freundii				6214.83	5530.25
A0A0D7LCH4	C. freundii	59617.6	64412.5	52620.4	198845	221218	212117	26117.5	26357.2	24597.7
A0A0D7LCM2	C. freundii	453817	460114	469940	674273	680586	710489	378765	357532	367443
A0A0D7LCM3	C. freundii	42683.8	18001.9	26778.4	153240	132995	116859	14750.9	1008.92
A0A0D7LCN0	C. freundii	146447	183650	188499	312265	270906	267547	74186.6	73686.9	83073.5
A0A0D7LCP9	C. freundii	55592.3	53059.1	35981.1	153471	166368	143765	31018.3	30415.3	17663.4
A0A0D7LCW6	C. freundii	76014.2	63110.4	67619	303945	195553	190353			15808.5
A0A0D7LCW8	C. freundii	42147.8	43777.7	48870.3	199833	116164	147545	9069.17	8412.59	19995
A0A0D7LCY9	C. freundii	519571	517798	553358	1.23581e+06	1.42381e+06	1.38993e+06	323552	295500	289660
A0A0D7LD08	C. freundii		#NUM!		14491.3	33561.2	39327.7		9853.63
A0A0D7LD13	C. freundii	214292	161465	311847	503503	588503	510655	152025
A0A0D7LD56	C. freundii	41563.5	17924.1	48624.9	123584	102669	111162	24594.7		25038.9
A0A0D7LD68	C. freundii	26390258	26452824	26653272	31545326	30665082	29948050	20472396	19937952	18300174
A0A0D7LD79	C. freundii	54792.6	36157.1	45980.1	220288	239194	151773	9153.64	18097.3	78734.9
A0A0D7LDA0	C. freundii	422424	403362	426530	664010	621467	735338	230174	248086	221442
A0A0D7LDB2;A0A263VWB5;P67661	C. freundii;E. asburiae;E. coli	151278	245274	189154	207906	200776	213517	108396	121439	112367
A0A0D7LDC4	C. freundii	1.39972e+06	1.45292e+06	1.45982e+06	1.41668e+06	1396276	1.33196e+06	884574	860090	879954
A0A0D7LDC6	C. freundii	95440.6	458753	40794.5	196534	90269.1	95220.4
A0A0D7LDF0;A0A0F1CX14;A6TIA4	C. freundii;E. asburiae;K. pneumoniae				36496.6	25634.8	39528.1
A0A0D7LDG1	C. freundii	234178	256452	244902	300049	333651	334843	178517	178098	164830
A0A0D7LDG3	C. freundii				15528.3	9962.5	8054.38	3646.3
A0A0D7LDG7	C. freundii	564095	552901	571802	1.02835e+06	922978	878814	315790	368619	354280
A0A0D7LDH1;A6TER0;P67664	C. freundii;K. pneumoniae;E. coli	26412.1	12338.7	13270.1	17338.1	56942.9				20374
A0A0D7LDH2	C. freundii	539198	538213	545861	641493	671973	686548	369596	369275	353428
A0A0D7LDH5	C. freundii	89160.4	88146.3	89344.5	117137	160286	103222	38519.8	36629.7	8486.85
A0A0D7LDJ0	C. freundii	58335.8	70220.3	60930.3	222502	210054	266430
A0A0D7LDK2;A0A0H3FK68;A6TEH7;Q8XA91	C. freundii;K. aerogenes;K. pneumoniae;E. coli	134522	170186	160240	104452	111809	101568	85595.9	95738.1	67914.8
A0A0D7LDK9	C. freundii	241428	237031	253338	461057	428844	469824	146401	146901	142553
A0A0D7LDL8	C. freundii	45845.5	32496	75645.6	303373	316714	307821	30597	14666.3	30243.1
A0A0D7LDM5	C. freundii	45026.3	28602.4	14046.7	79361.5	43630.7	89115.3
A0A0D7LDP2	C. freundii	368464	381627	383581	549349	502314	514831	216626	234654	241303
A0A0D7LDP5	C. freundii	8964086	8882615	8940991	9221477	9222962	9271743	7.3157e+06	7.50546e+06	7.47561e+06
A0A0D7LDQ6;A0A0J0GJU7;A6TIA3	C. freundii;E. asburiae;K. pneumoniae	#NUM!		1130.87	40360.6	3476.99	32902.7	2718.59
A0A0D7LDR7;A0A0M1G518;A6TI93	C. freundii;E. asburiae;K. pneumoniae	41593.2	46568.6	44299.3	90026.3	86569.9	105822	28724.6	11738.7	25920.6
A0A0D7LDT1	C. freundii	158990	147664	158835	233290	214213	200699	55270.7	91686.5	83671.1
A0A0D7LDU0;A0A0H3FMD8	C. freundii;K. aerogenes	4.01344e+06	4.70951e+06	4477969	3811757	3.95386e+06	3.40179e+06	6395430	5624060	2789426
A0A0D7LDU5	C. freundii	32395	38923.9	5013.98	43546.2	31164.5	81260		17613.7	24845.4
A0A0D7LDV6;A0A0F1J913;A6TIA6	C. freundii;E. asburiae;K. pneumoniae				28761.6	20795.9	26083.2
A0A0D7LDX0	C. freundii	112070	101133	65477.9	116085	137653	81855.6	84224.9	56875.7	338386
A0A0D7LDZ0	C. freundii			22407.5	108577	111422	47707.3
A0A0D7LDZ7	C. freundii	1.0948e+06	1102224	1.14643e+06	2.4593e+06	2503600	2448051	580776	606735	600994
A0A0D7LE25	C. freundii	20561.3	44773.2	34114.4	125029	134073	116889
A0A0D7LE64	C. freundii	109380	101911	112035	308983	318674	287751	40499.8	51168.7	40485.2
A0A0D7LE86	C. freundii	70053.1	108653	61460	212249	223092	217493	25673.8	16305.4	11777.3
A0A0D7LEA6	C. freundii	56534	21735	66089.9	28288.9	41418.7	22819.9	8913.53
A0A0D7LEA8	C. freundii	83305.5	100813	103257	170517	141216	151881	95466.2	84429.9	95325.2
A0A0D7LEB1	C. freundii	227411	216317	141005	478073	534117	502519	140946	98893.9	374629
A0A0D7LEC1	C. freundii	538483	555782	530634	1.06466e+06	1.0931e+06	1.01509e+06	307560	300859	370870
A0A0D7LED2	C. freundii	99161.1	103073	90085.3	275865	279288	277598	51118	45593.1	56735.5
A0A0D7LEE6	C. freundii	156470	167635	143508	303349	270626	317629	116149	92536.9	132368
A0A0D7LEG3	C. freundii	188253	96945.5	62219.3	121591	182116	66939.7	27908.1	12959.6	4739.33
A0A0D7LEH4	C. freundii	176627	186163	198641	245695	255123	304150	327970	33546.7	54090.4
A0A0D7LEI9;A0A0D9H6Z7;A0A0H3FPL4;A6TGC7	C. freundii;E. asburiae;K. aerogenes;K. pneumoniae	277183	273148	308562		248237	248180	212126	222651	199849
A0A0D7LEK0	C. freundii	742369	798202	731538	887895	784558	810962	618149	524549	570279
A0A0D7LEK9	C. freundii	97459.8	105147	128116	332644	319871	345034	28297.1	58961	46644.1
A0A0D7LEL4	C. freundii	274832	295657	313482	764424	715788	688045	143065	131462	102953
A0A0D7LEL9	C. freundii	583938	530380	605099	1.00811e+06	1.08371e+06	1.06776e+06	477981	384714	427842
A0A0D7LEM9	C. freundii	38072.8	7835.48	15852.1	42036.9	55304.3	42561.8		37990.9	1347.98
A0A0D7LEU5	C. freundii	233664	241400	248271	277632	286442	251955	99472.8	55036.6	84133.1
A0A0D7LEW2	C. freundii				21484	27285.8
A0A0D7LEW9	C. freundii	493802	536638	487491	819057	754502	756190	287145	278293	284053
A0A0D7LEY0	C. freundii	24045	8371.65	13088.1	49699.4	46750.2	36929.7
A0A0D7LF14	C. freundii	57170.2	87374.6	368401	29285.5	90159.8	126160
A0A0D7LF48	C. freundii	169054	118102	197022	190452	147501	143815	99699.8
A0A0D7LF60	C. freundii	477174	657045	709619	145560	98878.8	93991.3	152450	117888	118352
A0A0D7LF79	C. freundii	140210	207160	165483	195448	209705	178534		95359	58222.3
A0A0D7LF98	C. freundii	101239	101789	91295.1	136822	128410	141150	53379.1	33924.6	44014.7
A0A0D7LFA0	C. freundii	91586.7	120852	121853	216170	291339	57542.2	55574.3	60107.3	59351.6
A0A0D7LFA7	C. freundii	44575.5	30820.6	42072	96295	125315	94300.8
A0A0D7LFB8	C. freundii	966813	893752	1.02001e+06	1.00577e+06	866065	968452	447965	448580	485451
A0A0D7LFC9	C. freundii				18393
A0A0D7LFD0	C. freundii					7398.48	5101
A0A0D7LFD4	C. freundii	124174	636012		20288.3	353346	208307			29994.7
A0A0D7LFE0	C. freundii	11972	12941.8	6915.44	32667.7	15749	35745
A0A0D7LFF2	C. freundii	12483.8	26226.4		37088.7	36339.8	32786.3
A0A0D7LFG3	C. freundii	432318	505078	487370	544105	467338	372172	362294	383881	348991
A0A0D7LFH1	C. freundii	14663.7		24459.2	35386	118180	127282	15834.6
A0A0D7LFI1	C. freundii				6720.88
A0A0D7LFI9	C. freundii				30052.9	32206.4	21059.4
A0A0D7LFJ1	C. freundii	70960.9	17663.8		117781	191806	211495	47546.5
A0A0D7LFP3	C. freundii	243450	244553	252983	285502	302137	279626	201663	230394	218662
A0A0D7LFQ4	C. freundii	312457	217341	277422	371164	371037	340071	160221	169357	156187
A0A0D7LFT3;A0A0J0GKV7	C. freundii;E. asburiae				145670	139348	132135
A0A0D7LFT6;A0A0F1WPR1	C. freundii;E. asburiae		37356.2	45419.6	152306	128210	138505			8561.04
A0A0D7LFV3	C. freundii	44496.6	29058.2	31972.1	197153	159539	171330	33758.4		38497.8
A0A0D7LFV7	C. freundii		50066.4	28013.4	64077.1	20259.3	145104
A0A0D7LFW7;A0A0F3WVF7;A6TGN8	C. freundii;E. asburiae;K. pneumoniae	67431600	66389596	66930168	59897888	55242820	60517136	43874364	45634236	43015712
A0A0D7LFY5;A0A0H3FNP8;A6TFE8	C. freundii;K. aerogenes;K. pneumoniae	55354.9	38932.6	41280.8	54997.4	47892.2	58991	68961.9	55528.1	65048.2
A0A0D7LG09	C. freundii	87324.3	88196.5	73742.7	66366.3	63847.5	67342.6	73544.4	103412	74546.8
A0A0D7LG63	C. freundii	30548420	28864756	28501610	26469012	26988206	26891688	19993570	19268354	19510214
A0A0D7LG85	C. freundii	138855	155651	149067	272416	325921	296075	88870.5	102766	50207.6
A0A0D7LGC8	C. freundii	598799	618414	638152	1.57485e+06	1.54429e+06	1.609e+06	371848	378153	350586
A0A0D7LGD9	C. freundii	697634	645027	661753	990772	1.01878e+06	1.03323e+06	375629	435530	378646
A0A0D7LGG5	C. freundii	187368	185786	185182	479203	470875	490887	103403	115236	99472.2
A0A0D7LGH3	C. freundii	152146	165123	163245	248750	224504	207327	96764.4	91203.8	90970.8
A0A0D7LGJ8	C. freundii	112685	92990.8	79694.3	122826	122563	131508	20021.7	26058.7	22972.5
A0A0D7LGK3	C. freundii			9647.96	15783.4	18934	10617.3
A0A0D7LGK5	C. freundii	109505	113455	130525	265232	260174	251238	86865	57237.3	81386.9
A0A0D7LGP7	C. freundii	46918	229141	30150.1	172043	185040	206761	27908.4	45067.3
A0A0D7LGR1;P0AC77	C. freundii;E. coli	35572.6	12403.7	34241.5	38567	63265	75607
A0A0D7LGS7	C. freundii	248596	190232	229444	160275	173912	165367	117690	149083	139137
A0A0D7LGU0	C. freundii	208818	199077	197453	525765	580163	608825	146757	132522	76999.3
A0A0D7LGV0	C. freundii	1.6118e+06	1.36307e+06	1.28517e+06	1.90515e+06	1.94196e+06	2.04268e+06	779277	719545	820065
A0A0D7LGV2	C. freundii	382899	405904	364421	795405	757653	635648	541102	502642	606525
A0A0D7LH05	C. freundii		4070.02		1716.05	1422.9	#NUM!
A0A0D7LH18	C. freundii	106224	30871.5	117115	119916	107147	71710.4	#NUM!	26780.2	34175.6
A0A0D7LH20	C. freundii	85603.5	58557	61325.8	58114.3	57126.2	65141.3	32230	28929	7892.78
A0A0D7LH49	C. freundii	127081	136284	120357	173980	199002	186959	53318.5	48466.1	13298.6
A0A0D7LH63	C. freundii	72507.3	81761.6	49000.8	207169	253416	233248	50542.7	49732.2	77226
A0A0D7LH68	C. freundii	11802.2	83088	111084		17166.7	65600.6
A0A0D7LH69	C. freundii	277762	307471	312413	366967	328918	351132	156114	180309	143933
A0A0D7LH70	C. freundii	27612.9	50487.8	22213	93257.4	102116	85875.8		8046.47
A0A0D7LH71	C. freundii	41802	46885.1	45575	145751	143449	127913	19191.5	14989.1	3052.8
A0A0D7LHC5	C. freundii				27620.2	12322.3		8130.87		12399.9
A0A0D7LHD3	C. freundii	112700	110322	122279	278396	316881	334519	80851.4	73508.2	101384
A0A0D7LHE5;A0A263VXE4	C. freundii;E. asburiae	#NUM!	7942.69	8936.26	7783.44		#NUM!
A0A0D7LHF0	C. freundii					14820.3
A0A0D7LHF7	C. freundii	295039	307193	236881	571697	573841	579096	162205	158650	128195
A0A0D7LHH1	C. freundii	5.30964e+06	5159881	5107206	5772312	6.07607e+06	6025462	3.20356e+06	3429917	3.52341e+06
A0A0D7LHH5	C. freundii	117604	294454	92394.9	125605	46004.1	48459.2	54509.6	35907	42130.8
A0A0D7LHV6	C. freundii	28944.9	28444.3	29739	53283.8	43322.4	56046.5	22503.6	38553.4
A0A0D7LI05	C. freundii		132107	434521	242310	115702	107671		95400	93904.3
A0A0D7LI16	C. freundii	112120	172757	57036.2	228741	253217	224775		47567.9
A0A0D7LIF3	C. freundii	102331	115056	100976	72037.8	83173.2	102632	63407.6	103165	55051.2
A0A0D7LIG4	C. freundii	130087	137083	128615	382951	364381	362466	66458.5	57609.5	59563.1
A0A0D7LII6	C. freundii			9735.73	6653.37	6755.24	15232.3	#NUM!	#NUM!
A0A0D7LIQ1	C. freundii	873629	823717	968960	1.76747e+06	2.03088e+06	1.83578e+06	506520	532578	542505
A0A0D7LIQ5	C. freundii	83532.2	79428.3	87931.8	232592	253653	228026	53610.3	63570.1	62532.8
A0A0D7LIQ7	C. freundii	61709.8	10127.8	52406.2					#NUM!
A0A0D7LIR1	C. freundii				17605.1	17568.4	42613.6	17536.5
A0A0D7LIR2	C. freundii	96882	163803	98094.2	142667	110166	91246.3	26918.3	#NUM!
A0A0D7LIS9	C. freundii				308227	39139	233521	77490.2		36287.1
A0A0D7LIT2	C. freundii		12384.5		21697.7	32458.8	34714.2
A0A0D7LIT5	C. freundii	197225	177573	152904	202980	155888	192324	59752.2	65684.9	63392.2
A0A0D7LIU1	C. freundii	30545.7	#NUM!	13852.4	#NUM!	#NUM!	35045.7	923.176	12747.7	14153.5
A0A0D7LIU9	C. freundii	275365	222195	216970	321043	365769	390419	160429	147043	161848
A0A0D7LIV0	C. freundii	26903.4	53756.7	7022.85	91126.8	113223	143714	4977.05	11412.9	72.0647
A0A0D7LIV8	C. freundii	146954	145259	150610	190846	178509	187347	108110	90647.8	122148
A0A0D7LIV9	C. freundii	131611	119573	60399.7	301761	431553	265770		42938	51017.1
A0A0D7LIW0	C. freundii	148047	154983	137499	382561	379066	406856	79442.6	66241.8	56038.6
A0A0D7LIX0	C. freundii	27799.5	57748.6	34748.9	94553.1	123075	108015	21673.9	14912.5
A0A0D7LIX2;A0A0H3FP23;A0A0J0GK50;A6TGG0;Q8X4Z8	C. freundii;K. aerogenes;E. asburiae;K. pneumoniae;E. coli			31647.7	23066.3	44941.8		12486.4	22117.8	22631.6
A0A0D7LIX4	C. freundii	692740	717289	737982	676607	743240	725525	888888	1.07137e+06	872875
A0A0D7LIX5	C. freundii	381428	382803	422769	1.23155e+06	1.34316e+06	1.22623e+06	236210	317890	300923
A0A0D7LIX6	C. freundii	29890.5	18595.2	25129	40540.8	25787.4	26030.2	16707.3		7926.67
A0A0D7LIX9	C. freundii	99055.9	84641.3	71284.2	132850	164075	135042	33054.6	34765.3	35137.9
A0A0D7LIY1	C. freundii	246657	240420	264144	318014	241857	219302	102595	86775.6	97808.2
A0A0D7LIY2	C. freundii	286625	282424	290877	260082	211959	260292	157822	158279	184794
A0A0D7LIY8;A0A0H3FLF4	C. freundii;K. aerogenes	19577.2	6942.55	21593.5	22889	125858	97067.7
A0A0D7LIZ0	C. freundii	618992	605314	522996	846273	817665	851631	414077	408541	510710
A0A0D7LIZ3	C. freundii	83261.4	75313.8	78448.4	229445	240393	218188	55255.3	34449.8	47540.7
A0A0D7LJ18	C. freundii	103762	137567	116075	28055.8	88182.5	88510.2	#NUM!
A0A0D7LJ20;P69424	C. freundii;E. coli	36224.1	73243.7	31907.7	110392	116407	104312		10958.3
A0A0D7LJ21	C. freundii	872293	858535	923804	2.29644e+06	2.3382e+06	2.28291e+06	594274	541815	524330
A0A0D7LJ22;P0A7C4	C. freundii;E. coli	81693.6	90150.8	50551.9	150167	187922	188936	45214.2	57344.3	49851.8
A0A0D7LJ67;A0A0H3FPR3;A6TGH8;Q8XAR2	C. freundii;K. aerogenes;K. pneumoniae;E. coli			7610.79			6419.46
A0A0D7LJ69	C. freundii	131640	140538	102556	278700	260817	280073	94059.3	65797.8	96963.1
A0A0D7LJ72	C. freundii	15976.1		25757.3	174447	153997	161817
A0A0D7LJ77	C. freundii	20607.3	12706	17602.6	31214.9	24785	30152.3
A0A0D7LJ79	C. freundii	19993.7	13045.1	11175.8	52414.8	48145.7	59513.6
A0A0D7LJ80	C. freundii	786773	725912	702987	1.58386e+06	1551627	1.4339e+06	436689	470397	438838
A0A0D7LJ95	C. freundii	11167.6	13213.1	22720.9	57903.7	50609.1	56480.6	12821.4	13040.1	15853.5
A0A0D7LJ97	C. freundii	542289	558113	557494	693691	752931	742668	469463	495665	510516
A0A0D7LJA0	C. freundii	100285	84596.3	109045	95332.1	88598.3	85055.5	35961.9	52601.1	71370.1
A0A0D7LJA2;A0A0H3FMI2;A0A263VQZ0;A6TGY8	C. freundii;K. aerogenes;E. asburiae;K. pneumoniae	621946	758315	712321	266508	16751.1	269558	524893	583430	466548
A0A0D7LJA5	C. freundii	175457	158693	159250	468565	544595	487303	114246	105212	57116.5
A0A0D7LJA6	C. freundii	74995.5	82064.9		349643	379882	320450		61898.2	57166.3
A0A0D7LJB4	C. freundii	46255	31611.9	35006.8	74029.3	78985	60955.4
A0A0D7LJB9	C. freundii	50502.1	63407	33923.4	213806	149585	258802	48901.8		20170.9
A0A0D7LJC1	C. freundii	298503	346570	283859	570064	540384	574266	219522	178610	218933
A0A0D7LJC7	C. freundii	148875	184759	184170	296527	268454	333353	51176.7	112071	48971
A0A0D7LJD3	C. freundii	645944	613783	679547	627983	621141	521996	298591	311179	365103
A0A0D7LJE8	C. freundii	35706.8	58959.5	71719.3	112680	124432	134575	35895.2		35306.8
A0A0D7LJG4	C. freundii	572586	598287	643390	1.30548e+06	1233212	1.21548e+06	368739	329943	368411
A0A0D7LJG9;A0A0H0AH08	C. freundii;E. asburiae	42847.5	32965.5	50925.9	62707.6	62224.5	52159.9	38019.6	18887.5	20792.7
A0A0D7LJH7	C. freundii		285468	304251	300690	303971	241462	248291	148080	107203
A0A0D7LJL9;P0AF53	C. freundii;E. coli	173914		553806	244468	159546	235147	752128	50078.1
A0A0D7LJQ0	C. freundii	2809.29	2365.05	2880.69	6813.79	11375.2	11822.9		3749.46
A0A0D7LJR9;A0A0H0AJU6;Q8X5D9	C. freundii;E. asburiae;E. coli	22196	18547	16167.6	35038.9	35169	33368.7	18780.4	20190.9	25123.4
A0A0D7LJS6	C. freundii	24617.2	25821.8	14982.3	20215.2	21118.6	24346	13910.7	14870.7	10813.4
A0A0D7LJU4	C. freundii	255489	248841	268658	811292	717930	767887	133867	164880	157219
A0A0D7LKI0	C. freundii	197405	190538	204963	170633	140324	173356	56642.8	56983.6	49600.6
A0A0D7LKI6	C. freundii	457.285			593.06	3889.58
A0A0D7LKN2	C. freundii	73971.9	88722.1	103789	61221.8	34763	42422.9			45623.9
A0A0D7LKN9;A0A263VV05	C. freundii;E. asburiae	65247.4	49430.3	65032.3	18094.4	14739.8	21416.7	32848.4	18550.9	28227.1
A0A0D7LKP9	C. freundii	#NUM!				1
A0A0D7LKQ3	C. freundii	1.11508e+06	1.14614e+06	1.05063e+06	1.78628e+06	1866678	1.95026e+06	648622	634087	748412
A0A0D7LKQ5	C. freundii	37432.5		17095.9	57639.1	86343.6	78793
A0A0D7LKS6	C. freundii				9852.84
A0A0D7LKV0	C. freundii					14638.5	24464.5
A0A0D7LKV3	C. freundii	383370	387502	468783	886455	1.10013e+06	1071289	194921	221357	213407
A0A0D7LKV6	C. freundii	14719	17077	12665.3	67474.9	79686.4	143654
A0A0D7LKW4	C. freundii		33691	117114	66357.7	43121.3	136091
A0A0D7LKW8	C. freundii	27606.8	18252.6	20842.8	157761	147620	152093	18256.3	7821.08
A0A0D7LKX0	C. freundii	44111.2	53975.4	50844.6	62057.8	68922.5	61388	18306	7475.1	11060.5
A0A0D7LKX4	C. freundii	142788	151924	150605	90638.1	139433	134050	43626.3	69630.8	69244.3
A0A0D7LKY4	C. freundii	44984.1	76143	20170.5	41684.8	45046.8	42660.7	6830.98		6074.5
A0A0D7LKY9;A0A0H3FIK7;A6TCG7	C. freundii;K. aerogenes;K. pneumoniae	2.12938e+06	2148236	2.07669e+06	1.90673e+06	2.16341e+06	1.96789e+06	1.45249e+06	1.45243e+06	1.65718e+06
A0A0D7LKZ9	C. freundii				24371.8		24749.6
A0A0D7LL11	C. freundii	75630.6	85937.6	88300.1	331464	336218	321352	41804.5	63906.1	78483.2
A0A0D7LL13	C. freundii		#NUM!	#NUM!	2.10317	#NUM!	1
A0A0D7LL26	C. freundii	128160	130972	119121	319604	299732	316332	71938.2	71417.4	38773
A0A0D7LL30	C. freundii	167316	138392	139942	92417.8	98996.9	107676	70596.3	94622.6	91646.9
A0A0D7LL32	C. freundii		9354.52	2489.42	64153.2	49650.2	62872.4		10842.4	396.593
A0A0D7LL33	C. freundii	71344.2	69849.1	143082	148750	132369	137671	17590	25306.9	28922.1
A0A0D7LL36	C. freundii	312820	284232	359802	957097	927004	952385	129402	209246	194252
A0A0D7LL38	C. freundii	35608.1	26174.5	13587.8	41474.7	34734.7	43929	18295.3	25209.2	42992.4
A0A0D7LL52	C. freundii	32672.9	17374.6	21482	93566.5	89775.1	79402			24316
A0A0D7LL61	C. freundii			85018.4	92913.2	79326.2	125468
A0A0D7LL65	C. freundii	4.76707e+06	4.78463e+06	4772334	3914868	3.77793e+06	3.99808e+06	3176296	3016979	3.24394e+06
A0A0D7LL67	C. freundii		#NUM!		1	1.00931	#NUM!
A0A0D7LL78	C. freundii	122102	138141	104466	151833	139777	148050	46782.1	73291.1	57600.1
A0A0D7LL81	C. freundii	158637	150842	162374	195936	207324	200759	81259.6	96369.3	91822.4
A0A0D7LL85	C. freundii	520730	445648	586948	528190	464938	479139	287391	323960	280141
A0A0D7LL94	C. freundii	549818	533677	504614	478305	521076	482605	365459	395355	350296
A0A0D7LL95	C. freundii	2505.72		3784.05	2771.36		7731.04			4769.65
A0A0D7LL96	C. freundii	11121.1	31875.3	1.84894	12523.8	2457.52	#NUM!	12413.2		3996.23
A0A0D7LLA1	C. freundii	31066.6	23706.3	22405.2	78033.4	82853.3	73961.1	15155.4	9215.46	12573.1
A0A0D7LLA3	C. freundii	65191.3	73328.9	74991.8	348423	304333	300150	31345.3	21138.4	21981.9
A0A0D7LLA5	C. freundii	36740.7	46326.6	21866.7	40305.7	32979	29974		20527.4	33049.4
A0A0D7LLA8	C. freundii	310478	260493	322508	293026	273139	351622	93176.7	64460.2	81050
A0A0D7LLC2	C. freundii	15853.7	6881.51	23175.9	23992.8	37823	34237.2	#NUM!		#NUM!
A0A0D7LLC6	C. freundii	7359.33	6620.3	12619	15260	19456.8	11317.1	5218.87		#NUM!
A0A0D7LLC8;P0AAD0	C. freundii;E. coli	491740	455948	455228	376049	472497	518298	304884	166771	216127
A0A0D7LLC9	C. freundii	208857	293315	209686	193372	160654	194087	73014.2		85652.8
A0A0D7LLD0;P0A6A1	C. freundii;E. coli	84372.4	105030	120344	85838.4	77368.8	96776	62336.7	70028.6	59027.7
A0A0D7LLD1	C. freundii	581527	664058	657386	1.25875e+06	1296983	1.19875e+06	351459	381458	421421
A0A0D7LLD2;Q9S5G4	C. freundii;E. coli	83448.6	94651.5	111810	155396	184928	201427	58894.3	64919.9	55889.8
A0A0D7LLE1	C. freundii	49308.3	44016.9	48641.6	110181	124100	118980	24405.7	24151.1	32509.7
A0A0D7LLE3;A0A263VX85;Q8X7P1	C. freundii;E. asburiae;E. coli	1.78911e+06	1.97559e+06	1741209	937355	843037	756590	830602	723101	894132
A0A0D7LLF9	C. freundii			5008.27	14040	11689.4	24154.3	#NUM!	#NUM!
A0A0D7LLG3	C. freundii	120734	121965	163958	351001	222396	250273	25728.8	59612.4	85287.4
A0A0D7LLG5	C. freundii	36163.3	19364.2	14771	3756.51	62280.5	39963
A0A0D7LLG9	C. freundii	296469	299064	347369	550998	518171	544551	180314	152576	169214
A0A0D7LLI0	C. freundii	56031.5	75488.8	58258	197411	199754	179546	7339.84	37979.6	36162.4
A0A0D7LLI4	C. freundii	80574.6	83766.3	68836.8	128117	156111	153265	53039.3	40845.4	36044.7
A0A0D7LLJ1	C. freundii	378361	359254	375593	837649	850650	878668	136847	137216	126338
A0A0D7LLJ5	C. freundii		957.951	1108.31	3101.54	4481.58	4672.72		#NUM!	#NUM!
A0A0D7LLK6;A0A0H3FMN1;A0A263VQX8;A6TGZ7;Q8X5T7;Q9HZ06	C. freundii;K. aerogenes;E. asburiae;K. pneumoniae;E. coli;P. aeruginosa				16833.3		2389.88	21855	18976.8	#NUM!
A0A0D7LLK7	C. freundii	52668.1	45943.2	52272.8	165484	161654	160989	21068.3	#NUM!	11053.5
A0A0D7LLL2	C. freundii	99391.5	99844.1	101318	136469	127314	136588	60531.7	51685.6	53258.5
A0A0D7LLL7	C. freundii	318515	347692	539879	2300280	1.93521e+06	2.1803e+06	201339	98880
A0A0D7LLM5	C. freundii	110497	101799	89777.6	284624	284528	251228	30648.4	50550.7	#NUM!
A0A0D7LLN7	C. freundii	341496	339016	322819	478518	509900	535334	196741	209781	180019
A0A0D7LLP2	C. freundii	142066	221636	185725	231961	263284	289154
A0A0D7LLP7	C. freundii	3269.12			14546.7	13630.6	10591
A0A0D7LLQ7	C. freundii	69362.2	74256.2	80352.4	125257	127795	153446	89153.1	98215.8	96575.3
A0A0D7LLS8	C. freundii	5396522	5.40439e+06	5259069	8702301	8598089	8591558	3.82272e+06	3.75062e+06	3.45883e+06
A0A0D7LLS9	C. freundii	126381	36007	130301	298109	190538	213887	85245.9	145251	117501
A0A0D7LLT4	C. freundii		#NUM!	#NUM!	28437.2	22869.8	19920.1	#NUM!		4939.03
A0A0D7LLT8	C. freundii	75840.8	79037.2	76202.6	34708.9	68266.8	41828.6			15225.6
A0A0D7LLU1	C. freundii	720205	731245	768967	1.92374e+06	1757580	1926456	417553	380310	487080
A0A0D7LLW1	C. freundii	53946.3	47921.1	57806.3	69638.6	68036.2	68856.5	26948.5	28887.3	33232.6
A0A0D7LLX8	C. freundii	671580	704182	683937	717488	698715	706811	506226	501728	498765
A0A0D7LLY0	C. freundii	125207	117471	147073	314341	289835	261370	70908.9	85154.4	66838.7
A0A0D7LLZ4	C. freundii	45709.1	36050.7	32131.7	20277.4	46037.4	36550.1	12674.8	17955.4	24735.3
A0A0D7LM13	C. freundii	103063	105555	89250.4	321100	276660	372928	61242.8	63325.9	89863.9
A0A0D7LM30	C. freundii	22772.2	2153.32	4491.02	49878.8	27082	34898.3	7326.66
A0A0D7LM41	C. freundii	52092.9	58742	59140.5	81580.9	79718.7	75360.4	21839	20905.1	22906.7
A0A0D7LM51	C. freundii	42945	43315.6	44311.6	140576	98409.1	114580	12528.1	7666.33	11241.6
A0A0D7LM70	C. freundii	6.94082e+06	6.63235e+06	6.72144e+06	7028112	6.99193e+06	6840845	4676735	4.69753e+06	4774312
A0A0D7LM71	C. freundii			42169.7	129020	115533	121243
A0A0D7LM76;A0A0H3FWM4	C. freundii;K. aerogenes	1.02625e+06	974505	1.02504e+06	828737	760998	824434	748833	771356	734311
A0A0D7LM83	C. freundii	227604	217041	213646	502446	492667	499832	70352.5	79497.1	70246.7
A0A0D7LM84	C. freundii	312880	310919	305214	325295	287072	265792	197732	193465	191732
A0A0D7LM85	C. freundii		10595.1	6187.66	34296.4	54741.8	44379.7		#NUM!	8248.08
A0A0D7LM94	C. freundii	2443136	2.55805e+06	2433284	3414946	3412065	3.60177e+06	1.75038e+06	1675130	1.67896e+06
A0A0D7LM96	C. freundii	49255.7	40332.9	37463.7	130535	131885	135540
A0A0D7LM97;A0A0H3JJ32	C. freundii;E. coli		20846.5	10198.8	38850		21581.8
A0A0D7LMA7	C. freundii				47282.5	36305.3	124403
A0A0D7LMC4;A0A0F1RR65	C. freundii;E. asburiae	30413.3	34200.7	29116.3	36750.5	35944.6	37068.6	29610.7	23979.3	21765.6
A0A0D7LMC6	C. freundii	100.009	13949.9	39883		19825.9	40549.7
A0A0D7LMF8	C. freundii	243346	273128	259617	736745	688338	599961	104618	120532	138939
A0A0D7LMF9	C. freundii	218288	230897	207071	537405	532569	571359	90167.1	135710	154479
A0A0D7LMG0;Q8XA63	C. freundii;E. coli			40992.7	76603.1	121586	67797
A0A0D7LMG8	C. freundii	144870	85007	126608	193994	194536	136462	45049.3	69244.8	36040.7
A0A0D7LMH8	C. freundii		#NUM!		19731.1	23460.3	5524.14
A0A0D7LMI0	C. freundii	273401	212223	239299	354883	303900	328518	127572	150310	59086.7
A0A0D7LMK2	C. freundii	57153.4	74416	55650.9	216063	205380	203972
A0A0D7LMN2;A0A0F3ZGR1;A0A0H3FNV0;A6T4N9;P0A727	C. freundii;E. asburiae;K. aerogenes;K. pneumoniae;E. coli	182507	168795	164916	182043	158908	139913	95649.1	136719	86398.7
A0A0D7LMN3;A0A0H3FRI5;A6T4F8;P0A7U9	C. freundii;K. aerogenes;K. pneumoniae;E. coli	21315614	19782520	18645176	26066244	24844502	24050284	16720067	17369056	13614151
A0A0D7LMR0	C. freundii	643157	176791	230021	231926	173717	173885	81560.8	53283.4	99226.9
A0A0D7LMR1	C. freundii	224627	208441	196641	545720	591998	464632	38056.1	100051	60103.5
A0A0D7LMR3;A0A0D9J5S9	C. freundii;E. asburiae	73628.7		35841.6	34768.9	236241		57249.6	334791
A0A0D7LMT2	C. freundii	119804	101697	112436	142027	144876	155231	78142.8	73872.5	76520.4
A0A0D7LMT8	C. freundii	79567.1	76010.7	103544	71717.7	73970.7	88783.6	50343.8	31933.1	29077.6
A0A0D7LMW0	C. freundii	546597	573291	585251	623259	597677	623709	416547	401816	453836
A0A0D7LMW3	C. freundii				16771.6	4890.97	5268.2
A0A0D7LMW8	C. freundii	67800.4	78766.4	44652.4	265367	218422	248853	32084.4	36916.8	30532.7
A0A0D7LN14;P0A9W2	C. freundii;E. coli	80005.4	70609.9	60422.9	180252	138582	128909	331925
A0A0D7LN30	C. freundii	411999	571983	567689	806174	719442	702396	266000	361954	312528
A0A0D7LN49	C. freundii	6.60749e+06	6418354	6577942	12943004	13108977	13379694	4.36333e+06	4.27812e+06	4.25423e+06
A0A0D7LN65	C. freundii				8916.5	6489.86	9757.56
A0A0D7LN87	C. freundii	116005	122507	107139	414833	451738	394329	36217.4	25057.8	20801.7
A0A0D7LN99	C. freundii	184774	145764	94492.5	301562	181767	272496	56938.1	51408.9	38819.6
A0A0D7LNA1	C. freundii	421418	426583	434010	1.17769e+06	1.1869e+06	1.28308e+06	226473	224908	225111
A0A0D7LNA4	C. freundii	290056	65018.6	65347.7	29169.8	38641.3	37736.1		75345.9
A0A0D7LNC0	C. freundii	5.35708e+06	5.07502e+06	5.36801e+06	6637008	6.22992e+06	6.728e+06	3.61094e+06	3.34046e+06	3.35161e+06
A0A0D7LNC7	C. freundii	222396	170346	189829	405855	390332	373185	78645.4	109545	100777
A0A0D7LND8	C. freundii	375270	341336	340880	653368	668604	591062	230475	193768	207069
A0A0D7LND9	C. freundii	29938.1	57719.7	27426.3	116744	83078.1	83414.8	28332.6	7327.51	3039.98
A0A0D7LNE0	C. freundii	101138	137148	78102.6	305856	270868	268643		32436.7	30708.5
A0A0D7LNF6	C. freundii				26889	19919.5	6668.83
A0A0D7LNJ8	C. freundii	58107.5	56255.4	108739	370860	395422	347088	41770.9	73603.3	37846.5
A0A0D7LNK9	C. freundii	19338532	20419890	21128930	15943193	15450717	14652944	10724783	12834164	12511322
A0A0D7LNL0	C. freundii	43693.5	45019.7	32507.2	38357.5	47228.5	35895.6	9105.04
A0A0D7LNQ0	C. freundii	53053.8	42901.5	55666	74601.3	79671	73959			54218.9
A0A0D7LNQ4	C. freundii	534559	550247	534575	770709	673966	622732	202645	209536	229225
A0A0D7LNQ6	C. freundii	65717.9	155230	87232	232322	186803	186502	24018.6	30730.9
A0A0D7LNR2	C. freundii	6293.69	734.662	1772.34	11604	13251	14392.8	#NUM!	#NUM!	#NUM!
A0A0D7LNR5	C. freundii	7708.55
A0A0D7LNR8	C. freundii	146641	134132	119217	277330	273342	271883	93582.9	88712.2	52035.9
A0A0D7LNS9;A0A263VZ91;Q7DBF6;Q8X4R4	C. freundii;E. asburiae;E. coli;E. coli	27047.6	40185.7	30109.9	230294	185435	168257
A0A0D7LNT4;Q8X7P2	C. freundii;E. coli	96764.3	31736.9	97751.4
A0A0D7LNT5	C. freundii	12011	29406.5		45570.6	11608.7	43743.6		16152.6
A0A0D7LNT8	C. freundii	98368.8	97140.7	85706	107538	94956.5	99871.5	58101.5	42394.4	23792.9
A0A0D7LNU0	C. freundii	756172	743629	785607	1.53856e+06	1.67582e+06	1.58636e+06	432033	452331	424085
A0A0D7LNU1	C. freundii	478210	459179	449214	595200	577536	616787	218651	198907	240297
A0A0D7LNV3	C. freundii	30002.4		35522.1	15705.1		8823.18
A0A0D7LNV9	C. freundii		17784.9	22579.1	105299	96006.9	150974
A0A0D7LNW3	C. freundii		3576.21	3179.53						3819.63
A0A0D7LNX1;A0A0F1RG08;A0A0H3FSK0;A6T5D9	C. freundii;E. asburiae;K. aerogenes;K. pneumoniae	3.30016e+06	3.29942e+06	3.00636e+06	3.62451e+06	3.48948e+06	3459322	2.47402e+06	2.52183e+06	2.65489e+06
A0A0D7LNY5	C. freundii	8853.7	68580.8	263205	66918.5	67969.9	103710
A0A0D7LNY9	C. freundii	244024
A0A0D7LNZ1	C. freundii	729209	749382	835800	725964	777109	858507	491427	494139	456501
A0A0D7LNZ6	C. freundii	557008	492339	495284	762228	753145	777870	317246	335510	330992
A0A0D7LNZ9	C. freundii				40948.8	64661.8	46225
A0A0D7LP11	C. freundii	473271	512333	538818	568048	545224	577316	455714	403184	294800
A0A0D7LP27	C. freundii	5.59651e+06	5.66459e+06	5801681	6444241	6.6871e+06	6.72393e+06	4.00383e+06	4.0189e+06	3924231
A0A0D7LP36	C. freundii	22840.6			62879.2	87327.9	55020.8
A0A0D7LP73;A0A0H3FTH5;A0A263VVX2;A6T6V1;Q8X6R1	C. freundii;K. aerogenes;E. asburiae;K. pneumoniae;E. coli	58470.6			92471.9	58877.5	77409	317174	325625	292540
A0A0D7LP75	C. freundii	482823	488412	488091	740785	767004	782089	359675	357845	326390
A0A0D7LP77	C. freundii	34507.7	38428.1	34602	71124.2	65171.4	73077.8	24019.1	24490.8
A0A0D7LP93	C. freundii	65369.7		92987.5	161740	104493	261735
A0A0D7LP99	C. freundii	209451	188879	199515	355660	370127	352617	134911	115708	112657
A0A0D7LPA6;A0A0H3FQM9;A0A263VVZ2;A6T6U3	C. freundii;K. aerogenes;E. asburiae;K. pneumoniae	70149.5	69952.6	79601.3	54273.9	48560.4	53556	36870.2	40143.3	60139.3
A0A0D7LPD5	C. freundii				61096.8	39859	40895.2
A0A0D7LPF4	C. freundii	478820	560052	559075	689570	656439	669731	263543	263448	304156
A0A0D7LPG2	C. freundii	216604	223443	233642	131601	146549	139687	159627	161778	162074
A0A0D7LPH1	C. freundii	1.33064e+06	1.34933e+06	1.29837e+06	2624521	2.56709e+06	2.58325e+06	828767	899984	877028
A0A0D7LPI0	C. freundii	219066	247885	252753	272081	263853	260896	206660	177823	194322
A0A0D7LPI5	C. freundii				108470	103660	40052.4
A0A0D7LPJ1	C. freundii	277898	292046	300898	429621	383656	437470	157441	172874	170043
A0A0D7LPJ3	C. freundii	152613	172087	164869	163661	167612	174481	45351.1	49911.1	35998.9
A0A0D7LPJ4	C. freundii	212642	9.91413	71940.2	141526	147322	171828			45969.4
A0A0D7LPL1	C. freundii	584466	650221	544156	1139285	1.13355e+06	1.19027e+06	214396	201927	176905
A0A0D7LPL4	C. freundii	6.68929e+06	6190460	6126872	8.31898e+06	7.63603e+06	19299136	3.57297e+06	3.76285e+06	3.79679e+06
A0A0D7LPL8	C. freundii			17283.4	6454.97	18659.6	12394.3
A0A0D7LPM4;A0A0F0UWJ1;A0A0H3FT10;A6T6F1;Q8X9A9	C. freundii;E. asburiae;K. aerogenes;K. pneumoniae;E. coli	110938		84827.5	161818		83384.9
A0A0D7LPN1	C. freundii	7802.19			10816.9	7130.78	29315.1
A0A0D7LPP0	C. freundii	214901	220836	211536	210188	203284	204246	163672	144427	161447
A0A0D7LPQ0	C. freundii	337842	352580	286749	627343	526513	602752	135325	160784	173364
A0A0D7LPS4	C. freundii	269491	294550	311812	333016	367148	356215	169813	142671	165602
A0A0D7LPT8	C. freundii	28138.9			54172.1	57338.1	55171.4	44009.4
A0A0D7LPV3	C. freundii	9216.15	12407.3	6667.85	11393.8	23441.5	28119
A0A0D7LPV4;A0A0H3FQE8;A0A263VX28;A6T6P6;Q8X7X9	C. freundii;K. aerogenes;E. asburiae;K. pneumoniae;E. coli		106220	3540.14	78601.9	75373.9	77856.6	363701	35299.2
A0A0D7LPV5	C. freundii	471642	356679	368608	161765	217451	176936	110531	109743	121468
A0A0D7LPW0	C. freundii	1192306	1.12031e+06	1.10093e+06	2389143	2.46087e+06	2430596	748818	741388	701090
A0A0D7LPW8	C. freundii	703741	508348	591505	984608	798056	787906	331627	289071	299964
A0A0D7LPY7	C. freundii	206495	207716	184755	549299	480961	507239	113804	105873	117114
A0A0D7LQ03	C. freundii	1054760	1.05554e+06	1.02942e+06	1.52977e+06	1.59689e+06	1.55065e+06	516551	548450	563843
A0A0D7LQ12	C. freundii	473933	463731	478047	751944	651438	710961	359568	286700	285032
A0A0D7LQ18	C. freundii	137240	237162	226871	343816	183858	182033	60683	52424.5	85800
A0A0D7LQ23	C. freundii	21335.4	18944.8	20404.5	61924.8	63893.1	79113.4
A0A0D7LQ29	C. freundii	4782697	4751620	4673256	5.53905e+06	5610716	5.50293e+06	3184325	3.35984e+06	3.342e+06
A0A0D7LQ32	C. freundii	181560	176627	154177	258686	216755	253438	68688.5	73260.4	56047.5
A0A0D7LQ39	C. freundii	35732	43554.4	38194.6	84698.2	98414.9	176971	27579.6	33778.4	20757.8
A0A0D7LQ40	C. freundii		#NUM!	16833.5			34912.1
A0A0D7LQ45	C. freundii	94943.8	85728.2	82734.5	194487	191538	174260	47184	39507.4	31236.7
A0A0D7LQ50	C. freundii	29235.4	58145.7	27121.1	122176	127577	122703	20765.9		15469.2
A0A0D7LQ53	C. freundii	1.61302e+06	1.56558e+06	1.64033e+06	3.74369e+06	4280038	2218101	1.39003e+06	1185555	1.39642e+06
A0A0D7LQ79	C. freundii	62261.9	54370.5	29006.1	151278	139941	139086	39907.4	30245.5	25509.8
A0A0D7LQ85	C. freundii	148904	#NUM!		47316	51388.2	63230.7
A0A0D7LQ88;A0A0H3FTE8;A6T695;P0ABG8	C. freundii;K. aerogenes;K. pneumoniae;E. coli	91510.2	91871.9	100701	120469	106247	39529	46239	45533.5
A0A0D7LQ89	C. freundii				30243.5	25730.8	32498.8
A0A0D7LQA2	C. freundii	58709.2	57018.1	56293.3	147190	148214	154806	31974.1	32340.4	24586.6
A0A0D7LQA5;P0AE75	C. freundii;E. coli	373575	300620	306732	594842	571097	103892	118827	117893	123873
A0A0D7LQA6	C. freundii	354560	826064	279904	813083	715927	721848	213213		133315
A0A0D7LQA8	C. freundii	93450.6	80443.9	96219.7	219557	262768	267581	26038.4	35763.3	30029.3
A0A0D7LQB0	C. freundii	146771	122887	146718	473542	427898	462597	58074.9	58280.9	62847.8
A0A0D7LQB3	C. freundii	202646	178932	191509	283058	232023	241292	111956	61456.1	103742
A0A0D7LQE7	C. freundii	760088	733174	757691	863603	863595	809136	435467	431636	453107
A0A0D7LQG5	C. freundii	55667.8	11421.5		62539.7	89993	71365.6		57046.2
A0A0D7LQH2	C. freundii	598095	764132	601110	1.79348e+06	1.81252e+06	1.49142e+06	380555	434547	204284
A0A0D7LQH9	C. freundii	707418	771162	656317	2.33622e+06	2.21632e+06	2.25802e+06	329511	346449	302228
A0A0D7LQI9	C. freundii	23189.2		18560.1	64916.3	81357.8	39958.4		9643.09	13761.4
A0A0D7LQJ2;A0A0H3FQP6;A0A263VNB2;A6T6Z7;P0AC25	C. freundii;K. aerogenes;E. asburiae;K. pneumoniae;E. coli	243292	126166	134163	84026.5		119448		165026
A0A0D7LQL1	C. freundii	69953.4	147201	92797.2	342331	423254	338037	26183.1	57633.2	20779.9
A0A0D7LQL5	C. freundii	1.47373e+06	1541443	1.58226e+06	4359668	4.22257e+06	4276657	1.04644e+06	937923	1.01138e+06
A0A0D7LQN4	C. freundii	41683576	40314644	39944640	93961936	92889920	93817864	25301590	24323354	25286704
A0A0D7LQP1	C. freundii				91370.3
A0A0D7LQP5	C. freundii	237163	242454	188532	332744	337407	393937	132911	161141	156879
A0A0D7LQQ9	C. freundii		1725.65		2806.02	8123.63	2892.43	1052.2
A0A0D7LQR2	C. freundii	337597	328121	339701	506581	504099	520506	210474	242133	279392
A0A0D7LQS4	C. freundii	5702.05	5993.87	3158.88	12556	15491.6	14794.8
A0A0D7LQS8	C. freundii	128978	134876	135920	431785	496156	395543	91667.3	64896	94700.1
A0A0D7LQU5;A0A0H3FQT8;Q8XDG1	C. freundii;K. aerogenes;E. coli	648758	638862	674412	720431	667488	639038	371231	423857	432205
A0A0D7LQU7;A0A0H3FQX3;A0A263VT79;A6T765;J7SL04;P0AB22	C. freundii;K. aerogenes;E. asburiae;K. pneumoniae;M. morganii;E. coli	454635	389850	284842	286409
A0A0D7LQU8	C. freundii	541163	512010	465047	1.3e+06	1.18651e+06	1.25583e+06	171105	200055	116369
A0A0D7LQU9	C. freundii	10723.3	78039.2	11481	38245	142829	98613.9
A0A0D7LQV4	C. freundii	166224	94217.7	177321	486256	435018	431799	81687.8		88446.7
A0A0D7LQV7;A0A0H3FYK7;A0A263VXT2;A6TB62;P0ABG0	C. freundii;K. aerogenes;E. asburiae;K. pneumoniae;E. coli	31347.8	34128.7	45415.3	6046.33	82466.5				15324.9
A0A0D7LQV8	C. freundii	52866688	9844.8	10070.9	9385.97	3311.51	5027.17	#NUM!
A0A0D7LQW5	C. freundii	27724.4	28432.8	25850.8	25385	22724.7	24576.9	10278.3	12202.8	11976.4
A0A0D7LQY1	C. freundii	9188.24				6153.88
A0A0D7LQY5	C. freundii	#NUM!	235816	281205	50122.4	56373.5	115010		32082.3
A0A0D7LQZ9	C. freundii	#NUM!	11380.3	14836.5	31947.6	41847.9	21492.5
A0A0D7LR04	C. freundii	366502	399259	373871	1.15028e+06	1092504	1.14697e+06	178290	168445	161799
A0A0D7LR09	C. freundii	24107.7	24105.9	21195.8	62763.6	43340.9	58203.5			17480.6
A0A0D7LR33	C. freundii	16080.6		42050.7	10823.7	24182.8	54753
A0A0D7LR34	C. freundii				42428.1	17612.9	29382.4
A0A0D7LR39	C. freundii	74513	67292.6	59107.4	46396.8	76603.5	119317	24859.8	34066.5	38209.3
A0A0D7LR49;A0A4S2WIN7	C. freundii	1.82963e+06	1.82248e+06	1.93971e+06	4620491	4.80778e+06	4611133	929426	993104	1.01726e+06
A0A0D7LR52	C. freundii					15786.2
A0A0D7LR54	C. freundii	74936.7	99769.9	79415.4	216086	221897	232320	15249.6		7498.08
A0A0D7LR61;A0A0H3FMM0;A0A263VSM9;A6TF75;P0AD98	C. freundii;K. aerogenes;E. asburiae;K. pneumoniae;E. coli	65251.1	44040.5	12929.2	114220	101574	98117		23951.8
A0A0D7LR67	C. freundii	25299.1	34844	23237.5	67141	61872.4	65093.8	11834.2	13293.5	14748
A0A0D7LR76	C. freundii	20115.9	15028.3	12863.2	11452.3	12893.9	17385.8	3202.68
A0A0D7LR81	C. freundii					70359.4	33429.4
A0A0D7LR82;Q8XCG9	C. freundii;E. coli	#NUM!			17777.1	25545.8	8795.05		6733.8
A0A0D7LR83	C. freundii	#NUM!		#NUM!	#NUM!	1.24735	1
A0A0D7LR89	C. freundii	27150.9	16233.9	8438.83	32861.9	35578.3	35823.7			16833.6
A0A0D7LR98	C. freundii	#NUM!	#NUM!		7089.86	2547.92	8439.64
A0A0D7LR99	C. freundii		12643.1	15855.5	29892.7	26874.2	41806.8
A0A0D7LRA5	C. freundii	103119	99142.4	59553.2	250245	257290	257705	120045	53488.1	43336.7
A0A0D7LRA9	C. freundii	98201	61480	69129.2	103276	91017.8	97087.9	22971.7		#NUM!
A0A0D7LRB0	C. freundii			409759	87308.9	123953	738472		319329
A0A0D7LRB3	C. freundii	1.80727e+06	1.81634e+06	1.8484e+06	2.00451e+06	2014641	2.0023e+06	1.24485e+06	1.26014e+06	1.27115e+06
A0A0D7LRB4	C. freundii	148583	81183.3	86356.7	350596	302701	285454	174980
A0A0D7LRB7	C. freundii				25849.1	4270.48			62174.4
A0A0D7LRC2	C. freundii	100047	10635.7	86001.4	287422	253402	271770		31286.4	18591.7
A0A0D7LRC4	C. freundii	658985	630721	603922	1.07446e+06	1.2958e+06	1.19896e+06	439400	403530	446975
A0A0D7LRC6	C. freundii	221692	165433	214011	479236	503398	505917	102581	97525.3	91906.9
A0A0D7LRD1	C. freundii		41100.7	55336.7	112225	81272.9	106457	18573.8
A0A0D7LRD7;A0A0F3ZSV2;A0A0H3FMH2;A6TF29;P64274	C. freundii;E. asburiae;K. aerogenes;K. pneumoniae;E. coli	165843	183595	173909	221313	194619	218950	129391	111727	152988
A0A0D7LRE2	C. freundii	236175	240161	229304	631718	628990	646244	138235	144095	137226
A0A0D7LRG4	C. freundii	516171	568022	499685	613604	674013	647415	336722	290261	329303
A0A0D7LRH2	C. freundii	73799	42206.9	82329.5	131450	109562	118176	14786.4	27957.5	27947
A0A0D7LRH4	C. freundii					34900	58521.4
A0A0D7LRH5	C. freundii			#NUM!	15745.8	9323.64	21381.5		#NUM!
A0A0D7LRI5	C. freundii	149116	130883	136559	147489	143999	158565	89784.4	75590.8	82312.6
A0A0D7LRK1	C. freundii	19042.1			42406.2	10133	75882.3
A0A0D7LRK3	C. freundii	56972.8	44228.9	45988.9	132891	123694	107223	28675.9	29004.1	24393.4
A0A0D7LRL0	C. freundii	197306	193032	194589	318399	320337	288922	141810	149395	128364
A0A0D7LRN0	C. freundii				48442.5	34451.6	38874.5
A0A0D7LRQ4	C. freundii	114074		11646302		36323.9	32287.4
A0A0D7LRR1	C. freundii	57085.6	64741.8	41577.2	133256	138387	137185	4122.23	15651.2	28465.9
A0A0D7LRS4	C. freundii	346644	331236	353924	470643	505855	423428	231052	228447	235659
A0A0D7LRV6	C. freundii	77417.8	80907.5	77085	223032	201339	207886	46750.9	37775	36834.9
A0A0D7LRX6;P0ADX3	C. freundii;E. coli	210566	240189	193872	213461	213455	169388	81983.9	101961	89524.2
A0A0D7LRX7	C. freundii	124045	128453	100589	279138	334839	286481	71586.8	79150.6	74513.5
A0A0D7LRX8	C. freundii	44602.1	29733.8	39977.1	63352.1	80151.1	58372.7	6018.77	541.717	2802.11
A0A0D7LRY2	C. freundii	867931	807832	886067	742949	782130	738122	421966	429477	447969
A0A0D7LRZ6	C. freundii	324560	377518	341115	808082	826454	768241	231964	156439	181729
A0A0D7LRZ8;P0ADB2	C. freundii;E. coli	561495	504544	521236	1.17541e+06	1.30467e+06	1.32988e+06	347798	251666	286299
A0A0D7LS38;P69830	C. freundii;E. coli	38644.2	0.508061		44900	83830.7	80752.6		11356
A0A0D7LS48	C. freundii	619953	613137	648148	3.7127e+06	3.68208e+06	3341680	1.94755e+06	1.84524e+06	1.957e+06
A0A0D7LS69	C. freundii	36456.3	46039.9	49314.7	27771.6	32360.8	31337.9	40897	43920.1	63345.1
A0A0D7LS71	C. freundii	63854.5	51589.7	102970	230126	248635	285112	61020.2	52117.4	58379
A0A0D7LSA1	C. freundii	200611	169243	212323	681068	546448	521649	142570	148470	145576
A0A0D7LSB1;P0AAG4	C. freundii;E. coli	12786.5	21154.8	16086.5	27249.5	34239	41047.5	90077.3	152279	119876
A0A0D7LSB3	C. freundii	8.03803e+06	7666343	8.10945e+06	9542073	10455093	9160419	5131885	4.86078e+06	5.40136e+06
A0A0D7LSC4	C. freundii	6836.2	6887.46			57784.2	1.07275
A0A0D7LSC5	C. freundii	5886.9	4886.9	5085.86	39229.5	29696.2	53012.8
A0A0D7LSF3	C. freundii	905184	866318	903866	1469016	1.41404e+06	1.4447e+06	464012	565895	458607
A0A0D7LSF7	C. freundii	2864760	2.87763e+06	2683375	3.39477e+06	3409835	3.33018e+06	1.93034e+06	2.00967e+06	1.98097e+06
A0A0D7LSN7	C. freundii	2.79045e+06	2.5455e+06	2.74174e+06	6817222	6.77973e+06	7331171	1.67707e+06	1.6996e+06	1.74267e+06
A0A0D7LSQ9	C. freundii	243722	293779	263285	340781	411571	361978	166068	188923	147279
A0A0D7LSS2	C. freundii	23986.3	16468.7	25224.2	113294	88858.7	78429	24832.5	11420.6
A0A0D7LSS9	C. freundii					13149.9
A0A0D7LSV8	C. freundii	116826	527831	100290	367215	161772	308886	218135	71068.1	#NUM!
A0A0D7LSW8	C. freundii	1.33698e+06	1294684	1317821	1.24122e+06	1.11699e+06	1415847	1.06859e+06	907571	886636
A0A0D7LSX4	C. freundii	67521.2	76210.8	66449	226935	225320	230796	27201.7	54841.2	48260.1
A0A0D7LSY3	C. freundii	31589.3	23888.8	32241.6	67844.4	68471.8	67560.5	8498.71	3703.36	8792.81
A0A0D7LSY6	C. freundii	730013	658376	717850	1.71996e+06	1.65099e+06	1677591	382493	386094	387680
A0A0D7LSZ4	C. freundii				23334.8	17036	16559	205744	171622	229294
A0A0D7LSZ5	C. freundii	37804.6	78746.9	53351.7	154736	193928	207785	69649.5	70896.9	43555.5
A0A0D7LT12	C. freundii	143565	139171	204312	235056	178070	164626	83250.9	89733.5	44740.7
A0A0D7LT21;A0A0H3FYL9;A0A263VRS2;A6T750	C. freundii;K. aerogenes;E. asburiae;K. pneumoniae	36413.6	48834	41627.8	44420.9	39535.5	37848.7	27712.7	28031.2	33089.8
A0A0D7LT25	C. freundii	47093.2	50802.1	46795.6	68073.1	45023	59456	21831.5	33782.1	26345.2
A0A0D7LT27	C. freundii	2.38595e+06	2.42409e+06	2.4506e+06	2.43994e+06	2.52207e+06	2437390	1.62093e+06	1558883	1.70942e+06
A0A0D7LT33	C. freundii	133770	127161	153352	209144	223437	213550	75923.3	61303.3	68750.2
A0A0D7LT36;A0A0H3FW74;A6T8U3	C. freundii;K. aerogenes;K. pneumoniae	87903.9	92980.9	111983	148258	174364	148137	79744.7	64125.7	52028.7
A0A0D7LT38	C. freundii		#NUM!	6186.66	24082.6	30412.8	33679.9		#NUM!
A0A0D7LT46	C. freundii	3163.9			12953.4	25001.3	42718.5
A0A0D7LT56	C. freundii	185719	174428	176474	601252	614869	595675	84193.4	110049	61510
A0A0D7LT57	C. freundii	21078.4	26135.9	8109.08	105211	30461	26604.7
A0A0D7LT61	C. freundii	526222	516319	533977	1112708	1.04371e+06	1.06047e+06	277934	285866	282668
A0A0D7LT90	C. freundii	1.01169e+06	988044	953643	1283468	1.31489e+06	1.40705e+06	525626	607628	605153
A0A0D7LT99	C. freundii	40261	32154.4	13861.2	68141.6	61645.5	77604.5		5804.73
A0A0D7LTA0	C. freundii	177508	143232	165131	480995	450885	472389	48631	75254.3	80654.8
A0A0D7LTA2	C. freundii				7598.77	1.85243
A0A0D7LTA3	C. freundii	119577	101768	122655	372447	385823	289572	96820.3	71845	59639.2
A0A0D7LTB6	C. freundii	353745	397769	377989	418929	495128	415636	260786	79557.3	247417
A0A0D7LTB9	C. freundii				409327	589500	634457
A0A0D7LTC0	C. freundii	50339.3	38102	32507.1	188978	154072	168129		16914.1
A0A0D7LTC7	C. freundii	78944.3	70560.6	64828.1	174003	194741	187639	53714	17543.2	48785.2
A0A0D7LTD2	C. freundii	2.32672e+06	2370379	2.31403e+06	2.06079e+06	2.05473e+06	2.14305e+06	1.64377e+06	1.64888e+06	1.63406e+06
A0A0D7LTE3;A0A263VVX3;A6TES5;Q8X9B1	C. freundii;E. asburiae;K. pneumoniae;E. coli	115924	107831	110103	180260	166355	158528	46323.1	62870	74495.6
A0A0D7LTF0;A0A0F1K1Z0;P0AG49	C. freundii;E. asburiae;E. coli	32843686	32910694	33932372	45613436	44281940	42475168	20505742	20722522	20539958
A0A0D7LTF6	C. freundii				74968.9	92753.6	88116.8
A0A0D7LTG5	C. freundii	129249	112188	110916	194382	182599	188963	48563.8	61567	77320.2
A0A0D7LTG6	C. freundii	104508	112990	101087	81634.2	95409.7	65922.5	16448.1	47898.7	47505.6
A0A0D7LTH0	C. freundii	8343.4	7416.44	10082.6	12843.3	19861.1	24148.8			3686.92
A0A0D7LTM0	C. freundii	88660.3	96538.7	92917.1	243165	240830	200637	46139.7	44803.3	52670.8
A0A0D7LTS8	C. freundii		17337.5	2.00339	92313	69712.2	74674.1	#NUM!	10177.8
A0A0D7LTT6	C. freundii				5428.2		4196.6
A0A0D7LTV3;A0A0H3JM80	C. freundii;E. coli					120416	69153
A0A0D7LTW1	C. freundii	25128.7	25744.2	23590	104526	105038	99092.1	24455.5	38168.3	34821.7
A0A0D7LTX9	C. freundii	678558	715255	694804	909638	872906	782066	420730	377861	373837
A0A0D7LTZ0;Q8XE00	C. freundii;E. coli	139144	68956.6	154258	202471	140784	164533	54371.4		94451.3
A0A0D7LU00	C. freundii	6608.8	31932.6	11793.2	10459.5	43727.7	60747.8	#NUM!	#NUM!	#NUM!
A0A0D7LU01	C. freundii	59133.1	60895.6	29240.5	170595	147631	143882	12980	23613.6	21669.5
A0A0D7LU05	C. freundii		97062	306547	27845.7	88887.5	130241		142960
A0A0D7LU23	C. freundii	2.16669e+06	2.1568e+06	2.1608e+06	2.47937e+06	2.35231e+06	2.52578e+06	1.34296e+06	1.32154e+06	1251486
A0A0D7LU30	C. freundii				84856.7	37698.4	50679.6
A0A0D7LU33	C. freundii	105078	123078	93501.4	112194	114763	105325	31674	26737.8	64061.5
A0A0D7LU42	C. freundii	790662	864167	852948	1081534	1.11422e+06	1.10196e+06	690985	656712	668386
A0A0D7LU45	C. freundii	1.47323e+06	1.49728e+06	1.43979e+06	1.48556e+06	1.57856e+06	1.63752e+06	1.04116e+06	996701	1.06046e+06
A0A0D7LU48	C. freundii				67730.2	26406.5	70231.5
A0A0D7LU58	C. freundii	418100	427734	433538	407779	429657	425218	198839	194699	217448
A0A0D7LU66	C. freundii	233680			36237.8	16495.6	82680.3
A0A0D7LU71;P0AFU1	C. freundii;E. coli	26841.2	38039.4	22163.4	9287.74	19266.7	44425.6
A0A0D7LU73;A0A0H3FVK0	C. freundii;K. aerogenes	139696	118720	154465	400392	388961	422753	160586	150473	132732
A0A0D7LU75	C. freundii	184086	175680	164043	367764	341824	313892	94112.3	59702	89937.3
A0A0D7LU80	C. freundii				10905.6		18997.7
A0A0D7LU92	C. freundii						3972.61
A0A0D7LU95	C. freundii	6145651	6129413	6.08753e+06	7.7022e+06	7774360	7841182	3.74118e+06	3749752	3.81995e+06
A0A0D7LU99	C. freundii	87496	85932.8	73683.9	122300	156922	146067	23603	33120.8	18349.1
A0A0D7LUA7;Q8XCP2	C. freundii;E. coli					36854.2	30841.4
A0A0D7LUB9	C. freundii	136557	135994	109565	301196	283334	324228	30197.6	22861.7	62247.4
A0A0D7LUD1	C. freundii	393992	350162	415909	498731	564786	593285	277798	237389	254068
A0A0D7LUE0;P0AFE6	C. freundii;E. coli	84493.7	83785.6		137522	126846	141663	39683.2	27173.8	34703.9
A0A0D7LUF0	C. freundii	2955.64	13526.2		30780.7	19071.4	13039
A0A0D7LUF2	C. freundii	35778.3	#NUM!	#NUM!	8332.73	0.89292	1	#NUM!		#NUM!
A0A0D7LUF3	C. freundii	161853	159777	148689	189970	229809	229510	104422	125575	96560.8
A0A0D7LUF6	C. freundii	269518	253121	270386	499442	439048	487231	204011	206972	175763
A0A0D7LUG5	C. freundii	79132.7	199585	195104	184411	126567	211917
A0A0D7LUI2;A0A0H3JCY2	C. freundii;E. coli	218100	211437	161945	136450	141448	87034.9	118712	98938.4	110427
A0A0D7LUI4	C. freundii	114941	107128	116010	162475	226935	223702	15633.7	68559.2	33265.9
A0A0D7LUI7	C. freundii	7424.79	5953.85	18561.1	35678.9	57209.9	46097.4
A0A0D7LUJ7	C. freundii	95880.6	103573	86200.3	119540	121788	133422	39866.1	51413.5	53799.5
A0A0D7LUL1	C. freundii					7696.4
A0A0D7LUL5	C. freundii	55384.3	38925.3	48624	114533	105968	105316	23090.2	12595.5	14385.7
A0A0D7LUL6	C. freundii		14773.8	18607.5	41710.1	29266	42352.6
A0A0D7LUL9	C. freundii	8188.43		4057.16	34687	24187.3	30361.1
A0A0D7LUN6	C. freundii	35535.3	24014.8	23668.6	51099	50307.9	99786.6
A0A0D7LUP1	C. freundii	32008.9	36721.8	30140.2	63426.5	44234.3	65251.2	17158.6	2749.5	8810.58
A0A0D7LUP3	C. freundii	743732	205197	231980	554504	559947	636344	119782	155218	200698
A0A0D7LUP4	C. freundii	682930	599803	595573	914792	917626	909508	346630	461738	363816
A0A0D7LUQ7	C. freundii	177269	168231	211912	488721	442534	516269	106479	113166	130004
A0A0D7LUQ9	C. freundii		142789	149220	274047	288112	335430	102091	134242	100344
A0A0D7LUR1	C. freundii	140045	133331	138244	297216	299964	276812	106280	78690.6	95391.9
A0A0D7LUS3;Q8X4V7	C. freundii;E. coli	12282.3	14511.6	26392.9	36757.1	34640.8	34806.8	6099.74	#NUM!
A0A0D7LUS6	C. freundii	70674.5	121801	112442	178540	99275.6	169924	43929.5	51671.6	79280.3
A0A0D7LUT7;Q8X8M4	C. freundii;E. coli						41692
A0A0D7LUU9	C. freundii	31464.7	137593	114440	74572.8	67621.1	76009.3	8482.69
A0A0D7LUY1	C. freundii	59130.9	63760.7	47276	181603	185854	193821	33761.1	20688.1	25921.7
A0A0D7LUZ0	C. freundii	2894324	3.10241e+06	2.88756e+06	3.73063e+06	3.6133e+06	3739384	2.3438e+06	2.22861e+06	2.01934e+06
A0A0D7LUZ6;A0A263VQ36;P58164	C. freundii;E. asburiae;E. coli				18455	20085.9	15104.1
A0A0D7LV12	C. freundii	427678	423960	450240	562283	619661	547155	196235	184544	202556
A0A0D7LV14	C. freundii				77342.6	84714.5
A0A0D7LV29	C. freundii	121193	129345	133752	353370	340835	331570	78746.3	79370.7	46958
A0A0D7LV54	C. freundii	194994	210715	286906	188319	267826	210054	159533	215906	226002
A0A0D7LV66	C. freundii		27903.8		#NUM!	20558.6	69127.3
A0A0D7LVA2;P0AEC2	C. freundii;E. coli				27093.6	12241.7	38812.5
A0A0D7LVB7	C. freundii	423420	464407	385267	569383	621330	547220	366201	319656	346692
A0A0D7LVG6;Q8XCQ2	C. freundii;E. coli				11288.1	8447.69
A0A0D7LVG8	C. freundii	208818	191735	192103	192253	177218	194186	91685.3	111046	96476.8
A0A0D7LVI3;A0A263VVE6;P0AFB3	C. freundii;E. asburiae;E. coli	302790	255531	289481	263302	308800	249469	244799	182721	213605
A0A0D7LVI6	C. freundii	19957.6	13378.6	13915.5	58962.5	58783	43390.2	6547.55	3157.56	3885.3
A0A0D7LVK4	C. freundii	226836	235706	258274	425382	476584	595420	158509	210422	216152
A0A0D7LVL7	C. freundii	182469	160841	176810	492295	434776	492089	52108.2	99981.2	130842
A0A0D7LVP4	C. freundii	#NUM!	#NUM!		48496.6	57122.3	80949.3
A0A0D7LVQ3	C. freundii	151546	132523	145982	241978	254453	203119	49199	28863.7	74356.6
A0A0D7LVR9	C. freundii	87332.6	31140.8	103787	294456	280650	250863	54321.6		39774.7
A0A0D7LVU5	C. freundii	20565.2	23741	19255.8	43710.2	85675.3	87869.9
A0A0D7LVX0	C. freundii	16603.4		9107.72	23536.3	30142.1	24110.7	6435.3	8552.28	8148.26
A0A0D7LVZ3	C. freundii	#NUM!	#NUM!	#NUM!	0.931938	1.02285	1
A0A0D7LW05;A0A143HRU6;Q8X4U0	C. freundii;E. asburiae;E. coli		496480	489024	779484	753649		1.97825e+06	2299067	1.85494e+06
A0A0D7LW17	C. freundii	23582.1	17730.9	26109.5	38843.7	60368.8	44331.7
A0A0D7LWA1	C. freundii	55929	45407.9	52721.9	139834	153675	160897	25311.4	26879	16194.3
A0A0D7LWD8	C. freundii	1.97172e+06	1.81045e+06	1.93962e+06	1.51003e+06	1.62264e+06	1.71337e+06	1.45532e+06	1.27566e+06	1.30351e+06
A0A0D7LWE9	C. freundii				54322.7	48788	127434
A0A0D7LWF3	C. freundii			7104.94	50935.5	31969.2	37475.6
A0A0D7LWG1	C. freundii	87897.5	140057	118415	377035	349704	436888	50796.9	21964.5	26156.4
A0A0D7LWG2	C. freundii			#NUM!	49837.6	21916.6	95301.1			30523.5
A0A0D7LWH0	C. freundii		43331.7	36438	116970	194557	149872	10398.9	19390.3	28762.1
A0A0D7LWH2;A0A0H3FYX0;A6TBR4;Q8XE70	C. freundii;K. aerogenes;K. pneumoniae;E. coli	9250.78		19633.9	12633.6	18384.7
A0A0D7LWH8	C. freundii	123462	127498	143122	327028	342499	343366	55699.4	60183.4	48052.4
A0A0D7LWI5;P0ABM3	C. freundii;E. coli			11336.8	41879.4	37836.9	43110.7
A0A0D7LWJ1	C. freundii	687372	640224	716039	1.36024e+06	1.32227e+06	1.37019e+06	355007	345476	344813
A0A0D7LWJ5;A0A263VXR1	C. freundii;E. asburiae				50319.1	24046.4	23031.1		26664.5
A0A0D7LWK2	C. freundii	46783	61994.5	52025.3	155617	155076	172644	32378.2	21660.3	20920.2
A0A0D7LWL7	C. freundii	156056	88845.2	148888	485552	512030	462358	45362.2	56212.1	66860.8
A0A0D7LWL8	C. freundii	128254	130002	122681	340720	332501	368354	45020.7	58148.5	63487.9
A0A0D7LWM7	C. freundii	#NUM!	49103.4	32515.2	#NUM!	30337.9	#NUM!	66612
A0A0D7LWN8	C. freundii				140680	115456	76902.2
A0A0D7LWP1	C. freundii	224593	250689	236846	562255	593487	574870	158182	132589	138072
A0A0D7LWP6	C. freundii	8140391	8483043	8.11237e+06	8.32519e+06	8335002	8490218	5261039	5.36571e+06	5.30263e+06
A0A0D7LWQ3	C. freundii	136112	100336	143256	236203	289048	236083	34320.2	32828.2	19378.4
A0A0D7LWQ4	C. freundii				1	#NUM!	#NUM!
A0A0D7LWQ5	C. freundii	321510	600358	423040	448191	405839	494351	189498	199156	204176
A0A0D7LWR0	C. freundii	21066.7		60592.9		18480.2	24317.3
A0A0D7LWR8	C. freundii	173903	107415	88830.2	315954	304461	302870	46272.5	28039.2	40577.4
A0A0D7LWR9	C. freundii	242109	182258	177305	427902	459741	350804	17469.1	40890.6	39489.8
A0A0D7LWS7	C. freundii	69084.9	63326.4	81414.4	59634.2	77593.8	51552.2	21906.1	17655.8	25975.4
A0A0D7LWT1	C. freundii	373144	423946	449774	605529	622103	538290	235048	250553	241369
A0A0D7LWT4	C. freundii	3077956	3.25831e+06	3.32067e+06	4.39721e+06	4447649	4373984	1.9296e+06	1.81771e+06	1.86013e+06
A0A0D7LWT7	C. freundii	91625.2	118899	74052.3	136294	129474	138888	66480.1	57578.1	43408
A0A0D7LWU0	C. freundii		16312		243447	6370.03	20013.8
A0A0D7LWU1	C. freundii	248481	231200	248111	793979	755746	718595	91743.9	172795	220510
A0A0D7LWV1	C. freundii	71924.5	77175.1	64538.8	187498	148705	164998	36299.9	42991.5	34068.7
A0A0D7LWW4	C. freundii	28311.9	86720.3	52441.1	21589.4	59423.5	47830.5
A0A0D7LWX0	C. freundii				21309.6		5642.98
A0A0D7LWZ3	C. freundii	2.29679e+06	2.24104e+06	2.2434e+06	2733116	2784210	2667091	1.61261e+06	1.87913e+06	1.78822e+06
A0A0D7LX09	C. freundii				108254	98342.2	78521.5		45651.2
A0A0D7LX13	C. freundii			206325	306814	284408	324929	150578	607351	718274
A0A0D7LX16	C. freundii	87405.5	96630.2	108627	94200	162922	96921.7	69580.8	188214	134830
A0A0D7LX25	C. freundii	88306	73859.5	76319	201907	235218	186615	42142.9	36286	44921.9
A0A0D7LX27	C. freundii	549253	570193	538572	993195	1225925	1.8598e+06	317012	581372	248502
A0A0D7LX28	C. freundii	197988	186705	171492	484482	478106	468501	141312	69276.5	76004.7
A0A0D7LX30;A0A0H3FY58;A6T6L0	C. freundii;K. aerogenes;K. pneumoniae	55990.7	58801.7	38181.3	40075	31291.4	42688.1	76682.1	59943.9	67374.3
A0A0D7LX45	C. freundii	31349.4	50433.3	42931.7	89562.2	120080	95736.1	18460.9	18473.2	18762.4
A0A0D7LX54	C. freundii				95222.7	33256.7	0.95222
A0A0D7LX62	C. freundii	102249	111335	112277	293983	269556	251893	79780.1	62113.7	66655.7
A0A0D7LX67	C. freundii	210019	216463	238263	395848	455940	430681	113509	109780	106590
A0A0D7LX73	C. freundii	1.23294e+06	1.24435e+06	1.2442e+06	1363025	1.40243e+06	1.55565e+06	772919	790173	840806
A0A0D7LX81	C. freundii	139616	163707	128856	199919	120959	119185	44219.3	32035.2	52294
A0A0D7LX83	C. freundii	253486	313053	257523	327112	191577	256364	186451	177518	220604
A0A0D7LX90	C. freundii	58493.7	82877.4	63596.3	174625	166313	162938	43143.4	25767.7	25837
A0A0D7LX91	C. freundii				82436.4	104989	102209			89957.8
A0A0D7LXA1	C. freundii	11328494	11596568	11936652	12293954	12195609	12246430	7.83433e+06	7.621e+06	7489465
A0A0D7LXA5	C. freundii	287024	338799	268556	414427	358980	390296	154889	178051	181966
A0A0D7LXB1;Q8XCU6	C. freundii;E. coli				#NUM!	19734.7	2155.7	6189.3
A0A0D7LXB7	C. freundii	78941.1	155900	80480.3	276506	229996	275922	46791
A0A0D7LXB8;A0A263VPF9	C. freundii;E. asburiae	237044	239557	250183	481996	545712	474239	11628.6	132325	89936.3
A0A0D7LXC0	C. freundii	1.44491e+06	1.51127e+06	1.42735e+06	2.05939e+06	2.08128e+06	1.86556e+06	1.07326e+06	1.05326e+06	1.09966e+06
A0A0D7LXC9	C. freundii	88135.6	61046.4	23272	60640.2	43287.3	31392.9		17958.4	23776.4
A0A0D7LXD4	C. freundii	#NUM!			110264	70093.5	34873.7		2.40827e+06
A0A0D7LXE1	C. freundii	379211	367990	396633	881251	922704	902501	169474	193979	221088
A0A0D7LXE2	C. freundii	930775	885587	844544	2.12693e+06	2181022	2.1625e+06	454752	486838	574086
A0A0D7LXF5;A0A263VX75	C. freundii;E. asburiae	487262	533026	485595	1.09489e+06	1.13243e+06	1.08137e+06	206521	251174	254655
A0A0D7LXF7	C. freundii			286172	86240.9	1.16164	17960.1			#NUM!
A0A0D7LXG1	C. freundii	100344	96139	96839.6	70385.4	60741.4	66060.2	52819.3	51841.1	54580.2
A0A0D7LXG6;A0A0H3JIF7	C. freundii;E. coli	43301	45244.4	56831	118299	104344	110625	43712.1	39524.7	44096.3
A0A0D7LXG9	C. freundii	#NUM!		31004.7	71088.4	29574.3	33609.2
A0A0D7LXH0	C. freundii	32884.4	32532.9	16715.2	59383	52920.1	69224.7
A0A0D7LXI0	C. freundii	0.784273	#NUM!	#NUM!	6.98449	6.01028	1.07954	0.703605	#NUM!
A0A0D7LXI3	C. freundii				24772.5	9891.88	5977.42			#NUM!
A0A0D7LXI7	C. freundii	295059	319105	282668	448245	429177	392793	176156	237597	218899
A0A0D7LXJ5	C. freundii	158460	152909	193090	253585	203450	215433	150713	152218	82835.4
A0A0D7LXJ6	C. freundii	18718.7		39916.3	309002	48691.2	177752
A0A0D7LXK5	C. freundii						16739.5
A0A0D7LXL7	C. freundii	555980	564599	565176	823830	791797	874501	417882	376973	341499
A0A0D7LXM0;Q8XCV0	C. freundii;E. coli	103709	154891	111967	409828	292811	316592
A0A0D7LXM1	C. freundii		23276.8	44523	105477	99142.6	100111
A0A0D7LXM3	C. freundii	13755.7	15666	18611.8	31644.2	28663.9	35005.6	11260.5	5727.67
A0A0D7LXM6	C. freundii		8658.21	11192	10073.4	33335.4	30468.6
A0A0D7LXN7	C. freundii	2.16965e+06	2.0087e+06	2562457	4881220	4410753	4731628	1.00625e+06	1.14865e+06	1.18371e+06
A0A0D7LXN8	C. freundii	43991.3	43031.2	42152.2	219307	127535	108084	30398.6	26831.7	25291.8
A0A0D7LXP8	C. freundii	64780.9	85845.1	83345.1	151499	151786	139423	47608.2	36245.4	55441.3
A0A0D7LXP9	C. freundii			382.683			5338
A0A0D7LXQ9	C. freundii	949371	1040099	914176	2.65647e+06	2.59589e+06	2.73584e+06	525131	447536	342908
A0A0D7LXR2	C. freundii	1.6901e+06	1.9926e+06	2.02038e+06	4895888	4.74237e+06	4676244	1113651	865030	1.12881e+06
A0A0D7LXT9	C. freundii		13999		6778.69	18744.8	#NUM!
A0A0D7LXV0	C. freundii	104649	190480	141588	451423	479335	471158	80353.4	95831.5	79234.6
A0A0D7LXV2	C. freundii	898692	967306	943841	1.09949e+06	1.1342e+06	1.08554e+06	849696	792052	802377
A0A0D7LXW1	C. freundii	20192.6	20590.2	22592	60962.5	55319.7	60856	11345.1	11329.2	6368.33
A0A0D7LXY0	C. freundii	181506	166077	216321	321103	358231	313662	110581	85277.4	52621.7
A0A0D7LXY3	C. freundii	2.10188e+06	2.23376e+06	1.98843e+06	4.13959e+06	4621390	5.20518e+06	1.05801e+06	1066080	1.21238e+06
A0A0D7LXZ3	C. freundii	510329	489692	483179	517600	505156	511382	279136	324964	310334
A0A0D7LXZ5;Q8X9Y1	C. freundii;E. coli	215900	198145	99209.2	224460	294404	194944	118181		123819
A0A0D7LXZ8	C. freundii	194377	84760.3	155437	250324	482069	409387	74702.2	69719.9	65983.6
A0A0D7LY37;A0A0H3G189;A0A0H3JJA8;A6T9U5	C. freundii;K. aerogenes;E. coli;K. pneumoniae				12749.7		15189.7
A0A0D7LY50	C. freundii	44609.8	42574.3	40838.1	66465.2	54952.2	68259.4	24994.7	23126.4	22786.6
A0A0D7LY59;A0A0F1DND5;A0A0H3FX75;A6T7Z9;Q8X4R0	C. freundii;E. asburiae;K. aerogenes;K. pneumoniae;E. coli	122638	136709	148149	153017	145125	153175	110529	98215.5	107459
A0A0D7LY93;A0A0F1WVV5;A6TBB2	C. freundii;E. asburiae;K. pneumoniae	1.56836e+06	1.68908e+06	1.59277e+06	1.44171e+06	1.55774e+06	1.39181e+06	1.11143e+06	1.09107e+06	1.15622e+06
A0A0D7LYA0	C. freundii	30405.7	39201	29646.2	145230	142030	154566	10865.3	22487.4	10621.4
A0A0D7LYA3	C. freundii				34121.4	32031.4	337015
A0A0D7LYB1	C. freundii	947727	900362	899289	1402470	1.35201e+06	1273807	621925	486660	562988
A0A0D7LYC9	C. freundii	110747	115741	114942	90337.8	89814.9	95191	71534	76520.5	72919.7
A0A0D7LYD5	C. freundii	38642.7	43477.5	40731.1	67191.8	76448.3	75427.9	9251.92	16237.3	12269.5
A0A0D7LYE7	C. freundii	4667561	4.23688e+06	4.53656e+06	3.97149e+06	4.14483e+06	4.16141e+06	2947768	2.98815e+06	3.23863e+06
A0A0D7LYF5	C. freundii	161597	151161	73315.4	235058	243923	256110	37726.6	43730.7	57534.9
A0A0D7LYF6	C. freundii	586742	664181	631937	988663	1.01353e+06	1.05899e+06	471483	430898	485995
A0A0D7LYG1	C. freundii	95509.7	102264	111513	261874	252879	272644	62716.4	68473.6	68210.5
A0A0D7LYG2	C. freundii				20551.1		22104.9
A0A0D7LYG4;Q8X574	C. freundii;E. coli		11701	42856	33389.9	34795.5			#NUM!
A0A0D7LYG6	C. freundii	13246.8			12644.3
A0A0D7LYG9;A0A0H3JLN7	C. freundii;E. coli	149114	161802	156497	220748	229660	208370	130253	112925	128319
A0A0D7LYH0	C. freundii	423695	437872	416936	592740	635694	664047	189941	295863	207950
A0A0D7LYH4	C. freundii	920866	880654	936849	2.06202e+06	1.98729e+06	2.07014e+06	439065	365914	354727
A0A0D7LYI3	C. freundii				3874.98	6116.36	9714.45
A0A0D7LYI6	C. freundii			14009.6	30307.1	45368.3	49380.7	7613.61
A0A0D7LYJ2	C. freundii	6968.3	#NUM!	#NUM!	20544.6	25154.1	14863			5103.67
A0A0D7LYK8	C. freundii				379992	59684.2	41021	7582.53
A0A0D7LYM3	C. freundii	153972	186242	170209	476311	507575	507581	97010.3	86853.3	85827.4
A0A0D7LYM4	C. freundii	3876.06		68173.4	33915.9	32301.7	34095.1	941.267		1798.94
A0A0D7LYN6;Q8X8L1	C. freundii;E. coli	43639.2	35638.7	29213.4	53105.1	60391.5	62480.7	21523.3	18701.1	5931.76
A0A0D7LYP1	C. freundii				14103.2	15622.7	10062.6
A0A0D7LYP4	C. freundii	509748	445668	468628	813727	712663	685416	279274	265430	212057
A0A0D7LYS3	C. freundii	280035	245837	187582	460606	358080	302881	92530.7	115297	60952.5
A0A0D7LYS7	C. freundii				9372.31		11250.5
A0A0D7LYS8	C. freundii	348241	368896	417886	1.22924e+06	1.17807e+06	1.21353e+06	270271	296247	293890
A0A0D7LYT4	C. freundii	#NUM!	#NUM!		1.01672	#NUM!	1	#NUM!
A0A0D7LYV3	C. freundii	#NUM!		44595	19306.6	19791.9	21376.4
A0A0D7LYV7	C. freundii	2.03305e+06	1.89921e+06	1970087	4974566	4.98348e+06	4.9855e+06	1.12854e+06	1.17018e+06	1.21873e+06
A0A0D7LYY5	C. freundii	435455	271203	354493	415407	456690	450876	199420	234416	190831
A0A0D7LYZ0	C. freundii	16465.6		22102	66830.1	85561.1	68064.3
A0A0D7LYZ2	C. freundii	9992.42	3268.23	4212.9	29609.1	71011.3	75019.1	6854.62
A0A0D7LZ02	C. freundii	7475.85	73849	2222.26	11829	16417	36837.7	3812.1	3293727	#NUM!
A0A0D7LZ07	C. freundii	56058.9	54315.4	40569.4	69743.2	99522.6	88948		33996.8	150330
A0A0D7LZ12	C. freundii	106820	203719	159393	184660	177474	177283	17015.2	54933.6	49339.7
A0A0D7LZ17	C. freundii	18440.1	34139.8	38825.9	100117	79678.6	62725	16048.9	35538.5	4842.55
A0A0D7LZ30	C. freundii	333527	307446	317275	974106	900034	925658	146451	146559	118829
A0A0D7LZ41	C. freundii					28496.1	21124
A0A0D7LZ43;A6TI77	C. freundii;K. pneumoniae		9464.35		87548	76749.2	80681.5
A0A0D7LZ47	C. freundii	127190	129316	127089	99034.4	78617.3	84333.3	74217.2	68116	76245.9
A0A0D7LZ53	C. freundii	146442	223096	163926	347082	349276	331234	65269.2	#NUM!	89798.1
A0A0D7LZ57	C. freundii	240941	216883	198853	231679	270480	275749	130272	141823	137001
A0A0D7LZ58	C. freundii	20849.2	#NUM!	25315.1	26254.1	21130.8	24032.7	#NUM!	6635.4	14600.8
A0A0D7LZ59	C. freundii		40191.1		15057	50846.8	46303.5
A0A0D7LZ61;A0A0H3FL65;A0A0M1FRQ2;A6TFE9;J7TPM6;P0AAG1	C. freundii;K. aerogenes;E. asburiae;K. pneumoniae;M. morganii;E. coli	64420.1	117347	83989.3			76670.2
A0A0D7LZ64	C. freundii	44177.8	58632.4	43812.1	70891.7	47131.6	46084.2	27072.6	31121.3	41819.1
A0A0D7LZ70	C. freundii	1.52125e+06	1478208	1.42987e+06	1.46347e+06	1.41212e+06	1.41817e+06	895828	885134	870877
A0A0D7LZ72	C. freundii	45219.6	15100.6	22619.4	93246.8	93583.1	97060.8	25422.3	17852.4
A0A0D7LZ92	C. freundii	64663.6	47485.6	55486.2	190996	198142	169183	39782.1	40943.4	23894.3
A0A0D7LZ96	C. freundii	188590	180229	174559	470774	474778	463531	124610	116895	90791.5
A0A0D7LZA0	C. freundii	421728	379098	333969	1.29469e+06	1.14018e+06	1.0717e+06	143184	190609	168246
A0A0D7LZA5	C. freundii	18728.1	17564.1	16795.9	78933	205200	138205
A0A0D7LZB7	C. freundii	679298	708149	770186	1.55533e+06	1.47746e+06	1428246	657476	385471	402138
A0A0D7LZC8	C. freundii	5445935	5218129	4982122	6150329	5993571	5.97311e+06	2.75248e+06	2.68781e+06	2955393
A0A0D7LZD4	C. freundii	92983.6	78963	99482.5	240538	184737	234578	666050	654067	607935
A0A0D7LZD6;Q8XDC5	C. freundii;E. coli	69317.1		35365.6	58429.1	70055.1	72919.7	24251.3	19717.1	31583.5
A0A0D7LZE0;Q8X781	C. freundii;E. coli				43115.1		46171.4
A0A0D7LZE5	C. freundii	29303.5	15647.8	18839.2		68370.6	78767.6		4976.51	11338.2
A0A0D7LZE7	C. freundii	52104.5	33390.9	38400.4	68127.6	59945.4	85697.3	13631.8	21848.9	36791.3
A0A0D7LZE8;A0A0H3FL54;A6TFC6;Q8X5M7	C. freundii;K. aerogenes;K. pneumoniae;E. coli	39018.5	42496.2	65774.5	83989.3	85216.6	92778.5	37009.6	28584.3
A0A0D7LZF0	C. freundii	10691.6	11991.7	6397.2	29660.7	37765.2
A0A0D7LZF3	C. freundii	61226.7	61431.6	64362.2	104038	91520.3	82654.7	63965.6	38835.5	21766.6
A0A0D7LZG9	C. freundii	397147	390406	451153	410175	431384	473614	292554	304170	225979
A0A0D7LZH1	C. freundii	116837	71704.6	95965.4	218467	175916	188264	20562.2	26612.7
A0A0D7LZH4	C. freundii	170391	234654	214983	257133	204291	231877	109776	46561.1	58928.3
A0A0D7LZI6	C. freundii			157103	284468	85164.9	1.5058e+06
A0A0D7LZJ4	C. freundii			294.117		692.27
A0A0D7LZK4	C. freundii	75357.2	47616.4	60413.1	180624	193081	174158		49540.3	34234.8
A0A0D7LZK5;Q8XAN0	C. freundii;E. coli	28213.3	25243.5	30205.4	46194.3	37275.3
A0A0D7LZK6	C. freundii				125601	18.3972	2329762
A0A0D7LZL4	C. freundii	295236	299295	306927	754954	675760	649578	116590	115102	170643
A0A0D7LZL5	C. freundii	295096	100553	259395	308978	226224	235707	59193.2	107035
A0A0D7LZN1	C. freundii	201553	254346	138980	771710	734485	853869
A0A0D7LZQ3	C. freundii	42947.3	45848.1	54960.9	80446.9	80736.1	96916.4	31068.4	18485.5	22853.6
A0A0D7LZQ8	C. freundii	10622.2	370.494	13854.7	33718.5	30575.1	40147.5	5392.41		12140.5
A0A0D7LZR7	C. freundii	21538.1		32054.9	165039	124991	134296			37079.9
A0A0D7LZU8	C. freundii			20965.4	40337.9	25659.6	44490.8	#NUM!
A0A0D7LZV2	C. freundii	150655	111879	153710	420335	352666	429977	114311	70030.6	50276.9
A0A0D7LZV3	C. freundii	47861.7	82331	81207.9	397820	398212	405257	44087.8	13144.3	32838.1
A0A0D7LZW8	C. freundii	873924	852406	908853	2.26465e+06	2.10844e+06	2.03963e+06	506540	466156	517876
A0A0D7LZX4	C. freundii	32081.4	28973	24386.5	113127	96958.6	88401.3	19124.8	8857.01	9556.15
A0A0D7LZY6	C. freundii	110981	110829	110695	304307	317155	346638	48303.7	49624.4	48111.1
A0A0D7LZY8	C. freundii	24721	50.9096	3.12316e+06	#NUM!	472179	#NUM!			16016
A0A0D7LZZ0	C. freundii	42754.7	31184.4	45948.3	108452	103104	93293.2	19769.3		8878.27
A0A0D7LZZ9	C. freundii	656970	688728	762631	968032	1.06795e+06	1.09206e+06	454252	561132	368733
A0A0D7M001	C. freundii	144570	167305	151499	322270	365509	346657	97438.5	97223.1	97945.2
A0A0D7M014	C. freundii		7157.51		39812.5	64450.1	55498.6
A0A0D7M024	C. freundii	203132	221823	208079	355616	290256	346414	104063	134802	65937.2
A0A0D7M027;A6TAW0	C. freundii;K. pneumoniae	28782.8	29490.1	34371.6
A0A0D7M041	C. freundii		32428.4	28562.6	18161.1	29349	169774
A0A0D7M047	C. freundii		17852.7	30478.9	30656.9	22513.9	27138.8
A0A0D7M049	C. freundii		136416	5014.56	15101.4	36821.6	33926.7
A0A0D7M055	C. freundii	112969	90407	116133	142140	148728	137428	36354.8	60267.1	49527.6
A0A0D7M057	C. freundii	11148.2	13339.9		34208.2	22508.5	33473.5			#NUM!
A0A0D7M067	C. freundii	351594	334180	318618	274186	300489	283194	223378	231134	183009
A0A0D7M069	C. freundii	98920.1	40787.2	92014.1	90939.4	47619.4	82859.7	38726.1	46114.2	47693.8
A0A0D7M077	C. freundii	#NUM!	5867.91	7619.64	9610.7	19099.9	24150.2		#NUM!
A0A0D7M093	C. freundii	654627	696454	705847	949117	950020	1.15034e+06	484181	497321	501620
A0A0D7M096	C. freundii	36768.3	136120	10886.9	205811	124406	199470	13397.1
A0A0D7M0B6	C. freundii	11076.2			111339	69162.4	24039.8
A0A0D7M0C5	C. freundii	164561	229345	176090	303450	270019	319577	89236.3		63260.8
A0A0D7M0C7	C. freundii		1220.82		5717.5	6553.31	6221.47
A0A0D7M0C8	C. freundii	12593394	12807477	12552621	15996381	16102010	15963308	9517235	10016976	9531673
A0A0D7M0D2	C. freundii		105469	86678.4	76881	203671	259735		54101.4
A0A0D7M0J7	C. freundii	29757492	30336348	29762540	28144404	27636534	27224798	20753690	20589810	20912898
A0A0D7M0K2	C. freundii	165253	208126	209489	167725	184471	162893	105792	105325	115909
A0A0D7M0M0	C. freundii					218900	339126
A0A0D7M0M2	C. freundii	74441	74744.6	86163.5	100629	103765	104468	40421.2	65549.9	67357
A0A0D7M0N0	C. freundii	63790.9	66255.6	15899.4	105499	94728	77388.4	47315.6
A0A0D7M0P3	C. freundii	533.007			356097	6542.45	422370
A0A0D7M0P8	C. freundii	222703	227225	210335	185793	191268	195510	154854	164998	139055
A0A0D7M0Q3;A0A263VKI5;P0AAH6	C. freundii;E. asburiae;E. coli		17445.8		18922.4	23718	18375.3
A0A0D7M0Q7	C. freundii	1.01893e+06	990908	894799	782010	804550	775923	491227	545986	548364
A0A0D7M0R1	C. freundii				285003	109717	118548
A0A0D7M0R4	C. freundii	265188	331416	297152	751060	810717	737160	88777.6	130188	44519.9
A0A0D7M0S8	C. freundii	183189	239485	214578	250103	215362	227031	144968	170932	152729
A0A0D7M0S9	C. freundii	807440	756652	798247	997756	904782	662717	545677	543441	562497
A0A0D7M0T1	C. freundii	349301	370157	388057	362962	354209	405266	292790	385281	160273
A0A0D7M0T4	C. freundii	85224	47585.7	64898.4	199630	199347	212987	59771.1	51649.9	13922.3
A0A0D7M0T7	C. freundii	489584	291276	324588	760735	773401	732529	186403	202763	171792
A0A0D7M0U6;A0A0F1RJT4	C. freundii;E. asburiae	162337	167035	164730	159726	139936	151133	102220	105446	108405
A0A0D7M0V1	C. freundii	623642	621807	574306	751479	782529	775838	303133	307974	320663
A0A0D7M0V9	C. freundii	215018	225142	208672	226023	249689	245208	178048	145933	168596
A0A0D7M0W4	C. freundii	152104	143119	122170	154995	167890	119873	16576.9	29269.1	32999.5
A0A0D7M0W6	C. freundii	18633.6	16968.7	21377.7	57047	59302.4	61069.2	14101.9	8202.76	8867.7
A0A0D7M0W8	C. freundii	233211	188376	216690	230324	163243	236377	139243	93947.8	84576.5
A0A0D7M102	C. freundii	491068	492120	498366	639461	668297	609866	279928	293810	297704
A0A0D7M105	C. freundii	157517	164402	153389	216922	222952	232870	132689	82192.8	120450
A0A0D7M109	C. freundii	24867.4		16228.9	109641	57194.9	96936.2
A0A0D7M114	C. freundii	55818.5	38414.1	67701.2	188448	328629	325107	18590	25584.5	20586
A0A0D7M117;A0A0H3FXB1;A0A0H3JEI3;A0A263VVI0;A6T7W9	C. freundii;K. aerogenes;E. coli;E. asburiae;K. pneumoniae	35395.2	5181.62	16251.1			16438.1		16265.8
A0A0D7M120	C. freundii	34701.6	31439.5	31943	74802.3	84974.9	82782.6	32805.2	7176.26	36268.1
A0A0D7M128	C. freundii		36173.7		52085.2	57860.5	58188.5
A0A0D7M131	C. freundii	55239.7	29221.6		49535.3	37363.4	42893.8	8500.85	14252.9
A0A0D7M134	C. freundii	96659.7	95682.9	108021	278288	322672	350142	79971.2	62072.9	41077.1
A0A0D7M136	C. freundii				41095.1	60368.2	31488
A0A0D7M140	C. freundii	43418.2		41008.7	13862.9	24729.7	65620.4
A0A0D7M145	C. freundii	1.4259e+06	1.4216e+06	1.4465e+06	1.22079e+06	1273106	1.17596e+06	1.02243e+06	953711	943950
A0A0D7M152;A0A0G3PA83;Q8X634	C. freundii;E. asburiae;E. coli	16538.2		17903.6	12483.3	7948.63	12703.2	3599.98		8103.14
A0A0D7M156	C. freundii	2380.62	16300.7	13097.7	41691.8	36978.9	39940.1
A0A0D7M157	C. freundii			#NUM!	101239		102011
A0A0D7M164	C. freundii	1.46478e+06	1.48921e+06	1.53398e+06	392903	381613	422960	928418	1.01734e+06	52497.2
A0A0D7M168	C. freundii	272974	240853	276895	263399	251423	266409	168357	175747	157149
A0A0D7M170	C. freundii				38066.5	14996.1	66355.4
A0A0D7M171	C. freundii	24428.2	44332	39557.8	89991.7	98314.6	76421.4	52445.1	36911.4	25971.3
A0A0D7M173	C. freundii	29765.3	35733.6	33008.5	53362.9	16897.2	19613
A0A0D7M175	C. freundii	290088	323455	405293	1.18458e+06	1.17029e+06	1.08931e+06	85417.4	186880	99065.2
A0A0D7M187	C. freundii	99074.3	64613.1	65393.1	186492	181086	179624	42188.2	32681.6	34497.6
A0A0D7M189	C. freundii	265076	271068	271836	550806	563018	542676	368034	280077	315689
A0A0D7M193	C. freundii	35091.7	24237.3	28820.7	89145.2	86860.9	72141.9	11512.8	18988.6	14322.1
A0A0D7M199	C. freundii	#NUM!	1.50209e+06	5584805	70199.5	1.37345e+06	105648			382624
A0A0D7M1A3	C. freundii	79131.2	77508.9	64747.4	87857.3	98230.1	108199	57831.7	44868	62647.3
A0A0D7M1A6	C. freundii	9903.88	11528	1075.12	26534.8	27628.5	24225.5	3999.64	2183.09	1776.89
A0A0D7M1B7;P0ACM3	C. freundii;E. coli			42026.4	59986.7	64738.2	72601.3
A0A0D7M1C0;P0AEB6	C. freundii;E. coli	387866	335888	471750	517859	468700	373080			148225
A0A0D7M1C2;Q8X7A0	C. freundii;E. coli	527571	532497	526824	760440	781462	859130	462551	331811	410904
A0A0D7M1C5	C. freundii	79949.3	49811.1	70013.7	152961	226979	164946	178371	44203.7	145303
A0A0D7M1F1	C. freundii			74271.8	65314.6	81555	115094
A0A0D7M1F2;A0A0F1DKS9	C. freundii;E. asburiae	79416.5	35868.8	64428.2	147323	157985	157851	23575.6	45841	16846.5
A0A0D7M1F4	C. freundii				9697.53	#NUM!	5808.88
A0A0D7M1F8	C. freundii	#NUM!	3965.86	#NUM!	7616.89	5237.43	27657.7
A0A0D7M1G6;A6TI76	C. freundii;K. pneumoniae	21740.2	1.00549	#NUM!	22747.7	56870.4	24590.6			#NUM!
A0A0D7M1G9	C. freundii	20789.1	22932.7		83219.8	78918.6	55921.8	4308.67
A0A0D7M1H3	C. freundii				27466.5	9485.15	35124
A0A0D7M1H5	C. freundii	134012	140541	156494	398638	401994	319533	92118.7	58026.5	112304
A0A0D7M1H8	C. freundii	89537.9			194793	81052.8	139388
A0A0D7M1I5	C. freundii	709596	701435	716393	728078	700319	709279	356052	346590	343488
A0A0D7M1I9	C. freundii	94653	87560.7	86286.6	108489	149448	81068.9	49940.7	45550	40543.4
A0A0D7M1J2	C. freundii	103060	92895.2	74631.1	310108	332729	358253	41725.5	57719	47461.9
A0A0D7M1J6	C. freundii	449158	526305	506722	761516	894763	778384	233445	238357	212042
A0A0D7M1K6	C. freundii	17443.7		38888.7	32148.1	39908.6	58280.8
A0A0D7M1K8	C. freundii	61026.6	68393.5	54897.1	280038	240721	248439	24984.1	20709.4	30166.7
A0A0D7M1L5	C. freundii	48764.9	63537.4	66905.4	170514	167493	151525	41863.2	38332.2	30539.9
A0A0D7M1L9;A6T7U7	C. freundii;K. pneumoniae	2.28587e+06	2.37634e+06	2.46257e+06	1342815	1.51791e+06	1.65191e+06	1.40744e+06	1.72484e+06	1674522
A0A0D7M1M2	C. freundii	767432	701206	609385	2.10979e+06	2244568	2.23292e+06	458481	454344	318025
A0A0D7M1N4	C. freundii	194767	181522	173243	563662	556786	582184	120651	128551	117576
A0A0D7M1N8	C. freundii	50830.5	45843.2	48104.3	104446	120652	116740	26868.9	14763.7	18044.3
A0A0D7M1Q0	C. freundii	3.93635e+06			4923.92	4952.8	26358.6	1.90797e+06	2.1838e+06	1.71507e+06
A0A0D7M1Q1	C. freundii	167295	171629	186928	373332	302396	382845	150525	127393	175914
A0A0D7M1R8	C. freundii				75997.6	42518.1	57524
A0A0D7M1S3	C. freundii	133232	153986	147653	360309	384639	365597	71033.4	71304.5	59171.8
A0A0D7M1T4	C. freundii	236156	303371	215196	530770	597572	555790	142867	89807.9	177567
A0A0D7M1T7	C. freundii	15377.1		9476.76	50096	73936.7	117333
A0A0D7M1U0	C. freundii	66130.9	38987.5	68838.8	175621	188917	170605	36929.5	33704.3	10752.1
A0A0D7M1U2	C. freundii	34756.3			107723	88473.4	73332.7	14907.1	33531.1
A0A0D7M1V7	C. freundii		2829.84	43770.4	64893.8	65819.1	65196.2	1108.32	13630.6	11873.1
A0A0D7M1V9	C. freundii	158445	229173	198004	397343	504417	384605	258912	147273	161535
A0A0D7M1X0	C. freundii	48227.9	27674.5	68435.1	121736	125940	122882	42862.1	31893.9	#NUM!
A0A0D7M1X2;Q8XDI9	C. freundii;E. coli			60395.5			84554.9	650129	550418	594432
A0A0D7M1X9	C. freundii	56321.2	27626.6	44772.2	92101.3	96591.9	80887.7	32374.9	45819.1
A0A0D7M1Y2	C. freundii	146938	75609.1	1.54392	127998	43041.6	40054.5			#NUM!
A0A0D7M1Y3	C. freundii	30911.9	28535.6	31030.8	81233.1	70862.3	65507.9	10623.1		24607.3
A0A0D7M1Y5	C. freundii	91825.4	123583	73938.3	414850	466996	394475	39295.9	32314.5
A0A0D7M1Y7	C. freundii	4738.5	17761.5		87521	80441.8	69516.8	8355.36
A0A0D7M1Y8	C. freundii				17451.7	17140.4	17704
A0A0D7M1Z3	C. freundii		5909.18	7133.2	20788.9	17179.7	17809.8
A0A0D7M211	C. freundii	328634	296894	350583	843649	949278	799805	131725	125652	144797
A0A0D7M218	C. freundii	66319.5	77049.4	72152.2	105394	84419.1	103426	28254.3	28866.6	28154.9
A0A0D7M222	C. freundii	63564.7	76798.9	67348.6	183733	198037	195833	31607.5	35428	38997.8
A0A0D7M240	C. freundii	80469	65373	66384.3	92498.4	70967.4	80064.3	34142.2	26072.8	22819.9
A0A0D7M251	C. freundii						26176.6
A0A0D7M258	C. freundii	38246.9	28603	24025.9	107525	97184.7	108025	7783.39		14107.5
A0A0D7M259	C. freundii			48484.5	18183	201982	215182
A0A0D7M267	C. freundii	43978908	42267984	43159696	57780036	57967504	56773724	22183404	25407554	21650276
A0A0D7M273	C. freundii	22417.5	55267.5	8884.49	73001.4	79591	83204.5			9468
A0A0D7M276	C. freundii		106439	58573.9	118477	127089	140764			31041.8
A0A0D7M285	C. freundii	19054.5	43171.6	21564.2	41611.2	61623	14679.8
A0A0D7M292	C. freundii	468194	459142	459709	543289	592283	542922	170431	259444	201527
A0A0D7M295	C. freundii	83159	92068	80484.7	76527.4	73433	68053.8	41563.9	56286.1	44932.9
A0A0D7M2A2;Q8XB20	C. freundii;E. coli	40120.2	44152.6	43437.9	79357	93497.3	95016.4	25407.9	24739.6	21710.3
A0A0D7M2A7	C. freundii	3.78111e+06	2167475	2.84061e+06	1.1349e+06	1.3425e+06	1.0664e+06	990395	2011036	2.01372e+06
A0A0D7M2A8	C. freundii	134019	110126	130422	344410	336110	379849	46303.9	65683.7	67380.4
A0A0D7M2B7	C. freundii	154150	205498	154548	152855	125448	107486	31441.2	35266.1	40067.3
A0A0D7M2C0	C. freundii	171449	147414	178185	456850	381520	441185	73824.5	89076.3	70777.3
A0A0D7M2D0	C. freundii	199898	191240	198181	573306	477936	468557	73470.8	81980.3	37445
A0A0D7M2D3;A0A0H3FSX6	C. freundii;K. aerogenes			12112.8	11094.5	36332.2	25801.9
A0A0D7M2D7	C. freundii	180772	692814	939212	324028	328134	377167		55611.8
A0A0D7M2E1	C. freundii	194004	122393	120889	621283	547170	573176	57508	90150.8	29744.6
A0A0D7M2E6	C. freundii	103299	43425.3	108083	498467	410715	468531	54391.1		70653.9
A0A0D7M2E9	C. freundii	18956	21919.1	21860.1	25829.2	25545	27557.1	9570.03	9404.43	9989.84
A0A0D7M2F1;A0A1D3AM79	C. freundii;E. asburiae		#NUM!		10212.8	1555.89
A0A0D7M2F4	C. freundii		83804.7		183494	222576	238064
A0A0D7M2H9	C. freundii				4906.34	12053	11442
A0A0D7M2I1	C. freundii	348119	204453	202968	340178	376400	368264	118597	130183	26536.4
A0A0D7M2J2;Q8X6M9	C. freundii;E. coli		96320.1	9763.82		10884.6				240032
A0A0D7M2J5	C. freundii		1.36506e+06	1.55721e+06	3.93262e+06	4.13446e+06	3.96476e+06	936971	897028	1.08314e+06
A0A0D7M2K1	C. freundii	138319	168437	165029	327478	344576	312275	103588	98683.6	82943.2
A0A0D7M2K3;A0A0H3FLS2;A6TDG6;P0A778	C. freundii;K. aerogenes;K. pneumoniae;E. coli	40005.8	58257.6	20340.3	74550.6	53096.6	80409	75029.2	52604.5	78276.2
A0A0D7M2L1	C. freundii	66503.8	99185.8		67390.1	145288	157310	142054
A0A0D7M2L3	C. freundii		29451.5	12643.6	30246.2	18601.9	43690.7	23942.7	14353
A0A0D7M2L6	C. freundii	29463.7	36304.4	17916	19575.6	38630.8
A0A0D7M2N3	C. freundii	493567			264433	137040	87656.3	#NUM!	#NUM!	#NUM!
A0A0D7M2P2	C. freundii	4298	2934.41	4551.49	#NUM!	3077.05	7680.82
A0A0D7M2Q5	C. freundii	1.92894e+06	1.88378e+06	1.89745e+06	4472008	4.72588e+06	4767624	1323085	1.19697e+06	1.15909e+06
A0A0D7M2Q8	C. freundii	352150	456400	460231	484193	540534	519608	296832	299833	297707
A0A0D7M2Q9	C. freundii	310877	97455		101601	161842	109479
A0A0D7M2T2	C. freundii	16790418	15572346	16324035	44643216	43962824	43788280	10680013	10229208	10208570
A0A0D7M2T4	C. freundii	332179	369436	399722	630619	653823	642908	231493	260630	233572
A0A0D7M2T5	C. freundii	63718.2	13407.9	18632.9	27395.2	23145.2	31070	40675.7
A0A0D7M2T7;A0A263VTV2;Q8XCN8	C. freundii;E. asburiae;E. coli	85207.7	86402.3	87200.5	82020	83669.7	74928.4	60937.7	48918.5	55332.5
A0A0D7M2T9;P0A9J9	C. freundii;E. coli	212220	217862	250099	304720	333840	294266	141701	138998	53610.2
A0A0D7M2U0	C. freundii	11569.7	1881.03	10167.1	20556.8	17793.7	17917.8
A0A0D7M2U2	C. freundii	60606.9	72691.4	36308.2	123841	118981	126652	21194.2	15124.9	18389.7
A0A0D7M2U7	C. freundii	530681	538140	507397	626206	665382	590300	468480	449996	404024
A0A0D7M2V7	C. freundii				35821.4		34982
A0A0D7M2Y2	C. freundii	57156.9	33272.7	58818.7	66395.2	98244.4	85678.1		29123.6	17659.9
A0A0D7M2Y7	C. freundii	204016	213704	230443	254731	258601	209062	176384	171069	153959
A0A0D7M2Z4	C. freundii	2.66098e+06	2.61867e+06	2.67907e+06	2.77568e+06	2.824e+06	2.59306e+06	1.58042e+06	1.41114e+06	1.66389e+06
A0A0D7M321	C. freundii	63971.4	64998.4	68285.7	130085	111275	117092	40182.4	43352.7	48338
A0A0D7M322	C. freundii	106460	72310.1	62355.2	208635	188981	197828	48065.1	60837.3	54205.4
A0A0D7M329	C. freundii	20241.7	24313.6	17727.7	64879.1	117147	57896.4	11343.3		15521.4
A0A0D7M339	C. freundii	28505.3	19961.9	42030	62825.7	74853.5	75675.4		15832.7	7029.67
A0A0D7M357	C. freundii	244510	274434	239457	353594	337830	363404	134682	151103	171418
A0A0D7M366	C. freundii	290454	306539	286871	321379	327190	311297	212678	216549	195659
A0A0D7M378	C. freundii	324835	318287	304639	867514	943796	914887	218652	184185	227418
A0A0D7M385	C. freundii	265874	311918	297167	809662	829081	764252	192546	211727	240520
A0A0D7M387	C. freundii				38229.3	33332.7	61905.6
A0A0D7M3A0	C. freundii	140353	170549	127761	401171	370586	372692	68894.3	37428.1	51874.2
A0A0D7M3A2	C. freundii	1.39395e+06	1.44485e+06	1.37239e+06	1520578	1.56613e+06	1.48725e+06	1.05702e+06	953280	919116
A0A0D7M3A6	C. freundii	32235.4	17733.3	28543	29256.3	49115.1	39908.7
A0A0D7M3B4	C. freundii	306444	316656	327713	227770	250751	234475	133409	144334	160526
A0A0D7M3C0	C. freundii				44251	32093.9	39599.3
A0A0D7M3C4	C. freundii	76433.5	76025	91988.4	289449	283210	248507	34641.9	31299.1	18961.3
A0A0D7M3D1	C. freundii	250300	86421.3	254766	491010	596072	555393	143951	111509	148338
A0A0D7M3E0	C. freundii	77923.9	88984.6	86166.9	186262	185702	194040	36679.2	33792.1	47833.2
A0A0D7M3E3	C. freundii	331180	132108	224462	205399	243667		151450	141026	190208
A0A0D7M3F5;A0A0H3JEC1	C. freundii;E. coli	23356.8	42360.4		#NUM!	65038.8	48139.7
A0A0D7M3F9	C. freundii	33817.1	44075.2	27666.7	67392	131273	134277
A0A0D7M3G6	C. freundii	363367	371782	422021	315066	312274	305770	158161	260309	137399
A0A0D7M3H5	C. freundii	78319.3	82925.7	45422.3	75265.1	72560.4	82874.8	117227	120334	85441.3
A0A0D7M3I3	C. freundii	243469	220509	209090	278496	294839	287072	125941	114164	130324
A0A0D7M3J8	C. freundii	81373.9	112172	103114	183983	186897	169454	52946	49348.6	54062.7
A0A0D7M3L9	C. freundii	81936.2	61386.9	88071.4	74384.9	63378.9	59899.6	24526	23352
A0A0D7M3M1	C. freundii	227454	188714	210831	491896	543547	475396	118787	147390	119378
A0A0D7M3N3	C. freundii	154250	169617		52102.5	445935	507247	141371
A0A0D7M3P3	C. freundii	7172.45			26356.8	19748.6	10662.3	29668.8	15515.2
A0A0D7M3P6	C. freundii	10538.1	7798.96		42483.6	15252.5	17063		#NUM!
A0A0D7M3Q8	C. freundii	92848.4	86472	96227.4	60136.7	12939.1	49568.5
A0A0D7M3R2	C. freundii	451222	466347	477854	634150	641346	615735	426296	392847	412704
A0A0D7M3R3	C. freundii	249364	294058	293544	678703	622651	635940	127124	107167	85308.7
A0A0D7M3R9	C. freundii	67176.3	26417.1	31912.3	60125.7	71787.6	58673.2	17502	50212
A0A0D7M3S0	C. freundii	3.68028e+06	3.74974e+06	3.6539e+06	6558056	6674066	6.71693e+06	2.51726e+06	2460444	2.58495e+06
A0A0D7M3S4	C. freundii	183875	205109		310099	361637	258525
A0A0D7M3S5	C. freundii	18221.6	8547.96	8707.75	11988.3	56888.3	39905.8
A0A0D7M3T1	C. freundii	177651	145786	154674	250034	256367	234613	88167.2	67049.3	82056.7
A0A0D7M3T3	C. freundii				35207.9	30785.6	14104.8
A0A0D7M3U0	C. freundii	52235.4			144229	141286	97206.3	52569.4	17277.6	54181.3
A0A0D7M3U6	C. freundii		11201	12162.6
A0A0D7M3V6	C. freundii		17339.1		76899.7	85698.1	41436.8
A0A0D7M3V7	C. freundii	253141	82337.7	87925	241404	212382	73439.8	44724.3	35700	43679.6
A0A0D7M3Z4	C. freundii	80547.6	68453.7	73100	166524	173554	164425	62387.6	63340.5	52037.1
A0A0D7M3Z6	C. freundii	215721	231792	237456	623795	571542	601217	120994	123757	535386
A0A0D7M3Z7	C. freundii	1.63095e+06	1696840	1.68608e+06	1.93465e+06	2.02899e+06	2.02969e+06	1.05872e+06	1.02942e+06	1.20364e+06
A0A0D7M401	C. freundii	123145	110092	116663	154032	150790	127576	86766	101578	118034
A0A0D7M402	C. freundii	30323.8			51371.9	42187.7	39848
A0A0D7M408	C. freundii	89138.5	121210	117319	53831.2	37499	43217.5
A0A0D7M414	C. freundii	29540	49006.7	35225.2	94867.3	76794.7	84751.7	28893.3	38122.4	31940.3
A0A0D7M415;A0A263VRC2;Q8X601	C. freundii;E. asburiae;E. coli	#NUM!	3345.33		#NUM!	361966		34117.1	32403.6	31911.5
A0A0D7M418	C. freundii	15317	7061.58	13126	57492.4	58857.2	51645.7		7740.59	8372.35
A0A0D7M429	C. freundii	75594.9	91354.2	78816.8	244517	205419	222471	54179.1	47240.8	63829.6
A0A0D7M436	C. freundii	428923	552809	407223	599007	602045	633077	187105	157889	168822
A0A0D7M437	C. freundii	19310.2	25282.8	13823.5	105659	93348.4	161465
A0A0D7M438	C. freundii						22024.4
A0A0D7M439	C. freundii	2.6399e+06	2.51385e+06	2.60922e+06	3587051	3.63772e+06	3.68679e+06	1.97892e+06	1.86915e+06	1.88904e+06
A0A0D7M444	C. freundii	207068	231055	245062	443320	470330	414527	117317	89006.5	118513
A0A0D7M449	C. freundii	46265.9	19021.6	73782.2	93228.2	41822.8	90437.9	10916	31697.3
A0A0D7M461;A0A263VU12;P0AG19	C. freundii;E. asburiae;E. coli	1.25084e+06	1.24333e+06	851186	992190	1.07691e+06	1.19965e+06	526717	597748	831886
A0A0D7M468	C. freundii	590125	558213	592715	642238	645979	623751	396309	349915	352053
A0A0D7M469	C. freundii	195930	38226.2	170162	261544	224417	104298	63276.2	89335.8
A0A0D7M472	C. freundii	287857	325226	348849	253737	291866	262916	218178	227140	226636
A0A0D7M474	C. freundii			24910.8	32382.4	36845.2	53040.4	24179.4		43941.9
A0A0D7M478	C. freundii	113759	49773.1	106494	66726	68862.7	77828.1	66899.9	64393.5	50726.6
A0A0D7M479	C. freundii	112970	110038	144452	313814	306571
A0A0D7M482	C. freundii	1.22989e+06	1.31098e+06	1.33809e+06	1.94091e+06	1.9496e+06	2.02233e+06	705299	634246	573018
A0A0D7M483	C. freundii	81943	67164.9	61708	47290.9	58067	56906.1	23804.9	27259	28405.4
A0A0D7M487	C. freundii	1.06917e+06	1.13044e+06	1.17735e+06	2.91523e+06	2.9188e+06	2.83657e+06	689050	644816	661186
A0A0D7M493;A0A263VWS5;Q8XA06	C. freundii;E. asburiae;E. coli	72607.1	87565.2	68079.1	108155	127182	116956	37299.6	21519.9	38380.7
A0A0D7M4A0	C. freundii	340018	312562	304397	226398	240710	259639	155626	145734	122770
A0A0D7M4A1	C. freundii	63047.7	78293.6	58300.5	120360	109848	95105.7	32146.9	27554.6	37390.3
A0A0D7M4A5	C. freundii	8457.64	170.197	388358			11524160
A0A0D7M4B2	C. freundii	214727	232350	226848	126181	134588	173888	178625	146977	157279
A0A0D7M4B6;A0A0H3FNP5;A0A263VVK1;A6T4E3;Q8XA82	C. freundii;K. aerogenes;E. asburiae;K. pneumoniae;E. coli		349693	251698	115363	157014	127881		125684
A0A0D7M4C3	C. freundii	9440.88			12892.4	17461.4	7286.46
A0A0D7M4C5	C. freundii				55399.3	84811.3	63016.5
A0A0D7M4D0;A6T679	C. freundii;K. pneumoniae	21621624	23317998	24608120	18094284	19522764	21085042	14250580	14104137	14728029
A0A0D7M4D3	C. freundii	373723	360548	339308	603746	662542	599888	243563	261661	239429
A0A0D7M4D7	C. freundii	8415.88	22624.7	44826.2	115647	152343	103207	19548.7		7918.15
A0A0D7M4E3	C. freundii	14251542	14427264	14472570	23200502	23102226	24110576	10938418	10773901	10596579
A0A0D7M4E5;A0A263VJW5;P0A946	C. freundii;E. asburiae;E. coli	45542.8	60157.9		55021.5
A0A0D7M4F3	C. freundii	127671	114499	112292	111443	109577	102207	79998.6	40384.1	84419.2
A0A0D7M4G9	C. freundii	100792	114265	106005	287015	301281	317682	35615.8	32045.1	53846.3
A0A0D7M4H1	C. freundii	72773	73952.3	83649.1	152123	180558	194667	34093.6	37315.3	34676
A0A0D7M4I1	C. freundii	37273.2	45746.3	33654.2	108944	107260	102255	19834.7		9387.46
A0A0D7M4I9	C. freundii	216161	150957	200804	311401	277175	321433	139960	141830	147465
A0A0D7M4J2;A0A0H3FRS2;A6T4M6;P0AEN6	C. freundii;K. aerogenes;K. pneumoniae;E. coli	123856	161737	150443	136396	148005	111665	76221.2	69145.5	119076
A0A0D7M4J6	C. freundii	128816	126331	143029	237748	213545	202200	66956.8	64836	32337
A0A0D7M4J9;A0A0H3FR29;A6T4L6	C. freundii;K. aerogenes;K. pneumoniae	4236.56	15050	7255.87	10055.4		3409.87
A0A0D7M4L1	C. freundii	197114	193201	193078	569284	587169	604574	87831.5	57317.6	100500
A0A0D7M4L4	C. freundii	1.02169e+06	786958	950464	1.84467e+06	1.85548e+06	1.84822e+06	500845	624666	599367
A0A0D7M4L6	C. freundii	4063.04	8431.78	11515.1	22037.7	49496.4	47152.9	#NUM!		#NUM!
A0A0D7M4L7	C. freundii	218434	241122	224932	202792	230509	216783	126554	129684	132642
A0A0D7M4M0	C. freundii		45638	45143.5	137395	149595	181967	155119	158276
A0A0D7M4M3	C. freundii				58531.9	72097.8	77821.8
A0A0D7M4M8	C. freundii	953380	893731	962840	1.372e+06	1.49159e+06	1.50464e+06	555285	591594	487279
A0A0D7M4M9	C. freundii	78424	70844.2	80725.7	148361	196547	119715	35531.2	11554.8	25487.8
A0A0D7M4N2	C. freundii	63447.6	70563.3	65025.8	39242.8	22814.9	30388.9	25141.1	16295.5	15494.5
A0A0D7M4N3	C. freundii	48974.9	3776.71	58605.7	153835	155984	159305		8820.3	19827.4
A0A0D7M4N5	C. freundii	95351.3			72540.9	99363.4	113140
A0A0D7M4N6	C. freundii				23039.6	26481.6
A0A0D7M4N7	C. freundii	21496	255048	172374		205991	222255	30402.1	174404	113284
A0A0D7M4P2	C. freundii	76278	29691.2	3419.51	#NUM!	3940.87	13154.7	#NUM!	121451
A0A0D7M4P3;A6THH3	C. freundii;K. pneumoniae	454013	516660	556803	135218	176717	189985	97230.2	127013	118073
A0A0D7M4Q9	C. freundii	96421.5	70317.1	97608.7	258505	249430	215540	50594.2	55489.4	50122.3
A0A0D7M4R2	C. freundii	822372	779166	786882	689327	655070	657838	489312	451387	458376
A0A0D7M4R4	C. freundii	188752	186236	155008	459706	441170	441530	116415	94451.9	105426
A0A0D7M4R7	C. freundii	9677.35	28363.2	32510.1	18039	57561.5	55022.7
A0A0D7M4R8;Q8X7Y4	C. freundii;E. coli	29046	18557.7		16374.3		18388.3
A0A0D7M4R9	C. freundii	38341.9	21871	26771	71835.8	83407.7	61641	30548.8	28585.9	21054.6
A0A0D7M4S1	C. freundii	88005.5	98324.6	96720.5	267497	300127	344037	38978	32676.8	36715.9
A0A0D7M4S6	C. freundii		6615.25		52489.7	3912.07	30720.3
A0A0D7M4S8	C. freundii			20657.9	28653.2	26579.5	111930
A0A0D7M4S9	C. freundii	3.9851e+06	3.95215e+06	4.02e+06	4348918	4.21257e+06	4.17489e+06	2.75852e+06	2.80084e+06	2.80399e+06
A0A0D7M4T5	C. freundii	513693	529988	520322	606146	695374	322333	350536	345557	344087
A0A0D7M4T6	C. freundii	207149	205344	181010	326514	329620	325509	95800.1	104095	102003
A0A0D7M4T9	C. freundii	390664	387958	433722	396855	415971	454714	258490	295872	250362
A0A0D7M4V4	C. freundii	91600	83487	80081.7	103988	66340.2	97949.9	43170.7	1.73101	48451.5
A0A0D7M4V9	C. freundii	37904.1	42894.7	45381	176747	179874	177211		17011.3	40452.6
A0A0D7M4W6	C. freundii				37646.6	54405.7	38707.8
A0A0D7M4W8	C. freundii	39894.8	45103.8	43721.5	63063	64406.2	56624.9	41815	22053.2	23983.8
A0A0D7M4X7	C. freundii	350548	358180	344293	365485	397237	364770	192339	164006	157369
A0A0D7M4Y0	C. freundii	41847.8	9888.61	11721.5	53098.6	44218.5	22922.6			#NUM!
A0A0D7M4Y1	C. freundii				42097.6	57129	27859.1
A0A0D7M4Y2	C. freundii	535721	613858	575667	582224	496155	546145	402627	426875	452473
A0A0D7M4Y7	C. freundii	398897	378839	387309	728782	703962	637248	277796	229318	296468
A0A0D7M4Z4	C. freundii	72277.5	236575	78948.2	156677	164379	56853.2	3824.9	24944	#NUM!
A0A0D7M4Z6	C. freundii	42755.5	55628.6	25152.1	53889.4	77455.3	60354	21081.1	8759.85	10170.8
A0A0D7M504	C. freundii	4.37211e+06	4094492	4244355	11301543	11042204	11179306	2.87606e+06	2.79785e+06	2880756
A0A0D7M505	C. freundii	29879.8	37950.4	26406.1	136249	173559	170858
A0A0D7M514	C. freundii	516101	509774	538733	809694	758104	902725	334293	367725	341087
A0A0D7M516	C. freundii	411678	388946	328865	998640	971154	1.03796e+06	180235	236179	259996
A0A0D7M518	C. freundii	67497.7	62502.7	53013.3	204833	205749	202153	30885.9	34231.2	35052.9
A0A0D7M524	C. freundii	152518	165126	127700	362934	408580	275500	63765.9	65311.6	36021.1
A0A0D7M527	C. freundii				13793.1	19285	17151
A0A0D7M546	C. freundii	1.87583e+06	1837616	1.98479e+06	2963620	3.09302e+06	2.93309e+06	1.10199e+06	1.12669e+06	999276
A0A0D7M549	C. freundii		39153.6	24675.2	39130.8	34377.5	72011.5	#NUM!	#NUM!
A0A0D7M552	C. freundii	30018.7			39680.7	79839.4	61761.4
A0A0D7M558	C. freundii	325972	334858	341457	955025	952316	962144	185056	168749	183297
A0A0D7M559;P0AFA0	C. freundii;E. coli	53152.6	85638.5	31526.4	13739.9	119228	78640
A0A0D7M566	C. freundii	#NUM!	235309	35920.7	17964.1		#NUM!
A0A0D7M569	C. freundii	94678.7	98036.7	99026.5	88731.8	115130	87922.3	38811	31195.1	55534.7
A0A0D7M570	C. freundii	52877.8	22544	21147.7	38690.8	52214.5	41171.8	141180	0.682877	6553.47
A0A0D7M578	C. freundii	52688.9	25013.2	30142.5	260849	217284	207378
A0A0D7M590	C. freundii	25878.7			182677	83833.4	280944	50265.9
A0A0D7M594	C. freundii	85922.2	73681.8	84866	225425	218128	210264	30478.2	36052	21194.3
A0A0D7M598	C. freundii	523582	533227	525239	331383	274247	260714	240465	306354	227776
A0A0D7M5A9	C. freundii	254683	298553	308453	832332	852678	807705	135288	136780	123727
A0A0D7M5B6	C. freundii					#NUM!	1
A0A0D7M5B9	C. freundii	243780	229329	144578	245157	140856	126081	84505.5	54627.1	162447
A0A0D7M5C6	C. freundii	3030913	3.12414e+06	3.02987e+06	4.55961e+06	4652315	4548593	1.90544e+06	1.911e+06	1884838
A0A0D7M5D0	C. freundii	107522	145174	146794	333271	231387	252357	80625.5	132690	61819.2
A0A0D7M5D6	C. freundii	154729	133878	121101	331242	267891	393648	85333.4	100753	97724.3
A0A0D7M5D8	C. freundii	1616804	1685316	1.63624e+06	3900403	3943151	3.85579e+06	1.10059e+06	1.05858e+06	1.12402e+06
A0A0D7M5D9	C. freundii	214438	175199	155121	332181	333443	313587	168182	122549	115104
A0A0D7M5E2	C. freundii	41506	36948.5	36391.6	99683	114068	111655	20549.8	15980.4	32470.7
A0A0D7M5E4;A0A0H3FK92;A0A263VLV9;A6TCU4;Q8X912	C. freundii;K. aerogenes;E. asburiae;K. pneumoniae;E. coli	61781.1	49764.6	69173.5	24068.6	23755.6	13802.5	25151.4	47176.2	38328.2
A0A0D7M5F3	C. freundii	1.86677e+06	1.86706e+06	1.64172e+06	2.02222e+06	2.02615e+06	1987439	1.23798e+06	1.09749e+06	1.00528e+06
A0A0D7M5F6	C. freundii	2916990	2.88973e+06	2804304	3.41746e+06	3.47806e+06	3.44824e+06	1.96502e+06	2.01835e+06	2.08037e+06
A0A0D7M5F8	C. freundii	7167410	7.30158e+06	7352825	7315645	7.34613e+06	7397469	5.78943e+06	6012367	5619087
A0A0D7M5G4;A0A0D9JB62;A0A0H3FRG1;A6T4X7;P0ABG2	C. freundii;E. asburiae;K. aerogenes;K. pneumoniae;E. coli	267876	291627	162726	277104	284961	136751	199647		163109
A0A0D7M5G7	C. freundii	34864.6		#NUM!	20205.5	49294.9	30948.9
A0A0D7M5I2	C. freundii	11862.9		#NUM!	15893.9	8435.63	13161.3	21097.5	15150.7	#NUM!
A0A0D7M5K3;A0A0F0U4U1	C. freundii;E. asburiae	602791	579778	597498	785710	759528	763167	516567	490404	335852
A0A0D7M5L9	C. freundii	29635.2	28748.9		57652.9	71017.6	64895.6	16790
A0A0D7M5T4	C. freundii	8714.43	17779	10167.1	31770.2	27690.2	30582.9			#NUM!
A0A0D7M5T6	C. freundii	#NUM!	47589.9	52047.9	69826.1	52700.8	34460.4	25479	28321.5
A0A0D7M5U4	C. freundii	550578	507640	475875	1.17574e+06	1.19067e+06	1.22392e+06	195620	252336	184448
A0A0D7M5W4	C. freundii	1.26572e+06	1221517	1.21677e+06	1.47594e+06	1.61937e+06	1.59339e+06	924873	803507	853353
A0A0D7M612;Q8XE75	C. freundii;E. coli		12310.2			32499.9	18366.6		#NUM!
A0A0D7M616	C. freundii	20627.6	46278.2	5930.3	29327	25436.7	31537.6			6791.52
A0A0D7M635	C. freundii	227534	247411	162647	331625	365747	349670	152690	206295	177861
A0A0D7M650	C. freundii	753618	801336	783593	1.37229e+06	1.3568e+06	1.41694e+06	511946	481642	534771
A0A0D7M677	C. freundii	250860	248928	233346	357810	370157	356227	181119	177817	189643
A0A0D7M6B6	C. freundii	54822.3	56972.1	63922.9	143805	118777	131768	44885.6	43900.5	12954.9
A0A0D7M6Z5	C. freundii	903440	920893	920222	2.36794e+06	2.31694e+06	2.4223e+06	467761	362642	374571
A0A0D7M705	C. freundii	170598	164344	190413	340371	311649	255642	107810	86903.5	53635
A0A0D7M709	C. freundii				33168.5	100459
A0A0D7M737	C. freundii	1.0203e+06	1.09222e+06	1088892	1.20655e+06	1.15699e+06	1.18658e+06	793516	775237	815711
A0A0D7M7B0	C. freundii	19037.2	7474.33	21905.6	31438.6	25278.1	24749.9		12650.4	7282.16
A0A0D7M7B4	C. freundii	737770	755174	754874	1.22273e+06	1.21856e+06	1.26085e+06	380322	414397	280564
A0A0D7M7B8	C. freundii	170383	144493	98157.3	348212	294037	274286	75479	76922.8	82579.6
A0A0D7M7C2	C. freundii	17680.6	50606	44318.4	223130	230312	205986	78122.1	44553.3	64137.8
A0A0D7M7C5	C. freundii	624800	641078	618909	528819	538827	536797	399331	352393	418058
A0A0D7M7I2	C. freundii		#NUM!	#NUM!	#NUM!	#NUM!	1
A0A0D7M7I5	C. freundii				37825.8	18299.9	32435.8		17816.6	20703.4
A0A0D7M7M3	C. freundii				23142.3	5533.27	41570
A0A0D7M7N6	C. freundii				559569	87429.5	52183.8	126059
A0A0D7M7P5	C. freundii	350608	388390	350449	559975	529685	545058	280496	311969	262499
A0A0D7M7Q5	C. freundii	18683.6	11123.6	9847.4	28378.3	9562.32	28377.4
A0A0D7M839	C. freundii	63727.7	52290.5	38196.1	108279	107868	149753
A0A0D7M844	C. freundii	404066	392463	435199	968207	1.02583e+06	1.02078e+06	275733	255992	246845
A0A0D7M856	C. freundii				38368	20730.9
A0A0D7M862;P65323	C. freundii;E. coli	230716	262861	250032	228643	266708	221961	93204.6	89302.2	66774.1
A0A0D7M871	C. freundii	1.03478e+06	989293	979827	2.34898e+06	2.13954e+06	2.26537e+06	1.48172e+06	1.40673e+06	1.3567e+06
A0A0D9GGJ9	E. asburiae	342408	523037	373766		64208.8		202769	120487	160133
A0A0D9GYE1	E. asburiae	6618697	6.92747e+06	6903299	855333	853556	892690	3.38319e+06	3382761	3.21808e+06
A0A0D9H0R3	E. asburiae	599054	260641	496280		262229	50565	248387	175878	51366.6
A0A0D9H132	E. asburiae	4183.39	#NUM!	11742.1					#NUM!	4433.51
A0A0D9H170	E. asburiae			#NUM!		#NUM!		1	#NUM!	#NUM!
A0A0D9H1A4	E. asburiae	143283	112503	146753	24094.2		9796.16	29502.6	34488.5	39277.9
A0A0D9H1E9	E. asburiae	128925	126448	125441	35910.4		25450.8	39063.2	38046.2
A0A0D9H2Z7	E. asburiae	2860528	2563243	2.52469e+06	372930	261687	265578	955183	344761	643442
A0A0D9H3B2	E. asburiae	570903	455120	519780	48367.7	27615.8	50840.1	132234	125492	137375
A0A0D9H3H9	E. asburiae	28679.9	36069.5	25666.4				15475
A0A0D9H4R5	E. asburiae	10237631	10729075	10815034	11746619	11942217	12036205	8628734	8563255	8804645
A0A0D9H627	E. asburiae	176664	155310	156224	11421.9	22612.8	20515.9	57677.2	67558.5	62024.8
A0A0D9H643	E. asburiae	287215	164027	151970		40544.2		167868	87581.7	96266.6
A0A0D9H654;A0A0H3FWX4;A6T810	E. asburiae;K. aerogenes;K. pneumoniae	5359.07	6908.2	29874.5	17112.5	3863.24		4141.93		6932.55
A0A0D9H706	E. asburiae	375194	442095	56399.9				204540	167302	134825
A0A0D9H753	E. asburiae	4.67992e+06	4.1184e+06	3.94138e+06	1.61346e+06	1.31759e+06	1.72576e+06	2163699	2.20031e+06	1.9654e+06
A0A0D9H807	E. asburiae	117449	90067.3	93916.3	11995.9	6667.08	7173.14	48007.9	54558.4	35563.2
A0A0D9H901	E. asburiae	139316	143350	145342			31674.5	52246	28820.3	41023.2
A0A0D9HAV8;A0A0H3FKA4	E. asburiae;K. aerogenes		18117.2						93981.2	95934.7
A0A0D9HDA5	E. asburiae	8214.21	9362.19	9243.31		#NUM!	#NUM!	1288.3	2948.14	#NUM!
A0A0D9HDH4	E. asburiae	65944.8	76535.5	80003
A0A0D9HEQ1	E. asburiae	525826	464095	453197	198862	184803	83850.8	144225	131935	150550
A0A0D9HF57	E. asburiae	2.52038e+06	2.50307e+06	2.32903e+06	1876215	1.81768e+06	1.7555e+06	1.38098e+06	1.33355e+06	1.23596e+06
A0A0D9HH62	E. asburiae		78358.7
A0A0D9HIF9	E. asburiae	120869	53014	56115.4				41544	66014.5	#NUM!
A0A0D9HIV2	E. asburiae	497786	799417	763145				1.3788e+06	1.35206e+06
A0A0D9HL41	E. asburiae		14032.5	6661.91		18798.2		10401.8
A0A0D9HL65	E. asburiae	32387.3	25132.7	27921.5						#NUM!
A0A0D9HLG9	E. asburiae	105567	90978.1	87931.9	58981.2	68053.9	65799.1	58434	54921.9	43823.2
A0A0D9HLQ7	E. asburiae	320608	373292	364721	99082.8	92398	155704	149217	130301	147658
A0A0D9HME1	E. asburiae	1274053	1.74676e+06	1.36104e+06	566770	506579	582406	229387	156583	105842
A0A0D9HN73	E. asburiae	140196	158364	145407	64549.4	56352	26944.1	107457	107805	111164
A0A0D9HRI4	E. asburiae	120149	123280	79804.5			7026.57	42439.8	68301.5
A0A0D9ITU1	E. asburiae	201586	69910.5	31621			9180.67	67872.4	54177.1	46523
A0A0D9IWN5	E. asburiae	33179	47261.5	83672.2	102021	108016	107729	18932.1	47971.3	38185.8
A0A0D9IX00	E. asburiae	83886.4	93183.4	118709				50104.9	1.14602	32616.9
A0A0D9IXY0	E. asburiae	82212.2	29020.3	70074.8
A0A0D9IYQ6	E. asburiae	226147	213345	204085	21794.8	17519.9	15769.7	94173.8	79468.9	90989.8
A0A0D9IZ34	E. asburiae	19604.2		19791.4						8730.03
A0A0D9IZ68	E. asburiae	824428	371247	252990	327948		#NUM!	256533	571656	280294
A0A0D9IZC1	E. asburiae	5527387	5700998	5.70523e+06	4.8297e+06	4675912	4794919	3.6994e+06	3.81819e+06	3.83881e+06
A0A0D9IZI0	E. asburiae	473433	444732	476187	53854.1	55192.7	67306.4	172718	215724	234797
A0A0D9J011	E. asburiae	324296	388761	332398	63552.2	77682.1	55680	149950	177666	188257
A0A0D9J165	E. asburiae	132902	122694	135162	115695	124368	113810	83565	82438.5	75065.3
A0A0D9J1A3	E. asburiae	236495	229564	231367	18998.8	21003.1	12302.8	46659.8	74895.8	29081.7
A0A0D9J1P3	E. asburiae	215058	87354	147138			#NUM!	47753.2	20939.8	16359
A0A0D9J203	E. asburiae	174657	93686.7	112807				34130.9	4535.85	66461
A0A0D9J2T7	E. asburiae		4463.79	6259.47
A0A0D9J494	E. asburiae	3.65792e+06	3543193	4.00843e+06	1.86595e+06	1.71038e+06	2.22317e+06	1.83676e+06	1.80937e+06	1.88981e+06
A0A0D9J4B6;A6T5B1	E. asburiae;K. pneumoniae	3785.51			1941.74	4430.16
A0A0D9J4X9	E. asburiae	1.57614e+06	1.52995e+06	1.56486e+06	1.12003e+06	1.12457e+06	1.28004e+06	1.01916e+06	1.14046e+06	906038
A0A0D9J7D5	E. asburiae	8164.71	20929.4
A0A0D9J801;A0A0H3FJQ6;A6TE00	E. asburiae;K. aerogenes;K. pneumoniae	3955.08	12502.5	13719.2				191805
A0A0D9J855	E. asburiae	16181
A0A0D9J923;A0A0H3FTX6;A6T6N3;P0AAW3	E. asburiae;K. aerogenes;K. pneumoniae;E. coli	18770.9		6269.14	19555.7	23312.6	40764.1		29884.3	36287.4
A0A0D9J9N1	E. asburiae	118056	26279.4	15363.4		11691.9		60463.9	64920	55202.1
A0A0D9JBE7	E. asburiae	8649.25	10584.9	20220.4				4523.69	#NUM!	7932.61
A0A0D9JBF9	E. asburiae	125319	116388	107303		15421.6		51254.2	40708.3	60281.8
A0A0D9JC92	E. asburiae	1.03489e+06	1.01915e+06	1.08724e+06	702108	734097	742650	633803	612654	580032
A0A0D9JDY8	E. asburiae	1.0463e+06	990726	981089	470350	375012	421214	613054	494186	552044
A0A0D9JE12	E. asburiae	432453	521980	501540	248360	127524	247388	231539	232218	129148
A0A0D9JEI3	E. asburiae	764547	758083	747986	132714	145680	145626	405904	430586	366983
A0A0D9JFC6	E. asburiae	803999	793736	836962	206928	120131	242352	293316	331948	273141
A0A0D9JID3	E. asburiae	3.90564e+06	4194653	4.06478e+06	3881575	3.77527e+06	3.85877e+06	3.1269e+06	3.0543e+06	3.05577e+06
A0A0E3AAP6;A0A0H3FWQ9	E. asburiae;K. aerogenes		24447.4	19798.5			13541.6	11647.7
A0A0F0QMD7	E. asburiae	640069	613090	631636	529846	605478	590201	485180	557783	572206
A0A0F0QMW6;A0A0H3FN58;A6TEW5	E. asburiae;K. aerogenes;K. pneumoniae	8.05858e+06	8821128	8748061	4.68548e+06	4344646	4420555	6.38253e+06	6.36576e+06	6306002
A0A0F0QY72	E. asburiae	137064	132888	151856	142505	134372	120052	90827.7	118852	101535
A0A0F0QYN2	E. asburiae	189938	201025	199969	167148	170532	174804	54091.2	99161.2	128747
A0A0F0QZ26;P0AFW3	E. asburiae;E. coli	547454	252125	547892	556747	723078	663121	488387	404564	366263
A0A0F0R0F2	E. asburiae	379203	389023	325620	129711	210957	134114	281541	296481	312213
A0A0F0R1Q6	E. asburiae	3.4407e+06	3204689	3.18668e+06	596846	638146	682508	1.53003e+06	1460945	1.2477e+06
A0A0F0R427	E. asburiae	300731	275388	282532	39993.8	26087.8	23528.4	111298	115325	108513
A0A0F0R865	E. asburiae	126363	100443	133240				62027.3	54483.7	25491.5
A0A0F0R8R8	E. asburiae	3.53739e+06	3.33923e+06	3.48257e+06	615804	636354	674895	1.82859e+06	1834436	1.86446e+06
A0A0F0RAZ0	E. asburiae	455366	488658	543867	52355.7	66948.8	52553.7	145091	195148	237130
A0A0F0REA0	E. asburiae	708566	742470	676798	105734	91960	49307.2	272985	270067	265975
A0A0F0RFS0	E. asburiae	20321.7	24647.6	29196.1						6771.48
A0A0F0RH20;A6TBW7;P0AFD8	E. asburiae;K. pneumoniae;E. coli	374719	519110	375424	368944	397781	383172	324673	269498	302538
A0A0F0RJ60	E. asburiae	106770	79843.4	100556	39932.6
A0A0F0RKE1	E. asburiae	472748	373562	416944	179074	197945	167108	200389	198850	104671
A0A0F0RR14	E. asburiae	126172	158526	145970					43992.9	#NUM!
A0A0F0RSC8	E. asburiae	527301	443686	554287				108653
A0A0F0RT41;A0A0H3FKN5;P60725	E. asburiae;K. aerogenes;E. coli	19847128	21537498	21461446	26286086	27286930	28893758	17860050	18603328	18279624
A0A0F0RTS4	E. asburiae	69067.7	103144	20621	262613	300219	233765
A0A0F0RVA0;A0A0H3FKH0;A6TEU9	E. asburiae;K. aerogenes;K. pneumoniae	16580095	15706906	15897416	9468537	9417651	9399463	13992084	13849136	13553004
A0A0F0RXV4	E. asburiae	43894.2	33005.6	14770.7				7494.81		48784.6
A0A0F0S1W0;A6T4M4	E. asburiae;K. pneumoniae	167612	144237	182865	152345	140413	167225	144101	161329
A0A0F0UR15	E. asburiae	23126.5	35831.5	35169.9
A0A0F0URI6	E. asburiae	262016	312731	306514	#NUM!	39680.5	44824.3	110086	79868.9	109940
A0A0F0US57;A0A0H3FRG4;A6T4Y2	E. asburiae;K. aerogenes;K. pneumoniae	714009	725870	705966	310422	293629	274990	126660	126931	132888
A0A0F0UX02;A6T5J4	E. asburiae;K. pneumoniae	1.47308e+06	1.81341e+06	1397217	196040	317169	289654	593316	451381	621140
A0A0F0UXY4	E. asburiae	94008.2	79301.7	74620.1					48799.5
A0A0F0V707;A0A0H3FYF9;A6T6Y6	E. asburiae;K. aerogenes;K. pneumoniae	9428847	9300450	8910935	4.93001e+06	4499123	4.73092e+06	6114122	5.92283e+06	6249303
A0A0F0XJX5	E. asburiae	30864206	30766728	31465922	29240776	29674056	30207384	21579630	21199590	21351042
A0A0F0XQN9	E. asburiae	27645.3	30518		10553.1	2917.83	15714.8	#NUM!
A0A0F0XVA1	E. asburiae	551333	507135	406467	56292	41910.2	37103.4	208673	223672	214475
A0A0F0XXE7	E. asburiae	9016426	9121366	8993740	10623578	11115395	10483462	5.95289e+06	6201436	6132860
A0A0F0Y294	E. asburiae	1.67224e+06	1.78886e+06	1749293	1174486	1323846	1.32919e+06	991028	947884	967844
A0A0F0Y3T9	E. asburiae	641653	680432	632690	75036.1	69667.7	40412.2	260040	202747	221413
A0A0F1CXM8	E. asburiae	7153613	6149382	6.14057e+06	1.05424e+06	828210	1.01886e+06	2813282	2.96905e+06	2.85837e+06
A0A0F1CXU9	E. asburiae	15903.8	3241.88	84636.6	103081	100849	123730	43113.1	22896.5
A0A0F1CXV8	E. asburiae		87806.5
A0A0F1CZF6;A0A0H3FKK0;A6TES8;P0A6R5;Q6Y1R7	E. asburiae;K. aerogenes;K. pneumoniae;E. coli;C. freundii	1.05125e+06	1.02327e+06	995145	899703	971506	959929	651238	664676	614995
A0A0F1CZZ2	E. asburiae	90190.9	69175.6	83338	16697.7		12802	36458.2	28524.2	28562.8
A0A0F1D189	E. asburiae	10241070	9930495	9780611	9755502	9125761	9432150	7.57211e+06	7052861	7.07814e+06
A0A0F1D1U8;A6TEU8	E. asburiae;K. pneumoniae	432002	362755	627177	165601	1.4623e+06		81239.9		172158
A0A0F1D1Y0	E. asburiae	662124	831060	125919			226828	239572	287371	259848
A0A0F1D302	E. asburiae	685264	548361	651074	74605	52430	73766.6	386656	355094	327101
A0A0F1D3L1	E. asburiae	443437	57214.4	772003				29886.5		119813
A0A0F1D4N1	E. asburiae	203685	143793	79437.5	5781.07	#NUM!		69951.2	65097.8	56435
A0A0F1D4W8	E. asburiae	148945	107643	96101.7	80547.2			76942.6	54368.2	72845
A0A0F1D5C4	E. asburiae	383885	266443	393453		31704.8	36916.1	178671	179200	153797
A0A0F1D5M2	E. asburiae	545332	575102	576416	75467.2	42995.6	71871.9	353887		290099
A0A0F1D644	E. asburiae	232474	227094	211158						44467
A0A0F1D6G7	E. asburiae	26949.9	19971.9	20910	68817.9	46508.4			38938	25355.9
A0A0F1D6Q5	E. asburiae	583541	103389	133032	101626		2740.08		467104	329656
A0A0F1D7U2	E. asburiae	9630.28	9595.33	25798.8						4275.78
A0A0F1D834	E. asburiae	149424	174399	185773	28533.1	24614.9	24292.1	61315.5	56449.9	41819.5
A0A0F1D935	E. asburiae		56661.8	42042				17499.4	29278.7
A0A0F1D965	E. asburiae	90743.8	130983	101043	12194.7	15974	19747.2	55537.3	41289	36346.2
A0A0F1D971	E. asburiae	746207	786789	742457	118809	139774	136242	440558	440790	425825
A0A0F1D9L9	E. asburiae	1.57468e+06	1448204	1.68221e+06	902183	888781	760601	512504	496527	460330
A0A0F1DBK8	E. asburiae	185662	284264	42554.8	46425			103574	85745.1	59243.2
A0A0F1DCG2	E. asburiae	240140	255810	246278	66299.4	96970.7	99171.7	47880.8	67013.3	42322.4
A0A0F1DDQ5	E. asburiae	707853	679294	694354	310668	319489	321271	540090	506161	553504
A0A0F1DDX3;A0A0H3FMJ1	E. asburiae;K. aerogenes	98397.8	144982	79727.9	19955.1	24077.8	25457	45094	52955.2	51057.5
A0A0F1DDY1	E. asburiae	186813	157068	173559	20473	206397	2129.1	67291.4	63631.4	49481
A0A0F1DG28	E. asburiae	13032962	12927999	13030404	10679465	10121952	9921191	8228552	8744852	8446435
A0A0F1DGF5	E. asburiae	66309.1	67422.9	35334	13098.1	23263.3	34996.4	28896	36258.1	39660
A0A0F1DGL4	E. asburiae	1.09328e+06	1.11321e+06	1.04536e+06	204069	175639	188355	503360	602155	621589
A0A0F1DHL8;A6T5N7	E. asburiae;K. pneumoniae	276664	269857	301216	69104.3	58650.7	52011.2	114007	143750	61706.9
A0A0F1DHN1	E. asburiae	450239	580330	606071	48381.8	44364.1	81722.6	224999	184560	217645
A0A0F1DHQ9	E. asburiae	1.11049e+06	1104844	1052964	1.1346e+06	982169	1057547	816147	797512	823131
A0A0F1DHV3	E. asburiae	52897.1	31481.9	63718.2		9714.27		#NUM!	49399.9	25346.5
A0A0F1DI83	E. asburiae	1.82552e+06	1.73848e+06	1.75286e+06	326144	334046	341866	914821	813262	898467
A0A0F1DIJ4	E. asburiae	799513	667189	550180	118074	138919	115463	350633	349379	184321
A0A0F1DIL8	E. asburiae	156654	166118	188572	200239	178217	161309	91172.5	109102	122320
A0A0F1DIM9	E. asburiae	227215	218935	190952	41807.8			37902.7		58349.3
A0A0F1DJA4	E. asburiae	222699	283593	222029				76827.2	94102.2	58427.1
A0A0F1DJB4	E. asburiae	294504	265819	346860	1.01317e+06	43987.7	1.23225e+06	113021	160009	113540
A0A0F1DJF4	E. asburiae		79799.4	50025.5
A0A0F1DJR6	E. asburiae	71625.1	73842.7	42972.1					29963.2
A0A0F1DK58	E. asburiae			52918.8
A0A0F1DK84	E. asburiae	11834051	12249102	12431341	11455940	10866892	11014902	8456761	8.35056e+06	8615377
A0A0F1DK87;A0A1J7YXJ8;Q8XAW9	E. asburiae;C. freundii;E. coli	19515.6	25617.8			5122.39
A0A0F1DKI0	E. asburiae	252309	268963	298748	70270.3	60666.3	141675	103782	99647.2	89080
A0A0F1DLJ0	E. asburiae	11629.5	23754.7	35106.7
A0A0F1DMF2;A0A0H3FIB9;A6TC51;P0AA06	E. asburiae;K. aerogenes;K. pneumoniae;E. coli	136492	145895	109552	143849	85517.4		79502.9
A0A0F1DMS0	E. asburiae	1.33145e+06	1.33166e+06	1.31495e+06	996882	1.07005e+06	997998	998568	996616	911592
A0A0F1DNF6	E. asburiae	9573891	9020864	8964863	6.29897e+06	6.51643e+06	6.28962e+06	5808995	5.72902e+06	5835057
A0A0F1DNG1	E. asburiae	15900510	15981326	15586686	14435307	14789065	14729236	12143533	11892658	11719716
A0A0F1DQY2	E. asburiae	62231.4	19721.9	59867.3	20100.3		25756.2			15200.6
A0A0F1EJQ7	E. asburiae	119311	119083	96251.4	17610.2	18647.6	16848.8	46667.8	46288.2	46237.6
A0A0F1EKL7	E. asburiae	150519	306095	78704.2		255612	356507	49606.2	33525.4	11539.8
A0A0F1EQ31	E. asburiae	1.75243e+06	1.59561e+06	1.80942e+06	1.25904e+06	1455995	1.37331e+06	2.57332e+06	2.34952e+06	1662647
A0A0F1ER99;A0A0H3FRL8;A6TAK3;P0AFH4	E. asburiae;K. aerogenes;K. pneumoniae;E. coli	573665	344339	354811		1.25519e+06				562094
A0A0F1J1B8	E. asburiae	711644	677047	798762	111996	93853.9	80249.4	269324	213661	279542
A0A0F1J248	E. asburiae	24037650	24900784	24245216	23525452	23196060	23185818	15707639	16580053	17100840
A0A0F1JYA2	E. asburiae	21143		1.18484		1.10291
A0A0F1JYW2	E. asburiae	69773.3	50023	#NUM!
A0A0F1K222;A0A0H3FVE8;A6TBW5	E. asburiae;K. aerogenes;K. pneumoniae	90229.6	58147.5	63128.8	26089.7	56876.6	39342.6	15231.1
A0A0F1R6C4	E. asburiae	6.65885e+06	6909328	6.74464e+06	1526526	1.57461e+06	1.47174e+06	2.20934e+06	2.09731e+06	2.18241e+06
A0A0F1R791	E. asburiae	45143308	6501439	46457268	40614956	41977436	37891864	3.11356e+06	3.48741e+06	31478824
A0A0F1R797	E. asburiae	12227306	11419033	9734107	8809612	7.22428e+06	6738377	6696797	10538956	9904171
A0A0F1R9B9;A0A0H3FMA1;A6TEW4	E. asburiae;K. aerogenes;K. pneumoniae	6322441	5935011	6320398	3223044	3.43643e+06	3.33584e+06	4.59425e+06	4661202	4725351
A0A0F1RBF2	E. asburiae	1380279	1.376e+06	1580519	232637	168774	230038	548542	548654	489981
A0A0F1REL8	E. asburiae	30862.5	8884.49
A0A0F1RER0;A0A0H3FPX7;A6TH52	E. asburiae;K. aerogenes;K. pneumoniae	16701892	16634248	16304738	16294408	15787444	17094902	13790095	12340322	14483301
A0A0F1RGN3	E. asburiae	173160	149206	138782	116828	41257.6	88291.2	45112.4	47723.7	42413.9
A0A0F1RH03	E. asburiae	18804.4	11898.9	12468.4
A0A0F1RHR2;A6TB28	E. asburiae;K. pneumoniae		45006.7	15728.6
A0A0F1RJH7	E. asburiae	11433	6750.41	#NUM!
A0A0F1RKE9	E. asburiae	231652	229126	219127	16938.6	33683.1	27250.3	92014.5	85995	79353.6
A0A0F1RKG0	E. asburiae	1.89743e+06	1.86631e+06	1.85912e+06	1649767	1.48167e+06	1.56789e+06	998605	931948	944467
A0A0F1RKG1	E. asburiae	50217.3	48445	42285.2				7382.41	23067.4	8433.2
A0A0F1RKP4;A0A0H3FZG7;A6TAN4;Q8XDE4	E. asburiae;K. aerogenes;K. pneumoniae;E. coli		40027.4	53521.1	26498.7		34962
A0A0F1RLM6	E. asburiae	25789.2		9778.44						2883.01
A0A0F1RLV8	E. asburiae	143756	71304.4	93714.3				29877.8	53301
A0A0F1RM70	E. asburiae		7630.09
A0A0F1RNN3	E. asburiae	504489	541814	560242	75793.4	75790.8	88484.5	245700	257652	234844
A0A0F1RNQ2;A0A0H3FPK2;A6TGB7	E. asburiae;K. aerogenes;K. pneumoniae		1	#NUM!				#NUM!
A0A0F1RPY7	E. asburiae	713096	776477	710065	861651	882099	886638	603138	561178	603021
A0A0F1RQM6	E. asburiae	117119	61698.3	72086.5				34676.8	43880.4	25838.5
A0A0F1RSH6	E. asburiae	127659	66233	44699.7				67634.5	74233.5	59252.9
A0A0F1RSI3	E. asburiae	48885.3	69134.9	74426.2					15461.9
A0A0F1RSJ1	E. asburiae	1.23757e+06	199354	204193	82330.2			404355	575530	646539
A0A0F1RSU0	E. asburiae	53668.7	10331.3	137157				6339.96	12413.7	87289.7
A0A0F1RTA5	E. asburiae	481962		53137.3	648426	675968		61678.3	318313
A0A0F1RTU8	E. asburiae	101219	169778	166669				148339	127942	44169.6
A0A0F1RUT1;A0A0H3FN67	E. asburiae;K. aerogenes	14962112	13998445	14095411	13293812	14639662	14205374	16564642	17574260	17990458
A0A0F1RUV4	E. asburiae	182042	90019.5	135472	169259	141524	179658			30143
A0A0F1RVM4	E. asburiae	18434.5	7566.23	46172.2
A0A0F1RVV1	E. asburiae	661509	607911	647046	50260.1	42391.9	73367.8	256456	298390	312783
A0A0F1RYA1	E. asburiae	109987	100909	111088	105549	85392	111550	70878.2	53346.6	60131.6
A0A0F1RYR4	E. asburiae	2.2006e+06	2.36133e+06	2.34503e+06	2.70957e+06	2.50499e+06	2525570	1.39651e+06	1.33883e+06	1.54402e+06
A0A0F1WV55	E. asburiae	137291	165560	124364						43408.5
A0A0F1WWZ2;A0A0H3FR43;P64258	E. asburiae;K. aerogenes;E. coli				294910	264085		243662	306749	263626
A0A0F1WZI9	E. asburiae	318884	291272	323549	56804.8	45783.7	51814.2	144002	133024	149564
A0A0F1X3A9	E. asburiae	80869.1	88059.3	119479	40937.8	18737		19025.1	18471.2	38476.3
A0A0F1XSK9	E. asburiae	6536718	6.97669e+06	6.2728e+06	1.60994e+06	1.92785e+06	1.59267e+06	6.5915e+06	5.72365e+06	6.04689e+06
A0A0F1XSL8	E. asburiae	50399.5	43871.7						13378
A0A0F3WVG9	E. asburiae	43957.2	17156.4	10135.3
A0A0F3WWX9	E. asburiae	947791	1.00165e+06	939324	1.7301e+06	1.52744e+06	1.5287e+06	386305	396892	346237
A0A0F3WYD9	E. asburiae	338589	360220	360864	38634.1	39555.6	48107.2	160246	169905	162665
A0A0F3WYF5	E. asburiae	415237	396701	411098	64758.2	36237.9	52342.2	131860	123957	137119
A0A0F3XJB2	E. asburiae	158903	164703	167005	83530	65631.2	76719.1	79168.8	89863.7	92799.9
A0A0F3XN51	E. asburiae	237532	266263	197283	101189	156528	128172	113168	84692.9	77751.8
A0A0F3XR23	E. asburiae	22494.2	26130.8	22980.6					#NUM!	#NUM!
A0A0F3XR25	E. asburiae	1.5254e+06	1.61936e+06	1.47449e+06	1.42486e+06	1.40853e+06	1.25583e+06	906165	929808	873345
A0A0F3XS69	E. asburiae	162956	54695.9	55681.2				69905	42609.6	45220.9
A0A0F3XS98	E. asburiae	752407	693922	711040	156173	171572	170018	353594	384743	368292
A0A0F3XTG5	E. asburiae	889332	872576	846409	679203	608428	658004	582176	616267	574316
A0A0F3XVC2	E. asburiae	81640.1	73700.7	64664.2				94730	46889.9	96901.2
A0A0F3XX18	E. asburiae	2.00898e+06	1990797	1967851	1.36088e+06	1.45117e+06	1.51683e+06	1560625	1.40815e+06	1.57321e+06
A0A0F3YEJ1;A6TIL8	E. asburiae;K. pneumoniae	364766	379228	399000	1.0748e+06	1.05575e+06	1080802	245626	245549	228098
A0A0F3Z9A4	E. asburiae	262319	110135	238908	33799.5		45513.2	118572	124324	63531.8
A0A0F3ZJI1	E. asburiae	147471	82504.3	71858.2		21034.9		42562.8	28737.1	41409.5
A0A0F3ZK64	E. asburiae	89131.8	80173.3	87312	#NUM!		5066.4	28124	20345.2	29278.3
A0A0F3ZL30	E. asburiae	166506	217924	275052	38626.5	26219.5	27937.2	66705.9	101520	105979
A0A0F3ZLC3	E. asburiae	67346.4	89591.2	78743.1	65808.4	59742.6	60013.2	43116.6	30240.6	43642.4
A0A0F3ZLI6	E. asburiae	480480	447803	416265	76017.7	66966.8	65045.4	155150	80070.7	156576
A0A0F3ZLN8	E. asburiae	159636	104815	132112	213885		183006	73172.5	80992.3	74460.1
A0A0F3ZM43	E. asburiae	1.0738e+06	964776	818998	147925	147546	138253	397865	347900	357082
A0A0F3ZN48	E. asburiae	207107	151169	151404				86236.6	14368.7	39649.4
A0A0F3ZN67	E. asburiae	97144.8	69790.3	28943.7	#NUM!	#NUM!	#NUM!	18194.5	30611.4	24233.8
A0A0F3ZNF0	E. asburiae	187032	144936	183068	#NUM!			86181.5	116291	84810
A0A0F3ZP27	E. asburiae	25976.9	13491.7	12276.3	#NUM!		#NUM!	3659	18061.6
A0A0F3ZP81	E. asburiae	1.64207e+06	1.681e+06	1.77448e+06	2.03922e+06	2.04592e+06	2.13662e+06	1.25311e+06	1.18765e+06	1.26712e+06
A0A0F3ZQ27	E. asburiae	206873	187932	188204	231018	318060	310430	332692	355677	377832
A0A0F3ZQR3;P0A9N6	E. asburiae;E. coli	414938	4.3683	79500.2	47879.2	36883.4	66866.7		2.95439e+06	29016.3
A0A0F3ZQX0	E. asburiae	80231.8	35192.5	62679.1	53169.5		45223.5	12062.4
A0A0F3ZRS7	E. asburiae	2418263	2.37363e+06	2.40039e+06	2718077	2.68608e+06	2.72083e+06	1.66909e+06	1.54418e+06	1.50677e+06
A0A0F3ZS19	E. asburiae	406377	431565	361008	166027	141061	291091	104990	167591	163015
A0A0F3ZVN4	E. asburiae	199601	75985.7	66955	121130	59075	82407.3		54048.5
A0A0F5BNS7	E. asburiae	1.25404e+06	560031	1.35015e+06	307964	235377		669190	635656	549085
A0A0F5LX08	C. freundii	2322253	2.40926e+06	2.28306e+06	2.55565e+06	2.44091e+06	2.64514e+06	1.45386e+06	1410502	1.51278e+06
A0A0F5LXB2	C. freundii				10402.7	17465.7	24167.6
A0A0F5LXC9	C. freundii	24333.7	24311	23687.7	113888	134529	97395.7		31925.6
A0A0F5LXR8	C. freundii	191970	198487	147292	168721	222922	192792	114776	59405.6	83924.7
A0A0G3PAE8	E. asburiae		50248.4	88442					34857.1
A0A0G3PBN3	E. asburiae	16016.9	16826.4	19612.5
A0A0G3PEB6;A0A0H3FQL0;A6T6W0	E. asburiae;K. aerogenes;K. pneumoniae	30028	28497.5	19422.5						16792.6
A0A0G3PGG7	E. asburiae	6914731	7.18371e+06	7.33655e+06	15224722	15231405	15808089	4878958	4.93497e+06	5171533
A0A0G3PGX0	E. asburiae	375789	340781	340999	744938	901625	894918	232787	243556	223513
A0A0G3PIL7	E. asburiae	463003	492539	468733	55951.5	66453.5	69309.1	197182	229115	263296
A0A0G3PJN5;A0A0H3FLM2	E. asburiae;K. aerogenes	583544	556744	588687	1.26765e+06	1.32499e+06	1.23795e+06	402068	402978	405458
A0A0G3PK54	E. asburiae	43660.2	34299.3	32071.2	2952.62
A0A0G3PMN4	E. asburiae	371700	321784	342740	796391	724418	637282	190229	239611	237430
A0A0G3PNQ7	E. asburiae	1.57516e+06	1.426e+06	1.60958e+06	159074	1.01293e+06	151027	678240	695797	649821
A0A0H0ADR5	E. asburiae	304907	170001	172320	33251.8			112049	162431	112421
A0A0H0AE03	E. asburiae	307660	282384	306095	556486	585191	552420	469956	476421	527397
A0A0H0AE90	E. asburiae	68280	61581.4	84815.6				#NUM!
A0A0H0AEW1	E. asburiae	22559.5	27944.7	17465.8
A0A0H0AJ55	E. asburiae	61303.4	51537.8	61781	69570.4	73772.9	76510.1	39346.4	35044.1	28020.2
A0A0H0AJE7	E. asburiae	109059	178413	150706	234369	243208	210701	197754	148720	187274
A0A0H0AKK5	E. asburiae	8884.15		31657
A0A0H0AM39	E. asburiae	140170	33548.3	150611	43582	59182.9	48556.1	#NUM!	46131.8	41468.4
A0A0H0ANI9	E. asburiae	791232	720668	804815	213312	147948	158479	358958	410806	388160
A0A0H0AQU1	E. asburiae	17047.9	33963.4	19850.3	47004.3	46622.3	41520.5	13487.5	17628.1	28406.7
A0A0H0AQY8	E. asburiae	6.3905e+06	6206853	6.37887e+06	794326	847559	855934	3.58642e+06	3.68382e+06	3.41039e+06
A0A0H0ARZ3	E. asburiae	74686.4	46936.9	42270.5				14822.2	18396.6	25226.3
A0A0H0AS54	E. asburiae	44451.3	59748.6	58967.5			748673	8771.28	33387	16516.5
A0A0H0AX49	E. asburiae	50046.9	37873.5	53595.8	16983.4		21640.6	23951.7		16100.3
A0A0H0B4P0	E. asburiae		10375.3
A0A0H0B642	E. asburiae	44447.1	17536.1
A0A0H0BAJ6	E. asburiae	46132.3	50100.5	70959.4	78273.8	74399.4	93262.6	37755.4	48608.8	37850.1
A0A0H0BC30	E. asburiae	169926	209652	16034.6		6955.94	7399.77	85751.2		77297.4
A0A0H0BCU0;Q8XAW3	E. asburiae;E. coli	45359.8	36582.3	48645	49896.8	56211	77144.2	18852.5
A0A0H0BDY1	E. asburiae	13149308	13431867	13558173	15100991	16300739	15558563	8911541	8938835	8938984
A0A0H0BG51	E. asburiae	97971.5	77582.7	75257.8		#NUM!	12741.7	39281.4	49907.7	53649.4
A0A0H3FI68;A6TC39	K. aerogenes;K. pneumoniae	532945		42905.4	171334	174016		223984	244931	231941
A0A0H3FI75	K. aerogenes	161091	47630.5	140655	37822.5	33050	55791	86413.8	39791	57225.1
A0A0H3FI78	K. aerogenes	1.11489e+06	1.16178e+06	977907	790428	845839	765960	949223	1.02612e+06	980893
A0A0H3FI85	K. aerogenes	210973	263531	229567	189508	192529	166990	257396	262648	253036
A0A0H3FI90	K. aerogenes	62253.9	106402	67595.5	103031	112171	88020	72199.7	86822.2	89888
A0A0H3FIA2	K. aerogenes	140079	141264	149476	134763	96868.8	81333.8	136087	156281	95676.4
A0A0H3FIA8	K. aerogenes	365280	405063	353088	109988	144298	97152.3	242113	222521	216866
A0A0H3FIB3	K. aerogenes				7334.42			66526.1	68132.2	36527
A0A0H3FIB5	K. aerogenes	27686.9	31790.7	28721.4	61396.5	61624.4	58799.3	47188	44314.4	45797.1
A0A0H3FIC4	K. aerogenes	22033.3				13886		10037.4	15387.7	14929.4
A0A0H3FIC8	K. aerogenes	597318	587157	684930	709167	716789	777328	526041	574485	585483
A0A0H3FIC9;A0A263VUW3;A6TC66	K. aerogenes;E. asburiae;K. pneumoniae	111749	130744	120471	111906	104274	133204	71049.9	81945.1	98658.2
A0A0H3FID2	K. aerogenes	371813	353678	345277	351708	349343	371205	468531	546781	463175
A0A0H3FID3	K. aerogenes	327270	318616	333568	301975	324285	295356	246075	269714	249291
A0A0H3FIE1;A6TCF4	K. aerogenes;K. pneumoniae	619163	642697	673034	478484	516214	509116	391700	419890	374672
A0A0H3FIE3	K. aerogenes	15608.2	175229	66362.1	44886.2	33162.3	136742	65414.1	98662.7	29560
A0A0H3FIE7	K. aerogenes	756438	489182	610633	753825	696978	660733	417313	430909	438033
A0A0H3FIF8	K. aerogenes							59791.8	69953.4	46018.1
A0A0H3FIH2	K. aerogenes	76331.3	55451.5	64614.3	176781	163871	119563	177396	248338	199945
A0A0H3FII0	K. aerogenes	71452.4	62845.4	83226.4	204268	211226	215090	159088	163482	162188
A0A0H3FII1	K. aerogenes	633991	644691	571743	527478	542500	555176	473110	457415	500417
A0A0H3FIJ2	K. aerogenes	180270	181917	186469	169248	177555	150150	159081	142681	150137
A0A0H3FIJ3	K. aerogenes	843158	762143	816024	1.63723e+06	1.54938e+06	1.52071e+06	5215720	5097595	5939349
A0A0H3FIK3;A6TCF8;Q8XA79	K. aerogenes;K. pneumoniae;E. coli	14496.9	7467.9	11466.5				10783		11138.6
A0A0H3FIM1;A6TCI0	K. aerogenes;K. pneumoniae	7363.04	69691.5	73702.4	26026.6	11088.4	9380.36		#NUM!
A0A0H3FIM8	K. aerogenes							64540.5	44183.1
A0A0H3FIN4	K. aerogenes	374236	389388	378962	388976	399709	374646	311390	295147	298609
A0A0H3FIQ6	K. aerogenes								37498.1
A0A0H3FIR5;A6TCU3	K. aerogenes;K. pneumoniae	292691	306946	287449	82101.3	78001.9	75878.2	135133	89211	134092
A0A0H3FIR6	K. aerogenes	48950.4	162003	41883.8	136889	106613	142668	443084	447649	445937
A0A0H3FIU1	K. aerogenes		4531.39					33880.6	21202.2	36697.8
A0A0H3FIU8	K. aerogenes	739221	683129	724959	611932	584068	590288	556966	536966	495225
A0A0H3FIV1;A6TCZ5	K. aerogenes;K. pneumoniae	324251	242977	203713	162323	175590	143350	295908	308454	163619
A0A0H3FIX2	K. aerogenes	68299.7	56060.2	71927.4	153353	125971	122334	424937	335393	412233
A0A0H3FIX6	K. aerogenes	18688.9	15356.2	22001.4	25464.8	4295.6	12636.8	47415.5	22323.4	35108.7
A0A0H3FIY0	K. aerogenes	140285	128464	140756	49116.8	45667.9	73559.8	110104	96168.2	105768
A0A0H3FIY4	K. aerogenes	1.36374e+06	965468	1.14381e+06	716985	690192	751476	1188380	1.16009e+06	1.22343e+06
A0A0H3FIY7	K. aerogenes	274108	120970	254193	92783.4	77356.2	83675.1	193168	93819.4	189276
A0A0H3FIZ7	K. aerogenes	67158.6			285984	188108	46962.3	#NUM!	13507.1	23333
A0A0H3FJ18	K. aerogenes	2428262	2.48143e+06	2.39039e+06	1.88571e+06	1.6104e+06	1.87612e+06	1.78014e+06	1.65117e+06	1.72727e+06
A0A0H3FJ20;A6TDF3	K. aerogenes;K. pneumoniae		1							#NUM!
A0A0H3FJ23	K. aerogenes							100513	65133.2	74057.7
A0A0H3FJ36	K. aerogenes					#NUM!		1.23919	1.38856	1.0692
A0A0H3FJ38	K. aerogenes	158770	163368	160598	154044	140617	118235	101703	119730	108082
A0A0H3FJ65	K. aerogenes	1.20363e+06	1.26485e+06	1.15581e+06	703182	693319	718040	1.07955e+06	1.06351e+06	1.03121e+06
A0A0H3FJ73	K. aerogenes	96481.8		120592	85643.6	141837	147629		#NUM!	87862.8
A0A0H3FJ77	K. aerogenes	335753	310399	356281	390509	397573	390278	338285	305486	294406
A0A0H3FJ87;A0A263VWD0;M1SCD2;Q8X9G5	K. aerogenes;E. asburiae;M. morganii;E. coli	149714	175528	146997	186212	133900	162535		72269.4	96500.3
A0A0H3FJA0	K. aerogenes	57433.3	37232.3	71338.4	26561.1	35178.7		27425.5	16114.5	35570.8
A0A0H3FJF2	K. aerogenes	28099.7	17184.2	34367.4
A0A0H3FJF8	K. aerogenes	6483547	6.35201e+06	6632733	3963749	3.28406e+06	3.86342e+06	2.91163e+06	3.6385e+06	4.41928e+06
A0A0H3FJI2;A6TDV1	K. aerogenes;K. pneumoniae	471989	507132	475278	384384	357967	396839	497658	498085	514808
A0A0H3FJI7	K. aerogenes	534446	565041	625166	488711	489170	455938	400645	399344	374697
A0A0H3FJK1;A6TDW8	K. aerogenes;K. pneumoniae	387542	335263	312032	229596	219769	200925	311706	327718	331993
A0A0H3FJL0	K. aerogenes	609200	597620	618761	548746	517960	525649	416279	377111	392082
A0A0H3FJL2;A6TDR4	K. aerogenes;K. pneumoniae	35802.1	62646.1	10083.8	68917.6		#NUM!	37240.3		#NUM!
A0A0H3FJL9	K. aerogenes				69709.2	86568.2		79101.5	#NUM!	62900
A0A0H3FJM1	K. aerogenes				236798		197067	7.31203e+06	1.12836e+06	216619
A0A0H3FJM6	K. aerogenes	196141	80141.3	165120	234631		148623	142162
A0A0H3FJP3	K. aerogenes	158174	122864	143502	96522.9	90102	90276.6	113052	85223.9	98777.6
A0A0H3FJQ1	K. aerogenes	167267	186940	211906	333086	289646	269115	113020	126819	123288
A0A0H3FJQ2	K. aerogenes	78602.7	104237	96460.8	180003	71552	214627	121091	104218	123513
A0A0H3FJR2	K. aerogenes	1.12128e+06	1.11921e+06	1.09198e+06	1.02358e+06	1.10699e+06	996710	1.07591e+06	910435	1.05794e+06
A0A0H3FJR8	K. aerogenes	66770.5	26715.8	#NUM!	65123.3		57247.7	66372.7	33269.6	35324.8
A0A0H3FJR9;A6TE15	K. aerogenes;K. pneumoniae	23908	18661.4	22898.7	20364.5	23993.4	20461.6	11420	10306.8	11457.9
A0A0H3FJS0	K. aerogenes								33024.6
A0A0H3FJU7	K. aerogenes	282114	291780	274583	231900	172997	218297	241132	233830	246169
A0A0H3FJV8;A6TCE5;P0C0M0	K. aerogenes;K. pneumoniae;E. coli	62514.1	110779	94663.2	42869.9	70731.4	57605.6	26443.3	74322.1	43473.1
A0A0H3FJV9	K. aerogenes			29866	44797.5	41349.4		90630.8	53351.3	83830.8
A0A0H3FJW3	K. aerogenes	372139	359795	357508	113552	108645	123323	515672	529593	502338
A0A0H3FJX5	K. aerogenes	275127	204377	243801	113781	135967	175384	142387	86786.5	130318
A0A0H3FJY9	K. aerogenes	639527	529938	599284	274731	303310	298578	394472	480436	395110
A0A0H3FJZ4;A6TE19	K. aerogenes;K. pneumoniae	22353.1	19425	26931.7	25480.1	6762.29	11504			16705.6
A0A0H3FJZ7	K. aerogenes	1.04471e+06	1137265	1.16352e+06	1.09258e+06	995928	1.04294e+06	747878	861632	871487
A0A0H3FJZ8	K. aerogenes	231940	235646	238987	185230	155969	174754	170592	163337	182443
A0A0H3FK05;A6TCK3	K. aerogenes;K. pneumoniae	59720.3	67510.1	51628	28324.8	32547	27115.8	45428.8	42343.9	37940
A0A0H3FK26;A6TEB3	K. aerogenes;K. pneumoniae	107840	30014	91431.6	196290	205677	229346	65712.3		66195.3
A0A0H3FK64	K. aerogenes				16803	26203.7	17931.3
A0A0H3FK72;A6TEI2	K. aerogenes;K. pneumoniae	350922	328630	265203	203333	210822	198481	143110	329887	152581
A0A0H3FK75	K. aerogenes	1.57944e+06	1.56859e+06	1551303	1.05205e+06	1.10623e+06	1.09029e+06	1.50888e+06	1.52774e+06	1.63064e+06
A0A0H3FK77	K. aerogenes	146885	130656	149134	310883	334060	306913	51963.9	63316.4	68873
A0A0H3FK86	K. aerogenes	943844	827328	864409	835037	886900	886465	666664	665111	647208
A0A0H3FK91	K. aerogenes	630384	639633	610264	591666	610302	642187	554133	572246	594963
A0A0H3FKA0	K. aerogenes	5288.92	3626.3		12096.7		10662	#NUM!	13195.3
A0A0H3FKA1	K. aerogenes	710005	2922782	324634			145640	325600	473948	489629
A0A0H3FKB1	K. aerogenes	104757	64764.5	77591.8	138578	122402	111505	153867	98388.5	149096
A0A0H3FKB5	K. aerogenes		#NUM!			999.451	#NUM!	18269.6	7784.58	6679.62
A0A0H3FKB6	K. aerogenes	65266.1	32812.4	69077.1	22350.9		34010.4	81392.8	74455.2	69743.2
A0A0H3FKB9;A6TEN6	K. aerogenes;K. pneumoniae	470316	434668	513996	368375	387897	371374	394000	374569	315432
A0A0H3FKC3	K. aerogenes	301148	289686	301100	233487	232418	231177	161944	157954	165410
A0A0H3FKC4	K. aerogenes	16067.5			36310.4	17222	14853	74195.2	43620.6	52343.7
A0A0H3FKC5	K. aerogenes				51689.8	29508.5	25674.4	120354	92308.2	125828
A0A0H3FKC6	K. aerogenes	67617.1	10645.2		23042.6	7465.66	13950.7	72841.5	68123.2	48060.8
A0A0H3FKC9	K. aerogenes							2032.11	23965.1	26338.5
A0A0H3FKD9	K. aerogenes	369543	384091	304585	188639	123854	114387	265964	331350	214320
A0A0H3FKE0	K. aerogenes	613664	537529	593864	428839	405375	375686	456352	443364	472759
A0A0H3FKE5;A0A365IM13;A6TD38;P62618	K. aerogenes;E. asburiae;K. pneumoniae;E. coli	195951	185845	171032	184630	191062	202963	96349.6	107543	90787.5
A0A0H3FKE6;A6TEK5	K. aerogenes;K. pneumoniae	9133323	8630150	8507123	6.50451e+06	5967205	5.27052e+06	7725277	7485130	6.8874e+06
A0A0H3FKE9	K. aerogenes	835823	842153	861523	1.07554e+06	1.08261e+06	1.11878e+06	763419	706904	726946
A0A0H3FKF2	K. aerogenes	381014	356607	371966	376039	398850	330257	243797	209724	248499
A0A0H3FKF7;A6TEM0	K. aerogenes;K. pneumoniae	114564	211325	11282.2		54342.9	43913.4	82859.3		38749.5
A0A0H3FKG6	K. aerogenes	76283.9	43812.2	72467.4	98940.9	75500.8	60629.3	60509.2	99106.8	50729.8
A0A0H3FKH1;A6TEN9	K. aerogenes;K. pneumoniae	4235380	4432018	4864258	2.50254e+06	1.81974e+06	2.501e+06	2.96459e+06	2.47723e+06	3.04051e+06
A0A0H3FKH2;A6TD79	K. aerogenes;K. pneumoniae	2212.47	4345.76	3637.18
A0A0H3FKH3	K. aerogenes	4.28115e+06	3707898	3.76855e+06	2.58851e+06	2.37965e+06	2553708	5659505	3.74554e+06	4.33178e+06
A0A0H3FKH8	K. aerogenes	451903	397578	370533	714790	726000	613981	753588	820534	840265
A0A0H3FKI8	K. aerogenes	2487745	2.88969e+06	2.65098e+06	1.82939e+06	1.97455e+06	1.96125e+06	2.04975e+06	2.3276e+06	2.35006e+06
A0A0H3FKJ2	K. aerogenes				10327.1			82662.4	119903	80651.1
A0A0H3FKJ7	K. aerogenes	342760	335031	426639	389428	352746	383268	383206	387112	363426
A0A0H3FKK5	K. aerogenes			22394	123891	138397	153651	34546.9	46794	39668.9
A0A0H3FKL2	K. aerogenes	19223.9	20330.6	21073.1	11486.9	9470.27	10975.9	16649.2	11747.6	14514
A0A0H3FKL5	K. aerogenes	44373.3		48000.5	69977.8	65522.3	91494.7	48448.1	134420	211292
A0A0H3FKM5	K. aerogenes							155483	172595	113703
A0A0H3FKN0;A6TEW6	K. aerogenes;K. pneumoniae	4233726	3996427	3711738	2.79003e+06	2584133	2.85609e+06	3474435	3289269	3.56353e+06
A0A0H3FKN1	K. aerogenes							52322.7	65943.6	65900.7
A0A0H3FKN4	K. aerogenes	95132.1	89468.4	111880	222495	183243	221484	85553.4	72661.3	78977.7
A0A0H3FKN6	K. aerogenes				19268.3			38107.1	49694.7	17771.5
A0A0H3FKP4	K. aerogenes	19786	17924.2	389669	#NUM!				4717.75	4904
A0A0H3FKQ4	K. aerogenes	20970.2	22938.8	53240.1	54328.8	56186.5	53450.5	41935.5	30680.9	32877.4
A0A0H3FKR1	K. aerogenes	3.60809e+06							371841
A0A0H3FKS1	K. aerogenes	49125.7	44276.1	36826.4	15243.4	24925.4	21772.4	41162.8	32852.8	27445.5
A0A0H3FKS6	K. aerogenes	12120878	11924432	12913959	370028	424456	395570	1.3674e+06	1264547	1.35032e+06
A0A0H3FKU7	K. aerogenes	36604.8			100397		18899.6	294112	251239	358784
A0A0H3FKW1	K. aerogenes	96542.6	111505	56146.3	98684.5	143163	126193	112244	118553	70691.2
A0A0H3FKW7	K. aerogenes							1.15892	36934.2	#NUM!
A0A0H3FKX2	K. aerogenes	28856.5				#NUM!		9969.96	3918.17	9893.68
A0A0H3FKX6	K. aerogenes		#NUM!	#NUM!	2040.73	4086.4	6577.55
A0A0H3FKY8	K. aerogenes				17868.8	22665.7		48869.6	47715	46702.4
A0A0H3FKZ2;A0A0H3JGX4	K. aerogenes;E. coli		#NUM!				1
A0A0H3FKZ3;A6TF86	K. aerogenes;K. pneumoniae	#NUM!	#NUM!	1	#NUM!
A0A0H3FKZ4	K. aerogenes	594722	593393	605619	551511	596230	570700	424583	447708	364172
A0A0H3FKZ7	K. aerogenes							70873.7	78669.1	82094.6
A0A0H3FKZ8	K. aerogenes	13122240	12315412	13137295	10649273	10642540	10793114	11006094	10651152	10970280
A0A0H3FL00;A6TFD8	K. aerogenes;K. pneumoniae	#NUM!		1	#NUM!
A0A0H3FL02	K. aerogenes		#NUM!	#NUM!	#NUM!			#NUM!	1.12053	1
A0A0H3FL05;A6TDP9;P0ABY6	K. aerogenes;K. pneumoniae;E. coli	355768	281400	353757	282116	265490	260474	215280	217102	239674
A0A0H3FL07	K. aerogenes	1314933	1.16698e+06	1268955	703833	742400	777415	1.14628e+06	1.16933e+06	1.22836e+06
A0A0H3FL17;A0A263VU86	K. aerogenes;E. asburiae	76846.4	73077.5	60100.8	103050	94164.4	97666.6	49360.9	21707.1	46968.6
A0A0H3FL20;A6TDR7	K. aerogenes;K. pneumoniae	665957	605319	607726	492196	478921	533636	557755	573364	558785
A0A0H3FL22	K. aerogenes	292640	281288	288376	253794	363197	359897	318584	313089	285586
A0A0H3FL25;A6TDS2	K. aerogenes;K. pneumoniae	321890	349726	361849	439019	336423	298926	278596	271129	241196
A0A0H3FL39	K. aerogenes	574924	632909	650803	820607	880033	819672	646589	635006	633363
A0A0H3FL50;A6TCJ4	K. aerogenes;K. pneumoniae	198522	166553	188880	64787.7	72647	69902.7	65082.9	77660.9	78330.8
A0A0H3FL66	K. aerogenes	3.29206e+06	3.25423e+06	3.16846e+06	1.82763e+06	1.92007e+06	1.74376e+06	2581454	2599725	2.60402e+06
A0A0H3FL70	K. aerogenes	121166	411754	108398	235812	390675	230188	423501	447868	488118
A0A0H3FL77	K. aerogenes			19700.8	41663.4	32840.5	31515.4	204580	34691.8	139156
A0A0H3FL80	K. aerogenes	208912	230430	136494	231580	214836	267174	194781	133865	128777
A0A0H3FL82;A6TFH5	K. aerogenes;K. pneumoniae	430544	437167	433743	391449	395963	395059	320535	299910	307266
A0A0H3FL90;A6TCM4	K. aerogenes;K. pneumoniae	673540	647725	598470	514835	551932	477950	709633	633335	619726
A0A0H3FL91	K. aerogenes							10184.5	18464.3	13333.8
A0A0H3FL98	K. aerogenes		76930.7	64418.4	148089	153498	77494.3	724625	697427	717532
A0A0H3FLB4	K. aerogenes	4251090	4255690	4.27404e+06	3766352	3.57006e+06	3741578	3306439	3.2836e+06	3.38235e+06
A0A0H3FLB9	K. aerogenes	665531	621043	689156	551329	614258	630742	676697	541793	617969
A0A0H3FLC5;A0A263VRZ7;A6TFN2;Q8X580	K. aerogenes;E. asburiae;K. pneumoniae;E. coli	72253.9	67054.4	84277.5	53670.9	48415	62626.8	92119	72763.5	97126.9
A0A0H3FLD5	K. aerogenes	327082	361186	337370	242231	237923	223447	273186	255180	225155
A0A0H3FLD6	K. aerogenes	339079	339329	319158	306207	276697	283864	194450	183522	197497
A0A0H3FLD8	K. aerogenes	13167769	12633729	13387889	10893425	10940494	11117265	9652992	10092664	9694764
A0A0H3FLD9	K. aerogenes							2098.09	240.055	1748.16
A0A0H3FLE5	K. aerogenes	117029	123901	125298	308404	299986	258776	143416	70138.4	95047.3
A0A0H3FLE9;A6TE11	K. aerogenes;K. pneumoniae	95503.1	61299.9	97207	26670	46815.6	36109.9	80935.1	68873.8	63843.9
A0A0H3FLH0	K. aerogenes					275267	4833.8	113701	101043	128921
A0A0H3FLI7	K. aerogenes		186812		22212.5	12005.1		64333	51493	67482.1
A0A0H3FLJ2	K. aerogenes			30957.1	47522	70735.7	114609	375681	417095	486290
A0A0H3FLJ7	K. aerogenes				16266.7		10217.7	72459.5	66378.2	92691.9
A0A0H3FLM0;A6TD34	K. aerogenes;K. pneumoniae	231413	222200	226307	180622	185484	200762	224124	218795	223584
A0A0H3FLM6;A6TFS9	K. aerogenes;K. pneumoniae	163452	159215	162924	267979	262825	268739	63407.4	122937	56133.1
A0A0H3FLN1	K. aerogenes	590576	480776	561846	158118	169966	210809	298616	203495	309206
A0A0H3FLN5	K. aerogenes	1.08998e+06	412320		1.58756e+06	1213766	1254037	4596499	4.82291e+06	2398208
A0A0H3FLN8	K. aerogenes	48770.8		110600	53884.1	54628.2	80143.4	79106.9	96514.4	85807.4
A0A0H3FLP2	K. aerogenes	241762	285811	246047	192991	220319	174517	243150	231764	189608
A0A0H3FLP9	K. aerogenes	238760	324611	325225	231004	127116	147820	145653	123292	146955
A0A0H3FLQ2	K. aerogenes	57176.8	49174.1	36661	31071.6	39057.6	29482.2	50789.7	54471.9	54610.9
A0A0H3FLQ4;A6TG30	K. aerogenes;K. pneumoniae		58616.8	72244.3				14263.7
A0A0H3FLQ7;A0A175QWD3;A6TD93	K. aerogenes;E. asburiae;K. pneumoniae	64260.5	32877.8	45112.7	30042.5	128559	109567	133565		18582.2
A0A0H3FLQ9	K. aerogenes	#NUM!		#NUM!				53606.5	70689.7	54802.2
A0A0H3FLR4	K. aerogenes	808761	787804	796997	831525	868250	818772	830642	789638	802316
A0A0H3FLR5;A6TEB4	K. aerogenes;K. pneumoniae	110090	164334	157711	114476	112259	114918	81213.5	105481	72692.1
A0A0H3FLR6	K. aerogenes	238311	277574	261180	162274	180438	207251	157109	116036	146077
A0A0H3FLR9	K. aerogenes	63038.1	56202.1	51525.5	11347.4	18926.8	42530.3	38887.2	46693.7	41092.2
A0A0H3FLS5	K. aerogenes	30954.8	28441.2	31545.8	27829.8	21646.9	33197.8	15143.9	6046.53	9401.46
A0A0H3FLT2	K. aerogenes	134939	119144	141783	107206	101004	44613	119887	103112	73080.9
A0A0H3FLT4	K. aerogenes	304648	256988	311957	572628	688622	649237	2.06529e+06	1.86825e+06	2234895
A0A0H3FLT6	K. aerogenes	749261	735832	696333	682700	717410	789704	543708	541468	577923
A0A0H3FLT8	K. aerogenes	24985.3	9632.55	17638.7		44806	30889.9		202584	162597
A0A0H3FLT9	K. aerogenes	104807	105424	84865	50067.9	81354.5	55950.7	57839.5	47029.3	44589
A0A0H3FLU9	K. aerogenes	5.55053e+06	5382813	5.56567e+06	4.7109e+06	4.66144e+06	4.73872e+06	4659360	4945053	4.62964e+06
A0A0H3FLV7;A6TG28	K. aerogenes;K. pneumoniae	814780	825594	850922	147740	144881	205427	385234	289836	327525
A0A0H3FLW6	K. aerogenes	3.22782e+06	3.34364e+06	3.59734e+06	3773508	3418666	3659438	2.45162e+06	2.42465e+06	2498846
A0A0H3FLX1	K. aerogenes	506061	475838	564059	1.00487e+06	1.05501e+06	909861	1.03806e+06	1.00797e+06	935237
A0A0H3FLX2	K. aerogenes	637743	653183	635972	841458	876239	836785	545597	405303	515726
A0A0H3FLX5	K. aerogenes	4367179	4335883	4.477e+06	3.67798e+06	3637905	3.83229e+06	3.08161e+06	3.10384e+06	3.12494e+06
A0A0H3FLX6	K. aerogenes	10961.3	13085.7		6780.39	3815.1	4593.39	7957.11	15484.9
A0A0H3FLY4	K. aerogenes	413214	411470	376308	230878	227645	238104	197516	177872	182307
A0A0H3FLY5;A6TEJ8	K. aerogenes;K. pneumoniae	608302	560182	612866	591933	594577	546314	405569	392004	405111
A0A0H3FLZ1	K. aerogenes	23029.4	29896.3	25139.4	55048.6	61141.7	67596.7	193029	190634	195075
A0A0H3FLZ4	K. aerogenes	773124	800346	789248	319464	380979	409662	486123	510387	493415
A0A0H3FLZ7	K. aerogenes	27466.2	24581.9	26353.1			31484.2	72129.9	31125.5	24872.4
A0A0H3FLZ9;A6TEL3	K. aerogenes;K. pneumoniae	47407.1	50328.4	43393	24494.8	25724.8	25175.9	12726.4	27256.1	21338.1
A0A0H3FM00;A6TG72;P0AFB6	K. aerogenes;K. pneumoniae;E. coli	11926.8	1776.63	6695.39		29295.4	93901.2	16732.2	35176.3
A0A0H3FM09	K. aerogenes	122760	126129	121372	105760	138151	124852	75428.4	59695	49453.8
A0A0H3FM15	K. aerogenes							49282.8	52460.3	43284.7
A0A0H3FM25;A0A263VMN4	K. aerogenes;E. asburiae	147943	145670	169279	195539	186697	169847	86785.1	51537.5	50255.7
A0A0H3FM32	K. aerogenes				16598.2			68408	72029.2	52054.8
A0A0H3FM33	K. aerogenes	313193	315207	343040	390536	398662	361799	314872	300678	340853
A0A0H3FM36	K. aerogenes	29987.2	48752.5	21500.1	36261.3	43049	47588.3	184620	179519	128782
A0A0H3FM37	K. aerogenes							25274.7	14569.3	23023.9
A0A0H3FM45	K. aerogenes	40874.1	91038.4	52248.5	74326.1	79955.8	76551.7	27204.2	27425.7	37978.9
A0A0H3FM46;A6TER7	K. aerogenes;K. pneumoniae	1.72668e+06	1.73968e+06	1.71034e+06	882667	937747	867114	1.32688e+06	1.33307e+06	1.17342e+06
A0A0H3FM47	K. aerogenes	128929	151503		84320	86517	103289
A0A0H3FM51	K. aerogenes	128521	122731	147102	186651	196343	179428	130177	140837	151903
A0A0H3FM53	K. aerogenes							31094.8		32036.7
A0A0H3FM56	K. aerogenes	53084	58643.9	33190.3	140528	185080	118279	139771	163247	134010
A0A0H3FM62	K. aerogenes	97852.9	18708.3	94490.6					38087.6	33442.5
A0A0H3FM63	K. aerogenes		9648.44		5659.44	15701.9	12582.5	46765.6	48758.4	43046.2
A0A0H3FM64	K. aerogenes	64554.7	60838.2	54899.6	62723.4	74716.5	84409	57829.3	54846	55582.8
A0A0H3FM66	K. aerogenes								29231.9	46084.2
A0A0H3FM71	K. aerogenes	433585	388084	418173	381716	336197	367721	324884	275973	328524
A0A0H3FM74;A6TGG2	K. aerogenes;K. pneumoniae	131276	155730	134901	87550.2	107141	134297	121474	159920	109293
A0A0H3FM76	K. aerogenes	11133343	11515236	11393843	11400646	11056856	11652386	7994290	7.76164e+06	7.70596e+06
A0A0H3FM90	K. aerogenes	177542	212911	195582	282971	238411	273132	192897	198014	185627
A0A0H3FM94	K. aerogenes									31709.9
A0A0H3FM96;A6TEV9	K. aerogenes;K. pneumoniae	1.53373e+06	1.51586e+06	1.53825e+06	1.52588e+06	1.55754e+06	1.60042e+06	1.5947e+06	1.50948e+06	1.61688e+06
A0A0H3FM98;A0A0J0L4L1;A6TGN5;P0A7J9	K. aerogenes;E. asburiae;K. pneumoniae;E. coli	20116846	20825384	21174382	15867103	15081504	15352665	13749638	14898507	13271205
A0A0H3FMA5	K. aerogenes	99866.5	67054.7	103246	99815.9	85552.1	93311	122415	109437	120120
A0A0H3FMB3;A0A263VNC6	K. aerogenes;E. asburiae	#NUM!		130278		6920.37			#NUM!	21013.6
A0A0H3FMB5;A6TDX0	K. aerogenes;K. pneumoniae	594031	634808	644782	564514	574449	566842	332029	361138	356023
A0A0H3FMB6	K. aerogenes							#NUM!	10733.8	24613
A0A0H3FMB7;A6TEX9	K. aerogenes;K. pneumoniae	1.70584e+06	1.7181e+06	1.77324e+06	1.11689e+06	1.13886e+06	1.16337e+06	1875948	1.94691e+06	1.94306e+06
A0A0H3FMB8	K. aerogenes	208606	176852	191276	180148	172048	190706	205974	220695	188552
A0A0H3FMC3;A6TEY4	K. aerogenes;K. pneumoniae	360090	467549	348675	519337	484978	201588	444809	402930	314204
A0A0H3FMC6	K. aerogenes	121654	115115	101612	244483	237274	252419	87727.5	73807.7	93346.5
A0A0H3FMC7	K. aerogenes	113307	81829.6	131106	221469	128757	107438	248904	43396.2	114080
A0A0H3FMD3;A0A0H3JPL5	K. aerogenes;E. coli	#NUM!		#NUM!	0.947671	#NUM!	1	1.77094		#NUM!
A0A0H3FMD6	K. aerogenes	433877	229616	321095	322342	337192	313816	1.05765e+06	1.08093e+06	1.2455e+06
A0A0H3FME2	K. aerogenes	112608	126453	108045	132603	131881	110125	131429	120399	126445
A0A0H3FMF1	K. aerogenes							107153	82138	85549.5
A0A0H3FMF2	K. aerogenes	416258	402081	422286	394815	449273	438093	293491	281068	294678
A0A0H3FMF4	K. aerogenes	95941.8	103709	94940.3	81189.3	99793.2	83164.1	83304.3	58255.7	98012
A0A0H3FMG3	K. aerogenes	163030	133739	159940	222493	184454	195528	146517	129164	145818
A0A0H3FMG4	K. aerogenes	511091	445657	513935	222551	275990	254145	506770	611343	550516
A0A0H3FMG9	K. aerogenes	34019.6		58795.8	17728.1	21016.7	28169.7	22463.3	12363	48478.8
A0A0H3FMH6	K. aerogenes							58401.9	66764.1
A0A0H3FMH8	K. aerogenes	113136	121635	118745	177946	178142	174859	229061	222461	219062
A0A0H3FMI1	K. aerogenes	1.72045e+06	1.6076e+06	1.63705e+06	1.23631e+06	1.35063e+06	1.27936e+06	1.90701e+06	1.74942e+06	1.68248e+06
A0A0H3FMI7	K. aerogenes							48575.3	59031.5	19646.6
A0A0H3FMJ4	K. aerogenes	51543	106606	106977	165643	138495	137300	94909.8	126165	103401
A0A0H3FMJ5;A6TF50	K. aerogenes;K. pneumoniae				15057.8		16836.6			#NUM!
A0A0H3FMK7	K. aerogenes							20818.5		30695.1
A0A0H3FMK9;A6TH18;Q8X5N9;Q9HYM3	K. aerogenes;K. pneumoniae;E. coli;P. aeruginosa		50890.1
A0A0H3FML4	K. aerogenes	64121.6	39387.3	50978				44448.7	53890	29502.8
A0A0H3FMM5;A6TF84	K. aerogenes;K. pneumoniae	52733.8	43495.2	40307.9	59961.6	49816.5	55428.8	#NUM!	42339.9	51409.6
A0A0H3FMM6	K. aerogenes	518157	459374	513123	947426	904434	972563	257331	275677	282708
A0A0H3FMQ0	K. aerogenes	38917.9	46302.1	68994.8	89843.9	96135.8	84090.9	104310	83745	97645.1
A0A0H3FMQ1;A0A263VW94;A6TEB5	K. aerogenes;E. asburiae;K. pneumoniae	70343.9	51175.4	66865.4	71007.7	42400.4	56640.3	25228.7	82205.1	17045.6
A0A0H3FMR0;A6TED3	K. aerogenes;K. pneumoniae	19587.6	20826.8	35987.7	11264.1	6653.91	14545.9	22287.3	35466.6	28529.8
A0A0H3FMR2	K. aerogenes	414736	404871	393317	300864	317041	275187	319704	267292	243468
A0A0H3FMR6	K. aerogenes							1		#NUM!
A0A0H3FMS7	K. aerogenes							33911.8	27074.1	29112.2
A0A0H3FMU0	K. aerogenes	208734	183774	184770	194598	205838	196143	177472	164224	166766
A0A0H3FMU5	K. aerogenes								11141.8
A0A0H3FMU7	K. aerogenes	1.21328e+06	1.31222e+06	1.19924e+06	2.48637e+06	2.3833e+06	2414093	8.21172e+06	7922156	8.37991e+06
A0A0H3FMV2	K. aerogenes	63795.7	20984.9	71946.1		56521.4	162621	659073	613503	603965
A0A0H3FMV4	K. aerogenes	969313	867284	842469	931685	1.00049e+06	902946	1.03557e+06	1.03061e+06	975573
A0A0H3FMV5	K. aerogenes	25538.3	26764.4	22312.4	68422.7	49639.1	72081.6	191883	196335	202076
A0A0H3FMW0;A6TEJ9	K. aerogenes;K. pneumoniae	852859	1115805	1.06404e+06	525984	622449	644538	639049	606398	613814
A0A0H3FMW3;A6TEK4	K. aerogenes;K. pneumoniae	6.48956e+06	6856941	5.80348e+06	4.63367e+06	4552478	4908591	4579206	4785543	4847186
A0A0H3FMW9	K. aerogenes					3185.27			125.962	7836.83
A0A0H3FMX2	K. aerogenes	817107	851208	835982	2.01952e+06	2.05143e+06	2.09939e+06	2.44778e+06	2.48395e+06	2.40705e+06
A0A0H3FMY0	K. aerogenes	897041	808892	851415	818136	572212	645396	699769	1.27501e+06	1.44272e+06
A0A0H3FMZ1	K. aerogenes	489022	532044	229899	766318	780613	747370	1.60426e+06	1.60707e+06	1.62827e+06
[truncated: 11,918 more rows]

## Sheet: DIA-NN protein
protein	organism	YS-194-DIA-1.raw	YS-194-DIA-1_20200620233957.raw	YS-194-DIA-1_20200621022500.raw	YS-194-DIA-2.raw	YS-194-DIA-2_20200621094425.raw	YS-194-DIA-2_20200621122928.raw	YS-194-DIA-3.raw	YS-194-DIA-3_20200621194833.raw	YS-194-DIA-3_20200621223326.raw
A0A094XPH7	E. asburiae	2755700	2765470	2682010	1320960	1516610	1529410	909661	790633	1142160
A0A094XQR6	E. asburiae	2441930	3640220	2942300				1719380	781241	1509380
A0A095A983;A0A0H3FP77;A6TGL1	E. asburiae;K. aerogenes;K. pneumoniae	20031800	20119300	17791600		6228190	6268460	9761850	9536810	9456350
A0A095A9A1;A0A0A5T105;J7TFF3	E. asburiae;C. freundii;M. morganii	11548200	11987600	10571200	14339700	11495000	12619400	6755040	4835170	6359700
A0A0A0ZDE3	E. asburiae	574246	365340	794938	609844	1183890	319769		304654	285575
A0A0A5MA24	E. asburiae	3700200	5010200	3639320	758178	759667	390181	1209540	1314160	1286830
A0A0A5MDS5	E. asburiae	215591000	216676000	207881000	212052000	215368000	212076000	153495000	144540000	150573000
A0A0A5MDV8	E. asburiae	11302000	13684200	11517900	2669410	1471930	2293290	6947360	5349070	5838170
A0A0A5ME71	E. asburiae	86600800	83544600	83020100	85919100	93931600	89966900	54259600	54822700	48206000
A0A0A5ME76	E. asburiae		74191.8							23376.5
A0A0A5MES0	E. asburiae	9701340	9448970	8803750				4432690	4749160	4712210
A0A0A5MGD5	E. asburiae	2436430	1977300	2041850			184889	858800	973193	906394
A0A0A5MGM0	E. asburiae	650234		486001	50768.7	49545.2	51399.2
A0A0A5MM81;A0A0D7LV12	E. asburiae;C. freundii	9315100	9143390	9436260	11754500	13222800	11535500	3790220	4346490	3708390
A0A0A5MN36;A6T7V5	E. asburiae;K. pneumoniae	169174	139497	380488
A0A0A5NZL5	C. freundii	133014	172299	105281	516411	390934	388115
A0A0A5NZQ4;A6T501	C. freundii;K. pneumoniae	2960000	1256430	1346420	659006
A0A0A5P0D6	C. freundii	5422550	5969330	5782860	15811700	15573100	16501400	3197310	3376100	3245760
A0A0A5P0F8	C. freundii	7206710	5830850	7295700	17735700	18576500	17045300	3211720	3582560	3652470
A0A0A5P0W7	C. freundii	889053	861433	698401	3174220	2751340	2807630	482693	479505	546395
A0A0A5P111	C. freundii	1496640	1430780	1779550	4329120	5085180	4888940	692357	378274	535107
A0A0A5P140	C. freundii	1157700	1000350	509799	3829680	3930480	3816450		383089	680935
A0A0A5P182	C. freundii	948382	1143170	1023120	4242180	4948310	4774450	630789	921730	768022
A0A0A5P1F7	C. freundii	40544100	28650000	36393800	142711000	144295000	157176000	21344100	20132300	23837600
A0A0A5P1L8	C. freundii				1394360	645354	2206320
A0A0A5P291	C. freundii	1380180	1897560	1474860	2839370	4230710	3292970	1081540	548195	777129
A0A0A5P2E7	C. freundii					687645	171766
A0A0A5P300;A0A0H3FS43;A0A0H3JHJ2;A6T9Y0	C. freundii;K. aerogenes;E. coli;K. pneumoniae	1526270	1386780	1571720	1878900	2302980	1714690	832312	919704	306104
A0A0A5P3D4	C. freundii	214409			351669	208727	184531			214475
A0A0A5P3R6	C. freundii		348500		236505	161650	248369		137493	67032
A0A0A5P3T4	C. freundii	1789150	1413440	891772	6150430	5013940	5464500	861637	481676	338703
A0A0A5P3V3	C. freundii	2598660	2576960	2442940	7362710	9954570	6861400	992215	2183540	2077190
A0A0A5P444	C. freundii	6191810	5413980	2878700	19274600	20706400	20728800	5332350	5484160	3037950
A0A0A5P4L1	C. freundii	1718890	1934030	2027910	6471640	6185530	6907290	1094540		1024470
A0A0A5P4W7	C. freundii	1343420	1502520	1440920	3760950	2259290	4769320		1499140
A0A0A5P583	C. freundii	341556	641496	193056	622182	1155960	1171370	243116	248694	290366
A0A0A5P595	C. freundii	23402900	23185500	24818800	30821800	31061300	32584100	17630500	17753300	16974600
A0A0A5P5R6	C. freundii	7791450	8304230	7913680	10150400	9392360	10354000	6114330	6775180	7013150
A0A0A5P5W6	C. freundii	253388	212237	326790	915853	896531	1070030	27061.9	29173
A0A0A5P6W0	C. freundii	2507740	2856060	3313180	7525710	7888030	8486690	1037310	623620	1365440
A0A0A5P7S7	C. freundii	815101	596868	955743	1812930	1719490	1664290	746371	811448	734592
A0A0A5P801	C. freundii		754474		582963	1259710	895415
A0A0A5P818	C. freundii	1193630	1308660	1127800	3060910	2896280	3405700	781198	374411	474777
A0A0A5P8C2	C. freundii	34390500	36854400	34511500	59463100	55597000	55207500	23244500	19521800	21283800
A0A0A5P8C5	C. freundii	4194320	4442990	3878000	14298600	13605100	13797700	1591310	1814260	2210060
A0A0A5P8D4;A0A0H3FN54	C. freundii;K. aerogenes	15180000	14901100	15261700	40313800	40359600	41878600	16740800	20294800	18560000
A0A0A5P8P8	C. freundii	492162			1537020	2123680	2861740
A0A0A5P8W7	C. freundii				50313.8	23132.9
A0A0A5P916	C. freundii	276603	633006	455855	1307070	1927500	1811930	268442	678829	433299
A0A0A5P934	C. freundii	16495400	17719300	16453900	23962300	25918500	22982200	8687690	8372200	9109120
A0A0A5P9D6	C. freundii	1890750	2114410	2025590	5254530	5107950	6188580	831915	1027040	854524
A0A0A5P9K5;A0A0E3AQQ7	C. freundii;E. asburiae	2353570	2655420	2322510	4937750	4019520	4989910	933295	1079760	896854
A0A0A5P9P5	C. freundii			64378.9	349504	347885	353505
A0A0A5P9R6	C. freundii	119786000	122032000	114617000	140498000	129856000	125487000	62555800	67749800	65991400
A0A0A5P9T6;A0A0F1D7P9;A0A0H3FNV3	C. freundii;E. asburiae;K. aerogenes				802933	432109	960354		391137	261125
A0A0A5P9T8	C. freundii	25440100	30291400	27254900	46733100	43765600	47458800	15773100	16263100	14187800
A0A0A5P9X8	C. freundii	105986000	122433000	115449000	198080000	214345000	203425000	66527300	62365500	78906600
A0A0A5P9Z2	C. freundii	264941000	282346000	272400000	644660000	663472000	621067000	146835000	153592000	132844000
A0A0A5PA23	C. freundii	50909000	50825900	51099000	46156700	46872600	46885100	32759700	31816700	33674400
A0A0A5PA35;A0A0F0V4G9;A0A0H3FKQ9;A6TEZ6	C. freundii;E. asburiae;K. aerogenes;K. pneumoniae	62891.4	72490.6	83914.8	105699	51681.5	102461		57722.5	24218.1
A0A0A5PA40	C. freundii	761920	1843270	1639830	5421660	4893220	3337670	1917910		2027480
A0A0A5PA54	C. freundii	308546	382866	255992	602820	705118	738059			74636
A0A0A5PA65	C. freundii	2371030	2089580	2299690	2289540	2319310	3311430	1753540	2297200	1866010
A0A0A5PAY4	C. freundii				63399.2	92785.1	33801.6
A0A0A5PB74	C. freundii	3857720	3831230	2570420	5480850	4557980	3469440	3082600	2922280	3432600
A0A0A5PB87	C. freundii	5663530	6376610	4712940	16130500	14962600	14285700	3675310	5023850	3498840
A0A0A5PBA9;A0A0H3FPJ8;A6TGB2	E. asburiae;K. aerogenes;K. pneumoniae	3382380	3484590	3230790	1665630	1156880	2052920	2020210	1819720	1604510
A0A0A5PBT5;A0A0H3FMA6	C. freundii;K. aerogenes	40289300	44866800	36738800	141986000	110733000	153005000	70111500	58024200	73992800
A0A0A5PBU9	C. freundii	121161000	123469000	113964000	131161000	128836000	133362000	100151000	113084000	105039000
A0A0A5PC54	C. freundii	216804000	218100000	223898000	193460000	203559000	199517000	119391000	119250000	124201000
A0A0A5PC67	C. freundii	16595800	16157600	15741000	43949200	50541700	49542700	7795940	8708140	7571250
A0A0A5PCD2	C. freundii	5562630	4873790	3866580	5875630	5324440	6369020	3974170	3800190	3312080
A0A0A5PCL1	C. freundii	2927560	2851070	2333110	6883320	6933370	6863440	1679170	2361830	2325230
A0A0A5PCN9	C. freundii	643650	685749	593625	1150930	1645870	1423610	1111140		731775
A0A0A5PCZ2	C. freundii	4388940	3622310	3864800	13255200	11801500	13035200	1961540	2858500	2176600
A0A0A5PD05	C. freundii	2394440	2585720	1871470	5681190	6388030	5586330	757847	1045830	1472790
A0A0A5PDE8	C. freundii	514113	532265	484243	1478980	1399740	1347720	305988	300506	336065
A0A0A5PDG9	E. asburiae	206663	723541	714399	1694720	1272140	832681	63399
A0A0A5PDM0	C. freundii	1210780	776236	1367990	4673660	4487820	4525930	652054	783513	778690
A0A0A5PDW5	C. freundii	15457800	14628100	15438500	38757400	41525900	40550800	8067810	7915300	7594990
A0A0A5PDX8	C. freundii	9231720	8457510	9296260	22866900	23632800	20968300	4627750	4775830	3139380
A0A0A5PE55;A0A0H3FN18;A6THF1	C. freundii;K. aerogenes;K. pneumoniae	3232330	3567420	2673840	6074460	7216300	6419800	3732190	3576500	4492960
A0A0A5PEJ6	C. freundii	8986810	9454060	9184680	25416500	22034500	24918000	5128160	3865440	7185020
A0A0A5PEK8	E. asburiae	266977000	254792000	257696000	65682600	63479200	66988600	139587000	135682000	131559000
A0A0A5PF99	C. freundii	15290600	15420500	14708400	29872700	28917900	28596300	10412100	10562100	9431010
A0A0A5QV35	C. freundii		20711.8		101996		52048.4		33439.3
A0A0A5QVP7	C. freundii	93662100	89873800	90135200	199536000	211019000	209633000	43863300	49653000	47518500
A0A0A5QW10	C. freundii	1649620	1267760	1899570	4156630	4370860	5226330	1165610	1359230	1464070
A0A0A5QW40	C. freundii	262201			789117	633707	703033
A0A0A5QWC6	C. freundii	7427230	7688420	7859360	19613400	19282300	19404500	4304890	3749290	4731560
A0A0A5QX08	C. freundii	6725370	5198270	4971840	14804200	14378100	14442800	2268210	1801780	947274
A0A0A5QYF3	C. freundii	1304770	1220110	1239360	3284870	3107470	3714440	580645	483945	383849
A0A0A5R091	C. freundii	242388		235244	652562	356393	549166
A0A0A5R0P6	C. freundii	108164	63464.6	101450	290589	210853	177704	73095.3	118162	36153.9
A0A0A5R1I5;A6TCF0	C. freundii;K. pneumoniae	10305600	9917330	10685200	10040500	9674580	10019900	5854930	6219300	4562030
A0A0A5R220	C. freundii	204959		633298	1147200	967506	1447440	445620	281972	1095360
A0A0A5R445	C. freundii	13609700	12742700	13166800	25859300	24796700	25708200	8144600	7901390	8254380
A0A0A5R451	C. freundii				333155	218082	493383
A0A0A5R4F7;A0A0H3FKP9	C. freundii;K. aerogenes	321031	368722	315639	1278200	1272330	1077170	122911	119332	189270
A0A0A5R5E3	C. freundii	6980730	3817750	3898710	22745200	21254600	23894900	7522020	2511000	6014520
A0A0A5R5F0	C. freundii	31352.6	53801.7	41016.4	183888	241561	76510.3			59883.2
A0A0A5R6Y9	C. freundii	24886400	26140900	25335600	28565900	27094800	27014100	15884700	17115300	16322600
A0A0A5SN48	C. freundii	1114480	797759	897626	2321180	2616440	1859130	79627.5	331592	212938
A0A0A5SPB9	C. freundii	1831290	1532750	1849470	2436290	2419340	2612750	708018	875087	623796
A0A0A5SPF8	C. freundii	4147290	3009790	3943770	8388410	8192710	9068060	1626320	2066680	1986420
A0A0A5SPP6;A0A0H3JJX1	C. freundii;E. coli	1682380	1669290	1959600	620960	579667	608429	229026		297778
A0A0A5SPS9	C. freundii	889803	864826	862546	1857280	1932180	1934810	658770	722075	590201
A0A0A5SPT7	C. freundii	313861	113835	378571	817997	1096340	1274760		184687
A0A0A5SPZ2	C. freundii	1111480	992754	864579	1937750	1821500	1472570	358356		1216740
A0A0A5SQA4	C. freundii	362991	589518	524323	1076490	795706	1011890
A0A0A5SQD4	C. freundii	18105200	19569700	24186100	47549200	40240900	51439300	25035400	31660500	20081500
A0A0A5SQK0	C. freundii			44537.2	326201	435572	480200
A0A0A5SQP0;A0A263VVS0;Q8X9Y5	C. freundii;E. asburiae;E. coli	1564120	1961650	1971910	1425810	2234940	1810480	947860	1524360	1001750
A0A0A5SQS0	C. freundii		173507	264696	727097	1080750	643306
A0A0A5SR83	C. freundii	14010200	14024300	11885800	38385400	37674700	36237800	7701110	7654940	7430160
A0A0A5SRB5	C. freundii	3661170	5409770	4550720	9167260	6488240	11189700	1557050	1378600	1779090
[truncated: 13,728 more rows]

## Sheet: directDIA peptide
protein	organism	peptide	YS-194-DIA-1.raw	YS-194-DIA-1_20200620233957.raw	YS-194-DIA-1_20200621022500.raw	YS-194-DIA-2.raw	YS-194-DIA-2_20200621094425.raw	YS-194-DIA-2_20200621122928.raw	YS-194-DIA-3.raw	YS-194-DIA-3_20200621194833.raw	YS-194-DIA-3_20200621223326.raw
[truncated: 57,888 more rows]

[truncated: 3 more sheets: SN DDALib peptide, DIA-NN peptide, directDIA ribosomal protein]
