# Supplementary material for: Data-independent acquisition boosts quantitative metaproteomics for deep characterization of gut microbiota
Source: NPJ Biofilms Microbiomes. 2023 Jan 24;9:4. doi: 10.1038/s41522-023-00373-9 (PMC9873935; doi:10.1038/s41522-023-00373-9)
Supplement: Supplementary file 6 — Data Set 4 [file 41522_2023_373_MOESM6_ESM.xlsx]

## Sheet: PEAKS protein
Supplementary Data 4: Quantification results of proteins and peptides from the fecal samples spiked with 6 species by DDA.
protein	organism	Qiao-FB1-DDA-1.raw	Qiao-FB1-DDA-2.raw	Qiao-FB1-DDA-3.raw	Qiao-FB2-DDA-1.raw	Qiao-FB2-DDA-2.raw	Qiao-FB2-DDA-3.raw	Qiao-FB3-DDA-1.raw	Qiao-FB3-DDA-2.raw	Qiao-FB3-DDA-3.raw
C4IF57	C. butyricum	184880000	184730000	184940000	508280000	505940000	533200000	93088000	96871000	96141000
M1RG93	M. morganii	149940000	160010000	118120000	40939000	41003000	42614000	80685000	75716000	77920000
Q5FKR8	L. acidophilus	72002000	67944000	76262000	34286000	32967000	39926000	193110000	188230000	190180000
J7U9P7	M. morganii	270470000	271280000	255830000	49705000	49273000	47057000	101990000	90886000	96319000
A0A263VP41	E. asburiae	119170000	115700000	133800000	58175000	53495000	56307000	18330000	16500000	32500000
Q839G8	E. faecalis	41237000	44768000	41248000	250100000	250600000	243950000	81293000	76722000	81155000
C4ICB7	C. butyricum	8845000	9363900	9077200	32633000	32121000	30546000	4240000	3195300	3784900
J7U405	M. morganii	57475000	59290000	61515000	12210000	11898000	11881000	23823000	25599000	24648000
C4IDZ4	C. butyricum	120020000	128530000	115600000	357630000	376470000	375520000	71080000	59518000	64635000
Q5FKG5	L. acidophilus	52766000	52689000	50046000	26217000	27778000	27653000	129610000	133270000	126150000
C4IF61	C. butyricum	1207500	290570	1490800	6917900	6178400	6645800	204340	238840
J7U0J6	M. morganii	50403000	52451000	51648000	8960200	8643900	10105000	19087000	22332000	19967000
J7TFI5	M. morganii	341800000	356290000	351000000	70364000	71405000	73847000	137360000	140810000	141340000
J7U564	M. morganii	57063000	58343000	57725000	11020000	10207000	11061000	20339000	18759000	20757000
Q5FL51	L. acidophilus	135660000	131290000	132810000	73264000	70250000	71378000	360340000	366580000	359850000
J7UAR5	M. morganii	177080000	175180000	181870000	49118000	53570000	47738000	91208000	88130000	98280000
P30718	P. aeruginosa	21163000	19439000	20555000	45887000	43312000	45134000	101060000	98792000	103060000
P35829	L. acidophilus	133230000	134430000	136660000	65834000	65047000	64217000	276340000	280410000	275680000
C4IF52	C. butyricum	17793000	16294000	17617000	60356000	57296000	64275000	8605300	10064000	8615400
A0A263VSP4	E. asburiae	38995000	46005000	48539000	11993000	10633000	10989000	2055100	2168400	2397200
C4IF43	C. butyricum	18300000	16203000	17976000	48665000	46129000	46180000	8105500	7924600	10124000
A0A0F1RYR4	E. asburiae	66686000	66924000	71928000	29900000	28631000	28869000	12680000	13850000	13653000
C4IF49	C. butyricum	18486000	20221000	18878000	54819000	55431000	56271000	7380600	7610700	6769800
Q5FKM6	L. acidophilus	41573000	41485000	40792000	20753000	19301000	18903000	112190000	123560000	115050000
A0A263VNI9	E. asburiae	58646000	58718000	60800000	24537000	22840000	24443000	14327000	11747000	13485000
C4IED4	C. butyricum	35192000	41687000	40460000	112870000	111450000	115880000	17335000	15457000	16076000
Q5FMJ3	L. acidophilus	41015000	38444000	40581000	20115000	21145000	19767000	108820000	109980000	110640000
Q5FIR0	L. acidophilus	66169000	66503000	68281000	39107000	37428000	37659000	199890000	191990000	186810000
Q5FIA0	L. acidophilus	17580000	19782000	11786000	10256000	5519800	8402600	49871000	50409000	48854000
J7SJG0	M. morganii	15455000	16041000	15348000	3081800	1978300	2471500	6783600	6956100	6207800
C4IDZ3	C. butyricum	18857000	16319000	16774000	50640000	47551000	54804000	10419000	10632000	9337000
Q9HT18	P. aeruginosa	2084500	2766700	2013900	5630200	7115300	4509300	26861000	25806000	28840000
A0A0F3XR25	E. asburiae	29814000	35059000	29336000	16159000	12311000	11262000	8777000	6960500	4634600
M1RIS7	M. morganii	46097000	45896000	50190000	9044500	10486000	10115000	22695000	21609000	22448000
P13981	P. aeruginosa	5666600	6196900	6433900	11161000	13863000	11638000	31379000	38342000	39668000
C4IJD4	C. butyricum	26239000	22211000	29019000	69648000	68325000	69621000	13021000	13782000	12886000
A0A0F3ZR15	E. asburiae	14059000	18857000	18896000	9584200	8790600	9309200	5243200	1068600	766800
C4IF65	C. butyricum	19120000	19115000	19731000	57535000	59672000	61277000	9165800	8469500	8351700
Q5FMB0	L. acidophilus	70108000	66888000	73449000	49189000	52437000	52199000	192210000	194340000	196280000
Q5FKY2	L. acidophilus	5555600	6104900	4251000	1473400	2122500	2598300	18418000	17272000	17840000
A0A143HW10	E. asburiae	73570000	69359000	73701000	30433000	31463000	24660000	8177600	11675000	12650000
J7U7I3	M. morganii	83834000	74475000	82303000	16565000	12405000	15342000	32393000	32451000	34258000
A0A1D3AIB1	E. asburiae	27617000	26988000	28508000	15307000	11259000	15231000	2163200	2130400	2017100
C4IF58	C. butyricum	24896000	24141000	24125000	69164000	58897000	61694000	10990000	13249000	13210000
Q834N1	E. faecalis	3182500	3852700	3075500	35239000	37203000	36553000	7381800	6769700	11229000
Q5FMW5	L. acidophilus	32630000	30256000	34487000	6703700	11303000	9164800	73304000	74043000	74223000
A0A0H0AQY8	E. asburiae	91772000	95903000	93330000	41981000	44338000	43096000	22089000	17743000	21705000
J7SKQ9	M. morganii	83077000	83322000	87196000	17802000	17890000	18973000	35053000	37786000	39598000
Q5FM87	L. acidophilus	5427100	3894000	9698200	3231500	3282200	3874700	23633000	24261000	23371000
J7TCW6	M. morganii	27365000	28924000	27585000	4586800	4028100	4893000	11583000	12253000	10562000
C4IEM6	C. butyricum	34377000	35615000	34508000	94277000	100060000	101840000	19601000	18173000	23323000
C4IEM8	C. butyricum	13828000	13106000	14006000	48699000	46658000	46972000	5117600	3922600	3379200
J7SJY0	M. morganii	8570800	8453600	8323400	1941000	1805000	593930	1688500	3976900	3619500
Q5FMX8	L. acidophilus	23210000	23870000	29075000	2380300	5802500	1921900	18581000	37814000	34263000
J7TAF3	M. morganii	55499000	52135000	55105000	9714700	10560000	9946200	23080000	23754000	22113000
J7TDI5	M. morganii	67753000	64713000	65038000	11225000	12848000	11506000	26003000	24601000	26601000
P13794	P. aeruginosa	34083000	35673000	32435000	66842000	63828000	68861000	154080000	157860000	161830000
J7TKQ3	M. morganii	26292000	29318000	27993000	4514300	4056700	4804200	10471000	11501000	9740900
C4IF45	C. butyricum	8903700	9417900	9597800	21701000	23374000	23106000	5574600	5378000	5868500
J7SK01	M. morganii	36188000	36354000	34807000	5956200	5418000	7189500	13618000	13218000	13456000
Q9HWC6	P. aeruginosa	6905200	6908400	6650300	15478000	15848000	15630000	37657000	37436000	37390000
A0A0F0QRL4;gene_354143	E. asburiae;Unknown	8145100	7462800	8546800	2152800	3432000	2922400	452330	575140	806320
Q9HWE1	P. aeruginosa	3112900	2109800	2509100	8379300	8256400	7162500	22979000	22523000	22575000
Q5FKR7	L. acidophilus	8973300	9013800	8776500	3778100	3901600	4081000	27137000	26869000	27254000
J7TEF4	M. morganii	98073000	97893000	94934000	22142000	22186000	21580000	42270000	40792000	43598000
P0DM31	E. faecalis	4826700	7404500	7549800	36530000	38469000	38221000	12424000	12394000	12766000
Q833I9	E. faecalis	2154700	2170300	5583400	13793000	20884000	20640000	3467700	4589600	4367300
Q9HZ71	P. aeruginosa	4261200	4846800	4218900	14299000	14417000	13682000	34627000	35748000	37130000
Q59637	P. aeruginosa	2394300	2828600	1850100	5921200	6356200	6679600	17983000	16768000	17224000
Q9HV43	P. aeruginosa	1131200	458150	981880	5871900	6625100	6431400	13726000	11090000	14122000
Q9HWD2	P. aeruginosa	909790	2454400	2009400	6872500	5907100	6701000	15674000	15977000	16485000
J7TEB4	M. morganii	23588000	23753000	25754000	6017100	7706300	6117000	9956800	11253000	10311000
Q835M3	E. faecalis	1905600	852320	1188900	40827000	39858000	37147000	3320600	6666500	5835900
Q839G9	E. faecalis	1682000	3982500	6120200	16646000	16615000	19861000	6150200	7338100	7346500
C4IEM7	C. butyricum	20674000	20149000	15797000	78424000	68363000	77142000	12330000	8093300	8160300
Q833I8	E. faecalis	3879200	4346000	4037500	43328000	45456000	44145000	16816000	18242000	18006000
Q9I659	P. aeruginosa	224320	190720	739120	2478400	8577800	3591600	13798000	6337700	11803000
A0A0H0ANI9	E. asburiae	5333700	4795800	5320100	2456200	1583800	1990500	440940	449370	404220
M1SRH1	M. morganii	29961000	27939000	27733000	5246100	4093900	4732400	12052000	11641000	12844000
Q9HWE7	P. aeruginosa	3506000	5300100	5561900	9346800	9517300	10330000	32550000	34818000	31475000
Q9HY81	P. aeruginosa	7145700	8681400	7713200	19530000	18609000	19321000	48347000	48695000	48874000
C4IKK9	C. butyricum	24541000	9032800	7377600	33182000	36318000	27475000	11197000	5185600	4710100
Q5FM22	L. acidophilus	8805000	8291300	9558400	1248500	2126700	1651900	16834000	23175000	24470000
C4IF55	C. butyricum	31137000	31711000	31015000	86410000	93405000	90332000	16870000	17591000	15780000
Q5FMI0	L. acidophilus	981160	2349000	2072900	469670	723900	723240	5982500	5335500	5788000
Q5FKG6	L. acidophilus	18278000	12456000	18677000	6068200	8057400	6072100	43436000	45464000	43003000
Q5FLZ3	L. acidophilus	5417200	5688900	5676300	1846300	1623300	3037400	14411000	16365000	14076000
Q839H0	E. faecalis	3723000	4212500	3425900	17569000	16508000	18410000	5611600	7223900	5546900
C4IF27	C. butyricum	20376000	25707000	22471000	74622000	66869000	65663000	9601300	9596700	6562100
C4IF41	C. butyricum	22737000	23005000	14273000	58864000	59712000	53572000	10606000	11531000	10390000
C4IF66	C. butyricum	4124000	8645100	9164700	27532000	28629000	30762000	1018600	617340	1241900
M1SBJ9	M. morganii	27449000	30663000	30500000	1069300	5668100	4415200	10782000	10258000	10946000
C4IJD3	C. butyricum	13876000	14541000	12522000	41643000	39989000	40321000	6465500	8364400	7480900
M1SZH3	M. morganii	101050000	104480000	105480000	22460000	22165000	21202000	45791000	39360000	47477000
J7TVI2	M. morganii	39073000	42015000	40036000	10029000	4330400	10005000	20081000	18641000	20520000
C4IG33	C. butyricum	2759900	8338700	3342700	19624000	17819000	19765000	795280	1841500	1561200
Q839F2	E. faecalis	6924900	7430000	6502600	23971000	22665000	22538000	13898000	13957000	14037000
Q9HWW1	P. aeruginosa	15460000	15687000	15863000	27436000	27335000	26630000	62211000	62444000	64093000
Q5FL49	L. acidophilus	10277000	9378600	9423500	5614900	3168000	2809900	33053000	37114000	34899000
M1S7D1	M. morganii	73624000	67075000	75578000	11844000	12772000	11876000	28470000	30077000	28956000
J7U988	M. morganii	30693000	30792000	32869000	2524700	8493400	4524000	17078000	12452000	16890000
Q831V0	E. faecalis	5608800	7720000	3582700	36476000	39183000	40618000	11235000	11804000	12339000
H7C7A0	E. faecalis	10447000	10634000	10941000	60587000	59506000	58265000	18606000	18904000	18197000
J7TLB2	M. morganii	11956000	11657000	11450000	1118100	1453900	1980200	4333800	4632100	7060000
C4IF29	C. butyricum	28674000	30051000	28713000	76650000	78778000	79017000	15449000	11709000	14540000
J7TL36	M. morganii	24771000	25673000	27141000	3776800	4218700	3902800	7208000	8827500	7373100
Q5FL04	L. acidophilus	8620300	7541100	11799000	1896500	3028300	3047600	31581000	26946000	31300000
J7U4H4	M. morganii	16849000	17187000	16551000	1801000	2326400	3252700	5232700	5456500	4882400
J7TNY5	M. morganii	29591000	29552000	29847000	5272900	3424300	3594400	7740000	7526400	12270000
J7SKE0	M. morganii	13650000	16596000	13619000	3250200	1795600	3777200	5794600	1664100	2652900
Q5FJM3	L. acidophilus	6071800	2915600	6620600	1400000	1317800	1080500	17164000	17041000	18174000
M1SQB5	M. morganii	30297000	27658000	29772000	4712600	5077400	4952400	10422000	11370000	11540000
J7SKE1	M. morganii	19531000	21036000	19446000	2787300	4738900	3553200	9300100	9917000	8139100
Q9HYT5	P. aeruginosa	9691200	8688800	8756000	22844000	21345000	21958000	58751000	57879000	60316000
Q5FHY5	L. acidophilus	8013200	8104400	7109100	1998300	2968100	228170	18441000	19674000	17193000
O52759	P. aeruginosa	1853900	2758500	2056900	9057100	8745100	9521100	25219000	24969000	25230000
J7SJP5	M. morganii	14116000	13843000	12884000	877890	2880300	3503100	2312000	7698800	2241200
C4IF56	C. butyricum	38920000	37279000	38075000	94263000	96170000	94644000	13445000	17129000	15910000
J7TBI7	M. morganii	49897000	53559000	46261000	13043000	11993000	11309000	21285000	21733000	22644000
Q82ZI6	E. faecalis	5036900	4470600	4940700	20718000	21653000	22762000	7832900	6942100	6837500
M1RI21	M. morganii	46313000	44708000	43349000	7105500	8485000	15132000	22877000	12282000	22806000
C4IF40	C. butyricum	19645000	21296000	20116000	50387000	67314000	65156000	13153000	11718000	10450000
Q839D8	E. faecalis	1715600	720800	717300	21325000	16619000	20315000	5207000	4719300	5359200
C4IF59	C. butyricum	14290000	15055000	14921000	56216000	57180000	60386000	6898800	10993000	10097000
J7TPL3	M. morganii	72255000	59151000	61287000	8539300	9741200	7571400	23150000	23220000	23748000
P37061	E. faecalis	1095200	1815800	1810300	16266000	16567000	17778000	1696900	3765600	3226100
C4IF63	C. butyricum	3188000	2888900	3289800	11048000	13439000	14222000	1153500	1167700	1015300
A0A0F0R8R8	E. asburiae	30726000	30174000	30810000	12968000	13596000	12834000	4133100	4180000	3701200
P05384	P. aeruginosa	16992000	19613000	19538000	46888000	46163000	43508000	114350000	130000000	131980000
Q51567	P. aeruginosa	2228800	1776400	2030700	6642700	7547000	6108600	18097000	19227000	19284000
Q5FM78	L. acidophilus	5359700	3584400	4180000	1073400	650670	555650	14522000	14539000	13606000
M1RLV6	M. morganii	71091000	69228000	71439000	12791000	11885000	11697000	34674000	31895000	34277000
A0A263VQ43	E. asburiae	12444000	12961000	12619000	2935100	2848900	5056000	1873100	997100	3080900
C4IBE4	C. butyricum	3618000	2256800	3335900	12928000	14696000	14383000	2867100	988810	1768200
Q9HUN2	P. aeruginosa	1939700	1889500	2308300	7746600	8233900	8343300	19909000	20118000	23055000
P53593	P. aeruginosa	1390400	1239300	1678600	6411200	5674400	3628000	17185000	17742000	16849000
J7UA18	M. morganii	26649000	25282000	26704000	3832700	4256600	4424800	9591700	9431600	9517200
A0A0F0R1Q6	E. asburiae	13991000	14241000	13665000	4659300	4435200	8354800	2270900	1849600	2771800
O08439	E. faecalis	3164400	2271400	2872300	12919000	12498000	12960000	5355500	4807100	4982000
J7SL95	M. morganii	74242000	67914000	72955000	14423000	15054000	9152000	31266000	31051000	30411000
Q5FLY7	L. acidophilus	5930600	3263600	4080600	4113900	2398400	3745500	17342000	17074000	16353000
J7U804	M. morganii	25782000	24221000	25071000	2216700	3336100	4694100	10730000	9991400	10263000
J7TFH7	M. morganii	9854400	8621600	9564800	567190	1021300	840020	3706200	4203100	3700000
Q835M4	E. faecalis	557480	4636000	2004700	26374000	28972000	28811000	2236500	8637300	6764100
Q839Q5	E. faecalis	504390	762930	908440	15060000	11807000	12124000	1413800	1362200	1312900
C4IF54	C. butyricum	30381000	30118000	28550000	77464000	73003000	76775000	13651000	20002000	19385000
C4IBX1	C. butyricum	9187500	5490100	11786000	28974000	28983000	28125000	5872200	5597300	4700500
A0A0F0RVA0	E. asburiae	16996000	16446000	16211000	5503300	4452700	6192600	1986000	1410200	2709900
C4IC75	C. butyricum	3333000	4742500	5648300	19882000	18017000	20422000	1733900	1823800	1341200
Q5FMF6	L. acidophilus	4841400	4159600	5089400	1976100	1523200	2200200	13004000	13759000	12565000
Q82Z45	E. faecalis	4982100	5267200	3637200	30484000	29755000	29867000	10327000	6773800	11462000
Q834T3	E. faecalis	15705000	14875000	15147000	84084000	83207000	81515000	32454000	30358000	33560000
Q5FJQ3	L. acidophilus	9232500	4557200	4798300	1213500	1104400	243400	18807000	18406000	20027000
Q5FM74	L. acidophilus	5968400	5774400	6046000	3184300	3139900	3007600	22448000	22188000	21238000
Q9I4Z4	P. aeruginosa	5681600	3738300	4298100	14589000	12479000	12461000	39826000	41118000	38195000
M1S5B8	M. morganii	102810000	100400000	97432000	23299000	21450000	22398000	41429000	53074000	44669000
Q5FM65	L. acidophilus	3164800	2481300	1567700	1062500	192250	1097300	10970000	11186000	9004100
C4IDZ1	C. butyricum	3318300	3506200	3821000	10313000	10770000	11056000	391650
C4IEZ9	C. butyricum	5541600	6822500	7188200	20923000	21157000	17267000	4509000	3182100	3039800
G3XD11	P. aeruginosa	2085400	3666000	1536900	15314000	8467500	8791700	27256000	26922000	25808000
Q5FM93	L. acidophilus	8653400	8062600	9209100	4652500	4944800	5020800	24453000	24787000	24888000
Q9HWD4	P. aeruginosa	4143500	3756400	5046200	9862000	10317000	9183000	20714000	23684000	21052000
J7U0V2	M. morganii	14230000	13862000	14514000	1945500	1547300	1457900	1228700	3285300	2711500
M1SRD7	M. morganii	23757000	23624000	23203000	3948000	3757600	3621500	9300900	8909600	8584500
A0A0F1RBG7	E. asburiae	37599000	37909000	36662000	14698000	16168000	15509000	9750700	8241300	7741800
Q839G4	E. faecalis	3739500	4643700	3553200	22589000	22081000	22436000	6939000	6895100	7620800
Q5FM12	L. acidophilus	13413000	15036000	12620000	6504800	6020500	6974600	43000000	42895000	41020000
Q5FK05	L. acidophilus	2839500	2513800	2483700	3148400	3528900	879800	14699000	11000000	14892000
Q82ZX2	E. faecalis	8278500	8915500	8273600	52737000	51498000	52998000	17486000	16312000	17023000
J7TFQ6	M. morganii	15565000	14569000	15486000	1678200	787430	1761600	3777100	3424600	3831300
O82850	P. aeruginosa	1848900	3226500	2487200	7361200	7543700	5426400	19835000	21607000	21896000
Q9HWF1	P. aeruginosa	871290	2361500	2311900	6862200	3152600	6504400	15730000	16016000	8318400
M1SQB9	M. morganii	28667000	26076000	27187000	5586400	5068500	2760200	5217300	8768600	8585100
Q9HWF7	P. aeruginosa	3473000	2894500	2205700	6007800	7723200	7657100	21104000	19658000	19090000
M1SQK3	M. morganii	47476000	49291000	48618000	4311000	4539700	1792900	17982000	6022200	6201600
C4IKZ4	C. butyricum	2933300	2089800	3236800	10451000	9328500	11073000	888970	2101400	1581300
A0A0F1D6Q5	E. asburiae	56261000	60720000	58784000	28199000	28658000	25031000	17500000	16244000	16100000
C4IMP0	C. butyricum	4193800	3309700	4924800	12067000	11652000	12146000	1428700	1439600	1708600
Q9HVY2	P. aeruginosa	1976500	2350500	1464900	6459100	6734000	6675000	20238000	19737000	20705000
J7TG24	M. morganii	22456000	21718000	22235000	2391800	2218800	2034400	5052300	9068900	4845700
Q9HXQ2	P. aeruginosa	2686000	2705200	2652600	9337200	10784000	10196000	27000000	23593000	27392000
Q836R2	E. faecalis	1716000	2065300	1685000	13513000	13989000	13832000	3538200	3150100	4412100
Q5FM76	L. acidophilus	3484600	3265000	5027300	2096000	2567200	3041500	22719000	23253000	21969000
J7U463	M. morganii	41897000	46549000	40060000	9567900	8800100	8921200	20260000	22292000	21835000
P30720	P. aeruginosa	5827900	7773200	6450500	12478000	13578000	11695000	30583000	33305000	32316000
O52762	P. aeruginosa	397630	161560	505140	2326300	2494800	2772600	8378600	6744900	7884300
C4ICZ5	C. butyricum	2912300	3877700	3364300	17114000	20247000	20416000	1105200	218870	2451300
Q5FKX2	L. acidophilus	4843100	4866400	5539500	1926500	1339700	2518400	16694000	14446000	15662000
J7TPZ6	M. morganii	24664000	25549000	25213000	5778000	5455600	2448100	10600000	10133000	11245000
C4IKG8	C. butyricum	4706400	4989300	4682100	15044000	14260000	19539000	431080	928220	886270
Q82Z47	E. faecalis	6915600	2650300	3115100	34760000	32536000	32043000	17790000	15359000	12284000
Q9HWD1	P. aeruginosa	1980600	6114400	1717100	5940700	12265000	13087000	28075000	27884000	28478000
Q9HT16	P. aeruginosa	598670	1126700	715880	3793600	1635400	4032100	10012000	10247000	9662900
Q9I1F7	P. aeruginosa	3749200	4337600	4122300	8814100	8474500	8939500	22399000	21947000	22700000
Q5FM89	L. acidophilus	4178900	3619000	4035900	2955300	2124500	2440300	14311000	13691000	15196000
A0A0A5PEK8	E. asburiae	12458000	11783000	12950000	3537000	2188000	1973600	1567600	1328700	1359000
Q82Z22	E. faecalis				16308000	14819000	10599000	1679400	1534500	582180
Q5FMM8	L. acidophilus	9662000	9686100	11301000	1103400	4451700	677950	27590000	28756000	30034000
C4IIX5	C. butyricum	7878300	6006100	7763400	26179000	26087000	27951000	3648500	4476200	3783700
Q9I3D2	P. aeruginosa	2157500	2256700	1380200	6746600	5767600	7046800	20105000	12093000	19508000
Q5FKF5	L. acidophilus	5191400	6633000	6796800	1964000	3483900	4693500	19561000	18379000	18619000
C4IF00	C. butyricum	1830200	1318200	1976900	10459000	8040100	9749300	762700	705030	525280
Q9I6Z1	P. aeruginosa	2836800	529820	2236300	5226100	3345400	6280700	13344000	13607000	14969000
Q9I3G1	P. aeruginosa	1264000	1163600	350510	4032600	4167500	2872400	18376000	19485000	19983000
Q9HWF2	P. aeruginosa	2048900	2265000	2283400	9135200	6433300	9655400	26952000	26555000	27541000
Q833P5	E. faecalis	4331200	5022800	5266100	22381000	22444000	22581000	8034500	8474700	8137400
Q9HWF0	P. aeruginosa	4253200	4296600	4581400	8884700	9121100	7955600	21737000	21943000	22626000
Q839C1	E. faecalis	2465100	2779700	2734000	27223000	27524000	21803000	5108900	5494000	4339200
C4IF39	C. butyricum	10814000	11930000	5298200	25778000	26617000	25843000	5949300	3769700	6460900
Q837Z3	E. faecalis	754260			4785800	6477700	6247200	1112800	791100	1570900
Q5FKW1	L. acidophilus	2392700	3273200	844170	1940600	1154900	322560	7777100	8482900	8864800
Q9HWD5	P. aeruginosa	1738300	2011500	1883000	5344200	7517700	7359900	20306000	19091000	19708000
P11221	P. aeruginosa	25014000	25263000	24876000	53079000	52187000	52457000	146750000	149850000	151130000
P37062	E. faecalis	426020	1256600	587820	10831000	12052000	27612000	2667900	3718300	2636000
Q5FKF3	L. acidophilus	12579000	12826000	11212000	5768600	6069600	6129300	34627000	32956000	34393000
J7TQL8	M. morganii	4890400	7324400	6898200	524360	242670	582410	2172400	2301700	2132700
Q839E0	E. faecalis	1882200	1930100	2029900	21377000	21640000	22552000	6470200	6034900	4362200
Q9HWC7	P. aeruginosa	966430	2449000	1861400	7654400	8804100	8982200	23817000	25250000	22424000
Q830Q7	E. faecalis	2347600	2468600	2179100	20461000	18751000	21095000	5083900	4601800	7868500
J7TS86	M. morganii	13407000	13520000	13280000	3767200	1830700	1621200	3670200	5671800	3710200
Q5FM91	L. acidophilus	6601300	7775700	4005100	1984000	1839000	2554900	21869000	20288000	21010000
Q9HWF4	P. aeruginosa	3751300	4431300	2191400	8159400	8376900	8938700	21071000	19401000	20926000
J7TZ65	M. morganii	23502000	22510000	21492000	4295500	4178900	7682800	12954000	10884000	10435000
C4IKH1	C. butyricum	6870400	5232500	7626700	16703000	19171000	18375000	2479100	2428600	2713300
A0A0D9HLQ7	E. asburiae	7998300	8265300	7870000	2985600	2622900	2815900	611610	1127400	1042900
J7SK25	M. morganii	12066000	12274000	14167000	544920	661430	484620	5805900	3347000	3458300
Q9HUD3	P. aeruginosa	420120	779450		2126200	2284800	1762700	6652600	5564000	5106600
P0C1F9	L. acidophilus	5042100	4107000	4703400	1716900	1718100	1785500	16472000	17148000	16246000
J7U395	M. morganii	8994200	8331400	8479600	63153	274060	2192200	1841200	2662300	2722200
C4IME2	C. butyricum	1167400	1391200	1954000	6128000	7790800	5938200	341780	735610	577250
Q9HV59	P. aeruginosa	682110		960800	1628600	2221200		8168300	8016300	7969000
J7U3K0	M. morganii	17584000	19647000	16776000	1650500	1953000	1018500	5754700	4499800	5293400
Q5FM58	L. acidophilus	7376300	7016500	7248000	3686700	3929800	3542900	19249000	18978000	19907000
Q839X9	E. faecalis	1409300	1518100	435510	9389700	8724200	9334000	2625200	3290800	3394400
Q9I2U2	P. aeruginosa	753070	328220	70560	2662500	2126000	3985300	8799200	8564600	10355000
Q839G5	E. faecalis	4689500	2942200	4670400	29657000	31806000	32398000	10835000	10560000	11427000
A0A0D9GYE1	E. asburiae	18322000	18525000	19235000	8918700	9034300	9689900	3470500	3589600	4049400
J7TWY7	M. morganii	10364000	10949000	10466000	2636400	1863600	2138000	6185400	5831800	4757100
Q839H4	E. faecalis	575530	678410	32085	9875400	8949600	10011000	2251900	1676400	3070500
J7UB18	M. morganii	6582000	7388800	3190500	842180	411170	1299200	1509000	985140	1811000
C4IMS8	C. butyricum	7073500	5205400	7100300	18809000	19532000	17931000	3646900	3171000	4501300
Q5FLY8	L. acidophilus	3889700	4519300	3215700	907250	768440	542660	16129000	7047200	14510000
Q5FM90	L. acidophilus	1885500	2211600	1709100	2549300	1474900	1385400	10207000	11125000	10115000
O52760	P. aeruginosa	675910	713280	667880	1247000	2325600	2250400	8754200	16022000	14260000
P0C1G0	L. acidophilus	2779800	2534300	566320	911780	650840	397550	10557000	12185000	10192000
Q839E9	E. faecalis	1247800	627580	1677700	11893000	13468000	15635000	3858900	3792300	4081100
J7TYL2	M. morganii	10450000	9846300	10066000	1814800	2009900	1707200	2649400	4070800	2954300
Q9I662	P. aeruginosa	2024600	3108300	2646300	7479700	7369600	7990600	21584000	24125000	21522000
Q5FM70	L. acidophilus	2330700	2101000	1931300	922600	828290	1107300	9385100	9408200	9158400
Q834T5	E. faecalis	697640	532590	745170	8697100	9217600	8827200	2093100	1701100	2395600
Q834A6	E. faecalis	1016600	3432200	3352100	18583000	16659000	13566000	6622200	3584200	6262100
Q836X6	E. faecalis	2939400	2586800	3316800	21994000	20615000	23627000	6903600	5313700	6012600
J7TTP1	M. morganii	8769000	6709800	9000300	158210	90698		2115800
C4IF19	C. butyricum	16587000	16883000	17178000	46820000	45876000	47627000	8831700	7903200	7500800
C4IJ99	C. butyricum	2302700	4202900	3637100	4999700	3004000	4830500	367270	507880	291050
C4IJ12	C. butyricum	651160	1215100	1092300	6792700	6381200	6291000	536610	566950	264960
Q5FM30	L. acidophilus	5222500	5570500	5524700	2163100	2004500	2620700	15078000	14591000	14878000
C4IKL0	C. butyricum	3149300	2913500	1890200	9097400	10877000	11609000	322620	662660	1684200
Q5FM73	L. acidophilus	5542100	5908800	4096700	559640	964360	2067300	21713000	19158000	20917000
Q9HTD9	P. aeruginosa	764610	662720	674540	2264800	2480700	1968400	11099000	12898000	12515000
C4ID66	C. butyricum	3028500	2658000	3920500	14218000	12863000	15588000	1985600	1417000	2285400
Q5FMN6	L. acidophilus	4537600	4304000	3605400	1163500	1907400	2434800	12849000	12753000	12927000
Q9HWE0	P. aeruginosa	3876500	4017000	1723100	7492600	8879500	7826900	24064000	26356000	24384000
J7TQ61	M. morganii	7955400	5741600	5328600	748790	622910	440480	2058900	2137200	1089000
Q839I8	E. faecalis	1066200	838430	840720	19110000	19868000	19517000	2330100	3354600	3412100
Q5FHU2	L. acidophilus	6858600	7342200	5619000	944610	2225300	2327200	18614000	22695000	19256000
Q9HUM9	P. aeruginosa	698690	557710		1797100	1277800	1980900	7088600	5692800	7556300
J7TNL4	M. morganii	25642000	26915000	24839000	2092600	6187900	2218000	5006200	11591000	11061000
Q5FM88	L. acidophilus	4232900	5840900	3596600	4630200	2247200	502760	15870000	16137000	16985000
A0A0F1DG28	E. asburiae	15758000	12370000	17325000	8298800	7303000	5510700	2610100	2968500	2224800
C4IMB6	C. butyricum	3283000	4487800	3405100	12575000	14141000	11194000	1645000	2153500	2257800
Q830B0	E. faecalis	2358000	2962100	1493500	40938000	44229000	37987000	9713400	9333900	10097000
Q5FLA5	L. acidophilus	1370200	1603400	2036300		761720	566200	7959700	10019000	5892600
J7TRT3	M. morganii	6138200	7786300	7835900	543450	1026300	232330	3163200	640030	1546200
Q839E5	E. faecalis	3654600	1944800	3881600	21352000	21240000	20387000	5367600	5214600	5865700
O52761	P. aeruginosa	1335300	912740	1385100	4883500	5757300	3625700	14349000	12757000	14292000
Q9HVD1	P. aeruginosa	406010	558920	663730	3594800	3639300	3926100	15760000	14598000	13642000
J7SKF5	M. morganii	18988000	18139000	22816000	2869300	3378200	3214200	6722400	7866100	6045800
J7TB82	M. morganii	18986000	20447000	18174000	3152400	4245700	3578000	7171500	6720600	7013300
C4ICX1	C. butyricum	944820	2342400	987550	8869700	7578800	7569100	208990		350440
Q836E3	E. faecalis	1766000	1965900	3016100	25966000	26366000	28760000	4950600	3939400	4658600
J7TFG6	M. morganii	16397000	17245000	15504000	1320300	2442000	1261100	5316400	5991400	5453200
C4IBX3	C. butyricum	3521900	883050	3293800	25664000	23908000	26657000	240980	569220	168010
J7U0V9	M. morganii	10846000	11981000	12199000	2077800	3138500	2303500	4000800	5286700	5160400
J7TFN2	M. morganii	22496000	21836000	21328000	1466800	2374500	3138900	6413700	6314500	5579500
Q5FIS0	L. acidophilus	894790	945330	600860	90321	146720	228140	5033700	5567100	5309700
J7SKP7	M. morganii	5731900	6896700	5761600	571510	713030	67945	1877900	1895100	1849300
J7U2R0	M. morganii	4198900	4565100	5085600	255480	502040	610340	747690	3913300	428120
Q5FN09	L. acidophilus	6783300	5866500	6646600	3479200	4250400	2849000	20387000	20511000	20254000
A0A0M1G205	E. asburiae	21200000	27546000	25424000	4686600	3269200	5429800	2234700	516380	1662900
Q836E7	E. faecalis	2378000	1913200	1764600	16332000	15887000	16952000	4676300	5534200	5707100
Q5FMH5	L. acidophilus	3982600	1558800	1040500	511070	1236400	991790	6167600	7118800	6713200
Q832R0	E. faecalis	603790	108140	735440	4287000	5210000	5932100	588490	1643600	692140
Q93K67	E. faecalis	357140	613190	652760	5217900	5155700	5354300	1144600	961650	1344400
J7SKI7	M. morganii	19361000	23220000	22193000	2949400	3775400	4124500	8611500	7552100	7599600
A0A263VV06	E. asburiae	9570800	8278100	9030600	2493700	2755000	2462100	1165900	1195900	1119800
Q9HWE6	P. aeruginosa	2332100	1043900	2236100	5512600	5809000	5663000	19751000	19935000	16108000
C4IMM4	C. butyricum	11194000	15405000	13078000	35480000	35048000	43417000	5891500	4115000	5871000
Q9HWE3	P. aeruginosa	1244800	1071800	1187000	3680600	3394200	5093600	9263300	8223900	15325000
M1SXQ4	M. morganii	7038000	6867500	7110700	251730	354600		1194000	928640	2222600
Q5FME6	L. acidophilus	945100	947830	597440	358790	156860		6171600	6330100	6087500
Q9HWE2	P. aeruginosa	2636100	2506300	2020100	5414300	9568000	10675000	20060000	20307000	20330000
Q9HU11	P. aeruginosa	1015900	1098900	1013900	2963400	3371400	2705500	9676200	9478900	8802200
C4IEW5	C. butyricum	1185200	1506200	920440	4404700	4154500	4936300	467560	475490	307820
J7TPS5	M. morganii	2560700	3831400	2728900				686350	976200	332480
J7TVJ9	M. morganii	6371100	7745100	6206400	787430	1168700	415180	1892500	50932000	1515700
J7SK88	M. morganii	4346800	4068600	4181000	235730	793260	223930	1755800	1601200	789420
M1SJL0	M. morganii	4376600	3699000	4674500		237590	229860	769700	665130	515190
J7TLK2	M. morganii	4898200	5547600	5680000	839020	943300	872970	2356200	1589000	1637500
C4IF51	C. butyricum	3429400	3128500	4510800	13612000	14653000	14554000	2363600	1482400	1841000
C4IKN6	C. butyricum	5425800	5398700	5229800	16991000	15861000	16849000	2225700	231660	1949800
Q5FM35	L. acidophilus	1684200	786170	1037600				6658000	7808100	7614200
Q5FM39	L. acidophilus	675450	441060	546420	441650	1076500	889430	6559600	6449700	7309500
J7TDH6	M. morganii	6030700	6519600	5353500	554860	386680	395030	1153100	1342900	1335800
Q820V3	E. faecalis	1648500	1245000	744610	8431100	10924000	11687000	3635200	3747800	1181000
C4IF44	C. butyricum	5260400	5420400	4402200	15767000	15907000	16009000	2285800	1744500	2245500
Q9HVY6	P. aeruginosa	172890	974540	554220	3681700	2268300	2171100	10024000	7332300	7570500
Q5FL22	L. acidophilus	2128200	1790500	1537500	313150	279900	726520	5424800	6417200	5176400
Q836A5	E. faecalis	1110800	453980	359110	8264200	7527200	8712200	1057900	1480800	696200
Q9RGY5	L. acidophilus	1632900	1539300	1229000	115620	577820	876000	8504100	6543400	9312600
J7TCV1	M. morganii	2792600	5134000	4625900	271330	338940	255030	1327300	382090	818790
J7TGC0	M. morganii	4224900	5159100	5169600	315890	601770	52254	689740	1495100	992280
Q9I0L4	P. aeruginosa				2973100	2389800	2292000	7087900	7087000	7100900
Q830Z1	E. faecalis	659490		283800	8183400	8770300	7341900	763180	630760	511120
Q836Y8	E. faecalis	165120	388300	126420	3960800	3939000	3304400	820800	590570	841940
A0A0F1DCG2	E. asburiae	5705800	4386900	5355400	510450	325930	547480	260870	197040	132470
Q5FHV3	L. acidophilus	2515200	2629600	2938000	669460	982450	568920	7204000	6769400	5922600
O68822	P. aeruginosa	170770	363890		2009700	1343800		4247200	4482400	4032900
Q5FKX5	L. acidophilus	49821	692670	1090000	444850	31961	575370	5231000	6350100	6239300
Q836R0	E. faecalis	16182	222870	180150	2241900	2226700	2469500	400870	757430	669180
Q836X4	E. faecalis	576070	1598300	1131200	9799800	13566000	11558000	2483500	1949500	2746300
J7SK75	M. morganii	6805200	6458900	6242300	1179400		381800			1108300
J7U2X6	M. morganii	5347900	7143900	5796700	638600	524760	572010	1210400	834830	1416600
C4IDG1	C. butyricum	306490	796090	252530	3794100	3986200	4651000	89475
M1SE04	M. morganii	4425500	4484900	4328400	574740			847840	1352200	1601500
Q5FLG5	L. acidophilus	691760	864620	532570	225220	154750		4249600	3991800	3337700
Q5FHY3	L. acidophilus	936930	1281200				362090	3425700	4087500	3962800
P23530	E. faecalis	522990		632120	3979300	3779700	3334200	51451	1193300	1954100
J7SKF1	M. morganii	6583200	7087400	6675800		174720	190190	2805400	2376900	1542600
Q9RGY2	L. acidophilus		625950	104850	727800	735320	752470	1892900	2957500	2383300
Q5FKY0	L. acidophilus	10439000	13291000	7099600	6368800	6330400	5231400	26174000	25482000	25886000
M1SR83	M. morganii	10137000	9410700	10546000	1966700	2520900	2166000	4203400	4377300	4243100
Q839E7	E. faecalis	4287300	5385200	5272300	22981000	23295000	21047000	5402100	6319400	6904300
M1SX44	M. morganii	16972000	16062000	16860000	3591700	3751200	3979600	4798600	5234500	4820300
J7TRS4;gene_437922	M. morganii;Unknown	23684000	23164000	23528000	5705200	5593600	5816900	9948100	9910600	9438600
J7TDR1	M. morganii	4470900	4992600	4465500	200010	158680	426400	1740200	1201300	1486300
C4IKH2	C. butyricum	2864800	1529500	3149900	7574200	6238900	7490200	477130	1041300	1927700
Q5FM72	L. acidophilus	6724600	4848400	4860000	3355900	3901300	2867800	15236000	13206000	17375000
Q9I6M4	P. aeruginosa		161640	89760	340870	634420	634190	9335400	3819900	9421000
Q5FM64	L. acidophilus	7215900	6763000	6723000	3958500	3987600	4343800	18154000	18692000	19107000
Q9HZA6	P. aeruginosa	227180	154630	152020	502070	638000	372130	2717700	2909100	1854800
J7U137	M. morganii	25732000	29105000	29716000	7097000	5439300	6165500	13788000	9338600	10181000
Q9HWC9	P. aeruginosa	1454800	1309300	1031100	1480300	4222200	2925000	8300800	6570900	8170300
C4ICZ6	C. butyricum	7629100	10219000	8226000	21364000	20967000	21403000	4041500	4498600	4725100
G3XDA5	P. aeruginosa	182090	1017900	986510	2402600	2427200	2112200	6746300	6623200	6509900
J7U5L6	M. morganii	2987900	3163900	3183400	521280	626380	327080		983250	359070
Q9HX76	P. aeruginosa	1112900	1589000	1393200	3527600	1714700	2303800	9551600	10016000	10027000
J7U377	M. morganii	31177000	32462000	31644000	3573400	10438000	10258000	16234000	14101000	16587000
J7U4T7	M. morganii	8473500	8681400	8067200	1372900	317940	1179500	1575200	858780	3025900
J7UA49	M. morganii	2134200	1658800	2244600			234150	236110	515450	757260
M1SBW0	M. morganii	8318100	8454200	8315700	1583200	222310	506730	3332000	2212000	4079400
Q5FN05	L. acidophilus	835780	1187300	1061600	148200	655860		5675700	2824800	5449200
Q5FI97	L. acidophilus	175550	605620	1693100	65268	1243300	406370	5982300	5148800	5786500
J7SKT4	M. morganii	14086000	13801000	14392000	2681000	2526400	3122000	6618400	6696800	6567400
M1S4Q4	M. morganii	6808300	6322000	6575700	390740	1311100	1287300	1681400	1016200	1233700
A0A0F1DK84	E. asburiae	18240000	17742000	18272000	8481700	8511000	8821700	4192600	4874300	4648000
C4ICX2	C. butyricum	1173400	2692500	2311800	15982000	15542000	15388000	414770	1165700	7221500
J7TRI9	M. morganii	50986000	54447000	54190000	15425000	14872000	15608000	24835000	25419000	24939000
Q5FJM4	L. acidophilus	5231100	6573900	6165900	2294500	3224900	1356500	10956000	19210000	17884000
J7SJM6	M. morganii	50858000	45655000	44528000	10514000	2231000	2081200	4135500	17168000	17916000
Q9HWC5	P. aeruginosa	4013300	2832100	3637000	4794600	5940600	4420300	13659000	17938000	17910000
A0A0F1J248	E. asburiae	9493700	11526000	8350000	4032500	4128200	4361100	1747600	2652200	2135200
Q5FJ04	L. acidophilus	9649800	9355700	8996400	3604700	4651400	5610700	20430000	19056000	20951000
Q9I3D3	P. aeruginosa	225650	221470	552390	1862200	1526300	1453100	4948500	10937000	4897500
M1S712	M. morganii	45284000	46119000	42919000	13584000	13573000	14154000	22001000	20031000	21409000
J7TC76	M. morganii	21270000	20903000	19902000	4879500	5638600	5876100	13028000	13099000	13155000
C4IJM9	C. butyricum	1472700	2052200	1846200	5147600	11897000	4369900	831770	338560	1434800
M1SIN9	M. morganii	4039500	3929200	4375900	773510	845410	994070	2305900	2606400	2485100
C4IF60	C. butyricum	17425000	20508000	27155000	44752000	46309000	50848000	11831000	13665000	13600000
A0A0F1DI83	E. asburiae	15650000	20431000	18327000	8097600	7244400	8348700	3009900	5234500	4591400
J7TAS5	M. morganii	36572000	38609000	36880000	9715400	11576000	10111000	18208000	18260000	18314000
A0A0D9IZC1	E. asburiae	3126300	4137200	3100700	1408300	1003900	894150	95959	55085	756950
J7TNR9	M. morganii	7721500	4547100	3030400	212450	508020	792050	1291400	1130100	577680
J7U4D1	M. morganii	4590400	2792400	3179600	297580	491110	400610	927280	632990	1579600
C4IHJ9	C. butyricum	459580	599940	1423000	4693600	5310800	4684700	1242300	1259000	1517800
Q5FLZ5	L. acidophilus	6146300	6724000	6806600	2769900	3275100	2061800	16262000	16838000	16328000
J7U2V5	M. morganii	4601800	4896400	4706900	866590	968090	542620	1327700	1203100	1189400
J7SL90	M. morganii	3093600	3393400	5362700	352810	1221700		661820	913290	762610
J7SJF7	M. morganii	46573000	41833000	22817000	8620900	8555900	8738400	15279000	13474000	15388000
M1SCP0	M. morganii	9489800	8562600	8018200	998980	925720	1218300	2977700	3229800	3245600
M1SBJ7	M. morganii	9226400	7592400	8591300		847290	1053900	2440000	2823400	2312800
Q837W9	E. faecalis	3888400	2157300	138000	2376500	2347300	2673900	304680	84068	464370
C4IEQ3	C. butyricum	52563	589620	137120	2626600	2535500	2355200	327820	298620	495580
Q833H1	E. faecalis	534660	411100	741620	4854600	6237400	4880300	240820	2331300	1810700
J7TCQ1	M. morganii	4687000	5185300	4260900	681150	999450	955470	2180400	1565600	1986000
Q839G3	E. faecalis	9659900	10441000	10262000	32655000	30450000	31408000	13165000	13795000	13767000
A0A094XD57	E. asburiae	15824000	15826000	32924000	6877000	7180300	6929000	4734400	4688500	5131200
Q839S9	E. faecalis	561000	92295	143650	1510300	1719300	1422500	38530		309230
Q831U9	E. faecalis	6620300	9795200	9503700	28861000	27503000	29040000	13826000	13840000	14347000
A0A0D9HF57	E. asburiae	11403000	10366000	10842000	3736400	5015200	5348500	2630100	1881700	3332700
C4IF64	C. butyricum	4457300	4827600	4506000	9388800	10270000	15064000	2463100	3233600	1428800
Q830N9	E. faecalis	207550	287510	389310	3713200	3717100	3535300	1418800	1321200	1011700
C4IDS2	C. butyricum	16396000	18633000	16455000	40022000	42305000	43180000	12569000	11627000	11792000
gene_354138;A0A0F0RT41	Unknown;E. asburiae	21687000	23478000	19393000	5443500	10125000	9393500	5767700	5220400	4977700
Q51561	P. aeruginosa	437570	240720	376410	1546500	1390800	8835500	4938000	12805000	4599300
C4IJE1	C. butyricum	32842000	31172000	30917000	61303000	66217000	68218000	21852000	20564000	20519000
Q5FIR6	L. acidophilus	1601000	1644500	1594500	1688100	1793700	1380400	15827000	9532500	11261000
C4IHN4	C. butyricum	1179600	349460	1233200	6819700	6964000	7819700	1052600	703140	2085100
Q5FHY4	L. acidophilus	11283000	10287000	9037400	9112100	7245200	5878500	28515000	28399000	26092000
A0A0F1RVV1	E. asburiae	5434200	4974800	4258800	1128600	1009100	959930	1538200	427620	285100
A0A0F1WXR3;gene_171903	E. asburiae;Unknown	19970000	18289000	18300000	8923500	8536600	8275100	4653100	3777600	5451500
Q9HVA0	P. aeruginosa	189340	6309.7	152910	422430	369210	327600	1382700	1285000	1410700
A0A0F0URI6	E. asburiae	19083000	17030000	18314000	5048500	7291400	4112100	3587800	6746400	4310300
J7U325	M. morganii	5109600	5956500	5999900		1266300	1853800	977700	2608100	188430
Q5FMA0	L. acidophilus	1573900	1132800	4382300	384500	558930	424420	4303800	4722100	10739000
A0A376FES9	E. asburiae	59598000	55573000	53123000	28233000	28019000	28318000	17422000	16311000	15859000
Q59643	P. aeruginosa	2157300		520920	2585600	2922400	2101400	4272400	5213900	5309600
gene_215927;A0A0A5MGG5	Unknown;E. asburiae	16565000	15783000	11518000	4366100	6693700	3595700	1965200	2725600	2028600
C4IK85	C. butyricum	9961900	8974300	7358900	20804000	21087000	18186000	3246000	3880400	3166100
Q9I3G2	P. aeruginosa	260750	1301900	575250	495500	649620	3414800	5434600	7216800	5241200
Q5FL50	L. acidophilus	22998000	23112000	22985000	21758000	18858000	21003000	55254000	57856000	57027000
Q9HZE0	P. aeruginosa	1396100	1043600	1151600	2341200	1840000	1987800	5986800	5874200	6776600
C4IJB3	C. butyricum	11882000	11695000	11246000	30559000	27316000	27245000	8700900	8381600	8020000
M1SGU7;gene_388495;A0A263VQE5	M. morganii;Unknown;E. asburiae	6873900	7304200	5638000	338280	377090	1931100	3880100	4057800	1528200
gene_97877	Unknown	2124900	1867700	1671600	9695800	10095000	11271000	11382000	12938000	8644800
J7TAY5	M. morganii	9178300	12298000	11267000	3214700	4101100	1410100	11235000	2601500	2469400
Q5FM59	L. acidophilus	4939800	4065800	4699700	4231800	4038600	3394100	13518000	14154000	13471000
Q9I4Z7	P. aeruginosa	5648100	6451000	8356500	19963000	19600000	21100000	31701000	33666000	31675000
Q9I3C5	P. aeruginosa	3251800	605700	441030	1171100	1382100	869660	5315400	4600800	5121000
A0A0F1XSK9	E. asburiae	15523000	16222000	15823000	5130100	4633400	4885400	6335300	3181500	2868700
J7TWP9	M. morganii	2106600	1843700	2562300	394100	299520	347420	813610	886190	498610
gene_91679	Unknown	1477800	143300	1288100	782060	8182700	2065600	1254200	815660	27235000
C4IGX0	C. butyricum	1224200	938110	1006500	4583300	4732300	4200300	676670	233160	1045300
C4IE67	C. butyricum	228080	1621800	908460	4095900	4233700	3765600	596090	1840500	105280
C4IF48	C. butyricum	4193300	3138700	3223400	10665000	10592000	12038000	1561400	1927600	2058100
Q9HZP6	P. aeruginosa	2987000	2035900	2026600	4143500	4338800	3266500	13643000	14301000	16867000
J7TFG1	M. morganii	25086000	10123000	27310000	11239000	2073500	2041000	13946000	4824400	5370300
Q5FM92	L. acidophilus	11925000	10776000	7458500	8432400	6304900	4366700	27350000	28330000	19725000
J7TQ07	M. morganii	27710000	29891000	30550000	8702100	3738300	4542700	14730000	7083700	8194200
C4IDG2	C. butyricum	2217500	2256500	2264600	7882800	7301800	7762500	496040	540070	7204500
C4IC76	C. butyricum	8699500	6932800	8380400	26431000	23796000	19850000	12983000	4110800	3981800
C4IF20	C. butyricum	23253000	25092000	22037000	29047000	56016000	55661000	10711000	10751000	9215500
A0A263VUM7	E. asburiae	2259500	2073100	2328900	637350	604500	619770	343890	223210	331130
Q9I2Z1	P. aeruginosa		810830	882540	2055900	2131800	1780500	4752600	6540600	6167900
C4IEM5	C. butyricum	22406000	20436000	20894000	41986000	41579000	39038000	13896000	13675000	14350000
J7SK16	M. morganii	4555200	2938200	3176200	1271800	834550	1568300	325450	1333200	230220
Q5FJP9	L. acidophilus	592110	2104400	408420	197220	680370	935470	3559800	3613900	1609900
Q59638	P. aeruginosa	4533300	4005600	4710100	8473200	8886500	9247900	17155000	18430000	11733000
A0A0F3WVF7	E. asburiae	17339000	18300000	17606000	8302400	5822100	8344100	3100100	3271900	4454500
Q5FKT1	L. acidophilus	4640500	3711900	3821000	3533200	2646600	2510900	13619000	12969000	13506000
A0A0F1R6C4	E. asburiae	25555000	25202000	24899000	14365000	13927000	13772000	7522100	8119500	9487100
Q5FL55	L. acidophilus	3174900	3284100	3191600	3091300	2556600	2868300	12221000	8276500	12274000
Q5FIW9	L. acidophilus	4052000	5133900	5187300	5964800	3118900	4609600	15017000	17066000	14883000
A0A263VYK6	E. asburiae	10322000	9530500	10034000	4024900	3932700	4915000	1044400	1125100	2973400
J7SL46	M. morganii	32219000	25376000	27536000	9701900	7855100	6432100	20673000	17117000	18397000
J7UAI1	M. morganii	2975400	8626200	9750700	1483600	1377900	2617700	3332300	3393200	3810300
J7TWT2	M. morganii	17827000	15704000	20127000	15028000	3043600	5179400	5701100	5924100	6274600
M1RG89	M. morganii	17911000	15450000	16582000	1682600	5726900	6421500	9819000	9796200	3655900
M1S4P3	M. morganii	2258200	2719700	4469100	862910	460670	390870	487380	1353500	1593100
Q835L9	E. faecalis	1672400	2166600	1707500	13230000	7552500	7972400	4209200	2829500	3774900
gene_342826;A0A263VVN8	Unknown;E. asburiae	4114300	4668300	4135300	1122300	1804300	2006000	656840	1828400	860090
C4IHD6	C. butyricum	4340900	5131100	4501100	9025700	8421500	11050000	2750800	2328000	3180700
C4IF07	C. butyricum	1631600	1712500	3551100	15516000	11876000	13556000	227520	3265200	2667700
J7TVJ1	M. morganii	14992000	14491000	15517000	5004500	5118700	4677100	7975800	9040500	8979400
A0A0F1CXM8	E. asburiae	14399000	15707000	14592000	8341200	8086400	8059400	4855100	4647600	5258700
J7U3M1	M. morganii	3684100	2987100	2809300	300890	883180	299350	516070	683590	1032400
Q9HVN5	P. aeruginosa	571370	432490	270040	1641800	3127100	1438400	1716200	2049700	2009100
Q5FL35	L. acidophilus	4856400	1101100	2196100	2375400		1536000	7002000	7577700	9414400
Q835R7	E. faecalis	1013500	1106200	10059000	7395400	12783000	13455000	1938300	3016100	1994500
A0A0F1DNG1	E. asburiae	15680000	13625000	16888000	5107200	4907200	6141200	7958400	3286900	3452600
A0A0D9H4R5	E. asburiae	8412500	6132600	7985400	2518700	1120100	1221400	7764000	1358200	3473900
Q837E3	E. faecalis	3605300	3243700	2793600	11508000	12821000	12080000	4077700	3687200	3845600
Q9I5U9	P. aeruginosa	660100	826120	886130	1066600	519340	1091500	3183100	3185900	3922700
Q9HXZ4	P. aeruginosa	419350	449810	267950	1225500	988780	1057200	3366000	3116700	1385800
Q831F4	E. faecalis	1737100	2296200	1426600	5653200	4856900	5812300	3704800	2744400	3513500
C4IKH5	C. butyricum	4881500	3195000	4279500	11707000	11558000	13041000	1956200	4235400	1991900
J7TNP0	M. morganii	21073000	20699000	19479000	3777400	7556000	3535600	8994800	9097300	8681100
J7UB04	M. morganii	11759000	11800000	12911000	3544800	3769600	4170700	5010500	5216800	5344600
Q9HVA2	P. aeruginosa	3410300	1786600	2254700	3943700	4977000	5064300	11523000	9916100	11600000
C4IE91	C. butyricum	414350	123610		3331500	3760500	2957400	110470	128310
C4IF36	C. butyricum	3251700	2885600	4270200	18734000	21199000	11414000	2769600	2671100	2192400
A0A263VV22	E. asburiae	59715000	61685000	62346000	33798000	33628000	33765000	23473000	24992000	23661000
M1SX73	M. morganii	21915000	23175000	23211000	9526800	9536200	7951500	11116000	13239000	12606000
Q5FLN0	L. acidophilus	6700600	5490600	5891700	3881000	4087000	3878800	12071000	10490000	11137000
Q5FJN0	L. acidophilus	615570	534900	506650	4092800	486110	167940	3668600	3140700	3353500
A0A0F1DNF6	E. asburiae	5228800	5136400	3307200	1873300	1833700	272990	673170	746710	139790
Q5FIY8	L. acidophilus	2379900	3522300	3556200	1583400	1868800	1424700	8952400	8911100	8157500
Q9HZP7	P. aeruginosa	697690	683040	745140	1446900	897210	872890	4126700	1816300	9018000
J7U9S0	M. morganii	6937800	7820700	7824900	21846000	885250	741660	2681600	2115300	2618200
gene_163829	Unknown	12995000000	13070000000	12744000000	6842600000	6991200000	7115600000	5969200000	5962600000	5879300000
C4IJB9	C. butyricum	4841600	3405200	2676500	9295500	10920000	10909000	3725700	3839400	4237200
M1SMP1	M. morganii	3073500	2796400	2555700	498140	888890	383060	637330	689710	427050
Q9RGY4	L. acidophilus	461110	461690	694240	343580	438330	412890	2495300	3100300	2166300
A0A263VUV2	E. asburiae	4148600	4901600	4692500	1211200	1607100	1782900	592170	947960	862450
C4IL66	C. butyricum	4099400	3555100	3993500	9157500	27993000	30816000	1989200	1539200	1692300
Q839F8	E. faecalis		200180		29022000	23497000	28696000
M1SAK0	M. morganii	37070000	38297000	28674000	6721400	6747900	4633800	10679000	16325000	15314000
C4IE58	C. butyricum	3602600	3847000	3312900	10897000	11323000	11756000	1787900	1876300	1817100
M1RHX8	M. morganii	4749700	7041700	4886300	1926000	1267800	1351500	1865500	2082200	2536200
J7TC12	M. morganii	4252200	8764400	5174800	1927300	2014600	1387600	1353500	2951400
M1SK65	M. morganii	4214200	2975600	1098200		138770	321960		1124400	55267
J7TF07	M. morganii	2643600	3032800	2920400	585500		872120	47340	1447000	241040
C4IJ90	C. butyricum	6151800	7578100	5932500	17351000	16972000	18502000	4408000	1501000	5246800
Q9HTN8	P. aeruginosa	21422000	21256000	21092000	8155800	9519500	9416700	20245000	17213000	16472000
A0A0F0RZB3;gene_464264	E. asburiae;Unknown	9198200	9923200	8922800	4310400	4032100	4202900	4174600	1694100	3302200
O30508	P. aeruginosa	1631200	1048700	1556000	4344600	1781600	1816000	7674300	6559800	6577800
Q9HWC8	P. aeruginosa	356850	668970	676530	10271000	11162000	2131300	29294000	31089000	29243000
Q9HVC5	P. aeruginosa		135150	428030	345360	1228800	221370	1279900	4432200	2788200
O54439	P. aeruginosa	849750	1031900	985570	3002700	2386900	2428800	7630900	7597600	8083700
C4IIK8	C. butyricum	2453900	2213400	1055500	8507200	3402100	12428000	2100500	158800	1499700
Q5FLW1	L. acidophilus	2505200	2157900	2375200	1483300	2103400	1899500	11030000	10553000	9857600
Q9HVY4	P. aeruginosa			800720	890440	2245200	2126800	8275000	8095000	8010700
C4IFM2	C. butyricum	5915800	6498200	8548900	15462000	18385000	15634000	3208600	6582800	3026300
C4IKF4	C. butyricum	3440100	3375400	1648900	7768700	9145900	8911600	1485000	3567500	2066300
C4IKH3	C. butyricum	1909200	1736700	2194400	6191200	6626800	6442800	1172900		1166200
Q835M2	E. faecalis	125450	3247800	3523600	52483000	53234000	32029000	9186600	10254000	10518000
C4IF28	C. butyricum	4302900	4312100	4654600	14792000	13403000	15558000	2128100	2089700	2291100
Q9HVC4	P. aeruginosa	2822800	2341100	904050	8817100	9412800	5692100	16165000	22449000	21530000
A0A0F0V2P0	E. asburiae	15701000	17486000	17048000	5671900	6158800	6415000	3067800	1880700	2615200
C4IF50	C. butyricum	8750500	10645000	8581400	23709000	23233000	24023000	5706300	9609600	5803100
J7SJF9	M. morganii	7790500	8056800	6913200	798380	1186000	849180	3212900	3664400	3605000
Q5FM85	L. acidophilus	699180	821480	1543800	303530	257540	148870	6503800	6926700	7416200
gene_183472	Unknown		29957000	310820	16690000		248540		266500	362050
C4IKL1	C. butyricum	4104500	6200100	7569200	7716700	8149400	7593700	1950600	1860700	1514600
gene_354159;M1SAM8;A0A0F0U313	Unknown;M. morganii;E. asburiae	22451000	24129000	21745000	8744600	10390000	10814000	11061000	10618000	9919500
Q9HVY3	P. aeruginosa	1048900	1300800	1097400	2949900	3019900	3254900	7794300	8028900	7685300
Q5FMF5	L. acidophilus	2551200	1621700	1267300	982720	652680	2192500	4001500	12079000	10881000
Q838A7	E. faecalis				7640900	5808500	5926800	494930	1339800	1042900
A0A1B0GX38	E. asburiae	7050800	7283100	7582400	2531800	2336700	2218600	558720	555480	608740
J7TXZ8	M. morganii	17288000	18173000	20919000	1677100	1327800	396200	5034800	4643800	4161200
Q5FL70	L. acidophilus	2804700	1893000	2823800	1866500	1547200	1956000	5299300	4670100	6254700
Q5FIS7	L. acidophilus	1413200	904210	1151600	147030	573480	468250	4135100	4383800	4516800
Q833J0	E. faecalis	6997700	740490	6959200	11679000	12247000	13461000	1476400	1306200	1433200
Q9I4S1	P. aeruginosa	1827000	2141200	2214300	4811200	4951500	5512000	13036000	13190000	13078000
C4IL90	C. butyricum	1424600	1165400	1054000	4554100	4843100	4447500	513720		153290
Q9I2V5	P. aeruginosa	2574600	2445100	2279000	2440500	3726900	3564700	6103400	7582000	6975100
Q5FM13	L. acidophilus	3140600	5175600	3227900	1754900	1720800	1630900	13484000	12977000	12992000
C4IF62	C. butyricum	1260500	1092600	1441100	3589100	4011800	3200300	1985000	1241300	1257500
gene_355093;A0A0F1RKG0	Unknown;E. asburiae	3873600	2667000	3231500	1008000	404900	1461000			190890
Q9HZK4	P. aeruginosa	2388300	2801100	2778500	5101200	3448500	3882700	10055000	5711800	8451200
Q9I3D1	P. aeruginosa	5402100	6043200	5316100	7844400	7166000	7299800	14136000	14092000	15466000
J7UBQ1	M. morganii	5115800	6390600	5027500	699020	571440	493200	1836900	2493100	1673500
Q5FIS6	L. acidophilus	453680	767260	489430	240630	637790	170600	2379200	2458400	3435900
J7TG96	M. morganii	5925700	7894400	6916200	2080200	3316000	2725700	3902300	3878000	4592500
A0A263VWE4	E. asburiae	2492500	2325100	2472700	928220	450950	737200
gene_151549	Unknown	89551	182640		1520100	122690	144640		561460	868830
M1SH44	M. morganii	10319000	10052000	10376000	1202800	1463500	1567100	3654300	3453700	2595100
Q5FMB6	L. acidophilus	9129300	9508800	9033500	4733100	5171600	4492900	26277000	27100000	26679000
C4IC77	C. butyricum	5016000	5910100	5290700	16898000	17951000	16613000	2180500	3215600	1872900
J7TF22	M. morganii	1463300	3089200	2903400	136120		217570	51930	1724000	1456600
Q82ZE6	E. faecalis	240980		65618	2664800	2723700	2741600
C4IN13	C. butyricum	1816400	567260	404890	3808400	3554400	4557700	263000	5372800	4536100
Q9HYX8	P. aeruginosa	853150	381980	274080	1209300	3157300	1454200	5300600	5349100	6485000
gene_208651	Unknown	36057000	37054000	37353000	56191000	107130000	114290000	149060000	65675000	164200000
A0A0F1RIX8	E. asburiae	4587800	4280800	4542200	597340	593590	392130	1193600	227740	186550
C4IEE4	C. butyricum	5255100	3404300	2592800	8661300	9663400	9058700	675910	1110600	766940
gene_36934	Unknown	698150	3380400	325840	1097900	8513900	9603900		2629500	895190
gene_171942;A0A0F1K1Z0	Unknown;E. asburiae	9129300	10906000	9190700	673290	1871700	866870	1068900	1514600	1810600
gene_19141	Unknown				210940		17275000	11554000	15212000	5565100
Q9RGY8	L. acidophilus	1383700	1251700	1588300	419640		582460	4956100	5430900	6704300
Q9I685	P. aeruginosa	75411	116900		459570	458040	459800	3386200	3112600	4018500
A0A263VWG1	E. asburiae	4673800	4696500	4052700	533300	849560	713620	149840	147690	133900
M1RHT2	M. morganii	17319000	10410000	7631500	1298700	1275000	1596200	3003700	904070	3128400
A0A263VTV3	E. asburiae	4919200	5016900	4822500	1349500	1066900	2727300	312170	257910	226970
Q5FLM1	L. acidophilus	3387800	3785600	3368600	1990000	2372000	1289000	6600100	6688600	6789400
Q5FLP2	L. acidophilus	451830	367100	521890		182400		2404800	3710900	2200800
C4IHL0	C. butyricum	588410	289990	603350	1985700	1831500	1907200	61086	321730
gene_19289	Unknown	218670		315920	2347700	137110				15315000
C4IHS2	C. butyricum		1174500	58217	1922900	2090700	1960600			97218
M1SQC5	M. morganii	23657000	23256000	26625000	8688700	8002200	7741300	13711000	13687000	8187400
C4IEM9	C. butyricum	425320	621160	967720	4090400	3648000	4278500	255320	425490	813600
gene_232216	Unknown	2215800	1368400	623500	2209600	2357500	1661200	1375900	68738	88088
J7U1Q2	M. morganii	1946200	2231300	2150700				607650	553840	513740
J7TMD6	M. morganii	5070200	4735700	5506600	1083400	300170		1165200	637930	759620
C4IJ98	C. butyricum	641620	663260	597270	2783100	2808600	2869800	304190	234730	149340
gene_37365	Unknown	5864400		4980000		336090		6029100		764870
J7TQG5	M. morganii	8505400	8240000	6594600	995750			3193000	1509400	425610
J7SL91	M. morganii	10261000	13567000	12478000	5027500	5427100	5436500	6675500	9275500	7461000
C4IF26	C. butyricum	3797200	3370100	3199900	10226000	10217000	12211000	494280	2946000	355860
J7TW51	M. morganii	14106000	12720000	13508000	2244600	1676200	1360300	4303800	4825900	5194000
Q9HWD6	P. aeruginosa	2749300	2869500	2121300	7848000	6793600	6634900	24527000	15636000	25513000
M1SPZ2	M. morganii	4717500	4971300	4051000	356020	739590	433600	2343700	1660200	1437400
C4IGM8	C. butyricum	132050	168560	3026600	5045800	5535000	5540000	280070		391710
A0A0F1DGL4	E. asburiae	4084800	3084800	3910600	299430	656690	434560	461810	495750
Q839S6	E. faecalis	1351800	1330700	1277700	9540200	9016400	9123800	2576100	3038300	3099000
M1ST01	M. morganii	16551000	14840000	14684000	6401000	4700300	6551500	7991900	6486900	6777500
C4IHV7	C. butyricum	4313800	4673900	4241700	11377000	10078000	11748000	4369700	3933600	2938100
Q839E6	E. faecalis	371780	262690	250550	5945000	4127100	6715100	1594000	1607400	909800
J7TEB6	M. morganii	3683500	4416400	3757300	710900	883600	1028900	2487600	2781500	2207400
J7TE05	M. morganii	3802200	3770300	4136800		417160	368310	806950	801110	695630
C4IMH7	C. butyricum	4265000	4304900	2897800	7954500	5305800	4988300	497010	293870	3775500
gene_46046	Unknown	1424500	3241000	891290	5781700	7767500	5794200	7455100	6558600	6464600
M1RK88	M. morganii	2236400	2932500	2451600	239810			2277400	790710	561230
Q9I2W9	P. aeruginosa	1404600	12387000	12642000	27930			1559200	3424900	2275600
M1S970	M. morganii	3448200	4136400	3739600	112850	162780	285110	334730	1141700	1031900
Q5FLF7	L. acidophilus	105660	86042	260680	120300			1323700	1396500	1603200
Q5FI38	L. acidophilus	1279700	826340	934240	453100	264700	618170	2675500	3901900	2805300
Q9I5Y1	P. aeruginosa	73450	55804	198220	228210	207850	615180	1956700	1919800	1764800
gene_252639	Unknown	130130000	146100000	162210000	75637000	75030000	72481000	74863000	74727000	75553000
A0A0F1D5M2	E. asburiae	1434500	1492900	1735400	670750	173810	129610	65571
gene_108462	Unknown	4721200	6189700	6573700	576130	462190	3008500	4207500	4841500	4752300
A0A263VT86	E. asburiae	3183100	3807300	2159100	599410	812620	763890	230010	695440	393950
gene_385393;gene_98673	Unknown	1300000	1832500	1656200	3347200	3689500	1816800	810730	546980	606610
gene_407385;A0A0J0L4L1	Unknown;E. asburiae	15894000	15367000	16282000	6188700	7413900	6366800	3311000	1833000	2769400
J7SKH2	M. morganii	3742800	6021200	5472700	996930	2118200	861410	322190	2206400	2420300
gene_111737	Unknown	42079000	47093000	40877000	15294000	14921000	18404000	21439000	24933000	10726000
A0A263VSJ5;gene_349271	E. asburiae;Unknown	2830900	2860000	2709000	1054200	929800	1358200	470180	199280	521230
M1SAC8	M. morganii	3687600	5894000	4129300		266590	386640	927920	663470	701830
M1SIJ8	M. morganii	2760200	2672900	2670800		314960		655960	938120	608670
gene_114700	Unknown			1812200						2375300
M1SX31	M. morganii	59090000	61208000	59598000	10611000	12206000	12720000	25294000	21828000	24010000
C4IEK4	C. butyricum	613610	553240		2553400	2626000	2335900	92887	503930
gene_168851	Unknown			105740	2505500	3240900	1529500	2954100	1783200	2743500
J7SJZ3	M. morganii	3859500	4054000	248790		120080	376950			188390
J7TZV1	M. morganii	1309700	1298300	1183700		356930		255850	621020	270180
Q9I4I1	P. aeruginosa	117330	55797	230530	274860	656850	657160	1908500	2005600	1961200
A0A0A5MDS5	E. asburiae	10171000	9876700	9665200	4027200	3832800	3553600	1635500	1249100	1604600
Q51422	P. aeruginosa	73530	125150	66110	489300	848370	484900	1241900	1465600	1348700
A0A263VYT7	E. asburiae	6053600	5689200	3670600	1023200	1245200	1859900	424230	601560	721120
gene_415438;gene_245741;gene_270573	Unknown	445530	187720	310010	4218700	4474100	3682300	3890400	3731500	2445800
M1RK96	M. morganii	3070500	2985800	3326800	181090	316800	169360	924740	893340	859710
J7U9X3	M. morganii	23294000	21728000	22948000	941760	277480	10114000	2254500	11955000	10711000
gene_318976	Unknown	42021000	44153000	44738000	18969000	39039000	19844000	19974000	19505000	16696000
J7U1J8	M. morganii	12163000	17110000	22214000	3868900	989400	7075000	4447800	9148000	5128200
A0A0F3ZM43	E. asburiae	3100200	2058900	2972800	596390	602670	952660	355600	261420	302550
Q9HXP9	P. aeruginosa	4498900	2793900	3253500	8924300	8044600	7842200	18413000	20474000	19648000
Q839F7	E. faecalis	1384300	2161900	2133700	6871000	11098000	11342000	1474500	1130200	2716800
M1SAF7	M. morganii	13607000	19528000	19695000	2887600	2220400	886740	6581900	6545000	6425500
J7TE53	M. morganii	6257700	6290300	6136900	1448000	291590		1986900	2904700	3747000
gene_426067	Unknown	6072400	630050	3172200	4766100	2548900	4217000	2856700	501410	353650
gene_252986	Unknown	6552600	7330000	6612700	2792400	2382900	2839600	6911100	6326000	3009600
A0A126PUJ8	E. asburiae	1959900	1858200	1541100	561580	414150	482760	302750		215320
A0A0D9H753	E. asburiae	10271000	9158300	3177700	2279900	1942700	2220400		339370	316330
gene_354145;J7TVI6	Unknown;M. morganii	8135000	7233900	2847600	210050	131330	316910	574710	1187500	885410
gene_215739	Unknown	36857000	72211000	71600000	39238000	39822000	41029000	73445000	75802000	77897000
Q836G5	E. faecalis	439990	98127	231950	1088300	2359000	2700000	787280	44205	374190
gene_81567	Unknown		2007800			25477		96346		198310
Q9I3D4	P. aeruginosa	1074200	1191400	1219700	2063500	2122100	2605300	6413800	6472600	5726400
M1SIJ2	M. morganii	1808500	1957900	1813700	73920	129040	65899	416120	313850	499900
J7TLG5	M. morganii	3009800	2603700	2843600			744730	575140	405750	1099000
A0A263VIX5	E. asburiae	1311700	1572200	1465100	506920	4293500	637650	139560	126740
Q9HWE8	P. aeruginosa	3071800	1241100	1488100	8298700	7977600	8542800	12190000	13116000	15281000
Q9HUC8	P. aeruginosa	197420	155920	109180	682270	502920	139340	1493800	1433200	2239900
M1SIL5	M. morganii	2411600	1369400	3863400		551800	523790			254070
Q9HVV5	P. aeruginosa	991400	1074700	547130	1187000	3361300	3346000	6063800	6836400	5826900
gene_209511	Unknown	398220		1231600	2276300	2151300	2284700	1821100	2136300	2102900
G3XD24	P. aeruginosa	160440	279210	81112	207440	271870	641570	2605800	1441300	2343600
Q5FM97	L. acidophilus	196530	191000	107700			147730	906430	1109900	916830
Q838A2	E. faecalis		133290		1009800	807580	925720		116850
gene_21881	Unknown	5843600	5305600	5599800	17431000	17688000	8011900	16357000	15643000	16380000
A0A1D3BB28	E. asburiae	18285000	30270000	38233000	14507000	20830000	8711500	5442800	4084400	8477200
J7SK58	M. morganii	30401000	33788000	30981000	63235000	11526000	67704000	19770000	14693000	11489000
M1SQ44	M. morganii	12097000	11006000	2713200	2190300	2250300	2451800	1992400	3395600	3808800
Q9HT95	P. aeruginosa	735950	542060	738190	1079800	757050	1223900	3764800	3918600	4115700
gene_376847	Unknown	2180100	2226200	4817500	8278900	6532400	8351700	8007100	8426700	7953300
Q837Y9	E. faecalis	419780	800540	401920	4992600	3254700	4134000	1085000	992520	940360
M1T057	M. morganii	12854000	12376000	12186000	1885500	1685400	1962600	4604200	5176800	4041800
gene_239175	Unknown	157240000	156780000	150200000	76632000	39653000	163480000	167100000	187970000	190300000
P13982	P. aeruginosa	2699300	1763800	400750	3415600	3163400	1182400	5276300	6498000	7279700
M1S3X4	M. morganii	1738200	1181500	1738900		199620	85742	447490	992400	592970
C4II94	C. butyricum	828210	756140	552750	2403400	1606700	3450400	581760
Q837W3	E. faecalis	2057400	2790600	2957200	11332000	9890600	8857600	3376000	2687500	3408500
M1RPW2	M. morganii	929330	862830	1066000	41903	99835		305790	316570	210490
Q5FIN0	L. acidophilus	1974800	1403800	2044500	840450	1805900	1174100	5993300	4985400	5869400
A0A0F1YNE9	E. asburiae	16735000	15884000	9199800	3862800	3638300	4672600	3256700	3203600	1205900
Q837V3	E. faecalis		212470	112030	1465500	1164300	1448900	328690	602200	339780
Q84BU4	L. acidophilus	8682400	7372500	8666700	2644300	5735100	2973000	16107000	11502000	12348000
gene_227750	Unknown	1310600	936540	2343600	1356600	1732600	2082100	542850		596410
gene_443304	Unknown	2708700	1797100	3607800	6697900	7337400	5545600	7003900	6875100	6021200
A0A0F0RCT1	E. asburiae	3586700	3531300	3411500	1620900	1484100	1406000	455810	730850	597210
Q9HWE5	P. aeruginosa	2699300	2384600	3283500	6747400	6564100	6637100	13474000	13142000	13953000
A0A0F1R9B4	E. asburiae	5968500	5029100	5664800	561410	3028300	872110	951960	936030	1022300
J7TY31	M. morganii	19843000	14527000	18542000	9724700	10696000	3144600	10667000	13004000	11040000
C4IKP0	C. butyricum	265900	309660	303440	1197100	982340	1023700			33342
Q5FN07	L. acidophilus	1498700	1806100		474640		883090	6279200	5884800	5618100
J7TPL7	M. morganii	8488800	8310300	8208500	3923100	693330	4096000	5601400	4756000	5049500
gene_197019	Unknown	1054700	1146400	2974200	370100	671970	766860	317440	2667300	392720
gene_4909	Unknown	3025400			4781900	4601900	3216300	3836100	7474900	8417300
gene_391231	Unknown	4210900	5406400	1377300	21741000	15223000	14663000	15308000	14679000	18785000
Q830Q5	E. faecalis	2695200	2403200	2586200	12211000	12411000	12750000	4386400	4404800	3965100
J7TZT3	M. morganii	34710000	28373000	27215000	12268000	9295500	14635000	14673000	11744000	19007000
C4IKP1	C. butyricum	86176			1461200	2351100	1504900
gene_301155	Unknown	1595000	235440	1264600	540930	1049200	1528100		21563
gene_124126	Unknown	806940	700210	615340	2237800	1931500	1408400	1901300	1613700	1639700
A0A0F1R6B4	E. asburiae	26379000	5965000	25623000	6009300	9455400	10106000	4878000	6357500	1464700
Q835G1	E. faecalis		254960		2421800	2423200	2770700
J7U170;A0A0D9J1P3;gene_17078	M. morganii;E. asburiae;Unknown	3151200	2931200	3022900	337860	466920	561380	1244900	1256500	991650
Q9HWF8	P. aeruginosa	1169000	291370	300020	1501000	1608600	1183000	3450700	3475000	3722200
gene_294213	Unknown	1653400	910850	2315700	3766700	4374500	3923400	2152300	907710	3091000
C4IDE0	C. butyricum	5636100	6773300	2816900	28458000	5334000	134860000	4554100	4698600	516240
C4IEB6	C. butyricum	10560000	9875900	11010000	29466000	22423000	16424000	12618000	14942000	13271000
Q835L6	E. faecalis	1315100	1447400	1533800	3333800	4157500	5238600	1580500	2145500	963980
Q9I6H5	P. aeruginosa	392990	302400	753110	446790	333590	266600	1452900	7226900	7961500
Q9HTL9	P. aeruginosa	977550	881610	809070	1735600	2022900	2208600	5295200	4501400	5058600
gene_158600	Unknown	4732800	4116700	3574500	13550000	13945000	13637000	12682000	13629000	13413000
gene_245405	Unknown	12548000	16326000	12849000	7515200	11609000	6941100	3755100	2320400	3373500
Q9HVI7	P. aeruginosa	89168	115240	127820	142900	124240	101010	1175100	896370	972460
J7TBM9	M. morganii	5708200	5457500	5577600	461570	645770	1323200	2006000	2018900	422850
J7U2D1	M. morganii	11905000	12102000	12393000	2714900	2458600	2781200	5079500	4902000	4913400
gene_462546	Unknown	1067400	558950	728870	2024700	2081400	2702100	2310800	1409300	1159100
Q5FM23	L. acidophilus	1445400	1427700	1581400	1337100	830060	200880	5009900	6972100	6561900
A0A0F1RSJ1	E. asburiae	4957900	4616200	4641300	1705200	1163500	3005800	833390	1926500	1171800
gene_455646	Unknown	4775200	4390700	1177600	8188500	7669500	8140900	1110200	3744000	1284100
gene_180739	Unknown	24313000	25689000	26024000	10472000	11397000	12264000	20943000	22965000	21431000
gene_203526	Unknown	3021100	2876300	3718500	6962800	3198900	6551100	6704600	7621700	8179300
gene_257834	Unknown	108630						78021		23022
gene_391687	Unknown	17182000	17812000	17366000	33965000	26689000	37237000	14666000	17102000	32414000
Q5FJT3	L. acidophilus	3103800	2877000	8705600	314290	1131800	721010	6817500	7446600	5986700
gene_399827	Unknown	11706000	3159400	2158400	7320000	12771000	7621100	17936000	12407000	13583000
gene_367427	Unknown	1435500	389010	578080	2982300	1286200	2936400	2054900	3193700	2292500
gene_184095;gene_392511;gene_249991	Unknown	5285300	2624600	4056100	2142500	2270900	5102200	231080	2322500	1063800
J7U489	M. morganii	6062000	6509900	6583200	1437800	6934400	3078200	951110	2574200	4724600
C4IJF6	C. butyricum	3341200	791800	3998900	7567300	9896200	8078900	1765700	1636500	1679800
C4IMC1	C. butyricum	496040	393790	586760	3150300	3060000	1662600			304870
gene_80427	Unknown	2506700	2597100	2643900	6227100	6260000	8029500	8782300	7467400	7802600
C4IDD1	C. butyricum	1452000	910430	1232300	3315700	3182400	3283200	925970	265710	838850
Q5FJK5	L. acidophilus	1906700	4691700	2999700	1411100	2090800	3038500	12745000	11922000	16979000
C4IEB1	C. butyricum	3039800	2186900	2915300	10328000	10879000	9882400	1687200	46652	1648100
C4IKF1	C. butyricum	2214900	1810800	1583900	5990200	5809800	5470700	400740	1224500	1372200
gene_407920	Unknown	5598500	5512900	5902300	16907000	16646000	4875300	4668000	4210600	4517900
Q82ZT6	E. faecalis	5352400	5919600	2234800	14611000	14949000	7402200	2907600	2285300	4364300
gene_159099	Unknown	12517000	12535000	10762000	15571000	6695800	15361000	5968700	5111600	5275400
gene_358835	Unknown	4651300	5000900	3982200	4514600	5267100	4352600	5321000	19348000	16990000
gene_162816	Unknown	9236300	6688600	6408600	19729000	19358000	21088000	20241000	17908000	19492000
Q9HXU0	P. aeruginosa					164690	1000500	243300	1113100	571180
gene_208677	Unknown	85876000	130480000	22668000	185450000	18257000	119610000	22623000	18443000	19235000
Q9I0H1	P. aeruginosa	1629700	1317100	1748500	1954100	3178500	2606700	6660400	5755200	5417700
Q9HWD8	P. aeruginosa	17331000	17876000	17914000	22951000	23385000	25697000	58279000	58730000	55673000
Q836R3	E. faecalis		478440	456890	2301400	1928200	1824800	721870	965760	685170
A0A263VQM8	E. asburiae	7189000	4722700	7081400	2299800	2145600	2505600	1083900	193490	1887800
J7SJS1	M. morganii	4191600	1764300	3625000	357950		928370	917910
gene_83071	Unknown	706820000	737370000	681550000	443910000	439050000	435690000	426430000	437460000	424070000
J7U2M0	M. morganii	33150000	39837000	41597000	20104000	18575000	18740000	24712000	24699000	24022000
gene_40326	Unknown								952530	131860
J7TNQ7	M. morganii	2038900	842520	2288300				497180	372100	437250
Q9I083	P. aeruginosa	1371100	4009700	3477700	2138200	2446100	2853300	4229600	10695000	3895900
Q820V4	E. faecalis				2162500	2843200	3276900		483420	1004900
Q5FJU2	L. acidophilus	413610	603950	407270	356560	160590		1633100	2275700	2588500
gene_285808	Unknown	12596000	12929000	13343000		5764300	8051100	402250	90059
J7TER2	M. morganii	18604000	10713000	20168000	8636000	12138000	818140	2804100	7372900	15468000
gene_289389	Unknown	12655000	13286000	13457000	86982000	71247000	39728000	13426000	14761000	12798000
J7U3D3	M. morganii	6100500	5881600	5879000	2545700	1309500	2455300	3271700	1105300	2703400
J7U569	M. morganii	1614800	3234800	2226100	29634	562830	411630		405850	1406300
Q5FJU0	L. acidophilus	615020	301370	528880	5765100	76542	700400	2577000	2694600	2514500
Q835M1	E. faecalis	6992700	7189400	5695800	14566000	14088000	13950000	12299000	12453000	12566000
gene_181162;J7SJX8	Unknown;M. morganii	15345000	15659000	15551000	2978500	3540300	3249400	6539900	7031200	6173200
C4IHC6	C. butyricum	2388400	2220200	2494500	4557300	4501300	4579000	2582300	2315400	2060100
Q9HTR6	P. aeruginosa	1162700	1271800	1312800	1223800	398160	290370	6740700	3422000	3777100
gene_264405	Unknown	20087000	28010000	24443000	16085000	6235000	5777300	24933000	22879000	25886000
J7TZ42	M. morganii	2282000	1226400	2794300	236250			740960		1075500
gene_153168	Unknown	17428000	15838000	20873000	30614000	30589000	18573000	33440000	32485000	31991000
J7TDC2	M. morganii	29154000	28705000	27162000	1531600	2594600	23455000	25346000	1127200	26375000
A0A263VY54	E. asburiae	1468300	1369600	4402900	1390800	1247400	676050		127440	793830
J7TQ25	M. morganii	3254300	3130500	3520000	1228700	929470	1330600	1070400	1840500	1072100
gene_422643	Unknown		137250	87932	70106	501920	734170	1491400	421700	960930
gene_159648	Unknown	1733100	413590	3123500	588200	915730	1056100	96288		122040
C4IF53	C. butyricum	1170600	1188800		7185300	8314400	3860900	1554600	1230300	453450
gene_82681	Unknown	429420	222640	533150			35484
gene_401278	Unknown	14361000	7136500	11785000	8581700	6163000	7587100	15444000	16015000	15888000
A0A263VJM4	E. asburiae	22614000	26642000	24749000	11371000	13253000	9486000	3624300	4708500	5772600
gene_412472	Unknown	2441800	2487700	2609300	3202000	3901200	5525600	6405000	7289000	9508100
A0A0F0RU71;J7U2E6	E. asburiae;M. morganii	59428000	59053000	58188000	18771000	18736000	18611000	20072000	21532000	20157000
gene_466395	Unknown	6492500	3214600	3745800	1387000	2052000	2870600	1581000	5905400	6591200
Q82ZJ1	E. faecalis		717770		3785000	6501800	7771200	388310		577530
gene_229732	Unknown	9028500	2934200	3284500	10418000	10488000	9687700	9500100	10352000	9130200
M1SRG7	M. morganii	5744900	5291500	6061400	1937400	3704000	824340	2177200	921270	1422500
M1S7K6	M. morganii	3746000	4470700	4854500	1115800	1569800	1652300	2175600	3302700	2185400
A0A263VX61	E. asburiae	4099600	2011600	3162300	586650	461700			260450
M1RH26	M. morganii	8028200	2204500	10951000		972710	723680	2921700	3099800	3486900
gene_59578;gene_68235;gene_69582	Unknown	9611200	10319000	10458000	13056000	3917600	4272200	4192900	3722100	4267400
gene_69382	Unknown	49171000	6630900	6238800	7145400	9552400	5858800	41052000	6916800	30811000
J7U332	M. morganii	3825400	4235400	3619700	601980	1293700	1216800	1756000	2009900	2291000
C4IKF2	C. butyricum	3261800	5975000	5558800	7275000	11311000	5660500	3988000	1730000	2381800
gene_22854	Unknown	4055600	3980300	3410200	4404100	10436000	11392000	4242400	3688300	4883400
gene_295024	Unknown	4773400	5114100	5098200	5568900	18669000	18997000	15387000	19212000	5046800
gene_71235	Unknown	76597000	74991000	76799000	83421000	78883000	81696000	15708000	74774000	18730000
gene_74058	Unknown	1766900	1385000	2342400	2750100	5548000	3962600	1658200	1372300	2662700
J7TWR1	M. morganii	8978500	5772900	8189600	2100300	3419500	3666600	3380100	2163100	1149200
gene_197271	Unknown	4415800	4219800	4466700	9781300	9704700	8049300	5763900	5866000	5079100
Q834F9	E. faecalis				4825900	5286800	4710900	2316800	2051800	2323600
gene_382817	Unknown	1781900	5755600	6388800			1437100		1687100	1692000
A0A0J0FX43	E. asburiae	2554100	2810700	2008200	613230	963660	733390	275030	204450	425290
gene_36925	Unknown	63708000	62844000	45497000	22807000	13250000	19195000	31667000	34021000	29636000
gene_181174	Unknown	8652900	2996600	2152600	1446000	1028700	1605000	470380		721890
Q82Z40	E. faecalis		434870		1859900	1118100			233300	546540
gene_60575	Unknown	528380	332550	177630			134070	6967200
Q5FL54	L. acidophilus		147680		112980			885790	454840	548940
gene_93700	Unknown	2643100	2615500	2054100	672240	1132300	1233500	1342900	403850	1773600
gene_357379	Unknown	2455400	5949700	5939900	9886800	9017300	10119000	9310300	2340500	10006000
gene_271431	Unknown	2500800	2628000	566680	499030	865290	492300	676910	704130	271040
gene_417391	Unknown	6309000	6527900	8135900	580890	5528000	1082000	851850	852140	624780
gene_228047	Unknown	1883000	607670	1726200	375390	503660	706500	531890	1903300	2023300
P14532	P. aeruginosa	601920	313650	350640	1685400	1545900	1308900	4108300	4489300	5047000
Q9HV55	P. aeruginosa	1457100	2272500	1365100	1787400	1783800	1970900	7581700	4122500	6268200
gene_303406	Unknown	2202400	2540800	2060900	2025600	2143200	2356600	5198500	6150800	4756700
gene_76290	Unknown	1235800	1129600	1199300	1247400	4762300	4320600	446210	394230	446060
gene_290917	Unknown	23579000	36940000	21696000	6315000	7943300	8559100	16629000	13645000	13942000
J7U6C4	M. morganii	1460300	1379300	194510				128080
J7SK78	M. morganii	24487000	23446000	16917000	5362300	7240400	8771800	8914800	7927200	10859000
gene_245683	Unknown	15075000	12231000	14882000	15825000	15337000	14575000	8928500	8057600	10016000
gene_129279;gene_108244	Unknown	1568800	365690	370660	3625000	3538700	3925400	2253800	3053200	3671100
gene_99848	Unknown		1653800		1329700	4788500	1449400	2943900	3043100	2387700
gene_179756	Unknown	17647000	9667500	16440000	16656000	17531000	20827000	25838000	27606000	30213000
gene_79274	Unknown	21500000	191540000	70292000	24245000	68293000	196160000	24134000	23845000	22199000
gene_37096	Unknown	2767900	8026600	4561800	6867400	1458800	715170	1320500	169370
Q5FIW3	L. acidophilus	1192600	718340	523290	518550	565350	162590	1414500	2335500	4426100
gene_274694	Unknown	4148100	2487300	1651000	12308000	12293000	3109800	13408000	2321300	3769700
M1SMT7	M. morganii	3937800	3978700	5841500	2313400	2083300	1760900	2998600	2926700	971330
gene_460635	Unknown	10435000	16117000	14833000	4723100	5130400	5740800	14812000	4552500	14335000
gene_89707	Unknown	4799100	14195000	13224000	13081000	4129200	4993000	4295400	4913500	4325200
gene_44142	Unknown	19799000	19682000	20099000	11262000	11793000	11500000	11954000	11696000	17629000
M1SRI1	M. morganii	23871000	15445000	16566000	10928000	8916500	9100700	9909100	10290000	9856600
Q9HT20	P. aeruginosa	11344000	10576000	11205000	21127000	17751000	12551000	28965000	28483000	29934000
gene_433809	Unknown	11521000	1689400	2405900	3170800	3782300	1396200	7844000	7792900	8275900
gene_415279	Unknown	5515100	6230100	5880200	20527000	4585500	27533000	3925200	6563700	4477600
gene_302871	Unknown	8848800	8983400	8610300	25844000	24919000	8802300	9314300	3744900	8933500
J7TPI9	M. morganii	16370000	15273000	16122000	5110900	4621400	4515600	5904200	5936300	5995800
Q9I3F5	P. aeruginosa	263270	296220	221560	382680	406980	299510	1154700	1141100	1313100
gene_331800	Unknown	1853800	336160	2776600	110590		1183000	176100	986510	1767300
gene_382061	Unknown	25716000	22510000	6835600	6484500	8383400	6617600	8017200	7101600	16652000
gene_446246	Unknown	2037200	4226300	1550200	3346100	12838000	22638000	2880800	23507000	3334200
Q5FIJ7	L. acidophilus	9765400	1977000	1808400	7215900	2327700	9395600	11790000	20014000	13790000
gene_200424	Unknown	74228		19198	77514			156380	1076700
gene_316281	Unknown	6980700	7020500	6364900	6132500	7094100	6245600	12847000	13727000	11466000
gene_302738	Unknown	10339000	9438600	7991900	10653000	9590400	12314000	16449000	16795000	16480000
gene_158194;A0A094YK11;J7UAZ4	Unknown;E. asburiae;M. morganii	40244000	21995000	41008000	13001000	7319100	7758200	9208400	15850000	18503000
J7U2Y0	M. morganii	17008000	16684000	20332000	10687000	10944000	10361000	15793000	16540000	16822000
gene_78813	Unknown	10764000	12533000	9680700	11788000	12643000	12865000	7266400	6991500	6727200
Q9HWE9	P. aeruginosa	18084000	18100000	18880000	13187000	11962000	13143000	26627000	24979000	26173000
gene_62332	Unknown	794010	769900	926070	3131700	3623400	867980	5702500	2799300	2679300
gene_108899	Unknown	579480	554580	550960	383220	3211500	1617300			91002
gene_131816	Unknown	7450600	10225000	5957500	10090000	10925000	10110000	4076500	4588900	7960500
gene_149682	Unknown	757120	3111100	2625400	2632400	3418000	2881500	3721000	4859100	4061400
gene_214063	Unknown	799710	343460	442460	1473600	1656000	1129400	1384100	330250	1543700
gene_100163	Unknown	13577000	14522000	12698000	23690000	15745000	38319000	38651000	17132000	18187000
gene_446518	Unknown	909900	767160	367300	3695600	4001300	3256500	4738100	5349700	4597100
Q9I1F5	P. aeruginosa	156080	160150	367610	327620	706110	226240	948130	1067200	1374900
Q5FM77	L. acidophilus	8494700	9148900	8444600	5252000	4814600	7063400	19711000	20417000	20001000
gene_228573	Unknown	14122000	14801000	9133800	12480000	14227000	15650000	22944000	20237000	20380000
gene_460575	Unknown	26012000	16072000	3552200	2351300	17858000	3252500	3327200	1931700	2378200
Q9I1Z6	P. aeruginosa		107150	3099100	724550	82815	315290	1508600	1708300	1703900
Q5FJJ4	L. acidophilus		365200					2440800	3301300	196620
O82851	P. aeruginosa	7537300	1223300	7428600	8317400	4446700	6543900	17629000	16638000	25899000
J7TXG5	M. morganii		1564900	1115800		314880	172120		662280	174890
gene_142302	Unknown	18801000	17908000	19490000	17999000	19037000	74087000	15152000	10372000	16995000
gene_234494	Unknown	3423400	3777700	2913500	4230300	5844500	3893600	6100800	7403300	6553800
J7TCU1	M. morganii	4325100	3328700	3239900	233630	854700	1784300	1504300	1443700	1526700
gene_168497	Unknown	8295500	8042000	7607100	5305300	7241300	5298200	5229800	2432000	5905500
A0A263VR97	E. asburiae	2625000	1194500	3690000	510970	729060	520970	433150	430180	638520
gene_413819	Unknown	1459700	4266500	2264100	5742400	4585200	4301700	3900600	3674100	4290700
gene_401779	Unknown	3823300	22163000	3702000	3194900	3864600	3578900	3245100	3946200	3696100
A0A0A5MDV8	E. asburiae	2763300	2197300	2218500	767610	799620	774090	186620	345020	287530
gene_461303	Unknown	17790000	17812000	19585000	16232000	32146000	17035000	30836000	31866000	31234000
G3XD89	P. aeruginosa	2885600	3047700	2776400	5241000	4079200	3888500	6893000	6841300	9219700
C4ILT6	C. butyricum	1835400	618250	249360	2327700	1193200	814340		83245	65191
gene_149807	Unknown	14907000	14198000	15832000	22279000	24589000	25790000	24787000	21968000	24297000
gene_364688	Unknown	3019800	2646400	2605200	767660	923010	2248000	2483000	1323700	641160
gene_202749	Unknown	1020100	2738100	299730	3385200	1080300	1108600	4330400	4585000	3744600
Q5FJK8	L. acidophilus	2221200	2057300	2596900	1570100	1807200	1381300	6693200	6623000	7844400
gene_448093	Unknown	675900	671750	544480	3191200	3008300	133120	511620	1022900	1874700
J7TCT9	M. morganii	970910	770680	478750			405900		401270	539670
gene_48648	Unknown	4658800	3045700	1151100	1337500	1421500	1493000	2770100	3099000	3175200
gene_82242	Unknown		55382	52210				116270	57774
gene_57490	Unknown	108840000	107020000	101570000	162310000	157780000	167530000	142560000	137720000	149510000
gene_98250	Unknown	2659500	4039700	1596600	5476900	3838400	8192800	5413400	5024800	4516300
gene_407467	Unknown	154110		323930			572150			101780
C4IMM9	C. butyricum	2283300	1917200	497730	9622000	5097100	11235000	2081600	2216300	1116000
gene_105647	Unknown	22203000	353550000	260970000	24994000	24336000	41836000	252460000	41379000	49316000
gene_74538	Unknown	5616800	6056300	5473800	10854000	11132000	9450100	10656000	8792700	10510000
Q9X2T1	P. aeruginosa	146660	240920	300150	2567700	365840	702500	7698700	3207800	2559800
gene_467194	Unknown	1241000	1401000	1325000	4764700	5871400	5470700	3600400	5174900	2106900
Q9HZG8	P. aeruginosa	200170		225940	827880	227400	245810	1454100	1024000	5873700
gene_282081	Unknown	5987200	5600600	6249200	19721000	19873000	5013700	20018000	6186500	6176000
gene_96487	Unknown	34763000	19569000	37376000	22247000	18356000	17328000	19548000	21913000	19274000
J7U2S1	M. morganii	11393000	11594000	11226000	1889800	2979700	2148100	4855000	5453700	6854900
Q831P1	E. faecalis				992850	361360	289450
gene_313531	Unknown	1706700	2965600	2083300	7438400	3832000	3114000	1504700	2496200	2442200
gene_292472	Unknown		197380	713120	50510	1168600
gene_268388	Unknown	4096900	3723000	4053000	2324500	1343800	3084300	1353900	1618000	1477800
gene_382078	Unknown	5098300	2778100	3315100	7687900	9163000	7639400	8436700	3968700	918250
gene_203524	Unknown	14008000	18293000	17655000	25866000	26835000	28056000	26495000	22626000	25865000
gene_126471	Unknown		1196900	1546400	1932600	1501000	2314000	2243700	2350900	2491700
gene_338815	Unknown	1753900	896050	417010	1495000	408140	485930	2697800	1285300	2010900
gene_6503	Unknown	17709000	16411000	10400000	15632000	16798000	16421000	10671000	10525000	6900600
P08308	P. aeruginosa	90568000	85363000	88644000	104140000	100840000	98195000	135600000	126730000	130450000
gene_18988	Unknown	457400	330610	293400	373220	639660	955970	731750	737260	872980
gene_200641	Unknown	14559000	15533000	14736000	23708000	23553000	22690000	23285000	22542000	25575000
gene_251317	Unknown	16755000	14126000	14511000	13425000	14172000	13291000	9501400	9126100	9598700
gene_134629	Unknown	4472300	4391100	4315000	4655500	31708000	10800000	4815200	45253000	4347000
gene_159048	Unknown	11418000	11594000	8470600	15733000	17562000	17547000	12368000	13069000	41414000
gene_24075	Unknown	9442900	4830100	4503300	10503000	10800000	10986000	11263000	10471000	10672000
gene_19902	Unknown	2843700	4101300	4913600	2579600	2807500	2732700	5241900	4500000	5199800
J7TM41	M. morganii	6442900	5853600	17006000	1124800	666540	1062500	1859300	2569600	2179700
gene_392190	Unknown	2994600	2753700	2809300	5728400	3917900	3627600	4672400	5606100	4836300
Q93EU6	E. faecalis	967930	780190	213020	7180200	16066000	17803000	924020	1183000	578420
gene_222905	Unknown	1744400	4110900	5080400	454150		509960	807310	301790	937680
gene_328894	Unknown	2563200	2665800	1884600	2838500	21311000	20036000	3084900	19968000	2185700
gene_21124	Unknown	1689900	3109200	1302500	3703000	3231100	2860800	868760	740060	967010
Q831G0	E. faecalis	2446400	5212100	2079100	11820000	5266500	15670000	5838600	756350	6027300
gene_182905	Unknown	784930	236500	155350	1516300	820070	574780	1304300	1456200	1163200
gene_323723;gene_313120	Unknown	1946700	1063500	12211000	1311300	1427700	850700	478280	977570	688040
gene_303500	Unknown	7211300	8797300	21930000	25664000	22254000	20337000	7921600	9071700	24201000
gene_137756	Unknown	10100000	4095200	9091700	3419800	9287100	3731800	9629000	10325000	10041000
gene_131708	Unknown	13751000	14682000	12530000	22266000	21579000	23058000	18988000	20814000	19103000
Q5FM75	L. acidophilus	15432000	19769000	17230000	20980000	15201000	23190000	45969000	49945000	46688000
gene_68012	Unknown	4554300	2992400	1056800	6046000	6165700	6007000	5540200	5578700	6600900
gene_136003	Unknown	5341300	4393100	5364700	6084900	5617600	5268100	2360500	2356400	3348700
gene_95660	Unknown	684100			944520		2128900	2415300		1384700
gene_5460	Unknown	12809000	11026000	12088000	10664000	10900000	11010000	3873600	10024000	5953500
gene_167101	Unknown	2027600	3425800	2218800	2801200	4945700	3722100	5197900	5250300	4416800
Q837D3	E. faecalis	115130	342570	216190	1227100	1589100	997580	369690	689470	112000
gene_292395	Unknown	5191800	4941300	15896000	4059900	4155400	3634500	4612900	4358600	5111000
gene_236504;gene_156130	Unknown	473920		366290	2601800		1435600	1758900	1181100	2130300
gene_55006	Unknown	2977200	3392600	8978500	10344000	10993000	12010000	10780000	11323000	11551000
gene_170318	Unknown	2298200	3768600	2153200	2635600	2516100	2909900	2555500	16632000	8795500
gene_420362	Unknown	5652800	3957500	3862200	7351500	5861300	4510800	1913400	5049600	649180
gene_380197	Unknown	3941500	3587400	3836800	4045300	2542400	3782900	1169800	2364100	2501000
J7TAC1	M. morganii	3492000	1700900	1134800	1286100	1363900	918520	428110	506510
gene_431102	Unknown	8787300	8304100	4816000	8114600	6778900	8299400	13012000	12571000	13171000
gene_159555	Unknown	5547700	5069000	4933300	9275600	8582300	10932000	9797900	4988600	10919000
A0A0D9J494	E. asburiae	2696700	3386500	2270800	1468400	588040	1362800	808420	1523600	893250
gene_19191	Unknown	877900	2540600	970850		402820	57682	362180	1261600	2519900
C4IJG6	C. butyricum	1459900	1602800	1344500	2987100	2800300	3515300	951760	779610	512110
gene_150658	Unknown	1737000	6027500	5846500	18713000	5171700	18234000	11576000	7342900	7511200
J7TW63	M. morganii	8177400	7329600	8580600	4918600	4986600	4485300	5726300	7656200	5686700
gene_185292	Unknown	5616700	5518900	5603500	5768700	4932700	867130	1268500	4537100	1294000
A0A263VNF8	E. asburiae	1019200	182120	1814800	548570	355150
gene_200421	Unknown	2199300	356450	482540		366260		1812900
gene_173562;gene_412778	Unknown	2509400	2388400	2138100	599840	563700	397660	510290	461700	427930
gene_159131;gene_79587;gene_33625	Unknown	4114700	4531300	4655300	4093400	19312000	7331800	7140400	14810000	2067400
gene_255231	Unknown	3552900	5112600	3635400	2106200	2977700	3161400	3115200	1434400	1985000
Q5FJG0	L. acidophilus	1838100	1754900	1264900	1589800	835040	1111400	4348800	5867500	6344600
gene_455585	Unknown	11918000	11416000	11626000	16496000	16522000	16077000	10941000	8996100	10665000
Q59636	P. aeruginosa		1559100		89415	3033500	3820800	1055100	9347200	1271900
Q839E8	E. faecalis	2072300	2206100	1977300	4949300	4208900	4252000	2821800	2469200	2228900
C4IH44	C. butyricum	717710	871410	1311700	2662800	3166100	4894500	846900	294220	813620
gene_286431	Unknown	6851100	7046000	6685000	7953400	9749800	10017000	10772000	10590000	11046000
gene_162600	Unknown	1655600	703220	420640	2249300	1424700	525490		68182	317740
gene_26588	Unknown	3030500	1987600	1943200	351820	1283800	857030	1538600	1894600	1912100
gene_4055	Unknown	114520000	35551000	38435000	38353000	36177000	34015000	35216000	38363000	32668000
gene_52378	Unknown	998980	1045500	846210	386540	216260	705800	2089500	2111400	1076500
gene_221959	Unknown	3959200	1244900	454840	4974600	2735600	1296000	1173000	1257300	207590
gene_110569	Unknown	14775000	14898000	15331000	22572000	21993000	26561000	20057000	26644000	15711000
J7TCW1	M. morganii	2743000	4458800	3122800	876480	654160	842290	223240	549440	990200
gene_127396	Unknown		725430	292840	76282		887520	3077700	579410
gene_121053	Unknown	2159700	5718800	2586000	4256200	4152100	3670000	6001500	6360800	6928300
gene_408567	Unknown	40774	99740	160210	33854		26333	18140	51456	27330
gene_367370	Unknown	1760000	1032200		2457500	2829200	5600300	1395700	1523500	2732500
gene_91705	Unknown	2021700	1613000	1300000	1746100	1811400	2220700	3813000	5469200	13251000
A0A0F0XJX5	E. asburiae	28528000	27092000	29409000	20311000	22695000	18042000	13402000	13238000	19609000
C4IE08	C. butyricum		481050	439630	2035700	3476100	2227400	110330		170300
gene_124418	Unknown	13334000	3134400	2091100	5592400	3085200	2866500	2052700	938530	2877500
gene_432758	Unknown	9176700	10253000	9947000	6435800	6962600	9976800	6197300	6581000	3241500
gene_144129	Unknown	9561700	6555500	9638900	9911700	8586900	8873100	3985300	4180900	7719300
gene_310330	Unknown	1909500	1531400	8288000	7984600	8968700	8430700	7983100	7920900	8578400
gene_182359	Unknown	14252000	18935000	17124000	22088000	19944000	25142000	18138000	6792900	15842000
gene_233820	Unknown	59186000	63011000	60915000	72949000	75758000	75352000	87690000	88199000	86834000
gene_364082;gene_408327	Unknown	1582500	1832000	1291800	6721600	2560500	2927700	2410300	1577500	2495500
Q5FL82	L. acidophilus	1540800	916550	775160	2613400	286950	354360	3703600	3191700	3161800
gene_465079	Unknown	2906500	12258000	2464200	3962100	5067300	3476100	1829300	3162400	1403800
gene_212113;gene_388536	Unknown	2965600	5376800	5644200	5838100	7014100	7975700	9683300	7986400	7965800
gene_172689	Unknown	1169600	373340	320760	4920000	4132800	1490800	441250	623280	490350
J7SJM5	M. morganii	9332900	10843000	9701600	5096800	5717500	5302300	6862800	5669300	6378800
gene_178675	Unknown	1857800	1847200	1976700	142560	874470	1467600	867530	1041100	1082600
gene_60540	Unknown	5283000	7309200	1002400	703490	2038400	2518900	5512400	951080	1239100
gene_256937	Unknown	838170	1094200	539750	181680	701480	618650	246170	278350
gene_400509	Unknown	2461000	1441700	3732400	1333600	1146400	2108400	4246000	1136800	3575600
gene_295263	Unknown	5826500	5837200	6740200	5415600	4673800	5256200	8833700	9406500	9655600
J7TPP6	M. morganii	3112200	2863200	2707800	844850	329410	450620	1135500	1093200	1456200
Q5FMK8	L. acidophilus						529320	2575500	3132500	581620
gene_200724	Unknown	4975500	6958500	6138600	3109400	6693500	6998400	4512600	3864600	2054500
gene_387998	Unknown	39855000	39793000	38024000	40628000	37641000	43392000	61596000	61449000	63901000
Q5FN03	L. acidophilus	1266400	1840300	1876000	5359500	942950	906090	3653900	12061000	12910000
gene_156925	Unknown	5657300	6336100	5711900	9174900	8442300	10000000	6092800	5218000	5621600
gene_23693	Unknown	26160000	23929000	23946000	25258000	23569000	32233000	17294000	14612000	19369000
gene_151146	Unknown	70089000	73182000	73103000	20418000	13195000	71230000	20161000	7894400	75481000
Q5FLC0	L. acidophilus	4596900	4654200	4355000	4487000	5742700	4422100	8562100	8773200	8980900
gene_58513	Unknown	101820000	94132000	53165000	77984000	54220000	61665000	56197000	57654000	58246000
gene_91405	Unknown	13943000	15379000	10484000	7975500	12387000	14285000	7560500	7860800	8849400
gene_281412	Unknown	130620	323210	25571000	26514000	25630000	1318000	1390000	1016100	1422700
gene_227733	Unknown	1469200	1861800	2887400	1641400	2928900	5866100	6647700	6356700	3304900
gene_283271	Unknown	671770		697800	165190	150420	318660	252850	1401100	580850
gene_382001	Unknown	1016600	1165600	1677500	5160100	1379200	1289800	1494000	1437500	1326800
gene_382006	Unknown	785000	3688800	3040600	640400	624610	1307200	751110	4629600	652610
gene_24074	Unknown	3741000	2817800	7228900	4364300	10990000	9282900	3979200	7902200	9569500
gene_354241	Unknown	13307000	13983000	14381000	15124000	14796000	45675000	15373000	15099000	16660000
gene_145776	Unknown	21196000	22151000	20642000	12806000	15066000	15955000	15066000	19331000	19725000
gene_347198	Unknown	3260500	2106000	3841100	2241700	2084800	2416400	1051300	1801400	2286700
gene_24671	Unknown	2541100	3190500	2710500	1545200	924080	2124400	3146100	2975300	2566500
gene_100216	Unknown	39178	158990	131550		1478500	1514500	1143200	1159500	1535000
gene_215273	Unknown	4632600	10278000	3574200	11572000	10853000	9683300	9522800	9255000	10224000
gene_190666	Unknown	20832000	20364000	10066000	19826000	20752000	19937000	18826000	9225500	8165700
J7SL54	M. morganii	2374900	1752000	4082300	57021			396390	335520	508480
gene_210637	Unknown	4795200	5259700	3978100	3978700	9160500	8955200	4429600	3816700	4809200
Q839E2;C4IF31	E. faecalis;C. butyricum	612750	108750	480450	2419700	2896200	2646000	1164200	1350200	1375200
C4ILT2	C. butyricum		118810	236190	2464300	1195400	1559000		418170	656610
gene_390230	Unknown	314880	1639700	1114100	360750		254870		41196
gene_119823	Unknown	3569400	1843800	3437600	5718100	6160600	6289900	4057100	1889000	3535900
gene_443188	Unknown		559480	509510	1442400		689770	2240700	167080	311240
gene_29579	Unknown	687530	949090	1115400	813530	791440			1698700	751730
gene_401650	Unknown	17869000	10868000	12242000	9289800	23815000	19465000	20623000	19836000	21748000
gene_207972	Unknown	4442600	6105800	6602500	5172600	7418700	7028100	6683500	4794300	629940
gene_465088	Unknown	10344000	10696000	9835400	11585000	11868000	13900000	15421000	15531000	15643000
gene_239220	Unknown	3592500	3511800	2380900	6891600	4841000	7794300	8534100	8923700	7696900
gene_192315	Unknown	9154000	4360500	5260900	4754700	4648300	5125800	9352200	6355000	10044000
gene_448949	Unknown	21010000	17008000	18879000	21921000	21837000	22028000	17382000	8765500	16268000
J7U6B0	M. morganii	2549800	3798400	3308600	1176900	657380	906260	1256100	2125100	1106200
gene_192648	Unknown	1814700	7433200	11284000	5396900	3744700	2979400	4392800	2388300	3303000
gene_465846	Unknown	7947400	2908900	3298200	1906600	1982000	2774400	6017900	3329200	2921300
Q9HXM5	P. aeruginosa	1294300	1202400	829510	789320	1064900	779880	2646600	2450700	2393700
gene_343335	Unknown	1370500	1280500	479790	3851400	4148400	3468300	3670500		1718000
gene_102650	Unknown	23193000	9053000	21859000	23287000	25233000	23942000	9572800	9588800	22443000
gene_41460	Unknown	100580000	109730000	96458000	105530000	157410000	161660000	161260000	155520000	110710000
gene_125057	Unknown	2903600	3565000	2548900	743430	3037400	609520	2872500	3228500	2807500
gene_339260	Unknown	3771700	4547200	1974000	1983000	1929800	1809300	3477400	3461800	3606800
gene_228829	Unknown	4944200	5295600	4799400	7202900	7239300	7338700	7894600	6718800	9140700
gene_120482	Unknown	388530	276610	352230	207170	3317900	993900	368540	431270	213120
gene_213366	Unknown	878570	5719300	6395600	943960	1423500	737980	640990	668330	661750
gene_45523	Unknown	8447300	8036200	239970	2513000	2644200	2235300	60441	107240	2627900
gene_55223	Unknown	2846600	1836100	2223400	7753200	2845100	2633200	7303700	2846200	7170300
gene_206423	Unknown	2790400	4643600	3380600	5924500	5656300	5917200	5996800	5483900	5329100
Q9I456	P. aeruginosa	474940	121360	238830	54301	200780	242750	4328700	603270	4266000
gene_314658	Unknown	2517000	3915300	3800100	3758700	3726000	4003500	1295700	1445900	3148700
gene_329167	Unknown	888760	1235600	648000	2720100	3473200	5433700	4112100	1340300	265700
gene_242779	Unknown	13080000	3990600	7075100	17996000	13857000	11786000	12152000	13690000	12824000
gene_158850	Unknown	762840	1418700	1776700	3205400	1691800	1901700	1440300	1569400	1376800
gene_230713	Unknown	158600	112560	358370	145850	112580	523130	1373300	319880	726620
gene_55224	Unknown	1587700	4626300	1389600	1623600	1834800		1396700	2370900	3299200
gene_71610	Unknown	2797700	3613700	2650800	1796100	1534200	2040500	3639900	1869100	4184700
gene_214303	Unknown	279460	237860	259870	263980	243860	260410	233570	179550	7666300
gene_207404	Unknown	5979900	6593700	7824900	4912200	5605000	6741800	4415800	5180700	2831500
gene_296104	Unknown	3227100	2544900	2403000	2785800	2944300	2590300	4628400	4599300	4033000
gene_432776	Unknown	12827000	11919000	20624000	25858000	25907000	18389000	13101000	21528000	11641000
gene_159363	Unknown	10372000	9622800	9069200	5864100	6021500	7492100	6621600	5654900	6471100
J7TL63	M. morganii	535320	1167200	1670200		66714	33554	159010		140370
C4IMK8	C. butyricum		365120	604040	1199700	1806300	1377400	453210	415880
Q820V5	E. faecalis	14181000	14683000	15648000	25703000	25759000	26002000	15760000	15231000	15417000
gene_90733	Unknown	951970	508500	300790	922840	705320	1467900	297230		208850
gene_131767	Unknown	2146400	1845500	2198100	4705100	4599800	4406100	5692600	3663700	6322200
gene_415462	Unknown	14726000	14684000	13641000	19995000	19805000	21867000	22738000	18989000	19635000
gene_161519	Unknown	486420	378440	293630	533360	603320	475720	745350	1047500	3879300
gene_24652	Unknown	3117700	2697000	12803000	2713500	2541000	3066600	3289000	3108000	2458300
G3XD74	P. aeruginosa		1181400	1191900	1223800		1302100	3604400	2738300	3479300
gene_360625	Unknown	1060900		1038300	331080	276720	395930	1027200	1329200	1453100
gene_233992	Unknown	3282600	3799500	5436400	2524800	1429500	2660600	4438300	2509900	1344000
gene_367223	Unknown	4034100	3255700	3378600	7822000	7440700	2641200	4064900	3440700	7947800
gene_200578	Unknown	2929900	16183000	2606300	2548700	2991200	3598100	2640700	3845100	2389500
A0A263VRW7	E. asburiae	2826500	3296800	2706400	1087700	804510	655310	771720	840460	1062600
gene_81198	Unknown	471110	450670	677340	649390	741840	265850	11662000	758610	492510
A0A263VWX8	E. asburiae	7022600	6322200	4214900	325760	3421200	1900400	1869400	1642400	1099900
gene_105651	Unknown	1214200	893250	1153900	2481300	1490100	1616700	979490	1440700	1533100
gene_44193	Unknown	5766900	7991400	6523000	4086300	4458000	4206400	5199100	8819900	5236700
gene_21577	Unknown	3247600	2602200	2517300	2367300	2331400	2830900	941810	337390	929220
gene_141589;gene_68074	Unknown	303460	2303600	5385800	3617900	1129500	1280300	2469800	6164800	6339000
gene_23287	Unknown	27074000	18586000	19951000	15441000	15254000	16028000	13063000	16275000	32185000
J7TX75	M. morganii	11003000	5297900	13797000	3253700	4068800	715790	4863900	1342900	7222900
gene_130753	Unknown	2551500	2228000	2141800	3289800	3233300	2159700	3830300	3450900	4138500
gene_36816	Unknown	273640	598220	261860	1442700	610370	961170	355650	366770	348620
gene_323857	Unknown	880080	1468500	807400	1844000	3140500	4259900	3120300	3835900	687340
gene_323653	Unknown	13729000	6283100	6939700	13971000	13315000	15379000	10189000	11111000	16968000
gene_87044	Unknown	9721900	8629200	8345600	6322900	8091900	6403000	11690000	11135000	10780000
gene_189663;gene_295853	Unknown	1107900	807690	1233000	2969600	3029900	2852600	2819300	3017900	3685100
gene_239807	Unknown	6586600	3791400	6568400	5462500	6484700	7588600	8635800	8561000	9033600
gene_349803	Unknown	9351500	10146000	8424300	10742000	11380000	10178000	13952000	13528000	12969000
gene_222748	Unknown		502680	554500	1778700	541270	1479000	141280	649380	788700
C4IE73	C. butyricum	8769400	8027300	10894000	18760000	11067000	17315000	6044200	6809000	9167900
gene_425767	Unknown	6744700	8428000	6802600	7366800	6333900	4408500	9233200	10670000	7683300
gene_126503	Unknown	3481100	3101000	3215100	4088800	46906000	3418800	8840500	4280900	3821400
gene_300631	Unknown	7587700	6623700	2842700	2925600	2297100	4308300	5031900	4197400	5014200
gene_141633	Unknown	10329000	8816200	9148000	5882500	6957600	6929700	5900400	6822300	5745800
gene_438684	Unknown	7824600	5602300	6042300	4906800	3167800	3270600	4543200	4258600	4129700
gene_177471	Unknown	2220000	15009000	2426300	3251300	3049200	1582800	1660200	4224800	4164800
gene_39027	Unknown	9942500	11763000	10156000	20638000	17906000	10486000	10896000	10336000	20170000
C4IDR2	C. butyricum	994510	1128600	575510	2197800	2830400	2769900	881150	89835	1090600
gene_288815	Unknown	6378700	6442000	5588800	616290	6378300	7349000	7256800	7515500	7611000
gene_88474	Unknown	9708500	11186000	11961000	11808000	18008000	11825000	18481000	13424000	17010000
gene_100165	Unknown	10070000	10824000	10050000	16380000	15006000	14707000	15611000	15223000	14873000
gene_59370	Unknown	1946300	1420800	2083400	4002600	3236200	2370700	3291600	3360400	3542500
gene_210543	Unknown	71194			132550	211450	75001	1038800	234390	962180
gene_270085	Unknown	4837100	5790600	4694300	7950700	6952900	5571600	7539900	6277100	9495600
gene_272559	Unknown	5399400	3090700	5009300	8535600	7429800	7491300	4510800	9298300	8318400
gene_190384	Unknown	5800000	18589000	6468600	12939000	12462000	15138000	6165900	13392000	5369300
M1SHP4	M. morganii	9337700	6476800	9079200	1878500	2125500	2107500	3776400	4033000	4063400
gene_229696	Unknown	8856200	8433300	8561300	8169800	8376600	8692900	3095200	8486400	2682200
A0A143HSK3	E. asburiae	1442800	1034100	1289200	518050	250690	277470	359220	193220	536580
gene_126613	Unknown	6712600	7040800	6691100	3529000	3239500	10323000	8918600	8095300	10765000
Q839G1	E. faecalis	7910900	7500000	8546600	14743000	18110000	15797000	7546300	6862200	8089000
C4IEB9	C. butyricum	539140	492970	477590	1635800	2768900	1371500	417300	536030	454570
Q5FI48	L. acidophilus	6368300	6238800	6754100	5097400	6364300	5637200	9293700	9566000	11436000
gene_50131	Unknown	2027800	9341800	2357700	1965300	2220500	2101900	2501200	2530200	2078900
gene_235628	Unknown	4589800	5258000	3925300	3084600	2937400	2876600	3820000	3474700	4094700
gene_174900	Unknown	13610000	12967000	17381000	9494000	10311000	12250000	9251600	10239000	8922300
gene_217221	Unknown	2669300	3382000	3258700	3645600	2858100	3495500	2463800		56211000
C4IHC7	C. butyricum	1308200	882060	1577800	4324100	3383900	2963600	306600	382210	1174100
gene_383498;gene_181484	Unknown	9867100	6570000	4515800	1484700	1936200	11109000	1031600	6153400	2002900
Q838J4	E. faecalis	164200	202730	187690	2163800	2014800	2344200		718400	341780
gene_197347	Unknown	4811200	4899700	5324500	5126800	6234000	7082600	9458700	6133300	7477700
gene_412510	Unknown	8246900	1561700	6535000		1243800	678290	6694500	826950	84906
A0A263VQX7	E. asburiae	82008	407480	79589	108680
gene_420361	Unknown	4506400	4616100	3575300	2829700	4069900	2282000	5354300	2900300	7288800
gene_124439	Unknown	5014400	6288700	8877800	9164900	9033300	9706400	5799200	6329300	6307400
gene_207856	Unknown	927760	1159900	3791100	4880800	982200	4356300	4226100	4917800	3431100
gene_253306	Unknown	5777700	5715400	2028300	2764200	2103000	7030800	7574300	8547900	6394400
gene_60934	Unknown	1350400	1962400	991410	65423	1162500		1323300	1265100	59159
J7TGE5	M. morganii	1691600	1660400	2210600	226840	936690	366780	664330	659430	943200
gene_182172	Unknown	7420900	7843700	5856700	2143200	5049000	566900	1873600	7017300	4704200
gene_60424	Unknown	226560	287670	269840	1597000	1670900	248430	1744400	1815200	1858900
gene_216329	Unknown	2972100	6119700	3994600	2756500	1538400	2469200	4056200	1630200	3503000
gene_31163;gene_153323	Unknown	8408600	1552200	1195600	2274400	2445300	2437100	8203700	8101800	7177400
gene_260389	Unknown	27884000	26459000	26495000	38583000	37852000	37273000	37193000	38557000	38701000
gene_21702	Unknown	10394000	11378000	10621000	6488900	7504300	7328900	8419400	9205500	9055400
gene_46476	Unknown	4918300	2029400	2016800	1935800	2105300	3656000	4171700	3676600	4023400
C4IIK9	C. butyricum	28282000	35439000	29649000	39940000	43858000	42579000	35205000	29227000	31155000
gene_90588	Unknown	664220	19617	65626		284470			31987	166070
gene_89600	Unknown	2944900	2971300	3523700	1633500	1568100	3341100	3830800	3254300	3442400
gene_176827	Unknown	13459000	5036700	5479200	10107000	10052000	10953000	13244000	10076000	14252000
gene_24709	Unknown	11315000	11318000	11606000	14824000	15147000	15190000	11563000	9138800	10409000
gene_322755	Unknown	2985700	1187000	2755300	1570900	1520400	1072100	1412500	1249000	1170000
gene_66087	Unknown	2491300	2132700	2169300	970560	2546000	2167200	3103000	3484400	2363100
gene_52878	Unknown	6741900	6113200	5873300	3625500	4515800	4252200	4134000	5694800	5079400
gene_411420	Unknown	5565500	4685400	4412600	4177100	3903000	3119200	2885000	3120600	2441500
gene_21160	Unknown	2306300	2243800	1901200	1467000	1828100	1281700	1212400	1789900	615960
gene_197048	Unknown	2999900	2991800	3823400	1011100	1157000	628610	834960	11500000	973080
gene_190109	Unknown	2365800	3346400	2790700	4329200	2881100	3443200	4493100	4231200	4562300
gene_395315	Unknown	15322000	16345000	8161300	9356100	9252400	10505000	8050800	8666300	9934300
gene_289209	Unknown	775370	1120800	974490	2223900	2768800	1118700	2804400	2401300	2443000
gene_268989	Unknown	6300600	8886900	5009100	10272000	9946800	9458800	10536000	8387700	9135900
gene_235610	Unknown	10706000	10698000	3960700	7938300	8607100	3924300	10180000	10675000	9377200
gene_162288	Unknown	49285000	51608000	49465000	35709000	36875000	35607000	40431000	31616000	34926000
gene_336099	Unknown	229680	1415100	794640	817460	496190	2127000	2839100	2376700	4112500
gene_12214	Unknown	3310800	3245900	2931400	627460	1425900	3463600			1291700
gene_228070	Unknown	1497200	1343100	1706200	1621500	6274400	5059800	6289900	3660800	6680800
gene_166703	Unknown	1659300	10010000	1399100	8401700	9171300	7740500	9205400	8597500	1283800
gene_91794	Unknown	4908100	4933600	5285500	3373400	4509800	4693400	3975300	3061000	2688700
gene_410631	Unknown	11462000	8284900	8934600	13172000	16027000	8319800	13555000	16396000	13086000
gene_159909	Unknown	3593100	3525200	2830400	4757700	7695000	4542600	3885500	2973900	2240800
gene_343675	Unknown	60972	523590	436950	1200300	940790	948150	1101400	1410900	832200
gene_417440	Unknown	4990200	89959	5520400	98508	132310	137160	290980	26071	124160
gene_329043	Unknown	27554000	27983000	31156000	20046000	20432000	23899000	21860000	21115000	26987000
A0A0F3WZ40	E. asburiae	9062700	8087600	7624300	2568600	2825100	2678000	1904700	1373300	1748200
gene_149672	Unknown	1097800	537700	824780	3966600	1523100	619290	481990	1475200	481070
gene_438644	Unknown	3891500	3581900	2919800	2602900	1588800	1245400	913050	3902400	2136100
gene_57823	Unknown	3020600	2449800	2330100	1117000	1899600	1771200	3056600	2189300	2254400
gene_30489	Unknown	4567100	4833400	4766700	5410600	4399000	4776600	4393400	1955900	1720300
gene_258169	Unknown	451690	2191300	2015300		1366200		3461200	1698200	1003700
gene_446865	Unknown	1797200	6889500	907030	1085100	999290	374190	404950	1132800	987190
gene_83062	Unknown	4855400	2355500	516400	3738800	2497900	4348000	4201800	3942900	4719400
gene_164987	Unknown	3542900	2679600	2968300	3924800	2404700	2491900	2401900	1493900	1581800
Q5FMD7	L. acidophilus	39774000	34361000	4584600	29167000	31854000	35908000	40349000	42944000	42870000
gene_354239;gene_70764	Unknown	2370700	2068600	1990500	2691200	3909200	3169900	4047900	2356400	3519900
J7U862	M. morganii	14538000	13672000	14428000	5902100	6580000	6430600	7924700	7745300	7463000
gene_180741	Unknown	1566800	9984200	10177000	11618000	12160000	12698000	11915000	11994000	12835000
gene_227478	Unknown	3740900	4051900	2540400	5323300	4897900	4066600	4148300	22000000	19835000
C4IEC6	C. butyricum			155500	759340	608910	231930	583330	37518	538710
gene_397445	Unknown	1460900	1241900	1933100	3177300	1395900	1611100	1134900	782350	404730
gene_207886	Unknown	5879900	3389800	5269400	5185400	5354300	5623000	3633700	3587200	3542200
gene_91371	Unknown								5704600	6760800
gene_13166	Unknown	1817500	5023700	6836500	3730600	6280500	7719000	7770000	124560000	6351400
gene_348569	Unknown	18014000	28557000	26078000	6739900	28476000	15654000	9076400	25411000	8279800
gene_8526	Unknown	9694200	10862000	8325700	6649900	5237000	7093300	6667800	416600	7494000
gene_363199	Unknown	4825500	4930900	5705300	6272200	13508000	6339000	6679200	6300200	5850800
Q832R7	E. faecalis	1044900	8544600	6953700	1477900	7767700	28348	7224000	83936	8764700
gene_21850	Unknown	9723000	9798300	6348500	12777000	12182000	11803000	10732000	11340000	11176000
gene_36334	Unknown	2357600	998260	2135300	1979400	2688800	2257300	3208000	5128500	3133800
gene_151103	Unknown	1577700	2211400	2004600	2732700	3239400	3186600	2785900	2732800	3399700
gene_54138	Unknown	4996200	6279900	6398100	4547000	4106700	5703400	7000800	6458100	7243000
gene_54972	Unknown	24261000	21512000	20872000	12258000	10636000	24529000	21189000	20377000	23410000
A0A0F1R842	E. asburiae	13931000	12465000	12246000	5601200	5007400	4706000	2511200	2190200	1782900
gene_41204	Unknown	1938600	4541900	1763500	2034300	6842200	6241900	6904600	6583300	1981900
gene_76564;gene_54392	Unknown	239760	1263100	1020600	1383400	1507100	1355400	575080	1179100	2112800
gene_24468	Unknown	2187500	309190	1234200	2188200	2206500	3011600	1987300	1712100	2451900
gene_96260	Unknown	4372500	2875400	5223500	3044800	3280300	2219000	1697200	2642800	663420
gene_64148	Unknown	540550	1104400	1467900	2544800	2972900	1796400	422800	556060	458620
gene_66700	Unknown	211190	61912	1341600	154100	2430900	566540	244100	131800
gene_60528	Unknown	50064000	44487000	43744000	32527000	35612000	40195000	30999000	33848000	33531000
gene_422577	Unknown	1496900	1944900	1660100	1826100	1767700	1740600	4619100	1992300	2497700
gene_211191	Unknown	2412700	363270	2153300	2323900	3081700	2766300	2109200	2616000	2041300
gene_183407	Unknown	12591000	8306700	15274000	8768500	9724900	9615800	15095000	9933000	16074000
gene_332102	Unknown	4590500	2862000	4423400	4334000	4360800	3586000	4817100	14887000	3371600
gene_96047	Unknown	219670	7873200	302650	136640	256520	262780		172380	9211500
gene_347195	Unknown		539170	201320	2105400	512270	2743500	2202600	283980
gene_84584	Unknown	12513000	14263000	12652000	11547000	5923600	8434300	7075900	7802600	11641000
gene_107184	Unknown	2266300	1129300	2218700	3353100	3515800	2027800	1205600	3334300	3685800
gene_36798	Unknown	9080100	11122000	5480800	12190000	12816000	13310000	7652200	10411000	12550000
gene_320780	Unknown	14627000	6796900	13114000	5174300	8645100	8224800	6895400	7053800	12907000
gene_111916	Unknown	9447100	9603500	9702700	4608200	7281400	8038700	8317200	7665500	7947800
gene_417427	Unknown	4527600	1024500	1241100	4313300	3724600	3943600	3570300	3708300	3541600
gene_171365	Unknown	2992300	1581200	3880800	3581300	975590	4670900	1006900	1431500	1169700
gene_191328	Unknown	10828000	10972000	11138000	6120700	12614000	10483000	8449500	3311600	9290800
gene_370507	Unknown	2131900	5522800	1336900	5636500	4826900	5227200	3972900	2742800	4125600
P37798	P. aeruginosa	3404000	3650800	3229500	3621600	3240300	3936500	6136200	4611400	6607700
gene_75878	Unknown	5899400	6497800	4430500	7808900	1510200	3227500	5507000	2116300	2077500
gene_332505	Unknown	6872000	6592500	6998100	9358100	8003500	6622100	3246600	5938700	7157300
gene_314037	Unknown	10991000	10074000	13259000	7859800	7625900	3689500	3996700	7452400	6522400
gene_154773	Unknown	2029400	3064900	2004100	1105300	2580600	1344200	2755400	2643800	2481100
gene_264414	Unknown	6976300	6776800	6542500	5276300	4750400	6578500	4559300	4542500	3881500
gene_238633	Unknown	2199100	5149400	2189500	2442700	2075600	1985000	4346300	4638400	1638700
gene_460574	Unknown	1431500	1305400	1299000	1398100	764730	578170	1632200	1161100	1599900
gene_19202	Unknown	1517700	3017200	3558000	4625700	4171000	4222000	3836100	4314700	4368800
gene_3974	Unknown	7936800	7581700	6942500	3920000	6859800	3787700	4636600	6808100	3717200
gene_178054	Unknown	16859000	12046000	12829000	18260000	20576000	20210000	20578000	20012000	19453000
gene_258378	Unknown	6873500	7622600	10497000	5964600	4712300	6969100	6325100	2935500	6936900
gene_146823	Unknown	2054700	4121500	7865600	25730000	3492100	2408800	4065900	2484600	2529800
gene_278422	Unknown	3071200	2892600	2592500	2397500	2692200	6377600	2381300	1300900	1564600
gene_82621	Unknown	4754300	4395400	4766900	7033100	7148500	6463200	7039500	6642200	5158100
gene_408065	Unknown	2105100	2028200	1698600	1614200	1389400	1357400	2249100	2259600	2122000
gene_90323	Unknown	13726000	15405000	13472000	13499000	12246000	13110000	9572500	9753900	9961900
gene_251830	Unknown	5679400	6478700	6747600	9565200	9482700	8655200	8114400	8774100	8492500
gene_291616	Unknown		161460		568710			554710		450500
gene_224913	Unknown	2203100	2773900		2738800	2335700	2720400	2174300	410510	2770700
gene_43990	Unknown	1308200	781350	808320	490270			271730	703090	749710
gene_70058	Unknown	10622000	13290000	12560000	5363600	5383300	13509000	7116200	11090000	5403700
gene_368104	Unknown	4294600	8569700	2864800	8239700	6637500	10499000	7947300	9187400	8830200
gene_408057	Unknown	4255400	4443800	6526500	8939700	7005900	9677700	9403100	5815400	9936500
A0A0F1D971	E. asburiae	3991300	4487100	3879100	2711000	2830200	3161000	2377200	2407700	2508700
gene_333301	Unknown	2406200	3687800	3184200	2304200	1881700	1968400	2763700	1799200	2764900
gene_264082	Unknown	4037700	2357200	2609200	4603300	5670300	4784600	3368200	2709900	4439000
gene_203530	Unknown	1645600	3159900	4473800	4919300	4293400	4523900	4968700	4525200	4922500
gene_163374	Unknown	5269600	6060400	4960200	3256000	4122700	3595100	1385200	6012500	4199700
gene_142251	Unknown	2832600	4704900	3303100	12784000	3375400	3437800	13978000	3831100	3242400
gene_177191	Unknown	7682100	7513600	2045800	8674500	9002800	7699900	8308200	7445400	8105300
gene_12271	Unknown	2401600	2992800	1799700	1877700	2995400	15981000	7214900	1462300	1684800
gene_33036	Unknown	7945900	8205100	7602500	11555000	9185700	9777900	11096000	11385000	11010000
gene_121886	Unknown	17733000	16021000	16943000	17993000	15270000	15617000	10085000	10241000	14574000
gene_465922	Unknown	4714100	5695700	4356200	3786300	3596000	1910400	2097400	1944500	1846900
gene_278423	Unknown	1783600	1637400	2144600	2903200	3116600	2156400	1188200	1591900	1807900
gene_286265	Unknown	4744400	1223700	2294800	3614300	3735100	4970500	6329200	5363000	4629700
gene_408145;gene_455517	Unknown	1989100	607840	767480	1346000	1551700	1461500	1764700	3046800	1778200
gene_349012	Unknown	4163300	3461000	6797400	3921000	7830700	3905300	9365800	7925800	7013200
gene_142618	Unknown	9431200	10691000	7881100	6698000	7321600	7561300	6438700	6864600	6330900
gene_224188	Unknown	20822000	23611000	20653000	15388000	16054000	15239000	15931000	22827000	18301000
gene_323851	Unknown	2174400	2200800	1523000	929240	807810	1760200	2255400	1939500	2524500
gene_131913	Unknown	1452400	171660	120120	1962300	1707300	1924000	1779000	2203100	2125300
gene_393178	Unknown	3349100	4081100	4243200	5939700	5711700	7156600	6624800	7630100	6519100
gene_179735	Unknown	1300600	664800	1090900	1325100	2345800	2391000	2294400	2285500	1748300
C4IJE5	C. butyricum	281930	499930	286650	9103700	7941300	8370200	228560	386770	687030
gene_121032	Unknown	635070	1401700	395280	2302800	2441600	2362000	714110	1432800	2406900
gene_251626	Unknown	4933200	2696900	5016500	5951300	4736700	1647500	6535700	7252500	5189600
gene_146020	Unknown	420260	547170	304890	1389900	1279400	1029600	964190	1413800	1513800
gene_163436	Unknown	14470000	16817000	12081000	10798000	11452000	11418000	9835500	10764000	9802100
gene_394927	Unknown	4465700	1167300	4562000	4745200	5785500	5013300	5296300	7348200	5525500
gene_46055	Unknown	955070	1322900	384740	2363900	2311300	1780600	3276700	3311000	3151100
gene_103412	Unknown	733750	683280	154060	1486700	900090	1131400	1314600	1091000	1570400
gene_339019	Unknown	6301200	5916300	4887400	4939700	7227400	5938600	3909000	4237500	4416200
gene_114705	Unknown	8029400	9366000	7926900	3659400	3130400	3731900	7763500	3692300	9799100
gene_233157	Unknown	6972700	1148300	1105400	988220	906500	6022400		924290	1181100
gene_163546	Unknown	3518800	3078300	3828000	1985100	1757300	2852400	2503400	1884300	2357500
gene_18014	Unknown	6347400	6024000	7127600	7774800	6202400	6112500	5494400	5271400	1074800
gene_23708	Unknown	1256700	1538500	662710	571280	753400	520630	1173900	1402800	1861000
gene_189044	Unknown	9945200	11609000	321960	3870500	11664000	10860000	11605000	11026000	11297000
gene_331755	Unknown	5203200	1344900	1224300	6319500	4344800	3674400	3202700	8358400	4239200
gene_132462	Unknown	20370000	20544000	19369000	27281000	27450000	27694000	20618000	21650000	20719000
gene_336143	Unknown	1734800	318100	380220	423040	2535900	1848800	2224900	2050300	2502900
gene_66784	Unknown	1552200	1487600	1322700	2205800	1329500	12461000	1363700	1986000	1178600
gene_281431	Unknown	1555300	3507200	4150300	2569200	11206000	9468400	2739500	2660500	2446000
J7UAE2	M. morganii	3371000	795930	953910	94631	293670	865320	904800	704370	419250
gene_317539	Unknown	4543500	4464900	4556600	1492400	1279500	1327700	1722100	5294700	4770200
gene_295201	Unknown	6986900	6437500	8013600	5550200	9754400	6849500	5404200	3693200	6151700
gene_352780	Unknown	24627000	20485000	23568000	21491000	21452000	22565000	18235000	7546000	19392000
gene_336568	Unknown	49613000	47227000	39427000	32854000	22888000	41192000	38646000	42493000	49208000
gene_50049	Unknown	18394000	10165000	20172000	13161000	13623000	5070200	16882000	16066000	4629100
gene_377073	Unknown	11107000	251140	3820200	8981500	1664500	2392300	1716100	3093300	2227900
gene_388341	Unknown	1189400	467630	1753200	1457300	1479100	1600400	1824000	2011800	1728200
gene_256121	Unknown	7901200	8072000	1992300	11448000	7981100	11157000	5937500	8015200	7961900
gene_234495	Unknown	6662800	9637800	7690000	10879000	9307700	8482000	10954000	11415000	10828000
gene_6637	Unknown	2547700	2858500	4815100	5040900	6085900	4507000	3316500	3600500	3547600
gene_259098	Unknown	258620	401000	490280	440180	639240	918350	469810	37914	219410
P37799	P. aeruginosa	3537200	2754500	2586400	1734100	2062300	2440900	4543600	4461900	4710100
gene_263267	Unknown	1718000	2970900	840880	889590	1091900	2347100	2436100	1798300	4001400
gene_202173	Unknown	146300	447010	514650	383660			144590		129860
gene_14721	Unknown	16322000	10259000	22954000	22301000	23055000	23098000	23055000	21470000	23459000
M1SG13	M. morganii	5793600	6465200	5836400	2257500	2012100	1938900	3187300	3198200	3248300
gene_195202	Unknown	272650	1795600	1518700		551370	272740	911250	76520
gene_197718	Unknown	3341900	2610700	2948300	4845800	4652700	3165100	3369000	4471700	3505300
gene_241006	Unknown	1475300	12298000	2594400	1038600	2051300	1674000	2490700	2242300	801260
gene_251831	Unknown	20599000	21099000	20183000	15062000	14858000	14472000	15205000	15816000	14806000
gene_30496	Unknown	605240	1836100	126890		198070	622560	614620	274390	364980
gene_101607	Unknown	87260000	89691000	89135000	131850000	84825000	130380000	128030000	86230000	83064000
gene_258423	Unknown	1340900	1418700	1536800	946210	1530400	1178800	4715000	1512700	1527100
J7TB22	M. morganii	10665000	10864000	10759000	2248000	2122300	1718300	5195900	4452500	4682800
gene_51599	Unknown	103570	1011100	1303900		536280			82346	58713
gene_414813	Unknown	4700600	1890400	3919600	4331800	5893900	7264000	4367300	2787400	654710
gene_198211	Unknown	6453200	7122500	3041900	7716300	5728900	6596000	9049400	7594000	8513800
A0A0F0QMW6	E. asburiae	16417000	15763000	16183000	10289000	9574400	10457000	7818500	7151800	8048200
gene_130875	Unknown	16786000	16487000	20687000	19151000	17660000	3543100	18028000	19214000	18659000
gene_108034	Unknown	12619000	9442300	9541900	6025800	8214900	7494600	9329600	7647600	9564100
gene_350317	Unknown	1847900	417920	372970	2623100	2078200	1725600	2425300	1442300	3951000
Q9I3D5	P. aeruginosa	4506800	3211800	3789000	8382200	6512700	7860300	15042000	13353000	14539000
gene_404351	Unknown	8006500	8171700	6506800	9190800	8356600	9143800	10777000	10051000	10744000
gene_190101	Unknown	695050	137300	4139200	699280	1201000	255840	2573200	2542500	1575200
gene_207093	Unknown	29620000	33387000	34114000	48935000	35209000	49554000	30661000	34844000	44780000
gene_438490	Unknown	3048200	1698400	2987900	2788100	3495000	4024300	3908500	4074500	4012200
gene_198957	Unknown		1981900				676820	2017500		106470
J7TFF3;A0A095A9A1	M. morganii;E. asburiae	5614300	6167900	6554200	2941200	2995700	2678800	2622700	2823800	2648200
gene_75581;gene_422188;gene_209550	Unknown	7848800	7370200	7783900	7923800	5061600	5011000	9056300	8995200	9425800
gene_48938	Unknown	538960	1224200	387670	614910		507810		554000
gene_460637	Unknown	20774000	20921000	20368000	28231000	31180000	28400000	31626000	29740000	31765000
gene_34857	Unknown	467770	343870	447240	524910	495310	880770	828540	702800	1085700
Q5FMA3	L. acidophilus	481420	506820	306680	428880	427510	375560	1114800	1159600	1394200
gene_450820	Unknown	1216500	1318800	7258400	516950	2233300	8679700	784780	441400	1947400
gene_373833	Unknown	95819	1763000		2214400	2207400	2275200		1914900	3216100
gene_58905	Unknown	9425300	7916400	9204900	10902000	12325000	9704900	12191000	12867000	12362000
gene_109887	Unknown	18106000	45681000	18332000	18835000	18798000	18873000	18601000	19050000	18724000
A0A0F1RNN3	E. asburiae	8860800	8106500	8587800	1265600	7012200	7182600	6731800	6388200	6517200
gene_228418	Unknown	12530000	12319000	10448000	10917000	10748000	12319000	8087900	10270000	6210400
gene_292055;gene_121033;gene_181724;gene_370031;gene_20493	Unknown	2172800	1968800	1699300	4540400	6493100	5068500	5263100	6635000	5224400
gene_27723;gene_406123;gene_323846	Unknown	7251900	11353000	11853000	10257000	9960200	5319100	10670000	12565000	11978000
gene_45608	Unknown	2287100	2614100	1826700	1686400	720610	1060900	1688800	1311400	2769600
Q5FM82	L. acidophilus	8086600	8403700	8296500	5114400	6577000	6806100	15480000	16072000	16582000
gene_360820	Unknown	6939500	20764000	5220300	4271300	5061500	5773100	6415100	6236400	5321800
gene_168134	Unknown	11423000	12843000	12729000	9920700	11319000	11982000	10924000	12681000	23006000
gene_28695	Unknown	2463900	2758500	2576600	3875100	3542900	3407900	3884400	3639900	4131600
gene_208430	Unknown	1919900	5682900	1690600	8793000	1034200	704420	11164000	1428400	8506300
gene_21154	Unknown	14606000	13525000	13017000	8917500	12285000	9415300	9126300	12534000	9119500
gene_154358	Unknown	2331200	3097200	2041000	2431600	1566300	2337300	1661800	1709600	1520300
gene_231976	Unknown	7693100	9548500	8993200	5136900	7668200	5659700	9529000	6335100	7395500
M1S9G4	M. morganii	5551100	5642500	4684900	3055600	2564300	2735500	3349500	3051400	4117100
gene_160930	Unknown	3270200	406310	4311800	290160	1775400	1712800	1566400	3903400	3064200
A0A0F1D1Y0	E. asburiae	3351600	1312300	1604600	1040500	498810	850030	301990	1376100	28433
gene_258389	Unknown	15039000	7688900	15212000	14275000	13387000	14397000	15955000	7277000	6898900
gene_394908	Unknown	4592700	4369800	4415100	3798500	3436200	3187300	1565400	3496100	3506600
gene_268825	Unknown	6553400	5767400	6145000	7392700	7997700	7809800	5591500	5347100	5599000
gene_176840	Unknown	5240300	2401300	4610300	2577200	3933500	4084400	12923000	11519000	3544600
gene_205170	Unknown	44519000	38398000	12507000	43174000	41846000	43293000	39230000	39438000	10813000
gene_45149	Unknown	6486500	3795400	3676900	6610200	10450000	5011900	6787100	3271800	5651900
gene_21932	Unknown	2732300	3135000	3893800	3517800	5348000	5546200	4004800	4499700	4637200
gene_110574	Unknown	3962200	4492000	3545800	8303500	4552400	3342700	4347700	3166600	3545500
P59754	E. faecalis	6458400	6146600	6658800	14601000	14661000	14395000	7813600	7521900	8085200
gene_160653	Unknown	5510400	1770000	3534900	2415000	2845100	2159600	1842000	2441200	2389300
gene_130972	Unknown	222290	510850	208840	177900	1787500	336390	1812000	212770	1482800
A0A0M1G680	E. asburiae	6685500	7049700	8096800	5149600	4878200	3966800	4997500	5348700	3541300
gene_286486	Unknown	15556000	16569000	15840000	11030000	11931000	11158000	13234000	13132000	13359000
gene_331376	Unknown	67035000	68573000	69599000	87640000	88229000	94893000	84059000	83995000	92741000
gene_59228	Unknown	3877700	2839300	2913000	1712400	6704500	4034400	2420800	1487200	2458400
gene_150642	Unknown	7021900	4556500	4587200	3787500	4453600	3289400	4681300	4563100	4488600
gene_205196	Unknown	9164700	8506600	9665700	15077000	9926900	11505000	17526000	11109000	9578300
gene_45972	Unknown	3181000	2064800	2387900	791400	2649800	1230400	925220	5260000	3451300
gene_162485	Unknown	131590000	128560000	123250000	98186000	92426000	106570000	103320000	103340000	105030000
gene_121653	Unknown	2732200	758130	3698100	1681000	3632000	3228700	3736600	2901500	4065800
gene_377120	Unknown	50085000	51584000	49937000	50031000	25832000	32939000	48282000	52774000	51839000
gene_91713	Unknown	514660	792690	641070	2963600	910300	3232400	2572400	1124200	1181700
gene_19213;gene_438692	Unknown	1431200	2292300	2032900	3456900	1163600	3194000	2877700	2671100	3322000
gene_133520	Unknown	22198000	21024000	9683200	24827000	24066000	24119000	25068000	23528000	22587000
gene_238621	Unknown	303210	323740	473030	10352	130420	56865	37941	242250
gene_29810	Unknown	3658200	3591900	2745500	4241800	4957200	4824300	4994000	4448200	4422200
gene_401679	Unknown	12305000	12213000	12744000	6920800	12705000	11697000	8275100	8694400	9719200
gene_382792	Unknown	5311600	4892000	9604200	9817600	10654000	8063500	4971100	10684000	10674000
Q9HY77	P. aeruginosa			1187900	862750	145550		1202200	1438300	2029400
J7TG85	M. morganii	1447800	594760	1492700
gene_6631	Unknown	6250600	8534100	10406000	4813300	5367900	5748800	6108300	6215000	7757400
Q836D3	E. faecalis		361250		2026900	1761800	826120	237790
gene_191243	Unknown	938930	5296200	1441500	1146000	3432400	5196300	6023400	2813300	4656200
gene_286020	Unknown	3676100	3194400	3304100	4814100	4976200	4288100	4286400	3374500	3607200
gene_340027	Unknown	7076100	5495500	7410600	9668600	8974400	9016800	9656600	10148000	8901600
gene_284651	Unknown	2173400	3551900	1639700	2550000	1414600	2301800	3736200	2727900	2896900
gene_72633	Unknown	3329800	3543800	3627100	1302400	2849300	2878400	2012700	1200700	2820000
gene_163504	Unknown	11947000	10999000	12857000	6046000	9477000	5080000	7384400	8471500	9103800
gene_100444	Unknown	1613100	1261200	2265900	1087600	836620	978520	1114100	2201300	1241400
gene_313756	Unknown		202430		2386900	3982000	8757800
gene_183162	Unknown	5574300	5645500	4842200	4571300	4061900	4218000	4350900	4319200	2631400
gene_5801	Unknown	2914500	989610	880930	3866700	3982100	3978700	4001300	4473800	1185900
gene_61986	Unknown	34255000	33513000	33727000	44792000	44356000	43455000	38067000	34506000	36207000
gene_163787	Unknown	19932000	21402000	20840000	21409000	13478000	20814000	12831000	20357000	12075000
gene_242782	Unknown	26279000	27043000	25107000	12147000	11572000	22412000	12733000	28079000	23590000
gene_124989	Unknown	9710600	9165600	7561700	5248000	6716600	7153700	5867900	7095500	8667600
gene_111794	Unknown	13307000	12992000	14358000	15015000	13858000	14149000	12105000	9851400	9960600
gene_232769	Unknown	4779900	7233900	5616100	8546200	5208500	7252800	11205000	5196400	10809000
gene_125008	Unknown	44909	78152	625030		66029		64572		34272
gene_36362	Unknown	2224500	2022900	2285200	2844200	3221900	2966500	3041800	3605000	2915600
gene_138269	Unknown	2853300	2505400	2957300	5016100	3493900	3401600	3710500	3144400	3403300
gene_235431	Unknown		111540				610590	103080		309000
gene_200121	Unknown	8681600	11022000	7930200	9889400	11186000	11657000	17225000	10031000	10834000
C4IDI3	C. butyricum	399930	784760	740750	2585900	1654400	1565400	912580	84205	264000
gene_440380	Unknown	14953000	12477000	15066000	9483800	1565200	14276000	8299300	13878000	13139000
gene_73879	Unknown	1618400			3700100			3372300	148250	3520700
gene_343540	Unknown	5479200	5030000	4682700	4745000	5281100	5467200	7389700	8143400	6675300
gene_332504	Unknown	3973100	3461900	3982800	4131200	6289500	5396700	6411900	6445300	4178400
gene_2095	Unknown	42611000	30162000	39534000	20998000	25740000	42575000	37344000	42918000	39453000
gene_97588	Unknown	3122600	1428300	1987800	2602100	2215600	3341400	1496800	2009500	1961600
gene_231777	Unknown	10857000	14087000	10340000	12533000	9855100	12973000	7713300	10276000	7800600
gene_150675	Unknown	3398800	4149800	3766100	4157700	3634600	2750700	2580900	3904100	888540
gene_251583	Unknown	841080	4129900	3431400	757030	1156200	909100	1174300	1688700	6855500
gene_36783	Unknown	15808000	7867800	13668000	15034000	19542000	17605000	15946000	17507000	16835000
gene_348532	Unknown	46444000	64676000	61865000	43454000	39393000	39923000	37834000	28869000	38673000
gene_266217	Unknown	2137100	8830900	480570	953300	458730	1631200	652990	1398500	643490
gene_58597;gene_340084	Unknown	1956900	1058300	1086100	2656100	3439900	3710400	2828100	1069800	2660500
gene_321875	Unknown	1237400		60447	1429000	1776300	1026400	1057300	1514300	145010
gene_338816	Unknown	30896000	24136000	29265000	35502000	33431000	39451000	35069000	32416000	35560000
gene_60579	Unknown	1952500	2582200	2362500	2656900	2475800	2598500	2911400	9792800	2937500
gene_54018	Unknown	4420200	4804900	3579300	5337000	3424800	4561000	3281900	3228900	2972300
gene_355665	Unknown	3883300	4196900	3496100	3336900	2213100	4113700	2133700	2169500	3660500
gene_314379	Unknown	15937000	14045000	14342000	15048000	9638300	13073000	15738000	9186600	5041200
gene_69632	Unknown	15421000	13143000	12179000	11155000	9891400	13153000	9283600	8565000	11576000
gene_93187	Unknown	988750	502390	793920	1259200	1651500	1583600	1899500	1750000	1610000
gene_113306	Unknown	10668000	11067000	6085100	14340000	13020000	12382000	11695000	12762000	12660000
gene_109548	Unknown	184450000	180220000	172180000	220770000	226830000	236220000	185950000	219820000	174300000
gene_52990	Unknown	768630	141120	523940	107780	272050	2161600		157060	502080
gene_326487	Unknown	1295300	189840	285520	632350	3352700	2437900	966460	1040200	2912900
gene_412511	Unknown	17426000	19990000	16558000	23063000	18772000	17632000	27754000	21927000	24550000
gene_346761	Unknown	2848200	3675100	5769200	2620100	2892200	2923600	2664000	6131400	2767600
gene_62711	Unknown	359410	1091000	296470	996670	29244	1520600	1746200	1617800	1381400
A0A0F1D630	E. asburiae	2790600	2511600	3303300	664560	492910	517260	808180	765320	704910
gene_311128	Unknown	3538700	2644800	2363300	2332700	1443900	1200900	3510400	2642200	3217300
gene_282488	Unknown	3820600	2538400	4184100	4620300	4924800	5483300	4893000	5164700	4528700
gene_72776	Unknown	929190	904630	6625900	719430	866160	1124300	997550	1187400	1220800
gene_269232	Unknown	5798400	6316900	6114700	2234800	2324600	2231100	2117600	2295000	2390900
gene_264408	Unknown	2837400	2183600	2503300	1903800	1595700	1549300	2160700	1855200	2067500
gene_412842	Unknown	18902000	19542000	18095000	3462800	20815000	18276000	13277000	3944500	16310000
gene_425773	Unknown	39688000	36653000	40162000	40051000	45242000	44636000	51779000	51182000	51006000
gene_20091	Unknown	12583000	11692000	11470000	12089000	12176000	13140000	9348100	5580500	11302000
gene_31355	Unknown	3398800	3770400	3689300	2231500	2286300	645630	2894800	2456200	2213600
gene_51699	Unknown	2630700	1520400	1018000	863640	697080	823600	2439300	1125400	842150
gene_121642	Unknown	3135900	4133400	3746200	5174500	4593700	3900400	5194600	3706600	7176500
gene_95876	Unknown	4442300	4365600	4380800	8780000	10355000	10706000	9814900	7948500	9585100
gene_12164	Unknown	8812200	8236900	9484300	12231000	11134000	11181000	10571000	12383000	11627000
gene_139364	Unknown	3586400	4377200	1988800	2299700	984880	3395400	3403700	1758900	6184000
gene_47197	Unknown	213110	93151	139520		149540	310010		121490
gene_209512	Unknown	9477700	17459000	17357000	8372900	19512000	19507000	19304000	18920000	21100000
gene_454479	Unknown	2438600	2621800	2706400	3137300	3513800	3407900	3642600	5330700	3338400
gene_190981	Unknown	13965000	15309000	13261000	18187000	17988000	17806000	19440000	18734000	18416000
gene_368165	Unknown	928190		1845100	1736000	2290800	2439400	1005100	969600	2120100
gene_124399;gene_127475	Unknown	2801000	406770	2473400	2528800	2596000	2407000	326400	1963400	476070
gene_72517	Unknown	5958700	5721800	5604300	6020500	4925700	13665000	6338700	5479800	4837900
gene_278504	Unknown	2395300	2532700	2448600	2811700	3564400	4123500	3599300	3440600	3804400
gene_52764	Unknown	14825000	8487900	6081200	11248000	16811000	14398000	16129000	5606500	7008000
gene_373065	Unknown	25807000	25214000	25273000	22260000	17853000	23813000	17828000	22539000	17965000
gene_10392	Unknown	7735100	6145800	7082900	8370200	7899600	6639100	3949600	3718500	8604400
gene_396692	Unknown	1535500	1714400	1351900	1201800	1837100	1618100	2143800	2364800	2475200
gene_86392	Unknown	105300	722710		1176900	813520		124770	969670	924680
gene_212029	Unknown	16263000	18294000	14054000	15386000	16574000	9226200	16748000	18912000	18431000
gene_448035;gene_318271	Unknown		785030	241060	1295300	905950	1202900	1161200	604550	612390
gene_100766	Unknown	1186300	973750	5988000	13597000		1248700	12100000	12568000	1206100
gene_317814	Unknown	7210500	6085200	764280	8562200	6903100	6319000	7585800	7631900	7438900
gene_336618	Unknown	2752600	573860	629950	822640	2500500	2604200	397810	738730	594780
gene_27747	Unknown	884640	622300	903770	481100	85921	219850	600000	1303700	663590
gene_284652	Unknown	1573700	2169200	4252900	2332000	2011100	4003400	2038700	1478300	2110400
gene_438611	Unknown	44648000	34515000	35920000	42572000	44743000	44090000	31533000	31476000	39986000
Q5FM80	L. acidophilus		188640				925180	537860	7670000	7593800
gene_416053	Unknown	7701800	7579600	5460100	9030100	11081000	8185400	9571600	9763300	7779000
gene_378118	Unknown	13351000	21128000	21353000	22132000	23043000	24651000	27391000	23724000	22735000
gene_447844	Unknown	8350000	7641500	11022000	6403000	6849600	6399500	8056600	10916000	8365900
M1SDJ9	M. morganii	10013000	8626400	10693000	4883900	6190100	5315600	5951000	7252700	7081100
gene_1994	Unknown	485120	81234	113170	582690	143360	127100	7174900	62309
Q830Q6	E. faecalis	2587200	4377300	2027400	10203000	10881000	16673000	4647300	6611900	6372200
gene_20320	Unknown	6459500	8737500	7321300	4968900	5643400	6393200	8530200	8831500	9281100
gene_174098	Unknown	5111100	6797800	6869300	4098400	7958800	7910000	4708900	5008300	4463900
gene_64577	Unknown	4864100	4400800	4519500	5816100	4328700	9408000	7279400	5484900	6062700
gene_102032	Unknown	7590700	6658300	7458500	9277900	9095700	7863900	9038200	9998200	10028000
gene_151172	Unknown	30517000	31224000	28498000	33758000	33297000	31763000	40128000	34044000	41815000
gene_187674	Unknown	534810000	522570000	498870000	586950000	686820000	691530000	668210000	554830000	617270000
gene_283270	Unknown	10876000	6626900	13170000	12889000	8038700	13151000	13410000	13548000	14477000
gene_241126	Unknown	18089000	7395100	17952000	18335000	20226000	20381000	17797000	19884000	18200000
gene_438641	Unknown	8130000	9102100	7559200	8768700	12374000	8133300	13458000	12481000	8580800
gene_166970	Unknown	6847000	5322700	5808200	5104900	2312500	4481800	5418200	5689000	6368100
gene_159041	Unknown	1858500	1242200	2293500	1951500	2183500	2531100	2006700	1154700	1430200
gene_19214	Unknown	1219800	2962900	1328600	3815400	5289800	1559400	2387600	1942600	4899800
gene_267399	Unknown	46837	122550		31859	175170	90799	330760	109730	106980
gene_440317	Unknown	1675100	1603300	1128500	1543700	1017600	3769300	1242100	774220	1213000
gene_273759	Unknown	1063400	348540	169880	1258800	1455000	1651100	1370100	1186200	1475500
gene_88475	Unknown	2444400	3424100	3828800	1909800	1727000	4756900	4538100	5114100	3525300
gene_382137	Unknown	2944800	2860400	2764600	2292600	1854900	1971100	2664900	2246700	2156800
gene_90591	Unknown	1408300	187150	94218	521140	195720	627640	135400	288260	132370
gene_20164	Unknown	3334300	3707900	4417400	5072700	3513700	3530500	5012700	5515800	5333400
A0A159YYH1	E. asburiae	1664300	2135100	2255800	925180	1133100	1024000	1023700	1113300	167440
gene_350752;gene_58241;gene_15062;gene_87284	Unknown	29055000	1371600	1385600	554000	811570	30635000	1378800	836520	1139700
gene_345748	Unknown	12420000	10846000	12548000	15693000	14842000	15791000	14124000	14582000	15579000
gene_207877	Unknown	4357100	4644000	5464400	4911900	4704000	4200000	4474200	1437600	4341600
gene_124716	Unknown	133820		218670	219530	477830	584010	220970	867730	253410
gene_163790	Unknown	5207400	11591000	5850200	11236000	10096000	10154000	10182000	9950500	10054000
J7SJM9	M. morganii	13531000	14244000	14271000				8101800	5390400	7995400
Q835L0	E. faecalis	258820	299730	432310	7477300	7996500	7582400	83779	1278900	1217100
gene_151102	Unknown	2571100	2727700	3235500	1242200	2485500	1395600	3131500	3163600	2867200
Q5FIZ7	L. acidophilus	1538000	1409600	1407800	391130	539610	342290	4347300	4115300	4305500
Q5FM94	L. acidophilus	1242800	1565600	1467900	506600	724320	489460	4367500	4735500	5165200
gene_299475	Unknown	532740	1110600				851050	17328000		371620
gene_159114	Unknown	7390600	7198000	7906500	9588100	9113000	9753300	9675800	9991200	10276000
gene_190998	Unknown		8531100	8326900				7918600	200290	7816500
gene_443231	Unknown	29689000	27615000	30995000	1484300	27750000	26543000	1994900	1436400	28119000
gene_164191	Unknown	7489500	6848500	2733200	7036200	7310800	8834300	7695200	8649900	8312700
Q5FMS3	L. acidophilus	602180	674400	808700		274050	317540	2742200	2947100	2786500
gene_300077;gene_275798;gene_174031	Unknown		30766					6166300	5018500
gene_277273	Unknown	5431100	5454600	5005700	5678700	3136300	2977200	5086900	3377100	3573900
gene_160617	Unknown	3397600			2895300		3322900
gene_449126	Unknown	3253900	3310000	8720500	8408200	2952800	1856600	3021900	4023900	2373300
gene_88620	Unknown	21700000	21847000	24170000	28544000	28245000	30481000	25707000	28596000	14678000
gene_111754	Unknown			3352700	2257800	2317900	2574300		66609
gene_4716	Unknown	3135000	3247800	3569300	3901100	1510200	1448800	4537500	1772000	3910700
gene_143741	Unknown	4287000	5026100	5679400		54956		1525300	4042900	2549300
gene_177416	Unknown	12785000	13503000	12890000	14616000	13502000	15565000	11357000	12021000	10946000
C4IHP0	C. butyricum		124310	854010	3991200	1901600	1632700
gene_131376	Unknown	3935100	3387900	3992200				3592500	3659700
gene_461300;gene_96688;gene_135618;gene_26181;gene_148367;gene_72476;gene_13641;gene_420611;gene_240319;gene_157027	Unknown	85101	6231900		6751100	105710			459800
gene_50290	Unknown	38228					92403	5162200	3447200
gene_383289	Unknown	1890000	2144400	2127500	4772700	4624700	3690600	68802	302960	1283400
gene_355688	Unknown	1622500	1700400	1297600	2395500	1523400	1667700		101250	295450
gene_229677	Unknown	3827200		251310			742960	3895800	3372800
A0A094XDV2;gene_354141	E. asburiae;Unknown	5658900	6453600	5921000	161030		6227000	84891	238840
Q5FM69	L. acidophilus				85240			1859300	2191800	2117200
gene_58429;gene_58948;gene_116213	Unknown		1062800			95363	153330	1360600	1235200	4211800
gene_283630	Unknown	1029500	1509700		3967800	40373	2706800		261210
gene_383084	Unknown	282920	371530	304800	1652600	1357800	1366600	189150		142830
gene_44106;gene_141966	Unknown		7214700	4700600	494220	112870		23330	5884100	165220
gene_46082	Unknown	1071200	2641600	734570	241290	432980	606900	416160	617440	537220
gene_227884	Unknown	2071800	998750	582200	587120	873430	757070	735150	404160	7309000
Q5FIX7	L. acidophilus				33692	134700		2042900	2193200	2305900
A0A0F3WWX9	E. asburiae	3330000	3225500	3266700	1473600	1481300	1400500
Q5FKU9	L. acidophilus	620130	401330	238940			203300	1756800	2056800	1510600
gene_329695	Unknown			219670	5229600	942850
gene_378011	Unknown								3612400	2744000
gene_465461	Unknown							2684800		1648300
Q5FJM5	L. acidophilus	549490			166540	355470		1590700	1481900	1428100
gene_462463	Unknown		2188800	70230		54530	416730	4928200	341320
gene_431076	Unknown					87735		490090	665140	4404200
gene_37901	Unknown	12669000	10702000	15368000	13193000	16773000	13251000	18550000	19927000	18546000
gene_11685	Unknown	2559500	2631100	1637100				1807900	1478800	2270500
gene_176066	Unknown	1908600	1752000	1500300	2344400	1590200	2690600	2298400	2778100	2593100
gene_76340	Unknown	1961200	1499200	953680	466760	2115000	2053200
C4IGK7	C. butyricum	185340	82743	38010		126380	4869400		134990	105790
gene_334023	Unknown	779770	2679400	2351400	791560	1037600	725850	538360	969990	704320
gene_175438;gene_385473	Unknown	1121800	1071300	1010400				1107000	1165000	1131000
gene_87700	Unknown		456550	1555100	171190	4402000	245710	107560		170730
Q82ZY3	E. faecalis				1278700	1024200	1308400
gene_56560	Unknown		183240	202510	1318900	1133700	1064800	87239	32082
Q5FHT6	L. acidophilus	204310	281990	433740	122200	113160	74660	874320	1125400	958200
gene_428164	Unknown	18447000	15220000	17616000	7338300	11525000	12465000	13457000	17758000	14616000
gene_22070	Unknown	1972300	695400	238200	3754500	560660	3703200	317020	312370	4267400
gene_423675	Unknown	2684900	91021	32518	2204200	1843500	134060			119760
gene_210234	Unknown		383350	209850	1181800	1362000	1077900	132720	176250	124630
gene_181654	Unknown		968990	1063900	1177500	1166700	942050
gene_195689	Unknown								1279500	2355000
gene_50450	Unknown	1160500		1378000	1398000		1857300
gene_348297	Unknown	7377800	9026400	8350800	7135700	8327600	8632000	6277000	7544600	4413100
gene_138545;gene_95663	Unknown		2357100		838160	355590	2759100		321120
Q5FJG2	L. acidophilus		997840	1513000						4082100
C4IKH0	C. butyricum				1315900	1005300	1044700
gene_419875	Unknown	1544300	1037100	1109000	839020		2423300			296760
Q5FML7	L. acidophilus	661300						1341400	1232100	910840
C4IK58	C. butyricum		188900	214510	851940	910760	946370
A0A263VLW7	E. asburiae	555680		754170		462890	3628500
gene_114960	Unknown	241660	1294300		2000300	1751500
gene_442687	Unknown	22305000	26351000	23125000	28028000	25988000	26432000	29315000	31253000	30976000
gene_278094	Unknown	380620			1216700	1087600	660250		77250
J7TSK0	M. morganii	1395500	1559700		1614000		1822200
gene_172232	Unknown							1353900	1160100
gene_450958	Unknown			150830		3909100
C4IHF8	C. butyricum					1699200	1557200
gene_414896	Unknown	305660	353500	385320	886840	1000500	838830
gene_196249;gene_447731;gene_122822;gene_216711	Unknown	26626			3264200	36318	221990
Q839F0	E. faecalis	236150	450880	609060	59859	253150				3058900
gene_194360	Unknown					3658400
C4IHX1	C. butyricum	397840		210450	846740	1176700	1012600
gene_165016	Unknown		284600	127440	361060			2399600		536370
gene_166966	Unknown	1032200	946800	186170	58467	66496		879680	872780	977130
gene_109172	Unknown				3599700
C4IDZ2	C. butyricum		50806			3126000			221740
C4IIM2	C. butyricum	422260	241290		581140	858110	1165100
gene_323070	Unknown	2334900	1304100	1711600			2616500			17829
gene_414863	Unknown	1432200	1182000	1450200				916090	917100	1114600
gene_88668	Unknown			326430	298010			1569100		1347500
gene_40684	Unknown			106010						3161800
C4IMB3	C. butyricum	107020		105310	645340	686450	636540
gene_113632	Unknown	8018700	9247100	8014700	6533100	5629400	6270700	6217800	5951200	9644700
Q831Y7	E. faecalis		78400	86085		1494900	1241700		25915
gene_388109;gene_275320	Unknown								3186300
C4IH25	C. butyricum		164030		808480	844170	675040	132960
C4IJU2	C. butyricum				595450	1098100	638210
gene_282874	Unknown			37724		2415600	108360	166570	57497
gene_387627	Unknown	252750	533160	1009100		201260		693640	379170	1136800
gene_439157	Unknown			570410	1364200	1266500		62876
gene_29920	Unknown	686160	838800	685150		792190	789860
gene_31776;gene_50451	Unknown							1343400	152750	857180
O82853	P. aeruginosa		14475					736910	861670	888730
gene_380256	Unknown		1312300			448540	1591200
gene_106485	Unknown	1897400	994980		1795700	447410
gene_45590	Unknown	25019000	23565000	25896000	19538000	21114000	22487000	17498000	21557000	18299000
gene_385687	Unknown	13442000	6450900	14157000	20548000	11701000	6593500	12303000	15375000	18822000
gene_344046;gene_76978;gene_24717;gene_260760;gene_2094;gene_386668;gene_126311;gene_181789;gene_62004;gene_212348;gene_135177	Unknown			961050		1898900
gene_76214	Unknown		1135500			1409100	479880
gene_113606	Unknown	2258700	1370200	2138300		1826600	305960
M1SQD3	M. morganii	6158700	6311200	6066900		912160	912150	137310
gene_438707	Unknown	3799900	437110	452950	577880	1645400	717330	791310	284790	277980
gene_112031	Unknown		183690			107380	127550	288210	141100	1518600
H7C714	E. faecalis				918240	530560	542740
gene_93981;gene_356809	Unknown	1372100	534170	961490	46253	510700	326820	323690	1419300	127180
Q5FKI4	L. acidophilus							862390		687340
gene_414495	Unknown	14682000	15063000	14499000	6593700	12767000	13092000	12696000	15369000	6622100
gene_96280	Unknown	1255600	1358600	1489600					1389200
gene_386776	Unknown	548750						1393300		293390
C4IF37	C. butyricum			413750		1597500
gene_214371	Unknown		52133		183470				631710	843570
Q9HXM6	P. aeruginosa			24685			66411		933000	878730
gene_161160	Unknown	1482800	1419400		150420			1420100
Q831V2	E. faecalis				531300	432590	567580	73066
gene_356265	Unknown			998580		66155			623270	1077900
gene_212118	Unknown	6643800	5919600	5351500	4766700	2804300	4298200	4212500	4408400	4231200
gene_125859	Unknown		1004300					390250	1117400
gene_411051	Unknown	948720				1819100
Q9HV52	P. aeruginosa									1918600
J7U3B2	M. morganii		2469800	2313900						1489500
Q831M6	E. faecalis				308690	515810	495270		46691	71950
gene_124123	Unknown	13871000	16043000	14175000	11043000	9923300	11952000	11844000	10622000	11959000
gene_195603	Unknown					1798000
gene_227715;gene_454352	Unknown	362800	511220			89412		342680	386670	368070
gene_42767	Unknown	635560	485150	664500	1689800	1673900	1739100	269060	195080	187140
gene_425060	Unknown	1393800		377910				1456000
gene_324224	Unknown	151920	114060	107390				1552300
gene_158856	Unknown	10043000	10157000	11566000	12099000	11663000	13779000	9968000	8829300	9908300
gene_289385	Unknown	26296000	23038000	23486000	27829000	22824000	21627000	7707200	21808000	24287000
gene_137863	Unknown			404520	501110		759290	123890
gene_260003	Unknown							1356500		196760
C4IF67	C. butyricum			340020	399600	1134500
gene_190326	Unknown	163840	2507900		3007300	4866200	199250	1338900	2531600	65097
gene_106622	Unknown				42796		97393	1212600	57656
gene_194058;gene_244360	Unknown		55405	67470	59983			376050	238820	621680
gene_115766	Unknown	1712500	1209400	1642600	2126600	1638900	3335400	3558900	2825800	3146300
Q82Z41	E. faecalis				235790	291640	476380			90408
gene_23914	Unknown	1637100								1288900
gene_333305	Unknown	827020		51681				768340	677900
gene_300316	Unknown		731630						761660	664860
gene_141778;gene_375345	Unknown	1212400	1495700	1006500				1241500
gene_13903	Unknown	243700		225970	1023100	282450
C4IDE4	C. butyricum				337310	370440	404480
gene_91323	Unknown	473690		503480	497710	116040	593890	54272
gene_323603	Unknown		528860	548090			1218100
gene_296982	Unknown	2574900						987530
C4IDD6	C. butyricum		147470		833860	280510
gene_146451	Unknown	12344000	14118000	12948000	15501000	17539000	15135000	18679000	15668000	16315000
gene_30187	Unknown			1137100				1171500
gene_125009	Unknown	561430					1274900
gene_79303;A0A0F1DHL8	Unknown;E. asburiae	442860	656820	597420	298170	233800	269390		88014
gene_179740	Unknown	169730	140880	237850	816920	124160	75349	102000
gene_258390	Unknown	2587900	2294000	2607700	1010500	1681900	2378200	2734300	631460	2248500
gene_295004	Unknown				111880		1001500		43539
gene_53732	Unknown	667450			417690		379170	77665
gene_359472	Unknown									1147100
gene_128543	Unknown	15499000	11734000	14727000	7218300	11900000	11837000	12556000	9996600	8143400
gene_39688	Unknown		499990	679630				951590
gene_322105	Unknown							553320		495660
gene_282799	Unknown	22410000	16741000	23165000	13374000	20122000	12543000	15458000	17625000	8627900
gene_313011	Unknown								1065300
gene_25815	Unknown	161970							926670
gene_12979	Unknown	912040	791370						767520
Q5FL75	L. acidophilus							436420	390750
gene_437564	Unknown							992240
gene_248864	Unknown						999040
gene_176948	Unknown	715370	174250	371390	512630	361110
gene_295005	Unknown		368610						84167	829240
gene_113981	Unknown	56778			344410		528080			20943
gene_279006	Unknown			1694100			755250		89835
gene_376992	Unknown	3048100	2643600	4657300	2923600	9267700	8786600	3197500	2650900	2408100
gene_59334	Unknown				47697			858840
gene_194691	Unknown				348230	504570
gene_19208	Unknown							377020	138020	338050
gene_278169	Unknown	763590			512900	302420
gene_316305	Unknown	10164000	13203000	15193000	14504000	17606000	10386000	10219000	10281000	11546000
gene_202635	Unknown	274610	100090		450470		344410
gene_327574	Unknown	196210						526250		300010
gene_435543	Unknown		375620	500700	716310
C4IH19	C. butyricum				284810	184160	169470
P31961	P. aeruginosa							305950		252440
gene_365668	Unknown					831760
gene_241975	Unknown	95817	1247700				735990
gene_66332	Unknown		649850	684580					618140
gene_28043	Unknown					140970	465850		55225
gene_382026	Unknown	19076000	21988000	18051000	24935000	23248000	22883000	25331000	25550000	26033000
gene_342459	Unknown	10564000	12716000	8778800	10123000	10521000	10185000	14790000	10862000	15924000
gene_432721	Unknown			499190						624310
gene_26282	Unknown	6179000	5434100	6367800	4955900	4253900	4053800	4513100	4349000	5012200
gene_91769	Unknown	189540	112890	187320					265850	369190
gene_423284	Unknown	21973000	15767000	20738000	13452000	14075000	17529000	14410000	13929000	19091000
gene_450337;gene_325849	Unknown	638820			213080	444130
gene_408047	Unknown	118210		147940	289790	230540	115670
gene_75483	Unknown	559520	508680	377370			654400
gene_21456	Unknown									700750
gene_26591	Unknown						51760	648180
gene_64059	Unknown	26525			94221	253400	3438600			484810
gene_84955	Unknown	444600							382650	266290
gene_25392	Unknown	1009800	803760	736790	517980
gene_386156	Unknown		340440	293100		398870
C4IMA9	C. butyricum	372590	183590	339710	121940	281060	189220
gene_202394	Unknown		48334		551600	50713
gene_364997	Unknown							651030
gene_53407	Unknown	206300		237960	237260	276170
gene_118418	Unknown								635960
gene_216333	Unknown	5326800	6573100	7172800	3170200	7081700	7891500	2219200	2674300	7239400
gene_170314;gene_244223	Unknown				632010
gene_243581	Unknown	515440				25755		314790	248690
gene_387795	Unknown	1045800	665460	994640	3944700	866100	2324800	3198600	2174100	949360
gene_436852	Unknown	229000		253020	259860	210690
gene_290729	Unknown		173040					504590
gene_205115	Unknown		106760	755460		497310
gene_107231;gene_422527	Unknown	271190	206250	110720				223040		238490
Q834C3	E. faecalis						568260
Q837E6	E. faecalis					576290
Q5FJG4	L. acidophilus								548760
A0A263VWE8	E. asburiae	268490		169450						512380
J7SK12	M. morganii	1096100	1659000	1467800						368530
gene_192060	Unknown				242470		161650
gene_231273;gene_197932;gene_56895;gene_204158	Unknown	1554800	1055000	1304100	878420	1139800	25607	648390	1072400
gene_190105	Unknown	7302700	7146200	12515000	7338300	12867000	13968000	13935000	13204000	13206000
gene_207007	Unknown				489500
gene_62283	Unknown									479820
gene_190305	Unknown						482110
gene_160447;gene_121348	Unknown	6138200	8656700	5121600	8842700	6100100	8575400	11089000	9736900	8989400
gene_188524	Unknown	2014200		1150200	1997700			908970
Q9HUD0	P. aeruginosa	471100	495750	455010	1053900	481580	1021800	6064600	6120800	7213300
gene_363672	Unknown	5387300	5810400	7342200	8311100	7185300	4989200	7560800	8989500	9312700
gene_404751	Unknown		161480	100420					215620	131470
C4IHX6	C. butyricum	2600000	3152700	2308000	2707800	5677400	4122100	2245100	2114800	1816600
gene_207393	Unknown	438830						369430
gene_173304;gene_154535	Unknown			507900				366510
gene_215507	Unknown	7638000	8286600	7704000	7894200	8998500	15314000	8723500	8390700	8742200
gene_389201	Unknown				373550
Q9HW15	P. aeruginosa	70606		61714				165890		124950
gene_115822	Unknown		613250						277780
gene_455522	Unknown			195250				268560
gene_335658;gene_120476	Unknown	3292700	3391800	3437300	2510000	3919400	8158400	3271800	4285300	3752500
gene_270901	Unknown				133420	139590
gene_204885	Unknown	78814							78859	209220
gene_300593	Unknown	6350800	6597200	6710600	8191900	8714700	7569800	8495600	8837500	8987600
A0A0H0BG51	E. asburiae	213780	272020		259440
gene_311660	Unknown	174400	298760							264960
Q82ZJ2	E. faecalis					311570
A0A0D9JEI3	E. asburiae		107170				301320
gene_73671	Unknown				309830
gene_382015	Unknown	40562	383590	295330			279570
gene_406297	Unknown						311540
gene_405447;gene_195706	Unknown	1909300	1757700	1857900		99172	152910
gene_213078	Unknown	6752600	6757600	6280500	5154000	4343400	4031300	8996500	3793900	7106800
Q9I291	P. aeruginosa								283410
gene_94223	Unknown					264750
gene_395696	Unknown	77786		132590						245030
gene_209795	Unknown	3682400	941290	1575900	5025900	3144200	1784000	1630800	2109500	5219400
gene_248298;gene_207418;gene_225867;gene_63578	Unknown	1023500		861340				200080
C4ICP3	C. butyricum			130880	234780
gene_250194	Unknown					249170
gene_352608	Unknown		427860	698470		216420
gene_215644	Unknown	188630					213400
Q9HTQ4	P. aeruginosa									238710
M1SFR7	M. morganii	1376100	1438200	1475600					152650	28594
Q9LCT3	P. aeruginosa								48633	156100
gene_14259	Unknown	30689		17660				194170
A0A0F3XS98	E. asburiae		63327	159960	94888	92807
gene_58711	Unknown		473000							182490
gene_95761	Unknown			943810			149160
gene_210033	Unknown	140980		126920	38759	130340
J7U4P1	M. morganii	406490	481990	223250				141460
gene_342391;gene_129389;gene_211459;gene_338279	Unknown			292040				140290	17161
gene_307530	Unknown					171110
gene_216289	Unknown	190680						163440
J7U6S6	M. morganii	945850	967260	1166900					152420
M1RLT3	M. morganii	595410	629670	796070					116840
gene_179769	Unknown	2278900	2021800							148200
gene_434855	Unknown							89550	60570
gene_36795	Unknown				84625	57730
gene_178006	Unknown			1005900				51724		92305
A0A263VU56	E. asburiae	632050		692650	133760
gene_66283	Unknown		165600	412440		132440
gene_266695	Unknown				146080
gene_27086;gene_72988	Unknown	116750	123380				119580
gene_378697	Unknown	57167								133090
gene_87546	Unknown			1113300	121590
gene_58331	Unknown							84410	43429
gene_152537	Unknown				129070
gene_430775	Unknown		48995	91903			113200
gene_160442	Unknown		2877600	276540			111470
A0A0A5PBA9	E. asburiae	506750	1007400	1004800				107440
gene_107216	Unknown	5470400	19099000	7512500	27042000	19068000	5519200	27910000	5112100	6440300
gene_343519	Unknown	8580000	16585000	20218000	39488000	34847000	17277000	14658000	12347000	9369300
gene_119280	Unknown	361490		536410					91256
gene_169017	Unknown			1117600				100870
gene_215333	Unknown									106350
gene_233162	Unknown	228480	2336500	82269	2150400	301690	1656700	1768500	2464300	2058500
gene_246972	Unknown				57562		32557
gene_57029	Unknown	604550	654770	709250					72933
gene_280446	Unknown	52728			82100
gene_307265	Unknown							7334.9		74822
gene_329421	Unknown								86204
J7SL89	M. morganii	837740	1242300	910640						69462
Q839X7	E. faecalis	12480000	12521000	13704000	21597000	22733000	21709000	15726000	15654000	15161000
J7SKY3	M. morganii	653950	632210	489960	62987
gene_202413	Unknown	531110	725960					61071
gene_54726	Unknown	104640		90787					60713
gene_162271	Unknown				72266
gene_238600	Unknown							72882
gene_202888	Unknown		117010	44294					53948
J7TLT4	M. morganii	143340	243160	276610					56521
gene_66715	Unknown	1283500	1152200	1138900					53533
C4IJ93	C. butyricum				57690
Q9HTP2	P. aeruginosa		310350	867640		168560	756800	2502600	3039100	1404700
gene_36905	Unknown	3831500	4150500	3621800	2190100	1528400	2064400	2305000	1919600	1531100
gene_23985	Unknown	3534800	2382700	1882100	3017600	3936600	3468700	4059600	4060200	4026700
gene_88135	Unknown	208350	166490		39208
gene_343207	Unknown		1216900							37715
gene_268876	Unknown	3939100	600750	766400	3282300	4062700	4341400	875440	3698000	581710
gene_288876	Unknown							41256
gene_18984	Unknown	793320	1487700	1015700	2285600	1835300	961570	862080	684380	596370
gene_270996	Unknown		732890	723730				26495
gene_26596	Unknown	2158200	2247400	2232500	2700900	1675200	2895000	3122100	3115800	2985500
gene_64794	Unknown	13710	31602	55838		5920.7	19205
gene_186109	Unknown	77142000	75078000	78128000	59580000	63732000	61736000	49604000	44914000	47236000
P07515	E. faecalis	1028900	1533100	1414100	14245000	14516000	15501000	3964900	4013300	4756000
C4IJG0	C. butyricum						24945
gene_382630	Unknown				24068
gene_343206	Unknown							23187
gene_81802	Unknown	5429900	4746800	5045500	2631100	4599500	4772400	5391400	6518400	5824500
gene_303120	Unknown	24060000	25118000	31001000	25089000	27347000	26500000	45907000	27725000	27177000
gene_428836	Unknown	119730		1325200	174720	441250		697940	9031800
gene_170752	Unknown	5275700	2660500	1819500	4451500	3301700	3115800	2660400	1626100	3013800
gene_312341	Unknown		58036	51220			5740000	5143300	4145400	76677
gene_6672	Unknown	562750	1239100	1021100	2315300	1453800	2381300	1759900	1801400	3119800
gene_81936;gene_168133	Unknown							13120
Q839F6	E. faecalis	811290	700970	887590	7483000	6860600	7435400	1942200	2407500	2386800
gene_453405	Unknown	21805000	22271000	21731000	26911000	28695000	28702000	29676000	24788000	26395000
gene_429808	Unknown	27955000	30971000	27370000	34947000	35150000	39299000	19396000	31456000	35935000
gene_304916	Unknown	7788300	8818600	8497300	6578400	6802000	7775400	7142500	5873400	5707500
gene_418148	Unknown	3679600	3378400	3913500	4062600	3969500	3775100	5347100	4746400	5019900
gene_309205	Unknown				4726000	4292600	4376500	4693400	4442400	4497500
gene_5991	Unknown	439710	367420		8165900	5625300	6682200	6900000	7975800	7246400
gene_436845	Unknown	964610	276990	396310	1319200	1330500	1579400	1222100	1157900	1067700
gene_333565	Unknown	105820	115810	86406					5704.4
A0A0D9H2Z7	E. asburiae	8336400	7574700	11469000	3391200	3349000	3902600	2449100	2277700	2280200
gene_26257	Unknown				2991900	2781800	3072400	2526000	2874700	2677900
J7SJJ9	M. morganii	4408700	4378400	4242800	419190	553730	283070	1709700	1722600	1610700
Q82Z23	E. faecalis	649030	560720	452490	5430200	5377100	5724300	1703800	1935400	3319200
gene_75303	Unknown	10576000	7141800	7010700	5070600	7622300	3978900	4789600	2638600	9660300
gene_75257	Unknown	12083000	11844000	18385000	12205000	11502000	18973000	22274000	13176000	20001000
gene_119107	Unknown				6288600	6095800		6588300	73129	6178600
gene_394890;gene_40396;gene_344160	Unknown			221090	421870	248930	234040			197790
gene_255393	Unknown	56750000	59220000	57407000	42627000	51708000	44869000	49493000	49152000	55483000
gene_155367	Unknown	943870	1070200	1243400	856630	211610	255150	251140	1516800	719690
gene_163762	Unknown	327170	828850	386350		4259900	3011000	3922500	4898800	3723700
gene_102955;gene_401351;gene_383848	Unknown	7295500	405700	6744800	1169200	190160	9161600	1089800	324910	189600
gene_65566;gene_117103;gene_77809;gene_47377;gene_65348	Unknown			397290	3280000	3741900	4025800	3700600	4025200
gene_114358	Unknown	4873900	4487900	4651400	4020400	567390		33597	205950	1087000
J7TWM4	M. morganii	4239200	2956300	3970100	419870	108260	414890	1055000	1351200	1287900
gene_125934	Unknown	187090		486810	568330	8759500	749690	1223800	7748300	4982100
gene_387451	Unknown	3831900	3026000	4237100	3041600	2347500	2779100	2482500	3175500	4011000
Q837P9	E. faecalis	276440		98469	674450	131970	529130	178810
gene_358628	Unknown		362880	128890	3561300	3755500	3165000	3134500	2633800	3247900
M1SQC9	M. morganii	3381700	3171600	3210100	167670	655830			439080	1357000
gene_179961	Unknown	3617400	3737900	3692100			655330		1426800	1191300
gene_38402	Unknown	2636700	1934300	1017100	1129400	1421000	1534400	1323200		1465700
gene_262803	Unknown			172220	5435300		4966900			5732300
gene_189784	Unknown					864350				115500
gene_202822	Unknown				2440700	2233200	1605100	2219500	3430800	1792900
gene_433684	Unknown	2732500	2291100	2719500	219050	309770	311670	2206100		380170
Q831A5	E. faecalis	418220	4192500	4373700	166550		680060		117510
Q834C4	E. faecalis	142840	161470	575480	2623200	2369500	2349800	1072300	927710	1097900
A0A0F1WVV5	E. asburiae	3264400	2774400	3064500	915400	1042600	779040		454430	335960
gene_300635	Unknown		30819		2597600	1980500	2950500	2067000	2696100
gene_338743	Unknown				2132000	2033100	2005600		2112500	2195300
gene_363032	Unknown				1315300	1476500	1187200	1404100	785500	1231800
gene_277261	Unknown				1428700	1472000	1732400		1600800	1882300
gene_389849	Unknown	140480			3501000		2907800			3437000
gene_113883	Unknown	11563000	11901000	11225000	8812100	8737100	8217600	8794400	8581700	8251400
gene_190844	Unknown				5125200	379680	374040		386990	506050
gene_257443	Unknown				3629600		3656900	345680		3752200
gene_180761	Unknown		312010	6101200	245070		469960	105450	906890	382730
gene_427055	Unknown				2246100	2341200	1434900		2407300	1746900
gene_212051	Unknown	1713900	2124100	994000	164410	407190		233100	1993500	1822000
M1RP41	M. morganii	1545700	1655800	1744800
gene_295144	Unknown			259850	3153000	2961600			3980200
Q830Z2	E. faecalis				1800300	1857200	1853200	258700	241150	280490
gene_90608	Unknown	1620000	2140500	1202000			564120	598490	1236400
J7TDQ7	M. morganii	1381800	1593000	1443900			424970	625930	410170	790280
gene_16893	Unknown				159910	311950	5205700	182110	532300	307190
gene_435781	Unknown				4479700			2301100
gene_71072	Unknown	138160		318630	422820	2038900	1989900		368220	275830
gene_357862	Unknown	1429600	1661700	2053100	158030			83838		149820
gene_427282	Unknown		2822500	1852200
gene_115957	Unknown						5039400	4662200	201900
gene_20651	Unknown	1655400	1423200	1448900	561250	1412800	572460	1462400	734680	1192000
gene_427381	Unknown			255050	3429500	177050		3632600		4588900
gene_20650	Unknown	4282800	4158100	2834300	3666800	2830400	1370100	3628000	3864300	2671300
C4IDF1	C. butyricum	2774700	2795300	3008700	8133600	11745000	7605800	3361900	3241900	2961400
gene_58953;gene_116208;gene_58434;gene_50278	Unknown	1790900	1318200	1951200	98871					376210
gene_228640	Unknown	8654900	10609000	9523600	8358300	5652700	5756900	10543000	5531100	9894600
gene_222897	Unknown	84806			1622100	1773600	1304100	1344700		1588700
Q9I6Z3	P. aeruginosa	31136000	30471000	30648000	39391000	34526000	33311000	36786000	39490000	57122000
gene_150715	Unknown	253930	70736	127760	643000	580270	601920	2238100	1884700	2033200
gene_4297	Unknown	219280	58070		1145800	1331700	1196900	1583000	1493200	97404
gene_401166	Unknown			529610		4055900	318170	6444100		572070
gene_41610	Unknown				1786700	2160100		1531700	2331900	2299800
gene_153254	Unknown					1309700	2102200	1258500	1220300	1328600
gene_168634	Unknown					4188000	161920	3799700		4603500
gene_277989;gene_149049	Unknown	1287000	1085900	1227000	107280	176100		546200	551170	503530
A0A263VT06;gene_103738	E. asburiae;Unknown	1249300	1575400	1368900
A0A0F0Y3T9;J7U346	E. asburiae;M. morganii	1725400	1189300	1206900		182160	96820	88292	157400
gene_234469	Unknown	27626000	30336000	28655000	35126000	35889000	35785000	37719000	35608000	35282000
gene_302064	Unknown			86577	1237700	1048900	1451700	81671	1077300	765900
gene_240846	Unknown	5288100	880180	1460700	126310	314240	1474000	155160		125740
gene_307951	Unknown		4164600	264920
gene_450638;gene_43822;gene_108744	Unknown	3433200	3349700	1661300	1172200	1903900	2892800	1271600	3251900	10903000
gene_19933	Unknown				356730	1377300	1197600	186470	753050
Q830C3	E. faecalis			214100	907450	742460	1155500	707040	209520	689860
J7SL36	M. morganii	1274000	951310	1081100	197430			815840	323700
gene_438594	Unknown	42780000	24077000	26908000	47786000	42215000	27052000	40893000	38118000	40837000
J7U866	M. morganii	1073100	960220	1119500	156400	62782		594110	450260	147820
gene_91585;gene_173241	Unknown					1170500	1251800	1357100	1236300	944830
gene_267968	Unknown	1614700	1573400	1484500	1967600	2323100	2148100	1634800	2338400	2420300
gene_44845	Unknown	3579000	6395100	5744000	4129000	4128900	2802400	4962400	5478700	4844300
Q830B3	E. faecalis		41762	73397	938910	746460	677590	103540	218670	160530
gene_421457	Unknown	1346000	1421000			242460				246700
gene_36363	Unknown					2981400		2929900	2737100
gene_2178	Unknown	545980	437190	870620	103410				216090	332450
gene_279754	Unknown	762830	667160	667430
gene_284384	Unknown	1661600	1360800
gene_221004	Unknown	1613300		866940
gene_382143	Unknown					1331800	1315800	1706000		1348000
gene_268843	Unknown	7972800	6656200	9970400	10445000	8488200	8275700	11558000	11805000	9815000
gene_101765	Unknown		35179		685520	576220	774480	170940	146160	172890
gene_196415	Unknown	2557400	230820				44493		33141	102200
gene_86408	Unknown	648800	649820	605400	66989		38582	288650	132070	235080
gene_258113	Unknown		2858500
gene_271949	Unknown				1953600			1920000
gene_47244;gene_377039	Unknown		2774200
gene_203248	Unknown				1678100		717230	1543600	202150	1016300
Q9HTN9	P. aeruginosa			43657	584250	429340	530120	1664100	1374200	2070000
J7U532	M. morganii	1544800	58548	788370
J7U7F6	M. morganii	358590	922340	571260			222160	336160	432490	288830
gene_446452	Unknown	12533000	14326000	13916000	13347000	8977900	9726100	12500000	13045000	12975000
gene_448944	Unknown	5676800	5004000	4885500	3116800	3773500	4552800	5711300	4864300	4422500
gene_108145	Unknown		823230	927450
gene_389402	Unknown	1816600	168840	145390		198200		59297
gene_126505	Unknown	1113500		971700
M1SWN3	M. morganii	527430	628020	404070	60340		65475			163980
gene_366270	Unknown	304880	1430700	232750
gene_147039	Unknown				710410	467510	379950			661990
gene_210105	Unknown				823520		992280	561660	1108400
gene_149282	Unknown	1778900	1515100	3552000	3362500	3377600	2924400	2962000	3086900	3564400
gene_12098	Unknown	2211400
gene_269678	Unknown				615460		1275300		41777	2033600
Q9I3G0	P. aeruginosa		64646	105920	399770	530600	494620	1369400	1485700	1392800
gene_99514	Unknown	232440	848420	559020	202120			848200	269250	262470
gene_296912	Unknown	1708100				61169			144660
Q9I5A7	P. aeruginosa			144560	382200	378020		1195400	1222200	1367200
M1SHW4	M. morganii	539210	439480	493640
gene_100626	Unknown					826980	977950		470570	1567300
gene_47020	Unknown	4908500	1749600	1756900	7177300	2807300	3645800	3752900	3845500	3487000
gene_73431	Unknown					1476300	107010	151860	135770	128670
Q839H1	E. faecalis					765670	675510	238840		173190
C4IIZ5	C. butyricum				441620	597970	423860		260100
gene_124010	Unknown			1783400
P09591	P. aeruginosa	623860000	615880000	611130000	729450000	727000000	707560000	831400000	812890000	808930000
gene_99083	Unknown	30799	51904		258460	521540	585810	215820		263620
gene_40005	Unknown	8367500	10035000	12825000	12185000	13546000	14337000	8428500	8679800	7852700
gene_84974	Unknown	731300	3166400	691600	894960	9930700		618810	392250	518060
M1SJ48	M. morganii	381810	487850	392950	98715			234970
gene_242420;gene_252454	Unknown			276450	430530	359420		310890		3589600
gene_108465	Unknown	6078500	2228900	4859300	1797200	2189300	1115200	1794200	2184500	2001800
gene_409663	Unknown					519950	587370	794450	760070	810570
gene_107451	Unknown	1332000	1108000	1473200	822940	94509	625600	196340		24735
gene_392669	Unknown	92020		326010	829320	1139700	843110	1262100	2182100	287610
A0A263VZA6	E. asburiae	417720		993720
gene_458064	Unknown				600520	728770		523470	793480
gene_456463	Unknown	2773800	2071200	2494500	743790	502440		329320	397880	755360
gene_61411	Unknown	26724000	26529000	24588000	30789000	30537000	29564000	10219000	28676000	31032000
gene_268419	Unknown				515620		757890		504940
gene_74824	Unknown					370170	331610	361960	460900	493720
gene_390240	Unknown	113120			315870	632920			500110
gene_361575	Unknown				333600	389730	80092	292060	261990	285180
gene_9679	Unknown			1205400
J7SKP1	M. morganii	358030	229830	239790
gene_455572	Unknown					891260	132260			163090
J7TQ04	M. morganii	188710	289280	272230	63296	23158			54374
gene_248158	Unknown			52422	771200	107280		1094100	500800
gene_362812	Unknown	202270	277770	351120
gene_255902;A0A145A1V8	Unknown;E. asburiae	143370	2748100	164210	719650	153490	211530	145620		200910
gene_87659	Unknown					346710	525300			868130
gene_149718	Unknown	21905	52319	28372	83723	162850	623430	75105		169230
gene_99589	Unknown				362740	472820				153190
gene_90394	Unknown		46412			489990	303370	417550		239760
gene_437326	Unknown		343780		1823900			1263900	1283100	609530
Q834V5	E. faecalis		63580		345970	306430		143570	194700
gene_216304	Unknown		990600
gene_268979	Unknown			976700
M1S9L8	M. morganii	595420		319250
gene_173669	Unknown				250500	298810	298060	327890
gene_190970	Unknown	2339200	1342200	1054300	2397000	2232100	2151400	2703600	856660	923230
gene_149058	Unknown	364530	476540
Q9HW49	P. aeruginosa	26407		40010	183370	181150	232290	357460	476620	557740
gene_151149	Unknown	1526400	1247100	67160	130050	93849	269920		332710
gene_254982	Unknown			81074		669380			531420
gene_181950	Unknown		839790
gene_425502	Unknown	4130400		3758800	498290		516670			4240300
gene_36837	Unknown					732320			580510	858280
gene_208642	Unknown	9359000	8109300	9707100	9613800	6871400	6515900	6811200	6327600	6998700
gene_71775	Unknown	4014700	3264600	3757200	5878700	3948200	3383800	5912300	4882100	4376000
Q9HYL2	P. aeruginosa	130210			335990	105240		898780	953300	836770
gene_72956	Unknown		734440
gene_258379	Unknown				71630	268330	206300	197330	89570	278220
gene_151763	Unknown			566410	48474			106100		217550
J7SJU4	M. morganii		271670	341000
gene_257218	Unknown	270660		306820
gene_66693	Unknown					563510		758110	736970	494660
gene_109028	Unknown						555100		204490
gene_158192	Unknown	17773			313590		214270	120940	272100	322680
[truncated: 8,776 more rows]

## Sheet: MaxQuant protein
protein	organism	Qiao-FB1-DDA-1.raw	Qiao-FB1-DDA-2.raw	Qiao-FB1-DDA-3.raw	Qiao-FB2-DDA-1.raw	Qiao-FB2-DDA-2.raw	Qiao-FB2-DDA-3.raw	Qiao-FB3-DDA-1.raw	Qiao-FB3-DDA-2.raw	Qiao-FB3-DDA-3.raw
A0A094XD57;gene_354154	E. asburiae;Unknown	65532000	50901000	56113000	42921000	42752000
J7TCW1;gene_420567;A0A094XS28	M. morganii;Unknown;E. asburiae		39388000	34621000
J7UAZ4;gene_158194;A0A094YK11	M. morganii;Unknown;E. asburiae	85065000	97238000	88767000				35366000	42040000
A0A0A5MDS5	E. asburiae	59996000	70505000	35530000		18234000	15455000		10840000	9938900
A0A0A5MDV8;gene_32222	E. asburiae;Unknown	22239000	21666000	36400000	13163000	13796000	11596000		12654000	9862400
gene_215927;A0A0A5MGG5	Unknown;E. asburiae	55219000		45391000	18968000		18734000
A0A0A5PEK8;J7U3B2;gene_47742	E. asburiae;M. morganii;Unknown	35519000	37415000	44327000	15917000	9049000		9775200	9307800
A0A0D9GYE1	E. asburiae	57562000	49169000	53483000	27553000		24821000
A0A0D9H2Z7	E. asburiae	51311000	54912000	47857000	23660000	21518000	24038000
A0A0D9H4R5;gene_47740;gene_463662	E. asburiae;Unknown;Unknown	30108000	32417000	16754000	11852000			10249000		8166900
A0A0D9H753	E. asburiae	71902000	44896000	69958000	33095000	29868000	28705000		23061000	26061000
A0A0D9HF57	E. asburiae	84817000	74192000	94032000	31059000	27010000	24607000
A0A0D9HLQ7;gene_288320	E. asburiae;Unknown	38792000	23305000	29167000	19105000	15444000	13196000		12994000	10352000
A0A0D9IZC1;gene_65170	E. asburiae;Unknown	63262000	73945000	54163000	21501000	19365000	21945000	25010000	25998000	25909000
A0A0D9J494;gene_407381;gene_299755;gene_223165	E. asburiae;Unknown;Unknown;Unknown	47576000	37548000	39929000				24347000
gene_354162;A0A0F0QMK2;M1RG65;gene_264325	Unknown;E. asburiae;M. morganii;Unknown	116210000	99594000	103580000	46361000	42381000	36063000	42126000	50085000	45147000
A0A0F0QMW6;gene_354144	E. asburiae;Unknown	60987000	59910000	37582000	26603000	26154000		19748000
A0A0F0R8R8;gene_359888	E. asburiae;Unknown	66357000	84840000	79565000	43928000	42871000	45055000	23853000	21690000	24383000
A0A0F0RU71;J7U2E6;gene_354136	E. asburiae;M. morganii;Unknown	272610000	249910000	259530000	92966000	71782000	70004000	82895000	88089000	72351000
gene_354160;A0A0F0RVA0	Unknown;E. asburiae	69731000		77333000			48249000
M1SAM8;gene_354159;A0A0F0U313	M. morganii;Unknown;E. asburiae	77819000	64211000	76019000	25180000	22992000	25777000	33046000	24030000	28930000
gene_298095;A0A0F0URI6	Unknown;E. asburiae	36742000	42986000	45118000	25669000		30917000	26489000		27912000
A0A0F0V2P0;gene_449784	E. asburiae;Unknown	361920000	239280000	297290000	116810000	97268000	95046000	84755000	88129000	78088000
J7TRS4;gene_437922;A0A0F0V707	M. morganii;Unknown;E. asburiae	48889000	58420000	66133000	9825600	11709000	11240000	15227000	17043000
A0A0F0XJX5;gene_407384	E. asburiae;Unknown	97634000	87104000	106210000	50158000	57007000	73398000		30428000	26404000
A0A0F1CXM8;gene_354156	E. asburiae;Unknown	156770000	130660000	195980000	55692000	67162000	62620000	33766000	44043000	38337000
A0A0F1D189;gene_294675;gene_286434	E. asburiae;Unknown;Unknown	20218000	23935000					7216600	5812200	6871800
A0A0F1D6Q5	E. asburiae	229450000	201810000	224200000	111480000	99013000	112350000	73154000	66496000	75984000
A0A0F1D971;gene_156047;gene_162477;gene_267957;gene_166881;gene_162401;gene_254245;gene_457331;gene_300152;gene_51761;gene_141059;gene_393766;gene_50951;gene_205202;Q9I5A5	E. asburiae;Unknown;Unknown;Unknown;Unknown;Unknown;Unknown;Unknown;Unknown;Unknown;Unknown;Unknown;Unknown;Unknown;P. aeruginosa	22729000	12779000	27078000	9208500	8903100	9132100		7088600	4625600
A0A0F1DGL4	E. asburiae	46628000	41031000	44213000
A0A0F1DI83	E. asburiae	97656000	113440000	96254000	33657000	39736000	36800000	19556000		26929000
A0A0F1DK84;gene_367887	E. asburiae;Unknown	82334000	88520000	98048000	30147000	32144000	45863000	21198000	16039000	19013000
A0A0F1DNF6;gene_206848	E. asburiae;Unknown	62063000	31062000	35736000	19538000	19720000			15683000	14669000
A0A0F1DNG1	E. asburiae	172750000	156190000	154500000	55991000	68570000	71504000	60499000	50313000	62864000
A0A0F1J248;gene_88337	E. asburiae;Unknown	123940000	134210000	110220000	39706000	39894000	36581000	24330000	33611000	26793000
A0A0F1R6B4;gene_354142;gene_273422;gene_369581	E. asburiae;Unknown;Unknown;Unknown	66434000	77623000	62068000	36096000	28886000	38030000	26090000	23824000	33861000
A0A0F1R6C4	E. asburiae	43536000	46287000	30147000	13411000	13301000	12911000
A0A0F1R797;J7U2D1;gene_354153;gene_243623;gene_160929	E. asburiae;M. morganii;Unknown;Unknown;Unknown	144940000	157380000	196960000	60042000	69651000	58297000	57406000		52230000
A0A0F1R842	E. asburiae	229740000	278440000	246760000	127620000	129590000	127200000	117970000	120280000	109700000
A0A0F1RYR4	E. asburiae	291900000	351190000	262490000	141240000	172680000	159360000	96425000	95481000	108530000
gene_171903;A0A0F1WXR3	Unknown;E. asburiae	44284000	58772000	48904000		34450000
A0A0F1XSK9	E. asburiae	208040000	222290000	230620000	94795000	98651000	92467000	91779000	107670000	80130000
A0A0F1YNE9;gene_354137;gene_403625	E. asburiae;Unknown;Unknown	50479000	93156000	52489000	32856000	34612000	30201000			25736000
A0A0F3WVF7;gene_407383	E. asburiae;Unknown	88463000	83125000	91481000	34995000
A0A0F3WZ40;gene_407382	E. asburiae;Unknown	622920000	732520000	611250000	293130000	269890000	228760000	386610000	262380000	258510000
A0A0F3XR25;gene_413160;gene_247884;gene_380159	E. asburiae;Unknown;Unknown;Unknown	657170000	682290000	631970000	216470000	242150000	237470000	215480000	191180000	189120000
A0A0F3ZR15;gene_206851;gene_333893	E. asburiae;Unknown;Unknown	75198000	75874000	67058000	18893000	22236000	20471000	13004000	11104000
A0A0H0ANI9;gene_420554	E. asburiae;Unknown	24299000	27802000	24044000	13861000	11537000	11352000	8184000		8875300
A0A0H0AQY8;gene_7142	E. asburiae;Unknown	360270000	311190000	321690000	142230000	130950000	165630000	87842000	97124000	94266000
gene_354151;M1SQC5;A0A0J0GFE3	Unknown;M. morganii;E. asburiae	127250000	136860000	94097000	34584000	33544000	37172000	38191000	34060000	19791000
gene_407385;A0A0J0L4L1	Unknown;E. asburiae	23989000	24761000				22719000
A0A0M1G205	E. asburiae	119410000	125390000	114880000
A0A143HW10	E. asburiae	382550000	432640000	406160000	171190000	173390000	171910000	95324000	88452000	92244000
A0A1B0GX38	E. asburiae	35518000	45366000	41372000	22196000	18586000	22969000	7647700	8369300	9486800
A0A1D3BB28;gene_298094;gene_291634	E. asburiae;Unknown;Unknown	76496000	69402000	88829000	25676000	25399000	29096000	18505000	14263000	16508000
A0A263VJM4	E. asburiae	323860000	416510000	372360000	243240000	218100000	93209000	97019000	103950000	121530000
A0A263VNI9;gene_409760;Q9I5Y4	E. asburiae;Unknown;P. aeruginosa	198390000	218020000	213740000	91936000	92768000	99286000	52314000	40323000	47224000
A0A263VP41;A0A0G3PGC9;gene_79968;gene_420073;gene_237547;gene_140137;gene_270461;gene_40347	E. asburiae;E. asburiae;Unknown;Unknown;Unknown;Unknown;Unknown;Unknown	624590000	629100000	632160000	281280000	287740000	289790000	145620000	124690000	146440000
A0A263VQM8;gene_100541	E. asburiae;Unknown	16955000	14593000	14199000	10506000	10085000	12036000
A0A263VQY5	E. asburiae	70939000	78837000	62813000	29622000	26477000	23382000	24112000	21600000	17626000
A0A263VRW7;gene_158205	E. asburiae;Unknown	18126000	15578000	23032000			11373000
A0A263VSP4;gene_377296	E. asburiae;Unknown	149940000	127030000	141110000	62020000	45413000	60657000	23397000	24924000	21292000
A0A263VUV2	E. asburiae	31813000		24742000		19217000	18809000
A0A263VV06	E. asburiae	36422000	44498000	41913000		10156000	14207000
A0A263VV22;gene_140722	E. asburiae;Unknown	143750000	160220000	171290000	64674000	70111000	79272000	38950000	39234000	44145000
A0A263VWG1;gene_218543;gene_418124;gene_330405;gene_232528;gene_136844	E. asburiae;Unknown;Unknown;Unknown;Unknown;Unknown	24524000	37175000	30896000	10599000		8856600		7380400	9155400
A0A263VWX8	E. asburiae	15735000	28646000	18299000				7907000
A0A263VYK2;gene_310895	E. asburiae;Unknown	37435000	34933000	34696000	36488000	37421000	37474000	39432000	42040000	39498000
A0A263VYK6;gene_210735	E. asburiae;Unknown	40312000	30993000	29309000	17802000	15304000	17623000	12891000
A0A376FES9;gene_199014	E. asburiae;Unknown	129960000	132210000	199570000	73429000	62612000	52268000	23978000	31157000	27140000
C4IBE4	C. butyricum	18149000	20256000		33660000	77201000	62882000
C4IBX1	C. butyricum	16819000	17483000	27217000	55444000	66819000	76823000	9166900	8768600	9543600
C4IBX3	C. butyricum		36968000	37285000	110210000	118690000	132650000			27649000
C4IC75;gene_101768	C. butyricum;Unknown	18818000	24124000	20313000	85193000	78695000	90904000	12004000		11668000
C4IC76;C4IDX2	C. butyricum	22702000	29688000	23958000	123050000	130360000	114290000	17059000	14963000	19768000
C4IC77	C. butyricum	45279000	47495000	45908000	84301000	129280000	75601000
C4ICB7;gene_380263;gene_410897;gene_88375;gene_254307;gene_306911	C. butyricum;Unknown;Unknown;Unknown;Unknown;Unknown	330060000	383920000	359670000	747180000	716910000	697010000	308250000	266860000	310950000
C4ICX1	C. butyricum	11836000	12131000	11692000	28499000	18148000	17565000	16061000	12451000
C4ICX2	C. butyricum	12644000	11595000	12239000	59489000	46090000	48088000	10905000	8532000	7667600
C4ICZ5	C. butyricum	11679000	9593400	13538000	48515000	41469000	54814000	8681300		8910500
C4ICZ6	C. butyricum	17206000	17470000	16768000	82326000	80555000	71149000	8210100	7627100	9239200
C4ID66;C4ID67	C. butyricum	17666000	15647000	21544000	46758000		26949000
C4IDD1;Q837A5;gene_316950;gene_153573;A0A263VKJ6;Q5FI07;G1UB53	C. butyricum;E. faecalis;Unknown;Unknown;E. asburiae;L. acidophilus;L. acidophilus	48785000		49001000	95958000	81780000	66930000	54266000	43920000	44865000
C4IDE0;gene_407213;gene_114471	C. butyricum;Unknown;Unknown	121350000	93069000	118060000	159630000	150680000	132770000	109360000	96985000	92174000
C4IDF1	C. butyricum	25308000	19363000	21771000	65986000	30987000	77106000	13778000	13909000	12804000
C4IDG2;gene_447625;gene_261814;gene_47024	C. butyricum;Unknown;Unknown;Unknown	11403000	11762000	11798000	39508000	38074000	41497000			7502000
C4IDS2	C. butyricum	75428000	69662000	81719000	217470000	214670000	218100000	41112000	44338000	47609000
C4IDZ1	C. butyricum	21940000		21133000	53487000	48029000	50004000
C4IDZ2	C. butyricum				39050000		40814000
C4IDZ3;gene_80675	C. butyricum;Unknown	85533000	131930000	111750000	341550000	289810000	312880000	52178000	44155000	67422000
C4IDZ4	C. butyricum	447850000	470460000	424960000	1182700000	1208800000	1157400000	215830000	201580000	214300000
C4IE73	C. butyricum	16468000	17198000		63166000	47948000	49522000
C4IEB1;gene_66320;gene_39645	C. butyricum;Unknown;Unknown		5460100	5675900	28328000	25429000	19171000
C4IEB6;gene_42545;gene_102236;gene_15698;gene_283199;gene_156923;gene_273906;gene_58453;gene_22122;gene_169839;gene_467186;gene_358988;gene_99550;gene_217592;gene_463910;gene_381984;gene_81023;gene_104088;gene_211441;gene_150518;gene_356874	C. butyricum;Unknown;Unknown;Unknown;Unknown;Unknown;Unknown;Unknown;Unknown;Unknown;Unknown;Unknown;Unknown;Unknown;Unknown;Unknown;Unknown;Unknown;Unknown;Unknown;Unknown	55383000	51823000	62303000	121190000	103470000	72597000	42849000	33155000	47420000
C4IED4	C. butyricum	116070000	106950000	114220000	333590000	296760000	289510000	54702000	56408000	61315000
C4IEE4	C. butyricum	11515000	11708000		16251000	29833000	15250000
C4IEL9;gene_113415;gene_302676	C. butyricum;Unknown;Unknown	5662000			18214000
C4IEM5	C. butyricum	76773000	82365000	81856000	258460000	234150000	233850000	49614000	49279000	43228000
C4IEM6	C. butyricum	88258000	82493000	87600000	231190000	237890000	236080000	45656000	39938000	47350000
C4IEM7	C. butyricum	64082000	113040000	63743000	233100000	258020000	291940000	33804000	30998000	35269000
C4IEM8	C. butyricum	50802000	60767000	40845000	151910000	168030000	146370000	24714000	16500000	24709000
C4IEY4;gene_35772;gene_344160;gene_433375;gene_97174;gene_467310;gene_374794;gene_198909;gene_40396;gene_368201;gene_261657;gene_394890;gene_131650;gene_66902;gene_387716;gene_111782	C. butyricum;Unknown;Unknown;Unknown;Unknown;Unknown;Unknown;Unknown;Unknown;Unknown;Unknown;Unknown;Unknown;Unknown;Unknown;Unknown	28969000	28340000	26594000	34865000	40213000	34147000	37423000	36549000	28283000
C4IEZ9;gene_136859	C. butyricum;Unknown	14453000	11729000	13722000	56609000	66215000	56347000	10729000	7656500
C4IF00	C. butyricum				31714000	27272000	30091000
C4IF07	C. butyricum	30015000			45392000	71930000	56451000
C4IF19	C. butyricum	51874000	63098000	49614000	176870000	175350000	200430000	31584000		31554000
C4IF20	C. butyricum	56477000	100960000	95675000	239580000	291960000	301600000	35037000	35794000	38559000
C4IF26	C. butyricum	19226000	15768000	13798000	54069000	77050000	67049000	11292000	8292500	13238000
C4IF27	C. butyricum	76428000	68483000	80420000	222250000	229060000	191530000	42048000	42955000	40074000
C4IF28;gene_59059	C. butyricum;Unknown	58245000	58296000	57067000	78950000	126860000	88177000	55909000	54035000	47682000
C4IF29;gene_263951;gene_71993	C. butyricum;Unknown;Unknown	72324000	61836000	75488000	177610000	173750000	169510000	40087000	32001000	34750000
C4IF38	C. butyricum	221260000	229160000	302520000	514820000	471500000	404380000	211960000	288620000	212080000
C4IF40	C. butyricum	53304000	50763000	52584000	122150000	143230000	129670000	26222000	22488000	23062000
C4IF41	C. butyricum	65348000	75719000	60380000	169980000	188930000	181230000	27804000	31081000	25312000
C4IF43	C. butyricum	157780000	162190000	158560000	417810000	374560000	441380000	112730000	99147000	120650000
C4IF45	C. butyricum	69055000	64626000	66514000	124860000	332930000	396550000	47371000	50443000	50972000
C4IF49;gene_457265	C. butyricum;Unknown	73303000	93209000	100620000	212670000	228630000	262930000	40332000	41875000	38655000
C4IF50;gene_336576;gene_4435	C. butyricum;Unknown;Unknown	21423000	23622000	24108000	54563000	29194000	36618000
C4IF51	C. butyricum	26454000			54663000	52630000	85576000			24013000
C4IF52;gene_163289;gene_219379;gene_425905;gene_192943;gene_450009;gene_307232;gene_74847;gene_403639	C. butyricum;Unknown;Unknown;Unknown;Unknown;Unknown;Unknown;Unknown;Unknown	64966000	64364000	63321000	207520000	187750000	195130000	35751000	38923000	32606000
C4IF54	C. butyricum	91563000	93588000	64338000	278540000	298800000	279870000	32853000	40251000	39038000
C4IF55	C. butyricum	72207000	77295000	73065000	247560000	240650000	242270000	55989000	53779000	51068000
C4IF56	C. butyricum	58415000	74425000	76601000	128770000	173100000	172660000	27138000	23117000	25159000
C4IF57	C. butyricum	5335400000	5349700000	5470500000	14244000000	13356000000	13231000000	3204800000	3046900000	3213000000
C4IF58	C. butyricum	70445000	75005000	79161000	186250000	193580000	215730000	47740000	38769000	37390000
C4IF59	C. butyricum			71875000	191440000	175090000	206490000	39643000	47594000	43934000
C4IF60	C. butyricum	31709000	35052000	47327000	77761000	191780000	87289000	21542000	12672000	17348000
C4IF63	C. butyricum	26017000	28327000	27128000	44460000	42044000	77476000
C4IF64	C. butyricum		21940000	21470000	89617000	41022000	64827000			6990700
C4IF65	C. butyricum	82805000	57883000	82117000	209120000	192280000	178550000	29004000	26025000	27049000
C4IF66	C. butyricum	18586000	19951000	20898000	87088000	41384000	104220000			11439000
C4IFM2	C. butyricum	22876000	24877000	17766000	74861000	87165000	69956000	11850000	14272000	11120000
C4IG33	C. butyricum	21628000	18072000	18043000	72374000	69633000	78946000	20472000	20525000	11659000
C4IHC7;C4IHA2	C. butyricum	9488300			20276000	18216000	14273000			8480000
C4IHD6	C. butyricum	6430500	8568900	8803500	25021000	24832000	24640000
C4IHJ9	C. butyricum				20881000	28125000	18876000
C4IHV7	C. butyricum	16129000	24839000	25637000	59202000	67222000	86153000	16891000	15871000
C4IIK9	C. butyricum	224340000	119400000	140400000	223420000	150060000	165880000	108520000		109540000
C4IIX5	C. butyricum	18640000	21033000	20305000	95309000	110330000	118240000	12767000	11390000	11244000
C4IJ12;gene_446087;gene_36;gene_121601;gene_233159	C. butyricum;Unknown;Unknown;Unknown;Unknown		7120000	9810000	28193000	22717000	22835000
C4IJ90;gene_30865	C. butyricum;Unknown	11003000	12835000	10096000	44562000	47252000	45450000	8682600		8711400
C4IJB3	C. butyricum	44233000	42485000	56458000	148070000	119420000	112330000	54054000	40192000	47953000
C4IJB9;gene_185770	C. butyricum;Unknown	8019800	6140300	9804600	33293000	34294000	26993000	7039100	6389300	6775300
C4IJD3	C. butyricum	60088000	57484000	47419000	178760000	191960000	162050000	30260000	22918000	22571000
C4IJD4	C. butyricum	54452000	72037000	50677000	174170000	242330000	220360000	33399000	22451000	24638000
C4IJE1	C. butyricum	99317000	117420000	101030000	231820000	242940000	228390000	54338000	53540000	51818000
C4IJF6;gene_362805;gene_356035;gene_5417;gene_207417;gene_141058;gene_272436;gene_299609;gene_244878	C. butyricum;Unknown;Unknown;Unknown;Unknown;Unknown;Unknown;Unknown;Unknown	8685300	10144000	16203000	48170000	24596000	34583000
C4IJM9	C. butyricum	12568000	10502000		18526000	18050000	15870000
C4IK85;gene_305405	C. butyricum;Unknown	130990000	131690000	98671000	301410000	351340000	299250000	101290000	81142000	95425000
C4IK86	C. butyricum				274720000	381930000	282630000			225050000
C4IKE7	C. butyricum					10789000	19207000
C4IKF2	C. butyricum				20676000	17123000	18542000
C4IKG8	C. butyricum		8785300	10382000	47908000	46077000	44786000	4837800	4956900
C4IKH1;C4IKH8	C. butyricum	39828000	17598000	21350000	79676000	81975000	71434000	14783000	13624000	14414000
C4IKH2	C. butyricum				35222000	41971000
C4IKH5	C. butyricum		14400000	9742200	36925000	31223000	29498000
C4IKK9	C. butyricum	86553000	83382000	82574000	265750000	424710000	388450000	52372000	47046000	47921000
C4IKL0	C. butyricum	23971000	21922000		35198000	48184000	31059000
C4IKN6	C. butyricum	28561000	31729000	28795000	101050000	52510000	53780000	21178000
C4IKZ4	C. butyricum	11958000	8774000		30294000	32933000	19835000	9394800
C4IL66	C. butyricum					66428000	71890000
C4IL90	C. butyricum	6661900		6159700	11139000	15392000	12661000	3600300
C4IMB6	C. butyricum	24516000	29057000	26122000	44614000	42037000	121800000	19074000	19818000	18899000
C4IME2	C. butyricum				17584000	16508000	15568000
C4IMP0	C. butyricum	8743500	9992600	7946300	57291000	50737000	61832000	8853400	5681500	5793800
C4IMS8	C. butyricum		48107000	41404000	184010000	177490000	80914000	31541000	28876000	25344000
C4IN13	C. butyricum				9679700	9639700	6330400
G3XD11	P. aeruginosa	9607400	8834900	11574000	21388000	16061000	16415000	66403000	58420000	58877000
G3XD89	P. aeruginosa							66168000		57186000
G3XDA5	P. aeruginosa							10519000		12769000
gene_100126;gene_342061;gene_164157;gene_202569;gene_268008;gene_418281;gene_21002;gene_170117;gene_231857;gene_156013;gene_157020;gene_137863;gene_427179;gene_197650;gene_58491;gene_82015;gene_399610;gene_53699;gene_301331	Unknown	29395000	30992000	29744000	36815000	37673000	31301000	31852000	32859000	29763000
gene_100129;gene_405621;gene_124369;gene_335922;gene_427184	Unknown	96742000	113050000	112860000	116980000	88535000	118200000		97462000	122960000
gene_100132;gene_427055;gene_158026;gene_440659;gene_346976;gene_284625;gene_19226;gene_330302;gene_147367	Unknown	10230000	10315000	11557000	10306000	11831000	10223000	7622800	10740000	9466300
gene_100143	Unknown	202470000	197530000	210750000	182160000	200710000	188800000	192070000	191610000	213620000
gene_100144;gene_366528;gene_154653;gene_4297	Unknown	123600000	120890000	134580000	128110000	124870000	118610000	120110000	134500000	125260000
gene_100161;gene_161521;gene_64034;gene_464330;gene_459358;gene_267995;gene_115251;gene_12398	Unknown	36305000	38066000	39095000	40536000		12893000	19961000	34020000	27002000
gene_100163	Unknown	96372000	89422000	98001000	96719000	103430000	94562000	98242000	103750000	106640000
gene_100165;gene_366164;gene_60564	Unknown	35164000	39846000	46569000	45328000	30737000	44048000	35845000	41093000	36001000
gene_100626;gene_161150;gene_358546;gene_316229;gene_352;gene_105677	Unknown	30548000	30104000	33771000	35257000	34124000	37970000	33146000	38473000	38696000
gene_100897	Unknown	22569000	27075000	27552000	25301000	26619000	23323000		24040000
gene_101047	Unknown	37325000	42945000	38188000	38190000	33413000	40679000	34748000	45198000	32525000
gene_101196;gene_327610;gene_370630	Unknown	39799000	37271000	29222000	40490000	36673000	42839000	38887000	33917000	40163000
gene_101208	Unknown	54888000			31299000	78764000	90329000	86935000		85033000
gene_101236;gene_74541;gene_168273;gene_185633;gene_314579;gene_112109	Unknown	43457000	44635000				46896000	46027000	44176000	45328000
gene_101318;gene_376918	Unknown	37267000	42354000	31805000	42458000			33263000	42314000	37229000
gene_101437	Unknown					37047000	13020000	37883000
gene_101607;gene_450049;gene_52820;gene_255629;gene_146802;gene_108053;gene_256503;gene_106839	Unknown	8427600000	8246400000	8665100000	8513200000	8042500000	8204900000	8247700000	8852000000	8452600000
gene_101744	Unknown				16104000	14684000	14468000			18690000
gene_101745	Unknown	18828000	14869000		17876000	18023000	19911000	16511000	18487000	17494000
gene_101747	Unknown	82117000	69197000	65507000	67849000	64945000	64864000	66341000	78548000	67929000
gene_101784	Unknown	41262000	46086000	44916000	49319000	44633000	42032000	40057000	41196000	43270000
gene_101797	Unknown	18099000		14958000	15583000	17784000	15992000	18968000	17259000	16731000
gene_101806	Unknown	19471000	17231000		21159000		16432000	21001000		18106000
gene_101814	Unknown	22555000	17702000	21083000	24045000	22335000	18145000	25435000	23860000	24166000
gene_101820	Unknown	205350000	198310000	208630000	232090000	229810000	201690000	209990000	222220000	201560000
gene_101822	Unknown	22203000	22817000		21178000	22122000	25069000	22960000	30176000	22161000
gene_101980;gene_59460;gene_76369	Unknown	69217000	35197000		47215000	47800000	47866000	36828000		28420000
gene_102314;gene_62711;gene_28005;gene_189626	Unknown	21623000	27505000	16704000	25162000	23136000	26556000	26372000	34512000	29010000
gene_102402;gene_462667;gene_186581;gene_95085	Unknown	440640000	436530000	480750000	500250000	446610000	456250000	495590000	549780000	489740000
gene_102427;gene_392570;gene_159511;gene_92283;gene_370350;gene_331319;gene_12207;gene_174253;gene_288108;gene_344080;gene_126033;gene_238335	Unknown	73105000	65787000	65952000	53089000	65009000	66388000	77206000	55917000	74419000
gene_102428;gene_234340	Unknown	467880000	522510000	493280000	464940000	520720000	529760000	473030000	498100000	473110000
gene_102650;gene_71764;gene_378202;gene_111318;gene_463865	Unknown	82301000	85683000	106920000	79046000	97851000	86102000	87293000	81319000	93819000
gene_71760;gene_102654	Unknown	595480000	506840000	536880000	542530000	583230000	546740000	511430000	535360000	579930000
gene_102962;gene_300143;gene_261024;gene_96411;gene_7219;gene_370184;gene_403838;gene_395867;gene_30917;gene_447615;C4IJB2;gene_228661;gene_22135	Unknown;Unknown;Unknown;Unknown;Unknown;Unknown;Unknown;Unknown;Unknown;Unknown;C. butyricum;Unknown;Unknown	53475000		57357000	59229000	49571000	51784000	54543000	55170000	58249000
gene_103039;gene_105087;gene_333999	Unknown	1117000000	950180000	878880000	1138400000	1225000000	1088500000	1037500000	1127400000	1035500000
gene_103040;gene_24317;gene_61653;gene_393431;gene_165693;gene_214304;gene_374068;gene_393153;gene_256779;gene_74265;gene_140742;gene_190645;gene_111216;gene_220705;gene_129817;gene_284562;gene_87960	Unknown	82893000	78847000	83927000	79578000		94687000	80567000	94571000
gene_103067;gene_244762	Unknown	17292000	17202000	17914000		14499000	18095000	16657000	29901000	29268000
gene_235772;gene_215249;gene_25038;gene_358398;gene_103090;gene_340063;gene_379985;gene_279544;gene_113387;gene_69917;gene_128802;gene_32198	Unknown					29616000	21226000
gene_103228	Unknown	178320000	183410000	185740000	161150000	167640000	178800000	155330000	157860000	160470000
gene_103457	Unknown	178170000	104010000	206770000	137230000	140170000	121840000	131480000	168060000	124800000
gene_103707;gene_106528	Unknown	356740000	405870000	520230000	421790000	414920000	391530000	366010000	420070000	356680000
gene_103708;gene_39952	Unknown	62618000	54014000	43884000	70118000	70772000	57372000	66739000	84172000	64278000
gene_103709	Unknown	92779000	100850000	94516000	83702000	90177000	97949000	97451000	76984000	97126000
gene_103710;gene_158470;gene_379230	Unknown	686920000	734620000	733820000	684210000	711660000	645320000	655200000	768700000	722440000
gene_103885	Unknown	19811000	18344000	22092000	15461000	22257000	12614000	13259000	18542000	18530000
gene_10392	Unknown	11748000						13576000	10880000	8778800
gene_10393	Unknown	23624000	21307000	19133000	22597000	22486000	24760000	25720000	26237000	23316000
gene_10394;gene_267095;gene_222083;gene_138332;gene_204616;gene_109226;gene_2760;gene_255039;gene_284651;gene_162438	Unknown	23346000	24480000	25735000	23176000	22388000	23708000	25584000	23180000	22716000
gene_103941;gene_353526;gene_159723;gene_141509	Unknown	146730000	164210000	151460000	188230000	164680000	162760000	147230000	176340000	126610000
gene_10395;gene_189903;gene_162437;gene_288230	Unknown	43950000	53824000	48913000	49120000	49895000	45022000	44932000	48959000	48761000
gene_70557;gene_424042;gene_224762;gene_141656;gene_103998;gene_351233;gene_23621	Unknown	19686000	22198000	21864000	24243000		22567000
gene_110582;gene_104336;gene_51299;gene_200259	Unknown	20589000	18125000	20999000	18836000	21900000	18475000	17576000	20641000	12444000
gene_104419;gene_445280;gene_155646;gene_376867	Unknown	40549000	46834000	35424000	41841000	49286000	43102000	44741000	38618000	48069000
gene_105181;gene_151565	Unknown						45945000		42989000
gene_10539	Unknown	72601000	81596000	64445000	82113000	61397000	82965000	77203000	77630000	75553000
gene_105647;gene_220726;gene_51279	Unknown	264740000	239380000	268750000	261600000	195670000	254520000	261830000	253500000	288180000
gene_105794	Unknown		16008000	17385000	19820000	20562000	18962000	21883000	21115000	21957000
gene_253924;gene_105847;gene_159618;gene_203045	Unknown	54482000	59955000	45298000	53349000	57840000	71181000	55584000		54822000
gene_428461;gene_10596;gene_450430;gene_25540;gene_59952	Unknown	20356000	19945000			19519000	24379000	21910000	23297000	24304000
gene_105960	Unknown	188460000	197630000	208350000	221670000	230300000	257640000	254810000	226110000	248930000
gene_276793;gene_106093;gene_61314;gene_110431;gene_389538	Unknown	77970000	83533000	82361000			92619000			10101000
gene_106206;gene_172724	Unknown	110710000	122930000	117580000	106280000	112490000	125260000	106950000	114260000	111010000
gene_116232;gene_106308	Unknown						27036000			30515000
gene_106399	Unknown	37546000	28296000	38505000	30700000		31853000	28812000	38767000	40625000
gene_106402;gene_384717;gene_420192	Unknown	159160000	159630000	175510000	164710000	156310000	164160000	134840000	163340000	140140000
gene_106417;gene_374979;gene_19676;gene_226540;gene_241503;gene_105149;gene_406319;gene_365290;gene_100929;gene_179333;gene_322427;gene_101730;C4IDX3	Unknown;Unknown;Unknown;Unknown;Unknown;Unknown;Unknown;Unknown;Unknown;Unknown;Unknown;Unknown;C. butyricum	26011000						34961000
gene_106442;gene_275867;gene_433915;gene_187724	Unknown	62087000	55840000	74082000	68955000	71639000	66812000	64219000	68087000	66556000
gene_127785;gene_106466;gene_8889;gene_403343;gene_345178;gene_104778;C4IDD6;gene_349611;gene_200483;gene_12232;gene_387795;gene_86734;gene_165153;gene_408036;gene_404895;gene_31688;gene_89869;gene_115464;P52329;gene_284470;gene_207759;gene_162652;gene_137481;gene_465533;gene_409955;gene_423292;gene_47841;gene_422317;gene_340366;Q5FJU2;gene_419525;gene_26253;gene_216963;gene_126590;gene_345829	Unknown;Unknown;Unknown;Unknown;Unknown;Unknown;C. butyricum;Unknown;Unknown;Unknown;Unknown;Unknown;Unknown;Unknown;Unknown;Unknown;Unknown;Unknown;E. faecalis;Unknown;Unknown;Unknown;Unknown;Unknown;Unknown;Unknown;Unknown;Unknown;Unknown;L. acidophilus;Unknown;Unknown;Unknown;Unknown;Unknown	84528000	77448000	77807000	114600000	111340000	112760000	104630000	99184000	98481000
gene_106621	Unknown	95875000	88200000	79979000	82435000	78558000	73627000	79885000		80016000
gene_106747;gene_9586;gene_66443;gene_54678;gene_408313;gene_79626;gene_134486;gene_232025;gene_17535;gene_44088;gene_326800	Unknown	234010000	241030000	218220000	247500000	238260000	247690000	232340000	224440000	201400000
gene_106772;gene_378269;gene_229136;gene_309084	Unknown	25256000	38791000	33044000	38399000	37658000	40499000	36060000	33022000	33306000
gene_106775	Unknown	105150000	105340000	62050000	71600000	82070000	102620000	70503000	97419000	82736000
gene_106849;gene_78153	Unknown	30066000	26678000	30023000	31339000		26807000	30783000	30396000	29974000
gene_106870;gene_359472;gene_58926	Unknown	217480000	246990000	230000000	237480000	247360000	215150000	238090000	249540000	228540000
gene_119608;gene_54605;gene_106965;gene_99163;gene_391759;gene_201623;gene_14933;gene_64733;gene_144235;gene_158084;gene_85548;gene_303804;gene_21452;gene_428988;gene_6439;gene_2403;gene_393494;gene_396156	Unknown	50907000	45455000	58763000	64216000	54776000	45821000	43055000	47815000	42943000
gene_249973;gene_20617;gene_107065;gene_326786	Unknown	100670000	121190000	85291000	105790000					92167000
gene_107216	Unknown	31690000	33481000	28612000	28403000	33048000	34896000	32254000	31714000	29646000
gene_107244;gene_34265;gene_266954;gene_25595;gene_252716	Unknown	46543000	55534000	56327000	50819000	29762000	36255000	41855000	45133000	51316000
gene_107754	Unknown	38151000	35693000	34190000	43445000	41983000	46948000	44864000	44520000	42481000
gene_107755	Unknown	102980000	90645000	91251000	105900000	117670000	115290000	115020000	95051000	105860000
gene_107947;gene_462463;gene_430091	Unknown	617240000	593100000	601990000	594870000	592730000	592960000	592350000	582240000	558590000
gene_107949;gene_138538;gene_168498;gene_80238;gene_298995;gene_379992;gene_260417;gene_293490;gene_450610;gene_97921;gene_400671	Unknown	20968000	23805000	20845000	20939000	19951000	21446000	20426000	21082000	22293000
gene_108020	Unknown			47282000		47290000		39019000	51777000
gene_108021	Unknown	36267000	42605000	36037000	39956000	35024000	35912000	32649000	34917000	38735000
gene_108022;gene_117645;gene_411058;gene_118725;gene_154535;gene_173304	Unknown					9752500			12219000
gene_108023	Unknown	49350000	36436000	53849000	42043000	49166000	42190000	54381000	45133000	42595000
gene_108034	Unknown	12570000		13220000	13203000	11684000	14156000	12034000	11447000	10883000
gene_108082;gene_9788;gene_39602;gene_360815;gene_318008;gene_211457;gene_80971;gene_129387;gene_140213;gene_342389;gene_194220;gene_375313	Unknown		9181300				17984000
gene_108083;gene_340089	Unknown	166320000	187360000	160610000	161140000	172100000	182880000	169780000	170440000	175120000
gene_108208;gene_318046	Unknown	224150000	264190000	230210000	211260000	255230000	246870000	228430000	216110000	246260000
gene_108436;gene_451695;gene_24482;gene_212277;gene_78356	Unknown	47521000	47450000	56284000	54875000	55697000	56152000	58837000	56419000	59957000
gene_108487;gene_225056;gene_5759;gene_37070;gene_427828;gene_124096	Unknown	1146600000	1141900000	1123200000	1229100000	1189700000	1240800000	1205100000	1263000000	1097900000
gene_108489	Unknown	54161000		59972000	78214000	85472000	61239000	86250000	83476000
gene_108623	Unknown	201170000	214270000	192140000	206710000	214680000	210580000	269360000	227460000	203210000
gene_108626;gene_176602	Unknown	28953000	32569000	34467000	27441000	30049000	35248000	30827000	27073000	28689000
gene_108627	Unknown	29585000	30137000	27467000	29569000	28419000	29692000	31511000	31725000	29611000
gene_108631	Unknown		29903000		131350000	204870000	202400000			196460000
gene_108679;gene_78428	Unknown	87236000	87346000	79538000				86155000	78029000	74986000
gene_108720	Unknown	32417000	29989000	38786000	46659000	35500000	33468000	40461000	40069000	35151000
gene_108721	Unknown	117860000	128700000	118710000	121770000	120890000	119220000	129140000		132880000
gene_10881	Unknown	48129000	52513000	50809000		50911000	44374000	39416000	37797000	42322000
gene_89470;gene_325565;gene_108896;gene_454741;gene_12379;gene_300539;gene_264942;gene_124261	Unknown	77630000	92149000	99035000	76784000	70482000	83651000	72377000	78394000	76629000
gene_108897;gene_407472;gene_381020;gene_222628	Unknown		82702000	73258000	86622000	93498000	104780000	87554000		62055000
gene_108898;gene_49050;gene_104003;gene_103733;gene_311821;gene_239002;gene_73217;gene_219873	Unknown	363240000	323710000	348150000	366410000	341780000	321420000	334810000	395120000	404410000
gene_170663;gene_108929;gene_42816;gene_340875	Unknown	21785000	18068000	26866000	20393000	23679000	24727000	19475000	23980000	19781000
gene_108957;gene_66441	Unknown	44602000	42707000	41019000	41718000	48412000	49335000	49615000	53396000	44861000
gene_109026	Unknown	850890000	737390000	713200000	719780000	717140000	740620000	762810000	731470000	691330000
gene_109124;gene_277287;gene_418725;gene_27220;gene_198155;gene_365079;gene_335362;gene_205223;gene_324340;gene_393481;gene_174038;gene_383817;gene_45137;gene_70728;gene_104759;gene_12971;gene_108277;gene_294836;gene_437162;gene_170079;gene_12305;gene_159651;gene_279773	Unknown	81823000	44726000	55539000	51072000	45400000	35195000	34291000	45387000	53493000
gene_109134;gene_390651;gene_300476;gene_180874;gene_313421;gene_11320;gene_138137;gene_277297;gene_329029;gene_86510;gene_466646	Unknown	32929000	38077000	36860000	33067000	32787000	31940000	29306000	29104000	36610000
gene_109137;gene_239396;gene_228260;gene_465414;gene_294350	Unknown	117750000	156810000	147240000	127830000	166000000	121190000	122360000	112580000	129310000
gene_304392;gene_215232;gene_213016;gene_109206;gene_139451;gene_191302;gene_40024	Unknown	164970000	156290000	146730000	146220000	140480000	159360000	178190000	148060000	171420000
gene_109419;gene_155517;gene_260812	Unknown			113600000	90901000	89624000
gene_109473;gene_88139;gene_165927;gene_83160;gene_212152;gene_52431;gene_304664;gene_378459;gene_323117	Unknown	81832000	75130000	82156000	85744000	96627000	90076000	82263000	78223000	82246000
gene_109535;gene_24776;gene_180395;gene_74079;gene_69509;gene_415326;gene_263452	Unknown	100110000	100340000	106500000	93513000	96846000	96124000	89863000	83786000	90411000
gene_109545;gene_167348;gene_21053;gene_367247;gene_403119;gene_119100	Unknown	45725000	48840000	54373000	45002000	57974000	60108000	61255000	47808000	58812000
gene_109548	Unknown	264570000	268560000	296440000	266400000	273650000	284650000	262850000	261950000	281990000
gene_109766	Unknown	216890000	206540000	209430000	224200000	225750000	214680000	223940000	240870000	224930000
gene_109882;gene_188874;gene_46750	Unknown	36113000	31956000	38810000	42752000		37423000	41019000	38263000	33779000
gene_109883	Unknown	39404000	36671000	33477000	31098000	35831000	32669000	39721000	33800000	35629000
gene_109885;gene_427797	Unknown	83835000	64697000	89214000	89615000	72163000	55550000	58555000	84708000	92044000
gene_109887;gene_214363;gene_46744;gene_210547;gene_458597;gene_31011	Unknown	65259000	78494000	76746000	74233000	73410000	80212000	71794000	61281000	63617000
gene_109889;gene_361432;gene_236296;gene_74849	Unknown	61524000	67627000	63890000	62826000	66682000	73168000	69629000	67478000	71634000
gene_109891	Unknown	118820000	83023000	98999000	95952000	106910000	114990000	89157000	118100000	103250000
gene_110014;gene_259327	Unknown	107050000	97408000	114190000	94215000			90420000	107600000	102170000
gene_110566	Unknown	55340000	48436000	50847000					54498000
gene_110569;gene_235967	Unknown	40412000	46274000	46750000	49392000	48891000	56087000	49054000	71658000	52943000
gene_110574;gene_337290	Unknown	20593000	25576000		21557000	20965000	23878000	22960000	23721000	20493000
gene_110689;gene_13495;gene_192477;gene_353970;gene_240910;gene_71614;gene_49747;gene_453363;gene_445118;gene_338908;gene_254421	Unknown	109290000	122290000	113370000	113630000	113020000	125360000	123670000	109750000	123980000
gene_110887	Unknown	34444000	43272000	38708000	32425000	39191000	38071000	36917000	33620000	40023000
gene_110900;gene_58809;gene_400517;gene_111833;gene_386302;gene_153682	Unknown	35908000	44892000	40728000	42884000	35896000	39285000	41055000	37936000	39462000
gene_111031;gene_96964;gene_366382;gene_309128	Unknown	60077000	56987000	53369000	64641000	77403000	56814000	58405000	64987000	68621000
gene_111098	Unknown	17063000	14577000	13783000	14626000	15014000	16409000	16461000	17660000	19673000
gene_111411;gene_288251	Unknown	42146000	42080000	31268000	36435000	47533000	52138000	46190000	49810000	50785000
gene_111715	Unknown		31202000		29598000			33457000
gene_111733	Unknown	32117000	37075000	31541000	38323000	34599000	34208000	31288000	36680000	33491000
gene_111735	Unknown	375820000	468260000	389600000		416530000	316830000	381230000	381380000	377730000
gene_111736;gene_101300	Unknown	286270000	306550000	293450000	246320000	291450000	308580000	271460000	306820000	297620000
gene_111737	Unknown	68149000	87825000	96044000	68416000	64761000	74246000	67818000	71163000	72306000
gene_111750	Unknown	5619700		4127400
gene_111916;gene_87214;gene_86918;gene_213728	Unknown	116880000	128270000	125060000	104790000	114150000	115700000	101370000	95773000	93457000
gene_112049	Unknown	34269000		25292000	33446000	29127000			35547000	22856000
gene_232879;gene_112207;gene_95131;gene_371259;gene_24222;gene_13964;gene_427342;gene_270953;gene_87521	Unknown	49558000	42721000	41249000	43448000			44207000	44701000	44461000
gene_112238;gene_233335;gene_149176;gene_208426;gene_394136;gene_71336;gene_133795;gene_91562;gene_112979	Unknown	43006000	44995000	43453000	34565000	32418000	37408000	37826000	40815000	38850000
gene_67078;gene_135479;gene_112313	Unknown	41256000	48359000	49537000	41439000	46127000	40685000	47201000	46937000	47644000
gene_112631	Unknown	19185000	21477000	24439000	19350000	17452000	26093000	14677000	23955000	14928000
gene_112639;gene_211596;gene_231901;gene_333246;gene_176099;gene_249187;gene_8410;gene_280801;gene_68592;gene_206590;gene_237586;gene_119686;gene_222832;gene_27484	Unknown	476340000	476330000	483800000	394640000	468210000	395770000	456980000	479610000	484070000
gene_112640;gene_46028;gene_223178;gene_399474;gene_158359	Unknown	150270000	121840000	142870000	111600000	114300000	116480000	103190000	108120000	109090000
gene_112663	Unknown	232690000	233070000	217650000	265100000	218090000	215840000	250210000	240380000	260890000
gene_113084;gene_307933;gene_118418	Unknown	27051000	30308000	27449000		23580000	35256000	27272000
gene_113306;gene_445655;gene_196816;gene_5766	Unknown					84658000			72400000
gene_113534	Unknown	62215000	60440000	56485000	57581000	56236000	64685000	61395000	55104000	58009000
gene_113556	Unknown	110020000	107320000	133690000	106500000	110850000	102760000	125400000	103930000	106570000
gene_113592	Unknown	57187000	49339000	71752000	65732000	58432000	54942000	52503000	57294000	57190000
gene_113622	Unknown	33179000	33435000	34455000	31688000	27948000	24588000	37416000	33643000	36905000
gene_113632	Unknown	31757000			30697000	28753000		30047000	28624000
gene_113780	Unknown	201880000	203450000	187780000	240590000	194510000	177150000	197260000	205720000	214480000
gene_113801	Unknown	325120000	334220000	335590000	358510000	290480000	345960000	318440000		336090000
gene_284272;gene_332570;gene_238826;gene_113806;gene_443103;gene_229240;gene_431708;gene_340105;gene_314402;gene_400405;gene_186088;gene_100052;gene_36535;gene_218893;gene_278248	Unknown	54602000	49511000	48205000	59425000	63368000	49079000	69846000	58482000	65688000
gene_113883;gene_20604;gene_425883	Unknown	75047000	46742000	71751000	82773000	68843000	55221000	92072000	84427000	57150000
gene_114032;gene_12646;gene_268188;gene_6960;gene_354832	Unknown	56575000	57358000	53248000	59209000	61897000	63164000	67375000	61323000	66994000
gene_114235	Unknown	51739000	55824000	57739000	46168000	51168000	45336000	49497000	57076000	41950000
gene_114384;gene_117526	Unknown	74100000	85278000	76708000	81849000	71215000	73529000	86762000	68256000	83125000
gene_114562;gene_60818;gene_246192;gene_312467	Unknown	17483000	15317000	15036000		16070000	17005000	16584000	15818000	16374000
gene_114587;gene_92438;gene_362578;gene_366661;gene_215645	Unknown	265740000	293750000	216760000	256350000	242920000	274190000	339000000	286630000	326720000
gene_343316;gene_114704;gene_175220	Unknown	156920000	201770000	192110000	192570000	158170000	141440000	135950000	132760000	125260000
gene_114705;gene_14945;gene_463500	Unknown	181910000	151280000	169990000	190700000	183500000	179590000	189650000	187540000	202190000
gene_114707;gene_73430	Unknown	152480000	149920000	142930000	136060000	146540000	162400000	193100000	125570000	170850000
gene_217660;gene_262814;gene_33997;gene_60897;gene_114917;gene_101343;gene_155779;gene_409996;gene_231161;gene_50680;gene_176483;gene_259646;gene_250965;gene_434425;gene_240421;gene_434950;gene_371918;gene_406873;gene_382240;gene_146678;gene_200992;gene_66270	Unknown	23370000		36590000	30436000	27521000	34673000	31712000	30874000	35995000
gene_115205	Unknown	34772000	38700000	31428000		38274000	31835000	38792000		31811000
gene_115441;gene_299163;gene_71016;gene_155925	Unknown				393390000	270140000		420460000	408400000	368930000
gene_115443	Unknown	41076000	43497000	50825000	49484000	49027000	46577000	45417000	42687000	48059000
gene_115494;gene_115022	Unknown	1349600000	1536700000	1436700000	1628400000	1688300000	1672000000	1674100000	1595600000	1557500000
gene_115518;gene_461027;gene_82719;gene_270474;gene_94112;gene_227639;gene_105348	Unknown	91346000	99344000	96327000	83092000	81600000	82924000	78893000	78671000	82741000
gene_11563	Unknown	213430000	309090000	228800000	266140000	230630000	280050000	282390000	240120000	232690000
gene_115770;gene_72768;gene_249472;gene_162058;gene_127808;gene_193704	Unknown			21689000	20694000		22581000		15839000	32009000
gene_115793	Unknown	82786000	83747000	83968000		82066000	88123000	78593000	82428000	82972000
gene_116399;gene_157119;gene_435569;gene_19294	Unknown	33082000	29063000	35839000	34084000	35691000	32628000	30424000	33857000	35290000
gene_116412	Unknown	46064000	53890000	45991000	58464000	40809000	54590000	55657000		65769000
gene_116930	Unknown		42278000					44312000
gene_117235;gene_16533;gene_100902	Unknown	88676000	126550000	122380000	124920000	112830000	98390000	110280000	123660000	97328000
gene_117236	Unknown	73884000	73228000	76484000	85293000		89356000	83269000	68872000	74870000
gene_117603	Unknown	1614700000	1767900000	2362300000	1541500000	1449800000	1295600000	1184700000	1264300000	1084200000
gene_117706;gene_330434;gene_239176	Unknown	66930000	82139000	70867000	74971000	75332000	70965000	79233000	80337000	72675000
gene_117910	Unknown	133170000	116070000	99713000	125750000	99494000	119800000	130320000	136910000	125670000
gene_117912	Unknown		36405000	39748000	29274000	26429000	31016000	28640000	29877000	29624000
gene_117914	Unknown	214220000	255580000	230730000	232040000	232750000	260970000	236160000	219100000	210660000
gene_118224;gene_457464;gene_325980;gene_338556;gene_76284	Unknown		6827300	5886900	7141800	7248000
gene_118275;gene_258870	Unknown	39210000	33944000	33273000	29984000	34463000		28659000	34551000	24467000
gene_118442;gene_368702;gene_266613;gene_276511;gene_88080	Unknown	102350000	69366000	91441000	90930000	100460000	76117000	89565000	85531000	74166000
gene_118447	Unknown	51484000	42213000	51128000	60822000	40349000	43554000	41866000	62974000	44639000
gene_118784;gene_440509	Unknown		65760000	43044000	69474000	56424000	52340000	62955000	57707000
gene_118788	Unknown	34998000	35535000	34342000	42183000	45072000	51592000	42755000	55970000	49107000
gene_415653;gene_118832;gene_240823;gene_272646;gene_207225;gene_347059;gene_359035;gene_262590	Unknown	118090000	125430000	113390000	127970000	125440000	122450000	127560000	122400000	115020000
gene_118851;gene_319990	Unknown	135350000	120850000	125160000	129770000	124640000	128080000	128150000	119020000	125050000
gene_119022;gene_438910;gene_383569	Unknown	229620000	234250000	216050000	229490000	215040000	209370000	221160000	232160000	256810000
gene_375775;gene_271371;gene_119042	Unknown		461050000				439800000
gene_119316;gene_119427	Unknown	16129000			19329000		15130000		19916000	21670000
gene_119418;gene_221363;gene_381742;gene_148707	Unknown	129320000	180680000	150140000	119620000	73742000	65742000	100710000	231310000	193770000
gene_119464;gene_293559;gene_401026;gene_280987	Unknown	95102000	94899000	94609000	100940000	96164000	92659000	95658000	98119000	99880000
gene_119592	Unknown		27062000	27753000	27419000	27984000	29031000	30216000	27926000	26297000
gene_141204;gene_306822;gene_119598;gene_215513;gene_175460	Unknown	16758000	19078000			27713000	25864000	21754000	19327000	23355000
gene_119801;gene_329247;gene_357959;gene_450880	Unknown	19972000				22737000		17354000	20762000	23600000
gene_119823	Unknown		13465000		15643000
gene_120053;gene_190099;gene_10777;gene_425978;gene_10787;gene_422824;gene_247976;gene_245457;gene_193233	Unknown	136330000	103150000	155530000	114870000	116410000	106870000	106330000	140290000	90823000
gene_120227	Unknown	267530000	278440000	277300000	271540000	278520000	278230000	267890000	299280000	303770000
gene_120367	Unknown			73940000	74066000	63351000			54564000	52260000
gene_120369;gene_246861;gene_143743	Unknown	101310000	106500000	94194000	84467000		90423000	94295000	91951000	92551000
gene_120370;gene_342067;gene_164191;gene_383740;gene_307071;gene_465489;gene_227196	Unknown				34283000		31430000			29530000
gene_12040	Unknown	65803000	71598000	79025000	81480000	78869000	81816000	67301000	70142000	78150000
gene_120475	Unknown	51969000	53335000	52565000	64274000	38852000	58508000	54289000	61392000	52486000
gene_120641;gene_73235	Unknown	85684000		106990000	107610000	102190000			86907000
gene_120733	Unknown	148920000	172570000	156190000	149100000	179900000	164150000	163960000	154020000	174240000
gene_120833;gene_149809	Unknown	40083000	38808000		37614000	31031000	37433000	36555000	34574000	28444000
gene_121053	Unknown		48396000	42582000				46738000	44889000	56025000
gene_121058;gene_300951;gene_2452;gene_76715;gene_179688;gene_111895;gene_385137;gene_155535;gene_2454;gene_135990;gene_30980;gene_323672;gene_258403;gene_127802;gene_106226	Unknown	37622000	23608000	26529000	29062000	32498000	27329000	25716000	33400000	29223000
gene_121059	Unknown		29463000	29561000	38950000	35201000	33882000	36304000	42272000	40782000
gene_121060	Unknown					32963000	42695000	42350000	38460000	31661000
gene_160447;gene_121348;gene_77845;gene_141767;gene_178976;gene_373464	Unknown	54173000	61596000	52007000	64978000	60373000	69233000	80913000	74584000	79374000
gene_121395;gene_214345;gene_10935;gene_210500	Unknown	49347000	46285000	50383000	50804000	42855000	57002000	61070000	49881000	58203000
gene_121396;gene_214346	Unknown	105990000	97654000	101610000	110130000	96300000	91993000	90938000	109070000	104520000
gene_121484;gene_76807;gene_111636;gene_462461;gene_320300;gene_334422	Unknown	259700000	384820000	281090000	309960000	297270000	199990000	280660000	293030000	264500000
gene_121886	Unknown	35176000	30268000	28147000	23505000	28692000	40173000	33107000	33422000	32068000
gene_121945	Unknown	14719000		18388000		18039000	18048000		13657000	15982000
gene_122022;gene_141965;gene_348804	Unknown	83086000	70100000	78079000	74514000	71776000	72403000	76206000	75825000	65289000
gene_12211;gene_185258	Unknown	51372000	67534000	52907000	44504000	58944000	42827000	62635000	56492000	49893000
gene_122113;gene_56499;gene_206736;gene_282866;gene_390221;gene_396744;gene_387487;gene_439129;gene_160659;gene_188824;gene_80571;gene_356622;gene_165883;gene_175369;gene_134556;gene_93274;gene_108169;Q836T3;gene_165472;gene_467559;gene_213665;gene_251799;gene_88613;gene_299246;gene_201110;REV__gene_401887;gene_251489;gene_158319	Unknown;Unknown;Unknown;Unknown;Unknown;Unknown;Unknown;Unknown;Unknown;Unknown;Unknown;Unknown;Unknown;Unknown;Unknown;Unknown;Unknown;E. faecalis;Unknown;Unknown;Unknown;Unknown;Unknown;Unknown;Unknown;Unknown;Unknown;Unknown	839780000	901150000	894000000	854900000	802190000	839870000	828890000	862170000	852140000
gene_122117;gene_163262;gene_247799;gene_2133;gene_135765;gene_365987;gene_299657;gene_261495;gene_60986;gene_239399;gene_40818;gene_341981;gene_263954;gene_231706;gene_109140;gene_166289;gene_295542;gene_124041;gene_227485	Unknown	32602000	28656000	20551000	34550000	25179000	44715000	32590000	30464000	29879000
gene_122119;gene_149504	Unknown	62510000	61192000	63471000	72156000	69110000	62718000	67333000	66789000	65951000
gene_122146;gene_53121;gene_162578;gene_49374;gene_72355	Unknown	64666000	70958000	64220000	66758000	72311000	69755000	65888000	67265000	74119000
gene_12226	Unknown	677940000	687940000	713220000	692760000	724000000	720930000	696150000	695370000	690480000
gene_122261;gene_329917;gene_54314;gene_381972;gene_404744;gene_74233;gene_465808;gene_8897	Unknown		47191000	42018000	27685000	26476000	30375000	27433000
gene_122306;gene_93196;gene_84049;gene_66315	Unknown	26971000	28343000	22971000	24789000	29405000	22960000	35193000	30063000	24318000
gene_12245;gene_197565;gene_45753;gene_336277;gene_300605;gene_398471;gene_371367;gene_286415;gene_260135;gene_346419;gene_431670	Unknown	163050000	143160000	147160000	158500000	143980000	133010000	137640000	142080000	155320000
gene_122465	Unknown	30473000	28505000	35678000	34348000	30571000	26675000	29345000	32801000	28230000
gene_122671	Unknown	22177000	28015000	21184000	28380000		15362000		30894000
gene_122674	Unknown	29023000	33435000	40695000	29268000	35144000	36286000	26563000	23181000	26599000
gene_12272	Unknown	52315000	57933000	44770000	47710000	60802000	67332000	57934000	47097000	50252000
gene_122860;gene_123731;gene_171629	Unknown	58501000							53700000
gene_123125	Unknown	30790000	40841000	42523000	33789000	36394000	45348000	40081000	28441000	38810000
gene_123138	Unknown	59329000	58973000	66265000	60862000	70137000	66529000	58499000	63177000	60449000
gene_123321;gene_8705;gene_56904;gene_275484;gene_139682;gene_414230;gene_357013;gene_116140;gene_298246;gene_67286;gene_248675	Unknown	155030000	201130000	135710000	137100000	154980000	155040000	147710000	137650000	168780000
gene_123350	Unknown	75512000		72225000	51042000	63741000	79712000	59596000	53217000	64276000
gene_123396	Unknown	18284000	40517000	47900000	46774000	41628000	46150000	42831000	59249000	43427000
gene_123403;gene_98169;gene_316954;gene_264229;gene_209275;gene_171397;gene_306895;gene_331598;A0A263VT38;gene_37851	Unknown;Unknown;Unknown;Unknown;Unknown;Unknown;Unknown;Unknown;E. asburiae;Unknown	78120000	73886000	74100000	89258000	82267000	76956000	74438000	110200000	77995000
gene_123479;gene_58714;gene_394133;gene_236846;gene_335270;gene_18336	Unknown	11873000	15041000	18239000	11717000	13469000	11564000		10281000
gene_354242;gene_448289;gene_123533;gene_385337	Unknown	14418000	11864000	11773000	16483000	16567000	16589000	15301000	19177000	16996000
gene_123895	Unknown	256300000	296610000	264510000	233300000	277600000	245560000	218320000	236930000	299020000
gene_124118;gene_405244;gene_169527;gene_123856	Unknown	17918000	17695000			17473000	16148000			16476000
gene_124123;gene_106718;gene_123850;gene_305874;gene_405238	Unknown	31985000	34090000	39390000	33177000	30574000	24789000	29753000	29750000	36193000
gene_12436	Unknown	21584000	21808000	21129000	19263000	21104000	31214000	17757000	17196000	18257000
gene_124386	Unknown	249450000	227410000	234540000	206790000	223770000	216720000	233740000	225370000	231630000
gene_124387;gene_127463;gene_163762;gene_238627;gene_382715;gene_18021;gene_299378;gene_413858;gene_4436;gene_148019	Unknown	82502000	67473000	93295000	78904000	69109000	60322000	63588000	59365000	61944000
gene_124390;gene_271947;gene_127466;gene_127586	Unknown	384120000	355400000	332560000	410320000	401740000	361970000	324720000	342040000	334370000
gene_124393	Unknown	136110000	150760000	163300000	157920000	148380000	143980000	161810000	154270000	155930000
gene_124396;gene_127472	Unknown	396100000	434070000	461680000	488280000	523910000	503330000	429190000	505700000	466930000
gene_124398;gene_127474	Unknown	139560000	130750000	135870000	135730000	145270000	133830000	136690000	155800000	142800000
gene_124414;gene_389191;gene_197343;gene_334244;gene_183920;gene_225759;gene_64959;gene_48782;gene_246116	Unknown	27300000	21662000	20949000	24953000	25767000	23970000	23311000	24674000	24717000
gene_124434;gene_62135;gene_183900;gene_292758;gene_364950;gene_133175;gene_423944	Unknown	49515000	54806000	23439000	56941000	72874000	62930000	46602000	66431000	55166000
gene_124435;gene_396933	Unknown	89270000	104910000	79866000	103490000	87484000	98217000	103700000	99585000	97058000
gene_124436	Unknown	127340000	112210000	119660000	117250000	110410000	110960000	119910000	119420000	126430000
gene_124439;gene_343693	Unknown	64150000	67148000	56782000	67926000	73365000	63859000	66594000	69795000	63694000
gene_124484;gene_257294;gene_98047	Unknown	235020000	238350000	249790000	228600000	214470000	221030000	233630000	235650000	241690000
gene_124714;gene_196012	Unknown	60211000	55470000	45603000	65809000	61450000	54600000	56469000	62667000	53470000
gene_124715;gene_437225	Unknown	146280000	166840000	146640000	174430000	173110000	169810000	143940000	153610000	157940000
gene_124718;gene_232742	Unknown	251360000	237400000	240620000	239970000	225960000	271890000	254650000	235260000	229450000
gene_124975	Unknown	28043000		28789000	32985000	40985000
gene_124989	Unknown	117260000	127160000	119070000	136560000	110800000	105680000	105000000	126980000	115440000
gene_124996;gene_33861;gene_228069	Unknown	41337000	28420000	42475000		34753000	26634000	24766000	39755000	21309000
gene_124997;gene_276307;gene_320555;gene_90595	Unknown	76706000		107850000	111610000	75147000	97862000	67653000		78923000
gene_124999	Unknown	97257000	95967000	93896000	94321000	105070000	97865000	101280000	102610000	88849000
gene_125000;gene_54227;gene_11988;gene_292561;gene_90591;gene_393767;gene_434705	Unknown	153310000	120810000	160620000	169730000	188360000	148230000	168080000	159500000	139150000
gene_125010;gene_263799;gene_81908;gene_354685	Unknown	37098000	46727000	48609000	50602000	42600000	44696000	34145000	42291000	37837000
gene_125013;gene_33374;gene_329331;gene_24101;gene_317459;gene_374858;gene_114084;gene_38874;gene_27112;gene_144638;gene_367339;gene_249401;gene_127048;gene_307330;gene_363644;gene_358249;gene_455855;gene_259560;gene_300109	Unknown	38044000	31108000	36843000	41686000	35501000	32969000		42007000	34201000
gene_399939;gene_125026;gene_133690;gene_200460;gene_389948;gene_300091;gene_70459;gene_298204;gene_117922;gene_292532;gene_327567;gene_159354;gene_22907	Unknown		40040000	46174000	46198000	50945000		45344000	46230000	45854000
gene_125032	Unknown	90046000	78269000	76734000	72477000	80694000	76542000	74365000	71545000	85863000
gene_125044;gene_336925;gene_317431;gene_152216;gene_349979;gene_314683;gene_466977;gene_103225;gene_210075;gene_130723;gene_30124	Unknown	42087000	36145000	32085000	33766000	27731000	20569000	26845000	36534000	24039000
gene_125049;gene_193388;gene_296768;gene_138652;gene_7684;gene_421977;gene_329218;gene_328784;gene_315457;gene_456534;gene_292575;gene_256664	Unknown	44106000	51324000	37573000	40138000	37001000	35486000	36846000	38520000	30492000
gene_125450	Unknown	37594000	31125000	40557000		39414000		39848000	41484000	36148000
gene_125661;gene_171849;gene_359821	Unknown	144420000	131170000	120270000	145500000	147750000	146110000	145810000	142380000	156860000
gene_125662	Unknown	102900000	109390000	107870000	112490000	103830000	138540000	110350000	117310000	112750000
gene_460725;gene_287159;gene_125865;gene_6511;gene_382585;gene_429914;C4IIP3;gene_184657;gene_289688;gene_127378;gene_371485;gene_280736;gene_268836;gene_302973;gene_206835;C4IIW4;gene_281455;gene_441511;gene_153357;gene_76719;gene_266552;gene_322766;Q82ZX8;gene_435415;gene_187969;gene_249159;gene_373695;gene_94086	Unknown;Unknown;Unknown;Unknown;Unknown;Unknown;C. butyricum;Unknown;Unknown;Unknown;Unknown;Unknown;Unknown;Unknown;Unknown;C. butyricum;Unknown;Unknown;Unknown;Unknown;Unknown;Unknown;E. faecalis;Unknown;Unknown;Unknown;Unknown;Unknown	40898000	41046000	41074000	45045000	41074000	40677000	41823000	44691000	38456000
gene_125934;gene_122379;gene_418034	Unknown	36721000	42949000	39894000	37164000	40826000	46593000	44520000	39843000	37855000
gene_240084;gene_125992	Unknown	199090000	228000000	189060000	185980000	220560000	159420000	247010000	163010000	151410000
gene_126041;gene_5087;gene_39039;gene_395487	Unknown	128130000	124350000	119500000	130980000	131940000	131740000	122200000	132730000	127220000
gene_126123	Unknown	593330000	614470000	644500000	591270000	660120000	698620000	582290000	587830000	441650000
gene_169366;gene_126124	Unknown	44471000	51575000	50003000		50570000	64637000	51047000	44078000	35162000
gene_126216	Unknown	24955000								22264000
gene_126238	Unknown	79011000	73353000	69609000	65220000	62979000	64946000	61970000	66134000	63969000
gene_126300	Unknown	41995000	38880000	46547000	34972000	42238000	50757000	29995000	32768000	31992000
gene_126510;gene_91059;gene_206157;gene_329697;gene_391223;gene_325734;gene_343551;gene_221407;gene_215329;gene_186293;gene_138267;gene_160932	Unknown	66160000	74286000	81172000	115240000	121730000	154330000		44560000
gene_126512	Unknown	18694000	19354000	22649000	18513000					18331000
gene_126517	Unknown		706140000	257630000		743400000				1452300000
gene_126523	Unknown	31848000	25330000	33596000	28900000	38148000	40449000	31002000	30406000	30756000
gene_12660	Unknown	99236000					112470000	125550000	104220000
gene_126613;gene_126588;gene_428290	Unknown	59631000	62410000	44414000			19315000	92775000
gene_126672	Unknown	52308000	52137000	42933000	62005000	53192000	71462000	66588000	38398000	67563000
gene_126725	Unknown	143270000	135660000	135140000		147270000	149730000			130640000
gene_127082;gene_323205;gene_67031	Unknown	173880000	159080000	178750000	176660000	179310000	162520000	155230000	163700000	168170000
gene_127300;gene_274852	Unknown	85939000	88844000						107750000
gene_127315	Unknown	237980000	238700000	223800000	227270000	249210000	237200000	232550000	220170000	241710000
gene_127348	Unknown	11290000	11271000	10567000	13699000	11450000	11196000	10374000	9122800	10727000
gene_127349	Unknown	8548500				9022900	10276000		10186000	9242100
gene_127353	Unknown	56784000	48171000	62851000	44061000	49742000		40571000	43510000	46778000
gene_127459	Unknown	53776000	62442000	56400000	65315000	63365000	68428000	66729000	62651000	59196000
gene_127467;gene_168924;gene_188875	Unknown	251730000	247280000	248350000	277120000	261280000	251660000	318310000	264620000	257790000
gene_127525	Unknown	100860000	104600000	110300000		22835000	102830000	24849000		28792000
gene_175823;gene_127528	Unknown	394540000	397970000	352680000	332220000	354460000	358010000	344800000	362850000	402310000
gene_127563	Unknown	58391000	56804000	53749000	67187000	59946000	58315000	58942000	60535000	63577000
gene_127573	Unknown			43421000	34274000	37265000				36432000
gene_127576;gene_291983;gene_238620;gene_426296;gene_391719;gene_46740;gene_128563;gene_466021	Unknown	265870000	293940000	301190000	235500000	327710000	250770000	323580000	262980000	264980000
gene_127577;gene_113092	Unknown	209920000	215430000	190640000	174540000	166900000	208540000	160650000	169630000
gene_127578;gene_321176	Unknown	169980000	194520000	169910000	188270000	180540000	247950000	199500000	209910000	215490000
gene_127579;gene_343535	Unknown	342810000	361440000	279890000	287720000	283520000	386390000	273300000	271870000	366170000
gene_127580;gene_138283;gene_256568	Unknown	442470000	460420000	421260000	424820000	452660000	478360000	469570000	404910000	415630000
gene_127582	Unknown	497470000	488780000	571530000	531000000	549480000	552420000	575710000	551830000	564090000
gene_127583;gene_12192;gene_321265;gene_274885;gene_31678	Unknown	260140000	253450000	274470000	286850000	301310000	305650000	263020000	293640000	245580000
gene_127584	Unknown	391340000	444050000	330420000	186020000	417160000	449020000	359180000	433720000	459810000
gene_127585	Unknown	116620000	118940000	132940000	111140000	118730000	110600000	115260000	100780000	103920000
gene_127589;gene_108343	Unknown	110780000	125710000	107960000	117780000	118550000	117880000	127940000	135430000	125450000
gene_127590	Unknown	412880000	352820000	402830000	357140000	366430000	345780000	361920000	412240000	400890000
gene_127591;gene_73881;gene_283355;gene_215333;gene_126514	Unknown	1729000000	1364600000	1677000000	1704000000	1867900000	1513200000	1883500000	2123200000	1733900000
gene_127592;gene_244722	Unknown	266750000	218150000	241640000	234650000	162830000	239840000	176870000	279330000	237750000
gene_127593	Unknown	1337300000	1467800000	1311300000	1569900000	1461700000	1231300000	1220700000	1237600000	1224300000
gene_127595;gene_79908	Unknown	95133000	91430000	106650000	90128000	77455000	96410000	79865000	97590000	83540000
gene_267045;gene_127600;gene_73870;gene_154757;gene_215323;gene_240725	Unknown	278620000	303350000	296500000	212510000	226870000	275340000	267750000	272430000	269210000
gene_127602;gene_329706;gene_360802	Unknown	804640000	778900000	772290000	701710000	690910000	653520000	743160000	822320000	690720000
gene_127603;gene_73867;gene_361322;gene_71990;gene_203205;gene_397564;Q839D9;gene_366429;gene_96900	Unknown;Unknown;Unknown;Unknown;Unknown;Unknown;E. faecalis;Unknown;Unknown	42652000	39593000	41262000	45565000	48279000	43257000	43921000	52265000	50810000
gene_127604;gene_24313;gene_343562	Unknown	71183000	88036000	92883000	75898000	73659000	73609000	104220000	69742000	75676000
gene_127605	Unknown	40790000	27049000	33727000	39253000	26246000	38711000	26004000	25089000	32285000
gene_127612;gene_396099;gene_75416;gene_1938	Unknown			76621000	72478000	69813000	69261000	49276000	82243000	68887000
gene_127620;gene_34437;gene_219117;gene_215524;gene_258848;gene_34503;gene_346162	Unknown	41416000		39287000	40712000		50427000			47964000
gene_127621;gene_275797;gene_56214	Unknown	94275000	93062000	88061000	115830000	131900000	140070000	125580000	48858000	124180000
gene_127625;gene_137404	Unknown	67890000	65122000	56762000	55017000	75506000	60130000	57945000	56943000	61969000
gene_127683;gene_178719;gene_139197;gene_362225;gene_119600;gene_13479;gene_388523;gene_212126;gene_382068;gene_30125;gene_125043;gene_317432;gene_143943	Unknown					13077000				14826000
gene_127740	Unknown	59457000	69283000	66338000	60489000	54973000	71447000	67147000	54095000	53414000
gene_127931	Unknown	236320000	232900000	193260000	207770000	216370000	205740000	221300000	198330000	232430000
gene_128023;gene_271655	Unknown	35154000	45097000	32507000	38181000	31310000	28579000	35741000	22957000	39773000
gene_300305;gene_12846	Unknown	20817000	27267000		26540000	26286000	22567000	23871000	23279000	25760000
gene_300306;gene_12847	Unknown		25867000	27487000		31950000	28612000	37152000		27619000
gene_128538	Unknown	3095500000	3307700000	3005800000	3152900000	3154400000	3276200000	2921700000	3075800000	3053200000
gene_128539	Unknown	29964000	27459000	30384000		34943000	37199000		30232000	31362000
gene_376946;gene_128710;gene_140249;gene_419438;gene_344079;gene_58199;gene_46724	Unknown	85403000	100100000	87914000	81186000	76406000	77887000	85192000	87154000	91458000
gene_129421	Unknown	75485000	81594000	73540000	72292000	66018000	63253000	63293000	70077000	67258000
gene_129422	Unknown	91750000	97520000	93270000	78878000	79944000	83744000	88791000	86966000	76629000
gene_129423;gene_45296	Unknown	134480000	135020000	138530000	133410000	137540000	140920000	135880000	135420000	141680000
gene_129424;gene_155240;gene_108907;gene_422763;gene_197840	Unknown	71391000	73259000	80026000	74290000	74661000	91153000	79258000	74583000	82666000
gene_129425;gene_108908;gene_408002;gene_416163;gene_132773;gene_286720	Unknown	118580000	110290000	114780000	110880000	106700000	96190000	105000000	115980000	111380000
gene_129426;gene_408003;gene_44307;gene_286721;gene_243937;gene_8813	Unknown	86014000	85265000	85228000	85216000	88379000	98900000	85167000	82062000	86539000
gene_12977;gene_70735	Unknown	55599000	57000000	78497000	64826000	60718000	51169000	62149000	68466000	56976000
gene_129815;gene_381743;gene_258113;gene_183895;C4IGE5;gene_329421;gene_379610	Unknown;Unknown;Unknown;Unknown;C. butyricum;Unknown;Unknown	41138000	21616000	24828000	49084000	34969000	35576000	10516000	71753000	36951000
gene_129895	Unknown	35716000	25507000	36297000					41036000
gene_30733;gene_130066;gene_37248;gene_184251;gene_23554;gene_202049;gene_293751;gene_182253	Unknown	23618000	22110000	17494000	27666000	20388000	20846000	26510000	23933000	28686000
gene_1304	Unknown		26698000				20029000
gene_130485;gene_231380;gene_373833;gene_5266;gene_381915;gene_452172	Unknown	61710000	50624000	94907000	77985000	79284000	49904000	57613000	98514000	60631000
gene_130496	Unknown	522590000		399140000	492520000	532310000		523990000	469700000	497320000
gene_130839;gene_55449;gene_40472;gene_149984	Unknown	106330000	66253000	75318000	70624000	86096000	64742000	71492000	95812000	86561000
gene_130874	Unknown	25191000	24593000					23478000		21108000
gene_130875;gene_135323	Unknown	25330000	29133000	27874000	24924000	26763000	25702000	30333000	24943000	24221000
gene_130876;gene_135322	Unknown	32536000	32819000	41725000	28000000	26554000	32619000	32430000	37245000	27343000
gene_130878;gene_187554;gene_297526	Unknown	208480000	220130000	211670000	230460000	217940000	214420000	229250000	210250000	222960000
gene_130879	Unknown	21205000	19579000				23155000		22366000
gene_130944;gene_364453;gene_446011;gene_135312;gene_244293;gene_417270;gene_14906;gene_24770;gene_196297;gene_123971;gene_324418;gene_115941	Unknown	76683000	65859000	68189000	71101000	75245000	73793000	76196000	73815000	76279000
gene_130946;gene_24769;gene_164668	Unknown	16998000	29966000	23794000	25637000	24781000	27390000	24074000		24367000
gene_130982;gene_243968;gene_136604;gene_279445;gene_383253;gene_75564;gene_235688;gene_308705;gene_30888;gene_125335;gene_131380	Unknown	66541000	74405000	70622000	64970000	67405000	71287000	71144000	67738000	74680000
gene_130991;gene_161527;gene_237606;gene_319698;gene_318092;gene_401168;gene_213514	Unknown	186100000	221770000	213420000	171210000	185970000	204950000	174030000	153490000	152250000
gene_131145	Unknown	59611000	71273000	73110000	61972000	67655000	65440000	63063000	57336000	64599000
gene_99497;gene_196923;gene_170501;gene_131316;gene_31542;gene_113960;gene_195315;gene_191076	Unknown	70332000	54446000	54219000	66083000	69872000	59209000	55246000	75757000	73243000
gene_131424	Unknown	35698000	43446000	49032000	37016000	44396000	43553000	42187000	38988000	43128000
gene_131613	Unknown	101340000	110960000	99904000	110240000	100530000	101900000	99945000	103670000	103360000
gene_131614	Unknown	56713000	65390000	61828000	69630000	65140000	59477000	66897000	70806000	59451000
gene_131697	Unknown	190700000	196190000	214790000	221080000	197190000	216900000	190280000	213030000	199500000
gene_131708	Unknown	39670000	44536000	43647000	44399000	43687000	37881000	41948000	39850000	42998000
gene_131772;gene_207035	Unknown	164670000	161150000	181290000	176360000	181100000	187870000	173570000	161000000	174620000
gene_131784	Unknown	22156000	26256000	22664000	27505000	31824000	27137000	28904000	23384000	31471000
gene_131788;gene_418576	Unknown	71921000	126980000	113150000	129280000	102480000	96107000	92019000	103510000	76670000
gene_131795	Unknown	22902000	29633000	29872000	28692000	30140000	30933000	27974000	27116000	25751000
gene_131798	Unknown	47773000	60682000	51522000			53418000
gene_131806;gene_8162;gene_154031	Unknown	550370000	573550000	563940000	528350000	519050000	572260000	540200000	514690000	516640000
gene_131816	Unknown					39583000		48797000		45311000
gene_131824;gene_389263;gene_357690;gene_130710	Unknown	376120000	414580000	426740000	399780000	420390000	378480000	375560000	388940000	398220000
gene_131920	Unknown	65546000	76674000	80816000	79134000	87689000	89138000	72505000	65073000	75394000
gene_79931;gene_59794;gene_365795;gene_131958;gene_679	Unknown	41508000	54067000	48986000	43415000	47463000	41497000	41870000	45023000	40293000
gene_132087;gene_301630	Unknown	257720000			227040000	203970000	236670000	199800000	238310000	254760000
gene_132126;gene_269781;gene_293802;gene_98805;gene_163719;gene_379905;gene_48131;gene_442784;gene_208022;gene_412975;gene_323099;gene_27468;gene_255676;gene_106585;gene_66146;gene_77345;gene_58801;gene_64596;gene_33844;gene_40110;gene_444225	Unknown	133730000	150950000	148060000	145870000	148470000	170240000	133360000	128290000	150500000
gene_132155	Unknown	108640000	121500000	102760000	101310000	92049000	117660000		105970000	122780000
gene_132160	Unknown	54759000	47684000	56370000	56961000	96986000	39280000	53572000	34977000	53617000
gene_132356;gene_277636;gene_88142	Unknown	31218000	30981000	38326000	32185000	39442000	30385000	30296000	32421000	32226000
gene_257129;gene_375076;gene_36393;gene_132373;gene_324539;gene_226589;gene_88811;gene_132985;gene_26716	Unknown	106340000	108940000	104530000	90317000	89996000	90036000	96707000	99958000	102700000
gene_13242;gene_111956;gene_165692	Unknown	73583000	88328000	101400000	73020000	88816000	92919000	80606000	70510000	82379000
gene_132462;gene_25117	Unknown	167450000	173720000	169800000	183320000	193730000	180260000	174920000	179480000	170650000
gene_132524;gene_234941;gene_227820	Unknown	24055000	33806000	26825000	31512000	34352000	32556000	29808000		26313000
gene_35646;gene_13259;gene_34589;gene_115971;gene_340649;gene_305272;gene_73836;gene_179398;gene_150260	Unknown	61792000	49481000	69871000		67789000	61476000	61740000	77348000	72914000
gene_132590;gene_244669;gene_372933;gene_86370;gene_54687;gene_410609;gene_373959;gene_44097;gene_232034	Unknown	527990000	438830000	597240000	583890000	527420000	466830000	577830000	574930000	481150000
gene_132865	Unknown	22922000	19448000	19580000	19428000	23374000	21255000	24496000	21720000	21560000
gene_132870	Unknown	18870000	11691000		17592000	10534000	12791000	9999500
gene_443418;gene_433540;gene_354410;gene_173821;gene_159120;gene_138396;gene_133027;gene_267390;gene_197662;gene_71271;gene_112734;gene_152962	Unknown	139000000	154630000	156760000	155230000	164630000	173300000	167800000	175470000	163010000
gene_133127;gene_106478;gene_110944;gene_49860;gene_10177;gene_80255;gene_222146	Unknown	267030000	296920000	276840000	279810000	277830000	279850000	264390000	281640000	306890000
gene_86686;gene_62882;gene_133233;gene_360484;gene_383231;gene_47891;gene_117790;gene_103761	Unknown	41698000	44175000	37905000	43855000	46911000	43688000	45791000	48758000	42608000
gene_133520;gene_399702;gene_341021	Unknown		40716000		44549000	44324000		47716000	43915000	48954000
gene_133553;gene_43791;gene_396437	Unknown	38526000	39265000	38638000	41875000	46851000	50949000	39925000	46237000	46994000
gene_13357	Unknown	322340000	329300000	339000000	287710000	304760000	291160000	292450000	291310000	293450000
gene_133723;gene_277606;gene_291489;gene_76670	Unknown	20056000		19458000
gene_133753	Unknown	33361000	36357000	29308000	34649000	30142000	34731000	25896000	32407000	29484000
gene_307319;gene_133757	Unknown	8285000	7480100	9446500	10944000	8734400	7492800	8042100	9597200	6646700
gene_133849;gene_344957;gene_438219;gene_19173;gene_136486;gene_220390;gene_333296;gene_380029	Unknown	48013000	43343000	51144000	53067000	48381000	60282000	40934000	43255000	43563000
gene_133852	Unknown	22666000	15237000	30386000
gene_133892;gene_430369;gene_463472;gene_47649	Unknown	304260000	293660000	304870000	297340000	302140000	298860000	317650000	319960000	312880000
gene_133984;gene_160415;gene_96053;gene_308511;gene_454349;gene_45831;gene_441142;gene_267897;gene_276833;gene_127316;gene_465555;gene_335144	Unknown	92990000	100500000	82055000	104640000	98106000	107980000	101660000	98393000	104270000
gene_134143;gene_245240	Unknown	59366000	58207000	59839000	55354000	58473000	63819000	52362000	55198000	57199000
gene_142191;gene_134564;gene_60199;gene_144739;gene_60557;gene_373094;gene_259136;gene_355430;gene_430050;gene_390768;gene_348202;gene_114968;gene_396970;gene_461849;gene_253589;gene_389580;gene_197247;gene_421872;gene_13378;gene_70214;gene_164139;gene_308059;gene_353655	Unknown	62583000		61136000		55374000
gene_134624;gene_256092;gene_101765	Unknown	8473100000	8296400000	8814400000	8384000000	8314400000	8572900000	8396900000	8069500000	8037800000
gene_134629	Unknown	21787000	18735000	22224000	20504000	19025000	24406000	19653000	23227000	22557000
gene_465091;gene_134878;gene_15745;gene_62562;gene_231043	Unknown	38419000	39639000	41981000	39084000	41168000	40913000	37399000
gene_84521;gene_134988	Unknown						38786000		38090000	42947000
gene_134995;gene_253184	Unknown	449470000	447900000	447600000	453300000	404590000	432760000	375870000	424490000	373390000
gene_135877;gene_58776;gene_118412	Unknown	238390000	255740000	278840000	253150000	264240000	247310000	283360000	277160000	283570000
gene_136366;gene_296661;gene_106174;gene_259650;gene_98619;gene_48304;gene_57160;gene_421621;gene_396569;gene_10607;gene_30120;gene_377025;gene_419687;Q5FLW6;gene_50034;gene_336903;gene_288526;gene_318772	Unknown;Unknown;Unknown;Unknown;Unknown;Unknown;Unknown;Unknown;Unknown;Unknown;Unknown;Unknown;Unknown;L. acidophilus;Unknown;Unknown;Unknown;Unknown	198460000	189880000	205110000	179870000	183110000	183660000	201130000	147580000	176620000
gene_136367;gene_74430;gene_44257;gene_300088;gene_222283	Unknown	68381000	81598000		74355000	75220000	64877000	78924000	67936000	72703000
gene_136558;gene_63857;gene_117508;gene_183366;gene_200192;gene_156169;gene_391724;gene_406787;gene_247891;gene_127493;gene_353853;gene_349553;gene_394879;gene_60285;gene_462372;gene_164308	Unknown	107330000	99311000	98959000	88032000	91724000	79482000	85858000	89235000	78696000
gene_136729	Unknown					54672000				60264000
gene_137173;gene_44880;gene_286358;gene_241486	Unknown	203420000	207430000	175770000	244280000	244030000	224270000	182930000	195900000	226150000
gene_137275;gene_381896;gene_3309	Unknown	56686000	47506000	63212000	71644000	63364000	53773000	55548000	90240000	61994000
gene_137388	Unknown	137000000	157990000	144270000	168100000	144680000	165360000	179150000	161340000	173990000
gene_137390	Unknown	16270000		18719000	24214000	21187000	37223000	23001000	23099000	19815000
gene_137436;gene_270188	Unknown	19067000	21327000	20634000	17760000	21100000	22270000	21213000	22356000	23377000
gene_137437;gene_270189	Unknown	16000000	17516000		18012000	15454000	18242000	18887000		14636000
gene_137615	Unknown	5643900		6481200	5833800	6037500	6146100		4572600
gene_137661;gene_213220;gene_378013;gene_217035	Unknown		161200000	181730000	226240000	211010000	148820000		217390000
gene_137756	Unknown	24693000	4149500	31296000	24226000	24757000	23238000	27766000	28785000	29192000
gene_137824	Unknown	38279000	51075000	52581000	48113000	44749000	58821000
gene_138181	Unknown		64260000	85511000	80227000	69173000	64645000	63327000	74364000	51588000
gene_138654	Unknown	43205000	40980000	43057000	43833000	37854000	44213000	31604000	43340000	32764000
gene_138658;gene_87546;gene_445761	Unknown	182790000	188440000	183570000	192940000	192990000	210370000	195760000	190270000	206930000
gene_138660;gene_103220;gene_227678;gene_182001;gene_99185;gene_254881	Unknown	304680000	327160000	303700000	294860000	309790000	287420000	312900000	303210000	323790000
gene_138707	Unknown	16482000	17103000		26264000	27075000	25055000	23681000
gene_397174;gene_13871;gene_85762;gene_18516;gene_282087	Unknown	53511000	52950000	66561000	66581000	58204000	62776000	54909000	56642000	62512000
gene_138787;gene_290907	Unknown	46080000		40327000	41326000		39542000
gene_138806	Unknown	25510000	28753000	37754000	32317000	41510000	34159000	33977000	39534000	36168000
gene_13896	Unknown	143120000	128040000	148060000	135990000	139210000	198170000	151930000	112940000	149460000
gene_139276;gene_311037;gene_428515;gene_138353;gene_373622	Unknown	12264000	14678000	11617000		12797000	14650000	12037000	12368000	17473000
gene_13930	Unknown	26180000	24220000	22722000	21504000	19675000	19832000	25194000	22854000	26792000
gene_139360	Unknown	206430000	199440000	179110000	188830000	206200000	242110000	213940000	212280000	213590000
gene_139362;gene_139361	Unknown	173030000	163560000	179230000	157930000	164950000	185190000	167170000	169570000	171310000
gene_139486;gene_275512;gene_429229;gene_69808;gene_300182;gene_245015;gene_55704;gene_219040;gene_437344	Unknown	27991000	27228000	21123000	24472000	27032000	31198000	31718000	27663000	25310000
gene_266750;gene_139775;gene_64400;gene_337153;gene_108318;gene_365284;gene_118674;gene_100923;gene_194148;gene_17856;gene_162130;gene_171336;gene_163656;gene_158104;gene_409425;gene_52276	Unknown	76012000	75903000	72500000	75779000	60455000	60115000	65946000	77387000	54559000
gene_13982	Unknown	50298000	52234000	49054000	55873000	47960000	46555000	38627000	45356000	46650000
gene_33995;gene_217658;gene_139956;gene_299200;gene_86126;gene_60899;gene_453996	Unknown		39013000	27585000	46531000	39920000	38874000	41768000	41162000	31340000
gene_140038;gene_216843	Unknown	73349000	75887000		76603000	71906000
gene_378615;gene_363203;gene_5770;gene_4520;gene_14037;gene_240224	Unknown	43086000	47508000	43061000	46629000	42831000	58903000	45609000	48734000	39212000
gene_140591	Unknown	22568000	20412000	19088000	22042000	23782000	23795000	17420000	21887000	18753000
gene_140593	Unknown	29028000								28260000
gene_140779	Unknown	69393000			64431000	66548000	66645000	79277000	66020000
gene_140802;gene_62855;gene_303220;gene_232209;gene_84081	Unknown	43272000	45164000	47949000	43371000	43304000	49800000	45156000	43171000	47041000
gene_140951	Unknown	17236000		18097000	19426000	16092000	15381000	13028000	14728000
gene_140953;gene_101372	Unknown	29424000	25236000	31593000		55106000		32963000
gene_140987	Unknown	23822000	17705000	22264000	16758000	20711000	20476000	26895000	21658000	27572000
gene_463223;gene_14113	Unknown	227290000	223490000	228490000		233570000	231100000
gene_141518	Unknown	97367000	100260000	99727000	97438000	98500000	94326000	97123000	89225000	93870000
gene_14152;gene_386697;gene_33830;gene_103047;gene_297344;gene_387965	Unknown	289030000	290750000	247140000	243870000	293220000	293280000	270170000	260260000	286360000
gene_141563	Unknown	33462000	41885000	37650000	35347000	38528000	35497000	36319000	39593000	37463000
gene_141633;gene_59315;gene_342909;gene_283159;gene_36605	Unknown			34195000						41200000
gene_142040;gene_240846	Unknown	30545000	35120000	28532000	24728000	32281000	40251000	25651000	30370000	33117000
gene_14209	Unknown	65746000	53741000	41701000	54580000	48855000	52717000	46049000	49922000	49971000
gene_142302	Unknown	122890000	109350000	106750000	113160000	100010000	115100000	108400000	108230000	59233000
gene_142303;gene_77162;gene_68444;gene_231040;gene_465094;gene_134881;gene_199434	Unknown	279230000	254840000	250870000	275740000	268150000	258580000	273390000	248610000	231420000
gene_142304;gene_261810	Unknown	49118000	54493000	49929000	59905000	61972000	67685000	59592000	53726000	51755000
gene_142313	Unknown	31399000	28853000	30709000	31704000	36502000	39982000	35612000	29742000	28572000
gene_142322;gene_163900;gene_105549	Unknown	160610000	169620000	164780000	175650000	162740000	169580000	160410000	177830000	167280000
gene_142346	Unknown	306330000	326170000	292630000	286690000	312280000	289690000	321770000	280600000	289450000
gene_142348;gene_153135;gene_234579;gene_167980	Unknown	510860000	585240000	499910000	498820000	532250000	496020000	488920000	525170000	525950000
gene_142349;gene_257865;gene_53404;gene_55448;gene_40590	Unknown	180560000	131710000	158310000	170460000	150200000	152290000	150800000	148410000	150120000
gene_142398	Unknown	42606000	46413000	47508000	47409000	48640000	51098000	53329000	53682000	51786000
gene_142435;gene_444615	Unknown	579420000	635590000	606760000	544210000	554450000	595190000	548180000	523660000	613300000
gene_142436	Unknown	241060000	248380000	237130000	247110000	254050000	240320000	269370000	251260000	241560000
gene_142543;gene_327019	Unknown	414630000	358100000	382790000	422810000	393140000	376520000	341220000	405130000	391460000
gene_142595;gene_356782;gene_251917	Unknown	76032000	78913000	86259000	69823000	79437000	85782000	84825000	87161000	75223000
gene_142618	Unknown	34944000	36822000	36453000	41576000	38878000	40509000	36439000	43612000	33940000
gene_142621	Unknown	25014000	21235000	32855000	26619000	24547000	16205000	21915000	22219000	22653000
gene_142668;gene_457108	Unknown	58082000	61893000	46948000	44214000	49801000	49568000	64935000	63355000	55432000
gene_20980;gene_14314;gene_157707;gene_282172	Unknown	19732000		17252000	17972000	17740000	20764000	16810000		18931000
gene_143436;gene_389848;gene_402095;gene_223150;gene_403511;gene_122955;gene_5631;gene_321450;gene_207054;gene_288894;gene_86880;gene_115153;gene_417754;gene_43755;gene_123690;gene_176850	Unknown	255580000	277680000	218940000	255890000	268580000	131840000	244270000	223270000	257330000
gene_143553;gene_352934	Unknown	249270000	269460000	251600000	278330000	226140000	214800000	236390000	228070000	228180000
gene_203187;gene_143622	Unknown	65700000								82856000
gene_143681;gene_281696	Unknown		48384000	101270000	25850000
gene_143695	Unknown				31542000	32477000		39394000	50488000	32335000
gene_143735	Unknown	66539000	78255000	67225000	72209000	71238000	59919000	65955000	77745000	72866000
gene_143984;gene_229815;gene_166763;gene_191322	Unknown		28727000	30211000			34657000	43283000		36742000
gene_144029	Unknown	52547000	40186000	48059000	65323000	58655000	57331000	46227000	60232000	64674000
gene_144129	Unknown	35226000	32388000	37893000					40845000
gene_144164	Unknown	438780000	421020000	446350000	450850000	415930000	475210000	465760000	437860000	455590000
gene_144169	Unknown	54622000	53970000	55223000	53081000	57420000	52559000	55459000	55505000	44237000
gene_144178;gene_340046	Unknown	40676000	50439000	55581000	47700000	48733000	49888000	49983000	44014000	49260000
gene_144182	Unknown	2182000000	2422300000	1902200000	1934300000	1990600000	2049100000	2206100000	1872200000	1983800000
gene_144183	Unknown				154600000		208790000
gene_144184	Unknown	524990000	423860000	442840000	459750000	444990000	366650000	424580000	452680000	452160000
gene_144836	Unknown	44268000	40370000	47171000	46904000	43679000	34500000	43826000	39112000	41344000
gene_144992	Unknown	55870000			99146000	59906000	98738000	53906000	54665000	47103000
gene_145130	Unknown				18783000		49679000	18079000	21324000	19838000
gene_145136	Unknown	81535000	87747000	89152000	68925000	96183000	86996000	70260000	79770000	71385000
gene_145137	Unknown	66116000	50674000	60663000	66469000	67608000	50687000	61959000	70065000	54302000
gene_145604	Unknown		32085000	37154000	36442000	22077000	33233000		34011000	37281000
gene_14562	Unknown	19429000	21248000	20948000	18576000	18162000	22944000	19163000	17691000	23068000
gene_14563	Unknown	15268000	25023000	17865000	19333000	24757000	16874000	17806000	20465000	17925000
gene_145630	Unknown	21018000	22117000	17182000	20056000	26046000	20379000	21192000		20478000
gene_145631	Unknown	55098000	56737000	67384000	60786000	62587000	54109000	70603000	61241000	60991000
gene_145632;gene_337020	Unknown	66962000	59278000	55866000	62603000	62375000	63324000	58926000	58880000	60762000
gene_14564	Unknown	181560000	184200000	175490000	174790000	172130000	154150000	174050000	172160000	186050000
gene_14568;gene_94252;gene_395446;gene_143354;gene_35515;gene_409565;gene_285848;gene_371808	Unknown	257940000	299700000	266180000	262830000	279080000	263520000	285590000	254820000	237550000
gene_14570;gene_285850;gene_28469	Unknown	41970000	40707000	32629000	66330000	45214000	42536000	43610000	53909000	46953000
gene_145776	Unknown	98780000	112790000	107610000	77485000	85256000	95048000	84983000	84133000	96354000
gene_145816;gene_415414;gene_342996	Unknown	1006900000	951220000	996860000	977230000	998360000	930980000	983140000	1006100000	1020100000
gene_145817;gene_137387	Unknown	54828000	57543000	51790000	62165000	46296000	51799000	55349000	56290000	63043000
gene_146020	Unknown				15150000	13942000	18171000	14748000		15060000
gene_146252;gene_359139;gene_238326;gene_324775;gene_39230;gene_83765;gene_99416	Unknown	200990000	222300000	234440000	213450000	226140000	217770000	244440000	178570000	225930000
gene_146297;gene_359203;gene_55794	Unknown	26640000	22836000	27823000	27400000	21526000	33211000	32543000	29051000	27972000
gene_146335;gene_115568;gene_389402;gene_263546;gene_218552;gene_193524;gene_307951;gene_388223;gene_315720;gene_355040;gene_457884;gene_369412;gene_27171	Unknown	125970000	143030000	154160000	139100000	121330000	133060000	148850000	168710000	131260000
gene_146451	Unknown	154700000	107080000	178630000	157680000	134680000	116300000	117410000	133620000	130150000
gene_146452	Unknown	55545000	52766000	63343000	59119000	52598000	54985000	52795000	50954000	52454000
gene_146453	Unknown	43070000	46680000	39280000	46388000	52616000	50001000	47999000	44208000	43538000
gene_146459;gene_372927;gene_90623;gene_219740	Unknown	78010000	97248000	75278000	91268000	97177000	105460000	96748000	86426000	99888000
gene_14676;gene_184775;gene_370010;gene_223541;gene_288709;gene_185468;gene_13181;gene_354615;gene_456851	Unknown	59871000	59766000	61636000	66877000	65935000	61310000	58715000	62280000	68326000
gene_14677;gene_422687;gene_407859;gene_308808;gene_184774;gene_131510;gene_242567;gene_92613	Unknown	19748000	19869000	17081000	22890000	19951000	20482000	22347000	25259000	33008000
gene_14680;gene_184771	Unknown	59896000	66878000	55475000	74852000	57912000	58648000	57931000	65675000	72211000
gene_14681	Unknown	60311000	68581000	63135000	68572000	57243000	54792000	61244000	86534000	70645000
gene_88123;gene_387184;gene_146886;gene_33650;gene_337618;gene_430972;gene_106662;gene_442869;gene_184659;gene_35595;gene_392675;gene_190305;gene_449741;gene_65537;gene_250290	Unknown	25048000	27967000	27027000	24028000	25767000	25851000	27507000	27297000	26628000
gene_146897;gene_311123;gene_340218;gene_330908;gene_248161;gene_66031	Unknown	17360000			14118000					27159000
gene_14691;gene_184759;gene_163266;gene_269142;gene_114891;gene_191025;gene_352868;gene_167118;gene_457082;gene_123906;gene_390922;gene_333410;gene_339495;gene_274779;gene_322138;gene_277605;gene_133250;gene_11124;gene_452715;gene_88743;gene_102729;gene_419796;gene_63953;gene_204991;gene_83935	Unknown	153490000	167690000	161680000	170940000	171450000	161050000	181260000	156530000	153100000
gene_146915;gene_323334	Unknown	158180000	177410000	143990000	170760000	177360000	191180000	178870000	158280000	175880000
gene_14693;gene_184757;gene_277091;gene_75216;gene_7891;gene_393418;gene_98120;gene_169440	Unknown	137360000	119420000	127450000	124580000	128650000	130010000	129890000	133350000	132520000
gene_146971	Unknown	48907000	56176000	42621000	56373000	58954000	57494000	58527000	47039000	54218000
gene_14708;gene_184749;gene_465057;gene_174268;gene_114183	Unknown	56080000	59858000	58764000	59403000	66337000	71557000	75572000		74646000
gene_153522;gene_14712;gene_126690;gene_97386;gene_320572;gene_41337;gene_398640;gene_244107;gene_236065;gene_302461;gene_292082;gene_278267;gene_273700	Unknown	97783000	90250000	83497000	112160000	112280000	102640000	103620000	104050000	105320000
gene_147122	Unknown			103930000					99376000	78598000
gene_147123;gene_341766;gene_152640;gene_78747;gene_241485	Unknown	112950000	117470000	105650000	123780000	96475000	102090000	106000000	126260000	102670000
gene_147150	Unknown	19104000	20452000	19805000	23080000	17207000	17814000	17691000	17572000	21166000
gene_14716;gene_181654;gene_91569;gene_145455;gene_244104;gene_278263;gene_342901;gene_399879;gene_378203;gene_169575;gene_436501;gene_425932;gene_304466;gene_273697;gene_229919	Unknown	153510000	163590000	142070000	169800000	167830000	194280000	184800000	144300000	171370000
gene_14718;gene_347406;gene_153528;gene_3457;gene_354845	Unknown	25790000	25040000	26123000	26440000	26464000	25579000	26100000	23064000	30118000
gene_14721;gene_464767;gene_434512;gene_362337;gene_238271	Unknown	195590000	205210000	216690000	185730000	192110000	208110000	197150000	215620000	223040000
gene_14724	Unknown	37859000		47835000	42158000		44689000		45166000	47832000
gene_14726;gene_153536;gene_273943;gene_13318;gene_256043;gene_378078;gene_281373;gene_356449;gene_110311;gene_377737;gene_33139;gene_70272;gene_439609	Unknown	198130000	195180000	185580000	182810000	189470000	197290000	190290000	182320000	186160000
gene_147390;gene_374064	Unknown	101600000	108460000	126790000	83688000	95086000	117310000	135760000	113690000	139270000
gene_147914;gene_48208	Unknown	141160000	153570000	103960000	143420000	161170000	159460000	164840000	150940000	170350000
gene_147944	Unknown	26600000	24579000	30558000	26542000	24027000	21556000	27099000	26424000	25444000
gene_148111	Unknown	24336000	20771000	22300000	27098000	21906000	23191000	22296000		22653000
gene_148942	Unknown		19098000	21319000	24232000	21114000		19160000	20577000	19700000
gene_313618;gene_149067;gene_313617;gene_116411;gene_419362	Unknown	18884000	18410000	19116000	20538000		18287000	14888000	12963000	19834000
gene_149181;gene_168052;gene_392401;gene_349529;gene_55175;gene_288980	Unknown	31011000	34741000	35778000	35845000	32187000	35860000	37725000	32628000	33781000
gene_149284;gene_162444;gene_343793;gene_273526;gene_229353;gene_54524;gene_375774;gene_248561;gene_16706;gene_440967;gene_258303;gene_328066;gene_86928	Unknown	181410000	174280000	151960000	115650000	163680000	171960000	152570000	135070000	172090000
gene_149686;gene_21273	Unknown	32889000	33132000	39775000	36242000	31114000	35844000	32569000	34656000	34094000
gene_149690	Unknown	226680000	251270000	254750000	207260000	268260000	235810000	240800000	240240000	215750000
gene_149691	Unknown	158760000	183630000	175970000	158650000	163140000	159020000	159290000	184020000	165430000
gene_149693;gene_252338;gene_56908;gene_356790;gene_22124;gene_391843;gene_55574;gene_193483;gene_14952;gene_139351;gene_60576	Unknown	56289000	61352000	53882000	57558000	56932000	72911000	56649000	59409000	62798000
gene_149705	Unknown	141180000	138400000	130420000	128740000	124140000	160480000	139590000	123270000	127940000
gene_149706	Unknown	33995000	36160000	31849000	30995000	27945000	30739000	32578000	31581000	30906000
gene_149716	Unknown	55262000	54052000	58657000	60391000	45799000	63196000	59497000	65175000	49611000
gene_149733	Unknown	67061000		45951000	58930000	48655000	45573000	46684000	48858000	57714000
gene_149803	Unknown	26505000	32127000	33359000	26189000	26506000	28987000	25232000	24920000	29622000
gene_149807;gene_120831;gene_242280;gene_245810;gene_244630	Unknown	215130000	224430000	236070000	198600000	214310000	198930000	190620000	179080000	199500000
gene_150131;gene_51148	Unknown	32971000	31042000	31217000	25860000	40181000	29762000	41934000	34672000	21318000
gene_150163	Unknown	23407000	21677000	23947000	24907000	23909000	22557000	21248000	22698000	20676000
gene_150306;gene_219110;gene_260354;gene_456216	Unknown	176380000	171210000	181480000	178790000	199110000	176510000	176640000	192030000	169650000
gene_150307	Unknown	158690000	122860000	136830000	135250000	122730000	126230000	124400000	149000000	132040000
gene_150308	Unknown	66008000	63450000	84682000	65517000	64397000	63992000	71673000	68352000	70976000
gene_15031	Unknown	21571000	15591000	28494000	15926000	16514000	23623000	16986000	18565000	25570000
gene_81982;gene_150316	Unknown	12274000	9805300	9284200	9809300	12414000	13634000		14350000
gene_150503;gene_39519;gene_234989;gene_408140	Unknown	304100000	323860000	315710000	273630000	332500000	305750000	269110000	314760000	345030000
gene_150627	Unknown			87921000	73498000	75919000	48969000	69279000	62115000	60885000
gene_150636	Unknown	25816000	25234000	20796000	32210000		26045000	29068000	37402000	25791000
gene_150645	Unknown	97689000	78566000	106270000	71858000	84207000	73659000	77863000	87955000	83737000
gene_150657;gene_245926;gene_112047	Unknown	1629000000	1535400000	1539000000	1563900000	1551500000	1590300000	1520900000	1524600000	1473700000
gene_150658;gene_93845	Unknown	105760000	109320000	98805000	94823000	99180000	104020000	103670000	98865000	92317000
gene_150664	Unknown	31095000		33786000	40524000	41768000	38216000		38785000	39334000
gene_150677	Unknown	38417000							44429000
gene_150684;gene_48830	Unknown	51393000	62631000	52991000	69298000	66948000	59644000	69509000	76249000	73650000
gene_150685;gene_215640;gene_441694	Unknown	29622000	28227000	26868000	28333000	29229000	28080000	28753000	31639000	31151000
gene_150729;gene_289607	Unknown		20395000		16212000		20882000	23603000	16934000	16802000
gene_33759;gene_76836;gene_151033;gene_356832	Unknown	46958000	42463000	45143000		42130000	32650000	37432000		35953000
gene_151096	Unknown	73292000	62239000	66981000	60089000	65707000	71218000	73838000	67304000	81902000
gene_151105	Unknown	39581000	22718000	34984000	29543000	27704000	22404000	21786000	31681000	7739600
gene_151108;gene_83579;gene_119230;gene_432449	Unknown	69488000	72511000	64069000	70346000	69661000	70823000	68029000	66223000	70664000
gene_151123;gene_205920	Unknown	42566000	46937000	44993000	44920000	39331000	35289000	45288000	40488000	36896000
gene_151125	Unknown			38766000	25553000	25196000	26316000	24272000	21855000	24722000
gene_151132	Unknown	336510000	80746000	512830000	323830000	379330000	400940000	620660000	334030000	396510000
gene_151134;gene_429225;gene_176647	Unknown	163750000	172130000	139840000	158200000	169820000	146670000	162210000	156160000	157160000
gene_151139	Unknown	44508000	47054000	43725000	47017000	44852000	41872000	39505000	37817000	43798000
gene_151145	Unknown	264840000	323150000	291410000	260470000	227400000	256890000	241700000	252160000	299830000
gene_151146	Unknown	73712000	79108000	76303000	88654000	67108000	87183000	78357000	75510000	67538000
gene_151172;gene_102184	Unknown	92045000	93885000	83779000	84547000	85853000	78751000	85428000	76845000	75354000
gene_151194;gene_440126	Unknown	119100000	133190000	129450000	139500000	127490000	138400000	124360000	123520000	125500000
gene_151195;gene_144527;gene_190997;gene_425349;gene_389953;gene_60387;gene_246862;gene_111787;gene_269705	Unknown	38542000	41186000			37684000		16804000	72777000
gene_151198;gene_336479;gene_137381;gene_323706	Unknown	12863000	15077000	13490000	13981000	14179000	14889000	13164000	12306000	14894000
gene_15120;gene_129568;gene_375743;gene_182453	Unknown								34610000	34178000
gene_151201;gene_130254;gene_369365;gene_356993;gene_91866;gene_452055;gene_250859;gene_373594;gene_210413	Unknown	106060000	119810000	122080000	111570000	107310000	103010000	104200000	99151000	102690000
gene_151212	Unknown	976290000	934860000	912250000	937020000	918580000	931500000	976370000	953550000	959400000
gene_151283	Unknown	35932000	33282000	44643000	37574000	36250000	38404000	41682000	35131000	36446000
gene_151286	Unknown	576030000	714300000	595500000	629180000	668480000	611090000	734860000	600050000	673090000
gene_151287;gene_169370;gene_451278;gene_9173;gene_217466;gene_419091	Unknown	199870000	211020000	208670000	199100000	198630000	118940000	170850000	165950000	178590000
gene_151288	Unknown	77366000	61406000	68207000	52244000	51080000	45766000	44453000	47723000	54041000
gene_15133;gene_56654	Unknown	15505000	15254000	15391000		16639000	15318000	16091000	15889000	19206000
gene_151333;gene_416449;gene_53013;gene_377574;gene_130530	Unknown	42768000	34938000	49909000	41176000	48067000	50285000	51704000	39006000	49322000
gene_151336;gene_394131;gene_58716;gene_5778;gene_135082;gene_266199;gene_254680;gene_286265;gene_193563;gene_185749;gene_40358;gene_56319;gene_455330	Unknown	49618000	41689000	49106000	46547000	47179000	43359000	42125000	51942000	43045000
gene_151342;gene_7975;gene_296335;gene_360872	Unknown	121730000	113510000	151410000	134140000	114600000	86144000	96328000	105580000	95454000
gene_151572;gene_157101;gene_17770;gene_413513;gene_18504;gene_227224;gene_75849;gene_335337;gene_158265;gene_463309;gene_160916	Unknown	127540000	137120000	147230000	130010000	148800000	153120000	132380000	139030000	153910000
gene_15178	Unknown	95736000	119520000	110080000	121610000	145420000	144670000	153920000	119470000	119760000
gene_151866;gene_377616;gene_324871;gene_11682;gene_442566;gene_198274;gene_286234;gene_203409	Unknown	26184000	24586000	27286000	24298000	25241000	27817000	26012000	28706000	26869000
gene_1519	Unknown	109220000	113940000		119740000	93668000	100920000	114480000	139800000	96607000
gene_15196	Unknown	76487000	80528000	68716000	76345000	74593000	89293000	87059000	70966000	82716000
gene_152038;gene_58757;gene_41462;gene_195652	Unknown	37437000	44997000	41501000	43461000	42405000	42408000	41933000	33759000	44093000
gene_152040	Unknown	605430000	676640000	681940000	653790000	662920000	775160000	694680000	637200000	780710000
gene_152339;gene_357574;gene_307353	Unknown	50072000	45618000	44555000	41170000	44013000	43873000	44392000	39227000	41482000
gene_152504;gene_161115;gene_159605;gene_300387;gene_296662;gene_271685;gene_21880;gene_336904;gene_276315	Unknown	69081000	75882000	75032000	79146000	76685000	68574000	55082000	70649000	54996000
gene_152838;gene_215347	Unknown	24491000	21896000	47788000	48641000	44453000	60517000	40255000	41790000	44224000
gene_153033;gene_322006;gene_177648;gene_347370	Unknown	15093000	14300000	14545000	15287000	14549000	16524000		15457000
gene_153044	Unknown	67345000	81499000	52631000	67921000	54638000	67605000	48698000	47925000	71535000
gene_153087	Unknown	62295000	71853000	69924000	71186000	75562000	74856000	74141000	71126000	68265000
gene_153162	Unknown	123690000	131420000	134870000	128480000	118240000	123810000	112310000	141670000	112660000
gene_153165	Unknown	35822000	33321000	34602000	45331000		39551000	41099000	47027000	38798000
gene_153166	Unknown	19907000	17021000	19664000	21135000	18710000	21343000	20082000	22647000	17560000
gene_153167	Unknown	64432000	62190000	61108000	62122000	65985000	56744000	62814000	64681000	64908000
gene_153168	Unknown		103300000	138310000		105630000	137620000	138080000	139810000	131850000
gene_153307;gene_245250	Unknown	381260000	429890000	408730000	381730000	381120000	449410000	402790000	400420000	342870000
gene_153308;gene_245251	Unknown	214460000	221890000	223000000	200650000	225230000	205950000	202290000	184170000	201960000
gene_153348	Unknown	26250000	25719000	30360000	24498000	25717000	25360000	23882000	22251000	25403000
gene_153353	Unknown	24116000	16017000			17227000	18895000
gene_153368;gene_430076;gene_99303;gene_453502;gene_412624	Unknown	125030000	159570000	123060000	139350000	128890000	148390000	138470000	127830000	136190000
gene_153369	Unknown	39053000	42870000	39971000	42745000	47597000	52682000	48961000	52105000	51345000
gene_153392;gene_135083;gene_229295;gene_18420;gene_398853;gene_234747;gene_120498;gene_382599;gene_367403;gene_378206;gene_396999;gene_112055;gene_29036	Unknown			18769000						17106000
gene_98855;gene_64211;gene_228874;gene_211259;gene_319781;gene_209557;gene_318315;gene_228932;gene_153594;gene_79759;gene_216530;gene_241375;gene_275604	Unknown	38192000	35576000			33588000			38262000
gene_153637	Unknown	158540000	161840000	175190000	173620000	171440000	168420000	163670000	158830000	170630000
gene_154537	Unknown	11497000	17321000	5810100		13220000	13516000	11985000	12787000	13147000
gene_154539;gene_411054;gene_29607;gene_118720	Unknown	71604000	79606000	67296000	80038000	76744000	91479000	86351000	74915000	75417000
gene_154540;gene_29606;gene_118719;gene_459939;gene_358745;gene_108027	Unknown	41773000	50252000		48255000	47179000	42015000	38095000	47345000	51365000
gene_154753;gene_166395;gene_86417;gene_261175	Unknown	153360000	116900000	138010000	150800000	153600000	150000000	137880000	140760000	115550000
gene_154931	Unknown					38497000	33927000			39657000
gene_154932	Unknown	27689000	32465000	25566000	27667000	27244000	26805000	29141000	34871000	23486000
gene_154967;gene_289312;gene_234706	Unknown	33450000	43409000	39208000	47868000	49439000	42548000	46754000	35563000	48791000
gene_155191	Unknown	117040000	187730000	174770000	200580000	211680000	246880000	202570000	186570000	190080000
gene_459141;gene_94488;gene_221004;gene_179961;gene_155267;gene_160241;gene_136083	Unknown	31685000	37847000		32121000	45591000	38948000	46531000	40711000	44611000
gene_155309	Unknown	93450000	87012000	93159000	88049000	83428000	102960000	82379000		88096000
gene_155499;gene_54393;gene_247117	Unknown	22613000	33406000	29465000	16479000		24361000	27947000	29763000	23630000
gene_155834	Unknown			87835000	132610000	119250000	109480000	116490000	101640000	133640000
gene_299933;gene_156868;gene_52539;gene_293221;gene_155896;gene_269468;gene_459330;gene_139845;gene_215517;gene_228377	Unknown	52712000	57444000	50723000	65776000	90448000	77584000	72889000	77394000	93153000
gene_155923;gene_122796	Unknown	120500000	117830000	111280000	106450000	114450000	128160000	104300000	116290000	128160000
gene_156217;gene_67022	Unknown	17727000	20607000	18561000	20410000	22599000	23338000	23957000	17540000	17328000
gene_34839;gene_87658;gene_15623;gene_107591;gene_421921;gene_412321;gene_65046;gene_251266	Unknown	44051000	47999000	56586000	49055000	58210000			51411000	47758000
gene_156376	Unknown	115040000	83579000	160030000	75089000	75024000	99483000	63281000	75480000	79549000
gene_156377	Unknown	245070000	226480000	202110000	187940000	226280000	265750000	229050000	219730000	270990000
gene_156380	Unknown	236440000	223910000	206880000	238330000	246370000	249420000	236510000	252770000	209360000
gene_156522	Unknown	85996000	86440000	86787000	84829000	98249000	92283000	82004000	94520000	97290000
gene_15654;gene_287076	Unknown	90546000	100250000	114960000	99107000	109130000	136730000	106050000	107820000	97013000
gene_156586	Unknown	35309000	28679000	35030000	30615000	30436000	30455000	29571000	26819000	30507000
gene_156749	Unknown	450970000	447480000	409800000	431760000	427270000	390690000	413440000	453260000	450610000
gene_293216;gene_156863;gene_430611;gene_52544;gene_323832	Unknown	27747000	30477000	27169000	31814000	30351000	32484000	50712000
gene_156924;gene_113069;gene_315243;gene_189988;gene_7368;gene_147431;gene_241032	Unknown	547270000	572640000	572630000	582160000	530190000	539010000	531410000	553430000	550540000
gene_156977	Unknown	75864000	93632000	69320000	95667000	81271000			91567000
gene_15704;gene_141210;gene_253853;C4IED7	Unknown;Unknown;Unknown;C. butyricum	293700000	300720000	305980000	308630000	371110000	319150000	355110000	306520000	352450000
gene_157233;gene_263091;gene_138874	Unknown	319550000	274790000	316910000	317000000	240780000	254910000	266540000	227530000	277080000
gene_220163;gene_192717;gene_157537;gene_72982;gene_238514	Unknown	23255000	30057000	29167000	29568000	31474000	30909000	32905000	33424000	31238000
gene_157625	Unknown	114410000	123230000	109250000	117880000	117390000	111150000	118430000	113310000	103120000
gene_157648	Unknown	1633000000	1719100000	1837200000	1622700000	1740900000	1738400000	1739200000	1639200000	1711800000
gene_157885;gene_282294;gene_370562;gene_218592;gene_248347;gene_84617;gene_220942	Unknown						26199000		13899000
gene_158105;gene_280067;gene_333645;gene_255755;gene_99742;gene_190706;gene_199839;gene_14298;gene_55289;gene_58031	Unknown	140250000	158270000	140300000		172790000	167240000	177780000	261090000	179280000
gene_158303;gene_314401	Unknown	39167000			107790000	82707000			112980000
gene_208281;gene_15841;gene_348134;gene_43137;gene_219148;gene_72955;gene_392438	Unknown	38536000	25910000	27278000	21882000	44333000	29852000	35076000	30095000	29625000
gene_158487	Unknown	43320000	45230000	45339000	45885000	25527000	51787000	39754000		44103000
gene_158488;gene_111587	Unknown	42338000	55688000	54399000	58581000	55750000			59719000	63195000
gene_158596;gene_354567;gene_125539;gene_408796;gene_215176;gene_401199	Unknown	169450000	156350000		178450000	178680000	186700000		159870000	177830000
gene_158641	Unknown	29674000	26386000	33917000	29765000	28875000	35058000	30246000	34305000	28987000
gene_158821	Unknown	29334000	28059000		25144000		32620000	27179000		26409000
gene_158856	Unknown	40335000	53912000	42844000	46614000		52625000	52244000		51890000
gene_159045	Unknown	119260000	117290000	113670000	18523000	126530000			116310000	105180000
gene_159048;gene_413205	Unknown	81053000	50884000	56856000	81145000	49614000	56793000	69774000	70391000	68396000
gene_159049;gene_413204;gene_375733;gene_160389;gene_132759;gene_192880;gene_171460;gene_409453;gene_323874;gene_68926;gene_212803;gene_391389;gene_427414;gene_410465;gene_113645;gene_318431	Unknown	91320000	98420000	94414000	87993000	104560000	96312000	108170000	100900000	94989000
gene_159056;gene_413197	Unknown	179260000	193090000	197350000	189680000	191960000	215300000	194610000	196880000	226350000
gene_159072;gene_429063	Unknown	56965000	58106000	58005000	58405000	58881000	62274000	56691000	64997000	55114000
gene_159076;gene_275214;gene_167621;gene_142480;gene_28305;gene_173786;gene_330444;gene_148529;gene_114143	Unknown	64273000	81430000	78236000	83459000	81569000	93004000	82356000	89953000	78918000
gene_159099;gene_235494;gene_312342	Unknown	40551000	38399000	40379000	39196000	40922000	41618000	32689000	31174000	27355000
gene_159113;gene_327628;gene_205854;gene_158372;C4IFL1;gene_55630;gene_431091;gene_68527;gene_238718	Unknown;Unknown;Unknown;Unknown;C. butyricum;Unknown;Unknown;Unknown;Unknown	65613000	70458000	77663000	66296000	73228000	66020000	63797000	55930000	61883000
gene_159115;gene_356209;gene_238716;gene_81126;gene_332054;gene_384695;gene_460820;gene_392983;gene_68525;gene_98533;gene_396640;Q838M0;gene_56989	Unknown;Unknown;Unknown;Unknown;Unknown;Unknown;Unknown;Unknown;Unknown;Unknown;Unknown;E. faecalis;Unknown	159300000	155490000	141320000	145440000	168890000	143380000	177290000	154570000	135210000
gene_159116;gene_98531;gene_356208;gene_392982;gene_6555;gene_299020;gene_20337	Unknown	152440000	151060000	120680000	140810000	160110000	155780000	147760000	142250000	144400000
gene_159119;gene_197661;gene_133028;gene_448689;gene_105738;gene_152963;gene_295833;gene_175273;gene_51756;gene_112733;gene_174173;gene_296465;gene_299762;gene_444258;gene_226454;gene_297498;gene_94997;gene_244795;gene_359816;gene_53995;gene_305938	Unknown	93028000	104600000	97772000	104140000	96364000	102140000	97830000	99023000	112160000
gene_159363	Unknown	150630000	138010000	141150000	149450000	165220000	149180000	128250000	149090000	169660000
gene_15939	Unknown	48454000						58142000	47051000	55064000
gene_159510	Unknown	56008000	53199000	57286000	73099000	66413000	62930000	68803000	72972000	62930000
gene_159555	Unknown	30851000	23598000					22128000	19285000
gene_159727	Unknown	83261000	61948000	60790000	66454000	57013000	51440000	66629000	62008000	62610000
gene_159872;gene_405122	Unknown	45864000	58504000	41483000	50916000	49522000	47052000	45556000	32772000
gene_159887	Unknown	42916000	44511000	33230000	32154000	31975000	33092000	42498000	35257000	36028000
gene_331365;gene_159900;gene_307887;gene_42743;gene_163840;gene_142800;gene_88070;gene_147382;gene_115233;gene_350772;gene_307596;gene_120531;gene_46326;gene_396428;gene_19985;gene_121289;gene_115624;gene_66760;gene_447687;gene_303365	Unknown	67145000	57690000	67343000	70885000	67661000	57321000			59786000
gene_159961;gene_198948;gene_238134;gene_158592;gene_377783	Unknown	69413000	67547000	80407000	73826000	73219000	63404000	68819000	62754000	74560000
gene_160054;gene_27611;gene_216393;gene_410081;gene_255563;gene_84574;gene_336258;gene_351077;gene_97965	Unknown	184090000	168450000	162280000	158320000	157140000	167510000	160430000	147070000	176370000
gene_160245	Unknown	22877000	23792000	23250000	28504000	22818000	23840000	27359000	26564000	20094000
gene_160247	Unknown	41543000	41304000	37138000	35134000	38861000	47198000	36421000	33050000	33023000
gene_160515	Unknown	41633000	48410000	42157000	53359000	47557000	42963000		42415000	42995000
gene_160526	Unknown	204700000	239450000	235430000	196760000	274750000	175380000	183570000	211870000	222400000
gene_160557	Unknown	77060000	58272000	75947000	63478000		36195000	78498000	95040000	91231000
gene_160654	Unknown	33319000	36055000	34921000	36070000	36660000	37072000	33332000	32927000	36328000
gene_160919	Unknown	54053000		62640000	72713000	61906000	68815000	67415000	70786000	70812000
gene_160927	Unknown	52277000	44218000	47797000	48368000	50882000	48514000	57329000	63178000	71940000
gene_160947	Unknown	109660000	90186000	104020000	143800000	97775000	99293000	73473000	105140000	126680000
gene_19392;gene_16099	Unknown	145990000		101920000		150910000	133110000	147260000		145950000
gene_160994;gene_46894;gene_192686;gene_277241;gene_386625	Unknown	227770000	221590000	214190000	203390000	234940000	233390000	210120000	243300000	195870000
gene_161	Unknown	248660000	241160000	256520000	259660000	240150000	252570000	240720000	230970000	250050000
gene_161019;gene_458842	Unknown	14707000	11371000			12956000	10886000	12918000	13143000	19088000
gene_161476;gene_55134;gene_176777;gene_363968;gene_176191;gene_84301;gene_345441;gene_233742	Unknown	22666000							28177000
gene_161492;gene_208800	Unknown	72837000	81936000	76660000	71112000	82610000	82092000	81996000	69463000	72890000
gene_161582	Unknown	44088000	49405000	46644000	40209000	50674000	51361000	48453000		47026000
gene_161595	Unknown	26299000	26790000	30595000	34743000	35235000	27252000	30550000	31358000	32363000
gene_256946;gene_161799;gene_67563;gene_279527;gene_227143;gene_122277;gene_7054;gene_344620;gene_164602	Unknown	139930000	133490000	129150000	117420000	157020000	132710000	132530000	143440000	130980000
gene_162148	Unknown	414270000	437040000	390820000	401710000	400550000	400670000	394220000	342300000	370550000
gene_162149;gene_340327;gene_18022;gene_329684	Unknown	199260000	203860000	186640000	157940000	198700000	226540000	213280000	194920000	192930000
gene_162188;gene_250470;gene_108430	Unknown	176150000	221190000	181430000	193310000	192770000	192320000	172610000	190620000	189960000
gene_162213	Unknown	221550000	229350000	213600000	208240000	213190000	208680000	206010000	217630000	202020000
gene_162286;gene_412541;gene_402211;gene_254796	Unknown	348310000	352430000	362650000	326860000	347370000	348370000	363510000	318640000	348270000
gene_162288	Unknown	128850000	115430000	124230000	141400000	134810000	122560000	134070000	121860000	186720000
gene_162290;gene_32408	Unknown	86874000	88365000	93651000	87815000	89387000	90901000	100330000	83115000	88118000
gene_162485;gene_161234;gene_206612	Unknown	426750000	458670000	431730000	494640000	485420000	403430000	455190000	486700000	422630000
gene_162651;gene_10824;gene_310140;gene_286975;gene_291519;gene_179700;gene_41678;gene_60182;gene_412786;gene_224994;gene_156407;gene_222745	Unknown					35034000	35156000	30750000		33666000
gene_162703;gene_299142;gene_92656;gene_301391	Unknown	62660000	74019000	62270000	81912000	90645000	89466000	81631000	77921000	77038000
gene_162704;gene_299141	Unknown	214110000	241860000	246540000	229980000	202480000	199600000	192330000	192610000	228820000
gene_162707;gene_299138	Unknown	65574000	60411000	83096000	73108000	71540000	72379000	69728000	81839000	73475000
gene_162717;gene_102743;gene_161630;gene_80557;gene_217037;gene_158019	Unknown	331270000	320100000	317140000	323530000	337710000	355760000	360190000	334360000	343000000
gene_162727	Unknown	90826000	79977000	80330000	108960000	94275000	103430000	99905000	103010000	100910000
gene_162730;gene_57607;gene_102797;gene_186468;gene_338789;gene_269279;gene_220979	Unknown	532950000	528350000	544620000	599260000	564790000	514940000	576020000	571610000	528130000
gene_162732;gene_400347	Unknown	38879000	40423000	28677000	32470000	36294000	31833000	35997000		35147000
gene_162799	Unknown	18900000	18820000	19946000	16818000	17545000	14501000	17304000	19182000	23154000
gene_74147;gene_356440;gene_42681;gene_162863	Unknown	97417000	118990000	111140000	100290000		100550000	77407000	97172000	67018000
gene_162921;gene_339254;gene_301291;gene_225644;gene_263044;gene_308368;gene_227749	Unknown	705440000	836520000	704550000	731150000	747970000	768260000	737380000	743150000	662800000
gene_162922;gene_262796;gene_227750;gene_4686;gene_326830;gene_401285;gene_208935;gene_239560;gene_414759;gene_445401;gene_288314;gene_356380;gene_356282;gene_179665;gene_421586;gene_224062;gene_404523;gene_355815;gene_357078;gene_148861;gene_421640;gene_73700;gene_196482	Unknown	407670000	434900000	405240000	398620000	403160000	413570000	401150000	391360000	402420000
gene_162923;gene_262795;gene_389682;gene_239559;gene_208934;gene_306149;gene_148860	Unknown	711030000	678460000	653190000	697810000	690830000	670490000	668890000	654200000	662540000
gene_162942;gene_46596;gene_322235;gene_317795;gene_113326;gene_452238;gene_243503	Unknown	51744000	45298000	51701000	52394000	49794000	47350000	51860000	55763000	58420000
gene_162943;gene_92913;gene_70326;gene_47531;gene_455432;gene_346637;gene_50321;gene_317794;gene_118048;gene_49311;gene_283933	Unknown	240920000	235220000	213790000	241350000	239830000	238660000	233580000	229280000	232470000
gene_163022	Unknown	27505000	23108000	20534000	27704000	29160000	34385000		24512000	30261000
gene_163172	Unknown		21789000	43927000	39341000		23008000	30598000	38789000	30062000
gene_8540;gene_42255;gene_247807;gene_163248;gene_376645	Unknown	19261000	21532000	22062000	25266000	19041000	19574000	23145000	20146000	19576000
gene_163274	Unknown	144290000		151760000	137050000	185600000	211670000		148440000
gene_163436;gene_178572;gene_349502;gene_90219	Unknown	240760000	245130000	262490000	216280000	232540000	234910000	238950000	280540000	219620000
gene_179135;gene_362569;gene_163457	Unknown	100530000	134960000	100060000	123910000	109180000	98115000	116040000	107030000	105350000
gene_163492;gene_407469	Unknown	17945000	11592000	14418000	17830000	12246000	14114000	11879000	15289000	13510000
gene_163493;gene_258295;gene_353932	Unknown	46418000	50157000	45154000	45112000	48613000	41668000	47497000	44242000	44060000
gene_163512;gene_134309;gene_455332;gene_54448;gene_237924;gene_329925	Unknown	69728000	69599000	65793000	70460000	71176000	71024000	57255000	68465000	78657000
gene_163544;gene_134314;gene_428836	Unknown	140200000	137340000	150300000	137580000	115470000	123740000	112490000	129910000	119710000
gene_163545;gene_389557;gene_207836;gene_276561;gene_255042;gene_134315	Unknown	36126000	33152000	34971000	37263000	37776000	31224000	32328000	42801000	39530000
gene_163548	Unknown	254760000	273310000	258630000	258150000	272780000	267480000	276110000	255740000	269260000
gene_163549	Unknown	283920000	288980000	291780000	287600000	251850000	259430000	271140000	283340000	280490000
gene_163560	Unknown	49936000	59641000	60258000	57232000	59178000	58763000	60438000	58010000	61382000
gene_163561	Unknown	20772000	19441000	21065000	20433000	18758000	20847000	17479000	19335000	19166000
gene_16369;gene_275448;gene_396974	Unknown	32573000	18018000	22290000	25278000	12313000	27566000	26331000	25780000	27761000
gene_163787	Unknown	53411000	57348000	73573000	60838000	60043000	50433000	62988000	64460000	38978000
gene_163789	Unknown	35389000	34872000	33899000	41847000	42161000	47939000	39450000	44106000	36711000
gene_163818;C4IB11	Unknown;C. butyricum	172080000	156700000	173590000	176640000	171220000	159730000	185370000	213800000	177010000
gene_163827	Unknown	58833000	70246000	64901000			62988000
gene_163829	Unknown	199090000	207970000	267790000	295560000	234350000	209800000	199060000	219330000	210760000
gene_163880;gene_94933;gene_162899;gene_147717;gene_337935;gene_338414	Unknown	104840000	104220000	113260000	111560000	121940000	123880000	101790000	113250000	99976000
gene_164186	Unknown	31335000	34058000		30381000	31090000	31808000	32336000	21689000	30375000
gene_164192	Unknown	160270000	158930000	149590000	155120000	151350000	131170000	163160000	156550000	164210000
gene_164213	Unknown	55228000	55126000	54230000	55801000	57215000	53626000	57906000	56403000	52948000
gene_164215	Unknown	60121000	63244000	59031000	51127000	57932000	63518000	55007000	63107000	61345000
gene_164302;gene_339724;gene_13903	Unknown	584850000	677940000	652080000	658190000	598110000	519320000	579280000	630120000	610130000
gene_164386	Unknown	63078000	57087000	63626000	63317000	66677000	60040000	57490000	65104000	59928000
gene_164631;gene_134433;gene_71719;gene_383572;gene_67662	Unknown	1345500000	1484800000	1346500000	1357000000	1493400000	1475600000	1428800000	1318300000	1428400000
gene_164812;gene_153015;gene_338155;gene_129502;gene_402387	Unknown	99280000	96614000	128660000	113410000	107300000	89062000	83195000	99946000	99267000
gene_164817;gene_230960;gene_84671;gene_128651;gene_437520;gene_276572;gene_428105;gene_120963;gene_8834;gene_451505;gene_55096;gene_222656;gene_279224;gene_68337;gene_287855;gene_374325;A0A263VXC8;gene_147932;gene_312454;gene_349302;gene_385812;gene_410799;gene_52564;gene_370947;gene_414433;gene_82073;gene_52815;gene_158921;gene_339440	Unknown;Unknown;Unknown;Unknown;Unknown;Unknown;Unknown;Unknown;Unknown;Unknown;Unknown;Unknown;Unknown;Unknown;Unknown;Unknown;E. asburiae;Unknown;Unknown;Unknown;Unknown;Unknown;Unknown;Unknown;Unknown;Unknown;Unknown;Unknown;Unknown	116920000	110000000	131420000	101160000	105970000	100350000	111580000	109560000	95485000
gene_164820;gene_230958;gene_349488;gene_107861;gene_197579;gene_325338;gene_279091;gene_14503	Unknown	63691000	69976000	63209000	61816000	62698000	71824000	69284000	58675000	68810000
gene_164823;gene_331106	Unknown	28877000	24428000	40305000	36863000	31146000	23780000	29356000	30030000	32466000
gene_164824;gene_292666;gene_136892;gene_41311;gene_356065;gene_434434	Unknown	319420000	316060000	310510000	341960000	338070000	306930000	327660000	335950000	319120000
gene_164826;gene_395161;gene_368379;gene_292669;gene_173803	Unknown	27028000	23148000	31304000	33087000		25035000	32505000	30909000	30319000
gene_289449;gene_164973	Unknown	7903200	8171300	7902400	8571600	9402900		9476300	10944000	9289900
gene_165055;gene_184261;gene_436664;C4IB01	Unknown;Unknown;Unknown;C. butyricum	207000000	217820000	215160000	263300000	259950000	197090000	225440000	234190000	236030000
gene_165258	Unknown	12223000		13041000	11815000	13282000			19584000
gene_165272	Unknown	31153000	33227000		30847000	31312000	22697000	26197000	26253000	30931000
gene_165279;C4IFM4;gene_366611;gene_466780	Unknown;C. butyricum;Unknown;Unknown	44929000	48405000	38441000	47797000	49232000	43775000	41220000	44557000	44265000
gene_165416	Unknown	25629000	29002000	25707000	25268000	29501000	32281000	36116000	32114000	31576000
gene_165426	Unknown	99531000	114900000	96443000	89262000	99142000	122310000	110810000	109210000	105580000
gene_165744	Unknown			65454000						21163000
gene_165880	Unknown				19509000	21707000	19345000
gene_165923;gene_306318;gene_49665;gene_448564;gene_88135	Unknown	43302000	52533000	38094000	45379000	40994000	58219000	45771000	49056000	43417000
gene_166139	Unknown	27403000	27716000	28873000	27774000	26727000	23587000	25651000	27278000	22851000
gene_422522;gene_166392;gene_226931;gene_200640;gene_154756	Unknown	131190000	122070000	161760000	147240000	117590000	134240000	120860000	141220000	125830000
gene_166394;gene_410835;gene_186532	Unknown	276080000	240250000	275300000	273420000	270590000	250840000	259970000	243870000	255060000
gene_166408;gene_122086	Unknown	25859000	24291000	21078000	22684000	22192000	18999000	26192000	20332000	24760000
gene_166442;gene_458560;gene_144531	Unknown	42064000	31549000	40522000	37462000	36564000	32570000	37766000	40313000	42282000
gene_166940;gene_201870	Unknown	41270000	50344000	45848000	43526000	42048000	52283000	45289000	36900000	52638000
gene_166953	Unknown	393790000	409870000	374390000	394670000	398740000	430870000	403720000	434360000	414430000
gene_210791;gene_166984;gene_3296;gene_137260	Unknown	50475000	44536000	46890000	45599000	54047000	51662000	54940000	55066000	54025000
gene_167128;gene_177535	Unknown	85487000	88017000	93912000	95384000	88484000	78928000	93510000	93256000	87692000
gene_167164	Unknown	29702000					24674000	18965000	22696000	26462000
gene_167185	Unknown	59432000	52815000	58840000	60728000	66591000	69405000	63528000	88480000	117190000
gene_167313;gene_234213;gene_184930;gene_255975;gene_457156;gene_118338;gene_184015;gene_46395;gene_29711;gene_35588;gene_21097;gene_225059;gene_229962;gene_10702;gene_13278;gene_186438;gene_380701	Unknown	15930000	16940000	15815000	17255000	16146000	14785000	15819000	15796000	17149000
gene_167422	Unknown	44557000	47787000	51361000	45496000	45966000	48423000	42865000	41842000	45581000
gene_167554	Unknown	29798000	22362000	25600000	35874000	24802000	23384000	28778000
gene_176069;gene_167641;gene_440165;gene_368128;gene_184265;gene_273970;gene_38991;gene_59684;gene_11985;gene_233200;gene_430737;gene_92493;gene_401825;gene_359670;gene_279847	Unknown	147530000	121090000	108910000	141760000	153270000	161140000	145930000	140610000	169220000
gene_167833	Unknown	67237000	64493000	72405000	57156000	57264000	60973000	52406000	60930000	67365000
gene_167918;gene_107424;gene_222183;gene_157321;gene_447333;gene_213909;gene_289930	Unknown	238250000	242280000	246260000	242290000	250120000	248710000	246870000	230780000	248500000
gene_167923;gene_250819;gene_156014;gene_282774;gene_439352;gene_417444;gene_54308;gene_210089;gene_164156;gene_123188;gene_106622;gene_100125;gene_225794;gene_393592;gene_376305	Unknown	106380000		68803000	87436000	102920000	113250000	97136000	94426000	98450000
gene_167924	Unknown	146660000	157980000	149830000	159870000	157240000	175780000	156040000	140880000	167860000
gene_168048;gene_220197;gene_55178;gene_288977;gene_111785;gene_389955	Unknown	21978000			19753000		14946000	20170000		20882000
gene_168049;gene_290227;gene_386645	Unknown	59862000	58048000	66261000		65149000	65565000	55952000	51469000	67153000
gene_168134;gene_427067	Unknown	183350000	191200000	238970000	192860000	188770000	218190000	203230000	215760000	207400000
gene_168135;gene_71725;gene_239578;gene_223415;gene_353741;gene_134169;gene_81938;gene_50979	Unknown	87092000	90988000		60086000	87221000	105850000	98361000
gene_168138;gene_134857	Unknown	427610000	441850000	433990000	464590000	438990000	439730000	443080000	442980000	438010000
gene_168139	Unknown	489500000	483980000	541700000	495170000	522630000	465210000	431140000	468230000	434200000
gene_168149;gene_27201;gene_16842;gene_12076	Unknown	12667000	14197000	14578000	11833000	14850000	12013000	13048000		13550000
gene_168168;gene_12091;gene_13227;gene_405598;gene_395569;gene_52446;gene_245750;gene_14853;gene_341020;gene_14870	Unknown	117350000	124350000	116460000	111090000	117860000	118200000	119100000	120220000	123750000
gene_224979;gene_168275;gene_97878;gene_65552	Unknown	8315300				10418000
gene_168513;gene_362703;gene_132290	Unknown	672060000	600010000	486950000	544730000	608810000	571010000	594530000	565170000	695960000
gene_168626;gene_28322;gene_143874;gene_164578	Unknown	51872000	45552000	45371000	38234000	28524000	39453000	39810000	36597000	38365000
gene_27214;gene_168631;gene_257246;gene_80428;gene_378011	Unknown	192320000	209940000	164210000	229410000	242400000	154980000	223850000	216320000	211390000
gene_168634;gene_30732;gene_130065	Unknown	45838000	48467000	52766000		52312000	60656000	61237000	45030000	62435000
gene_168837	Unknown	2351800000	2284000000	2599300000	2794000000	3003500000	2304800000	2854200000	2640500000	2796000000
gene_168845	Unknown	156110000	177880000	169610000	187320000	173190000	188460000	164720000	187900000	171430000
gene_168846;gene_173466;gene_156144;gene_76990	Unknown	41766000	41184000	39098000	33931000	33262000	36498000	33589000	34233000	44662000
gene_168848	Unknown	27525000	32951000	28145000	30153000	32861000	33314000	26058000	30974000	35607000
gene_16891;gene_373657;gene_268847;gene_57333	Unknown	493230000	464750000	486910000	503220000	562270000	542690000	510980000	546340000	531230000
gene_168922;gene_320893;gene_271948	Unknown	62225000					56244000		62200000	65928000
gene_168925;gene_334175	Unknown		57460000	57153000	67027000	65863000	65552000	57564000	65772000	53735000
gene_168926	Unknown	206540000	206400000	211250000	199500000	215230000	214550000	206240000	205210000	215720000
gene_168928;gene_140039	Unknown	866730000	867980000	882910000	861470000	921970000	892830000	882250000	796470000	921480000
gene_168994;gene_138075	Unknown	192400000	176440000	144210000	160380000	144560000	161410000	151520000	159020000	169790000
gene_168995;gene_235629;gene_102403	Unknown	59955000	51614000		58752000	52630000	64424000	55605000		51318000
gene_168996	Unknown	539560000	547650000	523110000	528820000	529850000	546010000	525510000	525020000	583470000
gene_168998	Unknown	25349000	26070000	26782000	23327000		24056000		22646000	26684000
gene_169327;gene_290844;gene_400225;gene_350974;gene_370600;gene_66302;gene_24315;gene_37902;gene_380161;gene_379516;gene_71375	Unknown	46354000	42187000	46913000	39813000	39990000	42482000	37644000	35976000	31310000
gene_169328;gene_6340	Unknown	150250000	144670000	143690000	148850000	134660000	137840000	139130000	140720000	141300000
gene_169330;gene_309791;gene_263204;gene_121103	Unknown	57797000	70647000	56244000	75268000	74541000	72794000	76782000	66053000	65261000
gene_169338;gene_366449	Unknown	553020000	600180000	539610000	538560000	559990000	562500000	572400000	558410000	496400000
gene_16937	Unknown			49866000		43717000	42392000		58111000
gene_169371;gene_166753	Unknown	47691000	33049000	49036000	70430000	47854000	42777000	41652000	66482000	48438000
gene_169462	Unknown	60231000	66092000	60251000	52658000	61236000	52909000	41424000	53935000	49542000
gene_169467	Unknown	222080000	217110000	197540000	268470000	212560000	215400000	216940000	200920000	212950000
gene_57705;gene_29920;gene_169650;gene_250255;gene_74756;gene_376170;gene_386804	Unknown	53180000	49555000	50334000	40203000	48799000	53554000	43983000	44379000	53198000
gene_170030;gene_302007;gene_300550	Unknown	23507000	26975000	29579000	26305000	28953000	27243000	26113000	24419000	24757000
gene_451479;gene_43821;gene_403118;gene_170086;gene_130099;gene_410600;gene_2498;gene_232043	Unknown	49718000	53698000	53273000	46026000	51161000	37413000	39782000	49330000	43134000
gene_17009	Unknown	148270000	76100000	123270000	90008000	137840000	112940000	118270000	129860000	129320000
gene_170539;gene_463182;gene_178797;gene_264878	Unknown	61199000	59953000	64676000	47682000	61381000	58045000	64034000	53149000	52767000
gene_170653	Unknown		61866000	54153000	62442000	56009000	59215000	53778000		55293000
gene_72255;gene_171033;gene_71945;gene_42791;gene_194067;gene_299733;gene_172386;gene_420398	Unknown	125860000	147190000	129410000	135540000	135160000	159750000	145530000	132320000	163120000
gene_171186;gene_397227	Unknown	129390000	105590000	117120000	105470000	95623000	86903000	94335000	94959000	93025000
gene_171218;gene_24214	Unknown	53035000	45003000	50344000	61802000	48961000	58444000	61571000	67604000
gene_171360;gene_280879;gene_324890;gene_214366;gene_210544;gene_46747;gene_138280	Unknown	266730000	272990000	263750000	246270000	272310000	285020000	251070000	235640000	260150000
gene_171621;gene_425177;gene_55498;gene_214781;gene_374783	Unknown	22253000	21938000	22627000	32077000	28380000	26841000	27943000	27409000	26532000
gene_171851;gene_275629;gene_1684;gene_270862	Unknown	90784000	87551000	102420000	141830000	110770000	95425000	104870000	112870000	120500000
gene_172233;gene_291198;gene_85753;gene_452841;gene_332796	Unknown	13289000							13497000
gene_172314;gene_292752;gene_205094;gene_402132	Unknown	44661000	45251000	46833000			31699000	39178000	40198000	37676000
gene_172334;gene_94729;gene_63036;gene_62499;gene_114297	Unknown	35167000	32361000	37347000	33900000	31349000	41498000	36055000	39317000	39695000
gene_172335;gene_355636	Unknown	101340000	111970000	105220000	101210000	97676000	105390000	121010000	108460000	111630000
gene_173050	Unknown	35337000	44914000	35852000	33354000	37627000	38905000	35809000	35351000	37579000
gene_173123;gene_151644;gene_184568;gene_137723;gene_232018;gene_340070;gene_306805;gene_192185;gene_174396;gene_442805;gene_282674;gene_91561;gene_378296;gene_91498;gene_20736;gene_356520;gene_352368	Unknown	149840000	155520000	154070000	154580000	176740000	184320000	156760000	153230000	151360000
gene_173124;gene_93763;gene_81033;gene_177385;gene_176938;gene_232017;gene_306806	Unknown	143120000	155170000	150990000	145800000	143750000	163740000	145850000	142530000	152070000
gene_369823;gene_194423;gene_173305	Unknown	41555000	54172000	49166000	43708000	46057000	55276000	48636000	54477000	53123000
gene_425224;gene_173307;gene_369825;gene_194425;gene_411061;gene_173483	Unknown		36148000		26592000				33343000
gene_173324;gene_27941;gene_350469;gene_342834	Unknown		789400000	804150000	1000100000	1022800000	891110000	844180000	834780000	834240000
gene_173345	Unknown	1582100000	1624500000	1459100000	1610200000	1461800000	1479900000	1572200000	1533100000	1551100000
gene_173348;Q5FM84	Unknown;L. acidophilus			8979400	9721900				13863000	16854000
gene_173465;gene_144729;gene_32603;gene_156143;gene_76989	Unknown	257850000	318740000	292040000	274710000	275890000	338170000	240960000	257110000	258660000
gene_173630;gene_367354	Unknown	111640000	116460000	110780000	110660000	102910000
gene_174099	Unknown	547000000	579180000	570920000	522940000	530300000	512950000	495150000	482200000	594910000
gene_174121;gene_254487;gene_196849	Unknown	154970000	159930000	165210000	187940000	158730000	182460000	153230000	164610000	156490000
gene_174122;gene_97149	Unknown	39328000	38077000	62054000	51188000	49283000			37453000
gene_174228	Unknown	31728000	27657000	30770000	33542000	29337000	37778000			34059000
gene_174399;gene_193692	Unknown	72152000	87197000	69471000	69250000	72657000	75268000	76051000	85402000	87821000
gene_195015;gene_193691;gene_174400;gene_26382;gene_317899;gene_431058;gene_442078;gene_238538;gene_412281	Unknown		36584000	38410000	33539000	33671000	42162000	30751000	38482000	37390000
gene_174607	Unknown	66437000	73558000	62599000	78337000	72468000	64997000	85540000	70067000	63584000
gene_174660;gene_424628	Unknown	81414000	95273000	80944000	81377000	94143000	85223000	87728000	88641000	86260000
gene_17476	Unknown	87266000					100320000	107830000		107940000
gene_174899;gene_76332;gene_60534;gene_300260;gene_127908	Unknown	751930000	811030000	858870000	755630000	870550000	968400000	833570000	802260000	942190000
gene_174902;gene_60537;gene_76329	Unknown	17295000	29067000	19037000	23526000	26918000	20617000	29119000	42294000	26730000
gene_174903;gene_76328;gene_60538;gene_201785	Unknown		85799000	95735000	79374000	86213000	84084000	71615000	82306000	85375000
gene_174975	Unknown		15333000	15462000	17188000	15041000	12141000	16110000	17377000	17631000
gene_174976	Unknown	50905000	39747000	58212000	58875000	62511000	53949000	58483000	75416000	73456000
gene_175006	Unknown	444010000	437900000			478780000	513700000	698830000	663450000	599610000
gene_175307;gene_264082	Unknown	82064000	84450000	85154000	85976000	78432000	77130000	84091000	83167000	84264000
gene_175568	Unknown	15361000	14744000	14015000	12851000	14009000	13607000	15489000	14159000	13493000
gene_433389;gene_208294;gene_175689;gene_243612;gene_258750;gene_271623;gene_310731	Unknown		38051000	35409000	30646000	35305000	38313000	35320000	42018000	36282000
gene_175824;gene_62818;gene_70396;gene_48435	Unknown	122000000	114200000	108320000	146810000	149540000	139660000	150850000	161860000	147970000
gene_176078;gene_167635;gene_362051;gene_84373;gene_49891;gene_195075;gene_436209	Unknown	62604000	67313000	73838000	66996000	77549000	72121000	67987000	79203000	70529000
gene_176080;gene_167634;gene_411902;gene_360512;gene_322019;gene_286406;gene_418567;gene_302060;gene_13075;gene_407555;gene_303909;gene_140207;gene_347334;gene_84591;gene_387588;gene_195076;gene_357712	Unknown	54256000	44996000	66068000	67436000	66008000	73460000	68145000	73061000	83283000
gene_176382;gene_376416;gene_410089;gene_448366;gene_433861	Unknown						26663000		30522000	23362000
gene_176727	Unknown	36240000		38471000	39165000	36666000	37395000	42787000	40547000	44419000
gene_176827;gene_94718;gene_315000;gene_407324;gene_71913;gene_245516;gene_464077;gene_197340;gene_11024;gene_60041;gene_194927;gene_378785;gene_409237	Unknown	119230000	121580000	178600000	127450000	109210000	130170000	105150000	149200000	173920000
gene_176842;gene_322199;gene_67314;gene_330360	Unknown	45054000		40195000	49079000		51233000	44407000	40420000	51911000
gene_176899	Unknown	76381000	89207000	81731000	91463000	74327000	75849000	79684000	85014000	77456000
gene_177075	Unknown	18637000	19959000	16916000	18680000	18842000	19467000	18167000	17418000	18415000
gene_177191;gene_146158	Unknown	50966000	49123000	44698000	45697000	48713000	44734000	45284000	48483000	48014000
gene_177416	Unknown	119280000	93409000	122600000	153870000	109820000	94890000	103580000	102690000	111940000
gene_177436;gene_427236	Unknown	94638000	88993000	90281000	94973000	81480000	82695000	88077000	82713000	89369000
gene_177442;gene_223714;gene_40927;gene_455211;gene_15714;gene_237431	Unknown	709100000	755940000	696070000	747790000	722640000	683480000	702500000	713080000	719010000
gene_177461	Unknown	1681000000	1646900000	1535100000	1620000000	1665300000	1663900000	1705200000	1619000000	1716200000
gene_177462	Unknown	87464000	76047000	84759000	78143000	77923000	90210000	85697000	87160000	80020000
gene_177467;gene_462003	Unknown	197850000	195130000	224770000	202880000	242140000	205230000	209130000	206090000	219760000
gene_177495;gene_400779;gene_70489;gene_246416;gene_211408	Unknown					55953000	57756000	60544000	58206000
gene_177556	Unknown	16833000	25612000	19277000	19755000	12992000	19271000	15793000	19011000	19316000
gene_177566	Unknown	26267000	17791000	24064000	21135000	16250000	14517000	17848000	21992000	18535000
gene_177597	Unknown	126190000	140050000	146530000	111770000	130480000	134110000	112680000	125770000	111000000
gene_17768;gene_75847	Unknown	112530000	100860000		96633000	100130000		115600000	112230000	97637000
gene_177807;gene_82016;gene_177516;gene_76231;gene_320062;gene_271351;gene_210727;gene_271575	Unknown	80830000	86940000	85549000	81232000	88488000	86313000	81377000	84123000	81565000
gene_177969	Unknown	27013000	32466000	29468000	30436000	29267000	31539000	27292000	24835000	29036000
gene_178054	Unknown	35820000	44372000	35282000	43688000	42990000	31012000	38192000	47316000	36519000
gene_178059;gene_210562	Unknown	72338000	69810000	78715000	80636000	78150000	83531000	72237000	83200000	67392000
gene_178066	Unknown					65225000				59680000
gene_178071;gene_207913	Unknown	70365000	63647000	58278000	69462000	80590000	65963000	71081000	67669000	68770000
gene_178072;gene_407673	Unknown	86955000	74504000	67522000	80849000	91370000	89885000	82321000	91244000	76491000
gene_17825	Unknown	1005500000	862420000	1057700000	898400000	915500000	849290000	1000200000	984610000	1008100000
gene_178406;gene_197167;gene_142469;gene_454744;gene_136018;gene_302416;gene_359565	Unknown								30256000	21678000
gene_178412;gene_43633;gene_359200;gene_252536	Unknown	52213000	78640000	66082000	69386000	70583000	72769000	71281000	57630000	71915000
gene_178495;gene_126503	Unknown	308750000	310020000	317360000	292320000	328080000	297250000	289440000	313220000	305730000
gene_178496;gene_344128	Unknown	580820000	691170000	622180000	621590000	641120000	593400000	642000000	605730000	621110000
gene_178502;gene_344134;gene_389849	Unknown	478460000	438150000	477740000	408500000	451470000	419680000	442950000	431700000	436640000
gene_178537	Unknown	79685000	74234000	79153000	74092000	82224000	88498000	84893000	75229000	87439000
gene_178596;gene_18849	Unknown	41714000	49639000	27289000	60630000	59059000	76110000	58579000	55373000	38130000
gene_178599;gene_380903;gene_21351	Unknown	145150000	153130000	145620000	141180000	132210000	132710000	143850000	131440000	134330000
gene_178600;gene_280122;gene_163223	Unknown	101050000	113290000	114810000	96098000	95588000	99119000	85236000	96933000	93610000
gene_178728	Unknown	3228800000	2863100000	3105800000	2484400000	3013300000	2736800000	2096900000	3154100000	2774400000
gene_179433	Unknown	73738000	71214000	75539000	72283000	81594000	77944000	69982000	71255000	79307000
gene_179534	Unknown			37212000	35572000		34675000		37852000	32779000
gene_179541;gene_176668;gene_203850;gene_439443;gene_25257	Unknown	339020000	331380000	329730000	320650000	342380000	338540000	341840000	319040000	329600000
gene_179543;gene_117301;gene_223289;gene_328583;gene_309721;gene_194357;gene_142399;gene_83518;gene_254877	Unknown	156710000	196910000	182890000	170480000	175550000	183720000	187280000	192180000	178390000
gene_179703	Unknown	21475000	24940000	25165000	21551000	22057000	27022000	24179000	23831000
gene_18868;gene_246963;gene_179739;gene_305061	Unknown				17761000		22121000			20201000
gene_179756	Unknown	94084000	91260000	103420000	89485000	91597000	96331000	92221000	86573000	101290000
gene_179861	Unknown	105950000	114150000	108740000	109810000	114840000	115570000	106530000	99575000	107640000
gene_179866;gene_388643;gene_378994	Unknown	27254000		21073000			28956000	30662000	33089000
gene_180176;gene_322237;gene_269803	Unknown	697820000	851340000	766250000	836670000	873520000	782460000	840390000	811560000	794770000
gene_302910;gene_337573;gene_282941;gene_453470;gene_293870;gene_180183;gene_456932;gene_152079;gene_40945;gene_402057;gene_424558	Unknown	67997000	59357000	63060000	60115000	64603000	58488000	58470000	60916000	64976000
gene_180314	Unknown		59238000	92331000			78006000
gene_180398	Unknown	200010000	164910000	217730000	247430000	227010000	211140000	218540000	232320000	202680000
gene_33036;gene_180409;gene_242673;gene_217965;gene_353934;gene_385599;gene_75039;gene_199327	Unknown	280440000	230720000	208850000	223680000	260890000	246780000	254850000	225900000
gene_180410;gene_430347	Unknown	622000000	424350000	355240000	593780000	656950000	615050000	691800000	678270000	636930000
gene_180610	Unknown	67856000	19366000				30018000	46324000	52341000	42304000
gene_87669;gene_180681;gene_438109;gene_361577;gene_369411;gene_179763;gene_73530	Unknown		64522000	59391000	70494000	86617000	70356000	54683000	75077000	75258000
gene_180737	Unknown	189060000	198450000	193620000	194420000	169470000	194730000	206060000	177220000	168020000
gene_180738;gene_977;gene_390452;gene_386803;gene_376169;gene_169649;gene_74755	Unknown	24979000	27539000	27123000	24380000	26787000	26678000	28115000	30238000	25448000
gene_180739;gene_153651;gene_22150;gene_57707;gene_29918;gene_169648;gene_105039;gene_397541;gene_361938;gene_226218	Unknown	62028000	82272000	71530000	73021000	71350000	74659000	70823000	67085000	74420000
gene_180740;gene_22151;gene_402088	Unknown	83191000	99698000	94821000	90036000	95227000	89905000	80765000	83870000	91312000
gene_180744;gene_402084	Unknown				16358000	19736000	17020000	16128000	15238000	16959000
gene_180745;gene_402083;gene_176950;gene_276213;gene_263281;gene_204404;gene_206624;gene_218932;gene_99601;gene_406297;gene_331595;gene_383828;gene_335379	Unknown	361110000	368100000	380110000	370720000	359660000	375900000	380710000	402190000	384060000
gene_180746	Unknown	339970000	343050000	353800000	339980000	381060000	367730000	393110000	373640000	433490000
gene_180751;gene_241380;gene_189083;gene_462553;gene_41331;gene_409702;gene_256288;gene_44792	Unknown	213520000	231790000	202520000	227140000	223320000	214980000	241930000	224860000	237990000
gene_410854;gene_180759;gene_339899	Unknown						13559000			17803000
gene_410855;gene_180760;gene_242242;gene_213485;gene_200671;gene_229808;gene_339900;gene_136903;gene_390590;gene_395166	Unknown	23302000			28838000		40815000		29281000	39753000
gene_180954	Unknown	542790000	558300000	562010000	580170000	560100000	572530000	574470000	537350000	555060000
gene_180957;gene_417799;gene_125935	Unknown	52576000	60744000	47266000	49370000	58684000	56819000	54702000	53760000	58970000
gene_180958	Unknown	184190000	199140000	163970000	183980000	201960000	187330000	212020000	193900000	199310000
gene_180959;gene_329742	Unknown	83663000	99137000	85572000	91685000	85866000	98606000	92952000	87295000	93426000
gene_180972;gene_27715	Unknown	57421000	67758000	63800000	69876000	59904000	61452000	63315000	69470000	68966000
gene_181131;gene_21122;gene_108935;gene_239311	Unknown	218460000	209590000	216700000	218030000	198130000	183920000	202290000	199650000	200240000
gene_181182	Unknown	47912000	55726000	59142000	62325000	57884000	52339000	53346000	58972000	54858000
gene_181188;gene_233275	Unknown	32460000	32172000	39875000	43051000	31986000	43232000	37529000	48235000	16256000
gene_181192;gene_50774;gene_185324;gene_247317;gene_312622;gene_153092	Unknown	221360000	199280000	191870000	210610000	221690000	235190000	207830000	224820000	226000000
gene_181197	Unknown	199010000	149550000	169210000	156410000	150500000	155410000	182680000	187370000	173760000
gene_380722;gene_181221;gene_21138	Unknown	19802000	17629000					12234000
gene_181431;gene_378310;gene_112753;gene_179769	Unknown	118490000	122580000	155120000	107200000	122330000	148620000	74609000	154250000	96694000
gene_82709;gene_270472;gene_181483	Unknown	816100000	600120000	564780000	1024600000	837140000	681540000	768870000	800640000	636550000
gene_383498;gene_181484;gene_263195;gene_373124;gene_105341;gene_282253;gene_266991;gene_127801;gene_255724;gene_148611;gene_257691;gene_336282;gene_176833;gene_70043	Unknown	28643000	24114000	26282000	25594000	22366000	23329000	22226000	26078000	25106000
gene_181876;gene_398173;gene_57694;gene_437891;gene_14033;gene_230147;gene_285912;gene_296580;gene_16198;gene_124367;gene_83234;gene_440410;gene_227923;gene_139433;gene_335826	Unknown	47087000	32384000	34336000	31431000	27131000	24612000	32565000	35091000	33170000
gene_181894	Unknown	78152000		68328000		96690000	79427000		74659000
gene_181938;gene_389650;gene_285026;gene_382194;gene_82633;gene_275699;gene_153504;gene_156493;gene_271847;C4IHU6;gene_110245	Unknown;Unknown;Unknown;Unknown;Unknown;Unknown;Unknown;Unknown;Unknown;C. butyricum;Unknown	37274000	30286000	44221000	35121000	28529000	40478000	32560000	39670000	37486000
gene_182014	Unknown	64597000	59968000	78727000	77420000	68987000	74212000	67048000	82162000	84804000
gene_182173;gene_409633;gene_448094;gene_368019;gene_290669;gene_155904	Unknown	106970000	134550000	91717000	92864000	97361000	119950000	138230000	118670000	136970000
gene_182174;gene_296093;gene_257194;gene_344547;gene_327794;gene_294366;gene_444939;gene_94081;gene_20063;gene_146581	Unknown	141180000	145930000	128310000	128460000	130740000	132530000	138040000	140730000	116120000
gene_182175	Unknown	238470000	262830000	230630000	213450000	234800000	242130000	222390000	230640000	197040000
gene_182176;gene_357079;gene_355816	Unknown	125260000		165990000	163300000	169970000	311360000	51285000		202900000
gene_182254	Unknown	8327400	8364300	7831600		7074900	6667600	7446000		7714200
gene_182359;gene_145253	Unknown	354130000	345100000	328760000	407630000	365270000	367230000	389950000	415210000	391440000
gene_182516	Unknown	33317000	27645000	35923000	40801000	33173000	32301000	35445000	27918000	25026000
gene_182555;gene_285720;gene_377573;gene_113151;gene_397278;gene_383107;gene_157756;gene_425020	Unknown	149250000	140560000	129830000	143320000	130270000	95217000	103470000	102540000	109880000
gene_18263	Unknown	217830000	225000000	217040000	242010000	245450000	250080000	238390000	261720000	223860000
gene_182683;gene_185307;gene_184978	Unknown	19965000	23944000	16283000	18489000	22107000		24556000	22382000	21932000
gene_18284	Unknown	1324400000	1138100000	1131500000	1425300000	1420400000	1338300000	1441400000	1218200000	1387000000
gene_182916;gene_185641;gene_264129	Unknown			20797000	20978000	22001000		22221000	22603000
gene_18295;gene_385070;gene_194711	Unknown	26500000		24336000	37957000	22971000	15101000		29497000	30934000
gene_183407;gene_59239;gene_397808;gene_294533;gene_356413;gene_4661;gene_44764;gene_31326;gene_313969	Unknown	13161000			9949800	11080000		9448200	9876800	17409000
gene_1836	Unknown	55568000	61478000	63301000	81333000	75847000	85241000	82707000	67151000	93012000
gene_183758	Unknown	39813000	41739000	44417000			49658000	46418000		44726000
gene_81091;gene_18382;gene_158235;gene_398491	Unknown	28880000	38768000	26412000	47281000	39161000	44090000	45607000	36077000	41881000
gene_184070;gene_160156;gene_162147	Unknown	149760000	149370000	85756000	110240000	174630000	161680000	141700000	116650000	145150000
gene_184081	Unknown	359070000	354320000	368000000	363680000	371430000	353280000	375780000	384450000	360670000
gene_184096;gene_249990;gene_204444;gene_148481	Unknown	103520000	111420000	102060000	107030000	98945000	89673000	97331000	112770000	91950000
gene_226003;gene_438996;gene_184199;gene_45069;gene_183596;gene_385021;gene_352924;gene_414958;gene_414854;gene_385177	Unknown	37680000		35442000		29376000	30107000	32497000		36044000
gene_184357	Unknown	132400000	124250000	108690000	102570000	125100000	133510000	124370000	120150000	112770000
gene_184593	Unknown	268900000	290990000	316710000	283690000	273600000	248810000	323640000	275310000	293050000
gene_184691	Unknown	41218000	61677000	39142000	30384000	27309000	25018000		24831000	27549000
gene_184741	Unknown	42149000	42797000	50441000	49806000	58307000	44127000	50619000	51456000	46990000
gene_184893	Unknown					183190000	173640000	161280000	186560000
gene_185000;gene_46044;gene_99570;gene_250205;gene_206666;gene_32448;gene_26714	Unknown	46915000	53631000	49392000	58311000	54391000	53370000	42260000	51398000	45359000
gene_185003;gene_99573	Unknown	90925000	20884000	81616000	78582000	88304000	76882000			83972000
gene_46047;gene_185004;gene_99574;gene_288138;gene_467882;gene_457032	Unknown	187960000	179920000	162450000	154990000	154870000	137480000	130480000	163660000	164990000
gene_185285	Unknown	38066000	40271000	39811000	41192000	44181000	45566000	44237000	39053000	43634000
gene_185286;gene_271579	Unknown	43492000	33947000	27227000	31297000	32749000	33970000	33640000	36156000	36763000
gene_185287	Unknown	253170000	237940000	283820000	289610000	254230000	299940000	224130000	275450000	240420000
gene_185288	Unknown	74453000	80171000	79834000	75407000	80074000	88413000	76696000	64916000	75305000
gene_185299	Unknown	128110000	127450000	96570000	113740000	125730000	136000000	117060000	110830000	130840000
gene_18534;gene_405264;gene_45612;gene_357824	Unknown	99808000	92091000	88559000	95619000	96681000	90199000	95808000	110060000	98117000
gene_185734	Unknown	26676000	28392000	25458000	34886000	28325000	29395000	25772000	23763000	29487000
gene_185752	Unknown	42997000	33046000	39965000	34605000	48617000	33613000	37453000	31998000	39639000
gene_185753	Unknown			61458000				56244000		53671000
gene_185758	Unknown		31171000		23982000			13880000	13895000	25944000
gene_185829;gene_43542;gene_411328;gene_273481	Unknown	105810000	111750000	130020000	113310000	120780000	127600000	116250000	93069000	108610000
gene_185831	Unknown		17131000		15051000					20213000
gene_186109	Unknown	691690000	704220000	659330000	492240000	585750000	559690000	517990000	404660000	502460000
gene_186363;gene_386950;gene_320107	Unknown	73492000	71454000	35471000	71281000	70075000		72888000	58216000	66420000
gene_186556;gene_205666	Unknown		11669000		14793000	13434000	18616000	12419000
gene_206577;gene_186680	Unknown	20098000					25596000
gene_186694;gene_181874;gene_363572;gene_419220;gene_221389;gene_134913;gene_326090;gene_296308;gene_367540	Unknown				31135000	29034000	30591000	27060000	23889000	26743000
gene_186781;gene_350244	Unknown	29034000	43605000	34106000	33917000		36611000		26081000
gene_186865;gene_248460;gene_286231;gene_194608;Q834V5;gene_409759;A0A263VQK6	Unknown;Unknown;Unknown;Unknown;E. faecalis;Unknown;E. asburiae		171530000	178410000				115230000	132390000
gene_186879	Unknown	63980000	70112000	59354000	65916000	62193000	56300000	57984000	53553000	56912000
gene_186936	Unknown	290650000	427400000	408080000	432180000	326030000	362080000	342510000	324240000	364200000
gene_187017;gene_263702	Unknown	124750000	137760000	154020000	154960000	141080000	140740000	153140000	145750000	156810000
gene_187073;gene_330672	Unknown	245330000	231210000	244750000	271550000	255610000	254400000	303300000	243000000	245860000
gene_18728;gene_162971;gene_337805;gene_199268;gene_317687;gene_291440;gene_416382	Unknown	71050000	58816000	62899000	67417000	67239000	65548000	67282000	65142000	65849000
gene_187566;gene_226268	Unknown	34617000	38818000	44860000		46997000	38041000	48103000	40530000	46347000
gene_187674	Unknown	983850000	953440000	1023900000	992420000	960900000	965900000	952300000	937720000	936300000
gene_187823	Unknown	503950000	518910000	543780000	511360000	517000000	483160000	471200000	472590000	463120000
gene_18783;gene_61009	Unknown	17194000		16062000		19390000		17579000	18623000	20460000
gene_187868;gene_42765;gene_160915;gene_157102	Unknown	398680000	483660000	453310000	477240000	499150000	541930000	559180000	432550000	513620000
gene_187869	Unknown	356170000	322760000	333570000	312950000	359170000	309550000	323700000	291410000	290950000
gene_187973;gene_258926;Q835J5	Unknown;Unknown;E. faecalis	57715000	70749000	71588000	74314000	78803000	69721000	53991000	46195000	47203000
gene_188071	Unknown	486050000	398120000	412390000	364140000	484450000	530490000	448450000	512620000	448690000
gene_188098;gene_88206	Unknown	13208000	14703000		9948700	13598000	12821000	13148000	14839000	14250000
gene_188102	Unknown	42694000	48091000	41331000	29883000	36334000	33352000	30737000	32982000	32627000
gene_188350;gene_442324	Unknown	99253000	111430000	105090000	116880000	88495000	110230000	112810000	126380000	108020000
gene_18895	Unknown	40735000	40203000	54670000	47300000	36136000	30585000	32667000	34890000	32632000
gene_189042	Unknown	34195000	29881000	40123000	30532000	26466000	31995000	28794000	32605000	30143000
gene_189315;gene_287286;gene_16057	Unknown	7418300	7119900	7216000	6574100	7635200	7260600		7864600	9568900
gene_189446;gene_279225;gene_352896;gene_324224	Unknown	214800000	214100000	220780000	240010000	218790000	263440000	216130000	232140000	233770000
gene_189450	Unknown	129920000		106850000	100660000	111530000	98065000	111690000	121540000	117210000
gene_189551;gene_301550	Unknown	149490000	160810000	164520000	155240000	140810000	163950000	143860000	158350000	162890000
gene_189621;gene_62964;gene_144690;gene_53021;gene_429837	Unknown	251160000	264780000	253070000	246490000	283560000	270610000	261110000	239250000	284170000
gene_189778;gene_7083;gene_240968;gene_269677;gene_89207	Unknown	858430000	896960000	929850000	845200000	928480000	847170000	889960000	929580000	863900000
gene_189779	Unknown	1171100000	1161600000	1289700000	1232400000	1288700000	1228100000	1260600000	1229300000	1223200000
gene_189780	Unknown	149470000		151730000	162510000	142450000	133420000	123610000	141090000	148270000
gene_18983	Unknown	98241000	99987000	103690000	103220000	113790000	111430000	117270000	129050000	105130000
gene_190085;gene_237268;gene_145800;gene_178944;gene_243130;gene_460300;gene_388739;C4IH31;gene_167196;gene_147429;gene_242179	Unknown;Unknown;Unknown;Unknown;Unknown;Unknown;Unknown;C. butyricum;Unknown;Unknown;Unknown	53826000	50946000	44659000	39590000	56543000	63687000	57516000	49523000	53612000
gene_190100;gene_450515	Unknown	331040000	435830000	355130000	413550000	365850000	491280000	405370000	461160000	415040000
gene_190105	Unknown	47348000	56676000	49744000	48843000	50684000	57340000	61941000	39447000	60921000
gene_190107;gene_34706;gene_339424;gene_414463;gene_466945;gene_215031;gene_180170;gene_22411;gene_79056;gene_319269	Unknown	61803000	60385000	63153000	60422000	62442000	63650000	65882000	66339000	60975000
gene_190384	Unknown	19146000	23407000	20129000	22550000	24841000	25916000	24300000	20774000	20260000
gene_190585	Unknown	100110000	88880000	93861000	88059000	105080000	94945000	96719000	104330000	107510000
gene_190666;gene_403107;gene_267709	Unknown	106160000	91945000	92541000	115950000	110170000	109830000	127500000	117960000	119480000
gene_190958	Unknown	559490000	533830000	551600000	496630000	525810000	517110000	517880000	507410000	453250000
gene_190980;gene_165962;gene_286593	Unknown	46860000	49186000	46841000	48497000	50120000	56799000	49187000	43628000	51788000
gene_190981	Unknown	43478000	33475000	48776000	40453000	35523000	39669000	36399000	39520000	36931000
gene_190982	Unknown	101700000	112260000	98978000	97206000	93632000	106780000	117990000	103040000	98398000
gene_190985	Unknown	359940000	409350000	390920000	495840000	473840000	397570000	426960000	470670000	416740000
gene_191074;gene_102043;gene_320733;gene_222931;gene_426700;gene_56427;gene_208820;gene_196220;gene_204608	Unknown	33131000	32357000	33342000	34794000	34388000	42036000	31996000	33662000	29529000
gene_191138;gene_237447;gene_305470	Unknown	56880000	59811000	59064000	44637000	41529000	44645000	39832000	40967000	46141000
gene_191359;gene_128831	Unknown	422440000	405590000	383460000	295850000	308230000	348070000	309790000	309500000	357270000
gene_19143;gene_255655;gene_146405	Unknown	100980000	88524000	85002000	77204000	87520000	80074000	85964000	93801000	82496000
gene_19147	Unknown	24820000	28517000	19968000	21203000	22961000	21254000	20997000	18164000	23077000
gene_19151;gene_406583;gene_178433;gene_95660;gene_289480;gene_110183;gene_200584;gene_342516;gene_146992;gene_53439;gene_388668;gene_372685;gene_171121	Unknown	47063000	64216000	49262000	52964000	55362000	52237000	58135000	53066000	50410000
gene_19158	Unknown	60087000	80758000	27938000	68211000	67802000	69085000	55483000	63153000	67896000
gene_277011;gene_19166;gene_189445;gene_430011;gene_279726;gene_289477	Unknown	80454000	73964000	84532000	87387000	51572000	65698000	55883000	77388000	74597000
gene_19167;gene_45272;gene_116141;gene_385667	Unknown	451880000	417710000	511950000	468440000	462860000	395460000	451080000	476600000	471150000
gene_19169	Unknown	55338000	36062000	50588000	49324000		43815000	41811000	49422000	47825000
gene_19183	Unknown	30597000	20412000
gene_19190	Unknown	71769000	72980000	61957000	67113000	71881000	65009000	59791000	73559000	66639000
gene_19191	Unknown	165490000	154340000	166470000	156180000	145360000	159110000	143960000	156630000	149540000
gene_191922	Unknown	60294000	46207000	48238000	50493000	48466000	55199000	63096000	51878000	52217000
gene_191945	Unknown	31369000	29173000	32258000	49947000	33457000	31761000	27182000	32013000	30087000
gene_191977	Unknown	131940000		147680000	103030000	96615000		80338000	100450000
gene_19206	Unknown	102260000	113670000	107320000	124190000	106570000	105750000	96889000	110240000	103040000
gene_345478;gene_19207;gene_319474;gene_460442;gene_440808;gene_264413	Unknown	159720000	164870000	142100000	140110000	163190000	138710000	162470000	163120000	159750000
gene_19215;gene_438694;gene_8909;gene_170868;gene_393219;gene_149049;gene_5116;gene_277989	Unknown	66577000	58492000	49115000	53971000	64331000	47783000	57431000	56925000	59681000
gene_192314;gene_252132;gene_233170;gene_53819	Unknown		50281000		54499000		53118000	55293000	66756000	57537000
gene_192472	Unknown	327870000	315950000	283290000	290440000	269450000	305500000	305730000	272330000	316240000
gene_193165	Unknown	1436400000	1447500000	1413000000	1394700000	1411100000	1280500000	1528800000	1670100000	1557800000
gene_193480	Unknown				16437000		15336000	16900000		18498000
gene_193604	Unknown	19789000	23613000	22063000		22114000	27417000	22444000	18132000	25885000
gene_25908;gene_7687;gene_421980;gene_329221;gene_328787;gene_193621;gene_256661;gene_391533;gene_212073;gene_416659;gene_397867;gene_288766;gene_435071;gene_282999;gene_91436;gene_382078	Unknown	78346000	78971000	84347000		96425000	110860000	96320000	103180000	92257000
gene_193804	Unknown		158000000	144030000		137320000	145290000		143420000	120920000
gene_19391;gene_16098	Unknown	103170000	130860000	112670000	126080000	140640000	140990000	130650000	113740000	121380000
gene_194264	Unknown	160320000	161740000	153690000	157260000	162280000	244620000	167500000	163110000	149700000
gene_261250;gene_194424;gene_369824;gene_173306	Unknown				28199000		20799000		23494000
gene_194428;gene_436964;gene_229211	Unknown	115570000	132400000		196930000	182820000	140600000	172550000
gene_194652	Unknown	3320800000	3499400000	3352300000	3168200000	3443000000	3545700000	3106400000	3185500000	3370100000
gene_195630;gene_82747	Unknown	145160000	144030000	152250000		190740000	157910000	210830000	157500000
gene_41467;gene_195663;gene_62208;gene_334160;gene_58762;gene_242781;gene_296298;gene_261120;gene_282874;gene_245645;gene_38332;gene_271718;gene_372308;gene_189862;gene_402647;gene_48885;gene_359546;gene_398448;gene_247005;gene_167958;gene_239310;gene_171044;gene_166084;gene_446969;gene_132206	Unknown	37115000	38975000	37902000	41514000	43554000	37824000	43334000	41254000	37980000
gene_19598	Unknown	61425000			84320000			57219000
gene_196002;gene_353010	Unknown	281680000	301460000	269950000	304510000	312850000	330740000	330970000	292320000	324250000
gene_196048	Unknown	24846000	24302000	26938000	20930000	22479000	22466000	23138000	20684000	22139000
gene_196055	Unknown	247440000	270890000	223340000	271640000	273320000	318510000	256460000	263310000	242930000
gene_196216;gene_93042;gene_138645	Unknown	197930000	190490000	183810000	205110000	191560000	199350000	201440000	210940000	201310000
gene_196217;gene_320264;gene_315156	Unknown	112650000	101540000	109040000	101240000	120360000	116990000	110180000	100240000	116380000
gene_196218	Unknown	163330000	177170000	66266000	128380000	109800000	110250000	54709000	106710000	118580000
gene_196670	Unknown	31000000	31350000	31850000	29812000	29899000	31059000	31705000	31807000	33724000
gene_19669	Unknown	196790000	173620000	226230000	148190000	191960000	120200000	161770000	151330000	125030000
gene_196750	Unknown	18634000				31959000	31298000	30363000		42094000
gene_19678;gene_128359	Unknown	127780000	145120000	149800000	143390000	176480000	181160000	164960000	158200000	169330000
gene_19697;gene_177808;gene_292818;gene_261263;gene_243262;gene_139838;gene_337903	Unknown	91962000	116760000	128060000	114120000	128620000	131950000	118250000	94970000	109490000
gene_197144;gene_81955;gene_458098;gene_385578	Unknown	99683000	110240000	104330000	113810000	104970000	80564000	105180000	106900000	131590000
gene_197192;gene_377291	Unknown	29913000	27149000	30547000	37232000		32495000	32126000		39841000
gene_197353;gene_78082	Unknown	17271000	17231000		19998000	13004000	21456000	19585000	18420000
gene_197621;gene_299126;gene_350214	Unknown	207470000	182640000	210020000	206040000	206360000	171850000	174390000	187060000	178870000
gene_197622	Unknown	24038000	32776000	25135000	23347000	23615000	23026000	22575000	22611000	19914000
gene_197623	Unknown	46881000	33246000	48193000	40064000		33550000	30808000	37119000
gene_197624;gene_380824;gene_421295;gene_397921;gene_73036;gene_71433	Unknown	39992000	43989000	38345000	33909000	40984000	41178000	40424000	41347000	31240000
gene_197625;gene_71434	Unknown					24872000	28168000	20658000
gene_197626;gene_71435;gene_42528;gene_347439;gene_268398;gene_433302;gene_230372;gene_16539;gene_246335	Unknown	95529000	113200000	100100000	106240000	115850000	112700000	122580000	99842000	105640000
gene_197629;gene_347442;gene_268401;gene_189347;gene_318474;gene_280956;gene_309808;gene_286958;gene_71438	Unknown	34261000	38094000					43028000	47071000	39903000
gene_197632	Unknown		18135000		10908000				12693000	21288000
gene_197716;gene_227853	Unknown	52225000	58771000	58461000	49107000	48743000	56842000	50706000	58643000	70104000
gene_197719	Unknown	61807000	34995000	59631000	96544000	63670000	77564000	73073000	76882000	85765000
gene_197722;gene_297081;gene_324929;gene_299872;gene_75832;gene_239599;gene_207313;gene_434673	Unknown	46387000	45763000	65430000	61749000	56024000	47513000	56904000	55170000	44968000
gene_197723;gene_324928;gene_429947;gene_384685;gene_347988;gene_201793;gene_212532;gene_232385;gene_434135;gene_302412;gene_83693;gene_75833	Unknown	245630000	224190000	231170000	203480000	220160000	206110000	216660000	233860000	216450000
gene_197725;gene_434672;gene_443311;gene_25874;gene_134654;gene_217380;gene_388833;gene_351358;gene_212535;gene_433251;gene_207316;gene_239596	Unknown	74607000	57727000	66948000	78239000	56198000	55929000	58300000	74423000	72825000
gene_197734;gene_423522;gene_199556;gene_317345;gene_301267;gene_15122;gene_324817;gene_5724;gene_304557;gene_180349	Unknown	154460000	149710000	149260000	152950000	153740000	153340000	156400000	157610000	153840000
gene_197739	Unknown		37903000			40306000	46886000	42357000
gene_197746;gene_27384;gene_140798;gene_455063;gene_399719;gene_361749;gene_206754	Unknown	26122000	25522000	30156000	21805000	27014000	21532000	19384000	24090000	21596000
gene_197747	Unknown	30500000	33146000	31903000	30235000	32711000	30098000	33937000	25928000	27243000
gene_197750;gene_115915;gene_206752	Unknown	40342000	45392000	39962000	43739000	45046000	51050000	38612000	48706000	47081000
gene_197975;gene_200538	Unknown	43285000	50929000	50795000		53695000	60066000		52102000	54462000
gene_198211	Unknown		9414900					11612000		12618000
gene_198284	Unknown	52681000	57084000	66944000	67453000	56501000	67188000	65391000	54058000	53656000
gene_198323	Unknown	36137000	29298000		25936000	28899000	43980000	27981000		27735000
gene_198542	Unknown	61571000	62690000	75823000	48087000	50555000	57383000	56218000	52988000	50452000
gene_198587	Unknown	38026000	38947000	39912000	42532000	43120000	46262000	37614000	37796000	46151000
gene_19894	Unknown	47000000	38606000	41943000	40850000	29435000	39716000	48725000	37867000	44774000
gene_19898	Unknown	13408000		9825900	16348000	17320000		16183000	17078000	18573000
gene_199396;gene_107662	Unknown	101270000	95413000	108270000	104990000	102590000	97110000	100710000	95920000	105030000
gene_77169;gene_403854;gene_199441;gene_13747	Unknown	14032000	14178000	14688000	14271000	13531000	14649000	12032000	12764000	11713000
gene_199457;gene_164481	Unknown	274600000	234770000	233070000	229380000	341240000	388860000	351080000	368630000	382630000
gene_199527	Unknown			28972000				29442000	28508000	26158000
gene_199551	Unknown	91283000	83858000	78492000	82308000	70646000	79169000	84447000	88442000	92572000
gene_199740	Unknown	89444000	91524000	90166000	86829000	90512000	86388000	90947000	93234000	101460000
gene_199747	Unknown	191620000	182690000	172910000	180250000	205140000	201990000	202310000	215770000	187080000
gene_199753	Unknown	47490000	47656000	43902000	48046000	38844000	49746000	49396000	41688000	40703000
gene_199754	Unknown	114030000	87974000	103990000	92187000	105170000	90813000	111830000	132180000	102950000
gene_199755	Unknown	18419000	15781000	14575000	13764000	13776000	20163000		15672000	16898000
gene_199756	Unknown	13596000	14981000	15490000	16254000		17681000	14497000	16586000	17315000
gene_199758	Unknown	65712000	68852000	58619000	62727000	58440000	55629000	54839000	61788000	61161000
gene_199762;gene_13339	Unknown	22796000	27438000	20813000	27889000	25961000	24182000	24185000	23427000	24901000
gene_199813	Unknown	12577000	16267000	10488000	17454000	15164000	17700000	14178000	12892000	13182000
gene_199814	Unknown	30646000	24451000	42008000	29209000	29031000	38351000	28928000	34143000	27361000
gene_199915;gene_174593;gene_467665	Unknown	83627000	78481000	81744000	86954000	84286000	89659000	82646000	83617000	78392000
gene_199920	Unknown	30452000	34297000	30343000	33503000	29217000	34410000	31926000	30486000	27562000
gene_200016;gene_381646;gene_46878;gene_153300;gene_450462	Unknown	19551000	21810000	24119000	29607000	29335000	29054000	36033000	21991000	28163000
gene_200028;gene_440361;gene_208816	Unknown	44085000	58812000	38166000	41392000	44266000	47230000	50065000	40815000	47526000
gene_200040;gene_41564	Unknown	55451000	72792000	58718000	62481000	66248000		67254000	73783000	59099000
gene_200121	Unknown	42964000	56448000	56112000	51077000	44230000	59991000	49973000	53353000	58321000
gene_200422;gene_286877;gene_401914;gene_398341;gene_387409	Unknown	50636000	53329000	71580000	59166000	59394000	38485000	42722000	46672000	48754000
gene_200488	Unknown	89930000	94238000	104010000	89552000	96333000	95806000	87818000	95486000	95435000
gene_200544;gene_60540	Unknown	43345000	50478000	47558000	66581000	57896000	60137000	65356000	60841000	64245000
gene_200578	Unknown	8849100	9117200	11888000	9391700			9643100	8686000
gene_200632;gene_226939	Unknown	196330000	133400000	166940000	164870000	129310000	141570000	128720000	143600000	128130000
gene_200634;gene_166382;gene_441061;gene_459509	Unknown	201240000	189440000	210010000	274640000	218600000	192340000	204840000	244010000	176980000
gene_200636;gene_375035;gene_409968;gene_144896;gene_329699;gene_391225;gene_271138;gene_126508	Unknown	101600000	110030000	100770000	107400000	110940000	101830000	113070000	104020000	116100000
gene_200641	Unknown	281980000	266190000	293840000	271170000	282460000	292560000	276010000	271300000	287940000
gene_20088;gene_411309;gene_183163	Unknown				32059000	27885000		37764000	34486000	37968000
gene_20089	Unknown	38496000	34593000	31942000		44328000			38991000	47693000
gene_200908	Unknown		29975000	46604000	28563000	31317000	30021000	26971000	26756000	26532000
gene_20091	Unknown	42123000			49371000	64581000	59827000	53016000	48769000	52084000
gene_200956	Unknown	49207000	50143000	42765000	44258000	52372000	48397000	57938000	41988000	56274000
gene_200961	Unknown	297850000	204140000	227720000	219850000	215020000	221530000	259710000	282760000	228640000
gene_200968	Unknown	130310000	104150000	122640000	132360000	120630000	139680000	139990000	138480000	136480000
gene_200970	Unknown	111350000	49001000	85467000	89771000	117960000	84139000	21195000	31892000	87778000
gene_200971;gene_81602	Unknown	46875000	44027000	44557000	48275000	58761000	40604000	53565000	49950000	46941000
gene_200979;gene_81601;gene_142356	Unknown	718140000	684200000	692410000	722650000	705750000	841050000	717120000	708820000	771030000
gene_201065;gene_263925;gene_320471	Unknown	39576000	37637000	29922000	51925000		40273000	45325000	57525000	47420000
gene_201275;gene_364908;gene_88315	Unknown	650860000		437960000	588590000	476830000	519050000	584290000	447500000	618410000
gene_201355;gene_193904;gene_273447;gene_157363;gene_36390	Unknown	66142000	54902000	65936000	71483000	60617000	47859000	49934000	56224000	46817000
gene_201369;gene_48797;gene_366717;gene_326527;gene_169640;gene_147543;gene_280292;gene_210565	Unknown	275340000	253700000	275460000	295300000	287070000	282870000	265050000	261640000	263200000
gene_20163	Unknown	14496000	25206000	14562000	16899000	20655000	23128000	17833000	15509000	18946000
gene_201825	Unknown		31559000	37626000		37724000	42118000	37305000	32846000	40244000
gene_20211;gene_395450;gene_279538;gene_440720	Unknown	111130000	97513000	104770000	112570000	96181000	117870000	109270000	108230000	102430000
gene_202112;gene_282124	Unknown	68904000	53424000	59994000	51967000	60876000			52974000
gene_202349	Unknown	17766000	31844000	25266000	29024000	25471000	40077000		31406000	26454000
gene_202354	Unknown	15707000	19322000	16680000	18583000	20973000	19090000	15589000	15283000	19073000
gene_202367	Unknown			32733000	56269000	62836000			52363000	80036000
gene_20241	Unknown	12806000	12817000	14136000	10693000	13890000	12094000		8664500	14892000
gene_202642;gene_340831;gene_430601;gene_376631;gene_242228;gene_390086;gene_200660;gene_233086;gene_207661;gene_17683;gene_147860;gene_183816;gene_102813;gene_105655	Unknown	33863000	38408000	38826000	45865000	43253000	50579000	43669000	44200000	52557000
gene_202875	Unknown	233180000	226640000	211750000	232800000	245050000	236710000	222870000	196740000	209970000
gene_20298;gene_81714;gene_64142	Unknown	215920000	204360000	181900000	207420000	198390000	193500000	223870000	204230000	201180000
gene_81713;gene_20299;gene_349163;gene_336556	Unknown	352710000	373790000	401020000	312850000	360820000	380340000	322780000	357240000	383430000
gene_202995	Unknown	46875000	53325000	54811000	65996000	56930000	57069000	42291000	48659000	53183000
gene_20300;gene_91051;gene_403560	Unknown	220530000	165650000	206410000	178780000	195850000	169280000	192070000	204740000	158380000
gene_20310	Unknown	97969000	90281000	104740000	92428000	87536000	90443000	87873000	90870000	100370000
gene_20314;gene_260665;gene_298726;gene_346326	Unknown	149060000	146950000	195670000	134240000	152250000	149750000	170070000	178950000	144030000
gene_203178;gene_90475;gene_9638;gene_387917;gene_222482;gene_127292;gene_180561;gene_48945	Unknown	54453000	59054000	68778000	58408000	59776000	80778000	72847000	62035000	59125000
gene_20320	Unknown	13728000	27335000	31563000	25623000	26329000	22593000	26542000	30607000	26834000
gene_203226;gene_291635;gene_148927;gene_202658	Unknown	192960000	198170000	213690000	163430000	167970000	191940000	140470000	176730000	127380000
gene_203227;gene_443903;gene_349694;gene_35829;Q834K5;gene_261843;gene_322600	Unknown;Unknown;Unknown;Unknown;E. faecalis;Unknown;Unknown	89915000	105710000	95933000	88878000	93638000	93998000	102740000	78349000	107870000
gene_203275;gene_225449;gene_127581;gene_316459;gene_285872	Unknown	401010000	318880000	365680000	371690000	390970000	409820000	343420000	352020000	400450000
gene_203276	Unknown	171150000	191260000	156910000	195340000	175840000	186210000	219200000
gene_203277;gene_407409;gene_18308	Unknown	199460000	189350000	226330000	157910000	180590000	184090000	168380000	178090000	184730000
gene_274937;gene_203370;gene_366631;gene_312922;gene_414342;gene_430568;gene_165022;gene_284733;gene_276852;gene_183015	Unknown	137410000	151180000	162200000	137760000	145760000		145370000	118170000	137680000
gene_203433	Unknown	36089000	31651000	32336000	36593000	29888000	29747000	35231000	38738000
gene_264699;gene_203479	Unknown	23197000	22113000	25630000	31779000	24983000	20331000	21772000	19315000	19875000
gene_203482;gene_334994;gene_63748;gene_410596	Unknown	74945000	78925000	82225000	81023000	82189000	77979000	78369000	74629000	72457000
gene_203493;gene_63761;gene_200419;gene_461716;gene_307530;gene_145679;gene_459730;gene_116490;gene_223814;gene_22660;gene_383349;gene_282462;gene_106866;gene_337872;gene_410590;gene_2040;gene_178987	Unknown	67054000	73839000	64978000	47319000	48824000	66621000	66274000	70402000	59266000
gene_203498;gene_414561;gene_177274	Unknown	274770000	300990000	291920000	276860000	281960000	282090000	288200000	281190000	285400000
gene_203499;gene_62220;gene_398229;gene_232473	Unknown	286020000	315940000	311450000	301430000	322400000	333620000	323220000	314510000	329950000
gene_203503	Unknown	70125000	79487000	76035000	75006000	71340000	83097000	90111000	81548000	81518000
gene_203524	Unknown	121020000	142470000	118290000	127550000	129350000	149130000	128030000	128540000	143190000
gene_203525	Unknown	65343000	61707000	70593000	82120000	83662000	77411000	80465000	82484000	82649000
gene_203727	Unknown	19494000	14004000	10665000	16681000	18903000	11934000	15574000	16232000	14505000
gene_204070;gene_348181;gene_209990;gene_183508;gene_295840	Unknown	185960000	189460000	194010000	197270000	177830000	155320000	190050000	201780000	155610000
gene_204073;gene_119377;gene_244075	Unknown	41867000	41633000	40719000	41848000	40169000	42654000	43426000	42277000	44638000
gene_204074;gene_431828	Unknown		39923000	36173000	52708000	37589000		41139000	44135000	42614000
gene_204500	Unknown	29632000		23623000	23793000	27382000	25436000	26838000		24139000
gene_204503;gene_389088;gene_18702;gene_413092;gene_114211;gene_368636;gene_298923;gene_19605;gene_163443	Unknown	50598000	48682000	49413000	50552000	51307000	52155000	44245000	51669000	46385000
gene_204592	Unknown	46039000	61412000	47331000	42111000	47305000	44106000	41120000	45924000	43207000
gene_204657	Unknown	620190000	631350000	597060000	684760000	636040000	650850000	607370000	509070000	579780000
gene_204659;gene_68404;gene_320988;gene_238738;gene_370439	Unknown	91467000	97577000	82402000	82497000	83475000	85920000	87941000	68882000	78298000
gene_204660;gene_263465;gene_283415;gene_290613;gene_424305;gene_74009;gene_35734;gene_148040;gene_360983;gene_106044;gene_169503;gene_56433;gene_441157	Unknown	107850000	96049000	102860000	106010000	101310000	103360000	102550000	106710000	107090000
gene_20487	Unknown	221120000	229890000	209980000	245450000	217400000	246160000	245400000	250470000	243540000
gene_204875	Unknown			178330000	150500000	149070000	176070000		189900000	186150000
gene_204877;gene_107013;gene_252155	Unknown	62527000	80289000	72312000	51125000	70767000	45343000	70774000	63156000	62288000
gene_204898;gene_369223;gene_382598;gene_219194	Unknown	47799000			40077000	36718000	43383000	39871000	41020000	44077000
gene_20508	Unknown	33695000	49255000	48915000	49878000	53586000	52461000	60306000	47349000	52930000
gene_205170;gene_237160	Unknown	57738000	65017000	74036000	51550000	70608000	68015000	61109000	71647000	64416000
gene_205195	Unknown	56855000	52742000	52851000	54157000	55881000	52064000	57180000	56712000	49144000
gene_205196	Unknown	38135000	34602000	36522000	35523000	36928000	33707000	30404000	37018000	32671000
gene_205247	Unknown	133470000	133750000	128950000	139100000	146870000	129190000	128930000	128140000	133890000
gene_20527	Unknown	172390000	155430000	242160000	197300000	194380000	164040000	187860000	204230000	205620000
gene_377076;gene_205340;gene_418934;gene_384926;gene_242426;gene_23651;gene_315384;gene_293447	Unknown	22459000		19778000	21548000	20393000	16880000		20274000
gene_205530;gene_349208;gene_139593;gene_241614	Unknown	46443000	39714000	41782000	45159000	46933000	40810000	51828000	55386000	38209000
gene_205922	Unknown	222270000	189500000	242130000	208940000	192190000	213310000	184440000	182990000	175860000
gene_206019	Unknown	101960000	108550000	101400000	97175000	105960000	101610000	110920000	107980000	105200000
gene_206423	Unknown	9733000	9443800	11804000	7506600	8586600	7894000	8215700	6019400	8899400
gene_206469	Unknown	277370000	271210000	250660000	277670000	259660000	239370000	243120000	248360000	267050000
gene_206470;gene_224860	Unknown	382210000	387820000	375610000	404190000	412940000	414520000	403940000	401370000	402090000
gene_206472;gene_112362;gene_250296;gene_377717;gene_430547;gene_416127;gene_29634;gene_80781;gene_406512;gene_175588;gene_151797;gene_390251;gene_293408;gene_130042;gene_430835	Unknown	141280000	163280000	146540000	134180000	136070000	149320000	154740000	154720000	162980000
gene_206476;gene_112358	Unknown	207080000	266940000	221130000	212960000	216370000	206010000	218180000	206940000	214470000
gene_206480	Unknown	57830000	73894000	65826000	70916000	66411000	58090000	52110000	57573000	61727000
gene_206483;gene_262827;gene_112353;gene_377728;gene_371520;gene_319071;gene_130365;gene_214535;gene_116977	Unknown	87211000	81843000	76959000	89170000	85584000	90300000	94043000	84710000	89036000
gene_206484;gene_431337;gene_112351;gene_262826;gene_371521;gene_438393;gene_130366;gene_112247;gene_377729;gene_214534;gene_390271;gene_113738	Unknown	81276000	75025000	69210000	75193000	74869000	71424000	79629000	70706000	74812000
gene_206485;gene_112350;gene_264359;gene_228315;gene_116975;gene_130367;gene_390270;gene_112248;gene_113737;gene_250283;gene_140942;gene_79193;gene_458072;gene_95704;gene_250535;gene_177710;gene_455485;gene_119352;gene_84865;gene_262825;gene_185825;gene_248863;gene_229929	Unknown	93734000	87440000	91935000	94366000	84106000	82985000	94942000	81589000	100290000
gene_206513;gene_67601;gene_292449;gene_262145;gene_424993;gene_221842;gene_114931	Unknown	13890000	15126000	11750000
gene_206973	Unknown	300680000	280020000	287760000	353850000	338570000	290400000	304310000	338840000	368280000
gene_207093	Unknown	51899000	78656000	68145000	74853000	62049000	75046000	76061000	90836000	76012000
gene_207239;gene_269778;gene_312215	Unknown				13029000	15403000	15666000		16512000	16443000
gene_207271	Unknown	45469000	51841000	47880000	40720000	44823000	43146000		35351000	43326000
gene_207370;gene_98847;gene_12483;gene_24774	Unknown	20916000	19262000		17867000	16816000	17152000	18504000	18961000	20456000
gene_207404	Unknown	17799000	18780000	17391000	19993000	19028000	15518000	14153000	20110000	13918000
gene_207496;gene_77557;gene_63981	Unknown	17100000	15267000	22505000	21875000		19807000	19190000	19656000	18597000
gene_2077;gene_348326;gene_128515;gene_376695;gene_368525;gene_391256;gene_194212;gene_136003;gene_264545;gene_146470	Unknown	56949000	58831000	50589000	50461000		44638000	51263000	43881000	57372000
gene_207870	Unknown	66316000	66574000	95878000	59561000	60297000	66562000	56875000	54869000	50446000
gene_207886;gene_86535;gene_449183	Unknown		33079000	34738000	34395000	36811000	33054000	31827000	37507000	36663000
gene_207891	Unknown	326960000	346700000	265870000	203530000	236510000	258650000	227410000	216450000	260750000
gene_208295;gene_465325;gene_433388;gene_175690	Unknown	13966000	16216000	11353000	15880000	15525000	17625000	17095000	16925000	18860000
gene_208641;gene_236873;gene_96182	Unknown	80765000	89013000	75760000	80544000	83810000	94570000	83423000	83026000	86279000
gene_208642	Unknown	14025000	11319000	12197000	12213000		11984000		11845000	13452000
gene_208645;gene_14989;gene_252502;gene_70708;gene_105018;gene_452068;gene_348507;gene_339360	Unknown	22515000	29845000	29520000	31101000	32018000	28816000	30578000	27206000	32788000
gene_208650	Unknown	444730000	434610000	452760000	483950000	486700000	489650000	494360000	476000000	499650000
gene_208651;gene_295047	Unknown	94726000	106380000	93074000	98017000	91630000	92009000	97795000	98729000	104290000
gene_208661;gene_394485;gene_152010;gene_440439	Unknown	64539000	40869000	37920000	54218000	50966000	52089000	60730000	50559000	52807000
gene_208668;gene_421057;gene_85741;gene_420518	Unknown	77525000	77402000	73784000	72866000	75706000	75179000	84032000	72303000	81535000
gene_208677;gene_333923;gene_446155;gene_427286;gene_35859;gene_361664;gene_273885	Unknown	88698000	87503000	89105000	91348000	85538000	94275000	99664000	86403000	89842000
gene_208678;gene_252708	Unknown	290760000	311850000	292060000	302790000	319770000	279510000	277250000	293560000	295060000
gene_208679;gene_166752	Unknown	380480000	359370000	358530000	481100000	373010000	452120000	373300000	410070000	432450000
gene_208680	Unknown	194280000	172490000	173900000	183710000	163310000	153600000	182430000	179010000	157950000
gene_208681;gene_282472	Unknown	339500000	341580000	345930000	355830000	365320000	356420000	326210000	352450000	362600000
gene_208682	Unknown	504940000	510550000	538740000	497410000	528450000	550010000	521040000	516670000	537340000
gene_208694	Unknown	28843000	25623000	22896000	28660000	25707000	23037000	31391000	27168000	24944000
gene_2087	Unknown	20879000	23656000	19068000	24322000	20841000	20530000	18813000	16907000	21502000
gene_20900	Unknown	46761000	41204000	46441000	37169000	38119000	45505000	40017000	37077000	38097000
gene_209161	Unknown	59485000	54210000	61259000	64498000	62508000	58994000	54860000	57932000	59956000
gene_209171	Unknown		33040000		24614000		31963000	28946000	38490000	35458000
gene_209249;gene_90405;gene_363091;gene_235870;gene_330357;gene_254464;gene_177604	Unknown	38418000	14463000	36444000	48911000	56752000	64881000		64031000	48228000
gene_209288;gene_430126;gene_69789;gene_358431;gene_291223;gene_290902	Unknown	41802000	36521000	33591000	32876000	32432000	36080000	35344000	36538000	34662000
gene_2095;gene_386669	Unknown	245720000	282710000	301330000	282220000	268040000	267770000	284110000	296150000	316370000
gene_209512	Unknown	24517000	30059000	28017000	31888000	40533000	33916000	34339000	29178000	35460000
gene_209531;gene_142864;gene_425660;gene_408164;gene_411604;gene_380065;gene_387627;gene_83314;gene_79493;gene_57527	Unknown	263040000	277650000	275350000	302140000	267710000	272020000	291120000	270750000	284850000
gene_209560	Unknown	261820000	267310000	268250000	243170000	243670000	245240000	253940000	256000000	236510000
gene_382776;gene_20972;gene_115821;gene_295022;gene_283622;gene_264822;gene_93666;gene_266353;gene_192897	Unknown	103330000	86404000	91698000	100650000	85098000	90580000	95831000	109940000	90803000
gene_209793	Unknown	68963000	78462000	70470000	70981000	82646000	86541000	79719000	82412000	87396000
gene_210288;gene_330205;gene_133948;gene_126127	Unknown	78979000	68076000	69685000	81905000	82566000	78234000	77976000	78367000	80390000
gene_210289;gene_330206	Unknown	158330000	141710000	148890000	165190000	139890000	136780000	150890000	154810000	161960000
gene_210362	Unknown	54305000	60865000	60589000	62749000	65030000	59425000	59641000	60109000	59288000
gene_21041	Unknown	33976000	29846000	20233000	26778000	32787000	27162000	35133000	32713000	29884000
gene_214370;gene_210540;gene_163826;gene_43360;gene_4440;gene_109881;gene_271946;gene_256047	Unknown		168180000	159590000	251890000	264830000	273980000	218240000	192940000	207870000
gene_210594	Unknown	392310000	381730000	365790000	372220000	372730000	391440000	361650000	374490000	386660000
gene_210637;gene_170644	Unknown	21981000	18848000	19747000	21870000	22914000	17658000	19991000	20661000	21535000
gene_210638;gene_170645	Unknown	268840000	280950000	245470000	254810000	248460000	309390000	251130000	255640000	232060000
gene_210645;gene_170652	Unknown	16001000	14813000	14846000	14465000	15276000	17305000	14815000	16209000	17070000
gene_210648	Unknown	584670000	559130000	499520000	562790000	574830000	617160000	606580000	581740000	544540000
gene_210659;gene_257164	Unknown	51087000	42333000	52287000	40637000	42548000	46391000	48233000	53795000	50262000
gene_210666;gene_170658;gene_4523;gene_428068;gene_406509;gene_158892;gene_133333;gene_175586;gene_304494;gene_418669;gene_296910;gene_220928;gene_328606;gene_366640;gene_79352;gene_435558;gene_111202;gene_135287;gene_466286;gene_426605;gene_378625;gene_425980	Unknown	76264000	80357000	80870000	88052000	84851000	83931000	81666000	91020000	92559000
gene_210671	Unknown	75791000	77033000	64992000	70339000	80115000	85654000	80134000	81326000	80673000
gene_210730	Unknown			17137000	14494000	15279000			15523000
gene_210788;gene_166981	Unknown	87928000	84596000	77859000	62857000	80111000	73230000	71920000	57970000	62294000
gene_210790;gene_166983;gene_137259;gene_3295;gene_397752;gene_106406;gene_405831;gene_187196;gene_466027;gene_12468;gene_462237;gene_13503;gene_82592;gene_162314;gene_94119;gene_229832;gene_265896;gene_145967;gene_396143;C4IHF8;gene_113606;gene_445192;gene_98142	Unknown;Unknown;Unknown;Unknown;Unknown;Unknown;Unknown;Unknown;Unknown;Unknown;Unknown;Unknown;Unknown;Unknown;Unknown;Unknown;Unknown;Unknown;Unknown;C. butyricum;Unknown;Unknown;Unknown	292500000	325040000	287660000	297320000	284950000	315900000	300330000	328170000	347920000
gene_210792;gene_9199	Unknown	115050000	97832000	92913000	121900000	118310000	121430000	131860000	117070000	122440000
gene_210794	Unknown	84345000	80673000	84400000	81265000	82556000	66222000	86512000	89676000	72094000
gene_210795	Unknown	45544000	55203000	54873000	46749000	51069000	43920000	43242000	44914000	42561000
gene_210797;gene_42607;gene_304704;gene_418741;gene_221627;gene_147864;gene_429892;gene_128208;gene_434097;gene_147023;gene_333453	Unknown	113560000	99418000	115530000	116520000	111920000	100910000	114590000	118900000	119500000
gene_210802	Unknown	224700000	118610000		181960000	214560000	224780000	224730000	218240000	221720000
gene_210805;gene_9110;gene_123270;gene_312752;gene_238683;gene_136845;gene_278336	Unknown	830310000	760210000	908500000	944950000	817660000	683490000	777060000	817150000	761490000
gene_210811;gene_453530;gene_4126;gene_367148;gene_263935;gene_201075;gene_274544;gene_281165	Unknown	54842000	51412000	59577000	53782000	57910000	56284000	69997000	70444000	59210000
gene_210826	Unknown	41901000	44214000	42724000	44474000	52567000	40458000	48042000	52707000	51681000
gene_210831;gene_453536	Unknown	23036000			21059000	23398000	24778000	23725000	58396000	23789000
gene_210852;gene_158154;gene_428949;gene_37712;gene_199587;gene_10860;gene_138219;gene_404299;gene_137683;gene_181632;gene_43958;gene_4662;gene_81248;gene_288698;gene_205197;Q839Y2	Unknown;Unknown;Unknown;Unknown;Unknown;Unknown;Unknown;Unknown;Unknown;Unknown;Unknown;Unknown;Unknown;Unknown;Unknown;E. faecalis	87056000	80184000	93221000	97245000	96826000	95101000	81693000	93622000	92510000
gene_210853;gene_158155	Unknown	105630000	97065000	118410000	95976000	95446000	100660000	87184000	112980000	100310000
gene_210854;gene_158156;gene_413559;gene_152592;gene_116351;gene_318203;gene_81250;gene_37710;gene_237079;gene_105287	Unknown	86320000	60024000	99475000	90193000	85421000	49241000	76586000	72213000	32832000
gene_210858	Unknown	481870000	510720000	484070000	510730000	504850000	513370000	502650000	486580000	504880000
gene_210859;gene_315813;gene_426037	Unknown	159410000	138460000	139630000	142740000	154180000	179190000	164680000	150550000	155850000
gene_210860;gene_246436;gene_328174	Unknown		82342000	93666000	103730000	86291000	89841000	89118000	87068000	98566000
gene_210862;gene_71916;gene_353459;gene_323393;gene_342218;gene_44971;gene_23938;gene_339023;gene_254823;gene_305748;gene_284360;gene_272989;gene_260244	Unknown	21615000	21669000	26577000	24739000	20406000	21996000	22431000	22963000	25276000
gene_210863;gene_16560;gene_201103;gene_342219;gene_400812	Unknown	414800000	368270000	385110000	435130000	429020000	432950000	412470000	386910000	442190000
gene_210864;gene_217835;gene_455540;gene_339025;gene_346552;gene_13777;gene_208711;gene_263371;gene_404880	Unknown	138320000	155290000	137380000	130910000	145490000	147150000	148360000	146340000	117200000
gene_210865;gene_348933;gene_8796;gene_339416;gene_442558;gene_78124;gene_22640;gene_80121	Unknown	163940000	181730000	188670000	187850000	185230000	184900000	191420000	180970000	201010000
gene_210866	Unknown		41018000	44777000	41696000	41884000	38713000	40888000	37620000	35252000
gene_210869;gene_103198;gene_158166;gene_233175;gene_446865;gene_4081;gene_92288;gene_464283;gene_291779;gene_437452;gene_234806;gene_401093	Unknown	112200000	111020000	110600000	104100000	105270000	105670000	103770000	102740000	103700000
gene_210871;gene_8802;gene_4079;gene_158167;gene_105130;gene_297194;gene_1688;gene_408424;gene_407541	Unknown		35895000	36712000	39604000	40002000	42256000	43057000		41427000
gene_210909	Unknown	224650000	191080000	199190000	122600000		171750000	156240000	155990000	162390000
gene_211189	Unknown	110850000	76911000	85924000	107450000	106130000	105360000	108620000	123280000	119870000
gene_21154	Unknown	44804000	41195000	40657000	38530000	35208000	35128000	38123000	37794000	39918000
gene_21155;gene_79639;gene_136128	Unknown	123710000	119130000	123730000	119940000	121820000	114060000	112020000	112200000	113320000
gene_21156	Unknown	135670000	157170000	125950000	144420000	145820000	140970000	140320000	126220000	150360000
gene_256860;gene_211740	Unknown	45322000	56268000	34103000	43353000	54718000
gene_212027;gene_167477;gene_102705	Unknown	181790000	178120000	180960000	179240000	176610000	184720000	178850000	190420000	174000000
gene_212116;gene_388533	Unknown	92759000	85522000	95076000	97395000	107150000	83133000	88049000	95085000	75684000
gene_21218;gene_456333;gene_273079;gene_94907;gene_308667;gene_325285	Unknown	46908000	41708000	42319000	48400000	45970000	45178000	36153000	43056000	43151000
gene_212240;gene_186666;gene_226995;gene_266438;gene_417671	Unknown		40685000		35955000	47290000	40882000		46957000	47191000
gene_212349;gene_181790;gene_135175	Unknown	31820000	44655000	30041000	33490000	36390000	52706000	41785000	30474000	39625000
gene_212412;gene_42777;gene_79680;gene_108337;gene_82428	Unknown	37039000	27800000	40520000	40178000	37500000	35851000	27054000	27415000	34800000
gene_212573;gene_103273;gene_1946;gene_75579;gene_105767;gene_450137;gene_442998;gene_439507;gene_23665	Unknown	656260000	613700000	671760000	662590000	666960000	633160000	659130000	689740000	628860000
gene_213139;gene_70685;gene_42593;gene_352084;gene_452512;gene_228504;gene_362565;gene_340512;gene_402078;gene_220937;gene_219884;gene_95695;gene_443128;gene_280251;gene_187993;gene_201037;gene_168179;gene_420686;gene_131376	Unknown	173860000	170030000	176850000	168910000	187930000	173800000	170570000	157750000	178630000
gene_213142;gene_93703;gene_115921;gene_448674;gene_356760;gene_342229;gene_90072;gene_285550;gene_160865;gene_454341;gene_439190;gene_322369;gene_447154;gene_250794;gene_357682	Unknown	108530000	143930000	113180000	124100000	89693000	130390000	117370000	122930000	105010000
gene_213145;gene_454344	Unknown	28032000	31268000	25200000	34181000	30768000	28337000	34129000	31989000	33169000
gene_448670;gene_93707;gene_213146	Unknown	23830000	23960000			25841000	34215000	36341000	37481000	25028000
gene_213151;gene_150417;gene_195712;gene_448666;gene_178145;gene_391743;gene_160296;gene_383264;gene_93711;gene_384890;gene_29418;gene_265972;gene_77768;gene_175415;gene_407744;gene_16463;gene_374976;gene_369272;gene_387107;gene_112716;gene_123771	Unknown		11880000	14397000	13611000	15004000	14585000	14097000	13747000	12736000
gene_213153;gene_352898;gene_261376	Unknown	236440000	233380000	247790000	216350000	234250000	196480000	226600000	219780000	219650000
gene_213522;gene_155663	Unknown	154210000	140950000	137120000	159750000	137640000	132110000	135060000	122110000	137080000
gene_214062	Unknown	298610000	315840000	267080000	290110000	286310000	266990000	319330000	282840000	296430000
gene_214270	Unknown	19745000	29100000	19986000	21878000	27102000	31403000	29019000	19988000	30846000
gene_214479	Unknown	46388000	46052000	40084000	47881000	46204000	49956000	49623000	47808000	43820000
gene_214480	Unknown	79396000	74404000	70384000	78471000	72787000	69549000	76966000	81230000	78801000
gene_21456;gene_53572;gene_28176;gene_233979;gene_205073;gene_29532;gene_331099	Unknown		60114000	133560000	39674000	41961000	58547000	121940000	59903000	52037000
gene_214885;gene_67711;gene_95726	Unknown	41719000		44944000	40038000	46537000	45229000	59025000	46677000
gene_215189	Unknown	1638400000	1771000000	1789100000	1522300000	1372700000	1467200000	1509900000	1562600000	1341400000
gene_215273	Unknown	37834000	36908000	47411000	39550000	37995000	40509000	31069000	35128000	36541000
gene_273373;gene_238540;gene_215294;gene_17536;gene_54895;gene_80893;gene_44087;gene_401304;gene_392325;gene_326801;gene_232024;gene_157163;gene_107080;gene_77101	Unknown	100840000	98619000	96340000	120260000	134960000	126620000	122600000	113350000	101350000
gene_215320	Unknown		39408000			63925000	40823000	17210000		38177000
gene_215348;gene_343532;gene_385930	Unknown	163700000	144860000	155360000	138720000	143400000	172600000	155550000	140440000	151470000
gene_215370;gene_181797	Unknown					17623000			16018000
gene_215372;gene_72683;gene_143351	Unknown		38074000	43802000	49206000	52471000	50346000	49618000	51294000	52847000
gene_215512;gene_446151;gene_167795;gene_349620;gene_56954	Unknown	426760000	464080000	427030000	428570000	450180000	425180000	389650000	412980000	436090000
gene_215739	Unknown	202340000	214340000	190810000	214590000	258900000	230340000	235810000	237510000	229330000
gene_220806;gene_215741;gene_117208	Unknown	33833000	27449000		31642000	36842000	31032000	38646000		29994000
gene_21580;gene_429313;gene_431056;gene_363136;gene_143206;gene_282676	Unknown	71135000	82861000	68992000	66545000	69271000	66036000	82278000	68475000	58966000
gene_216053	Unknown	28964000	25165000	26380000	24524000	25587000	25250000	29677000	21975000	21982000
gene_216054;gene_151763;Q5FM97;gene_59196;gene_310826;gene_229330;gene_233800;gene_417043	Unknown;Unknown;L. acidophilus;Unknown;Unknown;Unknown;Unknown;Unknown	39354000	37991000	37193000	40640000	40379000	35386000	36023000	38038000	40442000
gene_216089	Unknown	15190000	14280000	17064000	16185000	16687000	15263000	11023000	11681000	12297000
gene_216227;gene_226485;gene_409618;gene_426221;gene_73344;gene_354216;gene_10348;gene_174604	Unknown	62672000	51905000	56837000	51100000	57862000	57464000	56184000	39668000	52810000
gene_216228;gene_258111;gene_393178;gene_52866	Unknown	24413000	31810000	27296000	33175000	29792000	32788000	31948000	32803000	32536000
gene_216488;gene_447384;gene_85761;gene_17392;gene_269743;gene_408629;gene_265875	Unknown	37896000	33826000	31955000	30354000	31488000	28368000	26769000	33108000	27265000
gene_216587	Unknown	129570000	133100000	131180000	129510000	118690000	139250000	121650000	126220000	116960000
gene_21669	Unknown	125220000	120820000	115960000	131600000	125190000	129720000	131260000	125440000	128010000
gene_216755	Unknown	42150000	50732000	53784000	40934000		43660000	44297000	48258000	47429000
gene_21704;gene_69720;gene_215658;gene_53750	Unknown	18573000	14142000	14173000				18042000
gene_21707	Unknown	299780000	272310000	297110000	300790000	283500000	291960000	285970000	255610000	328780000
gene_217187;gene_45941;gene_137759;gene_192863;gene_296526;gene_215472;gene_38093	Unknown	315370000	339250000	335110000	296430000	336880000	342610000	294050000	293560000	314170000
gene_217190	Unknown	145150000	119170000	113870000	123720000	104560000	135990000	138610000	140620000	132250000
gene_217191	Unknown	294330000	327990000	307120000	335330000	301360000	403760000	348620000	305350000	371850000
gene_217440	Unknown			39486000	48496000	49327000	44560000	46174000		40031000
gene_217451	Unknown	110590000	150280000	111080000	124880000	133580000	117930000	123000000	122860000	111880000
gene_217452	Unknown	26403000	23128000	22813000	23727000	32457000	26737000	26236000	25978000	26282000
gene_217467;gene_433191;gene_375524;gene_74734;gene_9174;gene_216841;gene_269615;gene_263268;gene_19956;gene_241144	Unknown	68916000	69268000	65717000	74428000	77626000	100190000	80073000	64233000	101430000
gene_394848;gene_379443;gene_33978;gene_217503;gene_183923;gene_275950;gene_349873;gene_196776	Unknown	30760000		24846000	30649000	30739000	31877000	36161000		34185000
gene_217605;gene_341409	Unknown	37472000	39400000	40546000	38280000	35281000	32648000	31254000	41602000	36972000
gene_217731;gene_188256;gene_227154;gene_295329	Unknown	190780000	192720000	197900000	225860000	173680000	191820000	209600000	209980000	216920000
gene_21774	Unknown	33885000	27088000	22075000	21843000	28656000	19952000	21700000	24173000	20621000
gene_218026;gene_130301;gene_280017;gene_395796;gene_290239;gene_271222	Unknown	110820000	117160000	119860000	125000000	126080000	148700000	155200000	123630000	133720000
gene_218374	Unknown	19923000	22390000	24975000	15545000	19912000	17801000	17649000	20333000	15320000
gene_218376	Unknown	161510000	180550000	182370000	154930000	148110000	179190000	135310000	177370000	175330000
gene_218416;gene_284055;gene_151948;gene_54397;gene_28413;gene_286454;gene_151149;gene_255068;gene_239847;gene_13508;gene_291189;gene_62283	Unknown	64579000	62009000	64075000	76236000	58437000	54182000	63292000	67424000	63068000
gene_21844;gene_300414;gene_412477;gene_398145;gene_53351;gene_15504;gene_292604	Unknown	96030000	83191000	94035000	104500000	99306000	97115000	110780000	111970000	87042000
gene_21850	Unknown		25196000	28085000	36500000	32098000	27671000	33329000	38107000	37921000
gene_218542	Unknown	81414000	69207000	72738000	79497000	84905000	89172000	86466000	84053000	76490000
gene_218566	Unknown	864350000	881790000	905790000	929580000	926550000	873790000	819630000	863790000	846850000
gene_21890;gene_129289;gene_73536;gene_92062;gene_277348;gene_329044;gene_124596;gene_370383;gene_130263;gene_388020;gene_292507	Unknown	94118000	99543000	88206000	98477000	113660000	119580000	98487000	104430000	109050000
gene_300376;gene_21891;gene_13373;gene_370382;gene_382050;gene_304131;gene_343156;gene_327325	Unknown	72572000	71171000	81978000	65841000		91590000	77175000	70874000	83174000
gene_21892	Unknown	97454000	101930000	89491000		81994000		74523000		76186000
gene_21902;gene_38327	Unknown	18560000	18992000		20484000	15296000	20753000	17353000		20165000
gene_219081;gene_263579;gene_259194	Unknown	68500000	73227000	72420000	74713000	88098000	80270000	68167000	68874000	68879000
gene_21912	Unknown	12157000	13822000	13453000	15705000	13072000	15009000		13782000	15744000
gene_21916	Unknown	87412000	94915000	84868000	88466000	105610000	87850000	87774000	97266000	88725000
gene_21918;gene_394919	Unknown				8010400				13027000
gene_21922	Unknown	59627000	57107000	52401000	56346000	56494000	53258000	63541000	62816000	65351000
gene_21925	Unknown				43586000	36387000	33720000			43403000
gene_21926	Unknown	182420000	173020000	187170000	166540000	184480000	193800000	191180000	180310000	195760000
gene_21929;gene_429526;gene_229855;gene_292411;gene_259794;gene_5518;gene_114363;gene_116866	Unknown	194420000	188360000	203900000	197500000	223790000	205760000	203300000	211860000	229160000
gene_21930	Unknown	67976000	59663000	69600000	76435000	67041000	57799000	62858000	61654000	69295000
gene_219389;gene_214468	Unknown	459590000	460140000	429380000	402440000	459270000	432460000	446770000	403330000	492240000
gene_219481	Unknown	133810000	147380000	118680000	136130000	126940000	139640000	128330000		151920000
gene_220059;gene_247782;gene_316821;gene_100974;gene_58597;gene_340084	Unknown	8824100		9311900	10168000	8917900		8853000	9088300
gene_220369;gene_148992	Unknown	41089000	43233000	48413000	42100000	41694000	47617000	44736000	43764000	36693000
gene_220370;gene_459319;gene_274525	Unknown		46692000	44911000				48122000	38810000	47407000
gene_220375	Unknown				16790000		19278000		17709000
gene_220377;gene_278474;gene_219160;gene_465738	Unknown	124160000	106650000	130450000	125250000	119160000	125170000	121160000	113930000	127940000
gene_220635;gene_446139;gene_438077	Unknown							23827000	25023000
gene_22068	Unknown	47253000	39382000	41533000	37076000	47207000	48288000	47328000	46583000	39983000
gene_22070	Unknown	7343100					23143000
gene_220762;gene_170143;gene_167805;gene_91838	Unknown	56008000	67568000	62758000	66923000	65040000	68765000	69146000	70604000	64600000
gene_220936	Unknown	21178000	23968000	22901000	16159000	13064000	20865000	16410000	18744000	12428000
gene_221024	Unknown	64733000		44167000			107910000	50348000	52579000
gene_221241;gene_131345;gene_114923;gene_43967;gene_13702;gene_459614	Unknown	71887000		52686000	67306000	70012000		65869000		64408000
gene_22141	Unknown	53313000	55340000	56188000	52876000	59954000	46220000	45407000	46892000	46257000
gene_22142	Unknown	34918000	31861000	34905000	32893000	34146000	27101000	35599000	31881000	36002000
gene_221758	Unknown	446330000	407430000	491690000	488530000	490770000	559200000	514200000	506910000	464480000
gene_222084	Unknown	118930000	118770000	114630000	120930000	118640000	116110000	118990000	129160000	121770000
gene_222085	Unknown	196820000	177110000	185720000	197960000	190590000	183310000	175730000	166470000	183290000
gene_222599;gene_396159	Unknown	68591000	59526000	62299000	74130000	66641000	67699000	58946000	66695000	56645000
gene_222751	Unknown	207440000	198520000	202210000	188340000	198170000	196330000	175820000	212780000	185870000
gene_67073;gene_222902;gene_238522;gene_218905;gene_264080	Unknown	69621000	59841000	62730000	69809000	57309000	72654000	63929000	71206000	78166000
gene_222903	Unknown	68207000	62627000	66754000	63192000	61665000	62647000	57655000	63726000	39873000
gene_222905;gene_20442;gene_311528;gene_118317;gene_136451;gene_463928;gene_388251	Unknown	526780000	369790000	397390000	470450000	395210000	384490000	434970000	520780000	427990000
gene_223660;gene_335870;gene_83216;gene_232035;gene_458997;gene_319577;gene_100011	Unknown	96103000	88639000	100570000	122530000	87841000	101850000	87868000	105960000	120770000
gene_223661;gene_319578;gene_397687;gene_305698;gene_83215;gene_80960	Unknown	103870000	132200000	123430000	130370000	134300000	166270000	141470000	90683000	154770000
gene_224161;gene_405707;gene_17207;gene_208001;gene_232037	Unknown	111910000	107710000	104060000	123060000	115820000	116100000	93262000	96361000	94254000
gene_224179;gene_413386;gene_171730;gene_130423;gene_182992;gene_22526;gene_173270;gene_8709;gene_274509;gene_36334;gene_388157	Unknown	390580000	397830000	381710000	377890000	399570000	411730000	419600000	405470000	415230000
gene_224180;gene_143368;gene_92452;gene_91625;gene_55561;gene_57954;gene_255553	Unknown	154070000	152600000	150720000	138730000	153500000	144010000	143080000	151500000	158720000
gene_224188;gene_252183;gene_176862	Unknown	201930000	197630000	238130000	214730000	212580000	196950000	226440000	212500000	243700000
gene_224193;gene_285725;gene_95649	Unknown		90931000	94499000	95702000		102000000	85567000	98346000	87573000
gene_224195;gene_95647;gene_104032;gene_285727;gene_152005;gene_356944;gene_353131;gene_231850;gene_417894;gene_347483;gene_428608;gene_285787;gene_62889;gene_41655	Unknown	65838000	63220000	66603000	72387000	72257000	72295000	75416000	75233000	96105000
gene_224196;gene_359488;gene_110095;gene_463789;gene_41656;gene_152004;gene_85018;gene_19180;gene_36814	Unknown	16951000	18388000	7717600	16757000	19387000	20162000	18589000	16429000	18444000
gene_224198;gene_152002;gene_198957;gene_454705;gene_36802	Unknown	68007000	77212000	75365000	75004000	78197000	73415000	78045000	77675000	78151000
gene_224391;gene_79090;gene_277089;gene_325909;gene_284536	Unknown	104150000	71447000	100170000	96109000	71432000	85941000	93684000	84842000	79181000
gene_224432;gene_252706	Unknown	185690000	227280000	173430000	227610000	215010000	228680000	213430000	218550000	239260000
gene_224530	Unknown	83956000	77029000	66196000	71862000	75039000	77516000	82959000	66886000	67912000
gene_22458	Unknown	52065000	59541000				65003000	68883000	55231000	51964000
gene_225006;REV__gene_236717;REV__gene_395315	Unknown	57255000	61701000	52295000	62784000	50311000	62446000	67083000	47922000	54801000
gene_225008;gene_455648;gene_245989;gene_62158	Unknown	49480000	59806000	45716000	60216000	47214000	61318000	51437000	51317000	50817000
gene_455662;gene_225022	Unknown	74642000	79490000	78867000	78567000	79795000	79002000	82894000	82187000	85380000
gene_391217;gene_22539	Unknown	406770000	419000000	358610000	334760000	360610000	390910000	388400000	398280000	402700000
gene_22540	Unknown	476590000	549480000	561020000	582590000	561620000	574960000	591400000	592180000	574870000
gene_22541	Unknown	110930000	144220000	99162000	108000000	100890000	107860000	96287000	102540000	103710000
gene_22542;gene_215332	Unknown	182060000	211930000	175060000	175250000	198600000	158980000	168390000	197260000	176570000
gene_22543;gene_266873	Unknown	260780000	255160000	252400000	236860000	220780000	255310000	238320000	233380000	255690000
gene_225450	Unknown	38484000	47524000	46974000	43813000	46466000	62606000	51516000	46195000	49781000
gene_22547	Unknown	19298000	16849000	6503700	17110000	22072000	15012000	18483000	18160000	16252000
gene_22598;gene_37382	Unknown	486780000	513200000	492400000	513700000	528530000	512020000	544220000	553060000	549240000
gene_22599	Unknown	174630000	189730000	161760000	206100000	196640000	231020000	216440000	192440000	212260000
gene_226035	Unknown	26134000	22974000	22894000	28394000				33131000	25124000
gene_226145;gene_346852;gene_4702;gene_415520	Unknown	20515000	29158000		20651000	28239000	31325000	19570000	18245000	22238000
gene_226401	Unknown	114080000	96999000	91392000	155620000	100390000	102150000	101270000	116750000	71392000
gene_22671	Unknown	42145000	44492000	47119000	46458000	36476000	43058000	36980000	36890000	45018000
gene_22685	Unknown	106080000	107030000	100880000	100070000	94959000	104250000	88919000	110510000	97605000
gene_226930	Unknown	85062000	84598000	78576000		81693000	84008000	69877000	86738000	68873000
gene_227007	Unknown	146170000	155660000	134520000	153410000	147750000	127310000	140310000	124850000	134230000
gene_227191;gene_2141;gene_390997	Unknown	28863000	31051000	30471000	35339000	30499000	37996000	35120000	28286000	36235000
gene_227478	Unknown	17620000	23782000	17842000	23306000	22581000		23726000	23498000	24718000
gene_227479	Unknown	50963000	45928000	49505000	42394000	50435000	45054000	39700000	22523000	45667000
gene_227551	Unknown	45682000	28026000	54895000		32264000	33068000	38555000	39176000	48657000
gene_227556	Unknown	77368000	66704000	66741000	64471000	65517000	85233000	68737000	69975000	66227000
gene_227767	Unknown	125520000	107840000	127040000	125210000	146190000	134060000	145190000	142100000	126440000
gene_227943;gene_391874	Unknown	75209000	78853000	61875000	68434000	76637000	66724000	87306000	79057000	76887000
gene_227951	Unknown	97401000	110090000	100530000	119340000	120970000	126770000	129090000	124810000	127490000
gene_228047	Unknown		7581700		17741000			8239200		6519900
gene_228060;gene_381201;gene_105195;gene_111920;gene_271679;gene_40862	Unknown	103020000	95835000	101930000	101980000	119790000	104360000	106810000	110620000	111610000
gene_228070	Unknown						22069000			24184000
gene_228073	Unknown	101250000	123010000	100260000	128040000	112910000	110120000	104570000	121070000	112460000
gene_55900;gene_376524;gene_228117;gene_313863;gene_274944;gene_119797	Unknown	21414000	13322000	17133000	18220000	16077000	13059000	17442000	16649000	17786000
gene_228181	Unknown	12176000	13276000	14186000		13573000	12374000	11712000	11286000	12360000
gene_228191	Unknown	43452000	35468000	34623000	31559000		48647000	28540000	34404000	43063000
gene_228222;gene_394587	Unknown	86096000	76677000	89356000	84014000	66680000	69264000	78194000	77862000	80589000
gene_228393	Unknown	70433000	54840000	74218000	64259000	68466000	60843000	64510000	63417000	68680000
gene_228397	Unknown						11597000		8907700
gene_228418	Unknown	106070000	104910000	118170000	158800000	126160000	177920000	145970000	171970000	134790000
gene_228454	Unknown		58228000			53919000	60218000	42560000	55612000	58905000
gene_22853	Unknown	36738000	30611000	35767000		37071000	34833000	37260000	37478000	34961000
gene_22854	Unknown				31377000	28980000	28205000		31485000	30700000
gene_228558	Unknown		94297000		100110000	97737000			97504000	82670000
gene_228573	Unknown	63735000	47262000	47334000	64459000		47087000			48764000
gene_228577	Unknown	15132000	13924000		16133000	14823000	14158000	16180000	13581000	13813000
gene_228582	Unknown		16886000	24247000	29487000	24282000
gene_228640	Unknown	62410000	62556000	69563000	68588000	68191000	66161000	75643000	76226000	75587000
gene_228651	Unknown	109490000	119380000	127910000	108070000	109430000	104750000	113460000	106160000	111500000
gene_228673	Unknown	32250000		33569000		22474000		35670000	29677000	30194000
gene_228745	Unknown			50687000		52435000	44967000	52157000	61371000	57631000
gene_22884;gene_382137;gene_276877;gene_432352;gene_155933;gene_71025;gene_5129	Unknown	12097000	12324000	11026000	12823000	11379000	14978000	14745000	14235000	13773000
gene_229053;gene_406904;gene_319719	Unknown	106600000	126340000	107530000	118170000	102250000	108290000	140060000	86197000	101360000
gene_229210;gene_281661;gene_385638;gene_85058;gene_245008;gene_394424;gene_58694;gene_115785;gene_334732;gene_131652;gene_365685	Unknown	41506000	36944000	35845000	39754000	36514000	33575000	40367000	46144000	42650000
gene_229245;gene_137105;gene_27263;gene_203511	Unknown	73587000	71251000	68046000	60664000	70656000	64937000	72838000	67717000	73601000
gene_229246	Unknown	60578000	67592000	62904000	62578000	74852000	65370000	82455000	65332000	66211000
gene_229490	Unknown	22372000	19069000	23839000	23620000	22252000	20246000	19886000	22828000	25681000
gene_229491	Unknown	986220000	1045700000	1033600000	1106800000	1135200000	1133000000	1168600000	1068000000	1121400000
gene_22954;gene_50151;gene_415402;gene_17709;gene_142160;gene_325192;gene_324648;gene_376136;gene_320790;gene_410515;gene_346561;gene_317951;gene_408025;gene_283277;gene_201694	Unknown	81108000	83662000	98356000	90796000	103820000	100490000	93586000	89012000	99669000
gene_229569	Unknown	24014000	26416000
gene_229573	Unknown	34373000	43000000	33929000	34956000	35994000	37841000	34256000	31374000	35370000
gene_229586	Unknown	177570000	174130000	185890000	208470000	206900000	208670000	215710000	203150000	205230000
gene_229649	Unknown	31011000	36251000	33336000	31331000	30930000	28751000	32232000	31174000	29663000
gene_229696	Unknown	21932000	20214000	20071000		21388000	23416000	20133000	19103000	20917000
gene_229822;gene_329679	Unknown	250630000	251130000	292600000	259820000	233680000	278200000	237300000	272140000	240890000
gene_230309;gene_214721	Unknown	90712000	63618000	68049000	60166000	62759000	72614000	68608000	74166000	83019000
gene_230312	Unknown	66608000	70171000	74817000	68759000	66219000	64177000	59522000	75794000	71198000
gene_230313	Unknown	25785000	30899000	25145000	23747000	28432000	20299000	25368000	24820000	24286000
gene_88277;gene_380278;gene_268391;gene_230365;gene_347432;gene_216984	Unknown	24524000	20401000	28660000	21951000	22142000	28119000		21428000	25209000
gene_230664;gene_151290	Unknown	23283000	21409000		21875000	20332000	18886000	21237000	20601000	22189000
gene_230744	Unknown	166640000	178410000	175680000	178600000	174000000	162600000	147100000	162220000	183990000
gene_230900;gene_312619	Unknown	166280000	219490000	240480000	248810000	225920000	193060000	208780000	249770000	203960000
gene_231017	Unknown	48619000	43845000	46332000	41049000	37389000	52136000	33946000	41004000	50918000
gene_231038;gene_256040	Unknown	103220000		111490000		116490000		96440000	97054000	94301000
gene_231149;gene_50761	Unknown	33406000	40373000	43016000	45193000	13444000	46243000	42889000	40302000	32426000
gene_231155;gene_283271;gene_9455	Unknown	212080000	166940000	250010000	212450000	206290000	167080000	187710000	232980000	206570000
gene_231156;G1UB51	Unknown;L. acidophilus	854240000	800220000	826430000	856340000	874070000	760910000	827900000	917820000	814760000
gene_231271;gene_353020;gene_378790;gene_204156;gene_197934	Unknown	20335000	15845000		36727000		16910000
gene_231437;gene_188524;gene_373866;gene_419249;gene_307142	Unknown	60253000	58048000	52026000	64567000	58846000	56814000	71957000	67894000	64052000
gene_231461	Unknown	85362000	92890000	83732000	89453000	98053000	90655000	92256000	68659000	86088000
gene_231755;gene_367399	Unknown	27716000	28267000	34215000	30098000	33743000	36419000	35410000	29758000	23711000
gene_231773;gene_318145	Unknown	158270000	147710000	172010000	205460000	173330000	165600000	161580000	182780000	165520000
gene_231774	Unknown	194510000	155870000	182190000	187750000	190520000	205850000	161740000	179260000	168220000
gene_231775;gene_184742	Unknown			666340000	695120000			124970000
gene_231776;gene_295144;gene_215789;gene_368351;gene_145472;gene_125159;gene_250384	Unknown	335780000	359610000	366180000	339400000	343860000	323470000	355720000	339960000	332090000
gene_231777;gene_138197;gene_74422;gene_335803;gene_38565	Unknown	155590000	139980000	144770000	175660000	161490000	159710000	170110000	161690000	157160000
gene_231778;gene_418604;gene_175892;gene_309697;gene_118376;gene_173125;gene_71915;gene_85083;gene_375272;gene_276235	Unknown	106690000	114220000		125330000	113450000		113620000	99012000	102550000
gene_231779;gene_96971;gene_198907;gene_261309;gene_97417	Unknown	516190000	399290000	529400000	455930000	422290000	366430000	430840000	437140000	455580000
gene_231780;gene_396369	Unknown	438670000	406550000	439380000	436200000	426560000	426580000	424970000	456270000	437750000
gene_231781	Unknown	1902000000	1778600000	1960800000	2129800000	1963800000	1990700000	1936100000	2019800000	1938600000
gene_91578;gene_231941;gene_173248;gene_17658;gene_305092;gene_115214;gene_375740;gene_182450;gene_361200;gene_411298;gene_175525;gene_68426;gene_323867;gene_179320;gene_189695;gene_171466	Unknown	25826000	25896000	25111000	28287000	26860000	27482000	25498000	19458000	20338000
gene_231976	Unknown	48654000	66330000	48162000	50772000	44130000	45110000	54149000	40032000
gene_43820;gene_410599;gene_232044;gene_261387	Unknown	51163000	41936000	68885000	64261000	48352000	42466000	54905000	63219000	41849000
gene_23286;gene_444949;gene_64448;gene_156803;gene_40131	Unknown	115510000	108280000		112320000	103640000	122210000	108040000	98445000	148500000
gene_23287	Unknown	90210000	99577000	92684000	109220000	114450000	101670000	121390000	119880000	126660000
gene_233002;gene_348022;gene_360160;gene_454053	Unknown	210260000	165960000	193440000	187540000	188290000	173480000	178990000	182800000	170550000
gene_233157;gene_458346;gene_87649;gene_42038	Unknown		31671000	38435000	36950000					38359000
gene_233163;gene_438093	Unknown	84735000	88426000	81756000	84095000	81848000	80012000	89853000	91872000	99604000
gene_233247;gene_68920;gene_378268;gene_72264;gene_147878;gene_123276;gene_48398	Unknown	81055000	92478000	79519000	71600000	74899000	76037000	70230000	79203000	72285000
gene_233331;gene_190096;gene_177438;gene_22832;gene_296267;gene_86392;gene_64328;gene_438588;gene_252169;gene_176870;gene_60282	Unknown	35283000	32712000	33488000	32300000	39032000	37252000	38494000	49182000	44931000
gene_233375	Unknown	147240000	147040000	127820000	139600000	180040000	139620000	195690000	147680000	137430000
gene_233676;gene_87981;gene_79186;gene_450826;gene_431874;gene_388289;gene_211486;gene_400041;gene_50762;gene_320152	Unknown				19515000	19714000				20170000
gene_233677	Unknown	160480000	171100000	117820000			159690000	170580000	135390000	210600000
gene_233820	Unknown	585750000	634590000	714770000	728110000	699730000	635840000	872790000	839300000	808740000
gene_234035	Unknown				49501000		43620000	49241000	45002000	44232000
gene_234146;gene_67375	Unknown	76865000	66058000	61300000	73172000	77010000	74089000		66624000	66780000
gene_234339	Unknown	32669000	36568000		42879000		37414000	32276000	29698000	44537000
gene_234383	Unknown	120960000	117570000	115880000	115610000	121550000	115860000	111750000	110210000	111010000
gene_234455	Unknown	175750000	236030000	199730000	191680000	224620000	189270000	204250000	201570000	204590000
gene_234456	Unknown	51783000	54255000	50484000	61199000	51399000	47916000	56717000	57862000	47166000
gene_234457	Unknown	201480000	285530000	199760000	211680000	249460000	301640000	249960000	220630000	257860000
gene_234463	Unknown	84032000	80808000					62349000	82363000
gene_234464;gene_377295	Unknown	43577000	55146000	48478000	44884000	58494000	54093000	62490000	48580000	55679000
gene_234465	Unknown	84578000	76380000	78120000	61662000	68242000	73471000	74630000	72955000	79888000
gene_234466;gene_226020	Unknown	818920000	835250000	766230000	853470000	911530000	916310000	980820000	905630000	919000000
gene_234467	Unknown	22562000	29462000	30450000	27787000	29889000	31724000	30177000	30151000	24824000
gene_234468	Unknown	49789000	52863000	48258000	51893000	50767000	60719000	47095000	41298000	40363000
gene_234469	Unknown	178720000	196820000	169470000	242430000	216630000	212330000	230480000	222970000	204810000
gene_234470	Unknown	94814000	93829000	96052000	87314000	91125000	106900000	88917000	78349000	98224000
gene_234471	Unknown	163440000	140990000	146810000	152070000	142580000	167150000	149520000	144040000	149730000
gene_234474;gene_411835	Unknown	54121000	65064000	60901000	59613000	59729000	74077000	66515000	56401000	61673000
gene_234478	Unknown	86841000	85621000	90109000	94381000	98776000	104900000	85770000	118060000	99209000
gene_234480	Unknown	94017000	92827000	83070000	104890000	101280000	93228000	102010000	95882000	110220000
gene_234482	Unknown	108330000	113480000	137250000	82473000	88153000	111280000	124660000	105930000	95454000
gene_234483;gene_15134;gene_74836;gene_91063;gene_180191	Unknown	61851000	50364000	50423000	43219000	47849000	46764000	57180000	48171000	50660000
gene_234484;gene_168930;gene_152383;gene_454393;gene_74835	Unknown	289570000	292530000	313400000	251390000	264420000	329170000	272790000	267630000	292800000
gene_234485	Unknown	177310000	213580000	174810000	174620000	154600000	188950000	166110000	173870000	177840000
gene_234486	Unknown	24385000	25079000	21828000	21860000	23329000	29245000	32466000	23067000	25578000
gene_234487	Unknown	71505000	81191000	69832000	74295000	80215000	51642000	71268000	67834000	66951000
gene_234491;gene_226055	Unknown	101020000	102240000	94713000	89159000	84716000	101430000	89319000	98529000	113430000
gene_234492	Unknown	67179000	61422000	54763000	43828000	73365000	63968000	63557000	64861000	57730000
gene_234493;gene_336012;gene_4456	Unknown	523450000	496260000	479010000	461920000	484220000	522070000	552540000	582380000	548490000
gene_234494	Unknown	47560000	56129000	49056000	46107000	50954000	51216000	50557000	52144000	53086000
gene_234495	Unknown	50026000	38251000	51527000	47570000	43197000	44269000	43723000	56872000	47498000
gene_234534;gene_403684;gene_244290;gene_364750	Unknown	55238000	44059000	45249000	56620000	58782000	47300000	58874000	50147000	45969000
gene_235138	Unknown	18739000	42126000			36848000		50603000	31566000
gene_235525	Unknown	44195000		25533000	46344000	47709000				47597000
gene_235610;gene_320854;gene_337470;gene_252598	Unknown	42497000	40426000	38482000	48873000	51919000	60621000	44932000	50853000	49301000
gene_235611;gene_252599;gene_92326;gene_126240;gene_232363;gene_441440;gene_87897;gene_137690;gene_279785;gene_381958;gene_388108;gene_188512;gene_275319;gene_84483;gene_389164;gene_226353;gene_327787;gene_465940	Unknown	39872000	42285000	39331000	39628000	36417000	38334000	39480000	39333000	40486000
gene_235616;gene_60036	Unknown						18813000	21803000
gene_235628;gene_235927	Unknown	64000000	38647000	47175000	50115000	35818000	37282000	48885000
gene_235630	Unknown				31450000		41329000		37869000
gene_235729	Unknown				48405000		45206000		44542000	33025000
gene_235970	Unknown	121550000	115390000	116690000	99487000	114060000	98120000	115830000	128950000	103900000
gene_23617	Unknown	84096000	94270000	94537000	96717000	94125000	85166000	68441000	86020000	71695000
gene_236408	Unknown	28199000	25916000	21964000	23079000	25961000	26489000	27383000	22173000	30460000
gene_236630;gene_187704;gene_106549	Unknown	116310000	119510000	117100000	124560000	125440000	119680000	110490000	109850000	116380000
gene_236631	Unknown	293190000	296550000	335230000	292220000	285020000	264180000	281730000	310060000	258640000
gene_236633	Unknown	140400000	171040000	164180000	154190000	173000000	196690000	144430000	129930000	143520000
gene_236817;gene_265503;gene_262289;gene_437727;gene_384306;gene_328153;gene_50217;gene_324362	Unknown	35108000	34717000	31409000	36837000	49810000	36955000	42942000	41094000	36330000
gene_23686	Unknown	34210000	28400000	32102000	29898000	34226000	29765000	34616000	28953000	31210000
gene_23693	Unknown	79554000	67681000		67440000		95777000		83585000	89619000
gene_23703;gene_13933;gene_420946;gene_412368;gene_387680;gene_244233;gene_231804;gene_410425;gene_238128;gene_207999;gene_218996;gene_67479;gene_111191	Unknown	149840000	135560000	146200000	122500000	129430000	139980000	144380000	139300000	121480000
gene_23704;gene_13932;gene_244234;gene_238126;gene_101383;gene_95152;gene_101683;gene_387681;gene_58925;gene_265604;gene_175349;gene_268258;gene_221673;gene_264073;gene_421199;gene_410424;gene_67480;gene_303971;gene_105756	Unknown	146210000	138270000	129220000	116320000	113100000	125160000	123390000	128170000	123180000
gene_23706	Unknown	102220000	104530000	105170000	107990000	110840000	133860000	116210000	101860000	114860000
gene_23707;gene_13929;gene_456988	Unknown	41281000	32024000	22623000	31668000	36097000	25895000	28328000	34683000	32064000
gene_237125;gene_222343	Unknown		23887000	21288000	22691000	19778000	21152000	22239000	25698000	21057000
gene_237126	Unknown	19221000	14712000	20506000	20756000	16648000	22400000	19515000	24744000	20965000
gene_237130	Unknown	97142000	87256000	87507000	86427000	83251000	87138000	71899000	118000000	87782000
gene_237340;gene_82748;gene_156574;gene_11228	Unknown	202840000	180300000	185110000	187600000	184330000	207690000	196170000	214690000	220940000
gene_237341;gene_156573	Unknown	60385000	76919000	67464000	66144000	56502000	50185000	54643000	46127000	55187000
gene_237342;gene_156572;gene_185386;gene_56705;gene_70495	Unknown	684750000	731080000	696240000	683600000	810100000	698100000	726080000	659470000	861950000
gene_237343;gene_118126;gene_234763;gene_397228;gene_171187;gene_212986;gene_190362;gene_156571;gene_197488	Unknown	1137000000	1164500000	1129200000	1154400000	1246700000	1165900000	1168800000	1180300000	1079000000
gene_237344	Unknown	637480000	628430000	578370000	526630000	474070000	517480000	484310000	619220000	535040000
gene_237823	Unknown	19430000	21353000	18444000	15853000	17417000	22251000	21762000	19219000	22582000
gene_237827	Unknown	24030000	28597000	27822000	29740000	28391000	27993000	28720000	29997000	26772000
gene_238042	Unknown	14156000	19913000	15224000	17893000	21936000	21836000	19402000	15197000
gene_238492;gene_66184;gene_365812;gene_298760;gene_27177;gene_258858;gene_319236;gene_123974;gene_40996;C4IMI6	Unknown;Unknown;Unknown;Unknown;Unknown;Unknown;Unknown;Unknown;Unknown;C. butyricum	54989000	55237000	49506000	50975000	56879000	50883000	47776000	49642000	49889000
gene_238536	Unknown	93246000	86149000	95306000	93752000	109820000	87300000	89037000	95171000	87488000
gene_238539;gene_111370;gene_215293;gene_347091;gene_232023;gene_266165;gene_95999;gene_213157;gene_44086;gene_107081;gene_208340;gene_54896;gene_365093;gene_18858;gene_48054;gene_36406;gene_273372;gene_392324	Unknown	160700000	182390000	191390000	165780000	176590000	180940000	186960000	180700000	195640000
gene_238596;gene_243211	Unknown	40227000	47365000	47319000	33829000	43029000	45972000	48109000	34933000	42915000
gene_238597;gene_390160	Unknown	235120000	210410000	230940000	250670000	193510000	227490000	231620000	229180000	228900000
gene_238598;gene_346821;gene_399835	Unknown	260620000	239990000	234400000	241000000	254260000	246280000	246170000	250450000	242920000
gene_72267;gene_238604;gene_6363;gene_182301	Unknown	24561000	27882000	28724000	29151000	30415000	25822000	32534000	24303000	26480000
gene_238653	Unknown	113550000	142200000	96106000	116370000	131570000	130140000	114740000	98364000	126230000
gene_238932	Unknown	40442000		34386000	33759000	42250000	43037000	33422000	35824000	37527000
gene_238996;gene_217819;gene_239917	Unknown	93544000	88862000	96594000	106270000	98583000	82617000	77747000	96632000	92912000
gene_239109	Unknown	78622000	89925000	89000000	84800000	67849000	80325000	69197000		91672000
gene_239175	Unknown	179430000	168890000	170230000	162710000	166490000	165580000	162450000	166820000	154400000
gene_239209;gene_331297	Unknown	18543000	13645000	19967000		19271000	17189000	16586000	24371000	18545000
gene_23922	Unknown	55180000	67067000	60852000	61038000	66780000	74259000	64387000	53454000	70661000
gene_239220	Unknown	21763000			27942000		26007000	21350000	21959000	20601000
gene_239520;gene_331894;gene_221025;gene_329670;gene_265479	Unknown	425040000	420300000	379070000	436160000	452350000	405760000	445240000	431530000	433620000
gene_239521	Unknown	43835000	43440000	45103000	41654000	47031000	49912000	42722000	45179000	46398000
gene_239533;gene_453193	Unknown	534200000	536260000	573200000	528280000	450120000	533910000	459710000	467580000	454560000
gene_239534;gene_266217	Unknown			28540000	21616000					27386000
gene_239537;gene_75406;gene_405934;gene_387408;gene_309489	Unknown	293200000	271120000	299070000	277040000			224920000	277960000
gene_239704	Unknown	424690000	373990000	408150000	429050000	427570000	416630000	402680000	411830000	435700000
gene_239705;gene_408458;gene_65635;gene_353582;gene_265507;gene_370364;gene_284382;gene_463313;gene_281653	Unknown	45116000	57400000	48733000	42839000	48197000	43638000	47183000		46526000
gene_239713;gene_302914;gene_219687;gene_237744;gene_317502	Unknown	47090000	30701000	39817000	45438000	35190000	33792000	32890000	37437000	34585000
gene_23981;gene_409666;gene_455084;gene_107527;gene_217976;gene_213478	Unknown	11660000	12294000	13175000	20354000				13504000
gene_240203	Unknown	19442000	14426000	22454000	20155000	19975000	16745000	20218000	17951000	14405000
gene_240269;gene_209243;gene_216709;gene_456117;gene_292434;gene_390060;gene_380653;gene_208387;gene_452178;gene_202888;gene_464562	Unknown	170710000	126230000	122810000	107730000	124900000	122800000	129630000	128310000	117200000
gene_24039	Unknown	24363000	15399000	18576000	18818000	18887000	21800000	19657000	21433000	17848000
gene_24054	Unknown	59455000	126720000		67252000	66245000	64559000	61161000	64253000	52435000
gene_24055;gene_237681	Unknown	176350000	177410000	181190000	179020000	188250000	166930000	184930000	172580000	166810000
gene_24075	Unknown	27243000		28606000	26082000	26291000	35031000	32093000	25845000	27212000
gene_24083	Unknown	121690000	92843000	124700000	101800000	117970000	114220000	103010000	137700000	110840000
gene_241116;gene_243817;gene_15932;gene_8865;gene_464345;gene_271025	Unknown	133810000	128650000	89090000	101510000	111540000	66374000	27430000	148080000	129110000
gene_241120	Unknown	63351000		31584000		70600000		61544000	58481000
gene_241122;gene_148582;gene_367040;gene_412660;gene_252084;gene_176633;gene_320631;gene_352493;gene_50637;gene_329541;gene_162858;gene_77077;gene_324161;gene_257501;gene_317799;gene_155226;gene_331988;gene_32135	Unknown	198660000	218850000	237710000	214710000	224910000	186160000	185660000	227190000	187270000
gene_241126;gene_15942	Unknown	22770000	25127000	23060000	22206000	22995000	20367000	25592000	27854000	20087000
gene_241325	Unknown	7123000	8725800	8749600	9905000	7370200	11108000	8079100	7832600	9087300
gene_241443	Unknown	303130000	318600000	302630000	300840000	313650000	351380000	321660000	323530000	369870000
gene_241790;gene_9978;gene_51557;gene_458891;gene_21802;gene_187576;gene_168708;gene_160956;gene_227548	Unknown		69712000	49544000				54100000
gene_242143;gene_66807;gene_440519;gene_58674	Unknown	53196000	59668000	52174000	52325000	57745000	44144000	44843000	58766000	46751000
gene_242389;gene_70163	Unknown	181850000	159040000	169490000	159380000	165220000	153680000	147330000	157670000	155880000
gene_70162;gene_242390;gene_76746;gene_63786;gene_31618;gene_275493;gene_268817;gene_249669	Unknown	9922900							13943000
gene_242775;gene_177347	Unknown		28991000	26719000	30316000	29501000	31298000	28870000	28348000	31177000
gene_242779;gene_438082;gene_465401;gene_252057;gene_463749;gene_263816;gene_142821;gene_234714	Unknown	32116000	41757000	33127000	44651000	32324000	36172000	34507000	29579000	46276000
gene_242782;gene_290663;gene_171249;gene_288127;gene_402649;gene_114043;gene_81882;gene_351453;gene_413038	Unknown	113940000	126280000	120090000	145920000	134950000	132340000	133400000	163450000	136340000
gene_242799	Unknown	70335000	63669000	66966000	74353000	69731000	71046000	65906000	67145000	59563000
[truncated: 2,739 more rows]

## Sheet: FragPipe protein
protein	organism	Qiao-FB1-DDA-1.raw	Qiao-FB1-DDA-2.raw	Qiao-FB1-DDA-3.raw	Qiao-FB2-DDA-1.raw	Qiao-FB2-DDA-2.raw	Qiao-FB2-DDA-3.raw	Qiao-FB3-DDA-1.raw	Qiao-FB3-DDA-2.raw	Qiao-FB3-DDA-3.raw
[truncated: 7,632 more rows]

## Sheet: PEAKS peptide
protein	organism	peptide	Qiao-FB1-DDA-1.raw	Qiao-FB1-DDA-2.raw	Qiao-FB1-DDA-3.raw	Qiao-FB2-DDA-1.raw	Qiao-FB2-DDA-2.raw	Qiao-FB2-DDA-3.raw	Qiao-FB3-DDA-1.raw	Qiao-FB3-DDA-2.raw	Qiao-FB3-DDA-3.raw
[truncated: 51,384 more rows]

[truncated: 2 more sheets: MaxQuant peptide, FragPipe peptide]
