# Supplementary material for: Data-independent acquisition boosts quantitative metaproteomics for deep characterization of gut microbiota
Source: NPJ Biofilms Microbiomes. 2023 Jan 24;9:4. doi: 10.1038/s41522-023-00373-9 (PMC9873935; doi:10.1038/s41522-023-00373-9)
Supplement: Supplementary file 7 — Data Set 5 [file 41522_2023_373_MOESM7_ESM.xlsx]

## Sheet: PEAKS protein
Supplementary Data 5: Quantification results of proteins and peptides from the fecal samples spiked with 6 species by TMT.
protein	organism	TMT10-126	TMT10-127N	TMT10-127C	TMT10-128N	TMT10-128C	TMT10-129N	TMT10-129C	TMT10-130N	TMT10-130C
gene_95493	Unknown	62401000	58890000	65900000	60128000	75759000	64857000	71659000	64372000	74090000
gene_187674	Unknown	160750000	158460000	174310000	155290000	193410000	166810000	184040000	158090000	188510000
gene_128538	Unknown	395570000	384310000	431330000	399110000	492510000	426300000	475480000	414590000	473340000
gene_367334	Unknown	51001000	48658000	54696000	50952000	63010000	54614000	58316000	53958000	61529000
gene_162923	Unknown	7776000	7972100	8028400	7143400	9915600	7950500	8679300	7382700	9195800
gene_67029	Unknown	59323000	60816000	66436000	61250000	74094000	65509000	72264000	66634000	74113000
gene_395695	Unknown	7129100	6730800	7811900	6910800	9186000	7938100	8488100	7612600	8612400
gene_162922	Unknown	3192000	2901700	3216600	3020700	3551700	3210600	3594300	3124200	3577300
gene_85727	Unknown	462290	506520	549770	499750	682980	566650	605720	577400	537680
gene_85726	Unknown	477600	435240	524580	467970	590730	525700	545110	542800	560550
gene_150657	Unknown	39156000	38146000	42273000	37749000	46143000	39808000	44910000	39485000	45731000
gene_321038	Unknown	11600000	11913000	12828000	11946000	14808000	12964000	14816000	12579000	14722000
gene_107947	Unknown	32355000	31228000	36188000	32143000	40011000	33480000	38276000	35478000	40476000
gene_88620	Unknown	14229000	14169000	15454000	14403000	17599000	15977000	16897000	16898000	17548000
gene_203499	Unknown	56173000	54570000	59646000	55965000	67689000	60122000	64912000	58341000	66290000
gene_315930	Unknown	18138000	17218000	19036000	17081000	21214000	18374000	20674000	17738000	21211000
gene_91663	Unknown	52688000	50442000	56010000	49781000	64138000	54751000	60369000	52472000	62744000
gene_57128	Unknown	1416800	1322400	1588300	1478000	1723900	1540500	1855200	1721900	1791200
gene_78382	Unknown	18204000	17645000	19957000	17216000	21538000	19454000	19626000	18728000	20882000
gene_444714	Unknown	49489000	48977000	56356000	44738000	61071000	52717000	53979000	52583000	58922000
gene_30476	Unknown	40252000	37847000	42913000	38001000	47441000	41574000	45729000	41239000	48077000
gene_448948	Unknown	39956000	38771000	42554000	38021000	48128000	42389000	45844000	41082000	47686000
gene_168138	Unknown	59512000	59832000	62787000	59498000	73643000	65077000	71085000	64472000	71074000
gene_122113	Unknown	33495000	30119000	36057000	34000000	40143000	38200000	41889000	37546000	39591000
gene_84555	Unknown	65412000	65371000	69924000	64907000	81068000	70115000	73942000	66157000	77264000
gene_455679	Unknown	33347000	32780000	35384000	32811000	39438000	34551000	38492000	33667000	40839000
gene_156924	Unknown	54006000	50868000	57479000	54218000	63731000	58758000	61753000	57385000	63141000
gene_145816	Unknown	8594900	8122100	9141900	8528900	10651000	9061100	10338000	9397400	10823000
gene_162592	Unknown	176480	176130	174360	189140	239640	181170	208040	160510	219290
gene_33960	Unknown	3105400	3203400	3598500	2679900	3699000	3104300	3291000	2947900	3768900
gene_462471	Unknown	680700	728230	823600	502500	739330	538870	1233300	927570	1285100
gene_117914	Unknown	10306000	10155000	11171000	10602000	12862000	11284000	12507000	11206000	13116000
gene_391691	Unknown	47693000	44996000	51692000	44902000	55238000	51801000	54408000	49591000	56459000
gene_100144	Unknown	14008000	13186000	14584000	12808000	15593000	13640000	14690000	13463000	15569000
gene_289376	Unknown	18094000	17475000	19373000	16848000	21925000	18464000	20112000	18482000	21416000
gene_137388	Unknown	5683800	5633500	6407900	5399300	7042300	5713700	6409200	5739800	6868100
gene_266309	Unknown	33909000	33863000	37093000	34953000	43216000	37699000	40632000	37460000	42319000
gene_391374	Unknown	4262300	4173300	4621700	4234400	5146000	4490200	4921200	4436800	5023700
gene_408566	Unknown	5438800	5529400	5719700	5294300	6666200	5447400	5818000	5132200	6193300
gene_253002	Unknown	24350000	24551000	26258000	23613000	28472000	26579000	27579000	25024000	29760000
gene_86233	Unknown	41688000	37067000	41051000	37160000	46242000	41006000	44101000	40228000	46301000
gene_151212	Unknown	40170000	36707000	42846000	35745000	48166000	38604000	41632000	36380000	47758000
gene_371302	Unknown	15003000	14494000	15970000	14596000	18660000	15591000	17596000	15559000	17947000
gene_21156	Unknown	15244000	14986000	16395000	14844000	18686000	16041000	17172000	15890000	18361000
gene_239175	Unknown	42740000	40793000	45806000	44028000	51006000	46682000	50099000	46037000	50750000
gene_162717	Unknown	18652000	18078000	19689000	18427000	22420000	21038000	22912000	20764000	22157000
gene_103710	Unknown	5371300	5168100	5778700	5690600	6593000	6167500	6746800	6082000	6613400
gene_91665	Unknown	8756900	8083900	8966700	9025900	10353000	9814400	10572000	9755600	9692100
gene_415460	Unknown	12650000	12267000	13594000	12693000	15333000	13926000	15004000	13867000	15606000
gene_372819	Unknown	21897000	21826000	24495000	21837000	28160000	23029000	25034000	22992000	26951000
gene_108487	Unknown	18169000	18017000	20545000	19816000	23770000	20313000	22875000	19964000	23674000
gene_289375	Unknown	16685000	15630000	17000000	16028000	19630000	18088000	18641000	17082000	18849000
gene_187823	Unknown	66312000	63477000	73313000	69553000	85065000	74666000	81126000	71946000	80213000
gene_431101	Unknown	4037500	3568200	4167700	3928900	4484100	4170100	4673700	4477000	4650300
gene_139362	Unknown	12439000	12283000	14024000	11816000	15467000	12638000	14183000	12678000	15084000
gene_139360	Unknown	23408000	21926000	25158000	23224000	27542000	24332000	27158000	24355000	27706000
gene_41189	Unknown	38278000	38429000	41346000	41028000	48823000	43007000	48584000	42845000	46747000
gene_184081	Unknown	5229400	5854700	5840300	4967100	6424700	5153500	5763100	5487600	6536100
gene_309081	Unknown	7832700	7096600	8465200	7540300	10026000	8096800	9201900	8342000	9062400
gene_104419	Unknown	1520900	1370200	1606600	1350100	1822600	1691800	1571400	1424800	1851400
gene_4736	Unknown	23704000	22263000	25040000	25108000	29184000	26018000	28630000	26328000	28164000
gene_71770	Unknown	8502600	8602200	9269900	8065700	10885000	9647500	10218000	9321700	9941100
gene_460617	Unknown	16604000	15795000	17707000	15973000	20084000	17754000	18934000	17748000	20158000
gene_72966	Unknown	5779500	5276600	5889600	5595800	6944800	6038800	7040600	5988600	6699000
gene_98700	Unknown	18703000	19518000	20796000	19744000	23714000	21325000	23071000	20538000	23767000
gene_138658	Unknown	12803000	12297000	13794000	11891000	15501000	12971000	14691000	12767000	15444000
gene_353919	Unknown	21270000	21408000	22780000	21938000	25252000	23812000	25034000	23256000	26012000
gene_206470	Unknown	39352000	38839000	43350000	39752000	48431000	43733000	45103000	44511000	48911000
gene_382817	Unknown	2245900	2241800	2306700	2446800	2950500	2614400	2823400	2710900	2977500
gene_212027	Unknown	19221000	18407000	20501000	18553000	23585000	19408000	21428000	19198000	23471000
gene_28675	Unknown	7726300	7221900	8062400	7655500	9349400	8134900	8661500	7899200	8853800
gene_53377	Unknown	31287000	30802000	34451000	32368000	39304000	33795000	37424000	33918000	38731000
gene_197734	Unknown	25562000	24801000	27892000	27242000	31076000	28790000	30754000	28893000	30324000
gene_208651	Unknown	16954000	16590000	18707000	19490000	21388000	20763000	22281000	21525000	21740000
J7U9P7	M. morganii	50923000	47952000	53696000	13908000	16953000	12216000	23305000	21992000	25799000
gene_157648	Unknown	32887000	33686000	36998000	33190000	41190000	36416000	38942000	34187000	42454000
gene_163548	Unknown	41468000	40303000	45290000	39326000	50862000	43417000	47149000	43840000	49439000
gene_19669	Unknown	4456700	4219400	4459700	3957600	5245400	3574800	4876000	4060600	5428000
gene_163549	Unknown	23862000	26026000	26492000	25703000	30836000	28030000	30506000	29715000	30234000
gene_109026	Unknown	13900000	12984000	14549000	13195000	16114000	14401000	15882000	14704000	16109000
gene_231776	Unknown	7617800	7477000	8630100	8126500	9746600	8590300	9385200	8097400	9729300
A0A263VP41	E. asburiae	19890000	18951000	20984000	8855500	11543000	9350400	5727400	5592700	5867200
gene_363676	Unknown	13075000	12224000	13557000	12023000	16076000	13752000	14504000	13605000	15503000
gene_323702	Unknown	6301900	6029100	6996700	6955000	8084500	7265900	8340700	7600600	7908300
gene_203498	Unknown	23712000	23415000	25761000	24014000	29147000	25050000	26929000	25203000	28083000
gene_231780	Unknown	11635000	11484000	12553000	12395000	14853000	13192000	15509000	13391000	15006000
gene_121484	Unknown	3097400	2942200	3217800	3174800	3342500	3018000	3629500	3184300	3253500
gene_255012	Unknown	49404000	47643000	52613000	45796000	59847000	50790000	54591000	48123000	58172000
J7U2Y0	M. morganii	2834900	2609100	2947100	1158900	1304900	1114800	1755200	1587600	1773100
gene_70781	Unknown	5526300	5572800	6070900	5610700	6821900	6216500	6423600	6169500	7202000
gene_356186	Unknown	7940600	7919300	8713400	7558300	9616000	8149600	8969500	7882100	9971600
gene_227007	Unknown	35676000	34849000	38677000	33439000	44870000	37289000	40995000	35701000	44645000
gene_276796	Unknown	7632400	7409500	8225000	7584100	9262400	8118800	9293200	7838200	9200200
gene_405460	Unknown	33187000	33461000	34987000	34411000	40439000	36932000	41220000	37480000	36577000
gene_134624	Unknown	217900000	209660000	228490000	209250000	248970000	224910000	244870000	225460000	245030000
J7U405	M. morganii	24465000	23717000	26370000	8134900	9066100	7504800	13646000	12421000	13214000
gene_363680	Unknown	22593000	22737000	24611000	22587000	28652000	25469000	28326000	24917000	27627000
gene_252325	Unknown	5079500	5209800	5462400	5280300	6334600	6130200	6341000	5518200	6450000
gene_359332	Unknown	10998000	10424000	11729000	10776000	13158000	11474000	12724000	10729000	12626000
gene_54466	Unknown	11735000	11915000	12636000	12084000	14777000	12609000	13951000	12167000	14365000
Q5FKG5	L. acidophilus	34045000	33445000	35445000	21499000	26483000	22633000	98590000	90709000	104570000
gene_119022	Unknown	2133700	2030400	2447200	1614500	2280700	2044100	1927400	1744900	2404100
gene_166953	Unknown	22291000	21883000	24033000	22329000	28589000	23505000	27095000	23400000	28537000
gene_2703	Unknown	24061000	23271000	26423000	28625000	30410000	29602000	32610000	30656000	30956000
gene_347802	Unknown	4814900	4958000	5831000	5075000	6256700	5558600	6158400	5150400	6320200
gene_224179	Unknown	6357600	6269200	6725200	5787900	7732500	7168400	7142000	6176500	7752600
gene_189785	Unknown	2018200	2209500	2237600	2078300	2694300	2434500	2246400	2164700	2669800
gene_44712	Unknown	997160	978290	1147100	923260	1215200	1030100	1232500	938380	1234100
gene_179541	Unknown	9565800	8692300	9815800	9299800	10969000	9890100	10654000	9510400	10640000
gene_156749	Unknown	39566000	38750000	42017000	36094000	45474000	41764000	44416000	38601000	48025000
gene_130982	Unknown	3137700	3156000	3356400	3168800	3860000	3303600	3608700	3042000	3961400
gene_382946	Unknown	3112400	2653200	2916900	3197300	3507500	3409100	3300700	3173000	3460400
gene_15654	Unknown	1076600	990700	981530	1134400	1206600	1146700	1348100	1382600	1192800
A0A263VV22	E. asburiae	26417000	24769000	28528000	13313000	15327000	12323000	8159700	7562900	8264700
gene_231777	Unknown	3666000	3589400	3971500	4401900	4973700	4486300	5134800	4386200	5115600
gene_162213	Unknown	29342000	28617000	33885000	29416000	36026000	33943000	35789000	31772000	37157000
gene_189779	Unknown	31543000	30624000	34039000	32835000	37729000	32682000	37887000	36090000	37121000
gene_179756	Unknown	10284000	9899500	10879000	10459000	12134000	11465000	11802000	11083000	12091000
gene_417948	Unknown	123170	113130	108130	89854	140080	108960	114090	83312	140360
gene_382961	Unknown	8744600	9286200	9646900	9306200	11201000	10091000	11183000	10681000	11936000
gene_167185	Unknown	448940	523240	549510	584240	708730	632250	747880	609280	694440
gene_20487	Unknown	8161300	7985500	9008600	8225800	9636300	8550200	9467800	8260400	9672900
gene_164468	Unknown	446060	418530	457430	419910	512080	494230	503910	509070	474970
gene_159119	Unknown	3584000	3668700	3960300	3352100	4463200	3802700	4028500	3509500	4400800
gene_410392	Unknown	14560000	13784000	16407000	14495000	17648000	16127000	17821000	15857000	17871000
gene_106206	Unknown	6318000	6153100	6651000	6489400	8136800	6828700	7910100	7122300	7834100
gene_252345	Unknown	4485100	4307100	4684600	4610800	5621500	5042000	5353300	5088400	5561200
gene_323725	Unknown	435020	414460	414900	364020	519100	436690	504060	377820	486710
gene_331394	Unknown	4330900	4479200	4632700	4506000	5327400	5099000	5167200	4905800	5334700
gene_457734	Unknown	107650000	104190000	117610000	113510000	128740000	114630000	132090000	118510000	129120000
gene_385795	Unknown	6823700	6268100	7682400	6959700	9140500	7820400	9626100	7207500	8552400
gene_255581	Unknown	2957100	2828200	3007500	3461400	3559400	3398000	4128600	3996700	3584700
gene_251641	Unknown	29071000	28217000	31136000	28029000	35738000	29661000	32695000	29049000	35641000
gene_177461	Unknown	178220000	175180000	198270000	165550000	214980000	178320000	194480000	182300000	213460000
gene_93010	Unknown	7909900	7803900	8607700	7821300	9477300	9091600	9622000	8380000	9745300
gene_129426	Unknown	13246000	13273000	14401000	13866000	16536000	15725000	15710000	15291000	16144000
gene_299137	Unknown	1756600	1540100	1681600	1812800	2015500	1831600	2242200	1985100	2107700
gene_367749	Unknown	10126000	9701400	10732000	10834000	12207000	10936000	11723000	11255000	11924000
gene_190958	Unknown	36822000	36022000	39250000	35764000	43950000	39225000	41655000	38596000	44025000
gene_177442	Unknown	19485000	18590000	20781000	20222000	24389000	21846000	24377000	22257000	24142000
gene_63858	Unknown	195650	208310	275810	233820	275830	228300	235610	231510	261020
gene_417450	Unknown	3775100	3458200	3928700	3157600	4499600	3752600	4123000	3652700	4511900
gene_216054	Unknown	3025800	2973000	3343800	3016200	3784600	3245600	3646000	3247200	3848600
gene_16891	Unknown	10758000	10391000	10685000	10488000	13205000	11055000	13446000	10924000	12681000
gene_261597	Unknown	21015000	20424000	22601000	20873000	24968000	22005000	23823000	21757000	25951000
gene_199915	Unknown	26976000	25661000	28869000	26986000	32567000	28619000	30915000	28428000	31875000
gene_397256	Unknown	29750000	30559000	33555000	29923000	36366000	32694000	36328000	31122000	35789000
gene_115494	Unknown	35798000	34824000	40221000	35477000	43549000	37588000	42273000	37206000	43606000
gene_210594	Unknown	12151000	11341000	13194000	11438000	14110000	13690000	15433000	12577000	13817000
gene_212573	Unknown	28379000	27633000	30188000	28162000	34180000	29698000	32723000	27138000	33528000
gene_291047	Unknown	2091500	2218500	2278000	2113800	2762000	2238400	2460600	2257200	2562900
gene_176827	Unknown	380750	426940	415030	334130	495040	377230	385970	349590	537540
gene_286493	Unknown	3759000	3587800	4101100	3861200	4896600	4212200	4810200	4233100	4825500
gene_295135	Unknown	8850200	8507800	9589700	8723100	10547000	9391500	10006000	8855100	10951000
gene_66818	Unknown	23317000	21839000	25968000	22179000	27326000	23025000	26320000	23775000	27182000
gene_177495	Unknown	287210	281450	315900	289120	367510	340450	294470	272120	339790
gene_263488	Unknown	25598000	24746000	28029000	26333000	30628000	27512000	31851000	28089000	30355000
gene_210858	Unknown	4641400	4542600	5009800	3775400	5145800	4301000	4878500	4289900	5210200
gene_72519	Unknown	10785000	10564000	11552000	10893000	13403000	11336000	12644000	11243000	13556000
gene_66816	Unknown	8370400	8299200	8837600	7077700	10382000	8233900	9017000	7942600	10541000
gene_403686	Unknown	83086000	79709000	87069000	80584000	98354000	80844000	93209000	79106000	95930000
gene_355974	Unknown	4939100	4809000	5628200	4888400	6491400	5317000	5585900	4981900	6031900
gene_13357	Unknown	29029000	28457000	30994000	27957000	34288000	29879000	32894000	29758000	34250000
gene_35886	Unknown	1181600	1249900	1411300	1380400	1609800	1434300	1623100	1435000	1485500
gene_106402;gene_384717	Unknown	720400	622840	773790	845130	885920	887990	847640	851920	839830
gene_258391	Unknown	4508500	4100700	4461600	4082700	5308600	4472800	5128500	4416800	5355400
gene_117299	Unknown	1674700	1696400	1726900	1955700	2085000	1752200	2167200	2158100	2164000
C4IDS2	C. butyricum	11231000	10890000	12562000	27560000	31169000	29827000	9935700	9254500	8525900
gene_35054	Unknown	8404900	7945000	8846100	8066500	10489000	9223700	9648900	8749000	9897700
gene_145632	Unknown	6029600	6243800	6483400	6300300	8016100	6559800	7250400	6759700	7411400
gene_377120	Unknown	9269000	9304600	9864000	9409900	11628000	10091000	11340000	10167000	11458000
gene_200488	Unknown	4966300	4665600	5351100	5326100	6236800	5814600	6329600	5543600	6126100
gene_63774	Unknown	6865900	6515800	7427900	7345300	8597200	8087500	8512900	8089100	8656300
gene_98707	Unknown	13046000	12334000	13993000	12538000	15562000	13506000	14953000	13274000	14778000
gene_91664	Unknown	26633000	27194000	28888000	26225000	33379000	29539000	31135000	29289000	32598000
gene_459281	Unknown	1211100	1169700	1358200	1301000	1497700	1355900	1541400	1518900	1511000
gene_90712	Unknown	7035200	6839500	7595800	7744300	8700000	8691800	9286500	7975000	8995000
gene_137271	Unknown	446000	452190	486660	468350	556070	483470	542670	448780	572830
gene_78964	Unknown	14509000	14884000	16352000	14868000	17930000	16690000	17292000	16387000	18440000
gene_180745	Unknown	22044000	20703000	22373000	21019000	26589000	22652000	26005000	22355000	25556000
gene_122306	Unknown	4484400	4327300	4663700	4634500	5556000	4873900	5305300	4691400	5521000
gene_178071	Unknown	2631600	2549500	2625800	2446100	3198400	2637700	2937700	2555800	3066100
gene_302738	Unknown	5457900	4962400	5936400	5709700	6640100	6308400	6556800	6074300	6487700
gene_90377	Unknown	72509	63361	104700	63807	105590	78298	102280	68385	105290
gene_213139	Unknown	11797000	11103000	12927000	11825000	14231000	13109000	14335000	12751000	13927000
gene_216587	Unknown	10945000	11141000	12462000	11291000	13676000	12217000	12919000	11638000	13745000
gene_239533	Unknown	16405000	14949000	17043000	14838000	19313000	16553000	17824000	16338000	18167000
gene_236630	Unknown	19032000	18702000	20486000	19413000	23897000	22251000	22674000	21001000	23568000
gene_97042	Unknown	28990000	28166000	30051000	29020000	34997000	30686000	33512000	32786000	34302000
gene_303980	Unknown					3160.6	3795.6			3681.5
gene_162730	Unknown	7229100	6515100	7960700	6648300	8805300	7662500	8056200	6906000	8722800
gene_287833	Unknown	19401	16002	15820	20507	21097	20712	22625	28031	22206
gene_377084	Unknown	27295000	25171000	29029000	25134000	31615000	28240000	29735000	26638000	33486000
gene_438642	Unknown	918260	914030	1049900	964560	1097400	1061900	1214800	1116900	1172300
P30718	P. aeruginosa	4362300	5057400	5237900	9437500	10889000	10650000	23961000	21402000	23275000
A0A0D9J494	E. asburiae	30072		50063			22442		23365
gene_79248	Unknown	16904000	16265000	18052000	16578000	20434000	18157000	19488000	18553000	20204000
gene_169338	Unknown	5917900	6305200	6497600	5942300	7345200	6314700	6946400	6151900	7060900
gene_4189	Unknown	535510	523560	522100	550950	627480	541900	615450	559420	585440
gene_176841	Unknown	314300	316540	300220	323540	401850	359180	382130	346770	364260
gene_434478	Unknown	10043000	9392900	10789000	9866500	12310000	10754000	11521000	10568000	12652000
gene_425759	Unknown	15237000	14209000	15507000	14255000	18730000	15489000	16877000	15206000	18334000
gene_137217	Unknown	445240	456380	467760	445530	589170	482530	514730	445190	549380
gene_406433	Unknown	26884000	26877000	29319000	29245000	32837000	31422000	34018000	32060000	32396000
gene_21707	Unknown	12673000	12692000	13032000	13343000	15552000	14069000	15096000	14667000	15134000
gene_260834	Unknown	1838700	1927800	2113700	1892400	2389600	2180600	2361600	2090900	2360700
J7SKQ9	M. morganii	22199000	21945000	24070000	6996900	8589000	6673800	12018000	11203000	12862000
gene_90388	Unknown	307850	286250	334220	321510	368450	321620	350800	333810	365470
gene_168168	Unknown	6668300	6389500	7038800	6284500	7808800	6541800	7682800	6523200	7866500
gene_233163	Unknown	3430300	3447900	3588900	3125700	4187600	3308000	3722600	3450000	4240900
gene_363678	Unknown	14467000	14704000	15992000	14106000	18062000	15015000	16324000	14534000	17876000
gene_333288	Unknown	7068600	6669400	7492600	6728100	8513900	7208100	7892100	6850500	8773300
gene_26249	Unknown	2970300	3579200	3179700	3435900	3699500	3605400	3947700	3527500	3573600
gene_450479	Unknown	220900	206160	251250	262260	267420	221520	264890	215830	304170
gene_37495	Unknown	2678800	2532800	2776800	2579700	3365400	2972400	3164000	2691400	3413700
gene_286783	Unknown	11160000	11589000	12571000	11069000	14040000	12354000	12729000	12206000	14225000
gene_89273	Unknown	964390	1031300	1060800	860550	1103000	829100	1004900	880780	1008300
gene_85735	Unknown	2284100	2224500	2647800	2237200	2995200	2524100	2538800	2115400	3092700
gene_151108	Unknown	14930000	14314000	15973000	14870000	17836000	15807000	17507000	15106000	18483000
J7TFI5	M. morganii	53303000	50826000	57728000	16369000	18080000	15550000	28500000	25730000	28571000
gene_348512	Unknown	4523700	4482600	4875300	3848800	5235700	4599600	5098100	4538800	5654600
gene_408554	Unknown	9674100	9109200	10091000	9002700	11439000	9859300	10318000	9580900	11567000
gene_411147	Unknown	4462400	4246800	4923400	4508700	5709500	4836000	5469900	4936400	5807100
gene_291881	Unknown	9467300	9701900	10863000	9191400	11461000	10025000	10794000	10467000	12124000
gene_382952	Unknown	3294100	3251200	3650800	3061100	4079700	3231300	3636800	3036800	3979100
gene_102402	Unknown	4427400	4641200	4588500	4338800	5515300	4690600	5039700	4740100	5364900
gene_78367	Unknown	1006800	960870	1105700	910560	1218600	1026200	1039400	1000000	1238200
gene_6503	Unknown	2270400	2128500	2464800	2458400	2931300	2468400	2677300	2464500	2711200
J7U137	M. morganii	4634000	4651600	4700100	1524500	1713900	1397600	2747200	2297600	2769900
gene_81448	Unknown	16415000	16031000	17265000	15312000	18868000	17714000	18698000	18264000	19503000
gene_130878	Unknown	21301000	19638000	22315000	21704000	25362000	23045000	24542000	23336000	25986000
gene_150307	Unknown	10636000	10291000	11322000	10865000	12309000	11452000	12338000	11549000	12171000
gene_142398	Unknown	297560	291960	315080	305200	390910	326340	362440	328800	377770
gene_14693	Unknown	3182800	3213300	3507400	2757200	3705600	3315600	3547800	3350100	3689000
gene_43111	Unknown	802040	771250	831520	751510	967540	885950	857190	811360	982070
gene_151172	Unknown	7310000	6895000	7525400	6594600	8924200	7596300	8048200	6861800	8934100
J7U564	M. morganii	15336000	14804000	15955000	4733500	5659100	4527100	7670800	7428900	8061700
gene_165279	Unknown	5631000	5584300	6266700	5779100	7029000	6257200	6703200	5737600	7078800
gene_61986	Unknown	7472400	7465400	8247500	7598700	9282800	7658200	8934100	7708900	9174700
gene_90389	Unknown	39838	40657	44124	28225	47815	47248	43026	37287	43248
Q5FL51	L. acidophilus	20030000	19689000	21839000	11372000	15130000	13026000	57195000	51225000	62262000
gene_444715	Unknown	33202000	32836000	37373000	33230000	41567000	36653000	39839000	37469000	41655000
gene_210863	Unknown	9488500	12209000	9355800	9349000	10649000	9791400	10371000	9802000	10770000
gene_149690	Unknown	9734900	9900000	10599000	9451100	11460000	9983100	11392000	10496000	11543000
gene_22671	Unknown	7746800	7487900	8341700	7856600	9343400	8365500	9005200	8396400	9465200
gene_111098	Unknown	626420	709850	679840	631520	815370	647040	752180	617900	882790
gene_106417	Unknown	255580	235940	275490	213950	346290	237520	283920	275400	320340
Q839G8	E. faecalis	9342700	8834100	9512100	41538000	49395000	44231000	18883000	16908000	18387000
gene_101607	Unknown	32518000	32660000	36043000	40368000	43646000	41237000	45247000	43403000	42960000
gene_21881	Unknown	2343800	2276000	2463900	2315300	2866000	2491600	2657700	2526100	2727500
gene_262796	Unknown	41653	40551	60184	39991	59997	54727	35881	41714	47432
gene_166442	Unknown	5189800	5168500	5842000	5413900	6494700	6016200	6041600	5660900	6474300
gene_19932	Unknown	654030	613930	708990	694150	833040	777170	816370	699190	810550
gene_357369	Unknown	2473400	2148500	2524900	2197000	2707900	2283400	2492700	2241500	2727700
gene_176842	Unknown	11102	11965	12453	10820	12778	15588	13628	12819	12743
gene_266990	Unknown	2463000	2387600	2907800	2632200	3289500	3005400	3302200	2868500	3370100
gene_290522	Unknown	9287800	8680800	9331600	9654000	10625000	9455900	11085000	10057000	10640000
gene_168139	Unknown	47665000	45816000	50816000	46363000	59119000	50551000	55342000	49586000	55525000
gene_316494	Unknown	150900	138180	135740	156790	179690	178790	202190	201580	168340
gene_455569	Unknown	8224700	7844200	9659900	7629700	10522000	9494300	9492200	8316500	10350000
gene_45608	Unknown	266900	269170	296910	281580	345520	334710	318680	332210	320590
gene_454987	Unknown	5534000	5651000	5958800	5628900	7002600	6262500	6618700	6052900	7117600
gene_310727	Unknown	25152000	24503000	25654000	24260000	30043000	26296000	30500000	26848000	29270000
gene_52227	Unknown	17304000	17194000	18407000	18063000	20782000	19514000	20522000	19079000	21141000
gene_55228	Unknown	1869600	1783600	2075200	1898500	2421700	2043300	2261300	2049600	2458900
gene_224530	Unknown	12424000	12077000	13347000	12684000	15719000	13583000	14895000	13775000	15533000
gene_425479	Unknown	4702000	4293400	4529800	5097000	5848000	5453400	5826600	5489200	5549600
gene_71777	Unknown	8766800	8912200	9827600	9219100	11261000	10025000	10420000	9845000	10980000
gene_43269	Unknown	2428400	2201400	2489000	2187900	2957600	2557200	2641100	2334700	2917000
gene_208677	Unknown	6075700	5988300	6542600	5995300	7672200	6623300	7161200	6487100	7428800
C4IDZ4	C. butyricum	36124000	34688000	39607000	89821000	106900000	95437000	27268000	25088000	22955000
gene_382818	Unknown	1686400	1704400	1842000	1755400	2191000	2148900	2167300	1868500	2009500
gene_291009	Unknown	6422200	6477900	7095500	5922700	7683500	6984200	7355600	6490800	7861600
gene_35391	Unknown	7302600	6849500	7880700	6953900	8966500	7118200	8065400	7182300	8597900
gene_19167	Unknown	1806700	1671300	1877700	1638600	2158900	1973700	2169100	1849600	2069800
gene_360620	Unknown	5435400	5857400	5992000	6344400	7198500	6267200	7088800	6160400	6943500
gene_425483	Unknown	12696000	11916000	13824000	12363000	14612000	12172000	14360000	12823000	14595000
gene_459607	Unknown	1704500	1735500	1898500	2001700	2136500	2185200	2302800	2261600	2171900
gene_314289	Unknown	7437900	7751400	8154900	7241700	9844500	8686800	8728000	7657400	9503500
gene_178072	Unknown	2127500	2124300	2341400	2047800	2404000	2210500	2465800	2149000	2618700
Q9HWD2	P. aeruginosa	2363700	2443100	2662400	4611800	5544600	5274700	11480000	10436000	11719000
gene_106870	Unknown	15176000	14189000	16440000	15283000	17491000	15822000	17765000	16273000	18100000
gene_377082	Unknown	3049200	2953500	3271800	3307600	3859900	3458200	3760400	3340300	3725700
gene_168994	Unknown	4054800	4111900	4295800	3966600	4728600	4096800	4829000	4327500	4834800
gene_200970	Unknown	2106900	1958800	2323100	2283700	2619400	2329000	2579600	2400800	2573200
gene_363675	Unknown	13135000	12461000	13598000	12096000	15437000	13469000	14272000	12928000	15291000
gene_336599	Unknown	8993500	9682100	9680000	7584000	10702000	8972600	9475000	8668900	10373000
gene_377116	Unknown	42642000	38894000	45732000	40360000	48460000	44883000	48527000	44182000	50312000
gene_364473	Unknown	731340	605420	726540	717250	972570	744310	854620	682120	935740
gene_53571	Unknown	435800	430920	508660	509150	621930	630700	612280	554120	585450
gene_127349	Unknown	4458000	4432700	4934900	4871200	5615500	5488800	5678800	5389300	5735700
gene_113780	Unknown	1296400	1255000	1476200	1489200	1643600	1575900	1771600	1617000	1556000
gene_310740	Unknown	2008300	2022300	2094900	2285700	2539200	2482600	2604800	2710600	2418400
gene_129423	Unknown	10593000	10591000	11611000	9987200	12695000	11007000	12122000	10779000	13070000
gene_76321	Unknown	1290600	1207700	1434200	1168200	1542700	1314700	1484600	1215800	1435300
C4ICB7	C. butyricum	3625700	3444900	4001900	7331800	8830700	7975900	3008000	2720200	2856900
gene_210795	Unknown	4709700	4515000	5028000	4794700	5887900	5135000	5676000	5492800	5456000
gene_229491	Unknown	13728000	13930000	15031000	13841000	17528000	15071000	17042000	14490000	17115000
Q5FKR8	L. acidophilus	16370000	16792000	18268000	10931000	13593000	11253000	45592000	41820000	47736000
gene_360628	Unknown	11481000	11678000	12286000	11006000	14058000	13051000	12727000	11269000	13668000
gene_429428	Unknown	161680	134150	195980	201380	231880	193180	231580	284500	179550
gene_322872	Unknown	14881000	14250000	15981000	14993000	16944000	15357000	16950000	15295000	17646000
J7TCW6	M. morganii	6742500	6457200	7097700	2288000	2784900	2130100	3499700	3165000	4004900
gene_175307	Unknown	8420000	8484900	9109800	7952600	10571000	8539300	9644400	8885000	10131000
gene_12226	Unknown	43246000	40920000	46481000	39420000	51738000	42208000	47555000	42277000	51630000
gene_71176	Unknown	460530	430700	520980	474900	556990	464550	490950	538220	592160
gene_189551	Unknown	9682200	9462400	10226000	9750800	12217000	11425000	12020000	10643000	11771000
gene_35053	Unknown	5447900	5287900	5657000	5231400	6304900	5533600	6265800	5410500	6578200
gene_142348	Unknown	6356000	5415400	6375100	5923500	7176100	6382900	7149900	6768900	7253200
gene_382798	Unknown	12817000	12910000	14084000	12692000	16735000	14494000	15220000	13902000	16200000
gene_45528	Unknown	16519000	15339000	17541000	16333000	20287000	18036000	19166000	17519000	19988000
gene_190585	Unknown	3427400	3399600	3790200	3398500	4175800	3667500	3890300	3303200	4053500
gene_353920	Unknown	11032000	10873000	11865000	10758000	13283000	11757000	12397000	11725000	12974000
A0A0F3ZR15	E. asburiae	3809600	3519600	4138300	2213500	2675600	2249600	1358900	1210100	1275000
gene_412079	Unknown	634330	652300	689830	662740	836740	762880	766300	697150	800130
gene_213153	Unknown	18209000	17631000	19319000	17758000	21606000	20170000	22058000	19474000	21588000
P09591	P. aeruginosa	3371400	3668600	3697200	6730300	8493700	7678400	18388000	17422000	19097000
gene_19169	Unknown	2197700	2014400	2211600	2046000	2520200	2134800	2417100	2246400	2422100
gene_91718	Unknown	900580	901980	957490	993630	1166600	1020500	1109700	980560	1212700
gene_142322	Unknown	4186300	4135300	4793500	3794200	5066500	4506400	4617700	4258300	5334800
M1RG93	M. morganii	12141000	13506000	13510000	4245300	4066700	3511200	7095000	7125500	6092100
gene_77842	Unknown	7673400	7325500	7859600	7448100	9286600	8069900	9460000	8320100	9157800
gene_300556	Unknown	4239800	4067900	4324200	3777100	5060200	4246800	4736600	4276500	5243400
gene_45590	Unknown	2569100	2405500	2872100	2394600	3184000	2727800	3002000	2432900	3034200
gene_214480	Unknown	8358600	7823600	8500100	7462700	9679800	8782900	9265500	8484500	9707000
gene_386402	Unknown	10904000	11026000	11905000	10871000	13079000	11717000	13058000	11186000	13073000
gene_376960	Unknown	7298100	7141900	7735900	6439800	8753600	6741000	7696700	6196300	8934200
gene_239704	Unknown	14079000	13510000	14904000	16186000	17491000	17823000	19174000	17097000	16395000
gene_127315	Unknown	14593000	13955000	15602000	14231000	17446000	14633000	16601000	14807000	17638000
gene_127625	Unknown	1353200	1442600	1508900	1348200	1672700	1467400	1645900	1331400	1709800
J7UAR5	M. morganii	31333000	29220000	33459000	8968800	10281000	7902100	15194000	14297000	15147000
gene_453405	Unknown	8937700	8228400	9149000	7982300	10295000	8680000	9162300	8406300	10687000
A0A0F3XR25	E. asburiae	6188400	6123700	6892800	4016600	4098100	3641500	2262400	2427400	2241600
gene_400376	Unknown	32656000	31614000	36009000	31459000	39491000	33536000	37393000	32049000	37905000
gene_333292	Unknown	1526300	1553300	1758600	1844800	2114000	1984500	2191800	1911700	2070900
gene_396688	Unknown	2855700	3000800	3298200	2861200	3775300	3434900	3187500	2720500	3458200
gene_22598	Unknown	1080000	1121300	1142700	1024800	1402600	1134100	1144100	1159700	1367000
J7U0J6	M. morganii	7279800	7238500	8181100	2623600	2967600	2332400	3999500	3640400	4349800
gene_180681	Unknown	2140100	2222600	2287500	2280000	2731000	2470900	2493500	2508600	2716700
gene_82035	Unknown	12881000	12820000	14270000	13529000	16127000	16187000	16233000	14306000	15629000
gene_71012	Unknown	244480	219660	290030	220220	275470	226910	248540	228190	299360
gene_229245	Unknown	8232300	8155400	9145000	8717000	10553000	9100900	10300000	9168200	10526000
gene_180954	Unknown	7980600	7088900	8738900	6846200	8573100	7139500	8543300	6711900	9323800
gene_249580	Unknown	2013200	1934500	2268300	2146100	2508700	2324000	2396300	2405000	2459100
gene_84660	Unknown	11503000	11517000	12260000	12802000	13895000	13669000	14143000	13291000	13646000
gene_118784	Unknown	705060	719950	799450	833890	842560	897040	926420	778950	892620
gene_140722	Unknown	18248	18754	19322	16760	25783	24006	21957	19271	20875
gene_88641	Unknown	2128700	2133600	2394400	2244200	2635000	2409000	2366200	2303500	2718900
gene_300554	Unknown	2886200	2707400	2988700	2865600	3409900	2910700	3240500	2851100	3512100
gene_382791	Unknown	3985900	4243500	4694500	4276000	5233700	4872300	5114700	4647200	5324900
gene_874	Unknown	1557800	1601500	1707000	1551900	2086900	1759400	1848200	1710600	1984100
gene_425481	Unknown	23319000	21730000	23686000	21453000	26614000	23001000	27022000	22949000	27795000
gene_64023	Unknown	6440600	5937900	6687800	6291000	7349000	6711200	7471800	6552900	7424200
gene_58117	Unknown	10786000	10555000	12110000	11225000	13583000	12272000	13530000	11637000	14162000
gene_377973	Unknown	4974200	4808300	5541000	4898300	6501100	5250200	5822900	5133000	6428300
gene_109766	Unknown	11663000	11244000	12164000	11853000	13713000	12746000	13106000	11924000	13676000
gene_123403	Unknown	332870	301010	353630	334180	415050	348420	410320	312750	446000
gene_234466	Unknown	11691000	11903000	13063000	11290000	14037000	12565000	13538000	12500000	14292000
gene_461323	Unknown	4493800	4379400	5151800	4414300	5306800	4642400	5311800	4461700	5408600
gene_251831	Unknown	3532600	3424200	3674900	3573400	4405500	3724700	4047400	3791500	4167700
gene_55231	Unknown	1377500	1327600	1437700	1404400	1483400	1433400	1586600	1235300	1265200
gene_355212	Unknown	11926000	12249000	13148000	12055000	14586000	12986000	14704000	12729000	14413000
gene_429808	Unknown	10088000	10021000	11008000	9921000	12468000	10999000	11450000	9962500	12294000
gene_340361	Unknown	6702000	6422800	7220700	6581500	8167200	7353500	7820500	7116000	7836700
gene_329043	Unknown	3352400	3499700	3656900	3204200	4437100	3513900	4290200	3692000	4376800
gene_367235	Unknown	2837700	2562300	3020800	2875200	3355400	2930800	3557300	3093500	3427000
gene_151286	Unknown	2479200	2211200	2657600	2499300	3042500	2750600	2686800	2651500	2917400
gene_363202	Unknown	395340	322740	405360	410150	452920	430350	483550	468830	456790
gene_175953	Unknown	1112900	1111700	1137400	1162200	1516000	1354200	1335300	1259500	1304000
gene_209161	Unknown	10724000	10078000	11622000	10829000	13601000	12024000	12881000	11268000	13010000
gene_84556	Unknown	41395000	38588000	44830000	38367000	48621000	40364000	45268000	42953000	48595000
gene_324419	Unknown	636540	606830	611610	631410	675550	630000	600460	566500	711430
gene_39026	Unknown	10626000	10247000	11531000	11638000	13452000	12565000	13207000	12357000	12511000
C4IF57	C. butyricum	28584000	26117000	30748000	70681000	82735000	82236000	21683000	21414000	17576000
gene_280984	Unknown	9077600	9091500	9297500	8598700	11244000	9828300	10501000	9390300	10234000
gene_134995	Unknown	808820	752420	854510	782700	951980	1023800	853070	995710	1092200
gene_74069	Unknown	5132300	5019200	6208800	4969800	6428400	5950300	6135400	6059300	6525800
gene_292384	Unknown	32727000	32235000	36071000	32926000	42410000	34388000	39170000	33084000	40550000
gene_86506	Unknown	5430200	5070200	5979000	5632500	6473300	6038300	6362000	5743600	6735100
gene_83482	Unknown	2088800	2032500	2207100	1903900	2340600	2022500	2155200	1973400	2338600
gene_3917	Unknown	3271100	2995400	3313200	3312700	4082900	3474700	3811400	3570700	3914000
gene_205530	Unknown	4572900	4372000	4565300	5054700	5658800	5310600	5822300	5395500	5550500
gene_349012	Unknown	1112100	1053200	1141700	1181300	1346100	1246900	1313500	1301600	1310500
gene_373061	Unknown	8640900	8560100	9456500	9667200	10814000	10012000	11115000	10037000	10902000
gene_447167	Unknown	2269000	2154900	2362900	2215900	2815900	2368200	2554700	2375100	2825100
gene_40398	Unknown	4801100	4626500	5172600	5537700	6275900	6078100	6817000	6027100	6105000
gene_5771	Unknown	478090	432610	427260	507300	503230	558370	563760	547420	529050
gene_206469	Unknown	24636000	26072000	26125000	24781000	29277000	26815000	29192000	27050000	29466000
gene_304916	Unknown	1500100	1372800	1639100	1757000	1919700	1802600	2079300	1664700	1878200
gene_129424	Unknown	12117000	11656000	13345000	12174000	15551000	13574000	14542000	13139000	14783000
gene_126041	Unknown	2823300	2779100	3048600	2459600	3296800	2558400	2937300	2590700	3169100
gene_93700	Unknown	269630	244910	278020	314610	359650	341300	319650	306290	334370
Q5FL50	L. acidophilus	11003000	10422000	11550000	7086000	8854400	7114300	30558000	28029000	34143000
M1SRI1	M. morganii	3337100	3379500	3620900	1254900	1362400	1083500	2045500	1754300	1911200
gene_256951	Unknown	4792900	4649100	5071500	4463400	5631500	5063000	5101600	4756100	5780700
gene_395315	Unknown	3653700	3077800	3657900	2921800	4006100	3204500	3648000	3265800	4015800
gene_289476	Unknown	286730	264340	301920	237520	345410	308940	315740	232560	344120
gene_238598	Unknown	1957600	1923100	2072100	2105200	2507900	2084700	2443900	2258100	2495400
P0DM31	E. faecalis	3033900	2945700	3432600	11171000	14361000	12792000	5757600	5152200	5431300
gene_425060	Unknown	181020	157480	214250	242440	244750	209780	270300	208860	227050
gene_150306	Unknown	15615000	14579000	16908000	16083000	19420000	18001000	18310000	16763000	18810000
gene_189446	Unknown	2971400	2917300	3524500	3230800	3773100	3413000	3864700	3145100	3578300
gene_227191	Unknown	3216000	3315300	3606700	3651300	4160500	3710200	4074400	3968000	4034000
gene_322703	Unknown	13028000	12703000	13986000	12437000	15265000	13152000	15019000	13263000	15953000
gene_197723	Unknown	5562800	5151400	5564100	5117300	6397000	5760500	6388800	5191200	6391700
gene_10596	Unknown	2720600	2458500	2756800	2623200	3146600	2615900	3067800	2734600	2808000
gene_258899	Unknown	4698000	4791700	5525700	4727900	6057100	5667600	5698600	5117500	6178700
gene_326761	Unknown	8532600	8160500	9187600	8939300	10412000	9241900	9797000	9036100	10588000
gene_345474	Unknown	2872300	2695600	3024400	2811700	3435800	3141600	3443100	3173500	3590300
gene_91666	Unknown	21099000	20156000	22485000	21747000	24917000	22472000	25665000	23179000	25026000
J7TWT2	M. morganii	6275600	6219400	6687000	2434100	2996300	2645800	3762700	3735300	4037800
gene_204657	Unknown	24525000	55274000	24487000	28064000	29412000	26453000	29874000	29472000	28710000
gene_270007	Unknown	4714400	4581700	5099200	5180500	5526400	5592600	5914700	5678200	6227300
gene_244067	Unknown	6689100	6844700	7384200	7545000	8179000	7746500	8964200	7636400	7883900
gene_268981	Unknown	3680700	3739700	4022500	3875900	4617300	4180700	4382900	4140500	4473600
gene_251643	Unknown	4326900	4304900	4599600	4784600	5190800	4809000	5273200	4786600	5099200
gene_224188	Unknown	3870200	3518200	4103400	3651900	4549900	3932900	4536100	3965200	4400700
gene_338035	Unknown	5917800	5390300	6070800	6625200	7058600	6822900	7305500	6433100	6753300
gene_24055	Unknown	7788900	7442000	8168300	8077600	9546000	8735600	9216800	8428100	10082000
gene_426067	Unknown	1592300	1364500	1415800	1301500	1707900	1585300	1630500	1395300	1697400
Q9HT20	P. aeruginosa	2313300	2072800	2303100	4246000	5040800	4924100	11191000	10147000	11251000
Q51561	P. aeruginosa	1328800	1283000	1360900	2384900	2817400	2690000	5584000	5047300	5700200
gene_370366	Unknown	2245400	2041600	2331700	2097600	2548400	2283900	2534400	2212600	2658100
gene_363679	Unknown	20377000	20569000	22604000	21232000	25682000	22781000	24152000	23123000	26644000
gene_285898	Unknown	668320	692310	690700	791870	944530	840600	852270	747090	963280
gene_44140	Unknown	6855400	6029400	7019800	6859700	8090300	7476600	7936300	7527600	7872200
gene_45972	Unknown	1301400	1355300	1502200	1408400	1642300	1506000	1689600	1460000	1695100
gene_178600	Unknown	1738400	1755800	1894100	1746000	2246600	1936800	1932500	1956800	2270000
gene_58663	Unknown	2484800	2489200	2613100	2469300	3082400	2782200	2820000	2657400	2951700
gene_24673	Unknown	1678500	1554100	1828000	1661900	2042400	1829300	1925500	1849800	2118700
gene_425760	Unknown	16737000	16057000	17349000	14518000	19449000	16021000	17407000	16638000	19070000
gene_161519	Unknown	145420	169960	217450	195090	204090	144380	195290	194260	226260
gene_4519	Unknown	341650	386200	391530	436890	479630	504040	532840	444780	532610
gene_176382	Unknown	13542	10873	13961	9958.7	17321	14699	13880	9771.2	15504
gene_178537	Unknown	546720	535680	607860	663680	668080	685900	701000	727340	766160
gene_370710	Unknown	474590	501330	529370	509050	544740	512760	635380	576750	560470
P35829	L. acidophilus	39962000	39417000	42705000	20349000	27414000	21703000	83872000	74849000	96690000
gene_415461	Unknown	10679000	10424000	11299000	10769000	13274000	11712000	13104000	12180000	13174000
gene_131806	Unknown	9471700	9686600	10504000	9509800	11970000	10326000	11553000	10607000	12392000
gene_348432	Unknown	5157000	5031400	5526900	5656900	6466500	6062000	6314200	5584800	6426200
gene_227943	Unknown	2595600	2715700	2674800	2623100	3262000	3226000	3295900	3417400	3123900
gene_402083	Unknown	105350	97242	102590	111440	109500	122190	124090	87128	127660
gene_294865	Unknown	6777.2	7876.1	8576.3	7307.2	9671.6	6156.6	9321.7	5987	8576.1
gene_358832	Unknown	2144700	1988000	2228800	2141600	2322200	2336200	2382400	2425100	2438200
gene_69926	Unknown	5668500	5625900	6317300	5731000	6688000	5969000	6620100	5963500	7058100
gene_127931	Unknown	21210000	20368000	22213000	20595000	25701000	21724000	24210000	21620000	24576000
gene_28680	Unknown	7473200	7532700	8347700	7698500	9350900	8251800	8817100	7919600	9947900
gene_425345	Unknown	8266600	8244200	8991800	8746200	10223000	9273300	9738200	8883600	10134000
gene_445857	Unknown	6048500	5848100	6425600	5720000	7344800	6075700	7081200	6051900	7444800
gene_420734	Unknown	2943900	2833600	3183100	2875800	3600900	3000500	3626800	3139000	3538100
gene_460637	Unknown	1892300	1850000	2143700	1994800	2437000	2279800	2327000	2128800	2395200
gene_397432	Unknown	19865000	19283000	22319000	20404000	23865000	21954000	23638000	21672000	22948000
gene_391382	Unknown	20136000	19767000	22683000	19690000	23718000	21405000	23363000	21340000	24406000
gene_390398	Unknown	643570	668250	735110	833930	935170	952820	985820	836870	1022700
gene_146915	Unknown	11643000	11419000	12440000	11910000	14000000	12287000	13649000	13575000	14046000
gene_262795	Unknown	178800	173360	207440	166600	211510	184790	211390	201920	244970
gene_255393	Unknown	2419000	2412900	2824700	2614700	3346000	2776700	3222600	2637600	3076200
gene_167918	Unknown	3044400	2880500	3232200	3002700	3962400	3347800	3627500	3125900	3653300
gene_136366	Unknown	2863400	2816200	3157100	2804300	3476300	3127800	3276200	2927800	3564200
gene_167128	Unknown	4505700	4415300	4968800	4398400	5205200	4750400	5422600	4815500	5409900
gene_214062	Unknown	15356000	14964000	16840000	15346000	19053000	16198000	18274000	18536000	18522000
gene_142436	Unknown	5364300	4958300	5460100	4739900	6431700	5952900	6137200	5597100	6303800
gene_58566	Unknown	3337600	3254700	3477700	3534900	3983100	3847700	4077500	3660100	4131100
gene_442839	Unknown	6366200	6316500	6902700	6994600	8203600	7783800	8259800	7407400	7981500
gene_343521	Unknown	9865500	9243500	10065000	10350000	12201000	10734000	12069000	10349000	12068000
gene_449182	Unknown	5155600	4815900	5198700	4771700	6430400	5205200	5734800	4811000	6251800
gene_71175	Unknown	539450	477710	516590	602030	619960	629310	643900	603340	595820
gene_59040	Unknown	4187000	4000000	4859900	4123600	5408000	4774700	5024500	4645900	5509900
C4IDE0	C. butyricum	3346900	3364900	3936000	7423400	9434000	8354300	3195700	3047700	2872900
gene_177386	Unknown	66015	59660	74732	117450	87830	109810	89538	131170	112440
gene_258385	Unknown	960640	1017400	864650	1382400	1274200	1360000	1721500	1448800	1312200
A0A263VQ43	E. asburiae	4675700	4441500	5181000	2833800	3205000	2830800	2075500	1995400	1962800
gene_137970	Unknown	768660	747600	798920	679030	931890	779110	748540	739830	970610
gene_54971	Unknown	4580700	4545700	4759600	4545400	5351400	4978400	5036200	4279400	5373800
J7TQ07	M. morganii	3693400	3900300	3748700	1396600	1613700	1482200	2393700	2404300	2188100
gene_345267	Unknown	174950	175420	189350	147240	203780	147820	171500	182790	181820
gene_460730	Unknown	140450	127110	163870	146240	190040	184840	175560	150680	181570
gene_349358	Unknown	7518300	7566100	8587900	8006000	9393900	8593200	9234800	8921800	9136900
gene_450754	Unknown	593190	585280	653920	655630	765730	761290	797090	823340	788900
gene_336600	Unknown	3835300	3756600	4129400	3922800	4603800	4118600	4729100	4102200	4728900
gene_321096	Unknown	11246000	10854000	12191000	11821000	13934000	12859000	13471000	12563000	13714000
gene_300386	Unknown	2741800	2594000	2783600	2797300	3198500	3095600	3235400	2718500	3350700
gene_390384	Unknown	292320	263040	288680	305200	355060	358140	335260	325520	439790
Q5FM92	L. acidophilus	5016400	4829000	5090400	3720300	4576200	3998700	11489000	10182000	12057000
gene_208430	Unknown	139760	126610	136230	123630	181500	137400	154330	139820	152530
gene_58699	Unknown	2415900	2279800	2634200	2742200	3070000	2907500	3199900	2972400	2911800
gene_417038	Unknown	3086300	2974300	3132300	3129800	3803400	3585300	3796100	3697600	3726500
gene_21922	Unknown	3139400	3035000	3236700	2886400	3590800	3427800	3588000	3170800	4150400
gene_70388	Unknown	1558700	1399300	1571300	1503900	1841100	1776800	1893500	1842500	1753400
gene_52229	Unknown	7769000	7623300	8613600	7758300	9666700	8447500	8728500	8034000	9766400
gene_266219	Unknown	1685900	1731700	2001600	2004800	2116800	1953000	2225300	2109200	2213500
gene_71533	Unknown	14017000	13664000	15732000	14227000	17426000	15819000	17134000	15470000	17270000
gene_314367	Unknown	5292100	5382300	5832200	5589100	6996400	6124400	6492900	5518900	7109600
gene_162286	Unknown	1262000	1238900	1360400	1271000	1765700	1470400	1519500	1273400	1755400
gene_348532	Unknown	4891200	4580800	5162000	5513500	6208100	6803300	6388800	5907100	5981100
gene_44141	Unknown	7299400	7007500	7574100	7467600	8795200	8027400	8712600	7625500	8440600
gene_164631	Unknown	3876100	3688700	4358200	4410900	4706400	4635600	5059700	4917300	4811600
gene_302120	Unknown	11227000	11146000	11817000	11419000	13476000	12099000	13729000	13140000	13040000
gene_91985	Unknown	5505200	5184600	6279300	5949000	7024000	6337300	7055900	6239200	6771400
gene_378614	Unknown	483890	558080	613860	618050	715040	652870	676140	721450	617090
gene_222905	Unknown	1227700	1125900	1478800	1367300	1614300	1324700	1626700	1425800	1608300
gene_378675	Unknown	4667700	4685300	5147800	4952900	6144600	5336800	5545800	5051500	5906300
gene_196217	Unknown	6808500	6453900	6915500	6594000	8134100	7064300	7934800	6851000	7669900
gene_201369	Unknown	256140	209740	250220	219360	254320	230120	251470	224550	243290
gene_230312	Unknown	713250	692720	737120	688540	905610	740700	876280	760630	865540
A0A0H0ANI9	E. asburiae	1247200	1249600	1330500	675560	874810	770920	579650	514650	528570
gene_71014	Unknown	3606500	3402900	3799900	3396800	4503300	3848200	4196700	3596600	4552700
gene_121396	Unknown	4926200	4882600	5591000	5226200	6452100	5327800	5929600	5135500	6414000
A0A143HW10	E. asburiae	15895000	15633000	17055000	7163300	8941200	7097300	4951500	4287900	5212200
gene_91235	Unknown	1115300	1237400	1372100	1180700	1471200	1369300	1487100	1320100	1509600
gene_261327	Unknown	3071300	2962200	3212700	3372000	3754800	3772400	3676200	3154400	3711600
gene_31349	Unknown	47080000	45395000	52987000	43647000	58106000	44321000	51052000	44370000	55809000
gene_209560	Unknown	4862000	4912400	5293600	4322900	5920600	4909100	5344900	4384400	5875000
gene_124434	Unknown	926650	850800	875620	929810	1066400	1060200	1152300	1159100	1045200
gene_265636	Unknown	2139100	1854200	2231100	2048300	2321300	2343800	2489700	2237600	2225300
gene_354295	Unknown	4921100	4896900	5729800	4910900	6186500	5448000	5938400	5112400	6583000
gene_337574	Unknown	1938900	1822900	2012900	1744600	2175100	2083700	2016500	1707700	2269900
gene_260067	Unknown	2190600	2028100	2273700	2338800	2697100	2334000	2717200	2506500	2576200
gene_33682	Unknown	520270	514570	534490	501300	620820	572660	604620	501840	615260
gene_129425	Unknown	8755600	8349800	9272500	8320800	10406000	8794800	9774300	8817500	10456000
gene_460629	Unknown	9155900	8987400	9168500	8193600	9932500	9570200	10319000	8984000	10251000
gene_300583	Unknown	5752100	6029600	6380500	6090000	7490100	6220300	7327300	5879300	7486800
gene_266330	Unknown	3045400	3175100	3396000	2968100	3868200	3607400	3774100	3378600	3771900
gene_432744	Unknown	3069200	3027400	3186500	3032700	3714200	3383000	3617000	3344700	3676300
C4IF61	C. butyricum	1180300	1246000	1343000	2166400	2523600	2364100	1348800	1396400	1232600
gene_337043	Unknown	366050	385380	384910	347210	375550	336700	375710	403340	416640
gene_244044	Unknown	10006000	9968000	10824000	10663000	12358000	11098000	12347000	11488000	12596000
gene_86534	Unknown	1935800	1880400	2280100	1703900	2372000	1978400	2207600	1910400	2366800
gene_164824	Unknown	10063000	9382900	10605000	9356200	11520000	10180000	11240000	10500000	11338000
gene_376992	Unknown	96445	116160	121960	99893	139060	143330	132150	119610	150040
gene_124436	Unknown	5973700	5731300	6150000	5875600	7440600	6509000	6983400	6444000	7305600
gene_24468	Unknown	1432800	1352400	1785700	1622600	2017100	1747400	2010600	1836000	1876300
gene_413160	Unknown	1041100	967490	1057600	477160	485090	437870	493750	460300	468870
gene_208680	Unknown	4800400	4057500	5468100	4290600	5460900	5219800	5089600	4422800	5490700
gene_102404	Unknown	2017200	2036300	2082400	2084400	2398000	2394500	2552400	2124400	2388200
gene_235628	Unknown	154380	136110	170520	145830	173650	183840	185850	199040	173590
J7U7I3	M. morganii	33169000	32092000	35370000	9599300	11771000	8905100	16779000	15402000	17960000
gene_200422	Unknown	195470	164800	247420	195960	268200	215180	226090	180420	236520
gene_12401	Unknown	172030	144530	166150	150150	171290	162700	207620	157250	151820
gene_239209	Unknown	1265900	1270200	1388000	1349100	1605900	1554600	1521300	1435000	1455100
gene_256981	Unknown	2643900	2464400	2765800	2488900	3189000	2629600	3057800	2814200	3100100
gene_343565	Unknown	2617200	2548100	2782800	2674300	3243200	2898600	3108900	2755600	3152200
gene_295145	Unknown	134660	129220	152360	122340	158820	159460	144630	137590	190090
gene_4581	Unknown	3537900	3443600	3686500	3518100	4243700	3750300	3972600	3559800	4309200
gene_267932	Unknown	4038500	4052700	4552500	3934300	5144200	4511700	4766600	4682600	4952100
gene_354241	Unknown	7917200	7809200	8520600	9115400	9945300	9599300	10208000	9912200	9915700
gene_327584	Unknown	5405400	5358000	6053900	5590900	6760900	5804200	6442700	5296800	6790100
gene_45607	Unknown	92360	87500	100340	95875	141080	121060	131890	110990	124070
gene_244454	Unknown	8997300	8893300	10638000	9063300	11897000	9570300	11136000	9637700	11761000
Q5FKM6	L. acidophilus	11472000	10518000	11597000	6573300	8465100	7263700	32371000	29242000	33293000
gene_55026	Unknown	664850	682350	617490	581410	815020	678270	734700	800010	853380
gene_96035	Unknown	2899900	3232800	3228300	2840000	3913900	3173600	3066200	2618000	3762400
gene_236631	Unknown	25919000	25298000	28439000	28186000	32373000	28754000	31862000	30009000	32217000
gene_32731	Unknown	2370500	2326300	2786000	2591200	2896100	2854900	3187600	2821700	3020000
gene_45537	Unknown	4745100	4686800	5122300	4680000	5791200	4845800	5285300	4634100	6020400
gene_37361	Unknown	3690600	3854700	3981200	3604100	4562200	4015000	3935200	4319500	4785500
gene_169467	Unknown	7068100	6888500	7751300	7178700	8933300	7995100	8372600	7725200	8789500
gene_455565	Unknown	1778000	1726100	1901900	1888000	2218400	2039400	2276400	2095200	2299400
gene_24632	Unknown	4833100	5135000	5571400	4561500	6208000	5416000	5803900	4864900	6240300
gene_237343	Unknown	19456000	18059000	21060000	19386000	23642000	19172000	22564000	20185000	22733000
gene_275233	Unknown	1921100	1875300	2140200	2073500	2318000	2090100	2363500	2068800	2354700
gene_425480	Unknown	3450800	4145700	3946400	3626500	4131200	4028600	4370200	3525700	4404400
gene_62182	Unknown	5047900	4813400	5634000	4464200	6455100	5429300	5863700	4608200	6412700
gene_349871	Unknown	1611100	1573700	1802400	1769200	2093100	1718600	2073500	1720000	2009100
gene_118851	Unknown	2059100	2131900	2291300	1767400	2572200	2102400	2139000	2011200	2565900
gene_263903	Unknown	1245200	1279500	1545000	1465700	1651900	1649700	1635500	1424100	1787700
gene_144465	Unknown	52228	42029	57027	40136	70290	49434	58814	42863	76562
gene_178599	Unknown	1183100	1213900	1358800	1363500	1550900	1396800	1468400	1357400	1600600
gene_180958	Unknown	4932200	4631700	5554700	5430900	6035600	5957200	5942900	5693500	5826300
gene_208682	Unknown	25918000	25776000	28635000	27802000	32430000	29570000	33069000	29035000	31524000
gene_384920	Unknown	366780	343650	373660	386980	511610	433260	456430	424280	418950
gene_373073	Unknown	4992900	4719300	5288300	5235600	6144200	5085700	6087700	5753800	5884000
gene_428461	Unknown	166170	163590	168530	179920	199020	173490	185830	201880	212890
Q839G9	E. faecalis	3699400	3599400	4304900	6873600	8375600	7155600	5158300	4670400	5027900
gene_243854	Unknown	9538200	9182300	9701500	10130000	11352000	10604000	11660000	10699000	11223000
gene_133127	Unknown	1983400	1348800	2032700	1640800	1594900	2113600	1870200	1653400	2018400
gene_222085	Unknown	12640000	12879000	13255000	13594000	15426000	13882000	14867000	13778000	14970000
gene_44381	Unknown	1376900	1268500	1452700	1342700	1582600	1436500	1664200	1438500	1767500
gene_410630	Unknown	5862100	5771600	6592100	6378400	7664500	6772100	7633400	7007700	7310900
gene_367237	Unknown	1632400	1500400	1540700	1533200	1836100	1792200	1817100	1760600	1904600
gene_114534	Unknown	209790	159200	227360	214560	232390	204700	263050	240990	218110
gene_318976	Unknown	7931800	8060000	9016100	8397600	9971600	8926000	9312700	8829000	9913800
gene_210790	Unknown	14397000	15187000	15288000	14046000	17600000	15048000	17104000	15594000	17409000
gene_217187	Unknown	7911100	8136100	9244400	8215700	10440000	8839400	9923100	8538500	10375000
gene_4724	Unknown	10802000	10933000	12143000	12807000	14293000	12986000	14415000	13139000	14156000
gene_444946	Unknown	5521900	5463500	5865400	5903500	6659500	6327600	7011900	6114700	6729600
gene_244041	Unknown	1267500	1258100	1471000	1221700	1599500	1378300	1425000	1336900	1594300
gene_100143	Unknown	10274000	9441800	10941000	10098000	12159000	10843000	11502000	10640000	11850000
gene_55225	Unknown	12941000	11908000	13602000	11634000	14867000	13179000	14355000	12267000	14954000
gene_394924	Unknown	777450	730520	804730	773660	1010900	763730	927880	731750	1075500
gene_326762	Unknown	8123100	7438700	8764700	7948600	10048000	8538600	9231500	8284500	9685700
gene_170909	Unknown	250620	239430	302860	275150	320630	277850	323160	260340	343450
gene_145137	Unknown	9258600	9429300	10260000	9203500	11222000	9985500	10416000	10102000	11180000
gene_388862	Unknown	3519200	3523000	3832200	3800700	4426500	4184300	4515300	3908500	4475300
gene_251760;gene_465609	Unknown	317570	257100	310610	281590	364250	331160	313590	278640	376280
gene_262803	Unknown	135770	264610	142990	108090	164240	174250	177380	139930	153650
gene_187566	Unknown	872820	825310	1031600	1001100	1158500	1127400	1241900	995620	1183900
gene_153087	Unknown	5615900	5226000	6014400	5460200	6759000	5901300	6397000	5553700	6720000
gene_38142	Unknown	3287000	3239700	3697000	3551800	4323000	3655200	4046800	3649100	4200100
gene_373068	Unknown	57292000	53834000	59664000	52382000	67469000	54634000	60084000	54367000	67235000
gene_342232	Unknown	386380	378370	369590	372470	438980	402510	416520	385410	426570
gene_347196	Unknown	1379000	1343200	1615100	1755600	1902400	1939100	1977900	1977600	1835000
gene_36842	Unknown	6656100	7012500	7288000	6599600	8252100	7140600	8191900	7307300	9046100
gene_21929	Unknown	2789300	3421600	2873700	3068300	3722200	3120300	3658300	3143700	3491300
gene_71179	Unknown	3922600	3699900	4047200	4077800	4575300	4484300	4571800	4447600	4778500
gene_84551	Unknown	4985500	4720000	4855600	4543200	5779000	5340300	5564600	5295800	5733900
gene_217451	Unknown	5932300	5635100	6238200	5774800	7035500	5881600	6372800	5935900	6845900
A0A263VSP4	E. asburiae	3014700	2689000	2820000	1284200	1657900	1502100	787090	748590	859370
gene_242779	Unknown	5050800	5148200	5776600	5560700	6563300	5711100	6295200	5853500	6507800
gene_127348	Unknown	3758000	3684300	4077100	4354400	4895700	4671800	4899500	4527300	4785000
gene_33976	Unknown	4582000	4339000	4923200	4605600	5350500	4807400	5570700	5021600	5260500
gene_53954	Unknown	1450300	1449400	1625800	1340700	1872600	1467300	1680400	1380400	1861500
gene_340990	Unknown	2019100	1888100	1926500	2094700	2486900	2189700	2421800	2170600	2278700
gene_6633	Unknown	2363900	2432400	2621100	2447000	2988500	2432800	2816600	2606700	2873500
gene_87050	Unknown	10764000	10416000	11675000	10476000	13216000	11834000	12432000	10982000	12359000
Q5FIR0	L. acidophilus	12679000	14271000	13911000	8303300	10263000	9234300	38087000	34229000	40882000
gene_50432	Unknown	17755000	16769000	18660000	19184000	22038000	20720000	23318000	21838000	21843000
gene_178059	Unknown	3864600	4086000	4345200	4229600	4992400	4356800	4878600	4526800	4849800
gene_160054	Unknown	24635	16994	33382	15687	36197	13772	35925	22958	25849
gene_69995	Unknown	7429900	7329300	7969500	7024500	8734200	8161700	8499200	7567600	8843600
gene_465543	Unknown	604740	521520	584990	585100	686210	630760	561210	565540	682510
gene_153165	Unknown	2144300	1917900	2279800	2116900	2624700	2261200	2405300	2221500	2500200
gene_189621	Unknown	5187400	5119500	5939400	5047600	6572500	5435600	5979900	5148100	6727300
gene_4707	Unknown	1632800	1741700	1853000	2095900	2124300	2304500	2470000	2343900	2059000
gene_72644	Unknown	2884200	3159300	3526200	3256600	3827500	3393800	3374300	3505400	3677400
gene_139109	Unknown	37142	39646	46526	51780	57565	50186	46083	48327	62234
Q5FKY0	L. acidophilus	1604600	1513500	1700800	1028900	1296200	1158600	4517300	4311000	4753900
gene_71675	Unknown	8673300	8472700	9561800	8944800	11150000	9795500	10631000	9267900	10767000
gene_244056	Unknown	12175000	11722000	13182000	12717000	14824000	13765000	15008000	13925000	15588000
gene_251317	Unknown	2436500	2271100	2323900	2580300	2809600	2505900	2755500	2427900	2647900
gene_353347	Unknown	5129100	5025500	5525300	4781300	6292000	5758900	5886900	5081600	6318100
gene_164213	Unknown	7598700	7710800	8597800	7940700	9309900	8693500	9429200	9072400	9242700
gene_302139	Unknown	4298300	4196600	4737700	3860400	5167700	4600400	4769600	4162000	5308100
gene_352477	Unknown	62930	87779	77642	98868	117070	86331	94157	106100	107130
gene_177969	Unknown	2922200	2855400	3077400	3194500	3656000	3326000	3653400	3390800	3542400
gene_414809	Unknown	3592200	3892600	3858600	3606500	4573200	4214300	4701500	4125600	4592100
gene_236244	Unknown	1759700	1605800	1781800	1543600	2119300	1660900	1752100	1607800	2016400
gene_429807	Unknown	6263100	6035600	6639600	6106600	7467900	6819800	7272800	7046000	7154000
gene_377086	Unknown	469920	574110	507340	369820	699990	572200	556400	540420	627400
gene_377112	Unknown	8941700	8088600	8990500	8689500	10426000	8885000	10771000	9137200	10122000
gene_73596	Unknown	845530	1013400	1026000	985190	1171100	1009800	1073200	1164200	1192400
gene_336611	Unknown	4563800	4709300	5169000	4193100	5769400	4729500	5032000	4474600	5488900
gene_210864	Unknown	7283300	7073000	8016800	7404600	9065500	7761600	8768300	8314700	9258600
gene_109211	Unknown	453570	481050	480090	524240	571760	535070	573260	504960	582470
gene_12091	Unknown	210340	211250	239210	231790	284830	273060	277020	264670	265980
gene_297788	Unknown	1214100	1188600	1304800	1182100	1456100	1317100	1465600	1275100	1537100
gene_246803	Unknown	4008600	3546100	3969300	4048500	4647300	4271500	4497500	4095900	4538000
gene_299718	Unknown	6820500	6465400	6977700	6013200	8087600	6656700	7306600	6573300	8170000
gene_363746	Unknown	1620400	1617900	1786400	1463900	2072900	1820200	1851000	1829800	2059600
gene_110898	Unknown	2178700	2255400	2442900	2266200	2715000	2330200	2596600	2451400	2505700
gene_74532	Unknown	1019700	1029700	1044800	1132700	1230700	1067300	1140200	1109100	1162800
gene_237340	Unknown	12509000	11914000	13603000	13494000	15098000	14106000	15238000	14157000	14892000
gene_120369	Unknown	2476000	2530900	2785400	2440300	2931700	2740200	2905300	2401900	2969000
gene_424497	Unknown	509440	583560	594640	579740	729490	612120	649660	635430	666260
gene_21155	Unknown	17327000	16550000	18480000	18067000	20923000	19027000	21156000	20180000	20852000
gene_353912	Unknown	1790400	1741500	2149900	2422500	2518400	2404300	2745600	2679300	2132400
gene_159049	Unknown	2472000	2437100	2629400	2480400	3060000	2641400	2912900	2520800	3119000
gene_34840	Unknown	1254200	1107300	1402600	1127300	1597800	1385300	1495500	1302400	1365200
gene_63857	Unknown	248970	196860	278720	220210	285360	274040	257250	266330	300020
gene_382200	Unknown	2479700	2418100	2682300	2462300	2945500	2571200	2613000	2613000	2918000
gene_282360	Unknown	5032400	5015800	5572000	5536500	6603200	5763300	6375400	5937100	6411200
gene_301803	Unknown	202670	209900	209160	232070	242900	234900	292050	287680	276940
gene_210288	Unknown	8075800	8234200	8829600	9007700	9847600	9809100	10520000	9155100	9871100
gene_466025	Unknown	241920	262720	303470	277450	365640	284510	297110	283400	352400
gene_19898	Unknown	455100	431100	483630	441340	591880	471100	510970	447350	607350
gene_208679	Unknown	4660700	4310600	5141600	4697100	5859500	4537800	5160300	4344700	5641900
P13794	P. aeruginosa	5418800	5608200	6796400	9655500	13776000	12592000	28604000	26062000	29556000
gene_63504	Unknown	2711700	2535000	2802100	2902900	3269000	3113600	3345200	3121500	3320900
gene_49301	Unknown	726600	692010	655920	786240	954620	730490	917420	751620	935990
gene_391687	Unknown	2470600	2058800	2207900	2501600	2651700	2486100	2578600	2638800	2854500
gene_295148	Unknown	1124600	1208000	1210900	1399200	1456600	1371900	1475800	1443000	1434900
gene_100163	Unknown	6565000	6490200	6874200	7112300	8542300	7453800	8238800	7579700	8128100
gene_111736	Unknown	20765000	19573000	21858000	21741000	24441000	22070000	24502000	22829000	24557000
gene_109531	Unknown	1053900	1168200	1276100	1357600	1570600	1351400	1531500	1499200	1527600
gene_328585	Unknown	15683	15294	23161	17245	21000	21958	22377	14819	18735
gene_57966	Unknown	1574400	1441500	1810600	1912600	2082700	1941000	2082200	1909200	2095500
gene_183168	Unknown	1100300	1184800	1145500	993470	1297200	1117500	1279200	1179000	1219400
gene_365668	Unknown	236340	211330	233920	209490	278950	230890	294810	259590	260310
gene_313858	Unknown	267450	199070	276840	221810	312750	265630	287780	265470	253360
gene_1994	Unknown	213370	201250	224920	263830	257110	242430	264010	295080	277320
gene_355975	Unknown	8833900	9065400	9869200	9083500	11399000	10100000	10907000	9826400	11309000
gene_463767	Unknown	39283	33847	36253	41650	41510	42824	44973	43915	41261
gene_362748	Unknown	881370	673850	992990	885630	1076100	913620	1064100	988380	1143300
gene_160515	Unknown	5547200	5684300	6234500	6032800	7521000	6436900	6849500	6224700	6985000
gene_438594	Unknown	10323000	10083000	11198000	11759000	13378000	12124000	13864000	12357000	13091000
gene_421317	Unknown	4422500	4056000	5067400	4258900	5462700	4675800	5163300	4567800	5554900
gene_269154	Unknown	39210	46137	48167	36091	48769	43488	43351	39085	48033
gene_74032	Unknown	5212900	5012400	5632300	5287800	6595900	5880700	6119200	5566100	6404000
gene_179866	Unknown	3972500	3982100	4459300	4641800	4864800	5085100	5136500	4467800	4954100
gene_87207	Unknown	54998	49660	52267	42341	66422	65942	64495	66506	67128
gene_132152	Unknown	424550	470510	472970	496830	553150	584350	646160	615180	568780
gene_126216	Unknown	2384400	2390100	2476500	2285600	2835900	2615500	2671300	2546900	2831200
gene_18983	Unknown	9929500	9907900	11207000	10097000	12203000	10637000	11769000	10591000	11678000
gene_305774	Unknown	1645100	1587400	1781900	1764600	2182200	1764400	2063100	1838900	2197900
gene_120733	Unknown	8198200	7454400	8890100	8855500	9272800	8581300	9958500	8374800	9404400
gene_291991	Unknown	295900	286200	332020	328070	416390	337710	405810	321800	335120
gene_435942	Unknown	2508900	2450700	2720700	2682700	3133600	2832800	3036600	3052200	3169600
gene_434692	Unknown	4560200	4249300	4873200	5558500	5987500	6591900	6325300	5865800	5553900
gene_260838	Unknown	3541300	2954900	3120800	3372500	3871500	3300400	3654500	3441300	3691800
gene_350369	Unknown	6093100	5977700	6585500	6356900	7821700	7170600	7816600	6869000	7870000
gene_260071	Unknown	4276400	4013300	4604900	4377600	5625300	4903700	5328500	4988700	5551100
J7U377	M. morganii	2626300	2407400	2716800	781770	916410	863780	1161600	1051100	1384800
gene_141876	Unknown	427480	403930	480520	417430	541580	511070	531170	474750	541360
gene_125662	Unknown	5287000	5735600	5935800	4799100	6434500	5212900	6029400	5285400	6747600
gene_48317	Unknown	5037200	4709000	5201600	4634000	5812100	5087000	5805100	5285700	5828400
gene_40692	Unknown	279640	293550	316900	329300	431800	431880	419830	376850	377180
gene_252286	Unknown	341040	364550	424350	362540	426880	332650	433100	378110	471960
gene_347197	Unknown	2105700	2057500	2168000	2119400	2763000	2380500	2780600	2341900	2477400
gene_261660	Unknown	9659500	9550600	10925000	10137000	12155000	12075000	12405000	10729000	11771000
gene_42668	Unknown	428510	452350	440110	472190	587400	542360	615770	587430	544160
C4IED4	C. butyricum	13995000	13549000	14596000	30390000	38113000	33962000	10499000	8702700	8653800
gene_373463	Unknown	3400000	3236800	3406700	3640600	3991600	3716800	4130800	3690800	4138000
gene_33036	Unknown	109520	95166	96743	94225	116920	99346	105580	96478	121750
gene_159872	Unknown	1498200	1371800	1584700	1334000	1731700	1476700	1658000	1384600	1710200
J7SJY0	M. morganii	2111000	2062500	2302400	734950	990480	815170	1295600	1115000	1329700
Q835R7	E. faecalis	1459100	1387100	1543500	3825900	4490100	4333200	2513500	2310000	2388900
gene_219389	Unknown	18676000	18085000	20734000	19265000	22815000	19694000	21947000	18966000	22961000
gene_48910	Unknown	653410	698640	798070	670320	806980	1017300	744600	726000	827290
gene_155921	Unknown	7689.6	8831.7	6496	3456.6	6564.8	6421.9	8201.2	5731.3	8048.1
A0A0F1DK84	E. asburiae	4834100	4747100	5096400	2709300	3140000	2769800	1995500	1918200	1974800
gene_339016	Unknown	2250000	2223800	2683900	2361400	2953800	2523100	2592600	2540100	2829700
gene_127603	Unknown	5106800	4306600	4743800	5040500	6028900	5574400	5768900	5407100	5809400
gene_273414	Unknown	837320	870050	1013500	840760	1133400	966610	1046600	964780	1135400
gene_87669	Unknown	29651	36110	36769	30894	36986	28654	38172	27881	38467
gene_437512	Unknown	1746900	1767900	1944200	1940300	2075800	1974600	2218800	2048500	1956200
gene_332860	Unknown	261350	238440	279370	271040	314780	280240	321840	281510	367790
gene_444334	Unknown	16467000	15712000	17232000	16499000	19520000	16833000	19896000	18102000	19338000
gene_41469	Unknown	405940	359820	431860	355630	523280	403250	410060	355430	486420
gene_170143	Unknown	278780	233510	282220	271100	311640	295330	318450	302370	318560
gene_348569	Unknown	2908700	2662900	3139900	2679400	3528900	3026100	3525200	2888800	3536700
gene_84546	Unknown	2493100	2371200	2670000	2402900	2956400	2857500	2896200	2776300	2948000
gene_218374	Unknown	3288100	3298800	3589600	3206900	4237300	3579700	3765900	3423900	4218100
gene_151146	Unknown	3115500	3110700	3308300	2961700	3860400	3309400	3527700	3304200	4122400
gene_85287	Unknown	537510	481170	576530	540410	590340	545900	599750	566220	543670
gene_359331	Unknown	13295000	13064000	13847000	12148000	15965000	13324000	13670000	12616000	15414000
A0A0F1RBF2	E. asburiae	421710	400560	458860	250570	295980	252390	212900	169240	217840
gene_182555	Unknown	315640	286800	354940	289930	385720	340820	365460	331620	351660
gene_143553	Unknown	885970	894600	1006900	859900	1173600	883160	1025700	888560	1037900
Q5FMX8	L. acidophilus	3205500	2988400	3340100	2087800	2628600	2377400	8366600	7564100	8705000
gene_177191	Unknown	2270900	2288300	2610900	2674200	3119400	2965200	3397100	2941000	2828800
gene_231781	Unknown	17129000	17134000	18473000	18914000	21918000	20413000	21857000	20164000	20284000
gene_159363	Unknown	5073900	5261700	5731800	6090300	6177700	6002700	6713200	6005300	6592200
gene_129421	Unknown	6378000	6327400	7002600	6054600	7752200	6777500	7615200	7140200	8417200
gene_228418	Unknown	878640	815200	953290	943880	1099900	1098700	1092600	1088000	1036800
gene_71532	Unknown	8558400	8163400	9640400	8706500	10763000	9377200	10531000	9921000	10557000
gene_60529	Unknown	912340	1051900	1016600	1053700	1085100	1130600	1290000	1217700	1205500
gene_200971	Unknown	2197500	2153700	2293200	2525900	2697300	2823600	2876700	2488700	2634700
gene_178496	Unknown	2470200	2687000	3001900	2659500	3135400	2837200	3167400	2699800	3100800
gene_285720	Unknown	9890.1	16506	15055	15009	17346	18326	25519	21826	22223
gene_146882	Unknown	1610600	1565000	1806200	1819200	2038000	1996300	2057500	1822000	1968900
gene_147543	Unknown	289610	287400	283060	278120	309720	296220	299160	232570	318690
gene_155923	Unknown	13441000	13438000	14951000	15080000	18496000	16850000	17914000	16036000	17413000
gene_46774	Unknown	30028	18682	48413	20238	21404	30790	29925	48758	33177
gene_32354	Unknown	308020	331490	404590	327050	414980	374960	410510	387590	438540
gene_30802	Unknown	1717800	1788800	1864600	1835800	2079100	1946300	2129800	1950600	2125600
gene_168996	Unknown	2877800	2699400	2987100	2678000	3200800	3061800	3123900	2545500	3325900
gene_390030	Unknown	4704700	4561400	4798100	4468800	5407400	5009300	4980000	4626100	5494100
C4IF58	C. butyricum	7525700	7470800	8352100	18135000	20992000	18996000	6655100	5884800	5349600
gene_64022	Unknown	2318100	2311900	2404400	2202700	2724600	2360400	2549400	2688300	2790200
gene_210865	Unknown	6858500	6456200	7059800	5963500	8357600	6626600	7337700	6792800	8529700
gene_465082	Unknown	5051000	5101200	5277800	5159900	6105900	5721100	5844200	5916300	6055500
gene_199758	Unknown	2516200	2467200	2757300	2558900	3214400	3123100	3043800	2738100	2948700
gene_25540	Unknown	188390	186150	213870	209000	228780	226550	250720	213140	250090
gene_40883	Unknown	2015200	1762300	2223200	1728700	2606700	2089600	2195900	2037600	2269000
gene_196216	Unknown	2080800	2212100	2349400	2046600	2656000	2231700	2231500	2118600	2455700
gene_319072	Unknown	4163200	3986700	4478700	4251900	4961800	4563700	4948500	4165900	4999200
gene_343685	Unknown	853490	780300	823520	835750	1128500	933380	944960	823250	999710
gene_115766	Unknown	447650	340200	455360	413740	454220	404230	425460	467990	515410
gene_177436	Unknown	5695900	5876100	6211200	6155200	7115900	6555800	7063600	6720900	7372800
gene_205195	Unknown	8181000	7499600	8534300	8361500	10227000	8919900	9923000	8786900	9546300
gene_22643	Unknown	26779	19620	23725	23991	28691	30656	28562	30673	31278
gene_422577	Unknown	2182500	2037400	2231000	2154000	2512200	2391700	2677300	2659800	2522300
gene_399703	Unknown	50081	52475	66156	66466	73617	51246	57718	59795	66801
gene_28332	Unknown	6795200	6676100	7644100	7565500	8578300	7696600	8837400	7606100	8690300
gene_373067	Unknown	74383000	76434000	80434000	79137000	92613000	85420000	90960000	89147000	83963000
gene_443189	Unknown	264310	250880	271750	215910	323120	253960	295670	287270	287740
gene_119418	Unknown	156600	134990	167870	150490	168830	154170	184030	176030	177530
C4IDZ3	C. butyricum	6290700	6507900	7126900	14636000	18648000	16208000	5004800	4117000	4200900
gene_280117	Unknown	5510200	5447300	5932100	5893800	7012000	6283300	6743400	6424800	6944600
gene_178596	Unknown	1353500	1056700	1365800	1267600	1661000	1371100	1503000	1367800	1493000
gene_47197	Unknown	1390100	1442500	1337700	1355000	1627500	1570000	1713900	1398200	1582300
gene_407303	Unknown	2336000	2155900	2374200	2223800	2928500	2676500	2799000	2216100	2950400
gene_282297	Unknown	328570	305220	371540	396920	412120	383660	433030	432770	399500
gene_35997	Unknown	2369100	2271200	2694600	2399700	3067800	2533800	2683900	2668000	2924200
gene_434691	Unknown	4655800	4432000	5040800	4462800	5960000	5438100	5483700	4950900	5771200
gene_91586	Unknown	165260	141950	173990	171550	190930	136280	173430	161110	180990
gene_331376	Unknown	1371200	1435400	1504100	1551400	1775700	1638200	1652000	1571000	1714200
gene_92145	Unknown	7499800	7082600	8251200	7995400	9419200	8344500	8962200	8158700	9232800
gene_30151	Unknown	50352	64061	63991	35970	61116	60266	73433	63866	73072
Q834N1	E. faecalis	2927000	3153800	3414600	11137000	13902000	12545000	5914100	5316400	5742500
gene_83052	Unknown	16856000	17414000	19711000	16898000	21716000	18483000	20562000	18112000	21316000
gene_213142	Unknown	2706500	2544400	2797400	2304100	3516700	3067100	2823600	2592600	3499900
gene_278519	Unknown	3738900	3615300	3988200	3687400	4563600	4246800	4403200	4198200	4452100
gene_294301	Unknown	6689900	6463900	7010700	6275700	8178700	6838600	7143300	6855900	8223700
gene_14721	Unknown	1625800	1775300	1828100	2022000	2032900	1921200	2163300	1929500	1976200
gene_401676	Unknown	835340	872260	948750	897330	1084000	952780	950920	870670	1122900
gene_458904	Unknown	4292500	4929900	5079400	4698000	5745800	4755300	5233600	5018500	5583600
gene_425280	Unknown	4667400	4731800	4935800	4873400	5751200	5194100	5431100	5168400	5691500
gene_288814	Unknown	10823000	12652000	11539000	10256000	13009000	11762000	12662000	11431000	12955000
gene_164812	Unknown	1358700	1325300	1410300	1373600	1638600	1448600	1519100	1538100	1585800
gene_35980	Unknown	1637700	1548300	1732600	1805800	2030500	1713400	1927200	1773500	2032000
gene_101747	Unknown	3957600	3900700	4345900	4138100	5134600	4599500	4903300	4411600	5138200
gene_260072	Unknown	3155600	2969100	3443500	3303500	3796100	3667300	3808800	3549600	3775400
gene_443417	Unknown	63655	61417	73308	64214	84653	64469	70296	63490	84401
gene_204660	Unknown	3075200	3305800	3361600	3040100	3991400	3395600	3758500	3219700	3838300
gene_429947	Unknown	201450	216010	295260	256950	295560	272680	299430	340690	281580
gene_71205	Unknown	4092600	3959900	4070700	3832400	4872400	4380600	4390000	3913700	4798500
gene_207870	Unknown	694180	634840	708380	667470	787040	702680	746200	644840	901180
gene_22954	Unknown	1234100	1095900	1175800	1516800	1418000	1465900	1609500	1654700	1356900
gene_327605	Unknown	1194800	1203800	1326500	1300900	1568400	1436300	1444400	1350700	1495500
gene_271631	Unknown	2940600	2791200	3166500	3145500	3487300	2937200	3100400	2819900	3423200
gene_415472	Unknown	1230900	1233100	1272700	1377100	1628100	1491100	1570300	1416000	1525100
gene_303120	Unknown	4801300	4986400	5566800	4923400	6075200	5395900	5510200	5050200	5888800
gene_131824	Unknown	10472000	9748500	10863000	10649000	11437000	10717000	11567000	10543000	12732000
gene_409677	Unknown	915070	929540	1034600	991600	1255000	966890	1298900	1155100	1279700
gene_271916	Unknown	4974300	4830300	5432300	4906700	6192600	5345500	5448000	4999300	5719400
gene_434829	Unknown	7279000	7318200	7955500	7606400	8594300	7801000	8761000	7747800	8504400
A0A1B0GX38	E. asburiae	717800	740260	804530	373780	432420	419430	265240	221130	313130
gene_394931	Unknown	898960	917090	1028100	961110	1054400	1024600	1166300	1029500	1126200
gene_58764	Unknown	894800	850000	922980	986810	1141600	1131600	1077800	943120	1046200
gene_180398	Unknown	2830200	2736100	3019500	3476600	3514100	3324500	3865400	3535800	3362600
gene_448690	Unknown	1414800	1379200	1358000	1384900	1698400	1654500	1704200	1567500	1704700
gene_142435	Unknown	11091000	10542000	11834000	11482000	13035000	11225000	13304000	12161000	12663000
gene_36858	Unknown	546190	522210	616610	647090	685390	756120	697040	756220	738190
gene_329098	Unknown	1488400	1496500	1687700	1457200	1928000	1495800	1677600	1652900	1940000
gene_86739	Unknown	2307900	2101700	2137600	2102200	2719500	2223000	2457400	2179000	2716500
gene_455962	Unknown	178270	162820	200300	204520	221510	230880	228520	258470	286870
gene_18294	Unknown	1754900	1554500	1582500	1293900	1825100	1492600	1559600	1327200	1770200
gene_84474	Unknown	6424200	6052200	6949000	6625700	7624500	7096800	8040700	7295600	7796000
gene_88479	Unknown	1405100	1318500	1556100	1475500	1773000	1638800	1696100	2027200	1695800
gene_115144	Unknown	245150	272200	342250	303060	275100	675970	352530	387440	293220
gene_319122	Unknown	3417100	3821400	3870800	3589000	4408100	4180300	4339100	3941500	4081400
gene_42670	Unknown	441850	453940	515990	509520	523440	568730	602200	543090	583740
gene_225742	Unknown	65425	71309	74646	66196	86443	84797	82563	79417	92711
gene_86502	Unknown	5665800	6083700	6107600	5371400	6855900	5825500	6555000	5932500	6720300
gene_23706	Unknown	7563600	7502900	7947200	7260700	9214700	7992800	8751100	7554700	9561400
gene_101208	Unknown	624110	626230	899080	693050	776110	682320	751650	607750	801140
gene_284276	Unknown	1269000	1314200	1395200	1376100	1705300	1443300	1621600	1589000	1611100
gene_235737	Unknown	151790	111320	164260	195500	200420	174270	193150	162920	196190
A0A0F1DNG1	E. asburiae	2696700	2612100	2834800	1523700	1628900	1479900	903550	847190	875800
gene_16380	Unknown	626530	574710	657200	586710	753120	637990	726400	662530	777210
gene_133553	Unknown	3024300	2817000	3345700	3093300	3728100	3360700	3560300	3384000	3687800
gene_87657	Unknown	387940	406170	476380	360460	533900	455090	488460	452110	503490
gene_84454	Unknown	1565500	1726700	1766300	2023600	1854200	2154000	2323100	2187200	1923300
gene_161595	Unknown	5372500	5203600	5573600	5739100	6869600	6050700	6497500	5875800	6665500
gene_145776	Unknown	3365900	3023800	3200000	3326900	3849400	3499900	3468200	3045200	3945500
gene_353373	Unknown	1916300	1851400	2045500	2203300	2462400	2141700	2562400	2554800	2491300
gene_305601	Unknown	295640	330680	391370	334150	470960	382320	397030	315890	439900
gene_143379	Unknown	95149	83069	103350	120350	151720	104590	135660	111890	148100
gene_268405	Unknown	908200	869690	1059100	1056100	1125800	1026400	1227500	1007100	1137900
gene_94347	Unknown	1168000	1191200	1340500	1122100	1384900	1181800	1370600	1117100	1393700
gene_354447	Unknown	2033400	1835500	1999500	2432900	2427100	2255900	2688400	2440600	2454100
gene_233675	Unknown	322240	266220	329720	312170	346280	327860	348940	346780	391110
gene_452331	Unknown	2151700	2199400	2379700	2357700	2699300	2442600	2321900	2255900	2636200
gene_354227	Unknown	1075900	1025000	1177300	1166000	1374700	1234400	1307700	1325400	1400600
gene_54679	Unknown	11408000	11332000	11996000	13002000	14458000	13112000	14171000	13328000	13853000
gene_58513	Unknown	5131800	4977800	5274500	4901100	6076600	5801600	5713800	5466800	5952900
gene_457369	Unknown	4142800	4222000	4572500	4029400	4930600	4312200	4492500	4196200	5204900
gene_260290	Unknown	2444100	2371500	2597900	2248300	2818800	2615300	2568400	2297800	2920500
gene_394928	Unknown	3918500	3778700	4047500	4335700	4838100	4733800	4922700	4555800	4931900
gene_145140	Unknown	193660	176680	236680	211910	255030	220550	215030	226170	210210
gene_264412	Unknown	4853800	5314800	5775900	6228900	6998800	6144500	6647900	6341700	6700300
A0A263VNI9	E. asburiae	3215900	3073000	3369300	1511800	2003100	1500200	1013800	854280	1048100
gene_287167	Unknown	48042	48677	74261	60389	56971	82724	88181	49433	60911
gene_179861	Unknown	9667600	8647100	10119000	9317600	11238000	9999900	10982000	9599400	11187000
gene_244353	Unknown	154450	166540	160940	177310	175920	184810	164060	185920	188340
gene_14568	Unknown	4588600	4327200	4863000	5650000	5639200	5347200	6126000	5832000	5734300
gene_302660	Unknown	130880	132640	166090	92277	154050	165450	145120	133910	182310
gene_295844	Unknown	111740	89041	139190	124520	125160	126430	141230	132710	113820
gene_48932	Unknown	12974	15556	23762	9226.4	14938	18546	18932	12192	15117
gene_445380	Unknown	1485000	1575500	1642700	1475300	1971500	1638000	1854700	1692700	1872500
Q9HWC9	P. aeruginosa	1272500	1180900	1373900	2273700	2592500	2537600	4911300	4433700	5197500
gene_449126	Unknown	537650	528380	513910	571580	630670	530410	570390	653650	574640
gene_55787	Unknown	283100	336570	310840	258310	432420	367310	364340	367250	392910
gene_159509	Unknown	491430	504660	543540	461290	592490	524270	556920	511200	576160
gene_299128	Unknown	8552.8	8324.2	10375	10960	15113	11665	10939	14957	13390
gene_341775	Unknown	1974500	1881000	1946500	2053000	2546100	2228000	2372400	2151400	2568700
gene_244065	Unknown	6483800	6290000	6944500	6899000	8249100	7498700	7597200	7360000	7849300
gene_50404	Unknown	3612400	3337400	3821900	3485000	4450800	3880900	4274000	3850000	4510500
gene_118138	Unknown	217330	213730	226900	198520	258810	249890	271520	315040	288550
gene_309069	Unknown	88427	86831	89391	116790	123720	118740	123250	124470	109140
gene_420844	Unknown	758430	746960	837090	748010	882950	759410	776700	681920	911180
gene_340987	Unknown	3844200	3707000	4102500	3821700	4821000	3793100	4348400	4059900	4622500
gene_260390	Unknown	4655500	4458700	4777000	4318800	5511200	5105600	5349700	4428200	5685700
gene_64939	Unknown	64786	82293	80081	69276	98436	76576	88303	63565	96029
gene_424539	Unknown	311590	300500	385060	297150	396460	346330	431360	325110	455960
gene_10394	Unknown	1439300	1406800	1473200	1544500	1716000	1621700	1774400	1560200	1817100
gene_445953	Unknown	2380100	2064900	2426300	2348000	2663100	2653800	2720600	2543500	2859900
gene_84560	Unknown	3245600	3296500	3248800	3449700	4015900	3591900	3707500	4613600	3743900
gene_402003	Unknown	850090	656390	839150	609770	1054600	883460	981500	730680	960360
gene_314298	Unknown	1542500	1669100	1802400	1714400	2105100	1858600	1945700	1743300	2000900
gene_242673;gene_217965	Unknown	86261	92008	94095	129950	148140	126310	145320	140630	131180
gene_410956	Unknown	4749900	4468600	4730000	4864100	5452800	4694900	5426400	4503300	5368100
gene_421948	Unknown	113050	125160	123310	125280	128300	153040	162390	122510	171130
A0A0F1RYR4	E. asburiae	10434000	10129000	11050000	6086000	6445200	5439700	3486000	3563700	3265000
gene_449207	Unknown	135210	141610	167520	141010	194960	158880	156030	162850	190320
gene_12977	Unknown	1183200	1251800	1395400	1249500	1425800	1430900	1457600	1377000	1567700
gene_372139	Unknown	6028000	5521300	6347000	5788400	7318800	6262900	6830200	6141400	7101300
gene_4737	Unknown	1045200	1107400	1138700	1129400	1249700	1196000	1190400	1091800	1365800
gene_133984	Unknown	767740	718350	734920	783930	916120	802920	859740	741140	829100
gene_4735	Unknown	4913800	5016300	5131000	5096200	6121500	5417100	5718500	5615700	6012100
gene_450430	Unknown	896700	943410	985880	948530	1275300	1190500	1122600	950690	1119600
gene_185288	Unknown	4430500	3673100	4459400	4107800	4662300	4521800	5055500	4871500	4845800
gene_93475	Unknown	658630	626170	682520	601280	755650	820310	780920	655620	733990
gene_208650	Unknown	2669400	2615300	3043500	2525400	3125100	2604000	2986100	2661500	3115600
gene_278490	Unknown	5026700	4886000	5327200	4550700	5839100	5201700	5841100	5330400	5787900
gene_405256	Unknown	433880	401090	484850	382300	458930	422710	511420	399290	517920
gene_84557	Unknown	1545600	1276700	1557300	1466200	1826500	1650400	1709900	1467300	1800100
gene_26248	Unknown	983150	1025200	1143400	1154600	1344900	1194100	1191500	1202900	1326600
gene_133519	Unknown	86954	80812	85532	93550	141660	113570	128460	115310	150170
gene_432760	Unknown	928470	797220	908240	847780	1068300	916020	1048100	848890	1032900
gene_177416	Unknown	2876200	3215300	3085100	2975300	3604700	3220500	3240200	2989300	3736400
gene_91897	Unknown	8023400	8281100	8269700	8987700	9782400	10071000	10198000	9804300	9588300
gene_52294	Unknown	4720500	4857400	5140000	4617100	6000300	5320600	5321900	5051100	5760900
gene_111916	Unknown	1737300	1785500	2011000	1803200	2317900	2006100	2088000	2032100	2286500
gene_236636	Unknown	166300	161510	188030	172720	209780	196720	215620	184050	200870
gene_48309	Unknown	7622700	7378300	8266200	8127700	9246700	8342800	9346500	9224700	9430000
gene_328826	Unknown	16172000	15803000	17145000	16692000	19566000	17555000	20571000	17737000	19876000
gene_323855	Unknown	2805300	2812900	3028900	2870500	3447100	3599200	3379700	3099100	3381100
gene_173630	Unknown	267120	257600	266870	287570	350260	304540	302610	270560	307430
gene_454461	Unknown	1816800	1701400	1957100	1564100	2135500	1906400	2097200	1868600	2159600
gene_70494	Unknown	2832100	3034400	3071800	2312000	3203400	3277500	2610400	3153500	3182600
gene_45722	Unknown	2270600	2060400	1976000	1857100	2571400	1973500	2444600	1994100	2468000
gene_100916	Unknown	566950	749600	723670	706190	877710	845410	858810	697500	1021300
Q9HV43	P. aeruginosa	974990	968470	1184900	1711500	2178900	1797100	3595900	3335200	3732100
gene_19158	Unknown	4325400	4205500	4764800	4079900	5207100	4630700	5158000	4539800	5030600
gene_390886	Unknown	9927800	9944600	11090000	10534000	12476000	10599000	12003000	10070000	12116000
gene_350472;gene_308825	Unknown	6163500	6163100	7010300	5296900	7450500	5812400	6341900	5714500	7877300
gene_244045	Unknown	17299000	17289000	19290000	17003000	21342000	18333000	21104000	19095000	20285000
gene_117235	Unknown	855480	758990	921680	726670	1068000	959360	995230	855830	1066700
gene_415485	Unknown	189300	177260	195620	177330	220270	201970	227760	219730	219920
gene_113801	Unknown	9064700	8659900	9640100	8691000	10481000	9066700	10166000	9118500	9982800
gene_304398	Unknown	7051600	6783300	7545700	7182400	8569100	7468200	8071400	6961800	8533100
gene_425496	Unknown	517790	525030	616750	486810	578800	569080	620830	552860	568890
gene_300564	Unknown	2650900	2378300	2847600	2616300	3380600	2722600	3077600	2870400	3218200
gene_409668	Unknown	887000	820510	953810	937990	1170000	1073000	1186500	1024900	1112700
gene_288314	Unknown	96483	110350	95673	86073	144330	105470	112770	103790	145350
gene_212240	Unknown	665850	637540	715630	722510	850550	730570	834590	826190	774270
gene_401496	Unknown	363670	342040	363340	302410	421390	362730	378420	392570	445510
gene_132087	Unknown	106220	118160	112900	138710	131290	105310	110230	122960	146530
A0A263VJM4	E. asburiae	388350	412900	425580	194940	241500	182210	106580	101840	108770
gene_159076	Unknown	9386900	9331300	10205000	9352100	11623000	10360000	11264000	10259000	11184000
Q9HZ71	P. aeruginosa	3256000	2990900	3744400	6227300	7351900	6933700	15304000	13906000	17034000
gene_18036	Unknown	655430	660730	663060	605510	762700	629830	751250	492860	685440
gene_206472	Unknown	4998400	4846000	5536800	4631000	5999300	5067400	5319200	4640200	6466400
gene_66708	Unknown	1258100	1348800	1425000	1472400	1805700	1599500	1618800	1540100	1734000
gene_24666	Unknown	5245400	4687600	5427700	4954000	5602500	5425500	5619800	5532200	5938300
gene_117976	Unknown	855240	804420	836870	911720	1059000	911570	1004000	877490	1036800
gene_184757	Unknown	55735	28368	50038	47236	80511	47859	100310	52805	74369
gene_248435	Unknown	203680	187880	197860	198620	262620	206420	215340	197790	223220
gene_141518	Unknown	4315900	4322300	4908900	4229400	5378200	4767300	5138300	4405900	5333300
gene_205196	Unknown	6878500	6682900	7273300	7364200	8813900	7577300	8715200	7787900	8408700
gene_166940	Unknown	4956800	5225300	5347400	4944600	6116200	5371600	6050000	5067000	6132900
gene_266308	Unknown	9189300	9244700	9603300	9116700	11899000	10015000	11189000	9643000	11991000
gene_62489	Unknown	13722000	13090000	14431000	13947000	17018000	15033000	16347000	15951000	16872000
gene_220762	Unknown	302760	304670	328930	305380	394920	340100	323330	321650	338220
gene_443183	Unknown	3608200	3406900	3770200	3522300	4395100	3930000	3946600	3595200	4268600
gene_51913	Unknown	3881000	3797900	3978200	3398800	4774600	3729600	4341700	3761100	4603800
gene_168049	Unknown	814790	863720	917770	919690	986120	1017700	1027500	844590	978740
gene_32647	Unknown	71447	36629	70496	54689	76526	63042	62081	58708	59678
gene_192060	Unknown	19220	17434	19959	19101	22533	20673	22953	21145	24120
gene_27611	Unknown	150600	144950	163470	160470	220930	167570	164750	176020	175220
J7TLB2	M. morganii	4727500	4505200	4872600	1588900	2136600	1479800	2639100	2288500	2839500
gene_398510	Unknown	2535500	2564700	2682500	2522800	2912800	2756600	2652000	2508700	2900100
gene_203226	Unknown	12111000	12082000	12540000	11652000	14688000	12798000	13249000	11454000	14824000
gene_158596	Unknown	785900	792510	868740	832050	1041200	964810	1020100	840130	1004700
gene_328894	Unknown	615800	605340	655700	512440	770060	555370	585650	591930	745950
gene_13241	Unknown	56574	37737	49057	51802	67369	64097	67393	56709	67942
gene_88133	Unknown	446210	461310	532460	657450	561460	592080	588210	583330	604550
gene_13982	Unknown	1746300	1769400	1920400	1946100	2264000	2168800	2139800	2156700	2186400
gene_382155	Unknown	2808500	3033900	3279500	3280600	3749100	3559400	3736700	3462900	3772100
gene_60530	Unknown	1217200	1027700	1285100	1420200	1467600	1414300	1473600	1393100	1391600
A0A1D3AIB1	E. asburiae	8746900	8176800	9329700	4506400	5323500	4797700	2849400	2800900	3045400
gene_20211	Unknown	871060	910900	1044600	996040	1131700	1044600	1230300	1160700	1096800
gene_235729	Unknown	6905600	6687900	7331500	6728400	8437300	7234900	8079900	6829600	8662000
gene_245687	Unknown	5607200	5101100	5951600	5261000	6813600	6008300	6293500	5642600	6474100
gene_45149	Unknown	1640800	1699800	1768000	1726300	2145600	1846100	2000000	1880900	2062100
gene_206485	Unknown	609960	608300	684130	615050	741530	680090	740550	671350	721710
gene_187017	Unknown	3434900	3615500	4223000	4667800	5385700	4697300	5061300	5158000	4618600
gene_36441	Unknown	1879200	1842900	1966400	2092600	2219600	1991200	2373700	2208900	2301900
gene_185829	Unknown	235950	308240	218750	211440	222650	235540	259340	177220	229510
gene_34838	Unknown	576990	537240	526970	509550	652160	627280	647200	656740	723670
gene_138375	Unknown	52516	39060	50827	71078	62760	57934	76878	59808	68781
gene_344128	Unknown	2731100	2765600	3227100	3069400	3747000	3394500	3755100	3482600	3664200
gene_406306	Unknown	5657000	5422100	5793300	5596900	6772600	6185000	6434300	5981600	6968100
gene_369411	Unknown	294750	299740	299980	254550	318830	320490	351880	273020	341790
gene_75043	Unknown	6312100	6039300	7068300	6926900	8040600	7406300	7785100	7561400	7551600
gene_76144	Unknown	1528600	1424900	1635200	1599100	1856800	1719100	1951700	1798500	1870800
gene_191923	Unknown	298030	288220	350990	233780	363680	326270	291390	268050	323440
gene_242431	Unknown	121980	94038	128350	123150	127030	137150	116790	124980	155610
gene_307183	Unknown	46626000	46159000	51687000	45528000	56216000	50523000	55660000	48947000	57910000
gene_251979	Unknown	10316000	10406000	11076000	10261000	13281000	11179000	12908000	11501000	13524000
gene_461711	Unknown	655270	666270	596610	720490	871820	702950	758310	684430	777260
gene_246968	Unknown	1044600	1089200	1171800	1097400	1158700	1103600	1174900	968970	1173000
Q833I8	E. faecalis	2411300	2302800	2741200	9132700	12224000	10581000	4822100	4471600	5240900
gene_133892	Unknown	1142000	1441700	1110800	1309200	1324700	1724800	1520300	1351300	1276200
gene_425350	Unknown	732280	664110	674270	627050	967700	651090	896840	640890	1002800
gene_123394	Unknown	284120	281070	308600	278300	350900	308750	371360	324390	342270
gene_214479	Unknown	6041900	5906600	6507500	6364200	7777700	7031400	7422400	6986100	7797300
gene_115688	Unknown	162310	131630	163730	209080	184400	210490	201380	258890	203850
gene_268804	Unknown	3025000	3028300	3454400	3376900	3948200	3547000	3964000	3766900	3777000
gene_61514	Unknown	1607200	1685100	1769500	2038500	2290500	2164300	2172500	2093200	2177900
gene_30287	Unknown	313860	310010	297420	287120	423790	316180	360840	383790	393060
gene_190980	Unknown	3184500	3016700	3393700	3621200	4047000	3820400	4308300	3882200	4272800
gene_81802	Unknown	151040	147020	155710	123800	188070	141520	152010	125340	180000
gene_125000	Unknown	3863600	3589300	3966200	3205700	4973300	3682200	4209300	3736900	4826000
gene_182014	Unknown	947140	807910	816360	846420	979470	906040	899340	882100	945140
gene_60518	Unknown	946780	913820	1044700	899360	1185400	1057300	1215700	1004200	1191600
gene_292556	Unknown	20465	24301	28224	31195	32315	28773	33648	29780	31329
gene_200962	Unknown	2424300	2295700	2643700	2288400	2930800	2575200	2907000	2619300	2791300
gene_108208	Unknown	9390900	8204500	9317100	8541700	10915000	9133400	10030000	9325500	11123000
gene_28974	Unknown	642710	972890	709670	619790	818200	718320	718050	712360	807960
gene_305612	Unknown	1188600	1220000	1212100	1200900	1466800	1219400	1271800	1200300	1535600
gene_96527	Unknown	385550	330670	398350	392640	463380	396770	441660	445090	465820
gene_87498	Unknown	3986600	3697500	4015000	3384300	4808700	3798800	4139300	3562000	4600400
gene_209920	Unknown	919260	1193600	1060300	984370	1403100	1168000	1188000	966960	1345100
gene_237342	Unknown	583450	589180	657000	522810	685070	575380	647530	533520	766190
gene_122119	Unknown	6981800	6928200	7669000	7561500	9227000	8175500	8857700	7573100	8945300
gene_238492	Unknown	163110	133710	153400	178850	211190	177410	189120	179860	218520
gene_167924	Unknown	3724200	3661300	4214300	3541400	4765600	3839600	4194900	3436700	4402600
gene_149691	Unknown	11111000	10392000	12382000	9333700	13030000	10352000	11354000	9947500	13462000
gene_62335	Unknown	11135000	11484000	12514000	9890100	13577000	10952000	12060000	10555000	14034000
gene_113306	Unknown	1075400	1141400	1151500	1165400	1424500	1417600	1559700	1457500	1717700
gene_83071	Unknown	54365000	56126000	60637000	56966000	66068000	64581000	67129000	60181000	65306000
gene_360618	Unknown	11312000	10953000	12924000	11876000	14369000	13679000	15152000	13130000	14718000
gene_346593	Unknown	586550	605210	679250	823120	847020	838300	886790	833400	820510
gene_316457	Unknown	2966900	2776300	3255100	3664100	3856900	3497600	3623200	3163000	3229600
gene_444960	Unknown	1384300	1337100	1567100	1534200	1659800	1747500	1908900	1688900	1496500
gene_100039	Unknown	48992	61002	48703	117970	120320	126100	55341	70361	31866
gene_138707	Unknown	1808500	1597900	1757500	1794600	1942600	1851100	1988200	2015900	1883100
gene_89146	Unknown	20439000	20736000	22588000	25027000	25693000	25344000	28227000	25995000	25558000
gene_269196	Unknown	1618100	1594900	1855400	1918300	2139900	2210500	2186000	2065700	2098900
gene_286806	Unknown	12158	18091	18496	17037	20881	16383	17151	18554	13972
gene_46058	Unknown	4540000	5019600	4943400	4706300	5551300	5017600	5321200	5241700	5439600
gene_24466	Unknown	327000	371360	397260	355150	397740	380050	396000	368610	476410
gene_92114	Unknown	740280	587030	826160	812940	765730	833350	940280	828340	820720
gene_27747	Unknown	828070	737090	798100	795980	899140	748690	883230	783650	960260
gene_242799	Unknown	5584900	5637500	5785400	5940900	6578800	5679600	6844800	6278700	6697800
gene_252515	Unknown	4292700	4211800	4471600	4237600	5064600	4311700	4990700	4502300	5022000
gene_70763	Unknown	499190	476730	544400	528280	550770	527320	575670	526460	631970
gene_367232	Unknown	239400	220610	242460	227150	257320	269480	246670	245520	283660
gene_101820	Unknown	8462100	7904100	9749100	8867100	10536000	10245000	10410000	10060000	10775000
gene_180176	Unknown	523420	486030	627050	601450	654060	595440	773470	826820	627730
gene_159056	Unknown	1016800	918330	1072600	946250	1190000	1006200	1113300	1067800	1088300
gene_70698	Unknown	4583500	4497600	5079300	4724300	5782700	5090600	5615600	5125400	5544300
gene_45031	Unknown	465470	482580	509140	444050	581770	397600	457420	424940	541020
gene_81968	Unknown	2664700	2765600	2905900	2770200	3243000	3162600	3299900	2934500	3490700
gene_257029	Unknown	2464700	2446700	2602200	2506700	2992600	2636000	3005900	2555200	2923800
gene_176078	Unknown	1256500	1307000	1371000	1387800	1615400	1364400	1666200	1395700	1619300
gene_1143	Unknown	2136200	2269200	2435600	2636000	2862000	2793300	2927300	2719300	2862000
gene_286789	Unknown	2852300	2719400	3211300	3185800	3382600	3444600	3952000	3797700	3714200
gene_438093	Unknown	283770	267950	300770	300190	366880	361410	295540	352110	384230
gene_278518	Unknown	2598200	2426600	2957200	2412300	3033900	2635300	2844400	2622500	3248800
gene_1579	Unknown	2034100	1829800	2083000	1779200	2125900	1918500	2176300	2045500	2483400
gene_239220	Unknown	476240	471380	503720	408380	544200	475920	472500	497600	569990
gene_210852	Unknown	2614700	2491100	2956600	3027900	3341500	3090100	3450900	3065700	3204400
J7UAI1	M. morganii	907530	898470	908600	523580	418290	430410	696500	699630	576750
gene_391739	Unknown	1747400	1770900	1985300	1792600	2229200	1991800	2140200	2121500	2039300
gene_455585	Unknown	2790000	2599600	2961700	2856200	3428500	3082300	3401500	3148600	3370200
gene_340258	Unknown	127720	111680	134270	138880	168070	129850	161040	155520	148680
gene_69271	Unknown	1251500	1326400	1284500	1581500	1457000	1572300	1766500	1782200	1614900
gene_21669	Unknown	20455000	19834000	22016000	19923000	25317000	22274000	23071000	21734000	25922000
gene_305776	Unknown	1325400	1367800	1329100	1287100	1386300	1415800	1526700	1392700	1548300
gene_72474	Unknown	265040	186510	311010	192450	359950	265310	292220	249200	251340
gene_21926	Unknown	8538500	8148500	9008800	8526300	10225000	9653300	10229000	9901800	10141000
gene_260389	Unknown	5951000	5916100	6223400	6115600	7763500	6756800	7154700	6785800	6802200
Q835M4	E. faecalis	1957000	2116500	2338600	8408300	10399000	9293500	4117500	3775500	4048700
gene_69562	Unknown	11650000	11051000	12757000	12197000	13878000	12738000	14578000	12506000	13704000
gene_168846	Unknown	4142200	4166900	4458800	4471400	5148800	4627800	4962100	4428300	5057900
gene_105073	Unknown	195400	179950	204150	204410	272230	253180	259990	237630	246890
gene_242782	Unknown	2797100	2843700	3116200	2915900	3384700	2995900	3229800	2768800	3311500
gene_24054	Unknown	5629500	5595200	6250100	5647800	6745400	6091200	6782200	5992300	6755900
gene_75167	Unknown	1135300	1171600	1187900	1130300	1354200	1128000	1258400	1163300	1341000
gene_443305	Unknown	2328000	2148800	2442700	2395900	2868800	2187500	2533300	2250900	2603600
gene_261407	Unknown	2493600	2447000	2700400	2567200	3228800	2872800	2993800	2631500	3139700
gene_174099	Unknown	17172000	16841000	18436000	16741000	20967000	17760000	19305000	17523000	20287000
gene_50403	Unknown	5805800	5598600	6126600	5777000	7313700	6058200	6939400	5853100	6917400
gene_36191	Unknown	1716700	1682800	1926200	1788400	2234800	1993600	2190200	1922800	2146800
gene_307780	Unknown	113510	111410	103190	104040	121050	101770	146980	94421	143200
gene_80359	Unknown	3467500	3617000	3753300	3762000	4422000	3984800	4203100	4098900	4293500
gene_354678	Unknown	1472000	1237600	1468000	1328200	1783600	1621000	1445100	1298000	1636600
gene_251303	Unknown	748420	734020	820370	819660	1010500	854480	999680	945480	964330
gene_199527	Unknown	92448	96729	115050	111280	139910	116700	118230	113510	117490
gene_162943	Unknown	884580	881220	900330	802460	1163700	911920	1039300	845930	1135900
gene_255127	Unknown	1273400	1244800	1420500	1695400	1508200	1649700	1727100	1590600	1528700
gene_284439	Unknown	11624000	10893000	12868000	12369000	14067000	12595000	14445000	13145000	13689000
gene_62798	Unknown	7129200	6946600	7246400	7292100	8297900	7567000	8373600	7821000	8477600
gene_278488	Unknown	2058300	2110000	2109500	2167800	2405400	2760900	2328800	2129400	2483500
gene_60635	Unknown	304140	342650	322520	375060	360870	351980	348940	312990	392880
gene_438684	Unknown	265320	221640	241420	266460	293090	290080	268160	234660	301320
gene_374716	Unknown	502920	626610	605420	461430	649210	581460	594660	617640	620560
gene_423858	Unknown	1883600	1815500	1907600	1602000	2303700	1884800	2008900	1686400	2325000
gene_32619	Unknown	9570900	9452400	10324000	10131000	11263000	10665000	11979000	10496000	10951000
gene_21218	Unknown	2829800	2852400	3012600	2869400	3458400	3130800	3286300	2976100	3539500
gene_405442	Unknown	9054100	9088500	10242000	9541000	11463000	10062000	11450000	9891900	11123000
gene_301147	Unknown	3925200	3659500	4113500	4060700	4894000	4290900	4540900	4229500	4558700
gene_210909	Unknown	320290	374230	381050	534690	491100	410680	504480	433780	485060
gene_66794	Unknown	106770	113360	127270	89030	157400	112700	98994	99457	153030
gene_6595	Unknown	2172400	1991400	2581700	2064500	2846100	2438000	2666000	2260200	2747700
gene_460632	Unknown	10298000	9655300	11088000	10668000	12660000	11265000	12375000	11698000	12786000
gene_288912	Unknown	980510	1033000	1246000	1089700	1306600	1335700	1281000	1170100	1405500
gene_447151	Unknown	2215600	2091900	2341500	2201800	2727600	2331100	2610600	2211500	2708100
gene_307077	Unknown	378530	327960	341960	402720	486100	469160	425120	405570	449210
gene_228073	Unknown	4520100	4265300	4533000	4216000	5268000	4454900	4983500	4313900	5102500
gene_309091	Unknown	3746700	3434700	4099400	3732900	4464500	4072100	4219600	4271300	4606100
gene_447844	Unknown	2000000	1952600	2089700	2005300	2481100	2246500	2267600	2314000	2388600
gene_210137	Unknown	213630	188580	251730	231330	312120	304870	314840	245370	278490
gene_327909	Unknown	150700	144250	155230	156770	203440	177760	182450	158700	196010
gene_12040	Unknown	10395000	10596000	11350000	10396000	12956000	11833000	12659000	11621000	12710000
gene_30292	Unknown	18205000	17194000	18122000	17816000	21565000	18917000	21086000	19106000	20618000
gene_268984	Unknown	3384300	3561600	3671900	3545300	3995700	3754200	4242300	3963200	4176600
gene_50421	Unknown	3648600	3531800	3821200	3743400	4274400	4355500	4712500	4584600	4638500
gene_294218	Unknown	164410	117330	174860	196850	205090	164200	195640	173950	198240
gene_391376	Unknown	5480900	5853300	5720400	5516900	6729000	6052800	6527900	5778700	6662300
gene_314295	Unknown	11034000	11450000	12506000	11188000	14109000	12038000	13083000	13050000	13640000
Q5FKY2	L. acidophilus	2713500	2822600	2791300	1628500	2045300	1835400	7771200	6905000	7933400
gene_372680	Unknown	133900	109960	165110	117610	151520	133500	199250	167220	185810
gene_14716	Unknown	1064200	1011900	1055900	965660	1346300	1077100	1229000	1071700	1422400
gene_251289	Unknown	5705400	5628200	6050200	5708500	7029700	5771600	6601100	6037900	6863000
gene_433828	Unknown	93094	100730	90063	85535	122040	95702	85186	82680	102510
gene_226268	Unknown	473870	502020	526550	470340	638290	498720	545450	490800	642500
gene_187073	Unknown	308260	307090	321400	260470	336630	281080	279970	255790	337940
gene_464689	Unknown	6649300	6452100	6766200	7123600	8148500	7721800	8617600	8311900	7799900
gene_450668	Unknown	255630	329250	292510	296580	309830	354320	340680	249350	352840
gene_99891	Unknown	5664600	5133000	5661000	5463600	6530200	6542800	6568300	5947600	6624500
gene_399444	Unknown	42772	42136	53075	53391	65188	46745	44946	72036	53032
gene_210362	Unknown	5450100	5470000	5834800	5081700	6698500	6091900	6722900	5907900	6393100
gene_196055	Unknown	19133000	18877000	19697000	19627000	22710000	21955000	22303000	20073000	22354000
gene_34453	Unknown	55570	54662	56377	52428	79542	70548	57258	60033	66983
gene_272123	Unknown	933510	902880	940530	1023700	1292200	1107400	1129500	992990	1139400
gene_268714	Unknown	481190	511560	513790	573130	591600	568500	609590	588370	549870
gene_300377	Unknown	3523100	3346800	4027600	4151500	4660900	4093400	4318300	4150200	4423400
gene_389682	Unknown	345910	384620	341410	408340	441790	420240	518150	534810	394860
Q59637	P. aeruginosa	2183300	2172700	2413200	3438700	4297100	3740700	7022100	6411600	7583900
gene_60221	Unknown	939820	840480	933290	903420	1033900	943470	1081100	960840	1051300
gene_142349	Unknown	3453600	3448600	3664300	4029700	4663900	4377900	4656600	4139600	4512400
gene_212051	Unknown	162670	152320	126550	152470	139780	148640	187180	212750	179700
Q5FMF6	L. acidophilus	1759100	1646800	1871600	1266400	1534400	1440600	4795000	4395900	5145600
gene_328765	Unknown	1405600	1205100	1435300	1259300	1616100	1554500	1453000	1356900	1750100
gene_191922	Unknown	1274200	1237000	1439100	1532300	1719500	1723100	1868100	1831000	1684800
gene_31105	Unknown	1453000	1493300	1695600	1414300	1911700	1753000	1844600	1529200	1851300
gene_14691	Unknown	264650	217090	260310	231110	262430	273970	281460	225490	275880
gene_290520	Unknown	1686400	1752500	1851400	1864800	2191100	2110100	2174300	1962900	2204100
gene_312391	Unknown	4687700	4477100	4818900	5136500	5541500	5294400	5454600	5320800	5203000
gene_239816	Unknown	259810	218470	262800	298690	347780	332120	425220	352460	357690
gene_7353	Unknown	2840800	2829000	2910300	2717200	3510000	2847000	3108000	3038300	3441900
gene_358916	Unknown	41035000	39039000	43434000	40606000	49443000	42464000	47107000	43569000	48967000
gene_217560	Unknown	5105.9	10927				7011.6
gene_369290	Unknown	6161800	5881700	6670000	6285900	7609600	6968100	7521200	7290300	7508400
gene_74538	Unknown	723430	662450	802570	815140	865990	872560	862980	889200	935480
gene_23646	Unknown	112260	90592	137810	117480	140070	116640	135520	120470	127270
C4IK86	C. butyricum	955930	844120	1081000	2233700	2556600	2346600	928290	800800	792540
gene_210648	Unknown	11205000	10606000	11527000	11068000	13413000	11645000	13199000	12196000	12792000
gene_57952	Unknown	831940	911640	1006000	816500	1081600	856320	1042900	879420	1029000
gene_461161	Unknown	3603800	3726700	4037000	3895900	4518400	4152100	4452200	4145100	4345100
gene_35169	Unknown	1014800	927250	1072900	1005000	1201700	1183800	1137900	1104600	1139700
gene_196002	Unknown	18923000	19092000	21573000	18406000	22821000	19535000	20746000	18584000	23811000
J7TFG1	M. morganii	4773600	4515000	4962700	1481000	1691600	1444200	2484300	2003200	2537800
gene_90323	Unknown	3320900	3305200	3696800	3917100	4232000	4091100	4136600	4384200	3847200
gene_367694	Unknown	196060	214730	260640	244790	293360	320470	330450	288890	290800
gene_311128	Unknown	720680	709970	758790	778620	912940	767970	842170	695160	937810
gene_132462	Unknown	5930500	5550800	6257000	5780900	7236600	6409500	6743200	6323700	7111600
gene_34569	Unknown	109280	159420	156060	185570	190710	171550	218810	193610	186950
gene_156522	Unknown	5018200	4965000	5564200	4738500	6350800	5137600	5820600	5099300	6235700
gene_398512	Unknown	46798	42389	42553	34749	58265	39880	52975	37729	55108
gene_14726	Unknown	5487400	5482600	5920500	6174500	6764000	6325000	7241400	6492300	6569000
gene_423042	Unknown	830380	746390	877460	793340	958870	943640	886770	784620	971200
gene_433723	Unknown	1839100	1747000	1950000	1714900	2164900	1953700	2167600	1937800	2274700
gene_200022	Unknown	1945000	1950000	2131900	2286800	2420100	2277400	2549000	2212100	2427000
gene_2077	Unknown	2187100	1905800	2178000	2132600	2569400	2201600	2548100	2454100	2630300
gene_35067	Unknown	6736000	6583800	6857200	7322500	7911600	7403400	8368200	7234500	7900900
gene_151288	Unknown	3654600	3607500	3836700	4029200	4608400	4175200	4637600	4528400	4472900
gene_33035	Unknown	635760	495150	493330	445890	599430	541640	572340	466790	566300
gene_174568	Unknown	944200	840470	1081300	1037500	1109000	1088400	1145700	1063000	1160500
gene_255531	Unknown	1129700	1208000	1751600	1363400	1783500	1734800	2013900	1739700	1633900
gene_75787	Unknown	849970	716870	853570	730190	883480	823920	838030	744780	1097600
gene_384918	Unknown	241260	261580	334050	283270	287580	326380	318900	283210	299270
gene_382018	Unknown	722950	749460	773790	676060	982100	793250	974750	803980	983500
gene_395905	Unknown	2646700	2605600	2864200	2733200	3314600	2989200	3182700	2852900	3223500
gene_86742	Unknown	4909500	4582600	5474500	5055300	6356500	5647000	5923600	5440600	5954900
gene_75129	Unknown	743430	742290	783270	779760	888400	836150	957610	867520	860420
gene_228651	Unknown	12106000	11865000	12686000	12804000	14681000	12566000	14337000	13402000	14884000
gene_83982	Unknown	36625	29530	33173	37242	47289	36499	49702	36506	36735
gene_263776	Unknown	2515700	2334100	2683500	2589100	2939500	2853500	3302800	3114400	2919600
gene_45666	Unknown	6333900	6054900	6380800	6344200	7530800	6450100	7541200	7166800	7705200
gene_372041	Unknown	9340600	9206400	9799400	9200200	10843000	9548600	10625000	9370000	10575000
gene_390386	Unknown	946290	849270	975410	977960	1262200	1176600	1172200	1212800	1080300
gene_86896	Unknown	1779400	1863000	2081300	1944900	2503800	2056400	2270300	2114300	2338400
gene_250215	Unknown	1583600	1632500	1876300	1667100	2078300	1856900	1941700	1750200	2137200
gene_199756	Unknown	3599700	3444700	3704400	3651300	4340200	4212000	4429400	4136700	4358700
gene_111031	Unknown	440710	502430	580750	533210	649980	604630	611080	581860	640180
gene_339011	Unknown	553800	469610	504950	532850	649470	555570	720800	532020	637660
gene_377081	Unknown	6176900	6028100	6410600	6276000	7439800	6491400	7148900	6554700	7625800
gene_353367	Unknown	3075600	2973700	3268300	2584300	3726400	2941500	3304100	3069700	3675000
gene_208678	Unknown	10823000	10611000	11604000	9884900	12490000	10799000	11357000	10168000	12260000
Q9HT18	P. aeruginosa	2363400	2770900	2694300	4398300	5015800	4673000	9433400	8781900	9466600
gene_189265	Unknown	265630	244100	270040	230300	330990	354250	260020	285620	303220
gene_122146	Unknown	7461500	6643100	7370800	6777100	8645100	7860600	8376800	7653700	8182100
gene_349001	Unknown	2987000	3109900	3221300	2847000	3614500	3120400	3522600	3268400	3910800
gene_225008	Unknown	97955	94455	106970	79869	122980	110190	91832	92779	118950
gene_405454	Unknown	3352000	3184500	3309800	3452800	3996700	3786000	4063400	3887700	3808700
gene_266407	Unknown	111430	107480	125500	124500	147630	106910	112680	114540	122590
gene_256932	Unknown	3703100	3705900	4168300	4078300	4703100	4074300	4532400	4175500	4633600
Q9I0L5	P. aeruginosa	2514300	2351600	2438300	3695500	4437700	4235500	8545700	7766400	8970500
gene_410959	Unknown	9602300	8992700	9887500	9678900	11832000	11081000	12159000	10580000	11404000
gene_216333	Unknown	382080	397990	409490	345690	459830	457300	529490	495170	555960
gene_89447	Unknown	1576.1	2108.4	2051.8	1928.4	1838.9	2092.4	1209	3042.1	2562.4
gene_109134	Unknown	3456400	3419400	3866300	3573800	4030900	3755300	4473800	3646600	4263200
gene_203524	Unknown	8564600	8082400	9116800	8199800	10460000	8748200	9654800	8563600	9921700
gene_305599	Unknown	420150	405740	542470	394190	559330	436640	506210	372650	614090
gene_379511	Unknown	6235900	5917900	6844700	8034300	8275800	8015100	9321500	8975700	7836300
gene_71760;gene_102654	Unknown	12043000	12214000	13662000	14836000	15520000	14448000	15466000	14683000	13567000
gene_210666	Unknown	1411200	1378700	1652800	1540700	1797100	1730300	1813300	1619600	1745300
gene_319217	Unknown	815620	805550	990670	812470	1018900	904610	975340	878250	1096300
gene_101196	Unknown	257160	261400	288600	250730	371970	345020	390650	320370	288860
gene_160024	Unknown	12430000	11910000	13141000	14887000	15890000	15313000	16880000	16199000	15487000
gene_348794	Unknown	4090700	4083500	4571300	4380800	5107800	4846900	5176800	4653400	5138200
gene_465542	Unknown	363440	358910	353800	737420	845960	779150	322350	303490	293610
gene_153637	Unknown	8409700	7921400	9508000	8309300	10434000	8794600	9686600	9009600	10143000
gene_448949	Unknown	3557800	3419600	3579900	3532700	4098200	3783500	4105300	3797400	4267100
gene_170653	Unknown	1888500	1775300	1782800	1897600	2144600	1749100	1949800	1805400	2059900
Q5FMJ3	L. acidophilus	7553400	7156000	8434600	4745800	6115700	4733700	19067000	16389000	22348000
gene_253007	Unknown	3306700	3370100	3342000	3599300	3951700	3968600	4205300	3937100	3993800
gene_144182	Unknown	55974000	55854000	59446000	54193000	66508000	63081000	60608000	54985000	62958000
gene_314187	Unknown	4930700	4926700	5641100	4914400	6320700	5572900	6671800	5310100	6533500
gene_407919	Unknown	2025700	1737700	1993300	1973000	2372500	2074800	2384700	1943100	2373300
P13981	P. aeruginosa	4079500	3925800	4046400	7018100	9167600	8142700	18387000	16155000	20384000
gene_171621	Unknown	1175100	1176400	1284100	1198000	1464400	1239500	1255800	1164200	1371500
gene_18284	Unknown	8965100	8646800	9772100	9235100	10843000	9763900	10861000	9960800	10562000
gene_308676	Unknown	6897500	6677000	7426400	7317600	8829400	8092000	8516600	7724100	8810400
gene_19206	Unknown	9242300	9212900	10289000	9954000	11776000	10582000	11718000	10460000	11497000
gene_37593	Unknown	3491100	3373800	3732500	3592600	4366300	3882400	4228400	3846400	4169800
gene_19143	Unknown	963160	842030	924750	922200	1125400	940500	1054900	1116100	1008400
gene_427215	Unknown	104600	96456	92287	80967	108320	81757	82292	86622	102600
gene_209531	Unknown	624570	567000	666870	545980	724480	700400	598390	535340	847920
gene_455603	Unknown	1634300	1585000	1891300	1636000	2003000	1783400	2048700	1760700	2068200
gene_441137	Unknown	218360	236360	241270	186600	283370	236460	219070	188120	267640
gene_305602	Unknown	8336300	7583200	9477900	8139500	10079000	9070900	9366600	8297200	10195000
gene_289135	Unknown	487450	412750	414760	375110	485100	479410	467670	419620	532400
gene_408150	Unknown	333380	285180	330140	236760	369070	314850	324650	273550	366370
gene_387627	Unknown	196130	192630	190020	158130	228170	163160	202310	140030	191210
gene_412511	Unknown	464420	466910	461870	448640	659460	515120	884550	708390	1027100
gene_126725	Unknown	1482900	1454900	1538100	1438000	1768500	1538400	1817600	1602300	1810400
gene_241443	Unknown	6546300	6828900	7135200	6706200	7911500	7041000	7955600	7138700	7638600
gene_382797	Unknown	14762000	14226000	15153000	13827000	17295000	15216000	16428000	15816000	17212000
gene_3163	Unknown	154950	148960	170620	367230	344440	387360	201870	198850	211420
gene_411727	Unknown	309420	290200	294650	275050	312010	323320	319590	292760	368500
gene_35390	Unknown	3521900	3449300	3852200	3637100	4519100	4049500	4438400	3705900	4523600
gene_284304	Unknown	3483500	3083100	3839700	3862100	4324800	4118200	4601600	4058400	4354300
gene_5401	Unknown	641370	643740	714580	601230	874140	633920	760780	701370	774090
gene_90914	Unknown	158620	152990	179120	161400	226620	186020	148740	165440	224480
gene_9120	Unknown	4585900	4228300	5030200	4388100	5780200	5044200	5286700	4797700	5724100
gene_208641	Unknown	1657800	1700300	1772800	1700200	1980500	2052500	2192800	1944000	1913000
gene_425478	Unknown	4489800	4238900	5259000	4619700	6098300	5239500	6189200	4950400	5959300
gene_53960	Unknown	1970800	1816400	2104200	1793500	2453100	2028300	2299000	1926800	2343900
gene_411312	Unknown	570440	581490	665520	654300	770840	704270	693620	594560	641360
gene_194428	Unknown	262030	242740	265730	291080	277580	303140	260950	254210	280290
gene_50407	Unknown	8052900	7592800	7876300	7132300	9343100	8056900	8441500	7455900	9071200
gene_421283	Unknown	3307100	3261700	3487400	3406800	4222600	3586500	4052900	3776600	4189800
gene_395450	Unknown	2877.4	1282.2	2924.1	3557.7	2501.4	3589.8	2787	2701.4	3594.2
gene_302119	Unknown	2222200	1968100	2317300	2059200	2694200	2455400	2409300	2021600	2727400
gene_34857	Unknown	173010	163710	197490	195310	225140	196480	227910	200600	228530
gene_374951	Unknown	126590	164560	194540	184900	186390	196760	226370	212800	206320
gene_151134	Unknown	3867800	3804600	4357600	4055900	4645400	4140000	4636500	5056600	4341400
gene_218542	Unknown	3649100	3526900	4098000	3336300	4601500	3774800	4175900	3589700	4448100
gene_295144	Unknown	1154700	1223600	1289800	1260100	1457000	1417700	1355400	1160500	1582500
gene_121058	Unknown	1565800	1552800	1639900	1516300	2126000	1776700	1870200	1744900	1950900
gene_405907	Unknown	4840400	4603000	4855200	4817600	5754600	5243400	5774900	5324700	5372900
gene_353889	Unknown	5324400	5247400	5720100	4831200	6359500	5244200	5939700	5085800	6346700
gene_235630	Unknown	580760	473690	574450	584270	720420	686710	693000	579260	637330
gene_36838	Unknown	2175900	2285000	2392500	2650500	3114400	2904000	3109900	2974100	2804400
gene_149706	Unknown	3906900	3613100	4020400	3775800	4373600	4243400	4509000	4167400	4387700
gene_273409	Unknown	1035000	1076800	1165200	1022000	1305600	1137600	1236200	1198900	1286300
gene_285945	Unknown	2843800	3227800	3292500	3083900	3800000	3019400	3521800	2946400	3798000
gene_55005	Unknown	3907000	3722700	4061900	4210900	4627500	4156900	4701900	4208700	4639100
gene_156572	Unknown	54662	61607	68615	60771	80793	71977	76991	67132	82984
J7SL46	M. morganii	5955100	5889800	6383400	2279200	2557400	1992300	3574600	3533400	3401300
gene_307268	Unknown	6343300	6486700	7694100	5849600	8128500	6289900	6957200	5792800	8879900
gene_36265	Unknown	529230	578300	569550	555690	644060	582930	577460	566330	626430
gene_159871	Unknown	1736100	1779900	1717200	1677200	2013200	1829400	1969500	1980900	2162700
gene_164386	Unknown	3393900	3298700	3825700	3389200	4334000	3570500	3985600	3578500	4318100
gene_127593	Unknown	22379000	21164000	25395000	24408000	26422000	24177000	27100000	23655000	27737000
gene_363426	Unknown	243990	194660	213450	247020	285560	261220	259900	269830	234260
gene_435829	Unknown	397750	361470	358960	330010	421710	445190	359170	303720	493420
gene_169464	Unknown	1900800	1929500	1989800	1998800	2344200	2211900	2489300	2203200	2388800
gene_66820	Unknown	4640900	4378400	4869100	3880700	5298700	4352700	4694700	4427800	5249200
gene_258299	Unknown	1268900	1273900	1329100	1247100	1558300	1437000	1557400	1378100	1557800
gene_279720	Unknown	2478600	2595200	2795400	2629400	2930300	2665900	2774400	2938000	3128600
M1SX73	M. morganii	7098700	7214600	7708700	3719300	4400900	4079200	5652300	5139600	5617000
gene_109137	Unknown	1105300	1089800	1183500	1162200	1388500	1338700	1312600	1338400	1558200
gene_200636	Unknown	1477800	1394300	1570100	1357100	1836500	1611100	1525000	1436200	1698500
gene_163787	Unknown	4436000	4238000	4652600	4350200	5323400	4687800	4851500	4536900	5658500
gene_131697	Unknown	4689800	4888300	5253200	5374000	5824700	5438500	5735600	5475300	5768500
gene_401679	Unknown	2113600	2144100	2468600	2104300	2637400	2388300	2644700	2171700	2793900
gene_76337	Unknown	684550	620230	835060	611440	815600	711900	846330	615080	829590
gene_40995	Unknown	545940	482640	451230	455760	645710	549480	559570	533170	669580
gene_142346	Unknown	1925400	1964700	2282300	1856800	2438900	2151800	2163100	1951000	2516100
gene_150658	Unknown	1526400	1483200	1791200	1552300	1836400	1564900	1715800	1578600	1876600
gene_185299	Unknown	15007000	15637000	15767000	14937000	18739000	15784000	17593000	17576000	18361000
gene_424446	Unknown	1038700	881890	1011400	1136200	1280500	1204300	1215400	1159200	1273000
gene_138660	Unknown	9644300	8206300	8432300	9311300	10515000	8153700	9557300	8251400	10494000
gene_288204	Unknown	114370	113800	128320	131900	156310	138150	153860	134240	155540
gene_253924	Unknown	978390	993510	1207900	1479300	1319800	1287500	1752300	1473900	1260900
gene_292368	Unknown	3138900	3200800	3446900	3590900	4050500	3869100	3863700	3451100	3815800
gene_162290	Unknown	6578900	5847600	7012300	6534900	7662500	6859100	7888800	6769000	7905300
gene_452853	Unknown	1372100	1309000	1526700	1041200	1556000	1347100	1477300	1234000	1790900
gene_229246	Unknown	4657200	4493200	5065900	4503900	5979300	4970900	5102200	4687400	5788800
gene_35168	Unknown	1261400	1085700	1305600	1383900	1429700	1368900	1483100	1426700	1509400
gene_337709	Unknown	714290	703160	715640	666090	838350	790670	862230	702940	773680
gene_382211	Unknown	9697100	8782500	9704200	9834700	11827000	9791500	11406000	10519000	10893000
gene_204070	Unknown	8037700	7755400	8521000	8958200	9667800	9080000	10695000	9648500	9611600
gene_109535	Unknown	671340	647590	705770	624970	794750	640670	674230	623950	816880
gene_264007	Unknown	203030	281060	258920	227910	305630	230740	258440	291980	277820
gene_13242	Unknown	656530	642740	714610	709660	858410	756940	769990	788080	787830
gene_238653	Unknown	7950400	7697700	8750800	7595900	9150400	8368800	9367900	8059500	9723900
gene_428035	Unknown	241680	219840	242800	224630	270590	235020	253790	201960	279420
gene_37905	Unknown	7545000	7454900	8614400	7304100	9613900	9114000	8810900	8741300	9034900
C4IEZ9	C. butyricum	2449600	2557900	2549800	5274700	6458200	5832400	2142300	1868800	1818700
gene_36934	Unknown	1839900	1779100	2106800	1912600	2399300	2011200	2336500	1993500	2272400
gene_72252	Unknown	5158500	4725100	5515700	5280300	6274900	5394900	6585200	5981600	6440900
gene_186879	Unknown	4304700	4135700	4574100	4670900	5334200	5094800	5340800	4769000	5274400
gene_455648	Unknown	682550	581140	667620	575050	764120	642260	696120	666600	742960
gene_114587	Unknown	4506500	4179200	4431600	4675100	5502000	5031400	5393600	5186300	5580000
gene_379254	Unknown	123270	150670	155990	110240	169520	140760	141390	111420	169390
gene_177308	Unknown	446400	496650	521820	530660	625470	584690	630510	557810	601130
gene_358834	Unknown	16753000	15925000	18152000	17933000	20063000	19362000	21331000	19785000	20524000
gene_154754	Unknown	1923100	1819000	2052200	2045600	2422100	2148900	2290800	2362300	2225900
gene_277721	Unknown	14118000	13122000	15423000	16350000	18235000	15944000	18040000	17300000	17346000
gene_200121	Unknown	1816500	1785300	1946000	1719900	2261400	1955900	2117700	2063900	2191500
gene_177807	Unknown	886930	807240	869760	811850	958470	837280	1062700	920550	982740
gene_204659	Unknown	3370900	2859600	3300400	3250800	3804000	3314600	3651900	3375600	3541300
gene_316282	Unknown	3933000	3866800	4180700	3720600	4591900	4095600	4571200	4166600	4553700
gene_368901	Unknown	3158900	2869800	3358600	2988300	3719000	2959500	3346700	2961600	3655900
gene_465087	Unknown	5716100	5189000	6180000	6106800	7318600	6744100	6738600	6473600	7456800
gene_112663	Unknown	2629300	2070000	2674200	2452800	3007900	2578500	3131300	2531300	3185400
gene_222084	Unknown	10474000	9930400	10904000	10226000	12646000	10921000	11504000	11231000	12169000
gene_417524	Unknown	902420	1030100	1145900	940230	1297900	1157700	1224900	1017500	1379200
gene_215512	Unknown	2295500	2096200	2356000	2356300	2733600	2409800	2374300	2053000	2754000
gene_173805	Unknown	201740	205210	254080	218710	252830	252260	260100	217980	291010
gene_181654	Unknown	366450	335060	359010	373640	441030	415060	466840	433550	420450
gene_282768	Unknown	1327200	1330500	1520700	1205900	1629800	1242200	1478100	1162400	1613200
gene_350704	Unknown	3401500	3517500	3856300	3432500	4138300	3919900	4146100	3711000	4245700
gene_327572	Unknown	22934000	22719000	25047000	20724000	27976000	22367000	24976000	22024000	26909000
gene_259098	Unknown	216130	183600	217540	214560	276610	356540	314370	230070	279050
gene_67711	Unknown	639260	565000	676280	641860	825470	758330	739270	668470	828640
gene_363424	Unknown	2581000	2508400	2906800	2405600	3226000	2445600	2798000	2615700	3254100
gene_160557	Unknown	3054200	2810900	3387600	2775900	3823600	3353900	3601600	3160100	3829200
gene_131708	Unknown	2864400	2926400	3084900	2888200	3682800	3163500	3461100	3149600	3731600
gene_262139	Unknown	10943000	11693000	12244000	12013000	14744000	12804000	14756000	12236000	14758000
gene_28004	Unknown	457190	428930	484330	443870	576800	457740	501740	452750	625400
gene_363039	Unknown	2905200	3212500	3143500	3196800	3707100	3492800	3736300	3655600	3674600
gene_209249	Unknown	1263800	1253100	1507100	1244200	1516100	1344100	1473000	1282900	1593000
gene_230311	Unknown	636910	573180	653500	521330	752670	578590	594550	533170	675060
gene_268989	Unknown	5343700	4942000	5196500	5219800	6237900	5849000	5914900	5636500	6009400
gene_455631	Unknown	830940	881500	1023900	992180	1092600	971900	1157600	1045000	1043600
gene_312093	Unknown	1822000	1889400	2154300	1844700	2107600	2129200	2110000	2098500	2129000
gene_47264	Unknown	215320	217740	255690	268110	301000	267720	276170	315010	281980
gene_105847	Unknown	502630	428220	487310	559480	535190	586640	600450	661500	614720
gene_75040	Unknown	2042700	1816100	2152800	2214800	2531000	2187800	2692700	2283600	2686300
gene_398636	Unknown	397510	445600	464340	505640	528160	509730	598750	572900	557490
A0A263VUV2	E. asburiae	1151400	1124000	1200200	838540	855100	900390	711110	706980	715360
gene_73737	Unknown	1137500	1052000	1144400	1073800	1368200	1155100	1324800	1120600	1397700
gene_91677	Unknown	1277700	1164700	1348200	1276700	1580000	1351700	1432800	1381900	1620400
gene_305804	Unknown	2942800	2867200	3325400	2969600	3919400	3134000	3451200	3263500	3770200
gene_266329	Unknown	1943600	2070100	2163300	1839500	2509100	2383800	2295700	2375600	2427500
gene_142595	Unknown	2238900	2348600	2552300	2271100	2802800	2484800	2896900	2604200	2984200
gene_83314	Unknown	14106	15692	15143	11829	16263	15506	14308	14007	16339
gene_234471	Unknown	12812000	11324000	13115000	12485000	14745000	12021000	14026000	12937000	14329000
gene_300012	Unknown	4761000	5139000	4962800	3959300	5797000	4625700	5750700	4911800	5803100
gene_397804	Unknown	1427300	1382700	1590500	1263700	1571900	1213500	1506100	1316200	1572000
gene_317489	Unknown	21458	32112	21668	32958	26825	35217	37309	21285	27017
gene_282203	Unknown	487560	562720	568790	522090	597220	552570	647090	565750	618230
gene_151136	Unknown	4730900	4391500	5057100	4481500	5917800	5158200	6012700	5147400	6001000
gene_200968	Unknown	2317300	2087600	2417700	2085000	2647500	2430500	2591300	2245600	2772700
gene_382321	Unknown	2441700	2352500	2668900	2406600	2952800	2706500	2821300	2527300	2987200
gene_271703	Unknown	361680	356380	378060	338770	421320	390400	422230	440860	438390
gene_197975	Unknown	414120	397440	434180	358840	468180	373960	417720	380270	491050
gene_325934	Unknown	675500	808520	705730	696740	836400	831590	739660	769760	877370
gene_158303	Unknown	292110	322540	260930	315400	329540	324570	345810	304140	344240
gene_280113	Unknown	2278000	2369200	2337300	2421500	2966900	2517600	2896700	2625700	2683500
gene_15267	Unknown	507950	524470	592300	573020	699090	560410	630920	583410	679970
gene_104246	Unknown	62247	32571	30075	34682	56850	48461	64277	73706	54635
gene_234465	Unknown	5085700	5094500	5868000	5124200	6331200	5523300	6083500	5170900	6433400
gene_139364	Unknown	2927700	3002500	3259500	3276300	3876300	3478300	3750800	3360500	3624500
gene_84786	Unknown	1929800	1839400	2092300	1944100	2358400	2484800	2309700	2147600	2486400
gene_252639	Unknown	12410000	11727000	13210000	11608000	13696000	12044000	14203000	14273000	14366000
gene_125010	Unknown	1488400	1441200	1537500	1481900	1859900	1614100	1779500	1591300	1902900
gene_123480	Unknown	1142000	1276500	1322200	977580	1416300	1192100	1273100	1094100	1642200
gene_300414	Unknown	1403400	1348800	1543000	1320800	1769700	1551200	1599300	1426700	1820300
gene_138655	Unknown	4847400	4892900	5039700	5142300	5803100	5505800	6127600	5609900	5870100
gene_160896	Unknown	1465200	1271200	1627900	1694500	1832300	1694500	1801500	1745000	1852600
gene_368377	Unknown	1293400	1307200	1557400	1456600	1625100	1471000	1523700	1195000	1795400
gene_324512	Unknown	2695800	2818300	2958600	2972700	3318900	3152800	3338100	3074500	3363700
gene_341908	Unknown	2213500	2150100	2348600	2241600	2739600	2412300	2738500	2554900	2839200
gene_333007	Unknown	499600	468820	511060	478900	552730	543120	542350	503510	600600
gene_22068	Unknown	1709700	1702100	1943200	1733700	2243200	1992000	2033800	1953700	2196100
gene_465095	Unknown	4902300	4533100	4409300	4212000	5231200	4559500	4946300	4019000	5571100
gene_226625	Unknown	39967	35040	36650	48370	51630	60396	64334	55365	45959
C4IF62	C. butyricum	167900	184710	184830	364580	465730	418870	138610	107420	116820
gene_297417	Unknown	4099400	3598100	4089600	3911600	4557700	4066400	4736500	4013300	4516600
gene_70705	Unknown	2144700	1793900	1871000	2244500	2600900	2168900	2466600	3330000	2530000
gene_75062	Unknown	5603100	5834400	5921900	5362900	6568200	5690000	6354300	5972700	6674800
gene_19151	Unknown	100700	111860	110680	101530	129410	114670	118480	108120	126480
gene_69258	Unknown	141990	129730	147050	167340	151710	165570	180410	142920	165120
gene_290549	Unknown	6420500	6420800	7000000	5909700	7859400	6406800	7232800	6307500	7682300
gene_434819	Unknown	151860	194270	214750	187420	223410	212240	222680	190570	240480
gene_230309	Unknown	2599400	2619900	2895100	2699200	3071300	3078800	3204200	2848700	3135500
gene_44380	Unknown	4775000	5114700	5287300	4882900	5971000	5271500	5522400	4983800	5845000
gene_123895	Unknown	1696900	1535900	1736800	1856700	2114600	2006000	2381800	1842800	2215900
gene_289077	Unknown	6492100	5941300	6391700	6234400	7678900	6983700	7445200	6903000	7279700
gene_179433	Unknown	6065000	5790300	6585300	5932400	7479600	6276200	6922100	5888900	7099100
gene_239055	Unknown	1256400	1208800	1275900	1372700	1559800	1348200	1509000	1392000	1421100
gene_387396	Unknown	53876	50937	69665	83797	76865	71819	91902	83179	67517
gene_245683	Unknown	1784300	1742100	1880900	1825000	2208900	1851700	2057400	1794000	1960900
gene_258343	Unknown	422020	386500	509310	493240	471790	548090	566980	484030	484200
gene_438653	Unknown	3761400	3815300	4269500	3510600	4929700	3936600	4094600	3873600	4416300
gene_44388	Unknown	1466400	1334000	1433200	1499500	1940600	1422100	1461000	1220900	1888100
gene_411027	Unknown	2366500	2347900	2558500	2322500	2877700	2691300	2752300	2715600	2817600
gene_289540	Unknown	821520	801460	974840	869290	1057800	851530	984280	869860	1031400
gene_43810	Unknown	370930	329390	385500	270450	459170	394840	340020	304940	439740
gene_376847	Unknown	747820	741050	769230	691530	863040	758560	869100	666090	920020
gene_69721	Unknown	2854200	2897500	3147500	3052700	3838700	2904800	3155700	2665800	3602800
gene_195120	Unknown	793550	627680	839920	656270	800030	888250	943300	790030	825660
J7U2M0	M. morganii	3431500	3421700	4005100	1431900	1624000	1245600	1981700	1753300	2182800
gene_96050	Unknown	4633300	4299500	4961100	4575100	5858800	5130300	5461600	5657400	5947100
gene_426248	Unknown	48640	34029	46775	54087	49569	50970	48496	62431	55491
gene_220377	Unknown	1891900	1812900	1797600	1722700	2139700	1855800	2151700	1841600	2225600
gene_91378	Unknown	18309	19027	21948	14332	22775	13158	19549	14585	19720
gene_125661	Unknown	2171900	2379900	2451800	2292000	2559500	2317900	2577200	2306100	2494600
gene_289385	Unknown	4252200	4932800	5152700	4494800	5644000	4929800	5343500	4666200	5418100
gene_39027	Unknown	4260300	4104500	4011700	4412900	5011400	4813000	5313600	4926300	4837600
Q835M2	E. faecalis	2348000	2342500	2701400	10773000	12728000	12079000	5671500	4784300	4832800
gene_434126	Unknown	101760	85887	89822	101150	98994	129520	127020	85156	104990
gene_332505	Unknown	748290	668730	691460	695800	837980	752490	858720	741480	826990
Q5FIA0	L. acidophilus	6926500	6405300	7091000	4498200	5997700	4619400	16709000	15202000	19754000
gene_158821	Unknown	491810	515630	509360	553480	623480	562440	688790	626070	567880
gene_87096	Unknown	722450	607530	773530	928900	937460	933990	1003500	1010700	968150
gene_394917	Unknown	7053400	7303800	8015500	7897500	9462100	8729800	9108500	8299700	9623400
gene_252284	Unknown	1001600	954610	1038300	1192000	1251300	1235800	1359800	1231100	1238200
gene_22141	Unknown	1905400	1731700	2191500	1713300	2288400	1948300	2100400	1775700	2221500
C4IG33	C. butyricum	787630	777470	918020	1915900	2133900	2163300	602490	608880	497640
gene_382792	Unknown	1711900	1665100	1923500	1673000	2083600	1992500	1942400	1729000	2126400
gene_452499	Unknown	40394	36456	50152	27838	36006	42932	30203	23358	42690
gene_327580	Unknown	1602300	1669800	1711800	1786500	1956200	1751700	1970700	1793800	2059500
gene_342658	Unknown	2373800	2284700	2375500	2660200	2758300	2702400	3031900	2601400	2778500
gene_205821	Unknown	135540	118160	135650	137220	135570	161600	166410	137210	197980
gene_378719	Unknown	105620	103720	128050	84901	159610	112830	86170	123110	125190
gene_263510	Unknown	2979500	3084900	3191100	3003700	3517400	3388800	3079300	2753700	3422900
gene_63825	Unknown	2764100	2677900	3014400	3047200	3616500	3165100	3562800	3195200	3556900
gene_81675	Unknown	1054300	972440	1159100	1010100	1293400	1080500	1177000	1062200	1261300
gene_28696	Unknown	1912000	1957100	1968100	1644500	2473600	1752200	2089400	1782000	2404600
gene_19894	Unknown	2668500	2772700	2970100	2873800	3570200	3058000	3389400	3101200	3559200
gene_322484	Unknown	3173900	3147600	3335500	2911100	3728200	3140400	3365000	2776800	3675900
gene_300149	Unknown	4648300	4621100	5089400	4685900	5929800	5120500	5621100	5044800	5717900
gene_167422	Unknown	5341700	5117200	5843900	4985700	6423900	5231800	6072000	5313000	6050800
gene_114703	Unknown	6186100	5988600	6533500	6099000	7449000	6745600	6693000	5987800	7484000
gene_348531	Unknown	3030700	3543600	3251800	3179400	3618200	3379900	3673700	3413900	3642400
gene_61915	Unknown	101440	109790	118000	99363	136340	115870	114890	107210	140130
gene_26969	Unknown	3791200	3677300	3930400	4193800	4745700	4610300	4817300	4432600	4644700
gene_197746	Unknown	5682200	5718900	6083600	5604600	6619000	6211000	6813100	6158900	6905300
gene_22142	Unknown	675640	699470	710000	770400	769430	714030	806880	723460	821110
gene_438611	Unknown	9860400	10172000	10727000	10338000	12210000	11078000	12050000	11225000	12383000
gene_397008	Unknown	185970	162590	185510	171070	236770	174500	185210	179140	208550
gene_46468	Unknown	293090	214940	233640	208330	282840	247520	274110	244530	294340
gene_81196	Unknown	828520	806960	920380	833820	937360	989680	1057500	895520	1048200
gene_210289	Unknown	5390300	5394200	6102300	5370000	6595300	5773800	6159300	6305800	6682000
gene_163512	Unknown	1684700	1582500	1818000	1656700	2064300	1964000	1809800	1738800	2083000
gene_142543	Unknown	12284000	12495000	13255000	11620000	15522000	12593000	13703000	12014000	15485000
gene_363681	Unknown	10899000	10670000	12205000	10668000	12840000	12139000	12697000	11333000	13057000
gene_84558	Unknown	2641400	2478200	2781000	2519100	3114600	2914300	3055200	2571700	3277700
gene_339024	Unknown	3625000	4066800	4236200	4183600	4701000	4128000	4673800	4064700	4531200
gene_23704	Unknown	5549000	5816300	6257400	6142300	7117700	6911800	6903000	7102200	6478100
gene_347685	Unknown	395900	364060	441730	400210	546720	435040	436310	445960	458850
gene_36925	Unknown	1397100	1433100	1576900	1430800	1842100	1612800	1630000	1616800	1710800
gene_197750	Unknown	4030600	4067400	4364200	3892100	5106000	4213400	4739800	4113500	5104900
J7UA18	M. morganii	3192600	3079900	3601700	1248700	1407300	1102700	1677200	1702900	2051600
gene_34748	Unknown	1882000	1710400	2062800	1817000	2297000	2094400	2190700	1951900	2314100
gene_322755	Unknown	456900	531950	521290	528390	553740	480140	626660	432020	559710
gene_319475	Unknown	5039900	5045900	5189300	5304200	6159200	5300700	6161700	5470400	5950100
gene_336554	Unknown	3011300	2852400	2941400	2861300	3643400	3000400	3539800	3154900	3748700
gene_368531	Unknown	54675	62875	63009	62587	78446	64081	63328	47215	96628
gene_405192	Unknown	1741500	1589000	1757800	1663000	1991400	1789800	2029700	2087500	2095200
gene_467322	Unknown	7866700	7597700	8600700	7208000	9532700	8111000	9036500	8161400	9957000
gene_76173	Unknown	31601	22834	26559	27725	30242	31226	30806	33879	30440
M1RIS7	M. morganii	9586600	9172000	10423000	2674700	3435700	2732600	4541000	4128400	5373800
gene_465538	Unknown	989100	976860	1179900	758810	1543500	1006000	1190700	1107500	1179900
gene_222751	Unknown	2587100	2709300	2797600	2575500	3178100	2813800	3002200	2763600	3187900
gene_260022	Unknown	5085800	5078600	5763300	5381800	6530600	5563100	6258100	5452500	6422100
gene_44196	Unknown	5187700	4638400	5176700	4999300	6266100	5776500	5914300	5715700	6000300
Q5FMW5	L. acidophilus	7089000	7125900	7529700	4857400	5961700	5503100	20360000	18025000	20998000
gene_394765	Unknown	484440	529800	514290	471760	624260	562450	580680	529900	618930
gene_44986	Unknown	444790	430830	543620	437200	486400	489300	483980	557710	485640
gene_192472;gene_345243	Unknown	1614700	1514400	1632500	1435100	1768500	1537900	1670100	1492000	1907000
gene_225305	Unknown	744860	621560	679670	777820	791880	824170	831200	768780	833550
gene_58665	Unknown	2766200	2529800	2988400	2892800	3341000	3148200	3162700	2983800	2769900
gene_135877	Unknown	765400	738690	810920	665550	841930	698550	614570	713230	870870
gene_162148	Unknown	2947200	3363700	3743700	3347600	3991300	3981900	4490200	3282400	3872200
gene_278508	Unknown	1781800	1777800	2051600	1873500	2269900	2021200	2258000	1985300	2274600
C4IEM6	C. butyricum	8801400	8810000	9676000	20636000	25277000	21797000	6824600	6062000	6511900
gene_314294	Unknown	1452200	1507400	1724500	1719000	1993700	1657400	1890100	1524700	1960900
gene_132746	Unknown	187140	197060	259970	210190	252000	246390	246860	226480	246950
gene_186666	Unknown	869580	1019200	948590	926820	1129900	1049000	1152600	921360	1208000
gene_66796	Unknown	715110	675570	802590	743010	930320	782820	885540	753640	878970
gene_200956	Unknown	1126700	971640	1119900	1255200	1208300	1232200	1340900	1277000	1291000
gene_436943	Unknown	1103700	1190900	1224100	1074400	1400800	1326000	1383300	1209600	1441300
gene_443882	Unknown	1871300	1719900	1977300	1845800	2383800	2051200	2147800	2032500	2234200
gene_203277	Unknown	1741100	1802600	1864800	1853900	2084100	2202000	2347500	2103900	2311200
gene_157002	Unknown	346580	333840	344590	391250	437240	340490	434750	401160	398830
gene_165744	Unknown	1952900	1849800	2013400	2000900	2244100	2405900	2476800	2228800	2130400
gene_390161	Unknown	1700300	1950700	2078000	2236400	2360600	2071300	2355700	2281600	2223900
gene_94348	Unknown	676840	683820	760350	687370	888960	720380	841210	784320	895210
gene_385071	Unknown	52790	47801	57056	54269	61891	53587	55388	54837	58650
gene_86730	Unknown	2445100	2407600	2632500	2377200	2915500	2715000	2746100	2696000	3015600
gene_88525	Unknown	440670	399840	434040	427240	519000	465280	504820	488280	620940
gene_134882	Unknown	748670	741740	856390	866180	899760	874980	959480	940690	979890
gene_71790	Unknown	14593000	14182000	14725000	14974000	17175000	16683000	17506000	16909000	16708000
gene_256950	Unknown	5528000	5500200	6264800	5549500	6976000	6259900	6741400	6402400	6883000
gene_302733	Unknown	1765600	1656000	1859500	1659100	1992000	1810100	1923500	1782000	2132000
gene_341341	Unknown	6179100	5916300	6595000	6328700	7649600	6820500	7095700	6236600	7480500
gene_396697	Unknown	328250	279850	347550	347690	406200	424050	417980	393140	493520
J7U325	M. morganii	1245300	1141800	1317900	517640	523840	468060	744050	655040	741880
gene_29741	Unknown	3139200	2954000	3329200	2814000	3763100	3035600	3536700	2967300	3788400
gene_209171	Unknown	3543900	3584800	3775500	3753900	4537700	4090100	4235700	3959500	4347500
gene_390275	Unknown	2544900	2331900	2647800	2767300	3195300	2821300	3299600	3132000	3353600
gene_91996	Unknown	936280	929580	1063100	872750	1161000	926330	1021200	939190	1175000
gene_118443	Unknown	251040	218710	283110	258570	319760	286370	286820	286020	274210
gene_46580	Unknown	156630	141180	197580	173810	223180	178150	183930	176740	219770
gene_420360	Unknown	1322400	1153500	1315100	1316600	1594700	1465200	1632700	1845700	1642600
gene_278484	Unknown	1520500	1349800	1649200	1300000	1892200	1550800	1841800	1778800	2126700
gene_202010	Unknown	22462	19248	24191	20814	28816	22063	26810	20003	32053
Q5FLY7	L. acidophilus	3318600	3181300	3750300	2229800	2950200	2532400	8693100	8086100	9476200
gene_133217	Unknown	3486300	3294000	3492900	3487400	4076500	3747200	4244100	3681400	4089900
gene_172334	Unknown	359840	386660	396080	393510	425730	419940	452500	824150	458350
gene_159909	Unknown	1131400	1139700	1261300	1041000	1362800	1204800	1336700	1205700	1478800
gene_244234	Unknown	199970	215820	235710	258190	269240	252180	308430	284230	284360
gene_74054	Unknown	736290	691610	851050	823950	907460	795090	799240	726720	896130
gene_62711	Unknown	311350	343660	338750	303440	400480	350820	437030	358300	398490
gene_389954	Unknown	41592	40329	46436	48077	48788	64791	59330	53356	52408
gene_8159	Unknown	5082700	5067400	5593200	5634600	6323100	5914700	6247900	5790100	6348800
gene_102962	Unknown	1248100	1207100	1364700	1229900	1524400	1295900	1482100	1307300	1580200
gene_66079	Unknown	1322500	1229900	1388800	1271400	1686900	1370400	1497000	1307200	1523400
gene_200979	Unknown	24469000	23746000	26373000	23933000	31073000	24390000	28007000	26344000	29717000
gene_377070	Unknown	3879300	3549500	3944500	3721300	4389700	4245700	4501500	4266900	4425600
gene_14686	Unknown	11707000	11699000	12427000	12234000	14376000	12498000	14346000	12721000	14567000
gene_20310	Unknown	4016000	3595900	4239800	3889100	4720700	4394700	4549000	4189900	5027300
gene_215739	Unknown	2705300	2768200	2878700	3008800	3383400	3170000	3413800	3200900	3369800
gene_131797	Unknown	2737400	2534100	2773600	2547400	3390300	2777100	2964000	2657800	3125600
Q5FMI0	L. acidophilus	897560	906380	1015100	730220	936880	778250	2149300	1972700	2411700
gene_332468	Unknown	45914	42660	51362	41301	54348	57771	56950	43317	65449
gene_69249	Unknown	98759	120580	125550	126920	118310	137380	129970	116890	133780
gene_197661	Unknown	194580	186850	174780	180980	232340	178500	228920	167360	230460
gene_250446	Unknown	200250	180530	184510	276100	286810	283130	254640	310900	251670
gene_406310	Unknown	850960	784940	959310	874410	1182300	824730	1000000	853280	1102600
gene_382776	Unknown	6367100	5834800	6886100	6508400	7601200	6964800	7458600	7112400	7252000
gene_170539	Unknown	2217100	2402500	2595900	2281600	2956400	2607800	2564000	2691100	2688000
gene_244030	Unknown	6604700	6428100	6960500	6837100	8446900	7463400	8135800	8183100	8474500
gene_223803	Unknown	3724800	3520800	3782800	3844300	4466200	4288400	4292900	3861600	4635700
gene_96999	Unknown	9991900	10206000	10888000	9096000	12458000	9988100	11388000	9864300	12097000
gene_184593	Unknown	144690	154780	162930	158310	213930	116580	169240	172250	220390
gene_378047	Unknown	326540	347760	344390	359720	380490	381700	424290	384060	418970
gene_165055	Unknown	16448000	15207000	17245000	16100000	19292000	18038000	18637000	16349000	19824000
gene_418227	Unknown	167980	156230	161510	232930	214860	238620	229890	232510	213080
gene_268988	Unknown	2443500	2293800	2613000	2628700	3013900	2964200	2994200	2825600	2900300
gene_149127	Unknown	536280	478060	571460	559210	707140	548820	557900	539320	672280
gene_56704	Unknown	197360	192490	201480	224830	240860	232610	246360	302740	236590
gene_317539	Unknown	464270	499410	565770	452450	636470	513280	554150	468900	657770
gene_127580	Unknown	2125900	2069700	2123500	2276600	2581800	2585800	2435100	2204700	2660400
gene_276880	Unknown	1916800	1860800	2182200	1920500	2409900	2056800	2313700	2113200	2528400
gene_413204	Unknown	105350	100430	100850	110120	108450	91472	116160	105260	122050
gene_63769	Unknown	2327800	2393800	2596800	2410300	2958600	2613900	3262100	2583400	3068300
gene_371725	Unknown	527430	562910	587180	581150	702870	652730	705610	630030	654740
gene_157625	Unknown	9939200	9626600	10138000	10209000	12157000	10949000	12121000	11161000	11502000
gene_130839	Unknown	2833400	2557300	2885700	2822200	3212400	2888600	3111200	2747600	3527500
gene_73945	Unknown	3400600	3231300	3663400	3468100	4079500	4060500	4206100	3771300	3907700
gene_453260	Unknown	3747700	3657500	4391200	3983900	4560900	4497400	4730700	4378400	4546400
gene_225032	Unknown	919040	1004700	974270	855820	1064100	1048000	1085000	1065500	1073900
gene_171851	Unknown	588440	480030	555790	597780	624560	591290	630770	575870	672170
gene_258377	Unknown	1710400	1598300	1853900	1666300	2020900	1877800	1988000	1960900	2046000
gene_279146	Unknown	1310400	1279700	1439200	1221500	1581400	1292000	1462900	1261500	1672000
gene_125123	Unknown	4628900	4949800	5355300	5865900	6700000	6357600	7151600	6422400	6322700
gene_443303	Unknown	1514100	1638800	2013500	1677500	2099200	1837600	2041200	1545700	2115100
gene_21844	Unknown	1960900	1933800	1998300	1698400	2322100	1846200	2119600	1821100	2335900
gene_103228	Unknown	17084000	16070000	18531000	16313000	20353000	18743000	19904000	18575000	20221000
gene_83429	Unknown	375920	385660	400000	439220	424470	459260	476690	421680	431540
gene_342219	Unknown	188050	347700	226020	220880	244020	278140	234130	221100	228040
gene_116412	Unknown	1729900	1714200	1931900	1588500	1934500	1624900	1779200	1584800	1958800
gene_110887	Unknown	2429900	2381700	2617800	2387000	2967500	2674900	2828800	2624100	2946600
gene_74699	Unknown	5302400	5207300	6338100	5650500	6734900	6141400	7282000	6178700	6668200
gene_347804	Unknown	3813100	3431900	3959900	4341800	4632900	3953300	4475600	4420100	4526900
gene_448919	Unknown	8929600	8951000	9363200	9505400	11586000	10224000	11088000	11941000	11365000
gene_23688	Unknown	3338700	3170500	3581400	3408900	4105200	3890400	3973000	3647800	4312100
gene_141563	Unknown	2628500	2690400	2925300	2776800	3275700	2773500	3213600	3131000	3202200
gene_56972	Unknown	3818600	3618200	3970600	3548800	4085500	3759400	4265100	3857400	3929800
gene_130169	Unknown	496480	477330	532140	503480	633880	514490	584750	537340	595860
gene_330495	Unknown	1482000	1879000	1791400	1777100	2085000	1919900	2141900	1925200	1973900
gene_231437	Unknown	899990	777350	871800	820920	1032000	1013500	1010500	888470	1032300
gene_233820	Unknown	3409400	2931400	3283600	2963300	3849200	3248700	3495700	3152100	3863600
gene_53736	Unknown	661510	858550	952840	1784400	2297700	2094800	535830	444430	600720
J7UB04	M. morganii	3252200	3052500	3310600	1181900	1324300	1122300	1778000	1788000	1891700
gene_443187	Unknown	1063300	1060800	1424900	1081300	1445600	1268500	1251600	1204700	1397300
gene_145817	Unknown	2435300	2339000	2484800	2161200	3014800	2529700	2701400	2442000	2901300
gene_31188	Unknown	397030	460710	462810	334480	454650	450500	441420	454750	521510
gene_301146	Unknown	4646800	4729700	5197200	4876300	5739400	5311500	6007500	5283800	5480100
gene_161	Unknown	6314800	6288400	6785700	5436800	7284200	6271300	6336900	6080000	7319800
C4IEB1	C. butyricum	1189500	1253200	1353400	2388600	2992100	2709300	1350600	1087000	1123600
Q5FMB0	L. acidophilus	15308000	14532000	16836000	10097000	13121000	10842000	45795000	41139000	47965000
gene_425660	Unknown	359180	305620	334760	348910	371240	379710	461460	440080	438940
gene_460362	Unknown	377710	362610	385110	381800	464950	427260	404550	417830	460660
gene_300565	Unknown	959060	745690	955500	859630	1239300	998650	955640	910940	1054800
gene_14562	Unknown	2032700	2137900	2297300	2185600	2650200	2355600	2548900	2366800	2583500
gene_255137	Unknown	60684	73997	77954	74863	80218	79422	69387	62718	92320
gene_261314	Unknown	715530	596740	646000	661570	789190	667370	857910	758760	779330
gene_374196	Unknown	4149500	4232500	4542700	4732100	5338000	5101100	5585600	4986500	5011900
gene_413321	Unknown	856620	734600	786640	813280	978590	846550	899630	900860	1009900
gene_348009	Unknown	1110900	1036600	1115100	1194300	1404600	1225900	1244800	1222700	1285900
gene_337194	Unknown	24099000	22828000	26099000	24079000	28933000	25044000	29449000	25295000	27722000
gene_421568	Unknown	5545700	5343100	5891500	5201200	6817500	5976000	6381700	5675200	6618700
gene_390387	Unknown	284890	291870	312210	200760	308450	262040	329180	273560	381130
gene_275396	Unknown	289300	251880	308110	251870	341770	318200	344520	318490	333430
gene_37901	Unknown	1943200	1872400	2130500	2073200	2442500	2216700	2546200	1982100	2642800
gene_4909	Unknown	879570	709100	868400	917560	1142800	964650	1170200	1014600	932820
gene_259266	Unknown	648470	593410	688680	670210	764660	729780	792270	716300	737030
gene_358628	Unknown	840270	851520	940360	831460	983560	858180	959400	834370	1058200
gene_154751	Unknown	1929700	2122500	2338600	2398700	1949200	2024900	2553200	2297300	2188300
Q5FHY4	L. acidophilus	3151700	2930100	3573400	2023800	2594600	2152200	8266000	7207000	9171900
gene_411567	Unknown	577830	531180	567130	652380	763120	690560	732970	688030	718900
gene_159358	Unknown	10185	12365	10460	8688.9	16484	12396	13072	11382	14105
gene_69650	Unknown	2558800	2495900	2590300	2542300	3130600	2862800	3023400	2720100	3264500
gene_105846	Unknown	302190	377960	386420	272890	409140	327090	426290	331440	450290
gene_182797	Unknown	1284900	1173300	1326700	1324300	1544000	1539400	1592700	1399900	1625000
gene_342512	Unknown	59688	52896	65407	70234	75719	61123	82630	65710	65439
gene_414495	Unknown	3136200	3088700	3412400	3130700	4082700	3481100	3844400	3363500	3783400
gene_76355	Unknown	307850	270200	331510	291710	428720	359150	369770	362980	387120
gene_163789	Unknown	3805100	3702200	4085400	3705800	4655300	4041100	4428800	3657500	4607900
gene_340306	Unknown	131270	141770	151420	167170	172220	159420	161930	168630	171790
gene_92650	Unknown	1184900	1233100	1262600	1173000	1389500	1195100	1265100	1317400	1463700
gene_100897	Unknown	2237100	2268500	2426300	2587600	2813400	2656400	2851500	2614000	2822600
gene_170658	Unknown	41653	63584	63493	72611	54363	54974	101290	63548	73034
gene_149986	Unknown	104870	101700	127710	106950	130690	118130	120710	126260	136510
gene_264439	Unknown	4624100	5061000	5459500	5802300	6129100	6012100	6270100	5423900	6105200
gene_286480	Unknown	657770	650980	682670	639360	796430	672090	658730	581540	839660
gene_109124	Unknown	3846900	3642600	4175600	4280800	4672100	4386700	4896200	4571000	4926200
gene_203933	Unknown	254480	276970	315030	338450	300940	359950	363660	410930	268060
gene_93703	Unknown	29017	31224	32083	30555	43235	35000	33329	32229	36370
C4IEM8	C. butyricum	4241500	4614200	5015800	10455000	13273000	11035000	3353400	3170900	3101700
gene_415462	Unknown	2204400	2142900	2644300	2224100	2986100	2485900	2532400	2176700	2909000
gene_48851	Unknown	2923900	2803700	3254800	3014500	3728200	3551600	3534900	3290800	3936600
gene_241122	Unknown	1379300	1387200	1433700	1230600	1839900	1289200	1332300	1251800	1792800
gene_112362	Unknown	857170	943780	988270	846810	1137700	883850	1020400	940340	1156800
C4IF49	C. butyricum	5784300	5569300	6438900	12796000	17176000	15035000	4456700	4050600	3607500
gene_160654	Unknown	3697200	3632300	3587200	3478400	4521800	3536100	4041700	3636700	4212800
gene_238288	Unknown	94886	118710	131100	103540	134320	161460	179950	156080	163920
gene_376411	Unknown	4331100	4428700	4564800	4354900	5401700	4891400	5055800	4715300	5075400
gene_246940	Unknown	64108	104240	83010	95153	134150	105180	127520	124450	124240
gene_247402	Unknown	5963900	6025700	6701900	6146000	7645500	7235500	7445800	6082300	7677400
gene_95211	Unknown	399590	406490	407450	386540	487020	439350	448010	416560	455620
gene_175824	Unknown	1454600	1409400	1690400	1252300	1876700	1421100	1717900	1419300	1744600
gene_227767	Unknown	7512800	7447400	8572000	7582700	9310400	8199400	9011600	8690300	9517200
gene_21916	Unknown	6946500	6993700	7305700	7131500	8479500	7647400	8267200	7667400	8466300
gene_6711	Unknown	1801600	1746300	1858100	1812300	2320700	2016500	2024600	1898900	2162300
gene_373470	Unknown	11018000	11377000	12431000	10877000	14105000	12099000	13388000	11295000	14504000
gene_432487	Unknown	3912600	4027200	4303400	3774900	4786300	4278900	4574700	4562100	4814800
gene_443647	Unknown	1837400	1822900	2097900	1875700	2327500	1928000	2140800	1891600	2334100
gene_371383	Unknown	1377300	1425300	1541600	1459400	1784700	1536500	1656900	1460600	1686500
gene_374043	Unknown	377710	352450	430100	425130	468790	491130	476140	412660	469220
gene_36764	Unknown	1838200	1803300	1940400	1887000	2229500	2168300	2326600	1907100	2182500
J7TEB4	M. morganii	6983600	6539600	7311500	2380400	2742800	2106800	3535500	3575700	3767100
gene_381179	Unknown	1066400	1030200	1088700	995710	1256600	1177700	1334800	1189000	1257400
gene_422820	Unknown	5158500	4814000	4964700	4943500	5585800	5278000	5835300	5338500	5820700
gene_269234	Unknown	3611500	3491100	3753600	3598500	4106000	4166300	3904200	3837200	4548800
gene_137173	Unknown	65015	76789	69896	58816	75897	56946	62506	55659	95571
gene_432770	Unknown	4644800	4519800	5407200	5158000	6113800	5234000	7696100	6029700	5738800
gene_386057	Unknown	2015400	2202800	2172200	2315600	2601700	2339400	2486000	2304300	2456300
gene_108034	Unknown	1800900	1726700	1917100	1908600	2339700	1988900	2135400	1981900	2165100
gene_251015	Unknown	1024600	964970	1013900	1031100	1187100	1316600	1133100	1008700	1093500
gene_230497	Unknown	1161900	1177900	1367100	1254500	1639100	1387900	1217900	1046400	1341100
gene_313619	Unknown	2208300	2488100	2432500	2375500	2924600	2454400	2489500	2326200	2560700
gene_159113	Unknown	2895200	2746100	2673100	2670000	3509300	2965000	2896800	2809000	3183700
gene_227750	Unknown	242200	279960	294890	302940	360180	291770	319960	295010	352050
gene_124484	Unknown	5470300	5270900	5977900	5493900	7303500	5938800	6841600	6123000	6995200
gene_376652	Unknown	2228200	2228500	2649000	2623800	2982000	2806900	2928000	2560500	3015700
gene_360385	Unknown	70336	68233	84011	65079	88743	80910	92936	76994	87466
gene_43853	Unknown	140110	130810	141720	168550	170190	162360	191010	167840	185110
gene_263777	Unknown	129960	156070	133700	171190	161240	144680	167460	158300	166810
gene_345827	Unknown	93946	85071	102570	85362	115500	103460	103880	90257	115060
gene_106579	Unknown	232950	264730	258630	254880	302310	286500	303340	310610	273630
gene_17476	Unknown	2457000	2089100	2459700	2452800	2853400	2468300	2904300	2625900	2981400
gene_344961	Unknown	1602900	1386700	1728200	2036600	2008000	1897300	3940500	2077300	2062700
gene_162921	Unknown	21017000	20211000	21574000	18426000	24415000	22502000	24053000	21750000	23892000
gene_246485	Unknown	3200700	3200400	3544600	3424600	3865400	3619500	3753800	3602200	3973000
gene_113556	Unknown	2766700	2669500	2866600	2886400	3547300	2919800	3364500	2975100	3304400
gene_74037	Unknown	2733800	2707200	3066800	2799200	3328800	2873200	3170300	2997800	3276900
gene_65045	Unknown	124580	107150	130550	115290	184290	139220	147200	135490	162650
gene_133219	Unknown	1397400	1304100	1542000	1486900	1807200	1665500	1673000	1630100	1689700
gene_265954	Unknown	6950100	7458400	7802900	6923900	8867900	7119900	7548000	7041000	8512800
gene_167594	Unknown	2509000	2205500	2365000	2030400	2694600	2551000	2645300	2557000	2834000
gene_116110	Unknown	421180	362840	457080	419190	486100	451580	540350	465390	452560
gene_147121	Unknown	572370	572490	589190	642930	689550	604100	657630	531870	616630
gene_379038	Unknown	4590800	4487100	4560300	4325900	5311200	4402800	5247000	4430000	5213100
gene_28614	Unknown	107080	107740	126760	120880	170000	143560	153980	133010	152930
gene_25605	Unknown	1051200	1016900	1215100	1347000	1394100	1391100	1444200	1625200	974090
gene_210792	Unknown	4095800	4164200	4579500	3708800	5441500	4473800	4608900	3957100	5485000
gene_314369	Unknown	3099000	3056000	3363400	3203100	3998600	3515200	3681500	3514000	4093700
gene_465080	Unknown	1665900	1937800	1814200	1612600	1911200	1534000	2036900	1777000	2139400
gene_103861	Unknown	316950	336050	346820	296020	362580	320990	351830	352190	397450
gene_355665	Unknown	591240	641800	708060	572840	778760	700920	806620	637620	774860
gene_180972	Unknown	1902400	1944700	2103400	2019300	2499400	2412900	2205900	2213200	2462500
gene_75764	Unknown	3492200	3327500	3688900	3330200	4419800	3696400	4073600	3481200	4187000
gene_339017	Unknown	1663400	1697100	1806800	1619500	2200200	1716200	1895900	1543400	2109900
gene_399550	Unknown	167460	194700	189300	171650	216650	191890	193770	199000	238890
gene_75050	Unknown	1089100	1316300	1188800	1094500	1310900	1143300	1223200	1258700	1362000
gene_203623;gene_134504	Unknown	205300	216220	265440	249160	271010	258770	268140	217990	300260
gene_255582	Unknown	769080	729960	764860	817060	894690	856170	919920	869710	838900
gene_132562	Unknown	25226	17641	46352	21892	36579	26542	26945	29036	45187
gene_400843	Unknown	1802600	1800200	1885900	1843600	2175600	1977700	2203800	2012700	2153200
gene_168926	Unknown	7379900	7191700	7924400	7483100	8842200	8028400	9074300	8169000	9523500
gene_239396	Unknown	68084	87941	91937	73851	105200	98312	86596	109880	119020
gene_93714	Unknown	1169800	1111600	1237400	1250300	1451800	1293000	1378000	1416100	1357300
gene_159961	Unknown	681940	774100	710040	584380	773570	708100	677730	632320	808820
gene_146335	Unknown	903000	990230	1091800	957970	1172800	942440	1164000	1044400	1125100
gene_265943	Unknown	2031600	1838800	2166800	2120100	2335000	2166400	2693200	2331200	2227200
gene_448143	Unknown	471100	499050	503620	615170	601850	527750	657210	633860	595070
gene_302364	Unknown	3905800	3447400	3710500	3839300	4576600	4002100	4250700	3788600	4374500
gene_294022	Unknown	57593	40480	48852	42491	73286	69566	80368	76159	85982
gene_382051	Unknown	4189100	3941600	4763000	4485800	5208700	4569800	5231900	4493200	5165700
gene_432776	Unknown	4887500	4660900	5215900	4937700	6068200	5167100	5701700	5142400	5816900
gene_151194	Unknown	4411500	4097100	4710200	3932000	5194600	4684900	4874400	4327300	5659200
gene_115793	Unknown	17930000	17053000	18937000	20497000	22408000	21550000	23592000	22105000	22825000
gene_385796	Unknown	2286700	2252100	2549500	2380100	2888200	2601300	2726300	2487100	2967500
gene_176369	Unknown	868900	811070	969330	893940	1090500	955070	1111000	989600	1081300
gene_90838	Unknown	1674100	1618200	1736500	1421500	2177500	1805900	1921700	1458700	2147600
gene_364790	Unknown	18261000	15948000	18336000	17733000	20831000	16882000	19278000	16649000	20443000
gene_382147	Unknown	51953	68186	53080	47714	63386	39182	53605	52365	61976
gene_37651	Unknown	188910	195670	177300	173070	240900	252510	259530	216390	222970
gene_32133	Unknown	803230	724060	831040	849050	968190	946330	1002400	845360	936200
gene_234455	Unknown	18077000	17314000	20037000	18727000	21965000	19912000	21236000	18871000	22176000
gene_99915	Unknown	163400	217170	220800	219980	201400	189250	199420	212420	242700
Q5FK05	L. acidophilus	1289000	1284900	1546900	989670	1418900	1188000	3447900	3190700	3771700
gene_355558	Unknown	1679900	1764200	2093800	1730200	2028600	2010800	2009600	1944000	2132500
gene_120370	Unknown	3259600	3071700	3360800	3092900	3924400	3360100	3680400	3186300	3847100
gene_390883	Unknown	185000	155950	197090	214630	227820	209440	256400	210960	235910
gene_308786	Unknown	5452900	5368300	5764000	5365800	6595600	5709800	6250900	5506100	6191000
gene_23630	Unknown	211220	233690	248700	257970	280850	245250	289250	268920	372260
gene_154931	Unknown	2003600	1863200	2008000	1755400	2389200	2114600	2354600	1944000	2344200
gene_257322	Unknown	2189000	2056500	2357400	2243300	3087200	2627300	2622300	2337000	2837400
gene_44081	Unknown	384000	383910	442900	386230	455540	417790	475160	472040	460790
gene_179734	Unknown	219420	178660	183540	189260	225610	216700	228010	170980	273560
gene_256340	Unknown	1081700	1013800	1171400	1029000	1375200	1099600	1163200	981520	1322300
gene_35058	Unknown	4321100	4073600	4469300	4310800	5142300	4940200	5211500	4675800	4892300
gene_374979	Unknown	242560	208460	277810	294910	322140	301760	356180	265950	335990
gene_219101	Unknown	2554500	2447100	2702100	2444600	2863100	2627600	3054800	2490400	3039700
gene_130875	Unknown	2997200	3001900	3201600	2893800	3749200	3279300	3469700	3163200	3807400
gene_192314	Unknown	1894500	1920800	2063200	1909600	2346200	2120500	2181800	2160100	2319300
gene_442999	Unknown	374870	331120	406560	296070	419430	353740	373820	345320	415790
gene_71036	Unknown	2198000	2322200	2504700	2107500	2694400	2411900	2584900	2266400	2754300
gene_406292	Unknown	3207300	3225000	3328600	3251800	4123600	3602300	3970900	3579200	3854900
gene_298534	Unknown	150530	122190	130980	125670	182950	125940	136930	117170	176930
gene_346744	Unknown	768970	832240	805400	732760	832540	758770	831150	783760	817610
gene_200040	Unknown	1023500	966170	1086100	1048600	1421500	1047100	1192000	1070900	1262300
gene_182321	Unknown	316380	332920	327560	325650	382280	333870	355390	358940	380700
gene_299503	Unknown	225250	204860	231200	245590	282510	250000	270950	246970	270420
gene_32729	Unknown	1274600	1338900	1438500	1737400	1682500	1865300	1891600	1877600	1826800
gene_374515	Unknown	1370100	1394500	1536300	1305700	1693800	1619800	1736600	1578600	1741000
gene_267972	Unknown	1352400	1241900	1303300	1271900	1728000	1594700	1557200	1430300	1663900
gene_464680	Unknown	281860	256860	353060	276330	300150	277860	298380	277970	338430
gene_262613	Unknown	27321	32071	36808	35387	26101	22563	27409	26126	33963
gene_313873	Unknown	585300	604430	654450	645100	768060	701470	724570	580350	753840
gene_382789	Unknown	4326500	4129200	4444100	4614700	5103500	4599100	4962800	4811400	5271900
gene_436854	Unknown	292970	342860	277330	377520	514010	397500	345610	337430	298680
gene_45408	Unknown	174420	149510	180850	201010	188840	176970	227600	249190	216880
gene_66819	Unknown	5376000	5183500	5942100	5733800	6989600	5810600	6924200	6013900	6720300
gene_127082	Unknown	13022000	12708000	13942000	13942000	16691000	15065000	15903000	14510000	16241000
gene_68780	Unknown	716570	616400	719630	694170	918120	655660	857270	746350	832240
gene_425343	Unknown	2828800	2882100	3273700	2770600	3754100	3128500	3526700	3293600	3507800
gene_356760;gene_342229	Unknown	15433	24484	24003	14901	15044	31270	30938	60343	35580
gene_266963	Unknown	355850	408600	481800	408830	422740	385900	474300	463520	522400
gene_76927	Unknown	265590	208410	210730	382930	185450	382280	285190	597240	176630
gene_418440	Unknown	1606000	1661700	1777200	1922100	2148900	1907800	2211000	1995000	2054200
gene_266313	Unknown	531550	516700	541990	630790	664950	566060	746470	655040	592570
gene_251709	Unknown	304180	250870	325870	326710	327670	361220	400060	351980	454170
Q9I659	P. aeruginosa	778140	851650	919260	1321100	1664700	1479700	3078800	2872200	3243400
gene_407606	Unknown	2278300	2295900	2450500	2394700	2814400	2687400	2807000	2618500	2714800
gene_28005	Unknown	229090	239980	222060	253150	270040	273590	279610	262680	262330
gene_268735	Unknown	7075600	7028100	7809600	6782000	8813600	7577500	8391700	7387700	9231000
gene_312130	Unknown	449920	433660	443330	422120	608280	430190	576610	492870	657640
gene_465381	Unknown	2244100	2252700	2341600	2147500	2717400	2222800	2625600	2317800	2745100
gene_427188	Unknown	175890	208710	243580	248230	254050	237910	276590	252610	309280
gene_35646;gene_13259	Unknown	365910	303460	359230	330930	408960	420040	388840	319350	418560
gene_155834	Unknown	820950	966560	901310	902410	946080	848010	922540	942240	1087400
gene_432721	Unknown	176260	151950	187720	172420	220670	203540	264980	179650	245840
gene_90799	Unknown	726470	656710	746200	727920	987400	753760	816980	814770	826330
gene_159072	Unknown	2893400	2612600	3007900	2690600	3450100	2995300	3263700	2906100	3307000
gene_52218	Unknown	14611000	14038000	16111000	16743000	17755000	18516000	18779000	19145000	17583000
gene_134433	Unknown	924240	899960	1037100	1094200	1104100	1108300	1300300	1206000	1030200
gene_178300	Unknown	1865400	1873600	2032800	2117400	2403900	2306000	2436000	2264500	2420000
gene_253499	Unknown	2533900	2274900	2596200	2239700	3162700	2767300	3028300	2686300	3302200
gene_179543	Unknown	1455200	1508400	1641600	1545900	1957200	1843200	1826200	1791000	1755800
gene_377373	Unknown	2328900	2424300	2754600	2525600	2899700	2730100	2782400	2516900	3024700
gene_313507	Unknown	3170400	3164400	3546300	3331500	3975100	3740500	4022800	3529000	3677000
Q5FL49	L. acidophilus	2231700	2209300	2380200	1455100	1982400	1645600	6233400	5701600	6965000
gene_248914	Unknown	5544700	5046400	5680000	5667400	6487300	5638100	6450800	5580800	6407900
gene_396105	Unknown	1910900	1883900	1978700	1969900	2395400	2336300	2387600	2318900	2441000
gene_122465	Unknown	4954700	4653900	5164600	5343500	6267300	5730700	6165900	5930500	5936400
gene_124718	Unknown	7457700	7441700	8118700	7532100	9729400	8098200	8661700	7913300	9082600
gene_181192	Unknown	2541800	2345300	2569500	2575000	3165000	2695400	3148900	2833300	3026500
M1SZH3	M. morganii	15207000	14607000	16358000	6174200	6056600	5500700	9148700	8469700	9061300
gene_345477	Unknown	3332300	3126300	3277100	3222300	4113500	3670100	4082100	3361800	3962000
gene_411604	Unknown						7469.2
gene_455671	Unknown	1396300	1495700	1582000	1729400	1816600	1710600	1948100	1620100	1894900
gene_385687	Unknown	3338400	3224000	3591600	3389700	4121200	3344100	3815100	3195900	4222900
gene_378118	Unknown	3402600	3453800	3759000	3796000	4107400	3973000	4377600	3681100	4284700
gene_304518	Unknown	238820	217530	214250	249960	255190	232240	255050	160580	258820
gene_272297	Unknown	927590	898690	1117200	932380	1096700	1062700	1198800	978630	1226900
gene_400717	Unknown					2571.7
gene_211189	Unknown	4910100	4701900	5322000	5401600	6138100	5812700	6194300	5677700	6252100
gene_217605	Unknown	4073100	4253900	4614300	4403300	5058900	4924800	4854800	4400200	5202600
C4IF55	C. butyricum	4058300	4049500	4575300	9970500	11990000	11098000	3636300	2996300	2671200
gene_305243	Unknown	715830	662100	667630	666990	806470	610750	728770	571240	779920
gene_15938	Unknown	22570	26180	35985	31052	44250	39778	43893	39775	40283
gene_184776	Unknown	109230	103850	115270	116100	132950	107090	124880	102450	148250
gene_226929	Unknown	353100	387090	373940	346540	473200	398320	427510	413480	479600
gene_23687	Unknown	1877300	1889700	2045500	1934600	2379900	2132500	2337300	2059100	2308500
gene_116930	Unknown	1111500	1051500	1212400	1081600	1315300	1153500	1330900	1155300	1334300
gene_53435	Unknown	81585	67027	92567	88962	100650	91952	86839	87290	102210
gene_259069	Unknown	119650	148700	132190	138360	158940	150120	171850	139230	147450
gene_450535	Unknown	818110	725860	922880	956890	1001800	926640	1093600	978990	1073700
gene_44967	Unknown	1366700	1438900	1653400	1598100	1790600	1651400	1877800	1749500	1792800
gene_4720	Unknown	2927200	2858300	3000100	3333300	3578900	3447800	3656000	3390700	3470500
gene_210859	Unknown	7332000	7494300	8183300	8302300	8987000	7835000	8465200	8373900	8842700
gene_327594	Unknown	750390	666490	808730	712160	968970	772620	922880	795460	992190
gene_273753	Unknown	674520	606800	664280	672490	796050	718410	679390	745240	821060
gene_294469	Unknown	260300	270700	273590	274150	302510	289380	322370	300840	329660
M1SBJ9	M. morganii	5024500	4727200	5447600	1420900	1741600	1184000	2304200	1938100	2708100
gene_202642	Unknown	2098300	1984300	2216000	2076100	2590200	2099900	2317200	2082800	2674900
gene_314388	Unknown	1209200	1230900	1380700	1355700	1553100	1467100	1654700	1438200	1558500
gene_144029	Unknown	1466300	1464200	1642700	1432500	1777000	1436500	1657700	1485400	1773800
gene_115881	Unknown	116790	126750	90862	108660	136250	114760	137300	88043	134570
gene_59467	Unknown	6499200	7376400	6971000	7334900	8210200	8114500	8308700	7694300	7845800
gene_162817	Unknown	61591	48082	92969	50011	71936	47307	63485	73162	61319
gene_91986	Unknown	4177600	5683200	4312600	4396300	5045000	4881100	5102600	4561700	5328200
gene_396683	Unknown	253870	300510	304530	234550	345070	283390	318310	271910	347600
gene_43264	Unknown	7913600	7447000	8713100	8659400	9919900	9077700	10002000	9667200	9646400
gene_187252	Unknown	2880900	2753100	3196700	3280300	3651700	3471200	4055000	3981600	3357300
gene_389402	Unknown	40850	30596	46175	41844	50509	46585	53774	45460	56972
gene_151125	Unknown	1749300	1773100	1756800	1802300	2264400	1998800	2159900	2136800	2044700
gene_13467	Unknown	248670	287680	343880	246820	362470	281000	288990	264110	356920
gene_53737	Unknown	910060	906080	1068800	982080	1126900	1081400	1053300	992330	1195700
J7TNP0	M. morganii	1511300	1452100	1680600	579300	669520	548140	858690	819100	975860
gene_284055	Unknown	8180.4	10273	9526.7	8954.8	10997	9329.1	11455	13126	10609
gene_304545	Unknown	1688100	1739400	1851200	1889900	2167900	2032100	2242900	1993400	2285000
gene_376747	Unknown	4678200	4269400	4467600	4694700	5143200	5667800	5555400	5593600	5462900
gene_229210	Unknown	1058400	1041400	1040600	1242600	1357300	1433800	1471400	1425700	1290900
gene_71480	Unknown	3581600	3308500	4019500	3635800	4710700	3985300	4364800	3628000	4340600
gene_3951	Unknown	3859700	3614600	4077200	3515100	4467000	3908600	4212500	3780800	4665200
Q833I9	E. faecalis	870730	937150	906560	2894700	3887600	3633000	1692300	1562600	1724800
gene_182175	Unknown	9537200	9768300	10665000	9586200	12357000	10224000	10870000	10020000	11892000
gene_102314	Unknown	164320	165840	204310	202670	208050	211640	219090	203020	192680
gene_142618	Unknown	1564900	1605100	1676400	1577800	1903100	1648400	1881800	1615300	1825000
gene_377080	Unknown	2943100	3121500	3371600	2789900	3763500	2953800	3254600	2823900	3529000
gene_319073	Unknown	5193100	5341700	5440100	4858700	6633800	5635100	6195300	5531800	6452000
gene_323838	Unknown	1793200	1565600	1853800	1274000	2093300	1679300	1591800	1335600	2031200
gene_250240	Unknown	2755300	2857400	3159800	3004300	3478200	3105100	3361800	3079900	3541600
gene_124280	Unknown	558790	599340	633790	551880	759440	652760	710270	599620	752960
gene_164823	Unknown	1883000	1780600	2213500	1941400	2294900	2048400	2164900	2011000	2359500
gene_37900	Unknown	769750	723990	838170	852870	938310	755070	882100	736680	921860
gene_15622	Unknown	737980	744150	858820	837560	1005100	866490	1032900	897910	1021000
gene_323653	Unknown	2407900	2277200	2584100	2504200	3041400	2771200	2992500	2784800	3007400
gene_72650	Unknown	1363400	1235300	1384800	1423700	1709800	1581300	1653300	1666500	1577900
gene_227751	Unknown	252470	255640	267930	296920	309550	300820	308840	291180	314160
gene_191002	Unknown	1758400	1952700	1698200	1900900	1758500	2140500	2237000	2091600	2395900
gene_367231	Unknown	580380	569900	607130	675030	701630	627040	776350	684970	668440
gene_36796	Unknown	352250	426210	376030	331510	456560	360430	399230	390990	446290
gene_173465	Unknown	10049000	8493300	10513000	8461000	11491000	9361400	10390000	8653500	10769000
gene_234383	Unknown	7420600	6799800	7751300	7148400	8298600	7445600	7900300	7665600	7773000
gene_449816	Unknown	820160	913740	878310	858450	1016300	969030	1101000	909070	959300
gene_151644	Unknown	483360	492130	549730	595950	620610	618230	663720	592240	636430
gene_278501	Unknown	221600	172840	258200	301430	249670	238480	317820	301850	288160
gene_84571	Unknown	130720	204460	139510	183190	158250	168370	215090	196170	187870
gene_316592	Unknown	8620300	8617800	9444500	8872600	10634000	8804800	9933700	9479900	10839000
gene_72637	Unknown	1235700	1232900	1416000	1341600	1534000	1405800	1470600	1319200	1555100
gene_345161	Unknown	189600	220280	217830	178470	265920	193120	190360	214720	304910
gene_258378	Unknown	2198900	2170800	2318400	2286500	2811300	2620300	2778200	2459400	2781900
gene_67065	Unknown	262040	236050	261680	262140	312710	258270	289600	288040	291670
gene_80356	Unknown	9032200	8643400	9520200	8531200	11183000	9399000	10352000	9267200	11300000
gene_439002	Unknown	401650	405880	440040	465920	498860	442780	554550	500420	533700
gene_60685	Unknown	34969	39542	34934	38763	44080	47986	54282	44819	46564
gene_35049	Unknown	622590	620060	715010	737060	886630	772540	956230	793070	927010
gene_58755	Unknown	2644600	2550500	2987200	2686000	3091500	2952400	3072200	2708000	3364500
gene_12979	Unknown	27685	28915	32660	31577	44073	40389	36853	32899	38619
gene_91578	Unknown	46552	41106	47044	104920	69047	81678	103800	108140	78997
gene_390409	Unknown	2673600	2372900	2646500	2236900	3301400	2713200	2956500	2704900	3188000
gene_166394	Unknown	468420	392230	460170	527120	596880	484890	622010	530550	558610
gene_175586	Unknown	42678	39676	37154	54297	52589	49596	63413	36178	78012
gene_254383	Unknown	4387.6	6924.2	7890.5	8920.9	7915.3	5254.8	12138	7073.8	4573.8
gene_373258	Unknown	3084900	3164400	3136800	3541900	3716700	3480900	3896500	3660400	3713400
gene_302365	Unknown	686210	647310	746050	692480	895900	697600	743590	646780	800250
gene_92931	Unknown	3096200	2987700	3422700	3191400	3913500	3361800	3561900	3346600	4044900
gene_179060	Unknown	39280	37425	35511	64316	51761	43669	61560	71707	53628
gene_111737	Unknown	4251500	4286600	4566100	4252800	5389900	4577900	5004600	4548300	5652500
gene_164817	Unknown	2204100	2060700	2729900	2620700	3327100	2436900	2636000	2736000	2925400
C4IIK9	C. butyricum	3711600	3620900	3772500	5518400	6298700	5897800	4471400	4179900	4015200
gene_390230	Unknown	183520	210240	235100	250770	253850	253380	284160	266680	260700
gene_283794	Unknown	8121600	7825400	8657500	7892400	9741500	8214000	9263400	8328800	9347500
gene_442357	Unknown	2634500	3136000	2942400	3061900	3578200	3262500	3441400	3144300	3584000
gene_248935	Unknown	45678	44356	45363	45375	60857	51588	51193	63428	54732
gene_120227	Unknown	12591000	11727000	14208000	13323000	14734000	13699000	14757000	14264000	14481000
gene_252287	Unknown	623500	619650	694970	712880	786200	628180	748870	645270	786550
gene_263433	Unknown	112210	106120	105480	118340	113840	146430	148250	146650	120660
gene_130944	Unknown	1182500	1348000	1240600	1155800	1520800	1456700	1451000	1380400	1346100
Q9I3C5	P. aeruginosa	464630	467740	552980	938960	1106900	1024900	2229500	1941400	2268200
gene_237823	Unknown	478870	407710	527640	630460	627520	703540	687260	665370	628390
gene_124989	Unknown	887260	822550	990490	899620	1164900	1003300	1077500	1037800	1282100
gene_15035	Unknown	2046300	1959500	2153000	1763700	2063900	1780100	1815400	1707800	1997800
gene_18534	Unknown	28985	35402	25327	44030	41140	43948	46710	44848	36714
gene_168845	Unknown	2925100	2797700	3223900	2889600	3675600	2987500	3424500	2873500	3618100
gene_456465	Unknown	3227900	3236400	3585800	3352900	4259400	3829000	3983900	3643800	4047000
gene_68837	Unknown	2563000	2892300	2782100	2990400	3376800	3277000	3564400	3365100	3181300
gene_438681	Unknown	2227400	2351500	2625100	2605100	3067900	2633000	2903900	2666000	3137200
gene_177556	Unknown	1725700	1711300	1967200	1750700	2186600	1931900	1980600	1892900	2094500
gene_272559	Unknown	3238000	3486300	3487800	3470000	3909700	3811000	3989900	3649400	4000200
gene_225451	Unknown	1395100	1390900	1296000	1554700	1359700	1507600	1706500	1981000	1548100
gene_382026	Unknown	3103700	2996600	3328600	2911000	3635400	3305000	3979500	3441900	4016900
J7SJP5	M. morganii	3199700	3068200	3524700	1226200	1478100	1362000	2057900	1844400	1874000
gene_199396	Unknown	2377600	2127600	2159700	2345100	2671000	2283100	2835900	2596700	2698200
gene_250373	Unknown	665780	661700	753480	733990	876900	861280	935020	813640	841360
gene_237797	Unknown	376640	390320	434900	320640	484540	411610	390890	363470	482460
gene_20442	Unknown	394720	382730	413770	381130	483600	423460	481780	459590	469880
gene_9874	Unknown	2100000	2189100	2363900	2232300	2679800	2462200	2695000	2816700	2869600
J7TQL8	M. morganii	1593700	1584900	1773200	573080	692630	586930	964090	941690	972690
gene_108899	Unknown	79596	92754	103770	88959	121910	107780	116650	93638	125440
gene_99588	Unknown	1475700	1448200	1526300	1516300	1898900	1633000	1639500	1511600	1757900
gene_126070	Unknown	197730	243660	229240	231940	255880	192030	244370	262080	286990
gene_452854	Unknown	85384	83159	99863	113860	132910	111010	121950	126690	131450
gene_73924	Unknown	10966000	12058000	12050000	11497000	14321000	11574000	13840000	11247000	14366000
gene_46796	Unknown	3461900	3655500	3858100	3519500	4125700	3610900	3864400	3514100	4569400
gene_377885	Unknown	7831800	7165100	8749300	7165700	9124700	7586700	8724100	7609100	9729400
gene_60236	Unknown	1256800	1122800	1279900	1184100	1444100	1295400	1531900	1276700	1391300
gene_22685	Unknown	3881100	3560600	4183300	3554800	4274200	3511200	4000800	3471000	4452500
gene_78940	Unknown	345350	405260	357480	339400	420390	355450	384840	306660	493870
gene_36110	Unknown	708980	685740	742480	920750	909520	940260	1088900	1006900	1013300
gene_68781	Unknown	1289700	1182900	1368900	1230900	1449900	1382100	1534200	1384400	1447900
gene_208681	Unknown	10614000	10513000	11643000	10361000	13595000	11151000	12711000	10845000	13165000
gene_161102	Unknown	205000	113980	155930	125650	140400	123620	172240	165580	225740
gene_245989	Unknown	25645	25001	28960	24826	31472	26748	28234	21381	35665
gene_382207	Unknown	3895700	3801000	4199400	4038500	5085900	4245300	4575800	4073100	4823800
gene_345706	Unknown	9182500	8549500	8960200	9677500	10383000	9787400	11249000	9882800	10388000
gene_237344	Unknown	1046600	1013700	1191400	1257900	1437500	1260600	1407100	1323400	1381800
gene_375633	Unknown	64621	66838	71547	79678	90894	73266	73102	69066	90757
gene_20300	Unknown	682980	642980	701820	611380	788330	673770	819160	876830	874200
gene_204826	Unknown	1007900	1015700	1105800	1153100	1359600	1159800	1233900	1228500	1279800
gene_372822	Unknown	1837100	1568900	1835400	2177200	2407300	2404200	2358000	2163300	2307500
gene_47729	Unknown	2709100	2661300	2862300	2559900	3359600	2714100	3065100	2691900	3649000
gene_35052	Unknown	4828200	4580000	4940600	4363300	5449400	4609500	4845300	4532600	5794100
gene_328273	Unknown	2293100	2269400	2553500	2745100	2673700	2597800	2853500	2489300	2897400
gene_169330	Unknown	2596200	2472000	2770700	2605000	3300800	2788800	3210000	2614300	3193300
gene_400789	Unknown	1647100	1530400	1809200	1415200	1860900	1431000	1525300	1397100	1838300
gene_381991	Unknown	1443300	1277300	1642600	1476900	1827100	1655300	1866700	1755100	1839700
gene_88475	Unknown	331930	333410	360670	333110	444090	385450	380210	386640	417900
gene_379924	Unknown	4211500	3814300	4361800	4621700	5011000	4896000	4630100	4638200	4808400
gene_45535	Unknown	3435700	3564900	3736200	3734300	4522600	4213400	4436300	3977600	4166600
gene_343539	Unknown	1084200	1112900	1207600	1242500	1382200	1320600	1227400	1479800	1329500
gene_93073	Unknown	824910	759160	828120	858510	1033400	910720	947690	873550	1038100
gene_281450	Unknown	112110	88006	104370	113240	148560	119480	112970	161300	119040
gene_227951	Unknown	5631400	5557000	5951300	5764400	7208100	6217800	7055200	5902600	7032800
gene_70123	Unknown	19573000	18732000	21050000	19773000	23450000	21078000	22501000	20579000	22827000
gene_383739	Unknown	32392	31999	33402	45073	46649	39825	48574	36099	41511
gene_108436	Unknown	2359500	2292100	2417900	2188600	2868000	2493000	2950200	2373200	2824400
gene_43819	Unknown	2134400	2026200	2277500	2234500	2529400	2393500	2387500	2278300	2326400
gene_315433	Unknown	6629600	6267700	7374600	6447300	7996800	7136000	7575900	7196100	8100000
gene_221501	Unknown	114160	128080	116990	173870	118530	143690	138360	127270	154980
gene_377347	Unknown	124410	102060	121350	154670	130350	168630	114410	134560	148270
gene_71432	Unknown	134470	123310	115630	119790	223090	187110	174500	131950	166180
gene_465079	Unknown	1428700	1427300	1579400	1622900	1960000	1795700	1911600	1731100	1855600
gene_30501	Unknown	2215400	2236100	2349900	2304700	2891500	2665100	2805500	2436300	2697800
gene_365125	Unknown	791690	738430	669930	785070	811310	710040	869660	800830	779900
gene_71785	Unknown	1254100	1062800	1210400	1319600	1452200	1182400	1194700	1035700	1533700
gene_372814	Unknown	7233900	7050900	7324000	7049800	9082500	7755800	8552900	7836000	8719600
gene_228222	Unknown	1655100	1650000	1759500	1583700	2091400	1759100	1998400	1659500	2253400
gene_359446	Unknown	1013100	1033400	1144200	1129000	1239600	1264400	1274800	1126600	1255900
gene_378718	Unknown	670230	651860	750470	625410	855870	652230	758360	676570	869870
gene_46078	Unknown	1259100	1215400	1307800	1214400	1489600	1458300	1487800	1349000	1628600
gene_323860	Unknown	4427100	4482700	4646100	4455600	5477700	5544300	6045800	5558700	5859200
gene_95654	Unknown	671390	655060	681160	552520	811030	612580	701790	622340	896630
gene_312206	Unknown	4516400	4367700	4676500	4523700	5276900	4811800	5428400	4862600	5273500
gene_14152	Unknown	3266700	3191500	3419500	3214000	4026400	3831400	3874200	3399000	3901700
gene_22599	Unknown	1116900	1160100	1249600	1078800	1362100	1255100	1297400	1129600	1325000
gene_231155	Unknown	1776000	1597500	1742900	1717800	2109100	1953300	2151600	2078300	2018900
gene_100626	Unknown	132640	108120	145950	107910	155060	128530	130600	117230	147750
gene_377962	Unknown	3412200	3696300	3844100	3700900	4384300	3902400	4249000	4040400	4591100
gene_31778	Unknown	126240	113460	117780	115580	143960	152470	144730	131620	177740
C4IEM7	C. butyricum	5205700	5387900	5736700	12483000	14750000	13231000	3869700	3324500	3358000
gene_258389	Unknown	3173600	3097300	3474300	3017800	3929000	3605300	3919800	3469400	4059400
gene_212318	Unknown	566950	690450	652660	721460	704460	709130	808000	761850	739310
gene_177468	Unknown	649110	567020	659470	622860	844690	785120	694200	608300	788180
gene_40550	Unknown	1316200	1266800	1518500	1233400	1573700	1259500	1353100	1167900	1573100
gene_118710	Unknown	1057800	1048300	1198100	1104400	1404700	1195000	1316400	1259000	1427300
gene_240887	Unknown	388040	374900	468030	394500	496930	400220	400820	407810	588710
gene_37899	Unknown	6071500	5911800	5791000	5993100	6620300	6878600	7236800	7028400	6749300
[truncated: 12,025 more rows]

## Sheet: MaxQuant protein
protein	organism	TMT10-126	TMT10-127N	TMT10-127C	TMT10-128N	TMT10-128C	TMT10-129N	TMT10-129C	TMT10-130N	TMT10-130C
A0A094XD57;gene_354154	E. asburiae;Unknown	808320	864870	1006800	466620	569680	500880	268190	287300	277590
gene_354141;A0A094XDV2	Unknown;E. asburiae	813130	720310	871760	363240	445670	373970	210230	199720	252890
A0A094XLR4;gene_111451	E. asburiae;Unknown	263480	228080	311610	131480	138520	104380	129690	116820	94882
A0A094XQR6;gene_441976	E. asburiae;Unknown	86043	86878	102150	75161	77404	86411	70769	60531	71696
A0A094XYF7;gene_251903;J7SKW6	E. asburiae;Unknown;M. morganii	84616	95387	94638	53839	62990	51448	58247	49411	66666
J7UAZ4;gene_158194;A0A094YK11	M. morganii;Unknown;E. asburiae	2065900	2108800	2300700	807720	899520	597140	899930	714690	1087800
J7TPD2;gene_261982;A0A094Z7M3;Q9HXI9	M. morganii;Unknown;E. asburiae;P. aeruginosa	602140	585960	696480	224760	292770	258410	343440	359950	422790
J7TFF3;gene_303833;A0A095A9A1	M. morganii;Unknown;E. asburiae	251020	219680	266670	93151	115910	104560	96064	112140	122600
A0A0A5MDS5	E. asburiae	2985500	2917000	3106000	1303500	1423000	1342600	804330	697100	777480
A0A0A5MDW2;gene_96863;gene_194049;gene_88709;gene_466735;gene_104979	E. asburiae;Unknown;Unknown;Unknown;Unknown;Unknown	293160	277640	306540	201140	267090	163100	172100	151030	181920
A0A0A5MES0	E. asburiae	524190	534840	594710	294590	302730	256740	207590	137080	177580
gene_215927;A0A0A5MGG5	Unknown;E. asburiae	2346300	2454000	2721800	1099900	1363500	1212900	716330	612720	597840
gene_342825;A0A0A5PA30	Unknown;E. asburiae	212890	203060	231420	118800	128730	133210	65907	74329	54624
gene_424;A0A0A5PBA9	Unknown;E. asburiae	95031	73373	102970	52286	47072	61480	35274	31513	27442
A0A0A5PEK8;gene_47742	E. asburiae;Unknown	1007300	942770	963660	526410	637340	520630	459010	438430	379870
A0A0A6HDF7	E. asburiae	211860	187930	209590	129790	160090	168850	102720	116750	143160
A0A0D9GVU3	E. asburiae	470930	365300	510770	244920	310720	249420	182850	175070	149830
A0A0D9GYE1	E. asburiae	1632700	1604200	1591300	838450	969150	814240	523660	454000	563580
A0A0D9H2Z7;gene_171902	E. asburiae;Unknown	3861500	3675700	3868500	1733100	2086900	1796100	1248700	1203500	1323300
A0A0D9H4R5;gene_47740;gene_463662	E. asburiae;Unknown;Unknown	790170	615130	730170	438430	496740	428300	312230	273550	320420
A0A0D9H753	E. asburiae	2192600	2162800	2302600	1119100	1535700	1255800	886030	727380	956270
A0A0D9HF57	E. asburiae	2381400	2436800	2593400	1265100	1459300	1082900	714730	636540	706010
gene_69345;A0A0D9HL65	Unknown;E. asburiae	78438	67356	77460	54371	58194	55585	32132	26433	32843
A0A0D9HLQ7;gene_288320	E. asburiae;Unknown	657240	636430	748160	350280	405630	382030	227940	206060	224380
gene_198978;A0A0D9HME1;gene_404704;gene_409906	Unknown;E. asburiae;Unknown;Unknown	319430	320930	308340	185440	212620	187260	207210	162890	159740
gene_409750;A0A0D9HRI4	Unknown;E. asburiae	20924	17823	19192	15053	13547	10469	7186.9	8287.9	11957
A0A0D9ITU1;gene_181099	E. asburiae;Unknown	139480	138270	153850	91750	118030	98584	80221	92662	69412
A0A0D9IYQ6	E. asburiae	170060	171000	187000	161840	142880	131400	111320	108740	74595
A0A0D9IZC1;M1SR83;gene_444119;gene_224738;gene_352209	E. asburiae;M. morganii;Unknown;Unknown;Unknown	894450	841020	991590	395430	437010	312490	439050	411860	521580
A0A0D9J011;gene_464776	E. asburiae;Unknown	203350	172740	208800	107790	127510	105500	59523	67548	54055
A0A0D9J494;gene_407381;gene_231841	E. asburiae;Unknown;Unknown	631350	580400	715500	361050	422480	420070	229370	241150	254110
gene_84423;A0A0D9J4X9;gene_65863	Unknown;E. asburiae;Unknown	418590	406130	436500	338790	449250	387670	391470	370720	376480
A0A0D9J7V7	E. asburiae	308980	314210	339020	179430	185730	163910	103770	94723	104670
M1SYX6;gene_135542;A0A0D9JC92	M. morganii;Unknown;E. asburiae	124310	112350	132010	32759	50294	39198	46169	43993	54138
A0A0D9JDY8	E. asburiae	77973	85716	92285	56979	52726	54156	38355	29602	35321
gene_206852;A0A0D9JEI3;M1S4P3;gene_42582	Unknown;E. asburiae;M. morganii;Unknown	1446500	1364700	1612900	799760	979630	833470	923720	832370	846840
A0A0D9JID3;gene_206855	E. asburiae;Unknown	379660	317490	372080	216400	239990	189190	147520	125470	137630
gene_354150;A0A0F0QMD7	Unknown;E. asburiae	199660	221440	232600	149320	156380	174400	91910	85190	140320
A0A0F0QMW6;gene_354144	E. asburiae;Unknown	1707800	1764000	1979300	1096300	1078500	1012800	758060	794490	712020
A0A0F0QRL4;gene_354143;gene_321740	E. asburiae;Unknown;Unknown	1133700	987190	1217700	666100	675390	660770	450430	400830	398500
A0A0F0QYN2;gene_215928	E. asburiae;Unknown	676240	612490	659760	477690	556260	449640	715200	611220	597520
A0A0F0R1Q6;gene_158192	E. asburiae;Unknown	1032900	1007600	1146100	726850	843070	711850	589070	587070	759000
A0A0F0R8R8;gene_359888	E. asburiae;Unknown	3250800	3111900	3622900	1466700	2013600	1488000	1090800	841610	1156500
A0A0F0REA0	E. asburiae	66428	76782	70227	37591	52555	40645	33349	30834	42618
gene_100538;A0A0F0RQF9	Unknown;E. asburiae	160240	183670	180650	93232	110240	92014	54277	57130	58116
J7U2E6;A0A0F0RU71	M. morganii;E. asburiae	963110	940420	989600	326600	444980	312370	419250	324280	472480
A0A0F0RVA0;gene_354160;M1SQB5	E. asburiae;Unknown;M. morganii	13803000	13615000	15491000	14256000	15371000	15978000	13966000	13573000	17029000
A0A0F0URI6;gene_298095	E. asburiae;Unknown	4953100	4663500	5204700	2356600	2885000	2319900	2559500	2498600	2672900
gene_298084;A0A0F0US57	Unknown;E. asburiae	30140	25486	27563	21991	31705	23006	13935	12996	15815
A0A0F0V2P0	E. asburiae	897040	947900	1017700	481070	603240	473020	267120	327780	316760
A0A0F0XJX5;gene_407384	E. asburiae;Unknown	4329100	4361400	5024700	3764400	3167200	3296000	3269300	3288600	2708500
gene_240522;A0A0F0XXE7	Unknown;E. asburiae	550500	512700	565710	343040	350070	404040	235510	231340	211020
gene_354156;A0A0F1CXM8	Unknown;E. asburiae	5654300	5188700	5600300	4374100	4907700	4422500	5388100	5062800	4996000
A0A0F1D189;gene_294675;gene_62089	E. asburiae;Unknown;Unknown	2072900	2011500	2360400	1114700	1405200	1133300	746670	719560	700910
gene_354161;A0A0F1D1U8	Unknown;E. asburiae	5478700	5401100	5782800	2493200	2680800	2355600	2759000	2653400	2629700
A0A0F1D4P8;gene_14533;Q51472	E. asburiae;Unknown;P. aeruginosa	5715.9	9009.4	7340.3	6526	6441	4186.6	6347	6514.5	8996.8
J7SL57;gene_336304;A0A0F1D630	M. morganii;Unknown;E. asburiae	262640	258690	267750	189780	300210	209560	268410	193250	300290
A0A0F1D6Q5	E. asburiae	3318500	3048200	3305700	2094700	2672600	2040200	2050000	2088900	1994000
A0A0F1D971	E. asburiae	55919	93895	80465	46084	44442	35065	36111	29414	28512
gene_93466;A0A0F1DCG2	Unknown;E. asburiae	72702	94460	98533	58900	68496	59593	57794	56365	55600
A0A0F1DG28	E. asburiae	156960	193850	177290	96578	98490	112020	46487	56830	39141
A0A0F1DGL4	E. asburiae	3592800	3679300	3891200	3218400	3831700	3118000	3568100	2816800	3483100
gene_419103;gene_195193;A0A0F1DH12	Unknown;Unknown;E. asburiae	257970	236250	209900	342500	312990	370400	333620	288070	285520
A0A0F1DHV3;gene_367889;J7SKP1	E. asburiae;Unknown;M. morganii	249190	232360	255320	137970	147400	144290	152510	115760	174300
A0A0F1DI83	E. asburiae	1060800	1051000	1159100	639130	721460	558160	402430	388180	406990
A0A0F1DJ75	E. asburiae	7520.2	10205	7105.1	7270.5	6923.6	9085.8	6748.2	35970	6591.9
A0A0F1DK84;gene_367887	E. asburiae;Unknown	3755800	3855000	4222300	2076200	2433400	2069400	1465700	1250000	1395400
J7SL36;A0A0F1DMS0	M. morganii;E. asburiae	366270	375890	393690	199350	196060	186570	233160	206540	216570
A0A0F1DNF6;gene_206848	E. asburiae;Unknown	1559000	1521100	1667100	845330	1032900	922260	671840	615210	649650
A0A0F1DNG1	E. asburiae	1490900	1446200	1686400	1137400	1221000	1133700	1157900	1069800	1170400
A0A0F1EJQ7;gene_37840	E. asburiae;Unknown	502060	471160	579770	527690	629310	484380	545960	558190	632710
A0A0F1EWW5;gene_100575;J7TPN8	E. asburiae;Unknown;M. morganii	1029200	871310	1172100	421550	448290	356010	421760	392620	584120
A0A0F1J248;gene_88337	E. asburiae;Unknown	1453800	1420400	1372800	698170	818940	779460	542650	391650	539890
gene_171942;A0A0F1K1Z0	Unknown;E. asburiae	3186500	3099500	3606400	1822900	2084700	1914300	1259800	1112600	1197600
J7TFZ3;gene_464773;A0A0F1K2I3	M. morganii;Unknown;E. asburiae	46564	42988	45273	25972	40168	29871	30825	31102	37096
gene_354142;A0A0F1R6B4	Unknown;E. asburiae	1168000	1153600	1297800	526070	771120	598140	414180	324160	417950
A0A0F1R6C4	E. asburiae	2638500	2411700	2565900	1500300	1590900	1413200	772540	717040	678390
A0A0F1R842	E. asburiae	2981600	2991900	3186300	1380100	1853700	1535400	966510	802770	813170
A0A0F1R9B4;gene_354140;J7TVJ1	E. asburiae;Unknown;M. morganii	5302300	5321800	5361000	3283100	3993600	3264800	4139700	3589100	3717300
A0A0F1R9B9	E. asburiae	127690	124070	133350	66634	81141	70338	49213	46485	41909
A0A0F1RBF2;gene_407380	E. asburiae;Unknown	754740	753210	843970	530980	584470	527540	376750	342580	387850
A0A0F1RBG7;gene_407367	E. asburiae;Unknown	3996200	3569400	4487200	1890300	2417900	1918600	1301100	1063900	1231800
A0A0F1RER0;gene_441973	E. asburiae;Unknown	2641300	2519200	2711700	1373000	1511900	1309900	1336600	1326000	1450300
A0A0F1RIX8	E. asburiae	965720	918180	1013100	458320	610290	445650	285800	234960	270320
A0A0F1RKE9	E. asburiae	47211	46508	48389	22520	28280	26816	15347	18304	16593
A0A0F1RKG0;gene_355093;Q9ZFE4	E. asburiae;Unknown;P. aeruginosa	369940	420260	382520	260140	265920	233140	233490	203150	142360
A0A0F1RLV8;gene_413724;gene_289248;J7U4M5	E. asburiae;Unknown;Unknown;M. morganii	165040	148750	174900	132070	123620	125710	122270	119100	114500
A0A0F1RNN3	E. asburiae	86074	82911	89555	48841	62604	62252	38613	38175	41446
A0A0F1RQE5	E. asburiae	7179.6	11672	13500	7877.3	8465.5	4189.2	6893.9	6255.7	4665.6
A0A0F1RSJ1	E. asburiae	2582400	2438800	2810900	2200800	2745200	2250600	2462700	2062400	2300700
A0A0F1RUT1	E. asburiae	845470	973640	1000100	573100	513400	480710	337330	378090	238540
A0A0F1RVM4	E. asburiae	102870	100960	121290	168170	140810	137870	173320	167440	137300
A0A0F1RVV1	E. asburiae	139880	145750	154450	96600	97593	80529	60581	59213	47556
A0A0F1RW18;gene_69750	E. asburiae;Unknown	180770	187900	205470	100790	117630	101180	56095	60735	63023
A0A0F1RYR4	E. asburiae	9993800	10028000	10968000	5842800	6057600	5339300	3493500	3650000	3257200
Q9I5V8;M1SZJ8;gene_79478;A0A0F1WSY3	P. aeruginosa;M. morganii;Unknown;E. asburiae	2615200	2735400	2896600	1642300	1938500	1676600	1972100	1493100	2199400
gene_171903;A0A0F1WXR3	Unknown;E. asburiae	1922700	2083300	2183400	1181500	1149800	1075700	1052300	945430	1039500
A0A0F1WZI9	E. asburiae	93593	133470	136120	84178	75767	72666	54505	76782	58960
A0A0F1XDW7	E. asburiae	108560	110710	122660	62325	81692	72348	47732	36420	36663
A0A0F1XSK9	E. asburiae	5585600	5386700	6093400	2430100	2859600	2341600	2126100	1928000	2316500
A0A0F1YNE9;gene_354137	E. asburiae;Unknown	1694500	1541600	1763900	911590	1072600	981280	498080	500760	514040
A0A0F3WVF7;gene_407383	E. asburiae;Unknown	360980	315380	327220	180890	259880	186900	117960	138430	126440
A0A0F3WWX9	E. asburiae	366720	357090	415460	197600	225630	176090	135660	121270	114080
A0A0F3WZ40;J7SJJ9;gene_407382	E. asburiae;M. morganii;Unknown	11768000	10712000	12834000	4331100	5122000	4302300	5028400	4380500	4694100
A0A0F3XR25;gene_247884;gene_380159	E. asburiae;Unknown;Unknown	5171000	4853500	5614000	2725300	3352900	2548100	1702800	1468400	1819000
gene_409747;A0A0F3XS98;gene_37609;gene_135102;gene_59489;Q5FIN8;gene_432629;gene_19525	Unknown;E. asburiae;Unknown;Unknown;Unknown;L. acidophilus;Unknown;Unknown	35067	30935	40564	23644	28275	22263	22536	15791	20870
A0A0F3ZD93	E. asburiae	38323	29445	35981	15012	31472	13818	17055	13276
A0A0F3ZLI6;gene_449065	E. asburiae;Unknown	416570	390500	460140	245000	293600	247040	203040	186600	212470
A0A0F3ZLM5;gene_56877	E. asburiae;Unknown	308910	317160	328030	186380	232900	231790	200610	199840	153790
A0A0F3ZM43	E. asburiae	168830	182040	193000	134270	167610	139990	123050	114270	104540
A0A0F3ZR15;gene_206851	E. asburiae;Unknown	6900800	6520800	7709300	3078400	3650900	2907000	3240500	2846200	3282100
A0A0F3ZRS7;gene_93468	E. asburiae;Unknown	1494100	1470800	1581200	840840	995990	888750	708830	638600	661660
J7U2V5;A0A0F3ZS19	M. morganii;E. asburiae	400660	388540	438320	235280	216770	282150	284150	256870	348440
A0A0G3PNQ7	E. asburiae	357860	364620	399730	175250	279870	206460	110150	91627	130970
A0A0H0ADR5;gene_367876	E. asburiae;Unknown	128730	126390	112230	97222	95159	101250	76494	65947	78390
A0A0H0AEC0	E. asburiae	61689	61153	60872	35946	39960	41795	28843	22776	26723
A0A0H0ANI9;gene_420554	E. asburiae;Unknown	1966900	1821200	2093500	1357900	1834800	1436200	1652500	1563100	1837100
A0A0H0AQY8;gene_7142	E. asburiae;Unknown	17186000	15888000	17768000	8419500	9425400	7987100	4739900	4285500	4550800
gene_422414;gene_355400;A0A0H0ARN6	Unknown;Unknown;E. asburiae	264450	259880	304420	252750	338680	300220	336750	305680	334560
gene_181174;A0A0H0BDY1	Unknown;E. asburiae	594920	562630	600020	551840	590610	535400	524420	551280	506570
A0A0H0BG51;gene_338380	E. asburiae;Unknown	165470	190180	215310	117380	145360	124960	91158	89281	68922
A0A0J0FX43	E. asburiae	719170	680010	745270	408520	450210	413840	266500	264030	313740
gene_407385;A0A0J0L4L1;gene_409633;gene_448094;gene_368019;gene_290669	Unknown;E. asburiae;Unknown;Unknown;Unknown;Unknown	1379800	1340900	1357300	785660	885050	732280	516440	460130	511800
A0A0J0L6G9	E. asburiae	677430	605670	634150	399720	418920	387340	263030	240090	370050
Q9HVL7;gene_171943;A0A0J0L7B0	P. aeruginosa;Unknown;E. asburiae	669830	617510	683590	386690	566170	451980	649830	605250	728000
gene_354139;A0A0M1FUD3	Unknown;E. asburiae	776760	864240	797750	413840	476100	372940	239530	264010	281340
A0A0M1G205	E. asburiae	275580	280470	403740	145210	143300	139890	82108	92560	84285
A0A0M1G680	E. asburiae	1033400	956960	1128700	523050	689920	484330	336480	303240	305780
gene_90526;A0A0M1GDE6	Unknown;E. asburiae	187930	173440	194580	126860	133220	122860	107330	91442	98487
A0A126PUJ8;gene_388500;gene_304677	E. asburiae;Unknown;Unknown	224570	220850	245780	112010	132180	126240	42103	63683	52619
gene_96136;A0A126PUU0	Unknown;E. asburiae	414920	391460	468280	290790	368740	297090	308140	225180	289930
A0A143HRK1	E. asburiae	105760	102300	124910	53692	53425	50383	35410	19365	32232
A0A143HVV8	E. asburiae	204830	181180	241690	140990	162670	122290	117610	97927	127550
A0A143HW10	E. asburiae	19945000	19627000	21837000	10136000	12464000	10011000	8116600	7108900	8115500
J7U2K4;gene_378394;A0A143HX66	M. morganii;Unknown;E. asburiae	2896600	2787700	2969800	1698700	1779700	1677100	1264900	1133600	1030900
gene_32226;A0A143HY51	Unknown;E. asburiae	102400	97414	95830	69443	61260	71473	46249	54393	43429
A0A1A0EM04	E. asburiae	60376	49802	58907	50411	58766	51100	45097	52183	41100
A0A1B0GX38	E. asburiae	3208200	3023600	3401900	1657100	1933100	1692800	1146900	1108300	1106000
A0A1D3AIB1;gene_90525	E. asburiae;Unknown	6240100	5914400	6757500	3266400	3987900	3251100	2311000	2077600	2462700
A0A1D3ALQ8	E. asburiae	32847	39686	40321	31258	32090	27974	18813	18683	24956
A0A1D3BB28;gene_298094	E. asburiae;Unknown	3230200	3139000	3685600	2231700	2910900	2485100	2340100	1855400	2183600
A0A1D3BR76;gene_464775	E. asburiae;Unknown	767930	791420	815870	336880	385340	287070	354210	315640	362120
A0A1D3C4U1	E. asburiae	49974	51443	52230	52815	55839	48061	59304	39372	55535
gene_100547;A0A222LQY0	Unknown;E. asburiae	92534	81140	100510	68711	57289	54432	41173	39237	48966
A0A263VIX5	E. asburiae	77304	83023	83618	38541	52148	44684	33170	24900	23581
A0A263VJM4	E. asburiae	1383600	1254800	1504700	683610	838390	712560	480330	436260	569760
A0A263VK24	E. asburiae	18935	25625	13502	13722	10883	18225		10260	5702.5
A0A263VKP4	E. asburiae	168230	148660	177090	86101	93028	60530	45602	35972	50113
A0A263VKY7	E. asburiae	92838	85147	102360	74933	110480	95146	116320	80862	91228
A0A263VL43	E. asburiae	610810	529680	580050	412930	573460	509430	476420	424180	598950
gene_283561;A0A263VLR1	Unknown;E. asburiae	39038	37677	46575	22279	23051	19383	11499	8724.2	16935
A0A263VLT9	E. asburiae	332020	311360	343560	178150	234440	176820	145710	140470	145940
A0A263VNI9	E. asburiae	18066000	16658000	17706000	10820000	12614000	9320100	10230000	8695300	11210000
A0A263VNJ6;gene_198991;gene_87408;gene_88534;gene_5905;C4ILM3;gene_108240;gene_91635	E. asburiae;Unknown;Unknown;Unknown;Unknown;C. butyricum;Unknown;Unknown	27733	36767	33203	37129	35694	34494	37774	44085	28621
A0A263VNK5;gene_199002	E. asburiae;Unknown	157540	148820	170050	91236	93452	88570	52187	51969	46298
A0A263VNQ4	E. asburiae	263670	261720	283910	180190	221100	206480	188470	164980	181820
gene_409752;A0A263VNR6;gene_82297;gene_64711;A0A263VUZ9;Q9I5Y8;gene_296939	Unknown;E. asburiae;Unknown;Unknown;E. asburiae;P. aeruginosa;Unknown	1286100	1547500	1659100	1251100	1843700	1351600	1591300	1339000	1417300
A0A263VP17;gene_70469	E. asburiae;Unknown	450660	454230	551380	241420	338270	280120	265240	233180	285360
A0A263VP41	E. asburiae	34972000	33314000	37831000	14960000	18332000	14473000	13270000	11725000	13546000
gene_90528;A0A263VP49	Unknown;E. asburiae	22675	20210	23128	10687	15527	11471	6677.4	5257.2	6595.3
A0A263VP50	E. asburiae	102580	99004	103610	56294	58487	51863	37088	33554	32294
A0A263VP70	E. asburiae	9735.2	18147	24425	15907	9604.4	15332	10531	11319	7868.8
A0A263VPI7;gene_328861	E. asburiae;Unknown	163710	144200	165610	118760	131030	121450	93377	95085	107160
A0A263VQ43;gene_319746;gene_186108	E. asburiae;Unknown;Unknown	6329100	5980500	6988400	3369800	3514700	3162400	2678300	2411000	2463900
M1SGU7;gene_388495;A0A263VQE5	M. morganii;Unknown;E. asburiae	889520	908200	1023500	523110	504580	461240	679030	637840	660890
A0A263VQM8;gene_100541	E. asburiae;Unknown	1115900	993290	1161900	676820	756670	653040	505810	418200	502790
A0A263VQU2	E. asburiae	4645600	4737300	4951200	2761100	2615400	2781000	1623600	1901900	1271100
A0A263VQY5	E. asburiae	568250	551260	618560	221310	294310	260700	171700	150560	120270
A0A263VR67	E. asburiae	48936	58340	52966	21937	33244	29289	30055	33419	33096
A0A263VR97	E. asburiae	21884	20851	28754	12366	13740	12711	8201.3	8063.5	9643.1
A0A263VRW5	E. asburiae	80547	94589	78592	157810	95612	146310	152840	150540	97924
A0A263VS32	E. asburiae	68963	75398	79291	51340	48834	56454	31574	26856	31462
A0A263VSJ5	E. asburiae	142360	164230	158850	62431	74531	70224	55354	44164	60439
A0A263VSP4	E. asburiae	3768000	3490000	3645000	1760700	2216500	1854600	1116000	1082200	1171200
gene_304234;A0A263VT77;gene_109974	Unknown;E. asburiae;Unknown	36818	33202	34736	21973	32162	32489	31177	27125	35084
A0A263VT78	E. asburiae	481500	496480	573280	241130	252380	275870	147250	140740	193250
A0A263VT86;gene_374306;CON__Q3ZBD7	E. asburiae;Unknown;Unknown	1280500	1311200	1413300	735790	886740	810070	551020	435610	510620
gene_298541;J7U1N7;A0A263VTB4	Unknown;M. morganii;E. asburiae	260750	281690	286100	108450	160730	120850	158910	142160	107380
A0A263VTU0;gene_285369	E. asburiae;Unknown	86110	84648	108760	63727	66455	64254	43487	46383	31580
A0A263VU16	E. asburiae	161130	153050	179840	95207	112470	91260	68033	54322	82548
A0A263VUA7	E. asburiae	56535	66801	64622	40403	49716	45462	31915	33253	38946
gene_139261;gene_37837;A0A263VUC7	Unknown;Unknown;E. asburiae	254930	216620	284130	287480	272140	246070	309370	258630	276850
A0A263VUK8	E. asburiae	74084	72230	75839	35167	49150	31283	24886	21941	24330
A0A263VUS3;gene_204515;gene_422705;gene_90020;gene_173377;gene_444673;gene_136971;gene_374958;gene_250476;gene_162195;gene_211758;O50274;gene_278933;gene_382764;gene_176739	E. asburiae;Unknown;Unknown;Unknown;Unknown;Unknown;Unknown;Unknown;Unknown;Unknown;Unknown;P. aeruginosa;Unknown;Unknown;Unknown	85568	85737	94686	122650	153700	114690	97157	72365	131170
A0A263VUV2;gene_73590	E. asburiae;Unknown	1880300	1823400	1938800	1310200	1361900	1301100	1211300	1158400	1344700
A0A263VV06;gene_298086	E. asburiae;Unknown	1503100	1474900	1573000	953160	918710	836920	621440	506180	567450
A0A263VV11	E. asburiae	10135	11326	8673.5	4941	7920.3	4555.6	3870.2	4400.9	3929.1
A0A263VV22	E. asburiae	32098000	29874000	35482000	15600000	19465000	15348000	10855000	9861600	11148000
A0A263VV90	E. asburiae	19063	19106	22679	13607	19427	15407	14149	14113	16956
A0A263VV96;gene_29463	E. asburiae;Unknown	110260	112100	134010	56581	68871	60575	36147	31652	37674
gene_321323;A0A263VVF7	Unknown;E. asburiae	36913	41963	41295	26465	26248	17640	18322	13420	8724.6
A0A263VVH9;gene_447102;J7TCV6;gene_84431	E. asburiae;Unknown;M. morganii;Unknown	386240	385320	434820	247550	197620	171630	223910	201020	255280
gene_194813;A0A263VVL2	Unknown;E. asburiae	102150	68450	67418	36847	66054	44536	60419	55429	47477
A0A263VVS9	E. asburiae	37855	39010	38226	32001	33166	27675	32183	24165	23797
A0A263VW76;gene_171950;J7SL89	E. asburiae;Unknown;M. morganii	30061	30406	31940	32099	31803	38523	46068	29790	41997
A0A263VWD9	E. asburiae	81054	115460	108570	34707	67372	51048	30466	31176	48981
A0A263VWE4;gene_321327	E. asburiae;Unknown	200440	220240	214180	97578	131340	91841	65807	54385	69334
A0A263VWE8	E. asburiae	155860	150120	164450	74218	110160	88219	89792	59602	62550
A0A263VWF1;gene_94511;J7TRC3	E. asburiae;Unknown;M. morganii	34051	65025	61423	15808	18947	24006	22174		25331
A0A263VWG1;gene_322826	E. asburiae;Unknown	281310	246110	246250	144980	180540	143340	80640	86653	98526
A0A263VWX8	E. asburiae	1094100	1045100	1215600	904850	1188000	932340	1065800	933860	1117300
gene_414540;A0A263VX59	Unknown;E. asburiae	167170	174300	210510	110260	141790	118570	101450	96393	105990
A0A263VX61;gene_411275	E. asburiae;Unknown	1189800	1148100	1337000	760460	931600	750710	609920	555860	593140
gene_147927;A0A263VXA7	Unknown;E. asburiae	479930	461550	526570	387940	422250	358450	394270	352980	365050
gene_29001;A0A263VXB7	Unknown;E. asburiae	83889	65405	65120	47945	58364	45542	36463	35360	20386
gene_288321;A0A263VXQ4	Unknown;E. asburiae	271010	262220	287550	140140	189940	165560	109520	100070	134790
gene_347533;A0A263VXS0	Unknown;E. asburiae	326230	401780	388080	414680	407420	396470	397580	351640	405390
A0A263VXV4	E. asburiae	43136	46601	46960	24532	27548	26804	25881	25652	22924
A0A263VXZ2	E. asburiae	58447	60094	75464	44103	36429	43892	31573	32106	29690
A0A263VY12	E. asburiae	41335	39441	43415	37671	52928	46048	50282	46412	48022
gene_205512;gene_302898;gene_114717;gene_65163;gene_59265;gene_116624;gene_104760;gene_215934;A0A263VY32;gene_158806;gene_358261;gene_101842;gene_416118;gene_273604	Unknown;Unknown;Unknown;Unknown;Unknown;Unknown;Unknown;Unknown;E. asburiae;Unknown;Unknown;Unknown;Unknown;Unknown	101650	100900	117880	80930	109830	101030	93791	87393	119850
A0A263VY54;gene_55949	E. asburiae;Unknown	597260	559970	614170	424320	513300	378200	327680	280120	321280
A0A263VY80;gene_71299	E. asburiae;Unknown	1636900	1513000	1839500	1552000	2056000	1602600	1757200	1454900	2097100
A0A263VYF5;J7SJS9	E. asburiae;M. morganii	118880	105810	134390	70499	77313	75973	59009	52841	65291
A0A263VYK6	E. asburiae	2527600	2310400	2639400	1256300	1288200	1232200	667490	606900	687140
A0A263VYT7	E. asburiae	704660	698770	732710	377230	476310	399340	248550	227180	260350
J7UA01;A0A263VZA6	M. morganii;E. asburiae	315650	331970	364700	249720	285130	237160	267420	245580	300170
A0A263VZA9	E. asburiae	34592	45122	41140	24151	46946		56830	48185	44886
A0A376FES9;gene_199014	E. asburiae;Unknown	7016200	6943200	7876300	2958800	4065300	3078200	2136100	2005900	2338900
C4IB00;gene_204499;gene_377290;gene_165652	C. butyricum;Unknown;Unknown;Unknown	66382	61475	66044	62240	58386	59935	88806	69489	64007
C4IB66	C. butyricum	1044500	949600	1052300	1000600	1295000	1286600	1338100	1113700	1376600
C4IBE4	C. butyricum	659030	721610	827690	1547900	2183100	1705600	579320	563040	515110
C4IBL5	C. butyricum	135010	154060	159160	162860	167650	160600	186600	163550	175780
C4IBR4	C. butyricum	125550	103220	105700	243260	321690	312990	104500	84730	78013
C4IBX1	C. butyricum	3464300	3250000	3711600	8963900	9823800	9799200	3269300	2969100	2577600
C4IBX3	C. butyricum	600280	579390	717010	1386500	1749100	1568200	432200	356040	416100
C4IC75	C. butyricum	1274900	1132900	1476700	3268400	4219400	3567600	926400	864670	935600
C4IC76;C4IDX2	C. butyricum	1442000	1482400	1700400	3216700	4162800	3620000	1088800	1004300	977050
C4IC77	C. butyricum	778710	672300	931270	1733500	2141400	1858900	539850	473540	513040
C4ICB7;gene_380263;gene_410897;gene_233295;gene_296077	C. butyricum;Unknown;Unknown;Unknown;Unknown	6945300	6434300	7401300	9688600	12124000	11025000	6318000	5504100	6204500
C4ICK6	C. butyricum	31643	29315	30702	34801	37935	40886	42249	30492	31182
C4IK45;C4ICL0	C. butyricum	56668	70924	87392	153470	181270	191030	68591	74913	67312
C4ICN1	C. butyricum	98242	81440	100880	227680	314370	279930	111120	87023	73745
C4ICU9	C. butyricum	115000	96031	107570	241520	263540	224990	93316	80081	78944
C4ICV7	C. butyricum	162100	173720	181210	464350	532420	519340	147510	163310	142170
C4ICX1	C. butyricum	235520	214820	292320	373740	506260	426100	249720	240590	249950
C4ICZ5	C. butyricum	335570	342330	400500	897700	910470	932880	329840	279470	255540
C4ICZ6	C. butyricum	2249000	2247000	2656400	6333300	6717000	7056700	1880400	1776200	1473100
C4ID27	C. butyricum	72846	90481	89912	94397	81112	89351	80357	90553	89389
C4ID66;C4ID67	C. butyricum	275150	309980	226250	692480	719050	765860	227510	267040	196440
C4IDD6;gene_162652;gene_200483;gene_419525;gene_465533;gene_284470;gene_115464;gene_423292;gene_207759;gene_422317;gene_345829;gene_137481;gene_89869;gene_216963;gene_126590;gene_404895;gene_31688	C. butyricum;Unknown;Unknown;Unknown;Unknown;Unknown;Unknown;Unknown;Unknown;Unknown;Unknown;Unknown;Unknown;Unknown;Unknown;Unknown;Unknown	84757	122940	117250	195370	284180	229450	109820	86490	141010
C4IDE0;gene_181679;gene_114471	C. butyricum;Unknown;Unknown	3074400	2953800	3400300	4869800	6038800	5065000	2881000	2551800	2795900
C4IDE4	C. butyricum	86524	86427	100150	228230	291590	244700	69438	59092	60472
C4IDF1	C. butyricum	124900	115780	116930	325310	382820	315530	117510	114220	104450
C4IDF5	C. butyricum	59615	91872	69436	187220	239090	210960	76105	77345	72159
C4IDG1	C. butyricum	95915	92570	97401	201990	218500	253090	141190	127530	160460
C4IDG2	C. butyricum	748100	809840	897390	1480300	1947100	1696200	757700	627260	659560
gene_327025;C4IDP5	Unknown;C. butyricum	880120	728260	911380	901970	1042200	882890	1208000	915210	993270
C4IDR2	C. butyricum	326130	310220	369480	835190	997330	905260	300870	228830	211880
C4IDS0	C. butyricum	240730	204400	230280	518360	681050	582000	163390	144220	143000
C4IDS2	C. butyricum	9671800	9311200	10815000	22448000	25801000	24477000	9081600	7984700	7832100
C4IDS8	C. butyricum		1581.9	1745.3	3520.6	2838.3	2699.3	1287.6	1434	1795.9
C4IDX1	C. butyricum	79925	82603	92409	228290	257550	252950	63578	53809	50415
C4IDX6	C. butyricum	5987.6	8824.6	8576	6420.8	16626	12296	5426.7		9174.1
C4IDY5	C. butyricum	85843	88645	96972	102010	118560	121850	83232	102330	83304
C4IDY6;gene_52104;gene_162858;gene_280236;gene_59279;gene_349065;gene_65995;gene_136779;gene_50637;gene_329541;gene_460252;gene_42147;gene_77077;gene_257501;gene_331988;gene_251686;gene_324161;gene_445390;gene_317799;gene_393159	C. butyricum;Unknown;Unknown;Unknown;Unknown;Unknown;Unknown;Unknown;Unknown;Unknown;Unknown;Unknown;Unknown;Unknown;Unknown;Unknown;Unknown;Unknown;Unknown;Unknown	173860	193640	142520	130460	218220	154590	146810	130450	225550
C4IDZ1	C. butyricum	182240	193560	197360	574320	610450	598470	179990	172400	162410
C4IDZ2	C. butyricum	17716	15596	19441	25860	21297	31772	16159	17065	14120
C4IDZ3;gene_61653;gene_156585	C. butyricum;Unknown;Unknown	4195500	4262500	4835900	9968000	12825000	11028000	3618000	2818800	2970400
C4IDZ4	C. butyricum	21057000	20120000	23368000	54106000	64989000	58072000	15962000	14212000	13497000
C4IE22	C. butyricum	29631	26387	30681	60537	34284	58178	48390	56204	30993
C4IE31	C. butyricum	57535	45271	48688	127800	167530	152580	50061	40718	37444
C4IE55	C. butyricum	14538	30550	22840	37782	63838	41610	13246	21664	38980
C4IE58	C. butyricum	1139000	1045900	1126700	2498700	3419000	2733200	733460	635060	703550
C4IE67	C. butyricum	240160	241840	276830	800030	818830	875080	269120	251890	197560
C4IE73	C. butyricum	578380	562230	580880	1444300	1786800	1595200	431460	446980	427470
C4IE79	C. butyricum	303730	291310	299730	805880	817200	824080	223940	241380	222070
C4IE80	C. butyricum	741220	735190	861810	1281300	1350000	1394500	855410	830760	824600
C4IE91	C. butyricum	171940	156160	213470	377250	517120	443800	126670	128520	141890
C4IEB1	C. butyricum	571190	635850	637490	1253600	1555600	1432500	586130	411170	441860
C4IEB2	C. butyricum	232760	196950	180630	254360	437290	323470	222190	184480	235840
C4IEB6;gene_42545;gene_15698;gene_273906;gene_283199;gene_358988;gene_211441;gene_99550;gene_356874;gene_22122;gene_58453	C. butyricum;Unknown;Unknown;Unknown;Unknown;Unknown;Unknown;Unknown;Unknown;Unknown;Unknown	252610	249450	300490	791980	783630	806590	202910	191470	160730
C4IEB9	C. butyricum	288550	315680	328590	362420	509540	412030	327890	291380	318380
C4IEC6	C. butyricum	173370	177670	213470	385830	506730	449180	154440	137740	146860
C4IEC8	C. butyricum	392950	321380	431150	507360	560970	508770	497710	468970	429460
C4IED4	C. butyricum	7135700	7186100	7852800	16964000	21024000	19291000	5170500	4728000	4781800
C4IED7;gene_48881;gene_141210;gene_441159;gene_242434;gene_333078;gene_43719;gene_196207;gene_411828;gene_330017;gene_61458;gene_86875;gene_422305;gene_241511	C. butyricum;Unknown;Unknown;Unknown;Unknown;Unknown;Unknown;Unknown;Unknown;Unknown;Unknown;Unknown;Unknown;Unknown	740890	739510	835830	1274000	1583500	1428000	661480	566900	699250
C4IEH0	C. butyricum	346380	354190	392330	400260	437620	398090	451760	407430	416530
C4IEK3	C. butyricum	387920	442080	499820	865920	1067800	962210	333970	294230	391790
C4IEK4	C. butyricum	360070	384070	444870	1101400	1161000	1204900	350240	369470	255830
C4IEK5	C. butyricum	90654	87691	99605	196700	224880	222200	55604	47932	69428
C4IEK6	C. butyricum	17840	20379	18968	33804	45043	46974	14572	10855	15899
C4IEL7	C. butyricum	52962	58094	58755	158260	181960	172190	50303	42504	39529
C4IEL9	C. butyricum	19901	22775	24001	51666	72815	63822	21710	17134	16677
C4IEM5	C. butyricum	808440	777570	865950	2235400	2834200	2466300	799640	596130	747990
C4IEM6	C. butyricum	8041900	8092600	8976900	19070000	23079000	20085000	6458300	5466200	6207300
C4IEM7	C. butyricum	4856100	5014800	5358300	10729000	12547000	11277000	4204500	3934800	3736100
C4IEM8	C. butyricum	2373400	2424000	2749100	5868900	7733100	5892500	1911000	1839200	1547000
C4IEM9	C. butyricum	109540	101240	114680	156960	192790	206970	107270	104410	113590
C4IEQ2	C. butyricum	170980	181130	191480	427580	521900	454220	126210	105000	112330
C4IEQ3	C. butyricum	40682	48219	57224	122280	137220	129680	41861	30407	36147
C4IEQ4	C. butyricum	167150	138520	182270	338820	431010	384760	101470	113770	120620
C4IEW5	C. butyricum	600890	612140	637360	1150200	1135100	1287800	912170	904260	677620
C4IEX6	C. butyricum	9128.3	9364.3	8467.1	19423	23315	18795	8755.1	7821.9	7776.8
C4IEZ9;gene_136859	C. butyricum;Unknown	2053000	2016000	2146700	4210200	5238600	4544400	1807200	1428100	1611500
C4IF00	C. butyricum	368270	338840	410980	867320	983630	987540	287450	226600	274010
C4IF07	C. butyricum	268820	342670	342660	787470	991940	889880	218260	206380	190550
C4IF19	C. butyricum	1314000	1216400	1471000	3419800	4043300	3607700	1041800	847860	756800
C4IF20;gene_251416	C. butyricum;Unknown	767660	778220	858410	1887900	2206400	1976500	651100	592760	604200
C4IF26	C. butyricum	223360	218720	254570	395150	462130	420900	244650	200760	232950
C4IF27	C. butyricum	2305200	2263300	2668900	5796900	7090000	6796400	1958100	1813900	1718900
gene_59059;C4IF28	Unknown;C. butyricum	728830	803810	844360	1651600	2367200	1935900	587910	472220	486920
C4IF29;gene_263951;gene_71993	C. butyricum;Unknown;Unknown	2162900	1784700	2310200	4322900	5860400	4681500	1349900	1307900	1127300
C4IF36	C. butyricum	567510	555140	641850	1388600	1733600	1781400	453970	383010	322440
C4IF38	C. butyricum	14962000	12886000	14992000	16667000	18271000	18255000	17772000	16248000	14091000
C4IF39;gene_91062;gene_74835	C. butyricum;Unknown;Unknown	781020	728310	681420	1914500	2513400	1920400	587740	502220	484100
C4IF40	C. butyricum	464800	348190	470190	717440	1017200	833700	337880	336540	344330
C4IF41	C. butyricum	1696600	1513000	1875400	3808700	5186600	4106500	1090700	1088400	1147200
C4IF43;gene_210538;gene_74838	C. butyricum;Unknown;Unknown	6478500	6567800	7026200	11763000	14132000	11902000	5998000	4587500	5377000
C4IF44	C. butyricum	347020	320660	331130	910570	1193500	1015200	287280	252010	241330
C4IF45	C. butyricum	511850	487500	584120	1042400	1494100	1150200	370410	315930	376390
C4IF47	C. butyricum	391970	426990	456720	681260	948800	740110	438560	386900	387710
C4IF48	C. butyricum	89054	88722	88862	176570	207060	165230	67426	64994	67503
C4IF49;gene_457265;gene_321265;gene_31678;gene_91071	C. butyricum;Unknown;Unknown;Unknown;Unknown	31705000	35047000	36129000	40097000	50608000	44935000	37554000	33425000	34875000
C4IF50	C. butyricum	2286400	2197200	2249800	6048600	7021300	6288900	1546800	1482700	1388900
C4IF51	C. butyricum	302580	252210	339150	714760	886050	777560	263720	253530	219050
C4IF52	C. butyricum	1568600	1502000	1691300	3493600	4826900	3872800	1154000	934830	986440
C4IF53	C. butyricum	985580	1048300	1165900	2341400	3200200	2789300	673320	718620	637930
C4IF54	C. butyricum	3309000	3135500	3681800	8460300	9785000	8975400	2831300	2343400	2256300
C4IF55	C. butyricum	3185300	3045900	3606700	7910400	9632500	8567700	2917900	2392000	2080300
C4IF56	C. butyricum	2249600	2114100	2544900	6206400	6866200	6830800	1776500	1573300	1323500
C4IF57	C. butyricum	36849000	34422000	40763000	78989000	92484000	90702000	30871000	28705000	28303000
C4IF58	C. butyricum	3663200	3639100	4022300	9441500	10845000	9741000	3016900	2572800	2427900
C4IF59	C. butyricum	4581300	4208500	4944400	7514600	10477000	8577500	3854500	3185100	3873800
C4IF60	C. butyricum	227280	303960	248130	1000700	936730	1058600	241220	231860	187100
C4IF61	C. butyricum	455480	448890	551050	885890	1034500	1021500	579360	570010	453310
C4IF62;gene_379690;gene_415408;gene_463703;gene_438259;gene_41747;gene_213268;gene_120861;gene_137314;gene_167739;gene_79704;gene_328904;gene_344055;gene_408796;gene_8468;gene_167875	C. butyricum;Unknown;Unknown;Unknown;Unknown;Unknown;Unknown;Unknown;Unknown;Unknown;Unknown;Unknown;Unknown;Unknown;Unknown;Unknown	22732	17050	26862	47282	64935	50550	19431	17590	15744
C4IF63	C. butyricum	1103300	975560	1223700	2020400	2523800	2199600	1074900	947030	1035300
C4IF64	C. butyricum	669210	670990	894800	2127500	2595500	2334200	661200	531900	661360
C4IF65	C. butyricum	4449100	4279600	5059400	10309000	13778000	11595000	3090500	2483500	2667300
C4IF66	C. butyricum	426430	433390	472120	825780	1231100	954960	353500	342240	383970
C4IF69;gene_164730	C. butyricum;Unknown	307210	237570	349170	507050	701060	558890	259210	170190	298990
C4IF73	C. butyricum	32495	45108	42168	95627	111980	109680	36743	38061	24459
C4IF75	C. butyricum	383300	394950	434860	414020	513900	465520	303200	263270	269700
C4IF76	C. butyricum	253560	249750	297540	633000	714890	639130	253950	280880	226920
C4IFM1	C. butyricum	89251	81591	88769	269520	276610	293030	70061	69971	54340
C4IFM2	C. butyricum	871270	901250	1023300	1919100	2267500	2264500	908630	790310	744780
C4IFM4	C. butyricum	12975000	12636000	14660000	12845000	15649000	13812000	15716000	12576000	18476000
C4IFN8	C. butyricum	57127	47955	54629	117030	156680	131770	39785	37756	34659
C4IG33	C. butyricum	991180	945040	1122800	2118300	2515700	2445600	803760	730380	626880
C4IG55	C. butyricum	282350	304000	366990	999450	1114100	1017500	276130	301290	258020
C4IGI1;gene_11235	C. butyricum;Unknown	788600	655290	850560	1334900	1557800	1503800	770880	739540	724040
C4IGM8	C. butyricum	352210	350940	390830	639270	788700	750200	366930	310880	297030
C4IGX0	C. butyricum	158300	180800	215230	571010	627020	545430	183660	160310	194970
C4IH26	C. butyricum	61795	62323	63226	105510	104370	117980	104010	75953	52968
C4IH44	C. butyricum	276300	241690	339840	631540	747100	716340	236780	226050	186110
gene_26130;gene_406443;C4IH63	Unknown;Unknown;C. butyricum	173930	146010	192080	208010	206870	241110	225330	248620	219200
C4IHC6;C4IHA1	C. butyricum	143270	127350	152620	334560	372080	304710	117870	97997	91433
C4IHC7;C4IHA2	C. butyricum	163400	157040	190410	364220	478020	458750	154060	167570	151590
C4IHD6	C. butyricum	735120	793150	883250	1828200	2178000	1937700	532070	478260	405190
C4IHF8;gene_113606;gene_98142	C. butyricum;Unknown;Unknown	292260	323230	364310	661130	934430	821580	259170	261710	225090
C4IHH2	C. butyricum	42456	37863	35989	86776	97597	95343	31933	25634	25638
C4IHJ9	C. butyricum	234460	229570	310390	323440	457390	405330	287320	262500	270090
C4IHK5	C. butyricum	7611.1	6044.4	7064.9	14322	11012	14932	3648	5597.4	3977.3
C4IHL0	C. butyricum	150970	130000	133500	277540	284950	335830	90077	103880	72247
C4IHN4	C. butyricum	209650	213170	262130	439580	592130	503320	197840	147690	167300
C4IHN8	C. butyricum	352170	335290	338550	572050	746810	706340	288030	221740	277350
C4IHN9	C. butyricum	18197	22323	25094	52356	59296	67646	10416	12850	16176
C4IHP0	C. butyricum	467190	424630	476260	1007800	1308200	1170200	326180	312050	295020
C4IHP1	C. butyricum	449980	451700	571750	903630	1270800	983030	437080	373830	505090
C4IHQ2	C. butyricum	50178	61294	63839	142430	148990	162020	47875	46437	44613
C4IHQ6;gene_345217;gene_207005;gene_152988;gene_364750;gene_16138;gene_284449	C. butyricum;Unknown;Unknown;Unknown;Unknown;Unknown;Unknown	174280	156220	164930	393430	470810	395030	112430	117610	121300
C4IHR9	C. butyricum	82202	95229	96608	255680	259600	286110	77461	77897	61787
C4IHS2	C. butyricum	214350	207090	257040	484600	579890	505330	155500	154820	138540
C4IHT5	C. butyricum	8610.9	10359	9651.6	23688	29048	27520	9128.7	9190.8	7057.9
C4IHV0	C. butyricum	36960	46235	56856	74702	105620	93071	35404	39025	27290
C4IHV7;gene_14314;gene_420017	C. butyricum;Unknown;Unknown	465490	419960	421870	1028800	1296200	1108100	387080	364250	345200
gene_162236;gene_151499;C4IHW9;gene_449008	Unknown;Unknown;C. butyricum;Unknown	87087	98490	100670	75172	120820	77213	110120	89957	144910
C4IHX0	C. butyricum	197210	193760	224070	526500	599560	601270	170590	146560	136790
C4IHX1	C. butyricum	866270	852630	858290	1577100	1868300	1746300	962740	885740	1045300
C4IHX6;gene_240421	C. butyricum;Unknown	220230	253490	288590	687120	728240	725530	215920	138300	190700
C4II94	C. butyricum	25261	26823	39603	46920	69768	72137	27917	27720	33688
C4IIB9	C. butyricum	151480	136810	155360	378270	439030	417300	146880	135200	129490
C4IIK8	C. butyricum	445280	451900	549970	889760	1096600	1015200	484390	412080	468540
C4IIK9	C. butyricum	2192700	2069100	2383000	3707100	4041500	3924600	2636200	2520700	2372300
C4IIL1	C. butyricum	1158600	1146300	1271300	1296500	1571100	1405300	1399400	1213900	1274100
C4IIM1	C. butyricum	1907400	1951800	2119900	3091100	3847700	3458700	2331700	1965500	2189900
C4IIM2	C. butyricum	146260	156080	157090	219580	302140	211990	124040	172410	156420
C4IIV5	C. butyricum	108010	112920	124830	338880	355990	363490	100680	98060	79133
C4IIW9	C. butyricum	5778.1	8810	9146.5	17570	17721	11289	3606.3	8868.7	6604.7
C4IIX5	C. butyricum	819840	871170	942690	1922000	2360900	2103200	627040	574360	512820
C4IIZ5	C. butyricum	67566	72699	79624	193160	221450	207250	54409	44405	44764
C4IJ90	C. butyricum	1082800	1122200	1240300	2213000	2382100	2347300	1196200	1039800	1237800
C4IJ96	C. butyricum	460480	342930	429790	693730	992240	760060	228020	246450	286110
C4IJB2	C. butyricum	72038	74144	56949	126670	186480	145870	68679	72932	68842
C4IJB3	C. butyricum	508390	501520	528980	819210	924610	832310	501570	484990	541920
C4IJB9	C. butyricum	981390	907750	1059200	2470900	2869900	2460100	838060	760550	722620
C4IJC2	C. butyricum	159990	173100	166900	362650	484310	386580	143120	144790	134910
C4IJD3	C. butyricum	2721100	2572500	2544900	6642800	6357800	6357000	3728200	3735700	2150700
C4IJD4	C. butyricum	2743300	2565500	3029000	5908000	7574500	6589500	2177300	1561500	1735800
C4IJD6	C. butyricum	27379	27429	32328	71515	81388	92899	24228	23858	23650
C4IJE1	C. butyricum	2290500	2355400	2554600	4473700	6445300	5132400	1779300	1518900	1620600
C4IJE5	C. butyricum	85290	105380	67503	189430	235290	204900	94746	90668	88151
C4IJE6;gene_298902;gene_400673;gene_379900;gene_292487;gene_312217;gene_113109	C. butyricum;Unknown;Unknown;Unknown;Unknown;Unknown;Unknown	105880	97187	101660	144530	163370	194920	106490	162140	107710
C4IJF4	C. butyricum	60884	47930	57330	139070	149500	164170	48600	46219	43712
C4IJF6	C. butyricum	292590	308300	362270	685460	920310	724810	204650	197500	191410
C4IJG6;gene_137856	C. butyricum;Unknown	2233900	2158100	2513400	2849600	3593500	3038300	2477600	1998300	2508000
C4IJH5	C. butyricum	13745	22337	17882	32763	42900	31661	13351	13112	17092
C4IJL7	C. butyricum	52911	50123	72566	134250	166340	153500	39696	35204	34082
C4IJN0	C. butyricum	45379	62565	58373	126520	153620	137200	37698	34117	36164
gene_455380;C4IJT3;gene_372258	Unknown;C. butyricum;Unknown	137830	143150	187120	146130	242090	150920	230290	147420	194830
C4IJU0	C. butyricum	100540	90408	103540	201970	279880	240160	90735	73077	63602
C4IJU2	C. butyricum	141470	207120	194970	396980	485050	408340	139550	164540	133610
C4IK03	C. butyricum	19934	23304	19906	48627	55848	47714	12741	15237	10332
C4IK58;C4ILS4	C. butyricum	137670	148640	151590	205350	303700	219350	116760	92319	132570
C4IK73	C. butyricum	69251	64262	75449	158280	219290	183590	50575	53441	54003
C4IK85	C. butyricum	413960	424520	451880	922680	1130800	1053700	378780	360200	374460
C4IK86	C. butyricum	408130	379790	508450	926460	1089700	1024700	473390	373910	464600
C4IKE7	C. butyricum	532220	459860	568500	1247800	1708900	1398600	470830	377980	335390
C4IKE8	C. butyricum	71416	73107	59483	160130	171640	187610	56927	46680	46964
C4IKF0	C. butyricum	55375	68855	75265	181700	205730	191160	71923	37731	63979
C4IKF1	C. butyricum	215900	206230	207890	414880	501050	493300	231450	153480	223430
C4IKF2	C. butyricum	1258500	1305200	1481200	2879100	3620300	3325700	1083700	955850	1046100
C4IKF3	C. butyricum	76313	73201	93254	173120	272220	223710	72983	45074	67223
C4IKF4;gene_36353	C. butyricum;Unknown	474650	404420	492650	1126600	1408400	1291500	370580	382340	434730
C4IKG8;gene_29262	C. butyricum;Unknown	892740	906080	1090500	1987800	2367200	2313200	695790	602520	705970
C4IKH1;C4IKH8	C. butyricum	1902700	1818300	2089600	4578100	5547400	5147700	1811500	1596500	1472100
C4IKH2	C. butyricum	235140	220010	239120	634960	677250	691090	191970	157140	161410
C4IKH5;C4IKG4	C. butyricum	999880	932280	1087200	2397900	2876200	2642600	795330	768790	628820
C4IKK6	C. butyricum	37877	45390	44204	95330	124190	106310	28903	21249	34506
C4IKK9	C. butyricum	3839400	3845600	4529900	9549600	11562000	10400000	3101600	2554200	2572700
C4IKL0	C. butyricum	226430	217150	264910	532050	755320	631790	192760	153590	160620
C4IKL1;gene_36932;Q5FKR6	C. butyricum;Unknown;L. acidophilus	8947.7	10822	18929	18556	33997	30964	7684.2	12484	11061
C4IKL3	C. butyricum	26707	23992	31540	64056	71358	84178	29835	22670	23139
C4IKL9	C. butyricum	32040	28997	30530	56148	73799	62397	21911	23916	18225
C4IKM4	C. butyricum	850590	958040	948300	811140	1107200	813070	993100	898720	1136600
C4IKN6	C. butyricum	647710	699290	785120	2176000	2202500	2343900	589490	564390	505360
C4IKN8	C. butyricum	48536	47115	55289	150750	190070	149510	46099	34435	41151
C4IKP0;Q834X9;gene_223934	C. butyricum;E. faecalis;Unknown	878490	840560	1041300	1470800	1751600	1762700	954890	903880	958900
C4IKP1	C. butyricum	65960	68826	74547	135850	138760	154890	91824	85200	79788
C4IKQ2	C. butyricum	38728	36090	42443	89879	117430	105970	32555	22609	31112
C4IKQ5	C. butyricum	51189	60627	68287	61405	89848	72145	69278	59713	71100
C4IKU1	C. butyricum	16689	21487	23290	34646	41171	36588	14330	10609	11879
C4IKU4	C. butyricum	34817	32288	32242	79696	100920	81029	40462	35399	27922
C4IKU6	C. butyricum	19541	22683	25314	52675	70599	74874	14282	13472	10832
C4IKZ4	C. butyricum	1373000	1282100	1475600	3192500	3801400	3520700	1125500	953000	935100
C4IL47	C. butyricum	129200	102350	136380	329970	384740	375060	113980	83430	95606
C4IL90	C. butyricum	131510	114960	136340	300850	357450	345910	109320	96669	91697
C4ILG0	C. butyricum	407510	340230	422040	923960	572150	781070	1027800	1021400	546350
C4ILI2	C. butyricum	150700	134420	156410	351710	429510	401740	150200	141410	145110
C4ILN3	C. butyricum	12018	11485	13886	31165	28737	35247	11824	13242	9687.8
C4ILR7	C. butyricum	110660	106690	100230	267690	334600	281910	75017	62294	63109
C4ILR8	C. butyricum	11373	8844.5	10621	18854	17693	18987	16723	10652	9002.4
C4ILT2	C. butyricum	2020500	1896200	2080100	2587500	3103300	2866000	2584200	2087100	2229800
C4ILT6	C. butyricum	303500	291430	335350	796030	890090	905120	230850	208910	173250
C4ILU7	C. butyricum	89938	94181	100530	193170	287400	228060	75513	65321	46921
C4ILW6	C. butyricum	260360	288670	360520	271170	331710	350280	394010	293600	425290
C4ILY0	C. butyricum	56868	47735	65366	71912	85613	63405	60253	52873	65769
C4IM31	C. butyricum	123930	118330	123730	93096	142960	109270	104340	99957	132090
C4IM49	C. butyricum	13234	12579	16467	16764	16697	16449	15062	17375	18907
C4IMB6	C. butyricum	606570	660070	687580	1480100	1899800	1657900	647140	587670	538360
C4IME2	C. butyricum	179290	208010	267240	426790	571290	491220	176840	157490	198710
C4IME8	C. butyricum	22667	26107	26568	60209	71853	68018	21105	18625	21414
C4IMF8;gene_112509;gene_410398;gene_93987;gene_76310;gene_23859;gene_109744	C. butyricum;Unknown;Unknown;Unknown;Unknown;Unknown;Unknown	326160	328260	369500	728620	812440	806470	266080	287860	290080
C4IMH6	C. butyricum	29414	42474	34356	70771	87598	76063	18286	26089	38831
C4IMH7	C. butyricum	187550	192470	205670	417780	535700	480500	134670	130980	115000
C4IMK2	C. butyricum	21676	21544	13092	62978	55458	77530	15097	11428	14384
C4IMK8;gene_37484;gene_359753;gene_287944;gene_5176;gene_110063;gene_35765;gene_377758;gene_457655;gene_315099	C. butyricum;Unknown;Unknown;Unknown;Unknown;Unknown;Unknown;Unknown;Unknown;Unknown	69428	63715	98275	165800	206760	205710	47051	36849	51527
C4IML5	C. butyricum	36053	40089	40129	96028	109090	107500	32983	32632	27816
gene_389466;gene_328065;gene_37212;C4IML9;gene_374074;gene_75636	Unknown;Unknown;Unknown;C. butyricum;Unknown;Unknown	246330	213560	240590	332300	306630	329660	380360	355540	281390
C4IMM4	C. butyricum	941240	982830	1059300	3277600	3598700	3377200	896130	793280	687850
C4IMP0	C. butyricum	1076000	978270	1224500	2637600	3007600	2950000	958450	851650	831810
C4IMQ3	C. butyricum	143910	140720	159920	385410	441350	410680	118800	106940	87776
C4IMS8	C. butyricum	169020	147920	164100	302850	488840	353660	89427	60000	97102
C4IMT0;gene_464997;gene_122630	C. butyricum;Unknown;Unknown	546410	586350	635000	1296900	1570000	1531800	331370	298100	429680
C4IMV5	C. butyricum	94951	86130	109160	247030	280740	282210	76843	76863	60620
C4IN13	C. butyricum	394170	396310	500760	922180	978420	1034900	374370	410270	403210
C4IN17	C. butyricum	636290	660400	754130	734360	828830	784890	801760	744350	860790
C4IN19;C4IN15	C. butyricum	222080	202760	202990	491150	552240	495250	160440	103810	140820
E1JGJ8	P. aeruginosa	1691.7	2060.1		2818.7	3098.9	2971.7	3982.3	4125.5	4659.4
G3XCU6	P. aeruginosa	32248	32709	33099	85183	99315	68812	204740	184090	208760
G3XCW5	P. aeruginosa	82708	78789	80184	182940	207010	204200	472390	370130	449570
G3XCX1;A0A263VUF2;J7U4U6	P. aeruginosa;E. asburiae;M. morganii	187020	213300	218990	225960	282480	235080	442790	413160	495320
G3XD11	P. aeruginosa	451810	416340	484160	495820	734680	546640	1025900	842010	1141700
G3XD14	P. aeruginosa	44989	55117	37507	114080	110310	117310	271360	235240	215240
Q9HW93;G3XD24;Q9HW91;gene_69787;gene_138583;gene_323736;Q9I0I4;Q9HVF8;Q9HVQ2;gene_172378;Q9I379;Q9HUB1;gene_342572;C4IC23;C4IM32;G3XDA3;Q9I0I6;J7TP86;Q9HZS7;Q9HUP8;Q9I3B3;Q9I0R3;Q9I055;Q9I3F6;gene_69488;Q9HZX9;gene_364526;Q9I2H4;Q9I3S1;Q9I6V2;gene_426805;gene_93481	P. aeruginosa;P. aeruginosa;P. aeruginosa;Unknown;Unknown;Unknown;P. aeruginosa;P. aeruginosa;P. aeruginosa;Unknown;P. aeruginosa;P. aeruginosa;Unknown;C. butyricum;C. butyricum;P. aeruginosa;P. aeruginosa;M. morganii;P. aeruginosa;P. aeruginosa;P. aeruginosa;P. aeruginosa;P. aeruginosa;P. aeruginosa;Unknown;P. aeruginosa;Unknown;P. aeruginosa;P. aeruginosa;P. aeruginosa;Unknown;Unknown	892190	856590	970110	1169000	1136300	1008700	1756800	1782100	1626000
G3XD87;A0A0F3ZQ27;gene_178445;gene_450096;gene_423520	P. aeruginosa;E. asburiae;Unknown;Unknown;Unknown	197460	170570	210710	142170	179750	153010	261220	217000	294610
G3XDA5	P. aeruginosa	344100	386620	391490	677760	850670	784120	1687300	1526200	1885200
gene_100039;gene_276655	Unknown	48992	61002	48703	117970	120320	126100	55341	70361	31866
gene_100095	Unknown	364630	314240	382490	420100	517790	426420	494130	484990	454810
gene_100122;gene_183303;gene_286801	Unknown	684720	679340	782610	667220	880390	742180	842280	782430	909310
gene_100126	Unknown	5233600	5046100	5544500	5503000	6253100	5395300	5928500	5617100	6366500
gene_100129	Unknown	478480	443330	510760	304980	536880	408510	417620	379970	510670
gene_100132	Unknown	385440	349530	358690	357260	525830	410920	462880	446070	579770
gene_274892;gene_19228;gene_427053;gene_394015;gene_100134	Unknown	259520	242010	271760	236350	298120	268220	258930	270860	306090
gene_100136	Unknown	547730	525260	646020	527980	656000	600670	645550	581050	680120
gene_411384;gene_100141;gene_231701;gene_88438;gene_216092;gene_154648;gene_258296;gene_236634;gene_386977;gene_197935;gene_102281;gene_26140;gene_199246;gene_48960	Unknown	158820	148530	167090	141300	189930	173150	181820	139390	176240
gene_100142	Unknown	82879	77564	89889	92030	103980	97429	100610	93624	98266
gene_100143	Unknown	8468800	7959300	9240500	8646400	10455000	9249100	9820500	9068700	10132000
gene_100144;gene_366528;gene_154653;gene_4297	Unknown	7865700	7525700	8396700	7405200	9119100	7774500	8651200	7881400	9052200
gene_100161;gene_64034;gene_459358;gene_115251;gene_12398;gene_161521;gene_142088;gene_112222;gene_327650;gene_264003;gene_464330;gene_267995;gene_264058	Unknown	1845500	1803200	1938100	1792400	2275400	2133200	2151800	1961700	2374100
gene_100163	Unknown	5602900	5460300	5990800	6038900	7422800	6624100	6993300	6244200	6936000
gene_100165;gene_366164;gene_207269;gene_251080;gene_60564	Unknown	1257500	1207500	1402100	1306200	1502200	1504000	1532600	1498600	1675000
gene_100187	Unknown	50044	41093	46001	49372	58992	50540	54368	42353	62645
gene_100216	Unknown	15763	14316	14827	14599	15061	16286	19230	21458	22615
gene_100303	Unknown	65075	74894	75837	67360	76392	76211	74661	72776	84776
gene_316778;gene_204450;gene_100343;gene_164322	Unknown	170950	174150	203510	203950	236560	234540	235300	233260	244590
gene_10038	Unknown	220010	229860	247940	268620	279120	245400	239210	234220	270700
gene_100415	Unknown	77490	63009	79724	70687	98917	87817	89125	76302	94545
gene_100423	Unknown	401820	384170	457380	359260	494590	409150	417100	472860	508300
gene_100435	Unknown	1284900	1243200	1426300	1354600	1642400	1450800	1527700	1448000	1617300
gene_461420;gene_100460;gene_217060;gene_215076;gene_359239;gene_193201;gene_252487;gene_220989;gene_274214	Unknown	46922	34646	45089	57069	62856	51441	56426	63821	49438
gene_100473;gene_54288;gene_464559;gene_449188;gene_42798;gene_248454;gene_232321;gene_216710;gene_207881;gene_196248;gene_14123;gene_13336;gene_128812;gene_447730;gene_247398;gene_209233	Unknown	10776	10693	11083	9486.4	14924	12914	11970	9312.7	16423
gene_100528	Unknown	110400	122250	129430	92975	145650	122090	109350	113320	147470
gene_376748;gene_100626;gene_358546;gene_333222	Unknown	2585500	2543300	2898200	2432600	3126600	2835900	2820200	2827300	3032000
gene_437733;gene_269364;gene_100657;gene_282429;gene_254397;gene_375725;gene_309587;gene_384562;gene_435352;gene_130203;gene_182433	Unknown	44431	36827	42241	42347	53307	44211	50243	45722	51902
gene_100766	Unknown	1427500	1404200	1492100	1327300	1706500	1548000	1749500	1410100	1636500
gene_100868	Unknown	227090	220760	276270	283000	310760	289540	311600	293360	292430
gene_100897;gene_366611;gene_466780	Unknown	1686800	1677400	1677400	1638900	1991500	1578400	1897800	1625600	1938000
gene_100903	Unknown	2746800	2584700	2928700	2946500	3395200	3133000	3439800	2993300	3403600
gene_365290;gene_100929	Unknown	47192	46987	42702	44506	50637	48374	50252	46709	61127
gene_100939	Unknown	459060	543120	548570	558550	665010	586220	606300	589000	669480
gene_86241;gene_359060;gene_100967	Unknown	68179	60283	69305	73651	83243	74268	87660	78211	71630
gene_101	Unknown	68017	73035	70432	63229	75958	50369	85563	82508	93903
gene_101028	Unknown	309450	343930	257560	854980	238520	267710	344110	663600	285850
gene_101044;gene_34332;gene_270546;gene_83316	Unknown	645170	718220	774030	813800	945760	825650	918000	926140	911230
gene_101047	Unknown	1486900	1487800	1659500	1595900	2085200	1826200	1940400	1670900	2113400
gene_448542;gene_17345;gene_92332;gene_47185;gene_57083;gene_135759;gene_386415;gene_159103;gene_101084;gene_285577	Unknown	310140	326450	388370	368270	398230	435080	423660	426690	402550
gene_60600;gene_58807;gene_386419;gene_2099;gene_121871;gene_101088	Unknown	550420	560780	479730	537500	655290	483070	624450	522940	624680
gene_254816;gene_273450;gene_261923;gene_101182;gene_415952;gene_276896;gene_400055;gene_257648;gene_214002;gene_224698;gene_33776;gene_225925	Unknown	715470	710200	696900	777790	1006700	959130	1045700	989920	1124000
gene_101196;gene_327610	Unknown	496750	474160	535040	476350	657610	584160	647230	558320	585390
gene_101208;gene_415414;gene_155646	Unknown	49625		45479		76536			34371
gene_101227;gene_226017;gene_96411;gene_7219;gene_345814;gene_47229;gene_395867;gene_447615	Unknown	86825	99942	93381	108960	133240	112590	124700	123450	126810
gene_188675;gene_101228;gene_53141	Unknown	3015500	3032600	3527200	3063300	3848000	3036000	3578100	2993000	3962600
gene_271641;gene_74543;gene_60647;gene_101258	Unknown	59680	62712	66128	55909	73553	53774	57056	64858	59894
gene_101318;gene_464562;gene_343085;gene_376918;gene_380653;gene_208387;gene_202888	Unknown	4814800	4471300	5240400	4898000	5783100	5020400	5522600	4917400	5628400
gene_101319	Unknown	467440	465310	554950	557840	670490	560020	671510	604610	745650
gene_101320	Unknown	213720	208560	210170	219340	230700	207210	238830	207240	218810
gene_101343;gene_155779;gene_409996;gene_160147;gene_159483;gene_122981;gene_42609;gene_334239;gene_259646	Unknown	120030	129970	129730	120380	150930	125610	144450	129200	150420
gene_101346	Unknown	772820	842340	877260	747810	1002900	877360	859000	784410	826820
gene_101347	Unknown	24822	25973	27654	29541	40303	27782	32598	31409	42542
gene_101371;gene_139219;gene_91084;gene_88426;gene_55447;gene_375294	Unknown	192460	150840	236380	162230	176720	176480	323650	293680	255000
gene_101372	Unknown	173540	141770	165320	158800	201140	167370	163230	184000	197110
gene_101379;gene_95528	Unknown	67318	74324	68448	74054	85916	70616	85723	64377	91780
gene_101396	Unknown	132340	127270	138100	121080	132250	176990	155970	123060	136070
gene_101436	Unknown	275280	314990	328590	290310	341850	357050	355630	326440	398550
gene_101437	Unknown	506720	482030	552560	490110	627200	521490	615600	568750	611770
gene_101492;gene_253620;gene_247395;gene_402102;gene_197337;gene_272858;gene_331255	Unknown	691630	745890	780330	769740	858490	774300	828750	663500	941340
gene_298120;gene_101502;gene_42682;gene_265222	Unknown	287780	294390	317540	232960	360500	227930	308910	266350	351530
gene_101505;gene_324707;gene_239115;gene_294449;gene_174236	Unknown	26015	27973	35174	35776	42168	30672	26618	32582	33574
gene_10151	Unknown	58336	54630	56666	82456	72012	71677	67573	77606	65791
gene_101536	Unknown	288040	247320	296140	348620	332960	349720	375300	422680	379380
gene_101549;gene_240268;gene_138801;gene_4964;gene_244947;gene_376355;gene_346405;gene_188377;gene_38840;gene_188865	Unknown	1240700	1160400	1373200	1164600	1338800	1068100	1511700	1159200	1424600
gene_101607;gene_125123;gene_450049;gene_167603;gene_146802	Unknown	91632000	83983000	99443000	90654000	111850000	98404000	102360000	89065000	109170000
gene_101725	Unknown	33372	42446	40699	47550	53084	48045	47765	44713	54899
gene_101727	Unknown	101800	116190	128790	130900	144390	121260	148670	126450	130940
gene_101729	Unknown	224380	240590	231720	245660	290450	283540	247310	254990	242150
gene_101730	Unknown	25611	22647	30991	24472	37179	28258	31400	27168	37600
gene_101736	Unknown	167550	175610	178320	141090	193660	150760	176810	151830	202660
gene_101737	Unknown	83223	83618	98136	118490	114010	104850	129690	108790	122430
gene_101739	Unknown	27432	33380	28044	35584	36541	28489	52101	33462	37612
gene_101744	Unknown	150220	146050	150770	128100	170430	106440	181760	127850	169410
gene_101745	Unknown	345340	306840	348720	307440	377810	320270	368960	334440	388370
gene_101747	Unknown	1618400	1632400	1876000	1801700	2271000	1905400	2211100	1868700	2125100
gene_101767	Unknown	603420	641700	663180	783480	824270	881530	924290	818120	812740
gene_101778	Unknown	334660	321060	347430	273950	411220	339210	302490	331890	426430
gene_101781	Unknown	509710	466850	553530	508840	662690	550110	633830	592980	647750
gene_101784	Unknown	1507400	1424400	1564800	1514000	1852600	1543800	1665600	1487800	1747700
gene_101788	Unknown	82192	87248	102750	124440	107050	108840	96441	108380	110630
gene_101797	Unknown	78866	62568	68778	68579	104700	72565	69404	86213	83857
gene_101805	Unknown	707210	684690	742460	722350	854470	795660	831510	780900	923120
gene_101806	Unknown	759120	673170	731920	716740	834320	699250	785870	760180	923070
gene_101809	Unknown	709850	661430	804140	690690	882070	803030	888650	756220	899150
gene_101812	Unknown	60364	73402	53293	68219	77931	85476	80930	67326	81024
gene_101813	Unknown	20588	21340	18688	20419	23198	18491	23408	18444	27327
gene_101814	Unknown	2635500	2564700	2629200	2744600	3372300	2836100	3192700	2776100	3260100
gene_101817	Unknown	14947	16423	18185	17964	22326	19879	20109	18287	25822
gene_101820	Unknown	11722000	11039000	13728000	11947000	14590000	13480000	14426000	13044000	14904000
gene_101822	Unknown	387040	355860	353050	375480	429010	374320	421070	430540	474640
gene_101884	Unknown	53196	43823	40054	30175	51458	33750	45213	34588	55703
gene_101944;gene_165401	Unknown	26112	23718	26847	24724	30464	30744	30186	27243	37883
gene_10195;gene_227722	Unknown	187340	170220	177670	210210	215720	184060	227260	182770	204560
gene_101980	Unknown	2593100	2183600	2475800	2567100	2977200	2782700	2904500	2242900	2939000
gene_217286;gene_101982;gene_128598;gene_137178;gene_222473	Unknown	69595	64038	76230	77911	83996	85868	68337	75675	84440
gene_101991;gene_29641;gene_402884	Unknown	122140	74872	120370	145110	130270	108920	157190	127180	132780
gene_101996	Unknown	164490	229550	184430	177680	206020	151070	181450	141930	255480
gene_200429;gene_50420;gene_17464;gene_101998;gene_6589;gene_424463;gene_250004;gene_93875;gene_16286	Unknown	427140	398040	491370	381780	484750	393790	486790	396630	460150
gene_102027	Unknown	198260	231190	271040	199340	289110	198240	267130	196550	260780
gene_102032	Unknown	385320	340670	390200	422150	477890	432430	441420	421080	504330
gene_102040;gene_106605;gene_396563;gene_77249;gene_262087;gene_281722;gene_394925;gene_371616;gene_271702;gene_21923;gene_87707;gene_55608;gene_399997;gene_455000;gene_90779;gene_188981	Unknown	261570	313200	305910	256300	343920	256080	259970	295550	387480
gene_209828;gene_102041;gene_191072;gene_52837;gene_213333;gene_297253;gene_470;gene_27680	Unknown	327720	281050	320640	251580	371980	291720	313490	268420	296740
gene_102194	Unknown	353170	347520	339690	406740	393470	448770	550040	379680	417210
gene_102314	Unknown	334010	347210	382490	379450	410360	389990	418610	366090	428020
gene_126457;gene_102315;gene_298533	Unknown	107880	98536	106080	98724	131200	102380	137780	107000	126760
gene_102323;gene_461747;gene_172394;gene_250224;gene_28637;gene_74115;gene_217362	Unknown	4094	3695.3	3676.7	4499.4	3866.2	4812.7	6220.8	4608.7	6035
gene_102402	Unknown	3425700	3314900	3614000	3302100	4270300	3553000	3836900	3533600	4120500
gene_102403	Unknown	856860	760540	925220	873760	1004000	877960	942020	857630	987440
gene_102404;gene_412323;gene_74707	Unknown	910690	898990	962840	868650	1099600	976870	1050500	826800	1100600
gene_102405	Unknown	1289400	1355700	1503200	1320300	1788800	1380100	1505100	1407600	1742700
gene_102406;gene_312578	Unknown	3126000	2865900	3112400	2868400	3506000	2989000	3380400	2743900	3267700
gene_102413	Unknown	152860	153480	193610	175950	206900	235130	193750	192400	215900
gene_102415	Unknown	62056	66247	74687	56459	82995	63756	75309	77457	84441
gene_102424	Unknown	561180	507190	578490	498610	588400	639000	622800	529380	630500
gene_392569;gene_428503;gene_271764;gene_102426	Unknown	96179	101060	99503	76016	99238	89479	83646	88838	115870
gene_392570;gene_102427	Unknown	380950	411190	349440	330090	447720	305610	364530	323550	465670
gene_102428	Unknown	1946500	1929500	2138200	1604900	2352300	1834500	2031900	1642500	2389800
gene_102430	Unknown	31297	28862	39734	37186	40655	48829	36099	40111	49804
gene_102432	Unknown	173370	168450	178530	195050	196520	184980	224430	216700	248840
gene_10244	Unknown	157320	141010	161760	208920	224440	230580	242070	226490	194630
gene_187037;gene_237824;gene_351022;gene_257805;gene_19997;gene_93483;gene_408650;gene_102509;gene_57843;gene_337614;gene_162811;gene_73580;gene_329160;gene_448828;gene_162287;gene_19897;gene_435830;gene_166140;gene_119146;gene_350709;gene_382017;gene_82883;gene_73898;gene_428315;gene_285900	Unknown	848210	895300	1005200	706600	1056600	868310	912270	903340	1074200
gene_102530	Unknown	64404	54968	73972	66856	93641	90555	80626	93941	78748
gene_102560	Unknown	123190	80292	139500	67080	90727	77607	87592	91671	117040
gene_102572;gene_79546;gene_28481;gene_114481;gene_439073;gene_406756;gene_240304	Unknown	72799	71846	83411	58502	94467	79719	90301	71366	110470
gene_71766;gene_102648	Unknown	131600	136520	160080	143490	166050	145530	176740	153030	180780
gene_102649;gene_71765	Unknown	46942	55642	55959	53887	62987	55923	69747	56483	72693
gene_102650;gene_71764;gene_463865;gene_378202;gene_401736;gene_111318	Unknown	4794500	4740500	5348100	5502400	6185200	5643500	6509300	5717900	6329500
gene_102652;gene_71762	Unknown	286030	276800	288550	285170	325990	353180	357380	336930	359990
gene_71760;gene_102654	Unknown	21763000	20167000	23308000	23182000	26355000	22954000	25036000	21963000	24425000
gene_102661	Unknown	16080	20361	20992	22898	22647	22344	23156	25193	25668
gene_102743	Unknown	55385	48787	61128	59436	66672	68780	62600	64665	64017
gene_102774	Unknown	262220	278630	274080	320220	397690	299690	402380	384230	398960
gene_102809;gene_424559;gene_202213;gene_97313;gene_5858;gene_13442;gene_180033;gene_220140;gene_455329;gene_385178;gene_353359	Unknown	127260	122190	131990	78627	181030	135660	112420	150200	161560
gene_102827	Unknown	39722	53292	55195	43211	53238	46527	42725	50678	60632
gene_169317;gene_102857	Unknown	55162	51117	81949	60850	93197	56873	66698	68529	74737
gene_169319;gene_102859;gene_466944;gene_330403;gene_232534;gene_311127;gene_433829;gene_289134;gene_456739;gene_424538	Unknown	20985	22520	28496	22622	33623	25135	31631	19333	28255
gene_102961	Unknown	3437000	3176100	3769100	2705600	4162600	3030000	3583100	3267200	3816500
gene_102962;gene_261024;gene_59809	Unknown	4191100	4113800	4545200	4869700	5281900	5179300	5285400	4675000	4687800
gene_103039;gene_105087;gene_333999	Unknown	13242000	12732000	14489000	14673000	16035000	17041000	17280000	15582000	17671000
gene_103040;gene_45527;gene_220705;gene_20609;gene_140742;gene_284562;gene_216058;gene_28200;gene_111216	Unknown	1067200	1091000	1157300	1254600	1446800	1183300	1740100	1494100	1263100
gene_103041	Unknown	913690	948680	1047600	1214300	1158000	1061700	1383700	1231000	1240700
gene_103067;gene_244762	Unknown	621830	674140	772560	609430	821080	667450	787350	655070	781600
gene_111314;gene_32452;gene_267982;gene_33815;gene_86552;gene_217561;gene_208638;gene_200449;gene_200299;gene_132461;gene_103073	Unknown	32238	47554	40278	30092	49318	28739	40708	48238	41674
gene_103180	Unknown	664810	619700	651970	1314000	791950	1183600	1391400	1264000	736470
gene_103228	Unknown	9140300	8392800	9626500	8528600	10762000	9970700	10590000	9984400	10493000
gene_103412	Unknown	259110	225930	283530	242260	322320	260910	301540	262590	315090
gene_103423	Unknown	114410	123600	135540	147220	142050	138210	159480	143740	149020
gene_138390;gene_103439;gene_342319;gene_346209	Unknown	741650	739000	784540	820210	938990	807580	979800	864730	897430
gene_103457	Unknown	4102000	3884700	4302200	4312900	4308600	4126100	4893600	4564000	4576600
gene_33264;gene_103458;gene_293862;gene_299468;gene_108475;gene_64226	Unknown	25606	21453	31589	29517	32624	26287	30456	23504	31301
gene_103465	Unknown	179500	202880	230990	180890	281730	220540	238170	214190	247470
gene_103474	Unknown	1446800	1108200	1632000	1299300	1813800	1578000	1604100	1127200	1742500
gene_103495	Unknown	778720	918380	953440	770620	971100	839840	888880	705130	1008900
gene_103503	Unknown	370160	338400	361900	339140	389280	395450	404180	386560	448070
gene_103518	Unknown	98103	117640	89332	110140	104980	138230	109510	88935	132120
gene_103611;gene_438621	Unknown	899250	781340	1000300	778950	1118200	953580	1054100	865400	1095000
gene_103612	Unknown	893820	897990	1000900	923580	1007000	1021100	1084700	1020900	1133300
gene_103623	Unknown	15723	11384	14448	9500.6	18240	15299	9994.3	20165	17601
gene_103625	Unknown	797540	816960	802000	751200	955420	848920	904380	756040	936020
gene_103638;gene_418677;gene_190127;gene_83773;gene_446824;gene_58029;gene_223757;gene_147897;gene_52275	Unknown	382650	445540	480200	514100	556200	545540	656020	565320	522470
gene_133430;gene_103651	Unknown	608350	604970	871370	652930	813450	800850	712590	657280	757540
gene_10366	Unknown	403820	379720	471440	434350	458860	456920	519710	451040	528890
gene_10367	Unknown	114910	122720	147600	126660	171030	153120	151000	142970	162750
gene_103697	Unknown	63160	56172	73099	66852	78004	62449	70159	52848	79585
gene_106529;gene_103706	Unknown	230780	180510	209820	187260	228790	230330	220870	175520	248810
gene_103707	Unknown	23857000	23903000	27414000	24979000	28554000	24171000	29574000	25006000	28427000
gene_103708;gene_39952;gene_459283	Unknown	454330	395940	449890	505210	539470	596890	618980	569290	691840
gene_103709	Unknown	1577600	1579600	1920500	1775400	2058100	1826100	2181400	1940500	2162600
gene_103710	Unknown	5022600	4846900	5217800	4814500	5903000	5252500	5848200	5170500	6099400
gene_103768	Unknown	38405	46091	51320	48425	56950	46392	47041	48046	53180
gene_103778	Unknown	41247	43193	55379	47305	70703	56291	65900	51468	67619
gene_103860	Unknown	61105	51966	65132	63581	73187	63455	70951	60613	75984
gene_103861;gene_313029;gene_186680;gene_150532;gene_301379;gene_278364;gene_321124;gene_310897;gene_338715;gene_267691;gene_151992;gene_331778;gene_109752	Unknown	531360	511140	575510	678220	620140	664190	798620	778900	695080
gene_103863	Unknown	93468	100600	109520	92818	111400	85153	95950	109790	114350
gene_103864	Unknown	215210	237950	229150	235380	317390	268800	295160	252750	312850
gene_10387;gene_359482;gene_428956	Unknown	1066000	1049600	1190700	1019300	1377100	1087400	1201400	1038500	1345700
gene_103881	Unknown	346600	305580	375380	387410	421670	405020	383930	420040	424200
gene_103889	Unknown	452970	493560	482210	479890	516150	484070	571720	455930	550840
gene_103909	Unknown	107440	104050	123760	86894	132080	116270	117660	100200	146800
gene_10391;gene_338689;gene_157868;gene_404661;gene_113768;gene_9532	Unknown	500440	452470	491130	467430	605350	498850	560520	469750	608410
gene_10392	Unknown	1492600	1369800	1582500	1399800	1810400	1521000	1665200	1470800	1690200
gene_103926	Unknown	292070	267290	299280	346190	380400	383330	449770	397660	378690
gene_10393	Unknown	2225900	2050900	2385500	2242600	2720300	2398700	2628100	2179400	2691900
gene_103937	Unknown	362650	322020	411030	444350	490910	520400	547170	495720	520140
gene_103939	Unknown	59051	38501	49096	44605	62970	53017	63634	55515	67760
gene_10394;gene_267095;gene_222083;gene_138332;gene_204616;gene_109226;gene_2760;gene_255039;gene_284651;gene_162438	Unknown	737610	747360	747450	739920	905340	873060	937270	760300	918300
gene_353526;gene_159723;gene_141509;gene_103941	Unknown	612400	608340	588220	527590	733470	498090	572580	482700	629990
gene_103946	Unknown	735730	690270	756730	702720	840050	684830	762130	648650	806070
gene_10395;gene_288230;gene_189903	Unknown	2250600	2258900	2683300	2464100	2855100	2475900	2857700	2406000	2811600
gene_103950;gene_20155;gene_34944	Unknown	203940	228590	232800	257280	291160	268850	322150	233400	319360
gene_424042;gene_103998;gene_70557;gene_224762;gene_141656;gene_23621;gene_329;gene_63136;gene_56762;gene_351233	Unknown	1191200	1057000	1245200	1065500	1419700	1247800	1322200	1218700	1489500
gene_104008;gene_443495;gene_402745	Unknown	529650	473200	594290	463610	663820	518080	601550	475850	681630
gene_201272;gene_104124;gene_405693;gene_150813;gene_127787	Unknown	154140	177060	192400	173100	199880	184600	194200	187360	191070
gene_104185	Unknown	12335	13443	15693	13326	16779	13286	15325	11157	15432
gene_104245	Unknown	90874	79012	85050	100360	93203	84072	110140	89093	102410
gene_10425	Unknown	219950	192100	246670	206860	246010	257260	271920	213860	281790
gene_36009;gene_104297	Unknown	157310	161860	200170	138580	216360	215770	168630	175430	207750
gene_104343	Unknown	48225	65000	61865	71107	82930	69122	61641	57906	65907
gene_104344;gene_323089;gene_409376	Unknown	33274	40442	47728	42849	60956	37468	54488	53978	42373
gene_104419;gene_172232;gene_445280;gene_265381;gene_376867;gene_450958;gene_407213	Unknown	1405500	1251900	1507600	1279400	1677000	1433100	1452600	1251000	1718200
gene_104446;gene_15911;gene_321258;gene_391834;gene_185122	Unknown	469640	438120	517050	430390	590330	451820	536010	461240	607840
gene_356017;gene_98312;gene_444039;gene_408974;gene_264771;gene_104450	Unknown	111810	94757	105320	112850	123160	118000	130600	124940	121000
gene_10457	Unknown	158570	184290	179310	202850	272310	252300	188470	164880	222030
gene_104594;gene_51034	Unknown	246840	251540	287410	222930	312000	241770	263230	232680	303660
gene_10462	Unknown	1057800	984450	1182600	1862900	1456500	1851900	2113100	2164500	1348600
gene_442748;gene_104629;gene_271181;gene_205147;gene_29792;gene_464695;gene_30769;gene_5870;gene_294733;gene_256436;gene_130548;gene_111550;gene_223131;gene_18316;gene_84602;gene_252787	Unknown	1136500	1214000	1222700	1375900	1385000	1451500	1570900	1498300	1509200
gene_10463	Unknown	50032	42348	34765	39789	60243	49682	51389	31343	49360
gene_104671	Unknown	383390	374220	412260	359360	486070	392230	486180	346200	502160
gene_104759	Unknown	185350	190040	165720	203130	231490	185230	230890	227780	228700
gene_104769	Unknown	4819.6	4736.6	6106.7	8670.6	7846.5	6660.1	6634.3	7567.3	7214.1
gene_104778;gene_345178;gene_150997	Unknown	132730	133390	139510	152160	170000	161890	160460	141550	176980
gene_104942;gene_54524	Unknown	142220	131590	126790	137760	163070	120360	146820	147280	174050
gene_105001	Unknown	141710	127790	156420	106710	140660	139650	162610	123100	162720
gene_105073;gene_41290;gene_154436;gene_173374;gene_2510;gene_66248	Unknown	195400	179950	204150	204410	266600	239070	253570	237630	246890
gene_371917;gene_42811;gene_61825;gene_10512	Unknown	46832	56619	48431	54478	67238	60004	64745	57374	54675
gene_105144	Unknown	44593	60822	50626	46544	66088	52046	60195	50173	60727
gene_105181	Unknown	203290	151910	166780	175140	193670	159780	197590	182450	185140
gene_420883;gene_167235;gene_105299;gene_237095	Unknown	45600	51677	51640	45499	53206	53919	50471	76776	61303
gene_105370	Unknown	3843700	3820900	4265200	3681300	4928000	3983500	4615600	3999200	4922800
gene_105383	Unknown	91672	95397	98802	103350	112820	109920	121580	91100	136670
gene_10539	Unknown	1813800	1775600	1970400	1736800	2241000	1744600	2218700	1953000	2185800
gene_105409	Unknown	637610	629270	635230	634950	859450	757500	797240	704180	811110
gene_105456;gene_305201;gene_138913	Unknown	209000	209470	213210	211100	293970	240480	242470	241400	251250
gene_144900;gene_342841;gene_105484	Unknown	52664	59376	58113	64214	67117	63951	60512	60611	72025
gene_84532;gene_105508;gene_352385;gene_420444;gene_222130;gene_148916;gene_425006;gene_102358;gene_258284;gene_224813;gene_336879;gene_202000;gene_314188;gene_232430;gene_25992;gene_50030;gene_165195;gene_76853	Unknown	1428600	1259700	1479600	1048300	1611800	1272000	1293900	1152400	1641700
gene_105552	Unknown	46994	52734	59237	57054	84030	70347	62554	72315	73592
gene_105562;gene_403122;gene_236320;gene_30220	Unknown	81318	117510	98235	103000	116610	105340	124790	93807	122070
gene_403120;gene_236318;gene_105564;gene_111857;gene_294858;gene_162172;gene_109544	Unknown	622550	557680	630900	633650	804660	675120	765330	706680	708030
gene_105607;gene_41255;gene_68517;gene_272801;gene_77956;gene_185352;gene_348357;gene_19162;gene_295433;gene_230986;gene_125670;gene_175019;gene_394155	Unknown	1220100	1237900	1333200	1263600	1551400	1442500	1555800	1279900	1507000
gene_105626	Unknown	409970	385840	420910	430230	455790	433720	494790	423120	535890
gene_105647;gene_220726	Unknown	5749400	5514700	6126600	5345300	6691600	5588700	6500200	5350800	6669800
gene_10565	Unknown	171080	161150	189240	145500	195720	179890	185900	158120	200370
gene_105651;gene_299485;gene_457044	Unknown	1442600	1217700	1401300	1848600	1829900	1710000	1781000	1725600	1746700
gene_105656	Unknown	13703	19000	28637	17331	29042	28027	22584	25888	26362
gene_105658	Unknown	4274	5938	6044.8	6722.6	5907.3	6698.2	6145	6923.9	12330
gene_105669	Unknown	100820	86984	110760	128360	112700	149930	149380	157840	106440
gene_105678	Unknown	267090	183720	248610	301530	289270	303490	316140	322610	269350
gene_105683	Unknown	84102	81700	90351	86421	99254	97757	119790	106480	100640
gene_105685;gene_295416;A0A263VLM9	Unknown;Unknown;E. asburiae	566740	549790	629270	506410	675900	533600	636750	532500	660650
gene_105692	Unknown	156660	152350	176230	134310	193630	154630	160780	159680	198640
gene_105701	Unknown	77052	80100	74702	90274	104040	86884	89923	90897	95010
gene_105717	Unknown	188430	183140	194520	209040	224400	209330	238470	224200	226110
gene_10575	Unknown	22846	22996	25719	28255	29990	21965	32834	29873	32010
gene_105756	Unknown	159900	154510	163600	184720	208810	205000	188910	193330	192630
gene_105767	Unknown	221130	226840	255900	250340	255480	265350	289430	245760	282870
gene_10579;gene_115444;gene_157757;gene_221845	Unknown	1327500	1284300	1478900	1376100	1854000	1613500	1635000	1382400	1633400
gene_105794	Unknown	1824800	1712500	1999100	1825100	2293500	1938700	2146900	1896100	2274900
gene_432337;gene_105796	Unknown	6816.3	6610.6	6641.5	9831.4	9067.4	8435.4	10199	8746.6	9688.9
gene_105835;gene_168820	Unknown	67061	52506	68506	73825	88579	75333	80931	74054	77861
gene_105846;gene_291468;gene_207038	Unknown	126550	146720	154960	126090	158080	141520	150080	157270	178940
gene_105847;gene_253924	Unknown	3052100	3079500	3316700	3155500	4104800	3636300	3637400	3528500	3999100
gene_105859;gene_147433;gene_389016;gene_213252;gene_326688;gene_54009;gene_421076;gene_37224;gene_433949;gene_137017;gene_37193	Unknown	215660	159530	212910	208410	253260	225450	239050	195220	246890
gene_10596;gene_59952;gene_128057	Unknown	1896200	1803900	2010600	1761900	2193900	1870700	2191100	1968600	2149700
gene_105960;gene_268805	Unknown	15131000	13160000	16409000	13406000	17791000	14683000	15704000	12992000	18085000
gene_105988	Unknown	259380	218670	217120	270720	298460	333500	258250	298080	243950
gene_106044	Unknown	17958	13670	17612	16995	17632	16671	19640	20911	19427
gene_106204;gene_260836;gene_61675	Unknown	15320000	15832000	16544000	12149000	18437000	15846000	17376000	14992000	18144000
gene_106206;gene_107283;gene_332653;gene_75439;gene_44549;gene_387256;gene_341170;gene_119613;gene_37419;gene_206406;gene_400785;gene_361291;gene_385334;gene_245137	Unknown	1563000	1597700	1714100	1692300	2018700	1779900	1950800	1820600	1896600
gene_106211;gene_403227	Unknown	715730	746460	946950	771930	1014600	885880	944990	767480	1031500
gene_106226	Unknown	89638	66552	74051	79424	103170	103730	94112	88198	85754
gene_10626;gene_9881	Unknown	37808	31783	28881	36132	49233	39824	46114	43765	48923
gene_95374;gene_271090;gene_106277	Unknown	54560	58161	73335	58465	85593	66815	76400	63871	81843
gene_106308;gene_116232	Unknown	244290	279650	286240	251780	328740	300010	311490	246440	350050
gene_106391;gene_384731	Unknown	131190	112910	129970	120340	152540	154130	145470	142260	165860
gene_106399	Unknown	262670	219230	272840	285730	342190	296890	282040	273700	301280
gene_106402;gene_384717;gene_420192	Unknown	24439000	23763000	27155000	25889000	31743000	27435000	30585000	27497000	29651000
gene_106405	Unknown	35339	31913	36955	32793	38734	36281	41582	32902	41526
gene_106417;gene_241503;gene_105149;gene_226540;gene_297230;gene_314505;gene_226549;gene_108307;gene_89254;gene_322427;gene_206762;C4IDX3	Unknown;Unknown;Unknown;Unknown;Unknown;Unknown;Unknown;Unknown;Unknown;Unknown;Unknown;C. butyricum	957310	948530	1140900	941830	1214000	1041700	1133400	1029000	1223200
gene_106442;gene_433915;gene_329676	Unknown	192630	153620	228230	216650	201180	188110	241660	192870	258700
gene_106456	Unknown	59241	58063	53636	50742	51923	45467	51404	38465	59258
gene_106484;gene_237154;gene_170053;gene_273371;gene_16093;gene_366941;gene_238460;gene_60217;gene_215048;gene_195850;C4IJM7;Q5FKI3;gene_386361;gene_329997;gene_117702	Unknown;Unknown;Unknown;Unknown;Unknown;Unknown;Unknown;Unknown;Unknown;Unknown;C. butyricum;L. acidophilus;Unknown;Unknown;Unknown	257180	246950	292000	260930	329240	291190	306220	267370	329250
gene_95906;gene_106485;gene_85701;gene_237153	Unknown	17604	18635	20963	20995	27496	23507	29709	26736	22192
gene_354372;gene_106518;gene_157985	Unknown	29138	29676	21276	24103	39696	33592	31204	23614	33077
gene_106528	Unknown	1147600	1001800	1260400	1313200	1349400	1161300	1320600	1222800	1173900
gene_106551	Unknown	591740	636340	713460	675590	817160	681870	753910	565630	844570
gene_166044;gene_106558;gene_308076;gene_399491;gene_371110;gene_433632;gene_433110;gene_354274;gene_38381	Unknown	48501	54491	65929	57870	69059	51786	63814	58738	87927
gene_106560;gene_354276;gene_433630;gene_460167;gene_460151;gene_281815;gene_86376;gene_337148;gene_38348;gene_327357;gene_315438	Unknown	261080	286980	292790	266350	313460	302540	318600	261480	375130
gene_341522;gene_159971;gene_47387;gene_460163;gene_433626;gene_335626;gene_106563;gene_354279	Unknown	104570	103280	87525	109520	125970	96676	104320	86278	128920
gene_106579;gene_384379;gene_194413	Unknown	220090	249030	258630	254880	302310	286500	303340	294630	273630
gene_106621	Unknown	402000	393670	464240	420700	503590	475850	474840	345410	502630
gene_106622;gene_54308;gene_210089;gene_167923;gene_164156;gene_250819;gene_100125;gene_123188;gene_393592;gene_417444;gene_376305;gene_225794;gene_439352;gene_282774;gene_156014;gene_268007;gene_22205;gene_21003;C4IBY1;gene_342062;gene_149734;gene_26082;gene_90837;gene_418282;gene_197651	Unknown;Unknown;Unknown;Unknown;Unknown;Unknown;Unknown;Unknown;Unknown;Unknown;Unknown;Unknown;Unknown;Unknown;Unknown;Unknown;Unknown;Unknown;C. butyricum;Unknown;Unknown;Unknown;Unknown;Unknown;Unknown	1533300	1459200	1631800	1951100	1758600	1840200	2240000	1950100	1859300
gene_106664;gene_422872;gene_337620	Unknown	534850	481180	540620	487880	579840	529030	598770	495750	559190
gene_444256;gene_106682	Unknown	20054	18609	15789		16407		11859	13132	17047
gene_106691	Unknown	27301	30861	34376	52276	52757	41393	49417	45954	60033
gene_106747;gene_9586;gene_66443;gene_54678;gene_408313;gene_79626	Unknown	6283300	5923000	6394800	5455800	7058800	5947300	6546200	5316400	6779400
gene_106772	Unknown	10833000	10326000	12337000	11442000	13324000	12061000	13853000	12174000	12855000
gene_106775	Unknown	1617000	1778200	1684600	1863600	2086000	1961800	2494700	1984500	2144200
gene_106816;gene_137139	Unknown	14991	14382	12215	18918	16743	20110	22281	19418	21349
gene_106849	Unknown	701120	745160	758680	594040	815440	661960	741870	624680	949940
gene_106850	Unknown	355640	441780	537500	317870	414680	446450	440370	356840	422090
gene_106869;gene_359471;gene_101685;gene_8751;gene_142699;gene_292890;gene_44170	Unknown	803560	803890	915270	820740	986780	882430	942160	924380	1048100
gene_106870;gene_287624	Unknown	14381000	13577000	16054000	14075000	17224000	14559000	16567000	14816000	17808000
gene_106953	Unknown	25330	28143	31112	23234	34597	25157	29788	25894	28821
gene_106965;gene_99163;gene_119608;gene_54605;gene_144235;gene_158084;gene_85548;gene_14933;gene_391759;gene_64733;gene_201623;gene_71410;gene_303804;gene_38785;gene_392458;gene_428988;gene_393494;gene_273454;gene_6439;gene_2403;gene_396156	Unknown	677160	618030	702710	612290	853230	670350	698030	647480	824380
gene_107032	Unknown	74298	81280	91190	80742	95564	86462	101780	87356	103350
gene_107057;gene_273136;gene_425553;gene_322162	Unknown	389610	371250	410900	477320	541890	435460	529120	491970	511220
gene_107060	Unknown	339130	368890	399390	366990	515010	417810	445320	375860	406430
gene_249973;gene_20617;gene_107065;gene_326786	Unknown	414050	338560	388150	369350	441980	395550	411830	347590	425070
gene_107067;gene_401317	Unknown	794270	739860	747600	867080	902170	803620	867600	845830	919830
gene_107073	Unknown	81193	73730	110760	73572	125990	126820	131080	110480	135140
gene_166570;gene_107078	Unknown	278950	221370	292950	309230	311270	327020	329220	291320	333340
gene_82758;gene_80894;gene_157164;gene_107079	Unknown	296480	321570	320220	315990	348400	351770	304120	293380	363890
gene_107081;gene_392324;gene_369579;gene_232023;gene_208340;gene_54896;gene_273372;gene_48054;gene_88459;gene_213157;gene_401303;gene_326802	Unknown	472490	460220	515460	482160	645690	502780	541340	501610	571310
gene_107183	Unknown	407650	409200	262770	422320	434110	439110	469580	423210	434810
gene_107184	Unknown	591910	682690	748760	698540	777140	808380	798370	731100	849610
gene_107193;gene_150605	Unknown	119790	118230	138040	142740	126420	133620	130110	70548	127330
gene_107212	Unknown	71099	82003	99729	74128	101100	82416	99971	75103	93203
gene_107216;gene_207794	Unknown	2357000	2462700	2524700	2829700	3011100	2840600	3051500	2714300	3014700
gene_107217	Unknown	438530	404490	458070	425500	422140	384810	479720	366010	494410
gene_107220	Unknown	739720	732580	716710	698430	899630	823250	852510	792760	1008700
gene_107229	Unknown	198440	183140	203920	175680	217660	217240	225720	180350	224070
gene_107230	Unknown	41260	41224	44700	27468	51245	26743	44446	26052	41997
gene_107244	Unknown	47972	46789	61703	61640	77957	63561	68350	63729	78395
gene_304334;gene_107352	Unknown	26034	27468	28371	27274	37653	37699	33705	30854	41653
gene_107400	Unknown	21405	17323	20489	19904	21858	24474	28640	19215	29724
gene_10741	Unknown	81306	82190	97474	118240	117170	99524	100490	119170	124060
gene_107430;gene_428056;gene_58707;gene_378923	Unknown	50476	55216	49890	44517	57671	36853	58806	57700	55500
gene_107433	Unknown	85701	100200	94205	84800	132070	102300	130780	97637	114800
gene_107451;gene_209338	Unknown	749100	764470	877110	796560	885750	878730	999570	846320	928330
gene_343319;gene_139040;gene_107454;gene_45683;gene_139240;gene_8487	Unknown	260840	210940	248670	212810	265290	202760	265500	197070	244070
gene_107732	Unknown	32031	36006	30329	33649	43032	29780	33434	34309	32153
gene_203724;gene_107751	Unknown	81307	83375	107420	107380	128940	108820	153860	151920	125860
gene_107754	Unknown	742860	725750	808060	766020	946540	892380	1042600	882740	1058100
gene_107755	Unknown	5610600	5501900	5641800	5035800	6549600	5650600	6065300	5294700	6667200
gene_107757;gene_203728;gene_44643;gene_435686;gene_267810;C4IC28;gene_251051;gene_188783;gene_429315;gene_396558;gene_177924;gene_146472	Unknown;Unknown;Unknown;Unknown;Unknown;C. butyricum;Unknown;Unknown;Unknown;Unknown;Unknown;Unknown	739040	756850	835170	845480	1025400	900150	928630	886500	977110
gene_107803;gene_363919;gene_303696;gene_299878;gene_207310;gene_197720;gene_29784;gene_240463	Unknown	1080400	914400	1246500	1239100	1419500	1315800	1567300	1418300	1271500
gene_107947;gene_311444	Unknown	42350000	42448000	48584000	41175000	52633000	44323000	51374000	43413000	54388000
gene_107949;gene_293490;gene_450610;gene_80238	Unknown	1739500	1725200	1911400	1684300	2104400	1924700	2236600	1881400	2082500
gene_107950	Unknown	25622	24852	55471	31603	54032	42044	33591	33069	42596
gene_107994	Unknown	513600	459590	499200	592920	634160	585780	602960	607000	620390
gene_107995	Unknown	74544	65291	90804	91931	99286	88539	77530	82062	95477
gene_108020	Unknown	470170	407160	498030	466580	527220	516980	521470	502660	450800
gene_108021	Unknown	1545800	1509400	1708300	1533500	2088100	1789300	1953700	1713500	2194200
gene_108022;gene_117645;gene_411058;gene_118725;gene_154535;gene_173304	Unknown	122670	161460	165240	162240	226590	206780	211610	162760	206560
gene_108023	Unknown	978100	967180	978580	1143000	1255100	1193700	1292000	1111500	1232300
gene_108024	Unknown	434460	438880	469820	519490	588800	565570	534150	454890	611450
gene_108025	Unknown	374990	412350	444210	384300	436170	423000	466670	447740	421830
gene_108027	Unknown	30518	35723	41354	27604	36066	34702	42265	36812	46767
gene_108034	Unknown	848100	838930	939490	818110	953220	849840	910400	849160	964400
gene_108040	Unknown	4649.2	6789.8	8699.5	7255.3	10751	14889	10893	7324.8	11777
gene_108049	Unknown	72889	52734	59026	68701	62742	56271	64912	54266	59127
gene_108083;gene_340089;gene_414815;gene_367794	Unknown	7742000	7130000	7729300	7005000	9007400	7442500	7998500	7382700	8779100
gene_108084	Unknown	35702	30638	45612	37800	42683	44492	39385	37716	54233
gene_108086	Unknown	136300	141860	136070	177050	182010	173970	206920	213050	204260
gene_108088	Unknown	10523	12245	11540	12503	12008	16419	13541	16108	12609
gene_10809	Unknown	7403100	7170500	7874600	8257600	8639800	7538800	9121700	7764500	8888200
gene_108114	Unknown	218450	241940	242350	229150	333320	276410	302170	269010	290840
gene_10813	Unknown	105710	91860	110670	134670	143000	133370	153470	134630	117260
gene_108145	Unknown	834250	752600	843210	941900	1064900	1062700	1062600	994180	940550
gene_108169;gene_387487;gene_396744;gene_160659;gene_162628	Unknown	111930	120560	129360	130090	144430	137240	134380	129190	138840
gene_108175;gene_387493;gene_91475	Unknown	49472	50514	52719	49622	61336	52538	61532	54418	65681
gene_387498;gene_160670;gene_108179	Unknown	530800	598700	590850	552680	674560	611440	778430	623210	800000
gene_108194;gene_377650;gene_392862;gene_340671;gene_229885	Unknown	20643	15639	20261	18269	25006	21980	20255	21651	30525
gene_108208;gene_355101;gene_283136	Unknown	11748000	10684000	11848000	10829000	14237000	11097000	12760000	11258000	14087000
gene_108229	Unknown	49548	44521	37874	60909	52023	51189	49163	52026	64579
gene_108232;gene_73867;gene_425884;gene_361322;gene_71990;gene_203205;Q839D9;gene_366429;gene_96900;gene_374577;gene_276295;gene_46769;gene_91050	Unknown;Unknown;Unknown;Unknown;Unknown;Unknown;E. faecalis;Unknown;Unknown;Unknown;Unknown;Unknown;Unknown	1208500	1481400	1485000	1632700	1654500	1861400	2049800	2049600	1521000
gene_129279;gene_108244;gene_173654;gene_347932	Unknown	151630	120370	136310	120290	147770	139560	156550	112910	153390
gene_108292	Unknown	511590	564670	519820	696440	824670	724700	733010	700750	666240
gene_108349;gene_146551	Unknown	750130	748940	896360	809470	1041100	888760	965130	754390	1048700
gene_108433	Unknown	458580	448940	505070	482890	578330	530010	575580	493870	591900
gene_212276;gene_108435	Unknown	88719	97793	109090	74180	112790	83520	109560	99671	118900
gene_108436;gene_451695;gene_24482;gene_18387;gene_78356	Unknown	2420500	2263000	2525700	2221600	2970100	2526400	3027000	2487300	2811500
gene_10845	Unknown	61302	27632	40778	31184	43938	31631	41471	35963	55769
gene_108462	Unknown	1038700	1045000	1105600	1100300	1214900	1100900	1163700	998000	1266100
gene_108465	Unknown	228910	221780	239070	243230	336970	229160	267730	238660	324570
gene_108477	Unknown	225870	209590	211930	205850	279600	232060	230410	215080	271070
gene_191579;gene_108479	Unknown	78536	73793	81296	86670	95892	91486	102910	85296	88646
gene_108485;gene_31472;gene_76560;gene_109214	Unknown	262550	240030	254100	282140	354850	359800	333490	348800	317300
gene_108487;gene_347959;gene_427828;gene_124096	Unknown	30115000	30308000	34486000	26713000	36987000	30054000	31944000	28942000	37585000
gene_108489;gene_78067;gene_102929;gene_226942	Unknown	684790	677270	715270	668520	819720	689860	802360	719680	807250
gene_108497	Unknown	361510	401090	411480	449590	474800	466130	468150	463210	511820
gene_108508	Unknown	991360	929640	1058000	966330	1341200	1100300	1135000	975960	1285300
gene_91706;gene_340234;gene_338506;gene_330807;gene_233991;gene_209907;gene_198437;gene_108526	Unknown	133130	202870	219060	184080	195000	181020	214200	226290	198070
gene_108557	Unknown	65793	84362	81288	73597	91027	79898	95844	75325	83145
gene_108620	Unknown	548770	511980	647620	636070	716710	688500	716860	627530	693810
gene_108623	Unknown	6157200	5667400	7291900	6841400	7765700	7028900	7913600	7236300	7349600
gene_108626	Unknown	528760	503570	571630	483230	738630	548690	563630	406380	645990
gene_108627	Unknown	898550	898100	974120	974030	1094900	1043300	1122700	997680	1087200
gene_108628	Unknown	147560	121250	160100	145660	158080	144560	163240	152480	164250
gene_108630	Unknown	267190	242220	256460	232480	301440	276880	326200	232050	246700
gene_108631	Unknown	2610500	2229200	2575100	2142900	3005300	2383400	2642200	2481500	3212600
gene_108635	Unknown	137300	129130	143300	160420	165150	167320	190230	157610	170890
gene_108641	Unknown	411310	424360	474350	439250	530250	452180	505430	479090	473230
gene_108642	Unknown	155610	161360	207380	216940	251930	182840	193690	164560	216000
gene_108651	Unknown	34899	42345	40084	41921	48461	41550	39911	38591	45755
gene_108659	Unknown	146990	134190	152370	122720	177560	130420	142480	127280	163850
gene_108676	Unknown	631500	572430	509300	499130	628360	513560	640370	567120	607150
gene_108679	Unknown	744830	659270	779520	632070	899570	728070	781670	759900	933500
gene_108690;gene_287094	Unknown	432170	504690	606390	542150	703740	573910	607390	511930	619740
gene_108720	Unknown	2217800	2408600	2604500	2373600	3174800	2263100	2660300	2191500	3292600
gene_108721	Unknown	618950	647690	662950	796640	844340	754390	994400	876790	792880
gene_450638;gene_43822;gene_108744;gene_143224;gene_81934;gene_54026;gene_232042;gene_44104;gene_410601;gene_401322;gene_233024	Unknown	2182300	2328600	2612000	2087300	2657900	2223700	2719000	2501700	2883400
gene_10881	Unknown	2947100	2845700	3318400	3138000	3683400	3266900	3693700	3283100	3568700
gene_24446;gene_33611;gene_320195;gene_389381;gene_75871;gene_297412;gene_166217;gene_108833	Unknown	154820	185050	198920	181230	209480	192280	222150	160040	203650
gene_89470;gene_325565;gene_108896	Unknown	435080	390190	439940	429390	556690	446180	544390	495050	488180
gene_108897;gene_407472;gene_381020;gene_222628	Unknown	169470	151750	195610	198610	243720	226010	244150	217660	234490
gene_108899;gene_347317;gene_294328;gene_73218;gene_187983;gene_1958	Unknown	177790	166130	220280	220980	229810	215740	283700	216740	208620
gene_448900;gene_50429;gene_17473;gene_139917;gene_108903	Unknown	28515	30531	57405	25081	45610	40053	31642	19304	39254
gene_108927;gene_215286;gene_219380;gene_250176;gene_460153;gene_133243;gene_53506;gene_401659;gene_340873;gene_312509;gene_227792;gene_170661;gene_408017;gene_42814	Unknown	669140	650250	780170	646550	858350	745670	860530	834420	866220
gene_108929;gene_89746;gene_164318;gene_3681;gene_197458;gene_170663	Unknown	415540	430230	441310	442250	573430	518720	531630	602770	579220
gene_170664;gene_108930	Unknown	1345300	1491200	1483500	1232300	1811400	1466400	1603400	1302600	1796800
gene_108946	Unknown	54472	50259	50858	50562	65618	44146	60244	48619	63720
gene_108957;gene_66441;gene_54764;gene_6403	Unknown	1137100	1159900	1345000	1073400	1417900	1209600	1349200	1206600	1386800
gene_120010;gene_239132;gene_158949;gene_108976;gene_48064	Unknown	30543	27695	26871		35388	17482	34135	19460	32978
gene_109011	Unknown	1552700	1455800	1598200	1595000	2153300	1601700	1884800	1516100	1934400
gene_109026	Unknown	9987200	9451700	10844000	9850900	11664000	10411000	11804000	10426000	12020000
gene_109067	Unknown	234090	217500	242540	184390	276080	221510	251530	229120	262470
gene_109108	Unknown	314280	280450	332130	296730	392820	320110	345890	284110	357340
gene_109122	Unknown	507030	515770	537030	550940	640340	545660	615410	576860	629150
gene_109124;gene_277287;gene_27220;gene_335362;gene_121832;gene_324340;gene_33189;gene_365079;gene_437162;gene_198155;gene_294836;gene_12305;gene_159651;gene_70728;gene_12971;gene_45137;gene_205223;gene_383817;gene_418725;gene_393481	Unknown	3118800	3014400	3514800	3384900	3939700	3494400	3901300	3753900	4000700
gene_109128;gene_277289	Unknown	1108700	965780	1283100	1150800	1301800	1165300	1246300	1248400	1379300
gene_109129	Unknown	108430	92180	118620	137420	131900	122390	146360	144950	130100
gene_109131	Unknown	317420	285060	357810	398230	386120	431280	469240	398150	388130
gene_109133;gene_277296;gene_398303;gene_270017;gene_264273;gene_400412;gene_438547;gene_228552;gene_466647;gene_300477;gene_59606;gene_242563;gene_334863;gene_102739;gene_264095;Q9HXH9;gene_108283;gene_406167;gene_439263;gene_430963;gene_443172;gene_109353	Unknown;Unknown;Unknown;Unknown;Unknown;Unknown;Unknown;Unknown;Unknown;Unknown;Unknown;Unknown;Unknown;Unknown;Unknown;P. aeruginosa;Unknown;Unknown;Unknown;Unknown;Unknown;Unknown	508040	503170	608540	659840	659430	655350	684380	760660	726980
gene_109134;gene_277297;gene_138137;gene_180874;gene_265364;gene_313421;gene_242564;gene_300476;gene_11320;gene_403987;gene_34652;gene_117404;gene_131384;gene_329029;gene_86510;gene_389017;gene_438177;gene_390651	Unknown	3155800	3021900	3470300	3114100	4085100	3362300	4037800	3144700	3963100
gene_109137;gene_239396;gene_353442;gene_406320;gene_373749;gene_182893	Unknown	8289100	8435100	9369000	8906000	10699000	9513800	10665000	9174100	10933000
gene_341981;gene_124041;gene_163262;gene_247799;gene_60986;gene_299657;gene_261495;gene_2133;gene_239399;gene_263954;gene_231706;gene_166289;gene_135765;gene_122117;gene_40818;gene_109140;gene_295542;gene_227485	Unknown	491900	434890	478530	454820	571930	466020	622130	503920	549490
gene_109172	Unknown	2354500	2468800	3061300	2143200	3021000	2539200	2537500	2203700	3190400
gene_304392;gene_215232;gene_213016;gene_109206;gene_139451;gene_191302;gene_40024	Unknown	785190	719180	810550	699060	861870	613670	763440	692550	912960
gene_109211	Unknown	226640	229800	221200	216190	254020	230100	218510	199720	268270
gene_10925	Unknown	89903	99313	120760	105510	154010	134090	128040	128530	142280
gene_109254	Unknown	1427800	1326000	1477200	1497500	1784000	1659700	1778300	1488600	1867100
gene_50352;gene_373788;gene_109280;gene_61983;gene_109781;gene_242780;gene_282873;gene_73602;gene_120698;gene_398447;gene_270177;gene_207397;gene_150604;gene_98245;gene_48884;gene_195662;Q837R9;gene_24052;C4ICX8;gene_53758;gene_245365;gene_172135;gene_336377;gene_156984;gene_361384;gene_41308;gene_311228;gene_24616;gene_463810;gene_175114;gene_245692;gene_245888;gene_402668;gene_8142;gene_237200;…	Unknown;Unknown;Unknown;Unknown;Unknown;Unknown;Unknown;Unknown;Unknown;Unknown;Unknown;Unknown;Unknown;Unknown;Unknown;Unknown;E. faecalis;Unknown;C. butyricum;Unknown;Unknown;Unknown;Unknown;Unknown;Unknown;Unknown;Unknown;Unknown;Unknown;Unknown;Unknown;Unknown;Unknown;Unknown;Unknown;Unknown;Unknown;Unknown;Unknown	60666	51403	65576	52059	77215	59822	55402	45275	84487
gene_109295	Unknown	92697	120320	134500	95185	144070	111570	146220	110790	160830
gene_109331	Unknown	220360	203320	210000	209650	286350	257840	276490	206490	257890
gene_214345;gene_121395;gene_10935	Unknown	3634900	3680000	4321700	3327500	4558000	3373000	3727800	3343400	4684400
gene_109377	Unknown	213460	251460	244310	280400	308840	325710	314230	317840	308350
gene_109378	Unknown	108350	102590	106190	88805	111010	105410	115750	97345	121280
gene_109381;gene_154654;gene_239525;gene_172240;gene_300180;gene_270538;J7TSK0	Unknown;Unknown;Unknown;Unknown;Unknown;Unknown;M. morganii	1228900	1071100	1296400	1011300	1148000	1128300	1348500	1189100	1210700
gene_109385;gene_266913;gene_156188	Unknown	820050	755910	976580	902560	1118300	935080	1095300	1038200	1114200
gene_109419	Unknown	2860400	2865000	3118800	3074900	3243500	3198200	3529100	3327200	3422500
gene_109440	Unknown	92027	79668	128070	79393	117060	85878	90215	94051	88207
gene_109473;gene_88139;gene_165927;gene_83160;gene_212152;gene_52431;gene_304664;gene_378459;gene_323117	Unknown	6468300	6684000	7255700	7665500	8392000	7854000	8452600	7873300	8788500
gene_109530	Unknown	258030	192870	294420	299190	271080	284930	370590	315670	310430
gene_109531;gene_84571;gene_297653;gene_414395	Unknown	4365400	3993600	4945500	4658000	5534900	4856100	5520000	4746100	5612500
gene_109533	Unknown	1033400	928710	1115600	933310	1175800	956890	1054800	994320	1265100
gene_109535;gene_24776;gene_180395;gene_69509;gene_74079;gene_415326	Unknown	202780	189300	194100	201150	264300	224200	212600	194690	235290
gene_109542;gene_88677;gene_433120;gene_255429	Unknown	47957	40625	63228	49425	58120	53112	50404	50574	63252
gene_109545;gene_167348	Unknown	817320	862110	997160	820590	999760	905530	1019600	809710	933310
gene_109548	Unknown	9796900	10406000	11323000	10385000	12528000	11677000	12578000	10625000	12972000
gene_109549	Unknown	29056	26523	37518	31490	51364	42601	27660	30929	32165
gene_109550	Unknown	432590	434830	426600	517270	542210	478080	547220	528630	523240
gene_109552;gene_201837;gene_229406;gene_145532;gene_139698;gene_241807;gene_418162	Unknown	589460	570820	664910	646080	845490	643980	733640	710610	829560
gene_109555;gene_291253;gene_220769;gene_188196	Unknown	283460	313990	286630	300190	359000	312390	370560	333160	354430
gene_109556;gene_85058;gene_375805;gene_394424;gene_188197;gene_115785;gene_334732;gene_131652;gene_365685	Unknown	69703	87676	76019	69296	95221	83984	90631	72180	84241
gene_109557;gene_188198;gene_377417;gene_417631	Unknown	292930	263520	337670	399860	396390	385090	336130	319850	346730
gene_109558	Unknown	351720	310260	362480	369600	414340	356700	411480	365860	486830
gene_109559;gene_205126;gene_40408;gene_198364;gene_19595;gene_60689;gene_447602;gene_109169;gene_278097;gene_194287;gene_193271;gene_107527;gene_367053	Unknown	298990	313950	322440	314870	390670	316140	342350	332710	429670
gene_109561	Unknown						18080
gene_109568	Unknown	109740	119220	137870	117530	155700	115760	124500	109170	142140
gene_109609	Unknown	88154	67337	80629	75692	99550	95108	85735	99813	109090
gene_109612;gene_20587;gene_152537	Unknown	1677400	1650600	1820800	1681900	2107800	1722700	2069900	1750800	2008200
gene_10967	Unknown	4216.2	3048.1	3191.5	4447.7	4573.8		4588.5	2957.9
gene_109763	Unknown	151430	182690	158770	179300	170580	194610	204250	215030	166750
gene_109765	Unknown	65319	45528	60827	55388	92677	68509	57989	45580	82463
gene_109766	Unknown	7709100	7015700	8107600	7186500	9212800	7889000	8626100	7541500	9117500
gene_109822	Unknown	312910	274840	343960	333920	388700	364240	386830	393520	380540
gene_212704;gene_10983;gene_80685;gene_201265;gene_412496;gene_36115;gene_161469;gene_350323	Unknown	210060	258070	252380	250200	259480	270290	298340	229600	267720
gene_109837;gene_464629	Unknown	287270	229870	262170	284880	334610	261320	283780	286550	336130
gene_109849	Unknown	105210	115400	120300	131530	140290	131870	126650	120010	132920
gene_109884;gene_411834;gene_321266;gene_91070;gene_13560	Unknown	1135100	1016700	1350400	1358700	1467000	1446300	1658000	1449600	1397500
gene_109885;gene_427797	Unknown	3600400	3379600	4350600	3590700	3984900	3740400	4259900	3846300	4078800
gene_109886	Unknown	800890	745470	901970	718750	932950	858860	987320	785640	1025600
gene_109887;gene_210547;gene_168316	Unknown	895150	824750	932490	744230	1060600	850590	973510	814220	1086200
gene_109888	Unknown	850550	844950	844390	954000	1018100	1053200	1116700	983260	1083300
gene_109889;gene_361432;gene_146806;gene_236296;gene_4431;gene_74849	Unknown	3118400	3090100	3506200	3092300	3843000	3254600	3698600	3360600	3889000
gene_109890;gene_81524	Unknown	1407300	1418200	1585000	1689700	1686700	1626300	1837400	1650800	1821400
gene_109891	Unknown	406800	424180	542670	298980	502500	279540	445200	393290	443450
gene_109892	Unknown	22354	28158	33725	25158	31510	29039	34818	31212	27197
gene_109895;gene_52665	Unknown	1039700	1043300	1122000	1036400	1194000	1221600	1240700	1183800	1225900
gene_6324;gene_259525;gene_264921;gene_257871;gene_109898;gene_411040;gene_114272;gene_188703;gene_72994;gene_40049;gene_91270;gene_134401;gene_150942	Unknown	91574	94634	96641	90975	126190	104200	121330	103250	124500
gene_109947	Unknown	144560	147530	176610	122790	173100	133600	153410	111540	167230
gene_109948	Unknown	292590	352640	341750	369730	403300	352130	390190	336780	400780
gene_110014;gene_259327	Unknown	527690	525530	538460	578370	597670	558430	678430	507660	609310
gene_184924;gene_110037;gene_240983;gene_176347;gene_376894;gene_294089;gene_249112;gene_221812	Unknown	331510	286050	375330	386610	443070	348790	413580	402690	366910
gene_90217;gene_110093	Unknown	1059100	985370	1168900	953680	1308900	1078000	1232400	1077300	1327000
gene_110245;gene_125087;gene_175611;gene_283224;gene_156493;gene_271847;gene_215536;gene_157769;gene_351950;gene_363493;gene_422293	Unknown	189570	262870	245200	208560	277190	172240	198560	209130	247320
gene_388954;gene_56455;gene_11026	Unknown	67152	61154	72387	71033	106400	80371	97726	83544	75327
gene_110268;gene_60502;gene_170504	Unknown	4000000	4214100	4331900	4368100	5318900	4684900	5373100	4440100	5146800
gene_110276	Unknown	192080	224920	250860	226740	291470	248700	276070	241720	249380
gene_110351	Unknown	89903	90284	84859	72571	108940	91937	101290	74985	109020
gene_114355;gene_287201;gene_246126;gene_262486;gene_125083;gene_63627;gene_246114;gene_330911;gene_146900;gene_209553;gene_146874;gene_110472;gene_20571;gene_261599	Unknown	404650	435710	406070	491340	450060	466250	525200	510040	478380
gene_110509;gene_378078;gene_281373;gene_84716;gene_13318	Unknown	91989	78755	102940	92156	128950	107160	92114	103790	113240
gene_396549;gene_110514	Unknown	28953	27498	23512	27265	26165	39056	47852	30546	29029
gene_110524	Unknown	131440	136180	148340	152630	184120	146650	162850	140940	179980
gene_200347;gene_110546;gene_197042;gene_154197;gene_96344;gene_254591;gene_103278	Unknown	161640	146840	150320	170920	191930	187060	179010	170650	198440
gene_110547	Unknown	415000	370250	436440	318310	391400	348460	361530	387180	411810
gene_110569;gene_235967	Unknown	2951900	3029400	3655400	3349000	3822600	3587900	4061600	3468200	3692900
gene_110571	Unknown	114340	134650	133150	92364	125570	83267	96705	108630	132110
gene_110572	Unknown	673990	653290	664640	631960	803490	725280	804970	629280	761990
gene_110573	Unknown	193700	256700	225190	288670	142910	309210	194600	194230	358300
gene_110574	Unknown	261420	308540	282080	262510	296930	275590	304480	313260	320240
gene_110582;gene_104336;gene_51299;gene_200259	Unknown	998190	1041200	1189000	1021800	1421300	1185600	1254100	1219100	1250600
gene_110689;gene_240910;gene_13495;gene_353970;gene_71614;gene_49747;gene_453363;gene_445118;gene_338908;gene_254421	Unknown	2256700	2012400	2760000	2216200	2706800	2285800	2563600	2400000	3083100
gene_110690	Unknown	115260	134860	131270	150460	169930	129410	150180	166440	143580
gene_110697;gene_226770;gene_26873;gene_252756	Unknown	831370	726790	920660	792610	1078700	869760	995620	848940	1007700
gene_110765	Unknown	65277	68111	69498	93299	106810	88731	90100	97172	98461
gene_110778	Unknown	125630	122080	141650	141560	155020	144370	170490	150520	169670
gene_110863;gene_45584;gene_22114;gene_55405	Unknown	1413200	1441000	1783500	1477600	1818100	1474000	1720100	1425400	1927300
gene_110887;gene_190937	Unknown	2764400	2662600	3003800	2795100	3407700	3008600	3416600	2853900	3343400
gene_110891	Unknown	235810	253420	268890	280800	327130	290290	325610	253920	327360
gene_110893	Unknown	70922	89254	96492	71499	103960	90339	89204	72669	99349
gene_110898;gene_458363;gene_433960;gene_116638;gene_105028;gene_313338;gene_238323;gene_230769;gene_242185;gene_134348;gene_17340;gene_37167;gene_50680	Unknown	4279500	4193300	4913600	4327300	5533900	4627700	5192200	4672300	5192600
gene_110900;gene_386302;gene_58809;gene_400517	Unknown	2103400	1941800	2291100	2168600	2625600	2062100	2537000	2146800	2580200
gene_11092;gene_68160;gene_143033;gene_286819;gene_4045;gene_77945;gene_189231;gene_359003	Unknown	174010	191100	183950	185200	206180	186070	205540	193770	219790
gene_110944	Unknown	263940	278490	376230	314790	338260	381850	427450	384730	435080
gene_111031	Unknown	1819500	1906700	2033000	1754800	2382000	2058100	2215600	1755100	2455200
gene_111098;gene_44986;gene_105727;gene_136967;gene_357959;gene_277338;gene_70356;gene_9602;gene_450880	Unknown	586510	666030	666170	601330	784960	636660	699570	587110	861310
gene_355531;gene_111102	Unknown	55089	49895	60669	54449	69607	54555	57585	44813	73776
gene_231581;gene_357852;gene_111149	Unknown	210370	202410	200160	168940	248770	221810	221260	201090	256120
gene_229500;gene_111150	Unknown	215800	202000	190880	167140	221540	191050	179320	195760	217760
gene_262208;gene_111229;gene_193359	Unknown	214480	207510	244280	229860	318030	231880	235780	215170	240990
gene_207309;gene_111300;gene_135553	Unknown	37306	36196	36369	27085	35518	23730	36584	44363	40507
gene_111408	Unknown	82934	113690	103250	109490	137180	143470	135770	133040	123430
gene_111411;gene_288251	Unknown	1189200	1180900	1247100	1191200	1703400	1387600	1525000	1395900	1488300
gene_343833;gene_111464;gene_66459;gene_328529;gene_277130;gene_72894	Unknown	1262200	1239100	1456700	1343800	1548800	1354100	1653100	1597900	1564300
gene_111465;gene_132728;gene_183597;gene_72895	Unknown	484520	372140	545720	452500	669570	510160	580910	592690	602360
gene_111478	Unknown	140360	138570	134960	112180	175760	137690	160670	137390	159840
gene_111526	Unknown	3679100	3333000	3355400	5741400	5033900	6360600	6246200	6116900	4849600
gene_111587	Unknown	1966100	1989400	2081500	1827500	2382100	1934600	1947900	1803600	2570200
gene_111632	Unknown	184980	209310	208400	223090	232060	241700	263760	224340	235680
gene_111633	Unknown	53172	52210	60777	57310	67497	70212	67337	62776	60764
gene_111655	Unknown	1931100	1940600	2126000	1725800	2450000	1902200	2011600	1660700	2370800
gene_111658	Unknown	220430	211820	219490	272890	286570	233390	266060	236380	301680
gene_111681;gene_252270;gene_329459;gene_458352;gene_466769	Unknown	618720	520370	591870	594940	603420	729090	842510	697000	663200
gene_452902;gene_111691;gene_401657;gene_316792;gene_403593	Unknown	93562	104530	94139	91332	120310	87442	162770	152490	144260
gene_317673;gene_53567;gene_111714	Unknown	319250	369570	413970	336720	438630	451040	457600	438180	463370
gene_111715	Unknown	4840100	4430700	5032600	4636500	5978900	5128300	5221500	4504900	6060200
gene_111716	Unknown	337200	331810	350770	352390	467950	405280	452310	425400	490450
gene_111722	Unknown	1539100	1909100	1726100	1450000	2208600	1776200	1863100	1766400	2171500
gene_111733	Unknown	1434600	1315900	1524200	1575600	1781400	1631700	1917200	1759900	1800500
gene_111734;gene_399047	Unknown	3273500	3043300	3580900	3304700	4115200	3668200	4181200	3317100	4242200
gene_111735	Unknown	3996700	4111100	4573400	4121500	5198800	4569200	5609300	4614100	5314500
gene_111736	Unknown	7430000	7406500	8215700	7270300	9162800	7919000	8823200	8141400	9497700
gene_111737	Unknown	2578500	2600300	2771500	2765700	3489100	2850900	3241500	2823000	3524600
gene_111739	Unknown	69814	58043	59288	62015	88898	74896	83431	72123	73516
gene_111740	Unknown	62486	87100	85000	76215	80680	78888	86753	97467	86956
gene_111742	Unknown	522720	459810	509330	387430	645380	528540	521030	468270	584240
gene_111750	Unknown	175510	149260	154090	146660	208940	172630	204440	170000	196090
gene_111754	Unknown	79245	108940	107130	78774	113620	98230	97083	99076	118810
gene_111759;gene_141743;gene_324945	Unknown	118790	167130	137720	161030	177410	125110	179330	153030	182220
gene_111769	Unknown	26766	20746	28561	18666	36764	21689	41960	24686	33294
gene_111779;gene_329248	Unknown	1762200	1717800	1957900	1873100	2315400	1921800	2266800	1864500	2215600
gene_111784	Unknown	150030	192360	207310	261650	271790	254400	293940	286590	249860
gene_111785	Unknown	98956	97073	120740	94204	137840	110190	120200	124540	140100
gene_111786	Unknown	154760	140550	166500	171290	211550	175290	193940	191320	195200
gene_111806	Unknown	565880	498780	621900	609470	733240	674530	717680	679340	745400
gene_111807	Unknown	63253	55822	74255	66401	84864	71577	73952	62691	90673
gene_211736;gene_111914;gene_1935;gene_343599;gene_158158;gene_339009;gene_295982;gene_11754	Unknown	45906	37877	43970	43253	62620	38322	57126	54087	73044
gene_111916;gene_86918;gene_87214	Unknown	1000800	873840	1068300	957920	1080900	1044000	987280	1025200	1123000
gene_111978;gene_443436;gene_234692	Unknown	259300	253240	275820	213630	287520	244550	265790	244250	303470
gene_112002	Unknown	90632	82428	126620	91093	120280	76554	99380	81869	123720
gene_187297;gene_356628;gene_455299;gene_112007	Unknown	405220	369110	394550	395250	425600	325360	460000	308610	549780
gene_112013	Unknown	21850	22547	22481	28618	26230	26526	28897	23635	24289
gene_112016;gene_90861;gene_309017;gene_455290;gene_234856	Unknown	425320	407320	433570	425770	535940	460500	539420	483730	563730
gene_112020	Unknown	232330	226430	259880	246130	318800	283310	290640	294300	287290
gene_112031;gene_390906;gene_431880;gene_321200;gene_60071;gene_150269;gene_130679;gene_63191	Unknown	92830	96265	106190	98600	132280	113180	110310	106650	132360
gene_208473;gene_446513;gene_36906;gene_112035	Unknown	127630	137500	137160	126130	168400	137190	131220	126370	166930
gene_112038;gene_446517;gene_12657;gene_48783	Unknown	1169500	1114800	1266400	1278200	1433200	1256000	1441200	1259000	1364600
gene_112049	Unknown	2509000	2349300	2693300	2502500	3037900	2544800	2658700	2285100	2789200
gene_112050	Unknown	375520	348900	400040	474490	436500	472840	451240	469710	492560
gene_88675;gene_112056;gene_82025	Unknown	296970	284870	363600	297790	388150	357900	408070	313970	380520
gene_112059;gene_120188;gene_268845;gene_362184	Unknown	698350	640850	779270	592390	835850	744430	820760	773570	822850
gene_164470;gene_88670;gene_112062	Unknown	100560	94299	103100	74193	100430	94392	94652	93664	107080
gene_112110	Unknown	24135	26079	23476	30692	22866	22246	30625	25113	28741
gene_232879;gene_112207;gene_95131;gene_371259;gene_24222;gene_13964;gene_427342;gene_270953;gene_87521	Unknown	1416600	1380300	1570100	1289900	1539000	1371300	1564900	1425400	1791300
gene_112236;gene_394134;gene_58713	Unknown	628690	646970	684410	682950	825020	706440	770650	743020	808510
gene_112238;gene_149176;gene_133795	Unknown	1730000	1997800	1744200	2054700	2121900	1955500	2125000	2059000	2179500
gene_112258	Unknown	833810	773930	893560	957050	1040200	969980	1064700	1025300	1042900
gene_11228	Unknown	3581600	3291000	3859000	3323200	4157600	3420600	4016300	3582700	4246700
gene_67078;gene_135479;gene_112313	Unknown	2718600	2653900	2798900	2699600	3342200	3059400	3444200	3130200	3242200
gene_16189;gene_112323	Unknown	46194	43093	47817	56021	61000	68369	59449	54599	52712
gene_206473;gene_112361	Unknown	36693	38872	42752	50693	55957	52710	55735	52950	55412
gene_112362;gene_29634;gene_416127;gene_80781;gene_293408;gene_130042;gene_460836;gene_430835;gene_151797;gene_390251	Unknown	384030	407270	410490	392370	500460	376910	464850	453080	481610
gene_112403	Unknown	75116	81068	75146	92063	114610	115890	105190	117880	99772
gene_112422;gene_49957;gene_337189	Unknown	56590	29528	41054	55200	54567	45285	54451	41866	54154
gene_11245	Unknown	214220	189750	197930	167540	251070	200770	230880	208900	253670
gene_112452	Unknown	284590	285700	281890	287570	338870	298570	375540	344760	463000
gene_112557	Unknown	265100	243780	291590	197260	334110	218050	261850	209690	306960
gene_207221;gene_112558	Unknown	5164.5	3258	4159.7				3703.8	5445.3
gene_112631;gene_111357	Unknown	206040	176460	189650	216010	258660	246270	217050	247140	264760
gene_112639;gene_333246;gene_211596;gene_231901;gene_176099	Unknown	3345000	3228400	4004400	3510700	4498700	3378300	4542100	3671000	3842300
gene_112640;gene_223178	Unknown	4364400	4380400	4867500	3518300	5494600	4330800	4779900	4218000	5671200
gene_112663	Unknown	9967400	8786600	10458000	9496400	11823000	9989700	11620000	9131600	11903000
gene_112709	Unknown	182610	186980	207250	251060	234920	225500	260890	219090	215050
gene_285392;gene_112755;gene_46001	Unknown	808810	767190	857990	889540	1079200	1016600	1272000	955410	1118300
gene_112788	Unknown	60463	60070	55152	56215	52874	52162	60827	58334	61176
gene_11292	Unknown	458240	442840	474910	558270	604290	526300	593210	622950	585780
gene_284801;gene_18668;gene_300581;gene_193092;gene_450045;gene_443401;gene_30800;gene_113042;gene_11418;gene_325924	Unknown	87916	95640	114900	105800	118930	106290	128910	122780	130650
gene_113084;gene_307933;gene_118418	Unknown	585690	534480	654100	535960	698120	594940	684320	600530	648220
gene_113126	Unknown	159850	239000	243320	233050	296100	248830	304850	235190	290470
gene_113148	Unknown	388320	337430	417260	367370	466140	367150	435150	311040	428420
gene_113151	Unknown	460730	402090	528200	463680	576560	522470	580790	515710	604830
gene_113176;gene_92648;gene_373728;gene_261868	Unknown	63336	67595	72802	61089	102010	92395	81765	87745	96105
gene_113253;gene_16330;gene_1329	Unknown	456440	457220	510860	483680	628390	536030	584980	530920	622320
gene_113306;gene_445655;gene_196816;gene_5766	Unknown	1767600	1894400	1881800	1864900	2241400	2153500	2177200	1964300	2407800
gene_113326	Unknown	68024	85437	69537	73751	89915	94545	82146	71305	98039
gene_113415	Unknown	122660	137630	140370	196300	250780	199830	174250	122110	171380
gene_258961;gene_113432;gene_54952;gene_66916	Unknown	766650	684510	865560	611130	899680	638880	757440	599450	784770
gene_66917;gene_113433;gene_257875;gene_347924;gene_55749;gene_462221	Unknown	66975	61179	59739	69102	100080	70809	82809	70586	88110
gene_250995;gene_237039;gene_61764;gene_113434;gene_250407;gene_64871	Unknown	72383	95260	109630	106140	136710	138060	131850	99965	131600
gene_113533	Unknown	133460	139700	169190	153150	156630	188060	182550	160550	184570
gene_113534	Unknown	1008000	966190	1119800	934450	1276800	1113700	1115500	1076500	1288600
gene_113555	Unknown	517940	441190	556240	522770	756150	573060	586740	516870	699760
gene_113556;gene_181051;gene_65413;gene_109580;gene_267812;gene_327158;gene_146469;gene_136888;gene_85893	Unknown	2055500	1941200	2076000	2104400	2687200	2168100	2630500	2211600	2539500
gene_113565	Unknown	13582	6028.5	20128	14470	15434	13240	14636	11464	17045
gene_113578	Unknown	4427.3	8576	9375.4	10092	11244	10617	11135	9683.6	9581.3
gene_113589	Unknown	836200	841990	774320	789510	946250	906200	1013200	786970	1063000
gene_113590	Unknown	349390	287400	349200	306140	387220	356610	396070	355800	422270
gene_113591	Unknown	162210	148630	185380	194690	217870	214210	254500	235430	204830
gene_113592	Unknown	995790	986490	1048800	1113900	1254200	1121400	1338200	1210600	1277100
gene_113594	Unknown	120980	116540	131060	107580	161030	149020	147210	124410	143610
gene_113596	Unknown	33046	36955	46067	37140	44939	41130	44319	40047	31062
gene_113622	Unknown	2779900	2711400	3026300	2861800	3405700	2857800	3464700	2923000	3506400
gene_113628	Unknown	191420	182250	214510	196940	225040	237210	218520	187560	237360
gene_113632	Unknown	1544900	1472500	1653000	1713100	1809100	1651300	1888300	1706100	1832200
gene_113704	Unknown	266580	326090	323530	299470	387220	336670	346670	308020	397060
gene_113780;gene_177308;gene_179708	Unknown	160800	108360	113860	153050	173960	112450	192960	80625	155070
gene_113796;gene_255130	Unknown	305530	260150	352880	296080	393840	334580	383240	344000	359560
gene_113801	Unknown	7474200	7292100	8110000	7248800	8819800	8026400	9113700	7973600	9066600
gene_166660;gene_465114;gene_36533;gene_113804	Unknown	62577	40613	59069	64907	80642	73866	87032	52935	67271
gene_36534;gene_2537;gene_113805;gene_465115	Unknown	38580	34368	31157	32849	42699	43193	42389	39002	45199
gene_465119;gene_113809;gene_377318	Unknown	49251	59379	67323	72806	97544	79285	93767	83827	93182
gene_11394	Unknown	84340	75488	90669	85194	97007	89789	112130	89965	103660
gene_113958	Unknown	1363100	1391800	1407400	1224100	1786800	1547000	1524700	1482900	1512700
gene_113960;gene_131316;gene_31542;gene_99497;gene_196923;gene_5492	Unknown	1673100	1520800	1931900	1577600	1955900	1671100	1840500	1640000	2091100
gene_114032	Unknown	280090	309190	283620	359020	394780	325690	381760	304870	359770
gene_114132;gene_120633	Unknown	243680	267950	274010	246820	300230	301930	270290	261580	340340
gene_45399;gene_330442;gene_148539;gene_114141	Unknown	42466	43162	50403	44175	45095	43023	48682	42458	52745
gene_114157	Unknown	57768	57936	66520	63117	79069	67036	72806	62018	82101
gene_1142	Unknown	373290	403120	400320	563190	494360	535150	528180	481260	499150
gene_114211;gene_389088;gene_163443	Unknown	50586	53697	52457	47505	60773	55145	56862	52587	60879
gene_114235	Unknown	152460	129980	150660	114370	173180	126260	155520	96431	194000
gene_114257	Unknown	1220200	1207300	1536600	1605900	1692300	1986000	2092200	1410400	1908600
gene_114297	Unknown	119750	122330	118200	120490	151890	126310	136220	132030	152280
gene_1143	Unknown	1589300	1582600	1783300	1752700	1966300	1835300	1997500	1730800	1977600
gene_114319;gene_448579;gene_84838;gene_15963;gene_175346;gene_174680	Unknown	52646	49438	29989	34668	44454	48533	51355	38005	35627
gene_114345	Unknown	177220	176520	182490	211880	246010	232930	241200	216810	234290
gene_114358	Unknown	34445	31974	41568	36363	46461	41782	47865	47610	48133
gene_114364	Unknown	93659	87975	96467	91535	123500	101420	111320	104680	126480
gene_114374	Unknown	977390	1105300	1263500	1050800	1452600	1106800	1220300	1118900	1290700
gene_114384;gene_117526	Unknown	4226100	4091700	4344500	4061200	5600100	4572400	4792500	4083500	5283200
gene_1144	Unknown	1293300	1334000	1418700	1437300	1706600	1609100	1680300	1549500	1612300
gene_114439	Unknown	123010	123860	126010	110850	147710	114370	185310	168760	158620
gene_114484;gene_30568;gene_272665;gene_101281;gene_268021	Unknown	1300000	1034000	1337000	1083800	1533200	1181000	1458200	1062700	1510500
gene_114534;gene_88883;gene_122930;gene_355903;gene_70488;gene_122943;gene_362306;gene_266367;gene_270554;gene_136191;gene_347089;gene_324511;gene_213380;gene_50269;gene_145653	Unknown	189090	165830	208000	186630	234870	213990	245350	217540	161640
gene_114562	Unknown	141440	148130	171660	147100	187450	137150	166330	155990	183000
gene_114565;gene_467606	Unknown	1603900	1511300	1705400	1969800	2064700	2064200	2150200	2010800	2220800
gene_114576	Unknown	67600	47456	64074	69393	73383	80001	82934	103780	86395
gene_114587;gene_92438;gene_10299;gene_62895;gene_378738	Unknown	7331400	7002700	8741500	8040600	8910200	7946100	9901600	8911900	10270000
gene_114599	Unknown	470590	421200	481420	391510	538490	428100	483450	420080	566580
gene_146821;gene_114601	Unknown	158720	153470	177580	176370	200640	189900	207310	174030	201420
gene_114606	Unknown	925060	1010900	1082400	1070300	1281500	1146700	1434700	1229100	1376400
gene_114608	Unknown	16800	17982	21953	18079	19673	20753	24154	22720	23583
gene_114686;gene_301727;gene_283182;gene_118529;gene_56769;gene_177907;gene_282172	Unknown	234220	251090	259130	516580	714330	654330	180220	191820	190850
gene_114695	Unknown	175300	162770	201870	197590	226500	176540	189810	178460	212910
gene_114700	Unknown	58339	41066	59405	43645	55275	51603	59097	40325	55069
gene_114703;gene_343317;gene_139042;gene_95818;gene_97875;gene_407736;gene_108765;gene_236210;gene_157142;gene_105583;gene_404889;gene_50633;gene_130103;gene_135635;Q831P4	Unknown;Unknown;Unknown;Unknown;Unknown;Unknown;Unknown;Unknown;Unknown;Unknown;Unknown;Unknown;Unknown;Unknown;E. faecalis	18136000	17274000	19841000	18677000	23114000	20169000	21427000	20293000	23455000
gene_114704;gene_343316;gene_175220;gene_62012;gene_463499;gene_285901	Unknown	3591300	3535200	3924800	4456900	4610400	4663600	4796600	4478700	4591700
gene_114705	Unknown	186430	204750	286240	236780	297490	260370	275360	256230	331030
gene_114707	Unknown	2889800	2564100	3081200	3360300	3541400	3299300	3943300	3711900	3285800
gene_114709;gene_155498	Unknown	456760	436930	494610	468960	645340	484710	597590	535770	586910
gene_176898;gene_114763	Unknown	219810	196590	213570	182710	264140	212440	279960	180290	247320
gene_24761;gene_114910;gene_381044;gene_319837	Unknown	77970	75595	92035	77394	103270	98527	99297	86714	109870
gene_114918	Unknown	54981	46958	57438	53173	62780	59028	61947	52149	64761
gene_114953	Unknown	18305	17421	19912	23076	23547	21840	19341	18122	23719
gene_114968	Unknown	2287300	2128900	2251100	2484700	2937700	2798000	2895000	2731100	2717500
gene_115144;gene_77342	Unknown	4760100	4734600	5739900	4895400	6125400	5371100	6172300	5113600	6593400
gene_115204;gene_249957;gene_259864	Unknown	10073	8720.2	8566	11101	19190	8741.7	16288	12503
gene_115205	Unknown	1112400	939560	1147000	1104100	1254900	1191800	1287600	1180200	1178400
gene_115218	Unknown	74234	45813	74043	93296	80827	91341	104410	103060	61290
gene_115237	Unknown	1645300	1559900	1820000	1537600	2001300	1531700	1788700	1541100	1738300
gene_115321;gene_202394	Unknown	44510	57955	65284	42788	67710	57973	49000	49259	48747
gene_115373	Unknown	81810	73482	81430	96545	118150	88745	77262	107920	96283
gene_115437;gene_71020;gene_155929	Unknown	126510	133300	152690	162220	171880	163340	159270	145950	164990
gene_115441;gene_71016;gene_299163;gene_155925;gene_50465;gene_212589;gene_330169;gene_459080;C4IJD5;gene_290713	Unknown;Unknown;Unknown;Unknown;Unknown;Unknown;Unknown;Unknown;C. butyricum;Unknown	3780300	3899000	4404300	3792900	4855700	3816600	4335600	3842500	4861300
gene_115443	Unknown	2821700	2663200	2819900	2421100	3114800	2740700	2840300	2532300	3078100
gene_115471	Unknown	9824	14697	13306		15497
gene_115494;gene_115022	Unknown	37815000	36628000	43118000	37407000	46631000	38745000	45118000	38208000	46272000
gene_115518;gene_270474;gene_94112;gene_461027;gene_82719;gene_227639;gene_105348	Unknown	3782300	3671200	3717900	3361100	4441700	3708500	3922200	3267100	4376200
gene_11563	Unknown	3972600	4188300	4631300	4745400	5273400	5028100	5869100	5303000	5203400
gene_115661;gene_40304;gene_28454;gene_23768;gene_450530;gene_338652;gene_86496	Unknown	119560	149320	162590	139230	200810	155400	184740	144090	169930
gene_115679	Unknown	101720	130570	116810	111200	141980	155080	134640	107450	146590
gene_115688	Unknown	4630500	4471700	5009800	5312800	5783100	5202700	6131600	5465700	5918000
gene_115698	Unknown	23821	12576	14702	21757		14456	30110	26126	35537
gene_115766	Unknown	1942100	1919100	2323000	2036400	2617100	2227600	2410000	2154600	2473100
gene_115770;gene_72768;gene_127808;gene_193704;gene_345312;gene_249472	Unknown	1026800	887330	1125000	881200	1177900	1009000	1040000	959840	1139700
gene_115784	Unknown	69903	72308	71185	76703	90845	82432	118460	81399	95190
gene_115787	Unknown	745430	652250	793460	755670	856430	762420	873270	757930	855850
gene_115791	Unknown	31832	34937	36166	35288	42667	31063	36857	36110	37259
gene_115793	Unknown	17282000	16570000	18526000	20040000	21929000	21106000	23112000	21296000	22469000
gene_115818	Unknown	75044	75956	88479	94907	107320	72200	96997	88192	106580
gene_115823;gene_287011	Unknown	438160	427220	478450	432660	517560	450740	536760	463830	528950
gene_115918;gene_352084;gene_260467;gene_228504;gene_362565;gene_131376;gene_443128;gene_201037;gene_420686;gene_168179;gene_42593;gene_95695;gene_219884;gene_402078	Unknown	385960	347660	408890	402180	394240	299760	312420	323370	416750
gene_115941	Unknown	32585	33786	44250	51272	47067	50780	51448	46980	49893
gene_115957;gene_61992;gene_344587;gene_180807;gene_310424;gene_313062;gene_208800	Unknown	2922600	3152900	3379800	2817600	3834100	3509500	3483000	2980500	3693600
gene_350361;gene_208801;gene_213328;gene_278415;gene_263640;gene_143769;gene_437323;gene_222061;gene_250209;gene_233254;gene_115958;gene_182521	Unknown	147990	194590	186000	172240	214320	173670	225760	191590	217720
gene_115961;gene_233250;gene_13263;gene_78103;gene_198278;gene_239935;gene_465441;gene_210357;gene_230443;gene_353997;gene_433754;gene_228363;gene_76889;gene_419076;gene_174452;gene_47057;gene_90963;gene_124446;gene_153600	Unknown	336040	327740	364190	422570	430850	471640	484030	473410	391100
gene_34589;gene_115971	Unknown	103120	83556	93921	100200	114160	87721	97233	82465	116280
gene_115975;gene_128995;gene_82537;gene_145179;gene_249966	Unknown	35994	34936	37612	35582	48177	38476	42499	37074	48780
gene_115995	Unknown	149770	141510	165430	178910	178620	161470	228470	166710	187100
gene_218044;gene_357027;gene_116022;gene_179159;gene_309201;gene_36113;gene_176366	Unknown	99191	88193	84333	64069	95298	79607	95274	72644	114460
gene_116110;gene_321063;gene_232677	Unknown	1354500	1384300	1452600	1382400	1543900	1549400	1569800	1395500	1713900
gene_116131;gene_192329	Unknown	46705	45490	55104	43281	59570	53761	47425	48547	63169
gene_116153	Unknown	26452	23698	26382	25508	28280	25136	33650	29462	28768
gene_116170	Unknown	109010	95684	124190	115780	125220	113220	118580	105380	158720
gene_116196	Unknown	1057800	1059600	1344000	3351800	1506600	2948200	3348800	3422700	1460100
gene_271041;gene_116202	Unknown	335920	344810	328830	410930	421160	455880	450020	419420	535270
gene_116208	Unknown	32468	43631	34874	32625	37506	31899	33158	29560	29001
gene_116209;gene_171544;gene_372790	Unknown	83357	82078	122790	80659	96082	72166	97109	75429	124740
gene_116217;gene_193456;gene_242462	Unknown	167430	175260	201750	181240	228290	178610	208080	196220	203570
gene_116389	Unknown	297740	239020	311810	286670	335770	276600	313540	256610	347120
gene_116397	Unknown	325250	270930	329300	275350	352900	310490	345000	289760	375390
gene_116398;gene_328235	Unknown	242450	231540	270140	235810	278060	275930	288630	250240	319290
gene_116399	Unknown	151230	146280	136080	149820	179920	177890	174700	167340	208810
gene_116407	Unknown	77464	77194	75567	97621	84569	99376	86746	95651	95127
gene_116412;gene_360348;gene_366285;gene_310236	Unknown	1729900	1679900	1912000	1544800	1934500	1601200	1779200	1584800	1958800
gene_8656;gene_116458	Unknown	43745	46789	46148	47727	64286	46469	48754	53313	65325
gene_116463	Unknown	138420	124910	122410	97867	130770	129590	112520	98426	155000
gene_116472	Unknown	190620	202870	209260	185420	225560	218270	270560	210920	274930
gene_116654	Unknown	51985	59349	63998	64074	72855	66610	79113	65447	82519
gene_11673;gene_274119;gene_400663;gene_203815;gene_52992;gene_227409;gene_144296;gene_47479;gene_401407;gene_227676;gene_392140	Unknown	16413000	15504000	17303000	17732000	20126000	17113000	22746000	17553000	19208000
gene_11675;gene_134321;gene_6095;gene_51152;gene_394608;gene_52990	Unknown	885840	912750	1069300	820150	1054600	947790	1153000	950520	1013600
gene_11681;gene_52984;gene_409162;gene_127490;gene_246405;gene_211868;gene_17063;gene_263772;gene_153367;gene_173575	Unknown	152730	133410	112650	118600	171270	130050	187040	116850	194810
gene_237413;gene_116814;gene_316963;gene_23951	Unknown	326360	322210	353840	334520	422750	321740	379140	314950	364370
gene_11685	Unknown	202550	178090	207170	218510	248200	207160	239170	171660	240680
gene_1169	Unknown	13872	23390	24230	21179	25156	22778	25974	21458	29551
gene_116930;gene_166364	Unknown	1834200	1791300	1899100	1818800	2240100	1817000	2198000	1999400	2141500
gene_116940	Unknown	2186100	2029600	2258800	2088800	2542900	2088700	2499500	1807600	2481200
gene_116975;gene_119352;gene_455485;gene_113737;gene_248863;gene_95704;gene_229929;gene_250535	Unknown	196420	152540	187000	167480	187020	188540	185140	166430	205590
gene_117022	Unknown	140950	126780	151720	103650	153310	111730	123830	118840	143140
gene_117023;gene_189109	Unknown	790840	702480	823420	872530	1024300	840020	992550	972900	885560
gene_29488;gene_117054;gene_186144;gene_115531	Unknown	61588			81508	58141	123650	123060	83771	145640
gene_117063	Unknown	77812	78645	103030	63065	86889	70517	77751	71153	92416
gene_74737;gene_82420;gene_168913;gene_117124	Unknown	278160	264150	300950	256570	252030	257540	268900	268510	347220
gene_82421;gene_117125	Unknown	769960	825630	843870	851430	984500	981630	1009600	911610	934600
gene_117158	Unknown	627330	485570	763360	803550	694330	715840	889010	769170	644380
gene_117159;gene_262475	Unknown	258350	229600	263620	222380	285020	260960	280230	240370	273740
gene_117182	Unknown	281860	263600	308030	252460	358740	308920	330520	310630	327760
gene_117206	Unknown	330110	348630	353390	324970	429140	345690	425490	329080	455700
gene_117235;gene_16533;gene_459087	Unknown	11024000	9731000	11556000	11231000	12676000	12796000	11627000	12165000	14858000
gene_117236	Unknown	430310	511430	450790	420000	541900	427040	497510	413240	547870
gene_117299;gene_205975;gene_303144;gene_303990;gene_121730	Unknown	548680	579350	620860	625940	771860	644340	736720	693530	754190
gene_117301;gene_281432	Unknown	209670	203390	223630	201050	242460	211800	213880	160740	253320
gene_117418;gene_371724;gene_385758;gene_343013;gene_343438;gene_399870	Unknown	126120	113730	137310	138440	163730	140920	140940	135960	170150
gene_117419	Unknown	347530	284370	321540	270750	340030	297040	349400	297670	415980
gene_117506;gene_85733;gene_364588;gene_368422;gene_80773;gene_44079;gene_232016;gene_459646;gene_385797	Unknown	1124200	799500	994800	998100	1190600	1096800	1279100	918940	1046600
gene_117539	Unknown	38472	44047	51186	37584	44165	45080	44434	37455	44947
gene_11756;gene_213728	Unknown	763540	728620	794440	745310	962280	811920	862430	802980	877720
gene_11757	Unknown	45456	46344	50345	47907	52168	46278	52219	47024	55370
gene_117603	Unknown	10768000	9709700	11732000	8652600	12564000	9067500	10847000	9486300	13181000
gene_117706;gene_239176	Unknown	1946600	1934200	1989600	1890800	2231000	1906900	2279000	2029600	2211800
gene_117717	Unknown	10797	22079	12353	27336	22153	24755	26867	37196	27222
gene_117779	Unknown	190900	152980	246410	200820	271550	219000	272060	245480	308910
gene_117864	Unknown	101230	108140	87678	97588	153470	85728	170750	108790	168500
gene_117910;gene_169964	Unknown	1197800	1254300	1481200	1475200	1728000	1594700	1632600	1491100	1662700
gene_117912	Unknown	637360	561860	614680	521990	726270	617650	690770	587850	721860
gene_117914	Unknown	11614000	11362000	12670000	12178000	14902000	12774000	14617000	12461000	14638000
gene_117919;gene_240685;gene_208647	Unknown	33099	45407	45171	36924	52329	51487	52289	39158	40161
gene_117922	Unknown	9412.4	9223.6	9732.3	7755.7	12829	12536	9510.5	8429.8	10379
gene_117930;gene_15450	Unknown	87551	93515	99188	93151	121620	98092	111160	105250	115120
gene_117933	Unknown	122600	124580	119520	128920	138180	125220	140230	119900	158580
gene_117976	Unknown	1797600	1779300	1946600	1842300	2047900	1915600	2056800	1824100	2131600
gene_118094	Unknown	395970	433420	523660	561820	534640	550520	552830	533580	508080
gene_118138;gene_355499	Unknown	2060900	2019000	2272700	2393500	2525400	2421800	2810300	2588200	2364400
gene_118221	Unknown	280180	296310	338480	330560	398490	355450	408090	370290	397780
gene_118222	Unknown	152330	140990	172950	164110	178880	168000	204930	202900	180190
gene_118224;gene_180219;gene_120925;gene_76284	Unknown	76449	75777	90443	64887	98130	89381	81841	75238	83515
gene_118227	Unknown	74596	52611	65310	69247	71117	65261	82754	75049	70277
gene_455618;gene_118235;gene_456766	Unknown	69907	79252	90255	127190	88119	130690	87408	97385	113730
gene_118244	Unknown	119670	114700	123030	116540	117600	128590	130030	162500	136350
gene_118275;gene_258870	Unknown	1533500	1496300	1748000	1527800	1891000	1681200	1977000	1674800	2019600
gene_118411	Unknown	355410	315760	383160	360940	443750	388780	429170	393220	503370
gene_118442;gene_368702;gene_185641;gene_182916;gene_266613;gene_402966;gene_276511	Unknown	1933400	1802900	2056400	2151400	2561800	2337600	2464400	2352200	2577300
gene_118443;gene_378814	Unknown	238570	218710	274530	255250	319760	260170	286820	270150	274210
gene_118447	Unknown	4783300	4791200	5446800	5123700	6314500	5807100	5984400	4771900	6393300
gene_118449	Unknown	186760	171340	194150	139810	219590	193150	199710	193810	209200
gene_118461	Unknown	95083	100920	123520	85715	116140	94323	101400	94978	114190
gene_438600;gene_118471	Unknown	106070	110360	124030	107880	137370	122640	150790	119250	165940
gene_118472	Unknown	207550	222530	254350	277440	294140	328800	304070	312370	303410
gene_118524	Unknown	84642	87065	94546	96542	104050	100850	117670	83555	114670
gene_278745;gene_38624;gene_118555	Unknown	184670	188170	238460	256720	267590	254950	276570	331470	242630
gene_455038;gene_296444;gene_122776;gene_153127;gene_310035;gene_11859	Unknown	89858	63856	82999	85389	118910	94541	105920	96414	118890
gene_118656	Unknown	783990	694260	801270	806910	976350	819670	1003900	801800	931970
gene_118660	Unknown	116030	127110	140550	141400	154060	153850	160810	137930	154950
gene_118710	Unknown	758520	746410	845720	746680	977860	814900	895880	811030	1037200
gene_118715	Unknown	172600	163220	172980	142660	234260	169760	187870	176310	198620
gene_411054;gene_29607;gene_154539;gene_118720;gene_108026	Unknown	526270	495330	491420	430830	639840	515350	543390	483140	601160
gene_118784	Unknown	5657400	5178500	6144000	5019200	6668400	5433800	6155600	5172000	6747000
gene_118788	Unknown	1344300	1210400	1422700	1440100	1588200	1471500	1634300	1502500	1492300
gene_415653;gene_118832;gene_240823;gene_272646;gene_207225;REV__gene_343685	Unknown	402200	376900	459610	360730	469560	386230	414570	397200	547510
gene_118833;gene_306035;gene_415654	Unknown	111090	103650	123390	116970	120570	105090	133450	108800	131590
gene_118851;gene_319990	Unknown	6007900	6114000	6781900	5987700	7902100	6429700	7086600	6287000	7653200
gene_118976	Unknown	128940	128320	154000	138640	145970	160470	162140	142510	161830
gene_119022	Unknown	18739000	17784000	19823000	17370000	22045000	18543000	20535000	18191000	22214000
gene_119023;gene_343965;gene_206115;gene_197892;gene_41293;gene_204502;gene_439265;gene_147885;gene_438028	Unknown	242290	255610	244030	258590	383180	294790	314600	275170	369190
gene_119025;gene_98863;gene_56984;gene_428236;gene_41291	Unknown	1182100	1083900	1260100	1064300	1500900	1124700	1316300	1151600	1403800
gene_375775;gene_271371;gene_119042	Unknown	5865400	4926500	5505800	7416600	7310900	7448900	7903200	7467700	6970000
gene_119058	Unknown	67241	92616	99133	76051	87657	87121	103090	84565	97795
gene_119096;gene_263191;gene_93963;gene_90225	Unknown	145970	126950	169870	154220	185680	164470	172000	197670	195810
gene_119153;gene_312884;gene_292548;gene_169378;gene_426559;gene_358424	Unknown	623700	547800	656540	653880	759230	761000	721440	637290	692250
gene_119190	Unknown	18926	17985	19032	26384	31858	20454	29995	23593	26626
gene_119200;gene_318230	Unknown	290700	302950	347510	279030	371830	321460	302670	314620	357980
gene_119280	Unknown	121500	131180	141870	142930	179630	139560	187100	170090	163610
gene_119295;gene_124101;gene_165029	Unknown	224850	219960	264480	240080	310800	276770	354800	318690	311700
gene_119316	Unknown	17534	21584	15794	14181	17557	17193	19469	18868	19395
gene_119351	Unknown	519170	534560	551200	572850	601100	620020	801920	628400	681820
gene_119389	Unknown	1065500	1101600	1197600	1068900	1394500	1223900	1497600	1285800	1395800
gene_119392;gene_178323;gene_39645	Unknown	8834.5	10304	7688.7	13328	15056	11746	15466	14591	16269
gene_21162;gene_11940	Unknown	24721	21402	33441	39165	26145	32136	32473	31233	23326
gene_119403	Unknown	23320	26067	28067	29960	32139	34953	36161	33237	33936
gene_119404	Unknown	50148	44871	50985	46277	52950	54282	49995	57285	61372
gene_119412	Unknown	180630	200070	200030	128910	185110	174570	193610	120700	234100
gene_119418;gene_221363	Unknown	3639900	3092900	3749100	3333200	4117000	3597000	4206600	3692100	4570300
gene_119419;gene_336149;gene_180871	Unknown	118690	81732	126880	94721	133010	106110	110100	125750	98810
gene_119464;gene_293559;gene_401026	Unknown	1983000	1987800	2205000	2179300	2650300	2307000	2680300	2326200	2770400
gene_119465	Unknown	86162	92857	92718	114980	122030	129860	127510	132200	112570
gene_119558;gene_168906;gene_207190;gene_375118;gene_270578	Unknown	272210	323280	320160	364220	369230	348250	417350	409140	404570
gene_119592	Unknown	1580900	1537100	1744500	1372900	1895100	1516700	1693300	1520700	1848100
gene_119598;gene_141204;gene_306822;gene_175460;gene_453196;gene_203916;gene_69250;gene_393786;gene_28331;gene_329783	Unknown	3400300	3188500	3452500	3425000	4178400	3597300	4100700	3528200	4154400
gene_119629	Unknown	66377	66850	53952	50881	64114	59918	66065	70399	71026
gene_119686	Unknown	120680	112400	125270	108680	173770	116280	116400	136810	164700
gene_119786;gene_188524;gene_115003;gene_188499	Unknown	679870	663610	759170	689460	929030	723750	797160	722320	803550
gene_119808	Unknown	66312	55534	68368	71934	83868	69309	99971	86024	85350
gene_60584;gene_11981;gene_225614	Unknown	188250	189660	246630	166400	204640	205350	218400	143390	237330
gene_119922	Unknown	400450	409000	488100	488600	504120	505340	580630	555710	594820
gene_119924	Unknown	128540	127970	166820	200110	187020	192110	155450	158110	213610
gene_119929;gene_202283	Unknown	1703800	1815800	1968900	1764300	2289700	1934900	1931100	1720700	2455600
gene_164113;gene_80137;gene_119963	Unknown	269090	277210	310980	265440	387790	279870	299250	263050	364900
gene_119985;gene_122940	Unknown	494050	436490	469220	507010	659190	483300	610450	495490	562770
gene_120053;gene_190099;gene_449666;gene_421293;gene_247976;gene_193233;gene_113505	Unknown	6845400	6471500	7714100	6804300	8498200	7499800	8598500	6959700	8151600
gene_12006	Unknown	454090	418880	457800	477420	543570	520850	514560	492060	562410
gene_120227	Unknown	13278000	12386000	15511000	14694000	16424000	15649000	16669000	15326000	16201000
gene_120286	Unknown	824670	825190	845100	769040	1075300	784650	1012100	889590	1069300
gene_120355	Unknown	16347	12622	12890	12169	14098	13357	16867	9327.2	14029
gene_120359;gene_273907;gene_167467;gene_48891;gene_176860;gene_252185	Unknown	116420	124240	141710	124600	152220	154330	168860	114440	165860
gene_120367;gene_387028;gene_77514;gene_66905	Unknown	3417000	3156100	3693700	3388200	4153400	3699600	3770900	3639200	4231200
gene_120368	Unknown	1342000	1211000	1450000	1220900	1699600	1383800	1484600	1229100	1736400
gene_120369;gene_246861;gene_389201;gene_143743	Unknown	10128000	9961400	11445000	9833200	12306000	10890000	11656000	9980000	12202000
gene_120370	Unknown	2191400	2114900	2395000	2164900	2787600	2328700	2662100	2215900	2718500
gene_120375	Unknown	73553	84559	96321	79624	100850	95147	94899	87635	101490
gene_120376;gene_305606	Unknown	117700	119720	153900	110760	169780	141900	123050	105420	152630
gene_120383	Unknown	130780	125990	133710	95227	127050	104530	138040	107020	135390
gene_12040	Unknown	5741200	5806800	6235100	6236100	7186400	6930500	7563500	6936200	7153400
gene_12041	Unknown	230790	274770	271680	239450	297140	321490	318700	291320	325350
gene_120473	Unknown	383790	364910	353860	431050	592920	484130	539110	390130	512380
gene_120474	Unknown	534670	531430	653770	647270	698070	649670	738190	681370	703250
gene_120475;gene_376940	Unknown	2148400	2143700	2420100	2306900	2794700	2499900	2783200	2495100	2739600
gene_335658;gene_120476	Unknown	572050	550660	581070	634400	706240	711270	760640	757060	712290
gene_120482	Unknown	972020	971080	1045100	1123800	1346900	1228200	1212000	1156400	1254600
gene_120496;gene_334533;gene_79168;gene_412569	Unknown	235470	212340	254860	246580	266750	290410	279020	271370	327200
gene_120505	Unknown	8257.1	8577.8	8108.7	7389.7	6758.8	5747.7	6275.7	5805.7	6537.1
gene_120525	Unknown	13441	13105	13598	11137	14842	14073	14840	14892	15985
gene_120563	Unknown	91651	110700	110190	100800	117630	110240	123620	107390	115450
gene_120607;gene_230051;gene_7325	Unknown	798390	772720	813010	835200	851140	908480	1032300	976880	1051900
gene_94911;gene_120616	Unknown	110550	121620	129150	92752	147510	126640	137640	114140	147540
gene_120641;gene_73235	Unknown	494850	417250	488920	432390	526790	485790	501530	475970	556590
gene_120716	Unknown	9289.1	9350.2	11186	9170.6	10061	8816.2	10788	10707	10754
gene_120717;gene_9827;gene_457374	Unknown	552760	489980	517000	501300	642840	512220	558240	530510	622780
gene_12072	Unknown	25494	23494	28319	23495	30169	23764	26220	23330	24633
gene_120721;gene_243523	Unknown	184130	117300	121030	152940	163140	167130	179110	158530	187780
gene_120733	Unknown	6688400	6184700	7519400	7474000	7682700	7400300	8314000	6964000	7886500
gene_120747	Unknown	44548	60611	44327	46452	67387	59286	73141	62568	59208
gene_120768	Unknown	481490	457200	526710	522190	640710	605310	636430	595590	645250
gene_120830	Unknown	572340	580590	648770	628840	767000	609890	756880	657230	704100
gene_409622;gene_149808;gene_120832	Unknown	680480	602440	622530	580620	758830	543790	596570	472870	715590
gene_187708;gene_120833	Unknown	241760	196270	219750	204880	298140	284320	283340	246600	264540
gene_12087	Unknown	53765	63031	65126	55524	70532	62796	68331	56443	82683
gene_12091;gene_395569;gene_245750;gene_14853;gene_240894	Unknown	210340	211250	239210	231790	284830	268230	277020	264670	265980
gene_12098;gene_303645;gene_54742;gene_131015	Unknown	114460	91604	110420	95812	99321	80878	89093	106400	102670
gene_121013	Unknown	80176	81892	120350	90975	123730	111380	125730	104340	133920
gene_121027;gene_181730	Unknown	139440	182510	166250	184580	218250	213740	230600	205240	194600
gene_121032;gene_181725	Unknown	32347	33214	42191	44336	47723	35696	38007	44210	44585
gene_181724;gene_121033;gene_20493;gene_370031;gene_292055	Unknown	224940	219280	233340	265880	318380	259010	288410	280320	336520
gene_121051	Unknown	295900	343220	368690	431960	482180	394080	464020	428250	488690
gene_121053	Unknown	11649		7239.7	7891	6340.2	9329.7	10813	7145.6	9489.5
gene_121058;gene_148623;gene_258403;gene_343663;gene_403152;gene_76715;gene_292650;gene_2451;gene_145554;gene_111895;gene_385137;gene_212368;gene_79642;gene_417254;gene_270506;gene_364668;gene_326198	Unknown	3229900	3031900	3588300	3459400	3927100	3602000	4220700	3622900	3762800
gene_121059	Unknown	307160	287100	320700	269300	349570	326860	334280	278760	341480
gene_121060	Unknown	772220	781230	786630	827380	945120	885800	1024300	836640	944010
gene_121061;gene_348085;gene_84668	Unknown	452130	441210	452300	438850	570080	481360	549880	465540	573220
gene_12108	Unknown	1370800	1448400	1378700	1712500	1721100	1663200	1369800	1699800	1823900
gene_263204;gene_121103;gene_443959	Unknown	1274700	1255800	1280200	1211400	1556800	1386500	1517100	1262800	1640200
gene_121115	Unknown	807330	756610	1018700	988270	1156400	1110700	1151000	1011900	1068800
gene_121116	Unknown	162810	140810	190570	141850	188300	161710	169880	170520	216880
gene_121209	Unknown	59976	63186	74423	51453	86504	63909	71981	69558	63847
gene_121210	Unknown	41094	34283	43444	41166	62844	36380	43492	51158	50503
gene_121227	Unknown	2076900	2049800	2201900	1969000	2624300	2138300	2471400	2084500	2655600
gene_121248	Unknown	14521	15210	15704	15688	17047	22340	20650	20336	21901
gene_121275;gene_5266;gene_381915;gene_452172	Unknown	1044100	997160	1148400	861740	1291000	952360	1066400	852040	1337000
gene_121345	Unknown	367700	330600	406330	365870	494400	420370	424690	409300	449200
gene_160447;gene_121348	Unknown	772720	705510	765930	840770	846120	906890	1001900	915410	886160
gene_27049;gene_121383;gene_40651;gene_36568;gene_282556	Unknown	207800	157600	241590	173140	246240	206250	230250	184670	275550
gene_121384	Unknown	1350800	1456900	1537300	1656300	1806000	1702400	2044100	1807200	1855600
gene_121389	Unknown	680680	510160	667400	532880	645490	562740	586990	665310	679260
gene_121394	Unknown	54622	63032	67843	60045	77846	71822	86223	70116	82702
gene_121396;gene_165941;gene_365792;gene_232121	Unknown	4885100	4742100	5659200	5317600	6388700	5393900	6109300	5426000	6372600
gene_121484;gene_76807;gene_111636	Unknown	3690100	3826100	4739100	3991000	4706600	4111200	4894000	4304100	5211300
gene_121528	Unknown	26983	22288	26277	30825	28693	28168	27128	29548	31109
gene_121582	Unknown	224920	227340	261500	368180	314630	332490	368160	405450	269660
gene_121639	Unknown	913630	810290	880260	856320	1095700	980570	1036300	907680	1140300
gene_12164;gene_320826	Unknown	241870	213690	264300	210140	300790	260830	276390	240200	286600
gene_121641;gene_405212	Unknown	368030	311870	360900	363280	455380	389550	368240	347550	398350
gene_121642;gene_431075	Unknown	6506800	6613600	7768100	6475500	8493300	7151000	8147800	7123500	9376500
gene_121643	Unknown	854550	779720	939110	883650	1038300	943990	1141900	973520	1105400
gene_77428;gene_121649	Unknown	257210	236060	289570	288250	294190	275880	328330	289200	296770
gene_121652	Unknown	176580	113500	157900	143460	178320	161710	186170	136040	183330
gene_121653	Unknown	136480	142060	164200	151420	162140	154570	168270	146760	168060
gene_121659;gene_288202;gene_228015;gene_259400;gene_39916;gene_372564;gene_318513;gene_143407;gene_27163;gene_288284;gene_47610	Unknown	1894100	1832100	1817200	1793800	2144900	2029000	2247100	2082500	2193600
gene_263701;gene_348016;gene_183410;gene_121694;gene_76111	Unknown	168150	155520	172670	192730	192630	214190	202730	176850	204810
gene_121698	Unknown	45043	40210	48934	48579	58874	52384	60852	54333	57062
gene_121709	Unknown	668700	612500	711090	790070	838570	802370	794980	810820	827040
gene_12172	Unknown	154840	164350	201300	185990	206410	203940	253650	221680	216090
gene_121757;gene_460862;gene_460457	Unknown	86179	91940	100940	88826	125350	103470	103890	99294	113550
gene_411372;gene_12178	Unknown	107480	121300	128090	112850	163160	152030	178930	137650	159030
gene_121801	Unknown	1573100	1310200	1717900	2953400	2374100	2853900	3152100	2869400	2223100
gene_121835;gene_70725;gene_301627	Unknown	41377	42764	44924	51423	59384	56500	62098	61774	49271
gene_60293;gene_304508;gene_244300;gene_242942;gene_15778;gene_121869	Unknown	319500	304120	331560	285800	459760	292810	357700	290160	395520
gene_121886	Unknown	983800	941710	1176200	1112900	1217400	1088700	1139000	1038400	1138100
gene_121898;gene_218917	Unknown	302640	295910	306120	339000	354410	334670	314250	334110	381670
gene_151913;gene_205088;gene_290137;gene_121902;gene_99281;gene_377668;gene_146742;gene_163678;gene_297567;gene_131747;gene_188166;gene_34848;gene_248556;gene_445573	Unknown	136720	142660	151800	236940	152770	169090	170140	144920	174190
gene_121945	Unknown	995050	982460	1109200	1100900	1268500	1143000	1267200	1131400	1247000
gene_122022;gene_141965;gene_24510;gene_348804	Unknown	2951200	2904500	3267500	2806700	3643100	3013000	3549600	2786900	3478100
gene_122071;gene_48846;gene_239733	Unknown	118930	141400	160910	104920	146730	118410	166440	142280	165090
gene_12211;gene_185258	Unknown	1967500	1847600	2112500	2005600	2470300	2020600	2339500	2069400	2594500
gene_122111	Unknown	155250	145280	161580	169980	197720	169040	190530	181820	223730
gene_122112	Unknown	975130	922800	1112600	881440	1187100	1020600	1198200	990380	1192700
gene_122113;gene_206736;gene_165883;gene_93274;gene_134556;gene_356622;gene_439129;gene_165472;gene_213665;gene_251489;gene_201110;gene_299246;gene_88613;gene_467559;Q836T3	Unknown;Unknown;Unknown;Unknown;Unknown;Unknown;Unknown;Unknown;Unknown;Unknown;Unknown;Unknown;Unknown;Unknown;E. faecalis	93482000	90158000	102050000	91360000	115240000	98477000	111310000	95316000	114490000
gene_122119;gene_332349;gene_423024;gene_369988	Unknown	7803500	7697900	8350700	8233300	10086000	8624300	9803800	8665800	9659900
gene_12214	Unknown	268510	227660	293050	268330	388600	279470	356880	292780	334970
gene_122142	Unknown	61739	61726	65602	65368	91854	58968	79806	62228	84299
gene_122144;gene_246081;gene_278282;gene_42254;gene_247809	Unknown	352600	358630	402580	391600	469410	385930	531600	449800	528890
gene_122146;gene_53121;gene_72355	Unknown	9964300	8816600	10394000	9566900	11993000	10165000	11315000	10011000	11275000
gene_122147;gene_449748;gene_288945;gene_440851;gene_361964;gene_56663	Unknown	1155900	1112700	1266500	1142800	1507300	1164400	1624100	1171100	1384500
gene_12226	Unknown	34058000	31968000	36761000	30271000	40704000	32855000	36542000	32020000	41077000
gene_122267;gene_444796;gene_282473;gene_377219;gene_440909;gene_232903;gene_74939;gene_404751;gene_436757	Unknown	128560	121890	151460	138310	181750	160960	184690	163140	182820
gene_122271	Unknown	61379	66782	49608	68208	72854	49193	76040	76627	49884
gene_122273	Unknown	154020	147460	161410	138610	200900	133670	170900	146770	175550
gene_122277;gene_279527;gene_195454;gene_75479;gene_124883;gene_7054	Unknown	73585	68143	54282	156810	116750	135900	132270	177170	80873
gene_12228	Unknown	512240	492400	574760	552520	662300	550280	643040	591100	638280
gene_418396;gene_366399;gene_26405;gene_122294;gene_354300;gene_203904;gene_361601;gene_144810	Unknown	132150	119300	150320	127730	146520	126640	144030	132160	150560
gene_122306;gene_125080;gene_111009;gene_84049;gene_66315;gene_396432;gene_6934;gene_368525;gene_210758;gene_391256;gene_277562;gene_93196;gene_146470;C4IHQ8	Unknown;Unknown;Unknown;Unknown;Unknown;Unknown;Unknown;Unknown;Unknown;Unknown;Unknown;Unknown;Unknown;C. butyricum	4465800	4059000	4844000	4534600	5655800	4832500	5262100	4495100	5394400
gene_122308	Unknown	9731.4	8285	10303	15365	14685	14263	15219	14097	13633
gene_122309	Unknown	200810	220780	247250	206910	295610	209710	250780	212200	281190
gene_122310	Unknown	128730	133050	144800	140560	157570	144830	145510	136190	143420
gene_12232;gene_311084	Unknown	39440	45070	44687	55488	49510	57595	56231	126780	52249
gene_12244	Unknown	341330	346190	350510	431890	438740	469930	503530	479340	452380
gene_122465	Unknown	1431100	1381900	1581100	1479800	1941600	1618700	1778200	1547300	1691200
gene_122522	Unknown	273940	294100	319530	362660	377160	335590	376630	351450	390190
gene_122550	Unknown	65086	62631	67455	69023	73732	76739	86556	79384	73801
gene_122610;gene_142669;gene_457107	Unknown	10314	13296	11489	14489	14665	15738	15481	12696	14778
gene_71222;gene_287355;gene_122639	Unknown	85677	77658	79030	81361	104070	97167	84489	73099	96373
gene_122671	Unknown	392260	358690	468290	458470	546790	521490	510240	481490	453720
gene_122674	Unknown	481550	402970	468230	337240	547330	437290	502950	441640	541720
gene_12271	Unknown	2068300	2120900	2734000	2568200	2948200	2744300	3239200	2575200	2759700
gene_12272	Unknown	1159700	1181500	1193800	1164000	1376700	1117000	1360200	1199100	1405300
gene_431849;gene_413749;gene_40387;gene_422101;gene_29355;gene_349936;gene_178980;gene_295267;gene_43005;gene_19230;gene_179847;gene_204733;gene_12275	Unknown	32971	29585	28254	24013	33638	24629	39828	35514	39479
gene_122840;gene_142251	Unknown	143770	159680	205250	157430	234830	207490	197290	185550	178510
gene_122862	Unknown	96453	96862	98079	89633	121880	85318	106770	85813	123940
gene_122929	Unknown	2283600	2125500	2330600	2233500	2897100	1995600	2475400	2094200	2900600
gene_122932	Unknown	37162	40230	56453	53390	71565	50661	66045	50624	80997
gene_123124	Unknown	1190100	1139800	1253400	1117800	1358900	1194300	1215500	1134300	1527400
gene_123125	Unknown	817020	800110	854060	663290	1003200	838490	950900	783010	1050500
gene_123126	Unknown	343940	439420	434640	423840	501670	425160	487050	431120	489230
gene_123134	Unknown	21274	17994	24062	26273	35049	43667	32569	31819	25328
gene_123135	Unknown	20985	41425	51722	30398	75344	70500	59542	32398	58073
gene_123138	Unknown	717630	653780	715720	657290	840680	711720	775670	707490	826910
gene_123147	Unknown	159260	156950	153170	191890	248730	220140	192780	151780	212630
gene_123159;gene_171268;gene_236509;gene_40983;gene_347014	Unknown	33445	34042	29796	31006	47685	32921	39350	40550	48584
gene_123187	Unknown	116820	123730	159750	101910	149100	123690	138800	110320	136690
gene_123237	Unknown	41118	39098	44481	44721	49616	49003	51021	54591	47645
gene_123257	Unknown	35195	29598	32505	31488	37666	35453	36824	26862	38205
gene_123270;gene_9110;gene_312752	Unknown	194090	271090	261210	161240	274400	209020	235380	200680	252790
gene_123306	Unknown	692760	649430	734170	692050	872790	733630	835500	771190	947450
gene_123321;gene_414230;gene_8705;gene_56904;gene_275484;gene_67286	Unknown	2920500	2875900	3212900	2458300	3355300	2601400	2889200	2668100	3602400
gene_123350	Unknown	35765	25195	35496	36300	42130	48016	49898	35473	47263
gene_123363	Unknown	30394	30271	39570	32830	44854	39400	36987	31895	46270
gene_123394;gene_364394;gene_96500	Unknown	777350	752220	862580	677280	987610	808620	888000	816750	899170
gene_123395;C4IIG8;gene_172370;gene_408470;gene_121675;gene_39636;gene_335186;gene_278978;gene_83352;gene_65398;gene_275103;gene_438029;gene_68457;gene_241445;gene_408681;gene_299439;gene_273135	Unknown;C. butyricum;Unknown;Unknown;Unknown;Unknown;Unknown;Unknown;Unknown;Unknown;Unknown;Unknown;Unknown;Unknown;Unknown;Unknown;Unknown	1532300	1432100	1742400	1776500	1968700	1849400	2165600	1797900	1889900
gene_123396	Unknown	171380	218970	232160	170200	206790	241190	299450	225870	197840
gene_123403;gene_390931;gene_98169;gene_316954;gene_264229;gene_209275;gene_373657;gene_23736	Unknown	332870	301010	353630	334180	415050	348420	404150	303050	446000
gene_123443	Unknown	38832	35436	38148	34994	38003	35943	39139	36366	40968
gene_123445	Unknown	118130	154470	167650	222270	173960	211890	270930	327860	161140
gene_123448	Unknown	187690	191480	192250	170140	216750	178990	203480	180290	208980
gene_153999;gene_37354;gene_187433;gene_286350;gene_93999;gene_58714;gene_123479;gene_394133	Unknown	49193	47740	50506	52875	80212	59557	63176	46534	55858
gene_123480;gene_36498;gene_256978;gene_231531;gene_357038	Unknown	1158600	1276000	1256800	1031000	1480000	1159900	1281200	1069800	1687400
gene_202646;gene_34899;gene_123532	Unknown	299280	261980	334260	374920	364760	325820	376110	320700	391930
gene_123690;gene_273326	Unknown	159270	149120	141740	120300	181970	137070	157450	135410	193480
gene_123731	Unknown	305880	298090	337190	297080	395450	327710	349540	352910	428970
gene_123763;gene_30621	Unknown	1992100	2291400	2266800	2470800	2599800	2780100	2816600	2657800	3028000
gene_454741;gene_12379;gene_300539;gene_264942	Unknown	147710	132010	130000	176440	230710	196780	169080	149270	164850
gene_123794;gene_124343	Unknown	1687200	1620100	1871300	1723300	1926000	1720600	1874400	1845300	2013700
gene_123810	Unknown	1946900	1723200	1901900	1711700	2358100	1920100	2105800	1791300	2129700
gene_123836;gene_7628;gene_83179	Unknown	352990	359560	374450	353490	484570	384760	439780	370770	405880
gene_123846	Unknown	57524	47463	46386	68558	95283	69443	59669	51884	47510
gene_123847;gene_242974;gene_365751	Unknown	159580	137480	164790	148790	194980	143480	192550	183070	201750
gene_212426;gene_123848;gene_83532;gene_45500;gene_124124;gene_171056	Unknown	860980	654670	1171200	803030	1364700	859020	1076600	1056200	1213600
gene_123850;gene_305874	Unknown	322800	268300	339860	334720	367500	353430	385690	320600	378670
gene_123856;gene_405244	Unknown	495190	484830	557150	498710	631890	529670	582710	483210	623350
gene_123895	Unknown	3175500	2852700	3204100	3348300	3926500	3636000	4171600	3376000	4044100
gene_123916	Unknown	50246	47855	52450	64520	58455	65761	85037	66842	57635
gene_123932	Unknown	22030	24704	31929	22289	24958	24247	23022	31493	26004
gene_123964;gene_235090;gene_278513	Unknown	310920	310130	317590	242750	361920	267040	300950	287240	397820
gene_14906;gene_24770;gene_196297;gene_123971	Unknown	59419	57560	61467	56593	82492	66422	80154	47108	66000
gene_123974	Unknown	129370	108670	155860	126450	167790	127400	166430	138000	174240
gene_123979	Unknown	73989	109160	90873	113260	96405	73291	105270	77689	85035
gene_12401;gene_136604;gene_279445;gene_383253;gene_75564;gene_235688;gene_131380	Unknown	120070	112210	147330	120950	144720	154950	153730	138970	148660
gene_299226;gene_26042;gene_124071;gene_89166;gene_212576	Unknown	122340	128890	125170	131030	162260	135340	159860	137360	164810
gene_163233;gene_405250;gene_124112;gene_3403;gene_118399;gene_447524	Unknown	708230	657320	733050	690860	861580	719990	835390	720870	767010
gene_417159;gene_405246;gene_375413;gene_163947;gene_124116;gene_68221;gene_408584	Unknown	110680	131070	114950	135690	137080	89389	143530	133300	156290
gene_124123;gene_356987;gene_45501;gene_405238	Unknown	624640	583270	675930	618710	743100	684610	669370	593760	759970
gene_124125;gene_171057	Unknown	4270500	4290100	4972000	6073400	5414300	5597000	6301900	6256700	5498100
gene_124133	Unknown	199020	184880	184380	137330	172680	144140	198220	197970	190100
gene_124135;gene_218232	Unknown	12155	14922	13917	10986	13631	13444	15263	11534	13682
gene_124142	Unknown	446280	438730	495770	388000	544120	442170	458420	375280	628840
gene_124175;gene_161150	Unknown	181470	167740	191000	161540	209280	187940	211960	182960	215000
gene_400772;gene_12419	Unknown	168430	176210	197930	146380	203960	188290	175210	173600	205910
gene_124259	Unknown	72394	58489	49533	58963	66685	77479	64619	83226	70436
gene_124261	Unknown	143160	135750	142930	160410	161230	161350	182410	159780	170020
gene_124262	Unknown	141550	145740	166750	162710	186130	164850	152630	183990	166330
gene_124264	Unknown	463540	365130	404370	531630	554520	512880	482760	487550	487370
gene_124280	Unknown	606360	639050	706320	530650	740170	566240	674110	554380	695120
gene_124316	Unknown	35997	44492	49583	43809	59196	52397	48307	51028	55316
gene_12436	Unknown	680720	636850	814520	793070	935550	902780	839660	814420	840000
gene_12438	Unknown	136010	105520	128600	114450	163110	161900	175860	138280	168280
gene_124382	Unknown	588880	627330	595480	532940	865090	695380	636070	594410	856770
gene_124383;gene_91075	Unknown	1147900	1046700	1062200	1159800	1443100	1192300	1506500	1329100	1384800
gene_127460;gene_124384	Unknown	1467400	1376100	1532200	1365400	1674500	1331200	1513100	1237000	1719600
gene_127461;gene_74846;gene_336577;gene_124385	Unknown	397510	415380	422320	349600	500470	353760	456280	376920	494720
gene_124386;gene_127462	Unknown	1408400	1539800	1781900	1233200	1868400	1361700	1449100	1249400	1919500
gene_124387;gene_127463	Unknown	3130600	2948800	3157100	2747300	3662900	3147200	3198300	2941700	3615600
gene_124388	Unknown	3488600	3392500	3989700	4122900	4630800	4824100	4934200	4684300	4340600
gene_127465;gene_124389	Unknown	62138	49977	45088	42636	62047	88499	68008	58319	81678
gene_12439	Unknown	366700	361980	411600	384150	453710	390130	422270	410890	416300
gene_124390;gene_271947	Unknown	763650	755110	864770	930020	983300	958890	971260	1002300	1062000
gene_127468;gene_124392	Unknown	682300	727270	834400	856460	899760	794730	967460	867520	895490
gene_124393	Unknown	2199200	1989500	2335700	2189900	2680200	2325600	2458600	2146200	2753700
gene_124395;gene_127471;gene_271942	Unknown	1211500	1245300	1234000	1356300	1474500	1355900	1689700	1447300	1477200
gene_124396	Unknown	4361600	4100600	4618800	4748800	5413300	4650700	5510800	5291000	5732700
gene_124397;gene_127473	Unknown	2239300	2044300	1930000	1752100	2182500	2183300	2360100	2569000	2070200
gene_124398;gene_127474	Unknown	13895000	12450000	14953000	13708000	17146000	14529000	15302000	13923000	15353000
gene_124400;gene_127476;gene_271937	Unknown	1592800	1514300	1906400	1718000	2073600	1758700	1860300	1641500	2091400
gene_124402	Unknown	194360	217550	226420	229430	240260	242170	261950	218320	258490
gene_389195;gene_124410;gene_197341	Unknown	659240	630210	739970	538340	794610	647400	787500	561200	776040
gene_124411;gene_197342	Unknown	1052600	935150	1202100	1109400	1301900	1227700	1300200	1099200	1287400
gene_124414	Unknown	662850	601060	736170	590300	780050	678100	731720	600860	792350
gene_124415;gene_64958;gene_458620;gene_80799;gene_225758	Unknown	2172700	2146100	2458500	2675700	2773700	2865800	3123900	3143500	2820500
gene_447091;gene_124417	Unknown	2233700	2285200	2631300	2513600	2790200	2543800	2774000	2464000	2711000
gene_124418	Unknown	1394400	1291100	1564900	1579500	1807600	1642500	1803200	1526800	1761100
gene_124424;gene_435236;gene_335192;gene_396794	Unknown	1581900	1573000	1700600	1454400	2022000	1636200	1856400	1625800	2061600
gene_124425	Unknown	169780	170400	173930	168780	190440	195630	168680	174120	207430
gene_124426;gene_197355;gene_428018;gene_63614;gene_376756;gene_95495;gene_29277;gene_411250;C4IMR6;gene_275332;gene_48793;gene_108079;gene_37103;gene_78080;gene_455297;gene_225748;gene_321817;gene_109632;gene_112010;gene_64946;gene_183907;gene_237856;gene_434802;gene_181528;gene_204948;gene_246619;gene_429986;gene_398791;gene_233231;gene_360193;gene_440500;gene_21275;gene_213750;gene_377332;gene…	Unknown;Unknown;Unknown;Unknown;Unknown;Unknown;Unknown;Unknown;C. butyricum;Unknown;Unknown;Unknown;Unknown;Unknown;Unknown;Unknown;Unknown;Unknown;Unknown;Unknown;Unknown;Unknown;Unknown;Unknown;Unknown;Unknown;Unknown;Unknown;Unknown;Unknown;Unknown;Unknown;Unknown;Unknown;Unknown;Unknown;Unknown;Unknown;Unknown;Unknown	204970	198680	216200	194380	247920	201180	203850	228300	230830
gene_124427	Unknown	67486	70219	106300	87212	109060	86321	103440	92415	101410
gene_124428	Unknown	128710	144860	149250	160310	192230	149810	187690	136750	179760
gene_124429	Unknown	23821	24880	22762	26948	24969	25922	21649	25578	30616
gene_124432	Unknown	2400700	2160900	2500900	2430100	2966700	2733700	2893100	2550400	2901200
gene_124434;gene_364950;gene_119429;gene_277684;gene_133175	Unknown	750080	813280	820920	702640	936960	839960	867200	784250	937750
gene_124435;gene_396933	Unknown	5012900	4532900	5174800	4485800	6008000	4745900	5493100	4679000	6059700
gene_124436	Unknown	4024100	3859800	4265200	4182000	4935700	4419000	4852700	4362100	4837100
gene_124437;gene_323574	Unknown	163010	148560	138030	135040	193170	134880	140840	151290	208680
gene_124439;gene_119228;gene_408784;gene_343606;gene_401618;gene_380075;gene_438657;gene_284214;gene_66725;C4IKR6;gene_32581	Unknown;Unknown;Unknown;Unknown;Unknown;Unknown;Unknown;Unknown;Unknown;C. butyricum;Unknown	2246100	2201200	2321300	2587100	2812700	2542800	2883600	2618700	2793000
gene_124484;gene_257294;gene_98047	Unknown	6002000	5777300	6652800	5966700	8116900	6293100	7512800	6689700	7607600
gene_124534	Unknown	51866	60513	68887	49162	57449	68372	69591	47101	57790
gene_454086;gene_453165;gene_7760;gene_71075;gene_237411;gene_170354;gene_150299;gene_124643	Unknown	136870	174270	160380	133370	193350	163550	191620	145210	180680
gene_124687	Unknown	150590	146650	164430	166500	173460	157770	156550	168590	168010
gene_124700	Unknown	8617.2	11680	10561	9099.8	10448	11856	14210	11377	12400
gene_124705	Unknown	185120	185680	195980	174030	246760	165210	195840	173950	235410
gene_124714	Unknown	3102500	2960600	3509600	3276200	3806600	3649900	4071600	3479300	3876600
gene_124715;gene_437225	Unknown	2228800	2080900	2532100	2326200	2763400	2456700	2767300	2387000	2658600
gene_124716	Unknown	21496	25776	30749	34637	32312	33954	31835	30271	35881
gene_124717	Unknown	1571200	1635500	1689700	1527900	1839700	1966800	2059700	1687200	2221000
gene_124718;gene_232742	Unknown	4135600	4204900	4612500	4162200	5329800	4487200	4794200	4326700	5156800
gene_124815	Unknown	363240	344960	356210	301510	482420	352630	389960	345180	420640
gene_12483;gene_207370	Unknown	202140	222300	222640	249490	278530	248610	261230	229570	290590
gene_12486	Unknown	28659	24896	31274	31403	36965	28965	32252	30108	35514
gene_124961	Unknown	406040	401290	420910	398040	472220	453290	500400	458400	522220
gene_124962	Unknown	57719	56919	67337	56900	69199	66476	70066	72863	84193
gene_124975	Unknown	998790	928420	1034900	1014900	1189800	1169900	1300600	1096000	1093400
gene_124976	Unknown	285610	286680	315060	247240	347810	258550	294970	234920	367480
gene_124979	Unknown	36668	39112	35322	30660	49713	40602	31197	48436	44954
gene_124989	Unknown	5094100	4817700	5872800	4713700	6434900	4957100	5274100	5192700	6141500
gene_124992	Unknown	289050	276160	331330	306550	390190	355150	357990	347590	380350
gene_124996;gene_33861;gene_228069	Unknown	793260	796730	946890	777340	982970	827330	956290	806720	971130
gene_124997	Unknown	941940	863230	948190	847580	1023200	864760	1020600	855000	1081000
gene_124999	Unknown	4917200	4689000	5691400	4954600	6437600	5269500	6047900	5383000	6224300
gene_125000	Unknown	23579000	24052000	26111000	24528000	30654000	26710000	28581000	25487000	28961000
gene_125007	Unknown	71929	95595	100340	80977	118410	92641	94425	99431	125290
gene_125008	Unknown	817960	903240	1036000	810030	1079200	905420	1012900	842480	1210600
gene_125009	Unknown	100800	106260	127660	129660	131270	128130	145240	168950	145550
gene_125010;gene_81908;gene_150510;gene_433649	Unknown	2094900	1967100	2191600	2140800	2586800	2264100	2590400	2233500	2633500
gene_125013;gene_33374;gene_363644;gene_307330;gene_38874;gene_300109;gene_358249;gene_144638;gene_374858	Unknown	1138200	1247300	1202400	1271100	1626400	1372100	1405800	1287100	1470600
gene_125026;gene_399939;gene_70459;gene_133690;gene_200460;gene_389948;gene_300091	Unknown	2195200	2102600	2531500	2391800	2912600	2549600	3075900	2708000	2769800
gene_399941;gene_125028	Unknown	127770	106600	119890	90915	132730	87182	118510	89308	153390
gene_125031	Unknown	617680	639460	658220	583360	822070	748870	759820	669840	852020
gene_125032	Unknown	1845800	1830100	1890400	1777300	2276400	2103600	2155300	1916800	2293900
gene_125034	Unknown	103230	107850	111280	113170	122360	114580	131940	121900	125040
gene_125035	Unknown	99098	84783	91870	125950	113800	122890	116970	119920	123570
gene_125042	Unknown	235460	234300	271160	276670	343460	289240	293370	322630	306020
gene_125043;gene_13479;gene_127683;gene_388523;gene_212126;gene_143943	Unknown	341390	337860	413420	361800	370220	355590	378370	301230	399880
gene_125044;gene_317431;gene_336925;gene_152216;gene_349979;gene_466977;gene_103225;gene_210075;gene_130723;gene_388522;gene_30124	Unknown	2349100	2236700	2519800	2421300	2726700	2383300	2744400	2360500	3021300
gene_125045	Unknown	466410	534680	590130	572100	606360	632140	718260	569830	612440
gene_399959;gene_125046	Unknown	398350	424710	433110	477970	520910	546550	570060	444450	533730
gene_125049	Unknown	176600	131020	175550	112080	163620	102650	155970	105540	100780
gene_125056	Unknown	186570	165880	199380	178080	208190	190190	217810	178530	202820
gene_125057;gene_294689;gene_91903	Unknown	626920	623470	718490	719940	784450	684360	784460	652460	768280
gene_125140	Unknown	620400	600150	654550	684570	873640	720930	783860	749630	817860
gene_125171	Unknown	1226200	872120	1502800	1201500	1370900	1178500	1440700	1373000	1103100
gene_125179;gene_409192	Unknown	405140	351290	386180	381790	536250	510480	489630	382120	555960
gene_125218	Unknown	58773	70045	77536	83357	97122	89783	82575	86136	95160
gene_125272	Unknown	27448	22187	29273	29548	38663	31675	35440	28044	30663
gene_125321;gene_384438	Unknown	75908	72435	83049	75952	112620	85732	93702	82147	95688
gene_125333	Unknown	227530	180110	255000	200810	313590	230320	223380	212820	300160
gene_125423	Unknown	6421	4313.7	7633.3	5396.2	8448	8296.3	9423.3	6822.2	10707
gene_125450	Unknown	905950	975750	1065400	1007600	1192000	1071900	1198700	1102400	1179600
gene_125596	Unknown	69118	69410	71469	77590	92659	97129	86424	89605	94454
gene_125650	Unknown	589140	571440	620060	506840	685710	570800	637820	524820	683260
gene_125657;gene_460601	Unknown	1687500	1643500	1813100	1681600	2079200	1732000	1979200	1652100	2141800
gene_125659;gene_72253	Unknown	15374	21787	20755	17369	21506	15258	22061	12073	19781
gene_125661	Unknown	2113100	2085500	2293100	2217300	2476700	2235500	2518800	2147500	2416900
gene_125662	Unknown	1820100	1849900	2039100	1839200	2372000	2054100	2184100	1967000	2342600
gene_125857;gene_448494;gene_95635	Unknown	36288	41248	53587	46805	53985	44120	54196	46689	70004
gene_125859;gene_95637	Unknown	672670	586150	677740	663040	834740	700510	785780	767260	807040
gene_125865	Unknown	399560	341400	417610	381350	453990	436900	481500	441930	481620
gene_125934;gene_122379;gene_441855	Unknown	4704600	4805300	5131300	5102000	5927400	5624500	6032800	5542500	5659500
gene_125943	Unknown	1201600	1258800	1368600	1243700	1469300	1387900	1446600	1262100	1475900
gene_125945	Unknown	245150	230150	249130	218410	274370	243020	275820	232120	289710
gene_240084;gene_125992	Unknown	820770	838260	927350	779920	958760	798960	896280	667650	964380
gene_126041;gene_266407;gene_5087;gene_39039;gene_198710	Unknown	7932200	7507600	8670600	7751100	9558300	8233100	9073300	8349700	9544000
gene_126056	Unknown	30820	31851	40073	40916	49126	39696	45950	39599	44684
gene_126064	Unknown	81268	87403	86331	95022	117240	108980	111330	106300	113950
gene_126068	Unknown	526210	435830	543790	526790	567700	518280	522860	480340	620520
gene_169365;gene_126123	Unknown	16469000	15616000	16521000	17226000	18968000	18127000	19888000	18227000	18852000
gene_253731;gene_12615	Unknown	288560	275860	281220	268200	310990	287270	299700	239070	343690
gene_126216	Unknown	3685600	3708400	4072100	3481700	4539700	3953900	4150200	3895800	4732800
gene_126224	Unknown	87013	98545	108340	91012	114110	116120	119380	108060	137530
gene_126237	Unknown	107990	118050	87060	90375	132970	131560	98530	104120	132590
gene_126238	Unknown	3927300	4058700	4387600	3962600	4876900	4078500	4871600	3947000	4547800
gene_126248	Unknown	19241	19635	22387	21132	23633	25319	25516	24033	21102
gene_12627	Unknown	670130	611250	762230	668690	924700	689380	743640	751960	860860
gene_126273	Unknown	221960	207840	270870	288630	359020	335200	365770	377540	351310
gene_126278	Unknown	244980	275870	287000	199160	320510	215390	313620	242890	260610
gene_126283	Unknown	12030	14679	13853	12605	16205	11391	10576	11657	16801
gene_126286	Unknown	224710	262980	243580	260660	312650	260300	255160	230880	257660
gene_126300	Unknown	932800	976910	1139300	1156200	1386800	1306600	1473200	1322100	1384200
gene_126309	Unknown	7021.1	5946.4	10494	9243.3	10796	11169	11060	10761	10513
gene_126315	Unknown	183110	161600	192090	255710	229880	230810	288920	274870	206200
gene_126329	Unknown	187530	174800	165900	229350	233430	210470	243750	206830	211310
gene_126365;gene_368484	Unknown	19920	24799	37950	24583	39771	30951	31244	31642	31405
gene_12646;gene_354832;gene_6960	Unknown	1158300	1089100	1208000	1085300	1419200	1108400	1260400	1103000	1406100
gene_126464;gene_357782;gene_220525	Unknown	205730	213370	215350	167990	192610	185690	211270	163820	244110
gene_126465	Unknown	71960	61436	84055	69260	80852	74637	87643	77790	94867
gene_126468	Unknown	130160	110680	110060	117580	167990	132140	129010	126280	174350
gene_126471	Unknown	655610	595920	696970	656490	811450	712080	774620	669450	808190
gene_252999;gene_126487	Unknown	117170	129510	145170	161570	162560	170890	181410	163070	174630
gene_126489	Unknown	228940	192520	245080	189230	303980	236280	242480	209890	250090
gene_126490	Unknown	7855.9	8810.5	7742.5	10086	12263	10356	10804	11724	12976
gene_126492;gene_415981	Unknown	152200	148820	180650	141260	177890	157080	152020	154730	180180
gene_126501	Unknown	460580	408080	501320	463720	575570	513710	576360	558380	563430
gene_126502	Unknown	13618	12709	11942	11743	16057	13992	16409	15325	21571
gene_126503	Unknown	418770	431420	527470	418210	527650	416590	458810	407700	533410
gene_126505	Unknown	101380	93286	106700	69703	112810	100790	171650	100840	108550
gene_126512	Unknown	809490	884950	988340	815410	1075200	773770	916080	757430	1006000
gene_126513	Unknown	389300	386490	446070	360370	470960	386200	357440	311640	399160
gene_126514	Unknown	28569	34768	35074	29197	43441	29781	26503	31383	44567
gene_126515	Unknown	219650	223790	229580	190130	253320	204390	227120	208720	259870
gene_126517	Unknown	31267	38942	38371	42129	49244	54019	50505	54670	46095
gene_126522	Unknown	759810	695980	739860	848410	984120	864240	975040	815630	1090300
gene_126523	Unknown	2369700	2397600	2610800	2511900	2924700	2876100	3116200	2397900	2752700
gene_126526;gene_163289;gene_219379;gene_163765;gene_425905;gene_432230;gene_295545;gene_180785;gene_274875;gene_74847;gene_214363;gene_46744;gene_321262;gene_91074	Unknown	829170	756200	932310	904920	1066900	943010	1053900	1032600	881710
gene_428290;gene_126613;gene_126588	Unknown	75085	72942	98811	61888	98636	57097	68644	63552	98737
gene_12659	Unknown	23302	27551	27015	19963	20001	25732	32213	31750	37944
gene_12660	Unknown	4109900	4239400	4758400	4450900	5259300	4568500	5286200	4733900	4813700
gene_126672	Unknown	809920	737520	790640	788420	1061600	923240	916270	868100	1030100
gene_126702	Unknown	183590	193410	208200	196690	281400	207640	224470	210310	275430
gene_126725;gene_173994	Unknown	1079200	1085100	1190700	1026400	1331600	1142700	1340900	1107400	1377700
gene_431224;gene_93327;gene_25260;gene_126831	Unknown	69339	62283	73271	86867	66331	85697	87048	103910	90926
gene_126921	Unknown	95526	81924	100730	64909	98673	85497	97330	90309	107360
gene_70301;gene_127007	Unknown	124350	149480	170250	109060	154480	159060	175230	140080	125210
gene_127020	Unknown	7959.9	5008.4	7735.7	7293.5	8978.5	7542.7	7882.8	7454.6	9647.7
gene_409463;gene_293345;gene_430884;gene_127027	Unknown	159060	168620	169540	188180	216630	198090	227140	188140	199470
gene_54891;gene_127067;gene_382041;gene_187058;gene_21903	Unknown	218680	222480	223540	261600	229550	232460	314830	280620	271770
gene_127082;gene_323205;gene_67031	Unknown	10632000	10372000	11161000	11265000	13440000	12232000	13043000	12074000	12969000
gene_127193;gene_277263;gene_244082	Unknown	77097	67003	82154	63260	81131	57580	76730	60477	79588
gene_127195;gene_329410	Unknown	218330	185100	219200	173640	237300	183630	196200	177240	245910
gene_12725	Unknown	386880	363130	357340	637460	797010	674290	490880	431840	534030
gene_12727	Unknown	98435	114590	137100	101780	133500	94430	147580	110930	134870
gene_127271;gene_29638;gene_222462	Unknown	29392	28388	23754	22860	38609	25112	27317	33469	26585
gene_89639;gene_253989;gene_266014;gene_222464;gene_127274;gene_345765;gene_128590;gene_450672;gene_147281;gene_446650;gene_50410;gene_197032	Unknown	30870	42176	41190	45300	59485	51448	37829	66044	60569
gene_75856;gene_467875;gene_12728;gene_73887;gene_343542	Unknown	5303500	5385100	5771000	5860200	6271600	6507300	6634600	6082400	6713100
gene_9638;gene_222482;gene_127292	Unknown	217160	192220	225790	284820	236960	266310	286020	337750	203760
gene_222485;gene_127299;gene_68954;gene_387920;gene_9635	Unknown	59675	67788	67089	67609	90635	73719	71798	59031	71554
gene_127315	Unknown	8434600	8135800	8999000	8224800	10259000	8451600	9835900	8404000	10318000
gene_127343	Unknown	126780	135610	132340	171310	169110	155400	179330	225030	155390
gene_127344	Unknown	726140	763460	793200	738210	926230	740580	847640	690510	932300
gene_60358;gene_219578;gene_69398;gene_127345	Unknown	141970	118240	124460	136530	159080	139140	141730	140960	174570
gene_127348	Unknown	2888100	2830500	3152500	3102700	3744200	3410600	3579300	3264200	3565600
gene_127349;gene_158073	Unknown	3795400	3875500	4320900	4271900	4854200	4668400	4921900	4580100	5120400
gene_127353	Unknown	1916900	1763700	2035700	1901800	2209500	2077900	2229700	2050000	2615900
gene_127358	Unknown	33928	31872	34961	35695	48769	39009	44854	53964	48861
gene_289688;gene_184657;gene_127378;gene_302973;gene_268836;gene_429914;gene_266552;gene_441511;gene_281455	Unknown	149880	122650	104300	134300	154590	146520	142710	116480	170680
gene_127395;gene_361498;gene_167407;gene_214595	Unknown	545160	522540	516480	423860	569000	503890	539960	459030	597070
gene_127396	Unknown	32551	26436	26268	30840	28380	31230	35660	24947	26601
gene_127459;gene_61410	Unknown	3457300	3264900	3671800	2806100	4275000	3130600	3508800	2989500	3862700
gene_127464;gene_171361	Unknown	574430	488530	648480	613160	698480	657000	667620	655540	691780
gene_127466	Unknown	106230	126460	130180	132060	131860	113310	118760	115910	142870
gene_127469	Unknown	1674800	1504000	1808200	1646600	1946700	1659300	1974200	1787900	1973100
gene_127472	Unknown	566640	530600	604190	631340	740030	696740	757600	703580	653680
gene_127509;gene_16375;gene_32726	Unknown	1295600	1165000	1304100	1204600	1503900	1294500	1694000	1299100	1489800
gene_127514	Unknown	1082500	1013500	1207800	1241800	1449000	1305100	1514400	1289800	1454100
gene_127525	Unknown	74755	64783	100040	74541	87633	104050	78003	98300	107510
gene_127526	Unknown	1198600	1303900	1432200	1567400	1668900	1691000	1705400	1566500	1697600
gene_175823;gene_127528	Unknown	4598300	4371900	4902600	4980800	5712800	4897000	5615900	4958300	5667700
gene_55708;gene_437348;gene_3842;gene_175820;gene_127531;gene_338011;gene_296089	Unknown	1202300	1135900	1227000	893540	1446300	972020	1221600	824300	1190300
gene_127563	Unknown	953570	979820	1038900	966280	1191500	1057600	1089800	988730	1169900
gene_371409;gene_401872;gene_266727;gene_48252;gene_224372;gene_127566	Unknown	151630	127980	134490	187050	194050	168100	186020	202740	171060
gene_127569	Unknown	177280	139540	166270	181140	209370	197790	186870	176300	195320
gene_127571	Unknown	765990	774280	807110	781500	974290	827170	924590	774740	993220
gene_127573;gene_396210;gene_369054;gene_3002;gene_108666;gene_83518;gene_112720	Unknown	737900	777640	901170	763250	962170	805460	987400	816110	1030400
gene_127576;gene_426296;gene_391719	Unknown	18721000	18395000	21904000	21603000	22767000	21127000	23972000	22902000	22602000
gene_127577	Unknown	5995300	6140200	6605000	6716900	7564400	7119300	7970500	7070300	7404500
gene_127578;gene_185659	Unknown	13673000	13423000	14500000	13817000	18579000	14851000	14367000	13056000	17941000
gene_127579	Unknown	3617800	3814500	4176900	3574000	4857700	3868700	4353900	3779900	4769900
gene_127580;gene_256568	Unknown	633720	608460	747890	539110	835570	612480	713140	601680	807630
gene_127582	Unknown	11619000	11697000	13021000	11667000	14162000	12531000	14196000	12530000	13847000
gene_127583;gene_12192;gene_75853	Unknown	127160	118970	146540	100640	141350	130230	125320	132230	153330
gene_127584	Unknown	2903000	2850200	3515500	2945800	3467300	3522400	3266000	3246000	3667600
gene_127585;gene_130288;gene_329687;gene_407411	Unknown	2403700	2214000	2477800	2481300	3012100	2492500	2786300	2387100	3047900
gene_127588	Unknown	262810	238820	261200	180920	303610	235580	230390	207440	305150
gene_127589	Unknown	2892500	3144800	3123000	2902900	3227500	3050800	3122200	2612500	3419300
gene_127590;gene_165131;REV__gene_99932	Unknown	3768100	4119000	4440000	3804500	5024500	4154500	4552200	4078000	4710200
gene_127591	Unknown	1770100	1867800	2145600	1652800	2183600	1891500	2038300	1681300	2234500
gene_127592;gene_244722	Unknown	3021400	3339300	3858600	3549900	3947600	4431800	4283400	4235800	4326600
gene_127593	Unknown	23878000	22007000	26948000	24859000	27960000	24577000	29664000	25884000	29769000
gene_127594;gene_79907	Unknown	2133000	1879000	2486700	1887700	2630000	1999900	2190400	1891000	2610800
gene_127595;gene_79908	Unknown	154200	142160	159510	158200	177100	135140	167490	135540	170040
gene_127596	Unknown	64931	70663	88740	98600	89607	90906	107120	90176	100430
gene_127597	Unknown	234880	200470	270090	251860	289650	250770	274770	254460	257340
gene_127601	Unknown	247320	230920	276710	387540	233970	339840	295970	313700	368140
gene_127602;gene_360802	Unknown	18844000	18116000	21139000	18074000	23275000	18925000	22311000	18038000	23398000
gene_127603;gene_397564	Unknown	7832500	7692200	8494500	7098600	9343900	7996700	8548400	7971800	9156300
gene_127604;gene_73866	Unknown	7404500	7451200	7769400	7167800	8906900	7276500	8874900	6931800	8510000
gene_127605;gene_293799	Unknown	856210	870790	976240	866410	1158300	939780	1054600	1013100	1105000
gene_127608	Unknown	1018600	890800	1009400	1127500	1117300	1234200	1371100	1192200	1199000
gene_127611	Unknown	261090	208770	249200	248890	307250	256170	311290	284220	302110
gene_127612;gene_396099;gene_75416	Unknown	1901200	1894100	2101400	2125800	2380200	2164100	2483800	2603500	2487800
gene_127618	Unknown	163370	223240	135940	186600	207490	173810	206430	224820	249520
gene_127619	Unknown	102170	104470	157780	96154	168290	121580	151920	106580	167410
gene_127620;gene_219117;gene_34437;gene_215524;gene_346162;gene_34503	Unknown	7320100	7677500	8456600	7031800	9109100	7677000	8062100	7150100	9882500
gene_127621	Unknown	331840	285500	354730	266930	412060	417820	394370	385120	393240
gene_127625;gene_137404	Unknown	2446700	2537800	2792300	2462900	3025100	2580700	2870700	2412900	3071400
gene_127648	Unknown	433130	310790	401360	535420	568650	512650	593330	491670	502500
gene_127674	Unknown	67896	56788	73310	59638	79935	64332	82708	79883	73515
gene_127686;gene_388526	Unknown	431810	408460	466250	455590	535250	516160	483530	415060	550840
gene_127694	Unknown	963350	908020	1043800	960160	1183000	1169300	1188500	1074000	1211800
gene_127708;gene_4028	Unknown	311030	291920	301280	288950	306520	328910	310500	253050	374170
gene_127740	Unknown	1166000	1070500	1336200	1075300	1554200	1300100	1556800	1152700	1504700
gene_2454;gene_127802;gene_179688;gene_30980;gene_135990;gene_2452;gene_155535;gene_402534;gene_403972;gene_69615;gene_390542;gene_218859;gene_158991	Unknown	650170	651240	745680	719830	904740	740900	770910	731280	848110
gene_127930	Unknown	373420	351550	414100	409580	456070	428070	457420	431290	463520
gene_127931;gene_20778	Unknown	15960000	15408000	16896000	15502000	19711000	16020000	18597000	16021000	18425000
gene_127933;gene_351046;gene_27030;gene_464993	Unknown	1080000	1029400	1199800	1271400	1240400	1220100	1637700	1227300	1286300
gene_127940	Unknown	138790	123440	127450	143870	183320	148410	181760	156000	167850
gene_127948	Unknown	74724	93220	88993	113690	109560	112210	138200	128360	121500
gene_127954	Unknown	2804400	2862500	3019700	2265500	3121600	2659000	3209100	2461200	3293400
gene_127974	Unknown	737010	729380	820850	1009700	1078100	1008800	1112600	1077800	1065800
gene_271655;gene_128023	Unknown	133340	112610	121120	98710	160290	93946	139880	110560	143820
gene_128102	Unknown	6344.3	8012.1	8316.5	7252.2	7669.1	8963.6	8301.1	6942.3	9509.7
gene_12819	Unknown	89896	95476	107430	83479	101500	91016	104220	94175	98914
gene_35609;gene_128244	Unknown	370040	368920	409150	306050	437840	315900	362700	317080	423810
gene_128261;gene_451842;gene_164875;gene_115079;gene_129009;gene_286496;gene_407457;gene_34996;gene_349347	Unknown	508020	483600	568690	500170	655800	572470	585150	497780	700580
gene_128262	Unknown	502440	473310	561480	594000	623400	613090	684840	616670	701330
gene_128326;gene_64873	Unknown	576150	658730	656690	546850	698070	677810	693930	620840	691060
gene_128414	Unknown	286820	263070	312430	287390	355740	317520	339940	337150	342480
gene_12843;gene_420475;gene_442414;gene_178608;gene_41704;gene_98958;gene_153593;gene_228875;gene_12010;gene_64212;gene_239004;gene_248688	Unknown	882560	882360	951100	935880	1096100	977840	1058800	903910	1103600
gene_128458	Unknown	291020	244230	251400	249770	338000	323780	314130	309690	274140
gene_300306;gene_12847	Unknown	647380	629750	715720	676130	745540	769630	719650	700850	814940
gene_128530	Unknown	15719	16377	15677	17126	21869	19696	19452	20371	20333
gene_128538	Unknown	187720000	179980000	203990000	190030000	239160000	205780000	229850000	200780000	227960000
gene_128539	Unknown	1234200	1020200	1158600	1184800	1304700	1330800	1386400	1206700	1397800
gene_128543;gene_325958;gene_299256;gene_59776	Unknown	2007900	2033500	2123600	1998300	2346800	2114000	2306700	2076400	2344300
gene_59777;gene_128544;gene_296616;gene_91004;gene_166735;gene_383791;gene_155684;gene_318310;gene_460806;gene_203749	Unknown	58191	57142	72853	58480	88338	75265	80871	66095	78223
gene_128550	Unknown	95442	98094	118490	89891	132180	108060	118060	107250	137540
gene_128563;gene_326187	Unknown	219680	187750	299640	272670	285260	280660	352940	283600	302000
gene_128647	Unknown	48075	56153	60915	47878	62585	61166	62130	57044	61228
gene_128651;gene_437520;gene_279224;gene_276572;gene_374325;gene_55096	Unknown	413070	426940	449530	628220	582780	628410	688000	730220	534200
gene_128680	Unknown	394530	388710	441460	523470	507520	572790	602590	506510	562240
gene_128686	Unknown	318250	325340	302960	398890	420100	343120	396240	329680	420250
gene_128687	Unknown	110130	174840	152760	157540	161530	162810	187080	173100	248930
gene_128708;gene_14195;gene_128829	Unknown	113180	102750	124670	91184	137870	108850	113170	98313	132290
gene_128710;gene_376946;gene_46724;gene_26686;gene_48097	Unknown	4138900	4048400	4512200	4306000	4953000	4645700	5018200	4467200	5283000
gene_128747	Unknown	116020	75540	106110	101270	111910	120670	110740	122030	105720
gene_128865	Unknown	222890	183840	275890	284350	298750	257580	329510	279370	267460
gene_128881	Unknown	41649	36891	42284	51506	51010	52553	55483	41504	49340
gene_128923;gene_256683;gene_197617;gene_122070	Unknown	811920	917100	965620	1000200	1023800	1069400	1225700	1055100	1062500
gene_129017;gene_190162;gene_355353;gene_426382;gene_22335;gene_296912;gene_407640;gene_102388;gene_425981;gene_304495;gene_79351;gene_288716;gene_65937	Unknown	36088	34348	34507	35617	40922	43565	42036	38400	49014
gene_129027	Unknown	72762	83093	87088	61839	88782	74464	78481	60289	87119
gene_129246	Unknown	102500	102140	91910	111590	146280	111780	111110	129920	131260
gene_129268;gene_71072;gene_409869;gene_171831;gene_424979;gene_71228;gene_287361;gene_303650	Unknown	84392	80975	97581	70006	101930	87153	128450	102810	120210
gene_129289	Unknown	99325	106410	137770	126940	142230	116020	145020	153540	154700
gene_238149;gene_129406	Unknown	265250	238340	291700	276030	323050	262660	322990	250490	333700
gene_129407	Unknown	157880	154070	180590	149850	205540	205370	240360	213020	174700
gene_129421	Unknown	3220200	3294300	3575100	2856400	4060600	3183000	3569200	3419400	4371000
gene_129422	Unknown	1596100	1457500	1601400	1359000	1818100	1545600	1900300	1568300	1845100
gene_129423	Unknown	4342900	4445400	4726300	4322400	5271200	4719500	5312200	4463000	5430800
gene_129424;gene_422763;gene_155240;gene_197840;gene_389178	Unknown	5695200	5353900	6334400	5811400	7349800	6466300	7011500	6272800	6890200
gene_129425;gene_108908;gene_408002;gene_132773	Unknown	6583000	6137300	7206900	6007000	7862400	6591600	7237700	6254100	7993300
gene_129426;gene_44307;gene_408003;gene_286721;gene_326303;gene_243937;gene_8813	Unknown	9816100	9704000	10775000	10328000	12451000	10911000	11895000	10832000	11772000
gene_129427	Unknown	350450	352540	408910	313890	403450	362640	414290	353460	474890
gene_129564	Unknown	88881000	86648000	95920000	81137000	107270000	91899000	96866000	85944000	105500000
gene_129569;gene_15121;gene_303738;gene_438841;gene_183353;gene_136070;gene_182452;gene_249750	Unknown	50730	59269	59414	63410	73560	79681	80810	80646	85765
gene_129575	Unknown	181210	200890	194310	180320	218490	214170	197800	195340	230620
gene_129697;gene_342250;gene_409995;gene_391233;gene_53177	Unknown	86586	61906	90334	80009	103200	93268	107060	78150	81503
gene_129750;gene_101094;gene_6534;gene_181750;gene_25448;gene_401355;gene_383851;gene_220941	Unknown	133170	152580	169120	183860	173490	184600	180680	176260	153720
gene_12977	Unknown	1226200	1272100	1445300	1345500	1506400	1480700	1565300	1508000	1649000
gene_70736;gene_12978	Unknown	21337	17421	19961	22958	26310	18305	20668	18912	28667
gene_129815;gene_27608	Unknown	759830	816760	974280	849450	1126200	936050	1062300	926190	1025000
gene_129869	Unknown	62716	56624	60367	49097	71965	73355	79554	86587	63442
gene_129870	Unknown	60303	57528	80774	91112	75537	76870	94087	72706	68904
gene_129895	Unknown	117830	103070	124460	97992	160540	112790	130340	101010	128050
gene_129910;gene_389277	Unknown	406460	381540	412710	399290	446990	412100	407540	384300	500590
gene_129940	Unknown	102310	103460	109360	94578	123930	108050	119990	117650	128790
gene_47455;gene_250910;gene_236325;gene_129955;gene_283655;gene_34302	Unknown	121120	115810	120430	91716	127640	126070	132330	122540	126850
gene_129977;gene_134833	Unknown	233720	234130	257960	212150	307200	262170	279450	240070	302320
gene_130152;gene_48253;gene_254254	Unknown	160320	140340	159290	187680	173460	216970	194810	212870	180140
gene_130168	Unknown	376080	422160	428200	397490	492380	490130	500790	426050	492040
gene_130169	Unknown	397120	404660	423550	339930	507050	380120	445320	337060	518530
gene_211326;gene_130329;gene_85588	Unknown	121130	111910	136290	145860	158490	140380	177320	160490	147410
gene_13034	Unknown	436750	435370	472150	411030	569620	425150	503530	404410	547710
gene_130357	Unknown	50783	51694	51194	57966	70362	58520	55671	58062	67061
gene_1304	Unknown	74631	72336	80164	71672	90523	85088	102090	104660	86792
gene_130415;gene_256753	Unknown	112230	142770	138070	146400	167930	138530	150320	138650	188740
gene_130444	Unknown	72832	65582	83039	77707	110170	83441	101800	79971	104790
gene_130451	Unknown	275680	289660	294910	269370	342280	270450	296900	261400	365390
gene_130485	Unknown	837600	723000	923010	607200	948660	733330	794230	666220	1015100
gene_130487	Unknown	573460	588940	631630	606670	662900	663500	675050	589940	743060
gene_130496	Unknown	1282000	1254500	1396400	1144700	1648500	1252700	1405700	1206800	1509200
gene_130509	Unknown	212000	201300	214840	246970	291170	252110	272360	250530	252910
gene_130525	Unknown	43439	38998	49994	43572	47550	38868	54451	37585	56728
gene_130530	Unknown	27469	20331	21396	21017	16122	25085	27644	20918	25662
gene_13058	Unknown	49661	41479	45803	57691	59872	56301	60938	48037	61318
gene_130588;gene_46469	Unknown	548650	522670	609510	613960	664940	591940	697170	630840	613330
gene_130592	Unknown	32364	30246	29505	39163	35704	33395	35813	32374	36717
gene_130596	Unknown	63990	79858	87495	70265	85585	95323	83684	81032	100090
gene_130603	Unknown	348340	361750	393220	317150	432740	362150	358780	325010	434640
gene_130612	Unknown	222250	198830	267000	227410	261340	226620	267860	224910	252380
gene_130674	Unknown	350200	354840	399380	358050	438300	425940	459600	361900	507020
gene_151670;gene_130703	Unknown	205350	210360	236320	227050	282450	210760	220140	204490	315630
gene_130708;gene_369666	Unknown	127910	88331	163230	128620	167180	153550	175580	151850	139250
gene_130737	Unknown	268120	236620	276080	299910	321520	341260	381730	347130	337710
gene_13075;gene_116546;gene_71483;gene_425702;gene_375922;gene_198320	Unknown	199390	197140	267480	166130	277420	205490	233460	180310	286750
gene_130753	Unknown	430120	440080	481710	465270	558270	475180	520250	488100	514740
gene_130757;gene_61433;gene_443685;gene_225104;gene_93302	Unknown	95784	103570	126950	103110	141350	118140	129610	110620	130790
gene_93303;gene_90328;gene_130758;gene_196748;gene_198048;gene_371387;gene_231500;gene_219134;gene_56583;gene_225103	Unknown	731440	677360	795340	649850	908770	779370	856740	744780	856160
gene_130806	Unknown	293410	254650	301300	261820	371440	330490	373320	333420	369000
gene_130821;gene_172651	Unknown	339840	323060	430880	329460	487940	294210	350830	297350	377160
gene_130839;gene_55449	Unknown	2805500	2594200	2950600	2762200	3279900	2941000	3169400	2716000	3579000
gene_130874;gene_399659;gene_256307	Unknown	421680	396960	424410	386010	488890	360090	489710	391880	455110
gene_130875;gene_135323	Unknown	1882300	2007100	2173300	2044300	2672200	2249400	2449300	2152000	2760900
gene_130876;gene_135322	Unknown	2910600	3108300	3353200	3306500	3800100	3698800	3786400	3595000	3814400
gene_130877	Unknown	215450	202550	221070	250590	280990	277850	255040	255970	305510
gene_130878;gene_187554;gene_297526;gene_466671;gene_332575	Unknown	21590000	19917000	23401000	21707000	26435000	22830000	24842000	22876000	26811000
gene_130879	Unknown	1259600	1203100	1338200	1328400	1495100	1406000	1497800	1321100	1545300
gene_130883	Unknown	2373100	2410000	2689300	2382400	3216300	2533000	2746900	2564600	3002400
gene_130940	Unknown	1270800	1232700	1450000	1272800	1563000	1455100	1697500	1312000	1673000
gene_130944;gene_135312;gene_244293;gene_364453;gene_446011;gene_324418;gene_417270	Unknown	3276600	2923300	3205800	3134300	4155000	3479200	4024300	3530100	3958200
gene_130946;gene_24769;gene_59212;gene_420451;gene_277763;gene_244294;gene_196296;gene_123970;gene_122325;gene_164668	Unknown	409070	413340	413940	433310	474160	371730	470220	426780	497390
gene_130948	Unknown	138080	125320	125210	126020	149610	119220	156220	107530	146600
gene_130972	Unknown	265970	267510	231070	311870	282520	315400	398980	333130	353310
gene_130979	Unknown	1170200	1194600	1270200	1252500	1476500	1301000	1463500	1378700	1442200
gene_130981	Unknown	1427500	1355100	1456200	1358700	1774700	1554100	1591900	1464200	1737000
gene_130982;gene_161519;gene_125335;gene_248276	Unknown	7095900	6795100	7479600	6926100	8469800	7259400	8060600	6935900	8242300
gene_130987	Unknown	203210	186740	213850	181630	276640	198450	226430	200990	250540
gene_130988;gene_189726;gene_267999;gene_161524	Unknown	481470	441540	535790	440120	572770	514000	452870	415740	631700
gene_130991;gene_161527;gene_237606;gene_268001;gene_136595;gene_125444;gene_213514	Unknown	4246300	4420800	4841600	4822500	5644400	5147100	5245200	4963100	5397900
gene_131003	Unknown	1898900	1725400	1964300	2152000	2368100	2213400	2495900	2332800	2805500
gene_131061	Unknown	266980	228600	239730	233180	295990	234760	285760	249650	286220
gene_131062;gene_110839;gene_420291;gene_429614;gene_195702;Q5FHT5;gene_146430	Unknown;Unknown;Unknown;Unknown;Unknown;L. acidophilus;Unknown	542230	488650	580030	576320	589590	657230	735250	721000	669500
gene_131121	Unknown	782530	781180	811630	884690	1028500	840820	990980	768150	941670
gene_131144	Unknown	159870	179120	153590	195320	199840	233020	246060	215730	205580
gene_131145	Unknown	3403900	3198500	3674700	3728000	4199900	3845600	4323800	3909300	4212000
gene_131151	Unknown	188440	198110	235850	182990	263200	208230	267770	222590	269950
gene_131156	Unknown	89697	80253	77428	74425	98464	99837	84331	74221	93048
gene_348004;gene_131235;gene_65558;gene_200027	Unknown	168450	155250	167100	176160	210870	173300	202350	162750	230920
gene_131266;gene_353479	Unknown	13694	12432	9641.1	18444	13299	18821	15272	18037	15839
gene_131270	Unknown	411370	401370	399550	471030	538340	503790	505090	472400	493010
gene_131315;gene_175550;gene_5493	Unknown	25763	27908	30536	30286	30280	27372	32344	33626	33740
gene_73157;gene_13133	Unknown	295440	296730	366270	230260	390720	285160	338720	293290	340170
gene_131371	Unknown	651690	727160	668460	765620	749720	853050	941110	934460	940870
gene_131378	Unknown	46368	36873	45177	30594	45487	52596	40222	34568	51392
gene_13138;gene_73161	Unknown	118970	102130	118320	167530	141630	158070	156500	177170	139600
gene_144514;gene_131387;gene_301215;gene_177182	Unknown	29900	27225	37741	27488	39816	30131	32773	35702	42352
gene_131424	Unknown	1752900	1685800	1893900	2061900	2470800	2183600	2400600	2013300	2340400
gene_131434	Unknown	922970	859350	946610	751190	1057300	820360	1014900	766580	1165700
gene_131435	Unknown	103430	136010	155440	133370	203700	138580	152060	134620	172060
gene_131449	Unknown	59014	37776	56598	45344	50887	41204	63168	58011	47598
gene_13145;gene_158224;gene_173725;gene_32160	Unknown	679820	682120	770230	727450	897780	875290	790090	686470	923950
gene_131509	Unknown	34522		41439	31851	23108	37099	34089	30538	28090
gene_131522	Unknown	152570	163730	181450	177180	189900	228190	224680	211840	222880
gene_131525	Unknown	105590	100770	113150	104130	141770	106580	143260	119230	155230
gene_131558;gene_372197	Unknown	247620	289900	271920	370220	349880	415770	403690	381460	357610
gene_131593	Unknown	127970	148310	133450	149000	173090	169870	182820	166260	188920
gene_131613	Unknown	5833400	5923600	6392700	5787700	7909700	6493200	7036500	5913000	7522600
gene_131614	Unknown	4367300	4309300	4749200	4575800	5540000	4783500	5441000	4693800	5638300
gene_131615	Unknown	180520	183140	204380	185970	214000	160620	199640	162470	245140
gene_13164;gene_459250;gene_98168;gene_453859;gene_411422;gene_164143;gene_109427;gene_150682;gene_306211;gene_20768	Unknown	214240	221600	229630	188270	282120	232740	234030	139560	278830
gene_13166	Unknown	938640	980630	1189300	1051900	1395600	1189500	1298000	1183400	1373100
gene_131697	Unknown	3289600	3470600	3896400	3854100	4074300	3791900	4273000	4136400	4187600
gene_131708	Unknown	1792800	1877600	2030300	1664400	2365500	1948500	2177700	1852000	2355600
gene_131709	Unknown	55816	69139	74379	72063	75664	63960	260040	61816	119320
gene_329992;gene_131750	Unknown	142020	137500	131030	100490	180520	137950	153730	141930	148800
gene_131761	Unknown	120150	118410	115820	92316	134930	107930	114990	109740	146650
gene_131763	Unknown	243920	184970	300530	221280	298640	251610	229910	225930	237260
gene_131767	Unknown	273540	253880	294840	268840	326100	259290	319030	261430	316790
gene_131772;gene_207035	Unknown	1226600	1222600	1339500	1096700	1600100	1268700	1423300	1106600	1596700
gene_131776	Unknown	387470	317350	387850	371240	502170	400470	442430	386820	411080
gene_131781	Unknown	78182	62204	80383	64876	90724	83909	105380	71745	94286
gene_254051;gene_131782	Unknown	279840	282530	291370	281750	381360	283200	340210	289210	369980
gene_131784	Unknown	1106500	1073300	1210000	1197700	1225900	1207600	1322600	1115100	1198700
gene_131785	Unknown	170300	177840	200380	160010	215270	202400	202370	168880	214240
gene_131788;gene_418576;gene_365052	Unknown	3829600	3431600	4231100	3679700	4539900	4100800	4558400	4036300	4499000
gene_131791	Unknown	41885	48322	57864	54518	60579	49557	53125	46732	53656
gene_131795	Unknown	967940	1001600	1179000	874100	1200400	964020	1020500	909300	1236800
gene_131797	Unknown	1786600	1649800	1879300	1772300	2317500	1843800	2074600	1837700	2155800
gene_131798	Unknown	306040	294390	347020	262950	363930	316020	299710	276960	364410
gene_131799;gene_10934;gene_153210;gene_365063	Unknown	764470	829170	895830	979790	1210900	1051000	1018700	812250	1017900
gene_131806;gene_210051	Unknown	20116000	20440000	21756000	19070000	24463000	19122000	21598000	19192000	25117000
gene_131815	Unknown	223010	232010	263230	266790	292980	283730	186790	189370	279570
gene_131816;gene_38797	Unknown	1136200	1054100	1155200	1144300	1438100	1219300	1410700	1221200	1377000
gene_131819	Unknown	244700	220600	210100	235420	287810	238550	270980	251870	259200
gene_131822	Unknown	122100	69204	96371	89311	134740	107130	138460	122090	127680
gene_131824;gene_389263	Unknown	6614000	6613100	7343800	6967800	8189600	7247000	8127000	7335200	8153200
gene_131844	Unknown	139420	116590	134170	114410	149630	106800	126020	112440	138270
gene_131861	Unknown	26970	28772	25966	37782	36062	30453	37548	29238	26925
gene_131914;gene_400493;gene_453111;gene_227073;gene_25391;gene_207099;gene_73080;gene_394563;gene_30002;gene_386155;gene_170802;gene_231132	Unknown	14805	16807	18922	16931	22460	19541	15239	18164	22076
gene_131920;gene_351077	Unknown	8778000	7728300	9219100	7850600	10163000	8976600	10225000	8315400	10191000
gene_131921	Unknown	799390	731570	780110	901080	907700	715700	1035300	823000	860220
gene_13194;gene_121868	Unknown	2040600	1967100	2189100	2284400	2825700	2227400	2812100	2269900	2562600
gene_131954;gene_59790	Unknown	30835	34146	40071	46026	48652	56345	55673	54038	45013
gene_79931;gene_131958	Unknown	183860	167140	222330	154570	227310	188800	208000	178040	254040
gene_13198	Unknown	68175	66125	78981	74725	93723	74309	98255	77222	82849
gene_132087;gene_301630	Unknown	7169200	6994000	7406000	8387000	8956600	8299900	9449500	8380900	8674300
gene_98805;gene_293802;gene_269781;gene_132126;gene_106585;gene_58801;gene_163719;gene_48131;gene_442784;gene_77345;gene_66146;gene_412975;gene_27468;gene_208022;gene_255676	Unknown	3096600	2822600	3426000	2974900	3804400	3202500	3793500	3266100	3667800
gene_132152	Unknown	903340	828950	937270	870500	1123500	958900	1129100	1044000	1183000
gene_132155	Unknown	1035500	981290	1298000	1036200	1395800	1200000	1358500	1156000	1578300
gene_132159;gene_246065	Unknown	261050	264500	291980	247130	310880	265420	320290	268950	347020
gene_132160	Unknown	2535600	2486200	2794100	2255900	3422700	2728200	2916200	2675200	3208300
gene_132228;gene_151730;gene_221022;gene_331897;gene_292010;gene_248911;gene_329712;gene_329539;gene_214126;gene_149161	Unknown	336310	311480	362300	298710	381990	326040	355380	287650	424480
gene_132290;gene_40779;gene_41398;gene_168513	Unknown	3629500	3589400	3733200	3246100	4221900	3678800	4103000	3678000	4459300
gene_132317;gene_156970	Unknown	424660	446080	480850	445360	549180	464420	540280	466790	545290
gene_132356;gene_277636;gene_88142	Unknown	698200	712460	689460	490130	778120	591300	659770	549990	804850
gene_257129;gene_375076;gene_36393;gene_132373;gene_324539;gene_226589;gene_88811;gene_132985;gene_26716	Unknown	408890	378130	437410	341780	489640	363020	408000	390170	471130
gene_13241	Unknown	143680	127950	159190	98556	144870	93348	139490	117550	150940
gene_13242	Unknown	2322900	2190500	2627700	2402400	2978500	2468500	2761100	2499500	2897100
gene_132460	Unknown	277970	249930	321840	263090	303630	320830	318010	305800	337970
gene_132462;gene_25117	Unknown	15690000	15083000	16932000	15009000	18726000	16462000	18158000	16658000	17818000
gene_75280;gene_132469	Unknown	239800	203750	210060	212090	239730	170850	218240	205310	243540
gene_132522	Unknown	737000	755670	1008500	1054600	1049200	1068800	1176100	1196900	1102300
gene_132524;gene_234941;gene_227820	Unknown	980010	926950	1070400	886010	1145300	880390	1029400	837440	1041400
gene_132547	Unknown	248850	259060	274950	209660	332980	234760	299110	232960	314320
gene_132562;gene_125107;gene_405515	Unknown	1937600	1897900	2203500	2083900	2566800	2235200	2413200	2133400	2237100
gene_35646;gene_13259	Unknown	491550	423750	512430	465050	578460	532730	547610	487500	610980
gene_132590;gene_244669;gene_372933;gene_86370;gene_54687;gene_410609;gene_373959;gene_232034	Unknown	8487200	7997400	9122900	7896000	9897600	8140000	9376400	7539600	9719900
gene_83204;gene_78793;gene_132597;gene_425991	Unknown	193810	177010	211910	203300	212230	210760	265920	226850	241110
gene_307726;gene_431161;gene_83203;gene_132598	Unknown	37392	45895	49482	48093	60902	51062	49844	44023	54076
gene_307725;gene_431160;gene_132599;gene_83202;gene_341960	Unknown	109440	94056	112630	101070	109760	119510	117510	89251	130160
gene_132602	Unknown	505520	455370	556530	413110	551410	487160	621190	539260	536180
gene_310509;gene_312392;gene_233253;gene_13265	Unknown	153290	155800	167270	183810	177910	192180	207740	184410	170340
gene_132734	Unknown	1088800	1093600	1239300	1375700	1460500	1362600	1477800	1339100	1440300
gene_132746;gene_227674;gene_274556;gene_285136;gene_294722;gene_204022;gene_41386	Unknown	745110	710140	735350	725760	823620	651510	786950	733770	783990
gene_132749	Unknown	123170	140830	126750	134290	169800	178940	186590	147020	176210
gene_132752	Unknown	236800	266510	277590	356900	358300	287340	353030	332290	356290
gene_132818	Unknown	41547	41423	33440	47524	43821	45049	58366	47126	54135
gene_132822	Unknown	59406	37781	44304	48509	49988	66566	52706	72351	53816
gene_13284	Unknown	31094	39380	36949	43864	51834	47761	43397	41160	50226
gene_132865	Unknown	331810	337480	342000	321310	405030	363810	406820	346610	433110
gene_132866	Unknown	3912100	3797900	4203200	4750400	5010900	5190800	5280800	5478000	5125200
gene_185526;gene_132868	Unknown	176380	163970	144330	171930	237410	173910	270590	221580	250700
gene_132870	Unknown	208410	227820	224950	248870	279380	244780	245920	213840	197750
gene_13288;gene_244516;gene_127702	Unknown	393950	373690	471000	403020	561580	406720	512540	383110	563980
gene_132901	Unknown	37670	32947	37340	30087	34490	40018	42135	37999	46480
gene_132964;gene_62213;gene_296293	Unknown	48665	56777	48214	49725	55903	55137	62710	48507	59377
gene_133028;gene_173820;gene_152963	Unknown	22213	16520	22569	22225	29584	21356	28832	24957	26709
gene_133127;gene_106478;gene_80255;gene_46467;gene_10177	Unknown	8206300	6871200	8895200	8381900	9354200	9086800	10040000	8829700	9584800
gene_133217;gene_240470;gene_421951;gene_123249	Unknown	2160800	2032900	2157300	2169800	2551700	2287400	2720000	2390400	2544700
gene_133219;gene_47240	Unknown	834510	768010	981120	814880	1058800	919940	936210	850020	994010
gene_62882;gene_133233;gene_86686;gene_383231;gene_47891;gene_117790	Unknown	763550	786640	870440	797950	955390	941810	979580	922870	948330
gene_133319	Unknown	138850	110430	144790	116250	131320	146980	126370	127500	143140
gene_133411	Unknown	37055	38598	35635	14800	55349	52073	65119	36089	52685
gene_133518;gene_399705;gene_427349;gene_405599;gene_23347;gene_104804;gene_449815;gene_29726;gene_226446;gene_463411;gene_453366;gene_49744;gene_338905;gene_71611;gene_19023;Q5FKE2;gene_424490;gene_254418	Unknown;Unknown;Unknown;Unknown;Unknown;Unknown;Unknown;Unknown;Unknown;Unknown;Unknown;Unknown;Unknown;Unknown;Unknown;L. acidophilus;Unknown;Unknown	11417	13504	13337	13115	18697	13940	19435	18123	17791
gene_133519;gene_405598;gene_341020;gene_52446;gene_14870	Unknown	2459300	2521400	2631200	2501600	3020200	2543000	3065400	2609900	2690700
gene_133520;gene_399702;gene_341021	Unknown	831040	889380	954090	756010	976860	861560	984510	860460	1018800
gene_133524;gene_341025;gene_288861;gene_87916;gene_414021;gene_397214	Unknown	176230	161300	208790	204770	250050	212610	203250	225350	228670
gene_133532;gene_373209	Unknown	86484	85057	94721	90573	98925	90790	96301	86527	101590
gene_133535	Unknown	86072	85301	94937	96956	116700	105660	116630	111820	114510
gene_133543	Unknown	226390	229380	245630	227150	285900	243150	259960	231460	313640
gene_13355	Unknown	83424	97495	99653	144250	84788	76673	145150	129490	108270
gene_133553	Unknown	1855800	1816100	2120700	1963900	2270900	2134200	2308600	2165900	2396900
gene_133565	Unknown	23275	20559	20976	21510	25182	23601	22626	27196	25860
gene_13357	Unknown	24618000	23251000	25562000	23297000	28914000	24628000	28482000	24469000	27550000
gene_13360;gene_46824;gene_453328;gene_461802	Unknown	358400	413670	415770	400070	514250	441930	506020	415500	558480
gene_133722	Unknown	100090	99551	112070	85489	127800	115790	99311	82018	121440
gene_133723;gene_277606;gene_291489;gene_76670	Unknown	581360	583080	699760	622440	757170	635270	688790	700660	779280
gene_133725;gene_163058;gene_325294;gene_78703;gene_291485	Unknown	925040	1035800	1101800	1208800	1454700	1375000	1363200	1181100	1462900
gene_133727	Unknown	965120	881610	981390	888890	1177700	998830	1186600	943870	1222900
gene_133741	Unknown	1593100	1427400	1666900	1729900	1834700	1739400	1849900	1746900	2059400
gene_133753	Unknown	165920	146380	176380	171710	194050	144520	154430	211410	212180
gene_133757	Unknown	25789	31023	33912	35041	37904	32649	37187	35353	41327
gene_133836	Unknown	104220	102110	110720	100640	108640	124040	148600	95020	154980
gene_133852	Unknown	1666200	1520400	1859800	1846300	2154500	1835800	2124600	2013000	2117100
gene_133853	Unknown	48089	58276	66026	53643	53205	40437	63504	48564	68410
gene_133857;gene_312322;gene_262080	Unknown	775990	794000	835540	704640	1030200	863950	894840	857620	986790
gene_133892	Unknown	4205400	4045200	4592000	4448700	5185700	4573200	5164800	4609900	5328300
gene_133973;gene_82755;gene_76842;gene_47620;gene_33765	Unknown	92852	79285	85287	103980	98103	96720	110470	90260	103790
gene_133984;gene_454349;gene_267897;gene_308511;gene_127316;gene_465555;gene_335144	Unknown	4374800	4105300	4820300	4215800	5714800	4667200	5235600	4379800	5599200
gene_133988	Unknown	86483	88094	84453	85664	102570	93543	104400	82037	115320
gene_134046	Unknown	2937000	3814100	2824400	3670900	4807900	2997100	3275200	2905100	3948600
gene_134068;gene_405913	Unknown	145270	126040	144930	132070	186350	161460	161040	154680	178290
gene_134103;gene_163229	Unknown	494570	481820	555590	492650	585890	489280	522660	486610	604220
gene_134143;gene_245240	Unknown	2384100	2381000	2568400	2598600	2715300	2614600	2922100	2686000	2856700
gene_134149;gene_290638	Unknown	14188	12377	15397	13708	15897	15078	15455	15228	20695
gene_134150	Unknown	347040	353630	382700	379080	456120	428000	440570	360870	448000
gene_223415;gene_353741;gene_134169	Unknown	105980	94615	134340	99760	119540	89994	111560	84179	111820
[truncated: 14,388 more rows]

## Sheet: FragPipe protein
protein	organism	TMT10-126	TMT10-127N	TMT10-127C	TMT10-128N	TMT10-128C	TMT10-129N	TMT10-129C	TMT10-130N	TMT10-130C
gene_100136	Unknown	1.25672e+06	1.17698e+06	1.32365e+06	1.36931e+06	1.48977e+06	1.44757e+06	1.53838e+06	1.45602e+06	1.51667e+06
gene_100142	Unknown	12859.9	11693.3	13980.7	14947.1	17469.2	14738.3	16335.2	13821.9	17941.7
gene_100143	Unknown	8.15754e+06	8.04839e+06	9.0514e+06	9.67178e+06	1.0624e+07	1.02951e+07	1.12914e+07	1.04291e+07	1.03506e+07
gene_100187	Unknown	142495	112412	146015	146296	156400	179153	190052	185897	193483
gene_100766	Unknown	1.18285e+06	1.0855e+06	1.14701e+06	1.09042e+06	1.30565e+06	1.25632e+06	1.37923e+06	1.20986e+06	1.22373e+06
gene_100868	Unknown	279935	272298	347581	379314	402177	383416	441357	403396	381950
gene_100939	Unknown	423735	474604	452245	601683	575162	601551	697828	622212	585672
gene_101047	Unknown	500971	484926	563964	546496	638279	603369	671720	619963	668021
gene_101175	Unknown	464051	433679	495871	309917	538269	358345	418348	333364	437960
gene_101372	Unknown	147265	118756	137494	130599	166006	140748	136202	155229	165826
gene_101396	Unknown	145667	138218	149619	137218	147918	191323	171914	137514	152531
gene_101437	Unknown	822240	750569	837289	778747	1.0327e+06	808674	949723	855596	1.00829e+06
gene_101505	Unknown	20281.4	23535	26646.1	25543	27986.3	26557.5	30907.8	29735.8	36644.4
gene_101521	Unknown	162552	167295	169124	141205	206438	197684	197280	170489	221829
gene_101727	Unknown	443308	495647	537954	661132	644000	665094	768684	676024	678100
gene_101729	Unknown	549883	586813	637323	629034	726276	671166	677497	634132	706466
gene_101736	Unknown	54821.5	57776.5	65468.1	52577.2	73942	56452.2	66284.1	62519	60978.7
gene_101737	Unknown	116186	123576	128650	193739	156533	207529	179621	158950	163953
gene_101744	Unknown	657538	613940	702740	673538	756036	707257	867417	830862	753715
gene_101745	Unknown	700958	629488	648560	649537	803605	704536	731251	760035	766894
gene_101781	Unknown	146813	166735	175645	178140	223959	161221	205778	188957	182200
gene_101784	Unknown	2.68431e+06	2.55664e+06	2.74785e+06	2.61408e+06	3.39708e+06	2.66218e+06	3.19384e+06	2.66885e+06	3.09303e+06
gene_101788	Unknown	286985	277252	318594	407148	400474	403739	434312	438007	366945
gene_101797	Unknown	388199	396236	401458	638978	530059	653843	670326	807968	563047
gene_101804	Unknown	879037	844979	951248	857138	1130792	894410	1.13144e+06	902205	1.09593e+06
gene_101805	Unknown	578638	508524	538233	613282	703614	632504	679119	648577	758858
gene_101806	Unknown	236887	297968	294537	180248	315763	202569	208691	205523	288913
gene_101810	Unknown	1.7276e+06	1.70117e+06	1.93639e+06	2.47239e+06	2.37886e+06	2.46745e+06	2.72818e+06	2.67175e+06	2.08233e+06
gene_101814	Unknown	2.88763e+06	2.82526e+06	2.93512e+06	3.44297e+06	3.75532e+06	3.50593e+06	3.93717e+06	3.66465e+06	3.61023e+06
gene_101822	Unknown	58706.1	65239.3	66001.3	60197.8	68069.3	56264.5	55891.7	48998.6	73816.1
gene_101	Unknown	27820.7	29955.9	28860.7	40373.9	36630.2	38433.4	46410.4	54305.5	43101
gene_102326	Unknown	13994.5	9754.32	10830.7	14490.7	15413.7	13860.9	13296.8	16042.4	17468.8
gene_102403	Unknown	85957.5	91738.6	104526	91736.4	117691	115359	116372	95992.1	121344
gene_102413	Unknown	434535	385753	472988	338737	422067	384444	380045	357175	463728
gene_102424	Unknown	561176	469770	578490	498609	588398	591267	622796	529381	630503
gene_102425	Unknown	116901	138553	122000	139597	149104	137216	178139	156978	177776
gene_102432	Unknown	236323	224922	243255	259558	276597	252875	288741	305487	315372
gene_102530	Unknown	64404.3	54967.5	73971.6	66855.8	93641.1	90554.5	80625.9	93941.1	78747.6
gene_102661	Unknown	16080	17857.8	18849.8	22898.4	22647	22343.9	23156.2	25192.9	25667.9
gene_102774	Unknown	262217	278633	274082	320217	388802	299689	402381	384233	398962
gene_103228	Unknown	2.02276e+07	1.8612e+07	2.16994e+07	2.49256e+07	2.5435e+07	2.66366e+07	2.90122e+07	2.82923e+07	2.48239e+07
gene_103251	Unknown	601197	544803	643811	903554	761648	925445	968615	1.04553e+06	861109
gene_103401	Unknown	4.95224e+06	4.85022e+06	5.68498e+06	8.93929e+06	6.87062e+06	8.11888e+06	1.00658e+07	1.04464e+07	6.53457e+06
gene_103457	Unknown	969173	984988	1.16953e+06	1.20573e+06	1.32151e+06	1.29855e+06	1.25436e+06	1.18398e+06	1.23831e+06
gene_103518	Unknown	52162.1	46856.6	57134.6	90494.6	63198.6	84289.6	102647	86901.2	58234.2
gene_103611	Unknown	552149	502883	627274	563850	648303	653309	733524	684768	639292
gene_10367	Unknown	114911	122716	147599	126663	171029	150035	151003	142965	162754
gene_103707	Unknown	2.71006e+07	2.77816e+07	3.09395e+07	3.67163e+07	3.55744e+07	3.55732e+07	4.16988e+07	3.94781e+07	3.43549e+07
gene_103709	Unknown	4.12946e+06	3.9731e+06	4.56896e+06	4.73928e+06	5.37405e+06	4.89876e+06	5.71629e+06	5.29574e+06	5.34932e+06
gene_103860	Unknown	57545.8	51965.6	63562.9	63581	73186.8	63454.6	67858.6	60613.4	75984.2
gene_103864	Unknown	374934	400737	481504	365450	540565	438448	484226	430832	523471
gene_103909	Unknown	107439	104048	123755	86893.5	132085	116273	117657	100198	146799
gene_103939	Unknown	67105	46764.3	57181	49865.6	70203.1	61614.2	70713.6	61632.4	76962.3
gene_10393	Unknown	2.61399e+06	2.39158e+06	2.88159e+06	2.79214e+06	3.18334e+06	3.01963e+06	3.29146e+06	2.93603e+06	3.18462e+06
gene_103941	Unknown	828176	809405	793628	656802	970673	708052	787461	734126	887426
gene_103956	Unknown	401444	346168	400589	487396	506336	529783	608168	626827	435684
gene_104245	Unknown	165898	167960	184460	247223	228407	219989	255089	222316	221614
gene_104343	Unknown	48225	64999.6	61865.1	71107.5	82930.1	69121.6	61640.6	57905.5	65907.5
gene_104441	Unknown	452914	455572	534732	401573	552222	438352	489386	450534	550271
gene_104450	Unknown	46881	39413.1	42285.7	44780.5	53818.4	47489.4	52774.8	52631.2	51737.4
gene_10457	Unknown	122032	148753	138493	122899	161349	132716	134770	120257	166813
gene_104594	Unknown	351316	365964	415146	350216	448202	373337	396122	371516	453227
gene_104769	Unknown	40527.3	18110.7	38430.9	36720.1	44662.2	33893.3	45945.5	39288	45027.1
gene_104895	Unknown	2.46149e+06	2.47773e+06	2.61196e+06	3.69855e+06	3.12492e+06	3.5248e+06	4.23069e+06	3.93877e+06	3.03589e+06
gene_104960	Unknown	25349.4	24379.7	27520.6	28222.4	37140.8	31084.7	33641.8	26899.3	43188.4
gene_105001	Unknown	272725	284107	283192	244956	314391	289520	329615	266379	357874
gene_105225	Unknown	261693	312262	295445	380746	447856	402500	420381	350105	378579
gene_10539	Unknown	2.25983e+06	2.23478e+06	2.44304e+06	3.08164e+06	3.09555e+06	3.1885e+06	3.59884e+06	3.53573e+06	2.85545e+06
gene_105409	Unknown	615018	590900	580853	588056	809280	714965	740558	674300	733520
gene_105607	Unknown	378973	397768	391711	428712	504511	416398	478670	412656	447248
gene_105626	Unknown	100155	102147	132689	141893	153856	150393	166660	168622	171487
gene_105658	Unknown	52556.4	52520.9	64757.4	64333.2	61350.7	68820.2	78579.6	68596	76092.3
gene_105678	Unknown	460990	370547	427049	479971	513565	508398	584654	572913	476334
gene_105685	Unknown	185017	174436	191623	175738	227331	172036	215785	180183	205681
gene_105701	Unknown	114455	106688	146047	100954	167762	121794	172333	115386	172865
[truncated: 20,419 more rows]

## Sheet: PEAKS peptide
protein	organism	peptide	TMT10-126	TMT10-127N	TMT10-127C	TMT10-128N	TMT10-128C	TMT10-129N	TMT10-129C	TMT10-130N	TMT10-130C
[truncated: 50,656 more rows]

[truncated: 2 more sheets: MaxQuant peptide, FragPipe peptide]
