# Supplementary material for: Data-independent acquisition boosts quantitative metaproteomics for deep characterization of gut microbiota
Source: NPJ Biofilms Microbiomes. 2023 Jan 24;9:4. doi: 10.1038/s41522-023-00373-9 (PMC9873935; doi:10.1038/s41522-023-00373-9)
Supplement: Supplementary file 8 — Data Set 6 [file 41522_2023_373_MOESM8_ESM.xlsx]

## Sheet: directDIA protein
Supplementary Data 6: Quantification results of proteins and peptides from the fecal samples spiked with 6 species by DIA.
protein	organism	Qiao-FB1-DIA-1.raw	Qiao-FB1-DIA-2.raw	Qiao-FB1-DIA-3.raw	Qiao-FB2-DIA-1.raw	Qiao-FB2-DIA-2.raw	Qiao-FB2-DIA-3.raw	Qiao-FB3-DIA-1.raw	Qiao-FB3-DIA-2.raw	Qiao-FB3-DIA-3.raw
A0A094XD57;gene_354154	E. asburiae;Unknown	450623	469320	464244	216663	204175	185419	108783	133795	131996
A0A094XDN2	E. asburiae	55644	55204.9	40576.7	13535.4	21787.6	8204.28	10699.1	5138.11	7087.55
A0A094XLR4;gene_111451	E. asburiae;Unknown	105564	137796	112967	55749.6	39195.7	61650.3	27771.3	6795.53	6360.52
A0A094XPH7	E. asburiae	103849	84754	81603.6	38559.7	37494.9	39964.1	17535.7	17098.4	18266.3
A0A094XQR6	E. asburiae	102516	116705	98092.8	39320.8	32172.4	42248.2	38487.3	12368.1	35257.2
A0A094YK11;gene_158194;J7UAZ4	E. asburiae;Unknown;M. morganii	1.37939e+06	1330689	1.41306e+06	459397	411787	396352	585130	575693	556064
A0A094Z7M3;gene_261982;J7TPD2;Q9HXI9	E. asburiae;Unknown;M. morganii;P. aeruginosa	311894	366515	314596	67689.5	98794.7	52937.2	111405	106784	97184.3
A0A095A9A1;gene_303833;J7TFF3	E. asburiae;Unknown;M. morganii	347547	338938	336675	98099.9	146237	127697	98812.8	109545	104416
A0A0A5MDS5	E. asburiae	911901	935180	983639	325458	308456	300308	304176	305334	263853
A0A0A5MDV8	E. asburiae	444917	510006	507507	161056	140650	169543	121630	103624	86938.6
A0A0A5MDW2;gene_96863	E. asburiae;Unknown	5387647	28.3508	1.03005e+06	15146.8	715.233		318.428	#NUM!	3.23824e+06
A0A0A5MES0	E. asburiae		54699.1	206409
A0A0A5MGG5;gene_215927	E. asburiae;Unknown	327932	383790	336229	180148	121755	111694	77025	56067.3	64250.8
A0A0A5MJI8	E. asburiae	569064	1.01551e+06	25668.1	98064.2	41847.2	92959	54196.4	55124.9	52279.5
A0A0A5PBA9	E. asburiae	58558.6	25429.2	54783.1	34086.3	38350.1	39713.4	17686.5		43618.9
A0A0A5PEK8	E. asburiae	336713	326581	329509	88076.1	111533	94501	71989	61176.7	48864.3
A0A0A5PIT1;gene_315039;M1SJQ8	E. asburiae;Unknown;M. morganii	222056	173983	198082	23871.7	33425	16108	12536.3	24068.6	1.03308
A0A0A6HDF7	E. asburiae	193571	55343	199478	66351.6	44769.6	42497.1	15876.1	12724
A0A0D9GGJ9	E. asburiae	75448.8	79706.4	101750	15179.5	27708.9	15348.7
A0A0D9GVU3	E. asburiae	249332	207613	210461	65190.5	79608.5	44375.3	73384.9	61819.9	77401.4
A0A0D9GYE1	E. asburiae	657446	659861	640518	303050	295089	280599	146372	141077	138144
A0A0D9H132;gene_148136	E. asburiae;Unknown	34666.9	50110.1	49330.6	23367.8	13882.1	25458.5	11008.4	7224.43	2941.71
A0A0D9H1E9;gene_215921	E. asburiae;Unknown	13417.2	10931.3	9302.22	1463.76	1882.31	3165.23		#NUM!	1581.04
A0A0D9H2Z7	E. asburiae	429379	447102	478108	193446	188064	220820	93222.2	88860.2	92282.6
A0A0D9H3B2	E. asburiae	41271.5	73970.1	91673.6	40349.1	31798.5	8603.11		11418.1
A0A0D9H4R5;gene_47740	E. asburiae;Unknown	884447	863046	907190	390122	336292	357631	231587	262773	204920
A0A0D9H627	E. asburiae	30748.1	36067.1	42020.6	20581.7	14456.9	15625.7	8006.7	8701.2	7820
A0A0D9H706;gene_413737	E. asburiae;Unknown	113323	80729.6	15265.7	35959.1	22021.5		45306.5	37318.2	42679.7
A0A0D9H753	E. asburiae	486283	546888	410438	242169	160938	186485	118509	88212.9	129331
A0A0D9H953;gene_302400;gene_456659	E. asburiae;Unknown;Unknown	18928.5	27348.1	19790.2	14127.8	7557.15	12320.4	9322.21	4370.85
A0A0D9HAV8	E. asburiae	49138.6	51868.5	77649.1	21953.7	29011.5	29278.8	17901		19081.3
A0A0D9HF57	E. asburiae	244380	286137	258869	100429	81018.3	121756	55890.6	27428.6	49449.1
A0A0D9HL65	E. asburiae	24186.4	16406.8	16224.3			4969.12
A0A0D9HLQ7	E. asburiae	467482	483975	477084	150090	188188	177706	105972	105429	99394.8
A0A0D9HME1	E. asburiae	73243.2	31279.4	58480	22202.4	23242.7	34503.2	18654.9	15225.9	21831.4
A0A0D9IYQ6	E. asburiae	23964.1	25146.9	63817.3		29831.3	32633.7	12522.4
A0A0D9IZC1	E. asburiae	738241	714657	720124	317173	326233	230246	154622	194917	174565
A0A0D9IZI0	E. asburiae	123041	44346.2	113270	33196.5	28238.7	47705.8	7997.23	9966.26
A0A0D9J011	E. asburiae	40438.8	13339.3	54856.9		25204.5	47152.9	59484.2	58180	33600.6
A0A0D9J203;gene_354443	E. asburiae;Unknown	11508.6	8996.15	11233.3	6187.43	8211.25	2363.23	3024.26	4262.96	4419.46
A0A0D9J494	E. asburiae	542427	604305	551112	225637	235924	227886	289919	340180	298460
A0A0D9J4X9	E. asburiae	90512.3	80771.8	83337.3	51627.2	53874.3	51453.2	33201.6	33165.9	15306
A0A0D9J501;gene_100574;M1RH61	E. asburiae;Unknown;M. morganii	9637.97	6974.65	8291.1	534.328	2620.88	2585.67	2840.83	3055.96	3109.67
A0A0D9J855	E. asburiae	20181.4	18395.7	15031.4	8046.77	7188.79
A0A0D9JDY8	E. asburiae	13172	11711.9	12473.7	6500.24	6003.68	7275.66	2334.05	4257.25	4119.67
A0A0D9JEQ0;gene_327530;gene_94642	E. asburiae;Unknown;Unknown	69146.1	67997.5	59983	59012.9	58142.1	61961.8	54279.9	50878.6	56437.9
A0A0D9JFB9;gene_14997;M1RKG6	E. asburiae;Unknown;M. morganii	71979.1	110934	111448	54937.4				29605.2	37693.4
A0A0D9JFC6	E. asburiae	14242.5	8927.92	11575.7	5248.56	5342.7	19307.2	8126.27
A0A0D9JID3	E. asburiae	279339	276072	255478	106809	126811	85096.3	74370.9	70784.5	53964.4
A0A0F0QKS8;gene_354155	E. asburiae;Unknown	368714	389707	305377	171504	192029	168454	114561	96499.1	123064
A0A0F0QMD7;gene_354150	E. asburiae;Unknown	157581	80042.8	70629.1	25274.4	21895.3	38826.3	11958.2	9643.15	11829
A0A0F0QMK2;gene_354162;M1RG65	E. asburiae;Unknown;M. morganii	2.00126e+06	1.86941e+06	1.90718e+06	717116	662599	678974	735906	741566	761768
A0A0F0QMW6	E. asburiae	421529	472652	465962	196488	205144	230144	95730.4	167310	136775
A0A0F0QRL4;gene_354143	E. asburiae;Unknown	2.26678e+06	2249021	2.5966e+06	773986	907805	810494	844538	775371	882987
A0A0F0QYN2	E. asburiae	128357	114614	117660	45743.2	51427.3	44054.4	17242.5		23788.9
A0A0F0R0F2	E. asburiae	24060.7	50525.5	14448.4	8732.61	14786.4	#NUM!	38856.6	53.5058	15131.2
A0A0F0R1Q6	E. asburiae	298648	344715	343410	147164	134438	141438	93649.1	86824.1	90317.6
A0A0F0R427	E. asburiae	103829	93657.1	93014.9	29106.4	24165.7	41132.8	26564.6	36679.5	20973.4
A0A0F0R8R8	E. asburiae	713371	653686	696359	290814	275853	263723	145439	145036	136745
A0A0F0RAZ0;gene_398602	E. asburiae;Unknown	35858.9	30574.9	26721.5			13334.1	3766.69
A0A0F0RCT1;gene_405960	E. asburiae;Unknown	85829	65142	102364	39200.6	29542.8	25670.8	13757.7	15069.8	10072.8
A0A0F0REA0	E. asburiae	63074.9	61208.4	88584.4	31880.9	28426.5	53099.1	1408.55	20450.6	60857.1
A0A0F0RH20;gene_363792;J7UA34;Q9I0J4	E. asburiae;Unknown;M. morganii;P. aeruginosa	54878.4	64405.5	44790.2	36976.3	37359.1	23201.8	76892.5	81025.5	76985.4
A0A0F0RPC1;M1RJC7	E. asburiae;M. morganii	209061	300474	313405	4923.83	1556.07	6865.35	8868.27	19938.2	42499
A0A0F0RQF9	E. asburiae	277877	264613	267786	127689	72691.6	131505	38673.8	76775.6	88353.5
A0A0F0RT41;gene_354138	E. asburiae;Unknown	300101	541848	413200	188177	171495	165422	113457	137044	101428
A0A0F0RU71;J7U2E6	E. asburiae;M. morganii	1.92338e+06	1.9501e+06	1.97222e+06	867697	863933	898550	955925	860315	866878
A0A0F0RVA0	E. asburiae	3.62288e+06	3.80316e+06	4.06396e+06	1.82671e+06	1.88499e+06	1.69123e+06	1.09311e+06	1.18962e+06	986194
A0A0F0RZB3	E. asburiae	245592	266035	229360	107944	99543	101722	48674.4	72261.7	65941.8
A0A0F0U313;gene_354159;M1SAM8	E. asburiae;Unknown;M. morganii	1.71916e+06	1.67501e+06	1.61599e+06	545805	572145	570850	631285	601127	565035
A0A0F0U4U1	E. asburiae	64154.8	55469.4	68408.2	29617.9	38123.3	42173.7	5490.68	20444.3	7991.4
A0A0F0URI6	E. asburiae	635296	660145	675246	269108	191385	257843	146701	164362	162738
A0A0F0V2P0	E. asburiae	2.32763e+06	2.38023e+06	2.3009e+06	752927	809168	715452	398363	449115	459907
A0A0F0V4G9;gene_93457	E. asburiae;Unknown	23833.5	52280.1	46894.1		9578.95	26141.6		10104.1
A0A0F0XJX5	E. asburiae	415275	413064	377361	176661	192824	195273	97729.3	111814	90239.9
A0A0F0XVA1	E. asburiae	100257	108108	115079	66087.8	80145.3	75886.4	48993.9	72123.8	55272.4
A0A0F1CXM8	E. asburiae	1.027e+06	1.07134e+06	1.01833e+06	431899	405815	468603	235467	240056	256018
A0A0F1CXX1	E. asburiae	142464	114433	110414	39036.2	30026.4	45748.1	38792.7	21383.8	45611.3
A0A0F1D061;gene_17077	E. asburiae;Unknown	30071.1	39130.4	27677	23976.4	20480.5	13560.9	6178.29	3935.08	1400.96
A0A0F1D189	E. asburiae	354802	378530	345464	147704	157135	138581	78357.2	79539	71097.9
A0A0F1D1U8	E. asburiae	104338	107337	103178	45031.1	42938.9	31469.4	26592.5	23525	30413.2
A0A0F1D1Y0	E. asburiae	88491	90520.4	80006.9	24826	45808.8	46488.4	12273.7	13250.8	6177.7
A0A0F1D4P8;gene_14533	E. asburiae;Unknown	706728	759880	675885	206006	190336	211614	304008	288965	319555
A0A0F1D5M2	E. asburiae	146973	102853	149804	38174.9	47660.6	30041.8	16240.5	16373.8	15316.2
A0A0F1D644;gene_215926;J7UAU9	E. asburiae;Unknown;M. morganii	84929.8	86233.1	80157.3	19551	25453.1	30353.6	21665	38821.4	33859.4
A0A0F1D6Q5	E. asburiae	2.57454e+06	2.708e+06	2351527	1.29801e+06	1341326	1.20323e+06	797773	817264	782076
A0A0F1D834	E. asburiae	12824.1	43602	35411.3	8793.83		3463.63		1990.58
A0A0F1D965	E. asburiae	39975.5		3028.47	#NUM!	12367.2			#NUM!
A0A0F1D971	E. asburiae	332873	361341	316762	119404	125226	116437	66441.3	72409.1	72471.4
A0A0F1DB74;gene_106147;gene_58361;J7UBM2;Q835K3	E. asburiae;Unknown;Unknown;M. morganii;E. faecalis	#NUM!	1343.9	2002.93	7802.12		4149.12	3482.94	3359.53
A0A0F1DBK8;gene_146355;M1SB37;Q9I0J7	E. asburiae;Unknown;M. morganii;P. aeruginosa	65781.2	71730.5	67409.4	53853	57022	38150.9	65447.9	68152.3	59905.1
A0A0F1DDX3	E. asburiae		7606.41	4263.05	#NUM!	1513.31	5599.49	#NUM!		1032.95
A0A0F1DG28	E. asburiae	387039	344164	354112	148302	171370	158052	76841.4	70099.2	75016.1
A0A0F1DGL4	E. asburiae	502454	400972	466051	146447	166946	192578	111586	129032	98274.4
A0A0F1DHL8;gene_79303	E. asburiae;Unknown	90892.8	60076.2	95986.8	46676.2	81842	72579.1	26470.2	37784.3	58479.5
A0A0F1DHN1	E. asburiae	52024.5	72485.3	46694.6	7936.21	15874.2	20140.2	30.192	2163.2	4476.5
A0A0F1DHQ9;gene_219637	E. asburiae;Unknown	136884	144437	77629.4	30676.1	67722.5	42817.9	46071.5		20043.2
A0A0F1DI83	E. asburiae	226435	216414	183401	52982.3	73087.8	97504.9	25925.6	34758.5	40920.9
A0A0F1DIJ4;gene_194820;J7U614	E. asburiae;Unknown;M. morganii	25526.9	17087.6	29444	8968.51	8484.67	3282.14	5712.01	#NUM!
A0A0F1DK79;gene_206856;J7U141	E. asburiae;Unknown;M. morganii	334084	348287	319696	159204	164233	174103	150999	154389	137908
A0A0F1DK84	E. asburiae	552399	525553	567939	265506	272181	233653	136257	115813	136610
A0A0F1DMS0	E. asburiae	202539	219146	240856	53175.9	52053.9	90904.3	52243.2	30568.1	43987.2
A0A0F1DNF6	E. asburiae	269606	239612	253891	112376	90407.8	106709	42030.1	56792	34565.1
A0A0F1DNG1	E. asburiae	3.1774e+06	3105803	3.13414e+06	1.25421e+06	1.26502e+06	1.39446e+06	851280	959957	1.0864e+06
A0A0F1DQD4	E. asburiae	185081	182640	161664	67103.3	59213.1	56590.2	39933.2	51743.5	26130.3
A0A0F1EJQ7;gene_37840	E. asburiae;Unknown	81827.1	67649.9	84871.4	9196.49	32863.2	37627.4		15522	13518.1
A0A0F1EKL7	E. asburiae	45355	51947.1	61279.4	9211.95	29756.8	20350.2	7601.34
A0A0F1EUE1;gene_100562	E. asburiae;Unknown	79535.7	80258	78233.1	39850	47192.1	35122.3	15752	45810.8	22473.8
A0A0F1EWW5;gene_100575;J7TPN8	E. asburiae;Unknown;M. morganii	221542	182318	201915	63764	69442.1	72153.1	102044	93155.3	100241
A0A0F1J248	E. asburiae	510122	440916	513856	197756	182161	165414	126062	80266.4	74005.4
A0A0F1JKA3;gene_405955	E. asburiae;Unknown	1.26727e+06	1164556	1.31881e+06	587586	565354	569019	309764	234017	276920
A0A0F1K1Z0;gene_171942	E. asburiae;Unknown	901466	997002	1.10156e+06	423596	469573	460233	243624	280657	219262
A0A0F1R6B4	E. asburiae	426894	439221	453532	192997	147798	158079	103239	122489	99867.8
A0A0F1R6C4	E. asburiae	825933	819454	854725	377694	366990	344502	158261	184600	172467
A0A0F1R791	E. asburiae	522233	407558	426343	182316	176392	201900	82365.5	84427.4	81465.1
A0A0F1R797	E. asburiae	733920	529159	434003	215742	119667	209496	96114.2	117850	73874.2
A0A0F1R842	E. asburiae	625552	672220	652756	277246	210572	353472	135884	134914	141020
A0A0F1R9B4	E. asburiae	1.02842e+06	1.03022e+06	1.07431e+06	359183	355492	353614	352921	359713	371514
A0A0F1R9B9	E. asburiae	67764.1	120457	33583.2	13568.6	19789.7	10654.6	27581.3	6590.18	58946.5
A0A0F1RBF2	E. asburiae	1.51128e+06	1.41538e+06	1.58892e+06	624059	542154	635049	792864	726062	697964
A0A0F1RBG7	E. asburiae	1.92038e+06	1.76984e+06	1.87758e+06	922804	792204	820028	451895	401762	504286
A0A0F1RER0;gene_441973	E. asburiae;Unknown	1.56555e+06	1.33777e+06	1.33061e+06	490340	633432	366758	581180	266651	392633
A0A0F1RFI7;gene_405948	E. asburiae;Unknown	109703	108961	109886	46995.6	41200.2	47731.9	22967.4	21872.5	21962.5
A0A0F1RGN3	E. asburiae	82147.6	30312.4	11521.5		29753.6	13523.1		7754.52	15364.4
A0A0F1RIH3	E. asburiae	258657	243413	225042	117758	106358	102500	55087.9	57030.8	50395.7
A0A0F1RIX8	E. asburiae	209088	191741	236745	100079	71748.2	79815	52863.7	46448.8	73586.3
A0A0F1RKG0	E. asburiae	197985	195506	196669	86427.4	57021.8	78613.2	45432.6	56950.6	65109.8
A0A0F1RNN3	E. asburiae	175168	98106.9	177218	41530.2	64141.5	88873.2	48259.6	46234	44446
A0A0F1RSJ1	E. asburiae	564650	535314	490957	191789	174393	174613	95276.1	174346	179236
A0A0F1RUT1	E. asburiae	1427189	1.2379e+06	1.28936e+06	536565	679291	601733	282187	321068	316698
A0A0F1RVV1	E. asburiae	398937	379411	407882	124016	139881	131384	64840.8	74333.6	86469.3
A0A0F1RW18;gene_69750	E. asburiae;Unknown	106228	101730	105750	44077.4	42321.6	51705.3	26708.1	28594.3	32141.9
A0A0F1RYR4	E. asburiae	3.2436e+06	3.27186e+06	3.19326e+06	1.09148e+06	1.19552e+06	1.15476e+06	1.10977e+06	1.11558e+06	1.07732e+06
A0A0F1WSY3;gene_79478	E. asburiae;Unknown	272064	254468	263735	122846	118758	127258	64136.2	60296.8	55185.4
A0A0F1WVV5	E. asburiae	70852	76866	82985.2	19054.4	25549.1	28710.8	8115.24	11636.5	13474.1
A0A0F1WXR3;gene_171903	E. asburiae;Unknown	585095	571079	644275	347461	294650	302651	164815	142787	179935
A0A0F1XSK9	E. asburiae	1.27254e+06	1.32401e+06	1.24196e+06	542603	561899	557169	309415	327617	315206
A0A0F1YNE9	E. asburiae	1.40698e+06	1.35704e+06	1142490	541169	521237	507785	298607	251205	295226
A0A0F3WVF7	E. asburiae	2.94367e+06	3.26654e+06	3.48422e+06	1.26474e+06	1434004	1.24016e+06	935647	755118	1.01526e+06
A0A0F3WWX9	E. asburiae	253440	261865	236683	87333.3	88323.2	100331	26286.8	36689.2	25295.9
A0A0F3WYD9	E. asburiae	19741	9305.71	12373.2	#NUM!	2485.15	6966.54		#NUM!	#NUM!
A0A0F3WZ40	E. asburiae	97141.2	85957.8	75096.3	27596.6	22740.1	21939.1	12974.7	13632.2	13889.8
A0A0F3XR23;gene_206330	E. asburiae;Unknown	95126.6	92048	88406.2	48772.3	41913.5	47100.4	47889	56785	63672.5
A0A0F3XR25	E. asburiae	6.06838e+06	5759891	5901463	2.13102e+06	2.11328e+06	2051455	1.73079e+06	1.82219e+06	1.65492e+06
A0A0F3XS98	E. asburiae	1.64255e+06	1.66823e+06	1456853	531266	513764	660264	471489	583897	509900
A0A0F3XX18	E. asburiae	163491	154944	161321	65679.7	52550	84676.1	48833.7	42963.6	47653
A0A0F3Z9A4	E. asburiae	121866	68906.2	60326.3	14344.2	18089.5			17932
A0A0F3ZBC8;gene_96847	E. asburiae;Unknown	11275.2	8173.8	11201.2	2924.75	2091.51	#NUM!	1172.8		1635.3
A0A0F3ZD93	E. asburiae	151820	151822	125713	62281.5	50677.9	31990.5	23356.4	16290.2	30506.5
A0A0F3ZK64	E. asburiae	#NUM!	41235.7	10817.8	4850.15	#NUM!	6599.12	4795.36	#NUM!	#NUM!
A0A0F3ZL30	E. asburiae	7908.27	18138	19646.8	#NUM!	1.04827
A0A0F3ZLI6	E. asburiae	87879.1	74485.3	124346	31775.3	33575.9	24436.8	20856.2	16551.1	17118.9
A0A0F3ZLM5;gene_56877	E. asburiae;Unknown	15470.6	39551.4	12799.1	9135.34		7176.1		14764.4
A0A0F3ZLN8	E. asburiae	20389.1	10344.8	36800.7	11116.4	4774.4	8009.13	2559.44	8483.27
A0A0F3ZM43	E. asburiae	114911	114334	119683	50068.2	48732.1	42862.3	32300.1	14626.9	21231.5
A0A0F3ZN48;gene_258597;J7U3M0	E. asburiae;Unknown;M. morganii	58928.6	58351.1	50572.1		10895.9	12602.6
A0A0F3ZNF0	E. asburiae	87893	39326.3	80467.6	21515	#NUM!	31138.9	7226.66
A0A0F3ZNM5;J7TY21	E. asburiae;M. morganii	17162.6	43045.9	27197.1			4847.76		4158.84
A0A0F3ZQS4	E. asburiae	361092	343580	344228	148384	179270	175356	97258.2	109440	99355.4
A0A0F3ZR15	E. asburiae	2714372	2.59724e+06	2660509	1.15264e+06	1100375	1.11526e+06	1.25137e+06	1.34482e+06	1.14071e+06
A0A0F3ZRS7	E. asburiae	199052	198468	210153	80778.4	84709.7	76830	39164.9	40028.8	52598.7
A0A0F3ZS19	E. asburiae	57046.6	69031.6	65803.5	18632.7	21021.7	15338.2	16913.1	17608.3	18850.9
A0A0F3ZT80;gene_154249	E. asburiae;Unknown	88658.1	59844.2	93191.2	40976.9	39192.7	22780.3
A0A0F5BNS7	E. asburiae	328085	268478	366622	152533	148144	162894	15679	69499.2	56589.8
A0A0G3PNQ7	E. asburiae	98071.8	75910.6	62882.9	39179.5	36190.1	14782.2	#NUM!	4296.77	12685.8
A0A0H0ADR5	E. asburiae	43098.4	39188.5	38681.8	15792.5	15443.4	10644.8			5756.25
A0A0H0ANI9	E. asburiae	494985	448799	448990	210967	196731	188722	121930	118451	120708
A0A0H0AQY8	E. asburiae	4.29442e+06	4.36023e+06	4310307	1705622	1.69667e+06	1.75873e+06	822954	879013	882491
A0A0H0B621	E. asburiae	6755.26	13780.9	9924.4	4208.99	8319.67
A0A0H0BC30	E. asburiae	23324.8	18424	20107.1	5149.49	9375.83	3540.2			#NUM!
A0A0H0BDY1	E. asburiae	963700	946444	1.01895e+06	417877	468981	373765	298189	378631	366948
A0A0H0BG51	E. asburiae	98041.4	107403	109694	44557.2	43703.5	40874.6	22259.8	19339.3	16751.3
A0A0J0GFE3;gene_354151	E. asburiae;Unknown	108000	52042.6	44679.4	69769.7	97102.9	31568.5	51969.2	5550.47	65194.6
A0A0J0GG84;M1RG69	E. asburiae;M. morganii	430363	351872	295428	78514.9	104339	66263.4	66587	86142.2	69820.1
A0A0J0L4L1;gene_407385	E. asburiae;Unknown	872674	866072	881130	441769	350782	407265	228846	214404	233181
A0A0J0L6G9	E. asburiae	380616	275615	249367	83482.1	70236.6	75766.4	54.602	10005.4	8483.94
A0A0J0L7B0	E. asburiae	216851	159350	156148	57917.9	78333.8	83351.4	35131.6	42928.2	8549.85
A0A0M1G205	E. asburiae	714571	610292	625052	318860	251585	278284	127557	112322	133973
A0A0M1G680	E. asburiae	186100	230428	214742	60995.9	62937.5	76114.5	23394.1	26196.7	22926.7
A0A0M1GAX5;gene_128282;gene_59933	E. asburiae;Unknown;Unknown	91734.5	90047.7	97333.7	47770.9	46553.2	49962.4	35758	34038.4	32661.8
A0A126PUI9	E. asburiae	33177.4	41045.2	38921.9	16517.3	15145.3	13807.5			9725.84
A0A126PUJ8	E. asburiae	438774	424051	469308	168787	172125	157520	173472	181385	168696
A0A126PUU0	E. asburiae	53257.9	49910.2	61920.9	11361.7	21158.9	22145.9	5331.72	10748.5	5209.38
A0A143HW10	E. asburiae	5.06728e+06	5.02616e+06	4959245	2.3986e+06	2302831	2293152	1.56779e+06	1522097	1.46007e+06
A0A143HX66;gene_378394	E. asburiae;Unknown	994642	979305	1.04433e+06	474819	413806	437749	212248	245301	154072
A0A143HY51	E. asburiae	76292.8	83054.1	79740.4	33605.3	36957.1	32072.8	22209.5	18434.9	9762.4
A0A143I4K4;gene_4892;J7UA30	E. asburiae;Unknown;M. morganii	55840.2	63048.4	61287	16537.1	20819.8	22769.3	23265	35381.5	25325.7
A0A145A1V8	E. asburiae	116331	114944	102823	49551.8	49012.2	47649	28341.8	27353.9	22856.7
A0A159YUQ2;M1SMT7	E. asburiae;M. morganii	56638.2	39454.9	18474.6			11631.8	14811.6	13741.3	15219.3
A0A159YYH1	E. asburiae	94851.3	75951.2	82528.2	108371	40079	39958.8		106861
A0A1B0GX38	E. asburiae	2.39198e+06	2.34703e+06	2.38245e+06	969853	931189	889414	1020587	1.07077e+06	1.02163e+06
A0A1D3AIB1	E. asburiae	510865	544673	626649	233414	255928	271268	117914	128655	133822
A0A1D3ALV0	E. asburiae	1353.01	#NUM!	1740.61	790.028	162.852				#NUM!
A0A1D3B458	E. asburiae	31217.7	36269.7	28959.9	5686.69	11127.4	5400.34	8569.87	6536.98	3265.02
A0A1D3BB28	E. asburiae	257566	245474	256445	108672	112809	111856	53129.8	54514.2	57804.1
A0A1D3BFQ6;gene_371799;gene_435031;J7TMT7	E. asburiae;Unknown;Unknown;M. morganii	36551.9	62766.9	14075.1	26668.5	4754.5	46348.1	31925.5	6922.08	81124.5
A0A1D3BR76	E. asburiae	240852	296023	238899	108979	75144.1	70155	19424.8	39318	45683.7
A0A222LQY0;gene_100547	E. asburiae;Unknown	57978.5	60116.2	72133	23492.7	8808.38	26594.7	7910.4	7745.88	6047.51
A0A263VIP6;gene_240509	E. asburiae;Unknown	524.699	#NUM!	1635.46	#NUM!	#NUM!	1228.7	5151.76	1885.42	#NUM!
A0A263VIX5;gene_464033	E. asburiae;Unknown	171858	205340	204186	71420.2	92593.1	70397.3	50173.9	31215.1	13432.3
A0A263VJM4	E. asburiae	2.36804e+06	2.21292e+06	2.25229e+06	856854	1.02288e+06	1.015e+06	639629	573236	579121
A0A263VK24	E. asburiae	146441	119839	122633	32252.8	24645.1	25287.4	32200.3	31537.1	28931.5
A0A263VKP4	E. asburiae	53122.1	64502.7	30139.9		12045.9	15541.6
A0A263VKQ4	E. asburiae	64775.5	90881	86900.8	56815.7	20251.4	20742.4	5426.11	5998.13	9233.67
A0A263VKR7	E. asburiae	12576.1	3200.53	30338	#NUM!	6626.79			1227.53
A0A263VL02	E. asburiae	25821.4	47031.7	45177.8	11965.9	6546.36	17392.8	23.2089	2885.76	2150.18
A0A263VLR1;gene_283561	E. asburiae;Unknown	79868.2	50971.8	53176.6	33012.3	12904.9	29799.1	9090.53	#NUM!	4889.1
A0A263VLT9	E. asburiae	56680.4	77806	64197.1	34747.5	20886.6	47297	60491.9	42141.9	67032.2
A0A263VN52	E. asburiae	79061	84316.5	93081.7	19854.1	34770.3	26229.1	18282	12657.3	11453
A0A263VNB2;gene_82682	E. asburiae;Unknown	148999	167382	37182.7	65373.4	40652.5	36311.1			27964.3
A0A263VNF8	E. asburiae	80062.9	118090	136987	83343.5	39848	74310.5		51217.1
A0A263VNI9	E. asburiae	2.8597e+06	2.84795e+06	2.9794e+06	1019805	1.03639e+06	995404	714574	720644	776476
A0A263VNJ9	E. asburiae	182365	188062	196176	107509	119628	119237	73606.7	71100.8	69571.3
A0A263VNR6	E. asburiae	72507.1	28392.3	85415.6	19507.8	4191.8	13962.8	15598.1	#NUM!	18573.3
A0A263VNX3;gene_206870	E. asburiae;Unknown	119360	84529.1	132239	82593.3	37987.2	23458.7	17008.7	22895.5	29731.1
A0A263VP03;gene_42417	E. asburiae;Unknown	28248.5	27644.8	33225.9	13798.6	19050.1	14993.5	11939.2	10564	7077.73
A0A263VP04	E. asburiae	72532.1	78042.1	79145.5	29784	24879.8	30619.7	12796.6	11551.8	10240.6
A0A263VP17	E. asburiae	113324	91363.8	87416.1	43333.8	6768.23	35614.4	16764.7	8468.07	21499.3
A0A263VP41	E. asburiae	4.50144e+06	4527330	4529631	1.91391e+06	1.89051e+06	1.90457e+06	983763	947327	978600
A0A263VPA4	E. asburiae	3027.95	8921.52	6167.8		2209.1	2273.07			2011.43
A0A263VPA5;gene_116281	E. asburiae;Unknown	13611.3	9336.86	7296.88	7621.8	11986.5	15809.5			3128.63
A0A263VPB9	E. asburiae	221107	208924	208197	93839.5	90426.8	84459.1	64093.3	48103.7	61653
A0A263VPI4	E. asburiae	42449.4	25163.6	11810.2	9451.06	13421.1				#NUM!
A0A263VPI7;gene_328861	E. asburiae;Unknown	25741.9		32846.7	5882.58	20722.3		5284.99	3.9527	2004.19
A0A263VPJ7	E. asburiae	2609.85	6331.41	8019.97	1374.72	1852.92		#NUM!
A0A263VPK9	E. asburiae	121673	122361	92252.3	91883.3	97332.7	111816	102642	90987	91518.5
A0A263VPT9;gene_427485	E. asburiae;Unknown	134218	88604.6	104505	58412	65077	62269.6	30371.3	32871.9	33827.8
A0A263VQ43	E. asburiae	430100	460963	453318	149685	192926	176607	91931.5	93212.8	116833
A0A263VQ61	E. asburiae	57988.1	35777.9	60184.7	14640.8	25190.6	25488.3	17110.4	21469	11095.8
A0A263VQD1	E. asburiae	30673	43869	28497.1	21656.5	7640.12		27325.6
A0A263VQE5;gene_388495;M1SGU7	E. asburiae;Unknown;M. morganii	779363	391888	687493	212985	212682	133142	145887	77928.1	130261
A0A263VQM0	E. asburiae	20194.1	7986.87	16216.9	3201.26	6349.95	7018.43	#NUM!	#NUM!	13410.1
A0A263VQM8	E. asburiae	221360	191793	236477	98579.6	103325	100309	62652	58230.5	41749.3
A0A263VQT7	E. asburiae	8178.55	3790.86	9274.66	3965.85	3125.29	4395.08
A0A263VQU2	E. asburiae	1.21288e+06	1.14036e+06	1.13599e+06	645647	487288	488128	259268	243791	225834
A0A263VQX7	E. asburiae	125859	155475	150817	36432.4	51112.6	47542.8	42691.5	59734.3	37342.1
A0A263VQY5	E. asburiae	142342	164948	130350	28709.8	21659.5	25325	4849.91
A0A263VR67	E. asburiae	82732.8	42020.5	69446.7	32684.3	21884.8	10093.4	9973.91		9408.38
A0A263VR88	E. asburiae	68923	71648.5	73327.7	33451.6	31752.6	28658.6	10012	13970.5	16521.9
A0A263VR97	E. asburiae	71782	107713	110626	48872.1	35806.7	46505.9
A0A263VRE2	E. asburiae	29862.1	18162.3	14421.8	2600.76	8709.95		1.20228	4347.14
A0A263VRH9	E. asburiae	53576.5	33891.5	64975.4	25528.6	26916.2	29284.7	51094.9	28208.9
A0A263VRW5	E. asburiae	13540.9	9840.16	19935.6	2344.83	4742.97	2121.19	3072.55		1408.1
A0A263VRW7	E. asburiae	143800	145879	140674	58240.2	54944.8	63885.1	24234.9	20801.8	18953.9
A0A263VRZ3	E. asburiae	23147	14145	26188.9	5715.61		14565.2	6255	2318.63
A0A263VS14	E. asburiae	8584.3	9856.12	9449.18	7055.73	8252.26	4488.17	3011.59	1303.23	1989.37
A0A263VS16	E. asburiae	10371.8	9637.41	12720.6
A0A263VS22	E. asburiae	75152.2	21725.3	6115.54	32311.1	#NUM!	21976.1	11095.8		27192.9
A0A263VSE1	E. asburiae	25210.9	26051.9	23395.4	6876.89	8858.56	10572.3	3106.82	5250.67	4733.47
A0A263VSG0;gene_252867;J7SL00;Q9HZC5	E. asburiae;Unknown;M. morganii;P. aeruginosa	8816	10764	8670.92	7227.5	4375.41	5641.21	7935.15	5048.59	8656.81
A0A263VSJ5;gene_349271	E. asburiae;Unknown	208043	189006	161413	95849.5	37960.4	59011.8	42575.5	34941.9	20508.9
A0A263VSM4	E. asburiae	24639.1	25156.5	16947.8	3041.38	8024.84	2684.96	3202.8	2921.18	12599
A0A263VSP4	E. asburiae	987741	1.06518e+06	1.05279e+06	479679	495473	491653	248336	245916	246870
A0A263VSS2;gene_405957	E. asburiae;Unknown	48503.5	33102.9	24626.6	11186.3	11567.4	8972.29	4245	5874.03	4552.17
A0A263VT06;gene_103738	E. asburiae;Unknown	253597	238141	292045	125003	133213	128206	106839	54780.8	25463.4
A0A263VT38;gene_37851	E. asburiae;Unknown	6212.28	15405.5	9050.81	8183.72	8133.65	6795.48	16868	15640	22276.7
A0A263VT68	E. asburiae	198846	176783	184934	50152.7	53511.1	56288.7	57599.9	66473.9	64236.9
A0A263VT77;gene_109974;gene_304234	E. asburiae;Unknown;Unknown	18860.6	15079.8	7575.78	17196	10685.1	14812.1	10991.3	12141.4	12206.1
A0A263VT78	E. asburiae	111423	92117.8	88086.7	39091.6	42453.2	47420.5	3308.24	13852.9	7609.02
A0A263VT86	E. asburiae	143227	145856	126841	60685.7	57942.1	53145.8	29496.5	31157.6	33725.2
A0A263VTB4	E. asburiae	25729.8	22952.5	36766.8	16615.4	11376.8	12797.7	5799.51	4694.64	5949.23
A0A263VTC8	E. asburiae	110584	118527	114173	44939.4	46589.5	46482	27305.2	25211.1	33711.1
A0A263VTE6;gene_193320	E. asburiae;Unknown	7971.44	8124.83	6555.51	3351.4	#NUM!	3633.16	#NUM!		2039.47
A0A263VTV3	E. asburiae	184875	156242	146695	76034.7	75383.9	61248.1	25507.4	13628.5	13167.2
A0A263VU08	E. asburiae	24154.1	21559.8	13054.9	#NUM!	4633.25	13708.4		6190.81	5058.61
A0A263VU56	E. asburiae	80390.3	67149.6	91467	27573.2	24653.5	23528.5	22010.1	36072.6	21800.5
A0A263VU82;gene_219632	E. asburiae;Unknown	12406.8	3343.33	46474.7	503.941	6062.46	6222.7	4602.46		54.0763
A0A263VUA7	E. asburiae	170792	150539	154013	78760.3	65803.3	72331.7	34753.6	41070.4	41036.4
A0A263VUD7	E. asburiae	81430.1	32110	14123.5	16815.3	11700.5	7904.41	7689.06	4585.29	3352.76
A0A263VUM7	E. asburiae	78411	76256.1	83546.3	37448.4	28256.2	21109.4	10906.3	12556.9	18924.2
A0A263VUR1	E. asburiae	28681.4	10378.7	32474	5996.01	8252.73	14836.9	8833.17		4868.7
A0A263VUV2	E. asburiae	1.30673e+06	1.2258e+06	1.15982e+06	387912	403179	423686	355434	223019	341366
A0A263VUY5;gene_296953	E. asburiae;Unknown	99784.3	106766	105289	57855.3	57994.4	35672.2	30035.9	42591.6	23022.8
A0A263VV06	E. asburiae	204875	215599	214337	91678.2	85936.5	71466.3	31903.2	34547.9	23129.4
A0A263VV11	E. asburiae	36101.9	53812.7	48934.7	21024.6	10270.2	15917.3	1537.2	329.589	5090.7
A0A263VV22	E. asburiae	2.24165e+06	2.27823e+06	2.34446e+06	955545	1.03107e+06	952363	544269	561086	574012
A0A263VV45	E. asburiae	78786.4	79080.2	51098.2	39053.9	34979.8	29107.2	16988.1	17137	8007.08
A0A263VV90	E. asburiae	276853	230135	253050	69981.6	61580.3	79237.9	88884.9	67769.6	74399.6
A0A263VV95;J7TDH9	E. asburiae;M. morganii	93630.9	20569.8	28030.9	31624.3	21492.8	17590		37436.5
A0A263VV96	E. asburiae	308679	318921	249835	84564.8	78739.7	85971.5	79246.8	94908.7	73739.2
A0A263VVG9;M1SIM1	E. asburiae;M. morganii	81790.6	65315.9	69814.5	19577.1		28449.9	30471.7	26238.7	22258.9
A0A263VVH9;gene_84431	E. asburiae;Unknown	54841.6	42658	31715.8	12232.5	20108.7	13948.1	11689.1	4667.78	70165.4
A0A263VVJ2	E. asburiae	8205.35	8596.59	9345.46	3666.16	1791.2			1366.62
A0A263VVK7;gene_171901	E. asburiae;Unknown	60453.9	69592.3	67648.4	70355.4	65672.3	63971.6	69434.2	71262.8	68871.1
A0A263VVL1	E. asburiae	11266.9	15135.9	13357	4427.4					2210.98
A0A263VVL2	E. asburiae	67105.9	53024.4	67353.7	34653		37867.4
A0A263VVN4	E. asburiae	49728.4	43665.1	40728.7	24424.3	20648.7	19376.2	3234.88	12052.7	12913
A0A263VVN8;gene_342826	E. asburiae;Unknown	114580	115225	121943	42271.3	54751.3	51949.1	28880.4	31573.4	32193.6
A0A263VVP1	E. asburiae	40369.2	33182	53426.8		18083.7	18485.1	16729.1
A0A263VVS6;gene_135518	E. asburiae;Unknown	31805.6	35579.8	27823.4	9628.51	17971.1	16516.2	6360.99	7323.57	7448.5
A0A263VVV2;gene_69352	E. asburiae;Unknown	20879	20832.6	25919.6	13279.3	13883	9786.22	3869.61	10035.9	5001.24
A0A263VW45;gene_226797;gene_375910;gene_438755;gene_444680;J7SKX6	E. asburiae;Unknown;Unknown;Unknown;Unknown;M. morganii	10495.1	10766.3	6799.4	2785.86	3222.27	910.019	4158.87		4244.17
A0A263VW76	E. asburiae	25779.5	23536.9	33542.8	15405.5	14485.6	10953	1871.68	6574.77
A0A263VWA2	E. asburiae	104735	19213.1	90839.7	14583.2	5667.09	8858.65		3625.51	10312.3
A0A263VWB5;gene_79976;M1SZN0	E. asburiae;Unknown;M. morganii	7702	10948.7	11006.5	1.55059		2740.16	1792.8	1559.06	1412.04
A0A263VWD9	E. asburiae	44929.7	81087.9	73209.5	6397.23	27472	33903.4	5998.99
A0A263VWE4	E. asburiae	242192	283628	266865	92661.4	92735.8	103730	91652.2	88030.6	95358.9
A0A263VWE8	E. asburiae	220241	200279	58937.6	35227.6	7602.12	97561.7	54098.6
A0A263VWF1;gene_94511;J7TRC3	E. asburiae;Unknown;M. morganii	355260	315581	365120	110803	46966.2	92461.8	119240	129104	137889
A0A263VWG1	E. asburiae	235296	243831	267714	112916	115972	104838	89520.2	55455.2	72237.6
A0A263VWX8	E. asburiae	192878	190519	195634	69749.6	73427.3	93986.1	48535.6	36231.5	41773.6
A0A263VX61	E. asburiae	297073	323530	368759	168350	141911	161719	145018	146174	99133.8
A0A263VXA7;gene_147927	E. asburiae;Unknown	77881.3	52862.6	40660.7		18959.9				5318.41
A0A263VXH8	E. asburiae	120061	113915	106586	46975.2	56216.3	51091.9	26615.2	13623.4	8538.39
A0A263VXQ4	E. asburiae	25442.2	18854.7	17111.3	5485.21	7704.71	8136.4	1104.56	2016.15	#NUM!
A0A263VXS0	E. asburiae	194500	192906	196074	48139.4	41928.1	51142.2	46982.7	54149.4	68192.4
A0A263VXU0	E. asburiae	450379	382885	433404	479578	541767	619316	557633	468923	505064
A0A263VXV6;gene_376210;J7UA10	E. asburiae;Unknown;M. morganii	161005	159013	152880	63904.6	37858.9	55558.6	34532.6	63952.8	73710.8
A0A263VXX9	E. asburiae	71896.1	69030.9	67080.5	26694.1	22842.6	27596.1	10776.5	9372.22	10889.3
A0A263VY32	E. asburiae	32354.9	#NUM!	60572.3	16910.9	17762.3
A0A263VY54	E. asburiae	284851	229107	64362.8	174865	91770.5	34235.7	54950	7702.46	34347
A0A263VYK2	E. asburiae	1.17594e+06	1208844	1.12963e+06	1.07436e+06	1.22014e+06	1.12688e+06	1.16322e+06	1.15111e+06	1.2323e+06
A0A263VYK6	E. asburiae	267337	286010	309671	126256	121920	138419	58313.1	60225.6	52184.9
A0A263VYT7	E. asburiae	210072	170498	130554	76228.8	34461.4	72698.4			13909
A0A263VYV9	E. asburiae	6694.47	4179.24	4275.16	1100.17
A0A263VZA6	E. asburiae	1.82442e+06	1747398	1.75379e+06	807686	816168	752932	310828	216419	246155
A0A376FES9	E. asburiae	982608	973260	979616	399828	424260	384590	213405	214977	213736
C4IAY0	C. butyricum	23629	16864.6	12198.5	56273	78395.7	82910.1	6190.25	6007.18	13969.3
C4IAY1	C. butyricum	82410	68190.3	65814.9	58148.7	69957	60974.4	55325	67763	66985.1
C4IBE3	C. butyricum	31267	3208.82		36510	51986.9	50300.1	7540.32
C4IBE4	C. butyricum	168876	109991	134961	351442	374132	260862	63496.6	71476.9	41376.1
C4IBX1	C. butyricum	277596	258789	274862	754054	734169	780960	108900	124462	128995
C4IBX3	C. butyricum	233187	179433	140017	631496	506632	553516	72651.4	41065.2	57130.1
C4IC75	C. butyricum	122398	135687	131983	443904	438601	442502	73079.2	74475.1	56172.7
C4IC76	C. butyricum	95330.3	113165	101788	354790	405758	398571	38780.4	36220.3	33596.5
C4IC77	C. butyricum	225870	301582	224867	914682	715340	947271	121801	108271	166250
C4IC79	C. butyricum	48022	59048.4	24036.3	41680.5	28890.2	46595.3	63480	53025.5	59122.2
C4ICB7	C. butyricum	320567	367076	378831	1.01822e+06	1.0565e+06	1.0492e+06	180564	200711	197885
C4ICB8	C. butyricum	14103.6	3833.94	8769.92	51013.8	84050.4	68188.4
C4ICG0	C. butyricum	55365.4	35028.6	44144.1	111558	103411	109937	42983.9	19147.8	34764.8
C4ICL0;C4IK45	C. butyricum	6827.78	5848.98	4672.92	12089.4	47112	18758.5
C4ICN1	C. butyricum	#NUM!	6440.25	184.442	7967.08	2378.07	12882	1488.18	10065.7	#NUM!
C4ICU9	C. butyricum		28493.4	29930.8	8178.28	11108.9	86200.2	11394.3
C4ICV7	C. butyricum	25522.4	23874.4	19648.7	56155.6	74801.4	79612	9351.94	4398.75	10171.8
C4ICX1	C. butyricum	78373.8	76866.5	87314	217427	201003	191644	41924.5	45740.9	43175.4
C4ICX2	C. butyricum	139757	160892	159301	475366	491134	401252	77169.1	79665.3	69733.9
C4ICX5	C. butyricum	#NUM!	4510.91	#NUM!	15055.3	11434.5	19161.6
C4ICY4	C. butyricum	188.486	2159.72	1626.4	6833.5	7375.08	4859.79
C4ICZ5	C. butyricum	194695	177511	173521	543329	555069	561119	86684.6	65463.8	85995.4
C4ICZ6	C. butyricum	216691	201215	232047	714585	763184	749936	91712.1	96338.8	103567
C4ID27	C. butyricum	3374.69	5094.75	1449.57	13116.2	10104.9	11994.3	805.333
C4ID39	C. butyricum	209996	195974	241957	278672	94633.9	235288	286846	265233	263620
C4ID66	C. butyricum	59833.6	48591.5	53455.7	154799	158716	173786	24918.1	26664.9	20283.5
C4ID77	C. butyricum		12878.7	1.653	61857.5	39492.1	57890.9			3.21943
C4IDC7	C. butyricum	19190.7	20249.7	29907.7	99961.9	89094.1	93579	128866		60629.2
C4IDD1	C. butyricum	57108.6	61209.6	50879.6	86349.8	81805.1	79031	32902.9	28009.1	26717.2
C4IDE0	C. butyricum	278047	318367	318379	874625	928540	831168	132514	142312	160597
C4IDE4	C. butyricum	17901	15677.9	29168.7	45209.8	43006.8	31720.1	2498.98	8321.29	7656.05
C4IDF1	C. butyricum	159480	148560	153688	210298	236141	381494	117643	149479	110315
C4IDF2;gene_169776	C. butyricum;Unknown	8281.81	8775.28	8664.64	18685.1	19636.6	18065.8	4631.33	5930.65	5918.41
C4IDF5	C. butyricum		#NUM!			1	15.195		#NUM!
C4IDG1	C. butyricum	26471.2	31678.1	28152.2	90561.9	103863	107294	3819.85	11264	7237.04
C4IDG2	C. butyricum	105649	100950	97993.5	274292	247367	271962	35888.4	31858.3	46607.7
C4IDG3	C. butyricum	64352.9	46629.3	56190.3	149313	126303	147678	19839.1
C4IDG6;gene_405459;gene_49982	C. butyricum;Unknown;Unknown	47507.9	20817.8	22677.8	29681.9	39987.3	34052.5	31077.9	39918.9	32326.9
C4IDH0	C. butyricum	53089.8	36487.4	33123.4	147082	110877	138233	37484.7	11859.7	19588.9
C4IDI3	C. butyricum	164833	152391	153917	337717	329752	340109	154052	145657	143244
C4IDI6	C. butyricum	15414.1	12064.2	20923.2	58972.7	69915.9	66159	4.89159	#NUM!	9606.19
C4IDK4	C. butyricum		4402.12	5150.82	46475.6	40761.8	60574.1		3249.63
C4IDR0	C. butyricum	139995	158983	148932	385324	387251	462614	101912	44022.7	62259.8
C4IDR2	C. butyricum	40042.6	31798.4	42732.1	80399.4	69140.5	107144	15258.5	21223	13180.1
C4IDR6	C. butyricum		11410.8		13672.1	15120.2	12670.6
C4IDS0	C. butyricum	88513	94922.3	67252.3	157137	134280	133799	58239.7	64184.8	68705.2
C4IDS2	C. butyricum	990028	988745	977806	2890821	2.90996e+06	2.84662e+06	492292	468791	494586
C4IDY5	C. butyricum	163547	107561	121129	191981	270800	219526	94877.8	125027	114075
C4IDZ1	C. butyricum	162474	163937	135625	384870	413882	447232	73812.4	55473.3	56544.7
C4IDZ2	C. butyricum	85936.7	176707	68083.5	207860	138119	134454	82575.9	179881	82381.5
C4IDZ3	C. butyricum	335339	352229	342248	985271	925026	940758	139979	150471	120743
C4IDZ4	C. butyricum	2.23612e+06	2.28656e+06	2209350	6.45628e+06	6730580	6.6193e+06	1.16222e+06	1.12886e+06	1.18668e+06
C4IE08	C. butyricum	13936.1	23366	14260	65793.9	64838.3	61595.1	8316.86	4651.78	2768.83
C4IE31	C. butyricum	#NUM!	1657.21	0.243748	8201.52	10462.9	7733.24			#NUM!
C4IE56	C. butyricum	47596.8	37247.6	53437.4	141452	138228	122584	30054.2	9392.27
C4IE58	C. butyricum	239763	176223	261289	673059	626402	624864	105699	76360.1	76992.7
C4IE67	C. butyricum	12247.4	22203.7	16630.2	87902.4	89594.6	95034.3	7389.64	4699.35	42466
C4IE73	C. butyricum	117221	116570	95425.1	329592	329698	380738	45653.8	54212.5	31281.2
C4IE79	C. butyricum	34662.5	17823.6	57078.6	134285	118564	126966			32998.5
C4IE91	C. butyricum	53860.3	63996.1	48156.4	170469	174527	154872	14340	17731.9	25303.2
C4IEA4	C. butyricum	4798.39	7629.78	6127.21	15629.8	13606.6	13661.9		2541.15	2006.17
C4IEB1	C. butyricum	86743.3	79149.9	83409.5	223104	250998	264300	43275.5	24707.5	30457.9
C4IEB2	C. butyricum	29233.7	23341.8	22831.8	65384.3	68082.6	61759.2			13884
C4IEB6	C. butyricum	428480	447698	451128	1.24195e+06	1.18668e+06	1.27095e+06	208885	226494	216811
C4IEB9	C. butyricum	19111.3	11157.8	20600.6	70772.6	57031.9	62226.5	7331.72		7583.6
C4IEC6	C. butyricum	18129.5	28100.3	25003.6	59732	62155.7	118567	9520.31	7261.07	6538.1
C4IEC8	C. butyricum	17826.4	39629.7	7602.99	41657.5	50271.4	45951.2	5338.97	10283.1	#NUM!
C4IED4	C. butyricum	925386	940402	878366	2.65407e+06	2.71834e+06	2.71907e+06	406319	419010	421705
C4IED7	C. butyricum	177470	154519	187116	360736	404548	279930	129328	113270	148977
C4IEE1	C. butyricum	23637.7	25155	16297.3	61762.7	56963.9	57889	42801.6	18406.9	40417.3
C4IEE4	C. butyricum	47822.5	35889.8	38357.7	116101	112471	114917	17759	11397.2	19232.4
C4IEE7	C. butyricum	46254.1	52169.9	67601.8	157935	147690	154860	17932.6	12776.9	34.2197
C4IEH0	C. butyricum	#NUM!	659648	352.22	608.353	3.1095e+06	5735694			7458.95
C4IEK3	C. butyricum	59474	39504.8	59145.2	147419	159989	155709	18091.6	21776.4	20264
C4IEK4	C. butyricum	31424.8	26247.7	32244.5	107399	104709	110747	18465.7	10959.4	14689.7
C4IEL9	C. butyricum	52575.3	48802.4	59878.1	73558.2	81761.9	122041	75845.2	59347.2	14923.7
C4IEM0	C. butyricum	131537	101037	125755	159546	132246	143416	125658	122404	120665
C4IEM5	C. butyricum	319728	277424	267235	872108	909195	949561	172395	185569	175229
C4IEM6	C. butyricum	1.30345e+06	1.30714e+06	1.26436e+06	3563798	3668845	3.55711e+06	597780	616298	627656
C4IEM7	C. butyricum	623772	630841	625058	1.98903e+06	1.87209e+06	1.86347e+06	263023	293734	262006
C4IEM8	C. butyricum	434070	416019	425855	1.45424e+06	1.28524e+06	1.35504e+06	228140	205279	218217
C4IEM9	C. butyricum	21916.7	14150.4	8660.29	49709.8	48448.6	54642.5	28546.4	15793.6	#NUM!
C4IEN0	C. butyricum		#NUM!		647.807		9328.58		1647.83
C4IEQ2	C. butyricum	31935	10568.9	33520.6	96554.7	71742.2	107930	22846.1	113821	15557.9
C4IEQ3	C. butyricum	13036.9	10685.8	#NUM!	27386.1	7430.49	22387	#NUM!	6507.07	2019.17
C4IES6	C. butyricum	5144.75		7367.74	10716.2	25283.5	23456.6
C4IEW5	C. butyricum	47461.7	55493.2	42174.7	160539	157216	150376	18915.3	17155.3	26367.4
C4IEZ8	C. butyricum	620071	573606	623100	601825	563790	618780	697048	662113	621618
C4IEZ9	C. butyricum	217103	197043	214435	581124	568237	539933	96053.5	92650.4	84143.5
C4IF00	C. butyricum	80740.6	70474.6	70693.2	244373	252406	230833	38441.5	33561.5	26428.1
C4IF07	C. butyricum	132666	142831	141996	403608	368965	372298	67987	74816.8	63033.4
C4IF19	C. butyricum	620047	520066	697393	2007172	1913084	1.9383e+06	299810	294915	275564
C4IF20	C. butyricum	589752	594463	606354	1.78365e+06	1.72989e+06	1.78451e+06	288100	275658	273083
C4IF25	C. butyricum	694701	177798	532506	923782	1100123	305474	169745	87607.2	3771.52
C4IF26	C. butyricum	133313	96499.1	109426	360403	324288	318840	51990.8	48774.1	33768.7
C4IF27	C. butyricum	740864	848778	777521	2.28736e+06	2.17402e+06	2.2076e+06	387143	375238	378910
C4IF28	C. butyricum	208222	225455	261587	708553	657355	723865	107447	140063	93495.5
C4IF29	C. butyricum	1.38146e+06	1341934	1397410	3751674	3679057	3.59816e+06	686343	715840	694799
C4IF30;gene_138261;gene_403315	C. butyricum;Unknown;Unknown	488985	151720	233451	470728	462141	533790	146407	200012	169184
C4IF36	C. butyricum	231488	208008	197681	566359	570121	618023	116952	107156	88444.9
C4IF37	C. butyricum	40736.6	51256.6	72233	235843	202599	234772	40197.5		40416.4
C4IF38	C. butyricum	551763	545160	609081	1659324	1.50122e+06	1.4471e+06	341323	263015	255577
C4IF39	C. butyricum	629454	639121	684981	1.91743e+06	1.86284e+06	2.02989e+06	354660	346588	361576
C4IF40	C. butyricum	843485	823951	776985	2.20016e+06	2.27097e+06	2.26312e+06	395603	490513	403892
C4IF41	C. butyricum	699364	744807	748375	2.12142e+06	2.07325e+06	2.05939e+06	354686	323648	317584
C4IF43	C. butyricum	320734	303854	324977	898002	914931	909893	147145	147952	133688
C4IF44	C. butyricum	147807	164079	115787	471027	452723	431275	88212	67939.3	60126.1
C4IF45	C. butyricum	358047	347319	369641	932182	922531	998304	178943	163232	177297
C4IF46	C. butyricum	256797	237299	256113	853881	978527	915299	116063	60007.9	76208.8
C4IF47	C. butyricum	138100	148065	125987	475134	379976	347016	60119.9	65497.8	78372.5
C4IF48	C. butyricum	145217	135231	203845	762684	730876	611114	7602.33	64254.7	76999
C4IF49	C. butyricum	245291	269798	245356	788120	798514	757080	114575	115906	121014
C4IF50	C. butyricum	81579.2	74951.6	62798.1	218223	218647	215902	26757.1	31305.7	36844.7
C4IF51	C. butyricum	93296.4	30657.1	81737.5	195706	189847	210186	29391.6	27874.4	9595.16
C4IF52	C. butyricum	611465	611997	653036	1.83109e+06	1.80536e+06	1.72741e+06	306739	283356	289447
C4IF53	C. butyricum	55915.9	55802.3	47809.8	177610	195294	182687	37403.5	24417.8	23247.6
C4IF54	C. butyricum	433778	455218	419356	1.18947e+06	1.15389e+06	1.16206e+06	203240	195285	216772
C4IF55	C. butyricum	795616	748563	862256	2543458	2.91532e+06	2.65732e+06	408944	377556	386955
C4IF56	C. butyricum	777077	887690	960699	2.40463e+06	2.44715e+06	2.37803e+06	371627	331612	426375
C4IF57	C. butyricum	1.80244e+06	1.80208e+06	1.82571e+06	5.1922e+06	5.04306e+06	5013325	936898	912194	827836
C4IF58	C. butyricum	721966	686830	689310	2.03721e+06	2.07388e+06	2.04361e+06	359752	347317	345139
C4IF59	C. butyricum	1.59641e+06	1.29384e+06	1.51953e+06	4454740	4.19243e+06	4.07713e+06	900783	685346	762851
C4IF60	C. butyricum	535217	549359	509185	1.2691e+06	1.23321e+06	1.2604e+06	230760	232314	247496
C4IF61	C. butyricum	213692	297740	210925	451888	337620	860082	135731	168969	184641
C4IF62	C. butyricum	28857.9	26931.6	28147	104672	100906	121034	10557.9	18125.4	5690.61
C4IF63	C. butyricum	119590	117370	111784	349583	351476	343381	42946.1	58048.8	51028.2
C4IF64	C. butyricum	196931	196977	204028	509188	522420	559022	97396.3	79710.7	100836
C4IF65	C. butyricum	401362	423078	409152	1.22087e+06	1184302	1.21922e+06	166703	193860	190326
C4IF66	C. butyricum	301219	346071	322567	881795	918981	950010	121734	129259	141988
C4IF69;gene_164730	C. butyricum;Unknown	163841	181206	167190	414338	459258	350147	139267	119666	91624.1
C4IF75	C. butyricum	48483.2	47193	43409.8	154112	133296	152928	19231.9	19660.7	14311.8
C4IFM1	C. butyricum	20543.9	21501	26343.8	69463	57728.9	60850.4	4781.27	4740.97	5600.19
C4IFM2	C. butyricum	96342.9	87790	97625.1	290691	305860	283688	43280.4	41711.1	48473.1
C4IFN8	C. butyricum	36173.1	41661.5	42709.6	107982	119458	105695	21275.2	7482.13	7675.75
C4IFQ8	C. butyricum	902286	727904	812520	878112	881075	806383	899471	903512	928049
C4IG33	C. butyricum	185752	251082	239732	617978	583044	654263	85945	124444	80882.2
C4IG51	C. butyricum	652.013	290.624	1228.89	2681.98	3090.59	2416.16		#NUM!	#NUM!
C4IG55	C. butyricum	20918.9	3927.44	9636.92	47023	35823.6	33853.3	1.0921		5887.63
C4IGM3	C. butyricum	51248.1	49150.9	40445.1	81757.9	74496.3	73405.9	52350.8	47197.6	28305
C4IGM8	C. butyricum	28449.3	14270.3	25891	58794	64587.3	77794.4	11985.9	13666.2	11629.4
C4IGX0	C. butyricum	60714.7	64049.6	67000.5	220996	183733	184591	24198.9	16967.8	23273.5
C4IH19	C. butyricum	54716.9	42114.8	51741.7	103446	147491	102821	48051.6	26438.3	23409.9
C4IH25	C. butyricum	19913.3		6243.28	40092.3	40138.8		8937.33
C4IH26	C. butyricum	63920.9	13831.4	14237.2	23592.6	25582.1	17719.5	31231.8	11060.8	15285.5
C4IH44	C. butyricum	51345.1	68303.1	65609.8	206750	236945	126653	10682.7	30971.4	10273.8
C4IH49	C. butyricum	66435.6	22527	23541.4	195204	56025	54373.7		15548.2	32217.1
C4IH55	C. butyricum	2657.89		619.302	1307.05	#NUM!	1941.92		291.035
C4IH66	C. butyricum	103010	102882	107708	260059	240713	236372	62122.2	62337.7	44478.7
C4IHA1	C. butyricum	62766.3	77609	50502.8	130691	164883	160730	56302.4	37255.7	36821.1
C4IHA2	C. butyricum	5060.21	8243.43	0.50446	29921.4	17156.8	15398.3	#NUM!		#NUM!
C4IHA3	C. butyricum	3742.92	9832.63	10950.7	21398.5	15331.6	14400.1		21177.3	3527.6
C4IHC7	C. butyricum	64865.6	34385.2	27765.3	147996	200801	211341			23665.6
C4IHD6	C. butyricum	74639.6	95856.1	79749	286844	264407	279146	28374.3	31370	27618.8
C4IHF8	C. butyricum	69129.7	109189	16774.5	210209	199187	158237			16531.3
C4IHG8	C. butyricum	2483.89	4230.6		21660.9	44224.3	39935.6		3266.92
C4IHJ6	C. butyricum		2095.96	4002.29	3339.5		26455.5			#NUM!
C4IHJ9	C. butyricum	95557	99985.3	93777.5	223013	255103	237730	47285.5	52606	44121
C4IHK0	C. butyricum	32617.4	30088.1	31310.9	56980.8	65481	59228.6	27911.6	28784.2	30700.6
C4IHK5	C. butyricum	54557.8	65736.9	68996.1	159551	169259	180328	32009	25848.1	25799.3
C4IHK9	C. butyricum			5040.07	38546.7	15665.2	40001.8
C4IHL0	C. butyricum	18089.6	20764.8	18015.2	64887.3	63826	74827.7	8497.26	8950.78	6302.14
C4IHN2	C. butyricum	13368.1	11723.6	11079.3	55383.4	49374.8	49838.4	3158.69
C4IHN3	C. butyricum	17232.8		15758.1	57981	55731.6	33846.6
C4IHN4	C. butyricum	59010.2	61430.2	50210.4	132446	179150	131539	53517.2	13529.4	47664.9
C4IHN8	C. butyricum	65667	16564.7	62736.7	165821	169303	148147		21162.4	33484.5
C4IHN9	C. butyricum	52926	53862.6	40474.9	126960	130078	111696	15446.8	21938.6	21759.4
C4IHP0	C. butyricum	101488	105713	87836.2	300381	251796	204906	32497.6	50837.7	62026.8
C4IHP1	C. butyricum	111110	111370	138228	314869	405618	314498	56039.5	62102.9	86325.1
C4IHP2	C. butyricum			14250.1	39722.4	60676	49305.8
C4IHP4	C. butyricum	15641	38811.5		77565.2	52324.7	75983.2	99837.3	110694	94004.3
C4IHQ2	C. butyricum	38953.1	35451.7	24039.1	40711.8	46014.8	39990.4	6889.75	25091.5	25559.7
C4IHQ6	C. butyricum	13797.7	19136.4	15557.7	42946.5	44285.5	50291.9	1413.76	2733.35	26514
C4IHQ8	C. butyricum	9813.27	2775.91	3314.72	26563.7	25945.3		#NUM!
C4IHR9	C. butyricum	9869.38	17241.2	12932.3	27497.9	36185.7	34655.1	6225.65	3121.21	5853.31
C4IHS2	C. butyricum			31548	30760.3	102341	12376.8
C4IHU6	C. butyricum		18254.9	7159.11	18765.1	38180.1	61159.9	3761.05
C4IHV0	C. butyricum	13620.3	3318.66	6796.25	31513.8	39732.8	35921.8	1902.58	1223.57	6914.2
C4IHV7	C. butyricum	164376	146417	182971	450414	475872	407509	65014.5	91895.5	68518.1
C4IHW3	C. butyricum	18930.1	13815	17202.2	44987.7	40561.8	49161.4		785.247
C4IHX0	C. butyricum	27762.7		25233.1	88352.4	58382.1	55459
C4IHX1	C. butyricum	35472.2	32304.9	26291.8	67300.6	85467.7	76921.8	226589	15556.9	16826.1
C4IHX6	C. butyricum	63604.4	57587.8	56705.3	149461	145057	151911	20287.2	26343.9	21853.9
C4II94	C. butyricum	21730.1	19181.5	12363.4	90697.8	98330.2	85076.5	8466.71	11218
C4IIB9	C. butyricum	69994.2	74018.1	39964.1	140174	161784	213151	31421.4	33088.4	13029.8
C4IIK8	C. butyricum	92952.3	95431.5	72223.5	279472	271144	258382	40935.5	38086.5	37180.4
C4IIK9	C. butyricum	939292	907802	1.10019e+06	1.80827e+06	1.88798e+06	2.08735e+06	860344	591155	689250
C4IIL1	C. butyricum	17894.1	22330.8	25922	76839.7	77059.8	73162.4	4965.72	13152	9982.05
C4IIL2	C. butyricum	623174	628512	586365	615623	575111	1.8074e+06	232571	648661	665103
C4IIM1	C. butyricum	47833.4	56007.8	52319.7	152576	175633	183796	12297.7	38219.4	21577.5
C4IIM2	C. butyricum	64114.5	71469.4	65351.1	183691	201392	161953	30809.2		23205.9
C4IIM8	C. butyricum	#NUM!	#NUM!	#NUM!	1752.92	1053.85	5130.66		867.735	1306.97
C4IIN3	C. butyricum	40543.8	30703.8	13389.9	86748.4	77521.4	81575.8	14652.9
C4IIT7	C. butyricum	2806.06	4552.94		11538.9	11561.6	13457			1.96391
C4IIX5	C. butyricum	117360	118146	152961	379446	325022	416510	63845.4	45003.5	58514.9
C4IIX7	C. butyricum	36774.1	32614.9	38180.5	78484.4	90505.8	78639.1	11598.7	12810.7	9873.85
C4IIY9	C. butyricum	16686.6	8301.75	8424.89	25455.8	26691.9	31280.8	4523.62	4498.02	7142.34
C4IIZ5	C. butyricum	5912.42	5892.41	10932.1	24331.7	23699.9	42147.8		3145.76	10690.7
C4IJ04	C. butyricum	25274.4	26505.6	17655.1	51816.8	63487.6	56829.4	25402.9	14840.8	6926.6
C4IJ06	C. butyricum	30387.3	28529.7	34235.8	117412	132053	126659	12251.7	4644.39
C4IJ12	C. butyricum	91279.5	111950	95434.5	347528	327395	318985	51636.5	52661	55458.4
C4IJ90	C. butyricum	145371	155737	146591	500019	435691	460130	65880.3	96603.5	75647
C4IJ93	C. butyricum				24208.4	29657.6	28685.1
C4IJ96	C. butyricum	31002.2	41677.8	53856.7	127119	110051	132985	16792.4	8926.92	#NUM!
C4IJ98	C. butyricum	57323.6	64572.5	66536.5	127182	183212	184279	14470.9	30473.8	41569.4
C4IJ99	C. butyricum	72229.4	53360	52339.2	160550	183823	166723	5238.32	17867.8	26013
C4IJB2	C. butyricum	24335.4	3933.99	7285.5	37087.7	41527.5	6824.22	2189.04	10552	#NUM!
C4IJB3	C. butyricum	349517	301987	294637	942061	1.0037e+06	948766	192729	147835	169256
C4IJB9	C. butyricum	155807	137903	144310	412805	442744	451483	64238	55799.9	66897.9
C4IJC2	C. butyricum	32496.9	28708.5	30509	75847.7	104527	95206	16635.5	7579.02	9261.95
C4IJD3	C. butyricum	432885	432075	436816	1.26171e+06	1.3122e+06	1.26242e+06	234871	192895	192487
C4IJD4	C. butyricum	2568602	2.35386e+06	2.4772e+06	7102298	6954780	7093814	1.4597e+06	1.41215e+06	1.41177e+06
C4IJE1	C. butyricum	785430	855337	892126	2.27953e+06	2.17492e+06	2.47423e+06	450611	418742	415675
C4IJE5	C. butyricum	187951	218855	79692.7	583120	305445	332962	76101	51732.8	48529.5
C4IJF3	C. butyricum	1		#NUM!	0.369136	2.32672			#NUM!	#NUM!
C4IJF6	C. butyricum	99012.3	116726	128910	321513	325679	351494	41659.5	55349.6	50698.2
C4IJG2	C. butyricum	41131.3	21406.2		63285.4	68088.7	90451.1	1532.09		3033.05
C4IJG6	C. butyricum	52174.6	30232.5	90438.4	71126.5	87469.1	107397	22941.4	22298.3	11105.6
C4IJG8	C. butyricum	55636.1	51377.6	35272.6	62662.5	27056.8	93388.6	4959.56		1334.94
C4IJH0;C4IKG5	C. butyricum	34862	47923.9	18586.6	102814	133446	124264	27952.9
C4IJH5	C. butyricum	22343.6	8509.21	4179.72	48763.3	49446	40057.5	10306.4
C4IJH9	C. butyricum	6630.2	12338.9		16564.3	8697.87				3902.37
C4IJI9	C. butyricum	48743.7	52234.8	46672.9	116591	135073	138911	26502	27676.9
C4IJL7	C. butyricum	71252.8	54844.9	67976.3	119725	84139.9	145802	16754.7	64642	22339.1
C4IJM9	C. butyricum	70970.4	63361.7	62464.5	230593	208076	179820	32947.7	29234.2	32270
C4IJN0	C. butyricum	241838	323748	173956	95862.8	263146	295308	19217.9	80726.9	95060.4
C4IJN9	C. butyricum	4955.5	2817.16	4086.6	13379.6	16307.4	6406.77	2519.5		823.059
C4IJU2	C. butyricum	18770	11135.3	10044.1	49740.7	32747.3	46303.9		14288.2	4614.12
C4IJV8	C. butyricum	4857.55		#NUM!	18430.2	2401.15	13596	#NUM!		#NUM!
C4IK07	C. butyricum	81491.5	70200.4	73250.3	76467.5	78158.5	84604.5	79133.4	115033	93992.2
C4IK28	C. butyricum	3074.14	10715.1	1723.94	19173.2	24301	22380.1			5566.23
C4IK43	C. butyricum				6938.84	9171.88
C4IK58	C. butyricum	2.97084e+06	2848232	2.88995e+06	3.36077e+06	3.40824e+06	3.19855e+06	2.77271e+06	2.40128e+06	2567065
C4IK73	C. butyricum	57388.6	57426.7	56670.1	126397	135794	151713	25181.2	30299.1	36927.3
C4IK85	C. butyricum	102591	108292	114806	326281	354467	324349	54933.9	45904.1	42647.4
C4IK86	C. butyricum	2.24735e+06	1.62754e+06	1191080	3.10531e+06	3175351	2.69788e+06	982868	615148	829861
C4IKB2	C. butyricum	3005.01			27641.6	12727.9	16445.4
C4IKE7	C. butyricum	48123	57103.3	12443	49124.3	49994	44074.4	10564.5	128.742	1243.5
C4IKE8	C. butyricum	38344.9	25388.7	21606	95613.6	88568.5	22648.3	18033.9	17561.7	19010.7
C4IKF0	C. butyricum	79662.9	90567.6	93430.9	270381	253384	277178	39857.3	25308.9	39608.7
C4IKF1	C. butyricum	254998	277358	269539	802578	783611	802292	127365	131752	115391
C4IKF2	C. butyricum	82445.6	78081.1	75134	241699	245522	246311	41603.6	36473	33785.1
C4IKF3	C. butyricum	52872.8	56031.6	55385.1	220286	207783	182004	30.2544	17758.8	5847.43
C4IKF4	C. butyricum	52199.9	50542.5	46509.2	157602	150754	158650	21148.1	22705.2	12403.3
C4IKG8	C. butyricum	189101	183795	181459	523637	542557	510576	89474.6	84903.7	81004.4
C4IKH0	C. butyricum	68958.6	66488.3	71274.8	211021	187535	197287	26108.2	25378.4	37232.9
C4IKH1	C. butyricum	88655.9	100472	85041.4	261641	233698	224654	62597.6	41118.3	52756.1
C4IKH2	C. butyricum	27786.7	36356.6	32958	111702	108272	106149	15788.6	5347.66	10432.2
C4IKH3	C. butyricum	53379.2	46407.5	56835.1	131947	145601	135410	22035.7	14403.8	13822.2
C4IKH4	C. butyricum		21858.3	17530.2	25348.5		41594.6	#NUM!		45530.8
C4IKH5	C. butyricum	81811.2	107481	83334.9	404264	355416	347690	59052.2	63960.6	26875.3
C4IKK6	C. butyricum		17760.9		90794.3	67595.4	68345.3
C4IKK9	C. butyricum	391649	404037	400418	1.07473e+06	1.11453e+06	1.04102e+06	197910	192085	191300
C4IKL0	C. butyricum	142207	143292	167485	361011	344986	409440	59805.1	25448.3	38547.3
C4IKL1	C. butyricum	84463.9	81600.8	76105	227154	219231	232317	36151.2	24241.7	34118.9
C4IKL3	C. butyricum	1831.97	1726.28	1330.55	18692.3	6919.53	10395.7	#NUM!		1407.94
C4IKM0	C. butyricum	5571.41		#NUM!	17987.7	24595.1	14286.5
C4IKN5	C. butyricum	9208.35	11305.3	15013.1	42607.2	44571.2	36465		7332.38	19244.9
C4IKN6	C. butyricum	152262	180893	181608	548795	501111	433680	58813.6	78581.1	59885.1
C4IKP0	C. butyricum	56683.5	63453.4	71250.4	188073	176965	199153	43084.1	43508.3	27921.2
C4IKP1	C. butyricum	19226.2	8791.5	7215.71	40909.6	35277.8	28980.6			3954.38
C4IKT4;gene_165881;gene_204817;gene_399849;gene_455586;gene_75877;Q837H2	C. butyricum;Unknown;Unknown;Unknown;Unknown;Unknown;E. faecalis	10642.4	8690.83	39062.6	19336.7	48983.8	54130.1	37726.8	37831.4	12414.1
C4IKT8	C. butyricum	12705.6	10967.2	11157.5	37511	30038.3	38330.2	7977.47	2870.13	3641.84
C4IKU7	C. butyricum	12308.6	3182.61	2619.76	24879.4	22656.8	26809.2	5339.03
C4IKX7	C. butyricum	58636.3	83851.8	75216.7	139769	131384	138232	47827.8	67521.6	70005
C4IKZ4	C. butyricum	72741.8	74707.8	65636.5	189635	185633	181334	31563.6	27955.1	25561.9
C4IL02	C. butyricum	22812.1	66860.9	130734	71557.9	60390.9	68324.2		252392	215912
C4IL19	C. butyricum	18460.7	22377.3	15249.7	46716.7	56639.6	61087.6	5900	2570.01	2616.67
C4IL34	C. butyricum	6042.93	7272.47	7879.44	23050	22060.4	27408.1		3577.45	4157.37
C4IL66	C. butyricum	188326	154458	163215	560223	389617	455303	124914	97931.4	79448.3
C4IL90	C. butyricum	75768.1	68541	78402.6	209974	233016	232922	24943.8	37116.1	31218.9
C4ILI2	C. butyricum	10991.6	11013.4	13342	33997.7	50493.6	59384.3		#NUM!
C4ILK3;gene_211190	C. butyricum;Unknown	25904	29867.3	22774.1	33634.4	32579.8	16318.4	21818.6	21437.1	29685
C4ILL1	C. butyricum	27776.5	430718	222369	147088	107179	73061.7		473356	4373.45
C4ILR7	C. butyricum	17761.3	16917.4	13952	34974.5	19099.4	23217.8	5914.01	3654.81	6035.64
C4ILS4	C. butyricum		#NUM!	7758.95	35761.8	40347.5	19203.2			1743.75
C4ILT2	C. butyricum	96070.8	32866.9	35146.9	101875	115900	49713.3	7572.12	8686.53	3333.24
C4ILT6	C. butyricum	49368.5	45060.3	52368.4	115420	111464	125424	12674.5	13440.2	5958.12
C4ILU2	C. butyricum	426852	421528	404497	429308	409775	408294	371982	332620	357480
C4IMB3	C. butyricum	37036.7	42444.6		79682.2	80229.8	86449.1			28766.9
C4IMB6	C. butyricum	130457	77834.9	132415	253036	271958	162770	42471.9	34471.6	34351.5
C4IMC1	C. butyricum				33085.7	63719.4	77283.1			31311.1
C4IMC3	C. butyricum		6005.72	5684.73	16658.7	17459.7	24110			1447.25
C4IME0	C. butyricum	19668.3			56226.5	60562.6	50000.7		694871
C4IME2	C. butyricum	92735.5	80038.1	78177.3	270639	277653	222976	29441	18942.3	18371.2
C4IMF0	C. butyricum		3670.3	#NUM!	22486.6	15882	10681.8
C4IMH7	C. butyricum	51838.7	65652.8	55228.9	178845	184649	172274	11674.1	20566.7	16822.7
C4IMJ6	C. butyricum	64707.9	55641.9	45032.1	179109	111542	194158	21525.8	31136.5
C4IMK2	C. butyricum	10981.4	17447.2	16307.3	59961.4	39709	50988.5	8325.79	4111.52	7940.24
C4IMK3	C. butyricum	11202.3	12939.2	22765.8	62593.6	35999.8	63928.6	9338.73	18170.4	12233.8
C4IMK4	C. butyricum	156651	134968	149498	253418	262623	250934	144935	170550	99708.7
C4IMK8	C. butyricum	29998.3	17066.6	27071.3	70151.5	79749	83205.3		3903.17	8929.54
C4IML1	C. butyricum	11326.9	13094.2	11476	36597.4	37762.3	30718.8	3281.89	7186.72	6567.05
C4IMM4	C. butyricum	416452	370086	390803	1.29799e+06	1112582	1382025	185806	177703	219496
C4IMM9	C. butyricum	18602.7	21415.1	27918.9	126946	131751	110913	12531.8		141351
C4IMN4	C. butyricum	348817	337717	358794	353869	364641	388454	329801	377043	311977
C4IMP0	C. butyricum	175985	144453	114104	423822	436468	428825	65610.5	75792.1	80590.1
C4IMP2	C. butyricum	43248.7	58962.4	45986.3	109649	89814.7	57997.9	8987.29	14491.3	5838.49
C4IMP3;gene_106030	C. butyricum;Unknown	27892.7	30166.7	27049.3	56090.2	50112.1	57047.5	26840	25933.2	13970.4
C4IMQ3	C. butyricum	48238.9	44876	45065.3	85230.1	101382	79583.3	31772.9	32700.7	28806.9
C4IMQ8	C. butyricum			3191.11	1172.89	#NUM!	#NUM!	2258.01		193.53
C4IMR7	C. butyricum			11366.5	27145.3	26556.6	26795.6	5807.17	6190.22	7032.06
C4IMS8	C. butyricum	90771.4	100868	100246	222035	191846	213955	57090.2	71158.7	46569.8
C4IMT0	C. butyricum	50195.6	54782.4	64952.7	171905	215512	152331	41233.7	13531.4	15556.1
C4IMT4	C. butyricum	3005.7	5025.25	5350.13	26292.8	21143.7	23216.3	1411.65	1995.81	942.767
C4IMV3	C. butyricum	0.712698	#NUM!	#NUM!	2.60086	1	#NUM!	#NUM!	#NUM!	#NUM!
C4IMW6	C. butyricum	7774.69	8132.67	10727.4	45747.4	56284.2	87758.7	25787.5		32103.6
C4IN13	C. butyricum	30770.3	29692.3	24128.4	85902.2	82299.9	87257.1	12614.5	17053.1	17750.9
C4IN15	C. butyricum	37158.3	34373.8	14743.6	64538.7	91574.2	84191.5		13080.1	3054.36
C4IN16	C. butyricum	306229	306787	338983	789647	536671	802598	218357	165678	155544
C4IN17	C. butyricum	2747.75	3590.61
C4IN47	C. butyricum	4472.91	6000.47	2254.43	22925.6	18738.9	10874.8	10604.6
G3XCT6	P. aeruginosa	12696.4	22594.6	13927	46154.2	43471.8	27662.6	84305.4	72145.9	75416.7
G3XCX1	P. aeruginosa	42821.5	26358.2	28424.5	79339.1	61633.9	63439.5	160508	152579	173870
G3XD11	P. aeruginosa	141793	145725	161846	276120	300556	283713	691127	643851	664464
G3XD24;Q9HW91;Q9HW93	P. aeruginosa	108361	115336	133444	254142	199008	272476	528957	643892	587518
G3XD47	P. aeruginosa	#NUM!	45852		90596.1	94455.6	97515.4	208155	194805	193373
G3XD74	P. aeruginosa	25152	30787	16462.7	67101.3	46046.2	38545.5	94876.9	111465	102142
G3XD76	P. aeruginosa	25580	34836.1	24538.2	65215.6	80631.8	92116.2	154620	177777	161070
G3XD87;M1S3M2	P. aeruginosa;M. morganii	105098	104793	97275	62899.8	56433.1	54390.2	126024	135746	145637
G3XD89	P. aeruginosa	37145.6	34188.8	27224.1	71947.5	81901	77606.9	210137	201165	208726
G3XDA2	P. aeruginosa		5674.8	14139.4	6356.26	8766.27		43912.6	60576.3
G3XDA5	P. aeruginosa	50469.3	49004.6	61029.7	113452	111663	117221	279480	266214	257236
G3XDB0	P. aeruginosa	#NUM!	0.897273	#NUM!	5148.97	#NUM!	7704.36	27768.4	9310.52	22576.5
gene_100011;gene_319577;gene_359718;gene_458997;gene_83216;gene_87608	Unknown	2.27937e+06	2.28135e+06	2400301	2.27946e+06	2.27865e+06	2.35086e+06	2.4101e+06	2.27127e+06	2.43606e+06
gene_100039	Unknown	28952.2	47471.4	42095.5	53686.1	43956	38593.9	31230.6	45500.2	39494.1
gene_100095	Unknown	128240	135747	129805	124196	115498	99903.9	99420.9	118863	113003
gene_100096	Unknown	10513.4	8817.46	6265.7	5495.13	6837.72	7712.14	11544.6	9739.78	9340.22
gene_100122	Unknown	103966	134582	146830	120552	110699	93435.9	117232	103127	126539
gene_100126	Unknown	769554	764249	752892	758284	712090	700969	741487	854654	704269
gene_100129	Unknown	563151	625512	703743	797211	563921	663223	601170	687167	649136
gene_100130	Unknown	64251.4	74343.7	71481	72137.1	47902.2	71952	76877.8	66815.1	65807.7
gene_100132	Unknown	124346	118981	124630	114732	121556	119068	115570	125372	122116
gene_100133;gene_427054	Unknown	155674	155850	136386	99757.7	154552	149847	154739	168039	146383
gene_100134;gene_19228;gene_274892;gene_394015;gene_427053	Unknown	43055.3	44150.9	50161.7	47880.9	39439.2	41971.4	41382.5	36486.7	23504.1
gene_100136	Unknown	138376	135724	160958	156511	125694	130408	136994	149066	124624
gene_100142	Unknown	135070	122492	71019.9	112169	91831.4	114978	66667.6	143601	60650.6
gene_100143	Unknown	2.12283e+06	2.15657e+06	2.08778e+06	2.03328e+06	2110945	2.0586e+06	2.05279e+06	2025261	2.00974e+06
gene_100144	Unknown	1.68952e+06	1.70421e+06	1.63737e+06	1.63753e+06	1.64008e+06	1.70332e+06	1.51921e+06	1.5518e+06	1.55608e+06
gene_100161	Unknown	519216	532566	471005	474961	470459	494914	496412	518331	484412
gene_100162	Unknown	73631.5	80224.3	68431.6	84302	82914.5	71834.2	74181.2	86573.6	77926.7
gene_100163	Unknown	518156	539843	534688	527205	547955	559742	558742	574698	546356
gene_100164	Unknown	3814.04	3878.09	2902.22	6280.83	5483.42	3910.28	3571.14	3864.41	5251.95
gene_100165	Unknown	493357	475384	498791	478154	485596	482020	509226	478536	467439
gene_100187	Unknown	1.13287e+06	1.02638e+06	1.15538e+06	1.10524e+06	1.16925e+06	1.18131e+06	1123052	1.15987e+06	1.16502e+06
gene_1002;gene_146740	Unknown	128512	115549	116470	104661	122849	113252	155030	116762	123099
gene_100216	Unknown	104401	104295	88031.4	107292	125978	115387	106832	115442	130922
gene_100287;gene_121947;gene_144345;gene_188217;gene_247080;gene_256482;gene_262349;gene_374223;gene_377466;gene_414833;gene_83794	Unknown	61946.9		42617.7		59440.1	24756.6	57393.4
gene_100303	Unknown	28190.4	46496.1	28892.1	40743.7	22382.8	#NUM!	39192.9	48982.5	32331.3
gene_100415	Unknown	73585.5	76580.1	60702	53065.8	60314.6	59246.2	43062.7	78093.5	44482.3
gene_100528	Unknown	50439.9	51711.8	42547.2	64905.9	58562.8	49468.4	71552.4	42805.1	51131.6
gene_100563	Unknown	77261.7	64583.6	69374.2	49090.9	95422.3	53372.9	73153.1	69732.1	54139.6
gene_100626	Unknown	90450.6	115684	59537.6	70583	77655.6	78076.9	71211.4	85978.9	79443.1
gene_100667	Unknown	4173.51	5754.28	4502.97	6218.71	4785.75	5144.27	1794.96	4145.31	7455.01
gene_100766	Unknown	167043	154700	120108	153592	149165	121079	138145	82967.4	121381
gene_100880	Unknown	39593.6	52662.7	25881.6	48130.6	15083.5	24512.1	27772.5	22152.5	7539.44
gene_100897	Unknown	261188	268242	227763	276030	251031	220092	250665	250810	246631
gene_100902	Unknown	142736	127833	143107	134696	116592	116731	117125	119799	130469
gene_100903	Unknown	490712	295569	330179	156546	297775	289950	201503	322784	147774
gene_100916	Unknown		112123	154265	25587	160120	145078	54863.7	78553.5	35916.7
gene_100929	Unknown	138256	130894	124558	134720	136643	130959	137378	124186	128264
gene_100939	Unknown	85623.8	112381	89909.8	89837.6	60665.4	80864	67887.1	80730.1	70637.5
gene_100949	Unknown	88639.2	104292	78345.5	101315	86975.6	112346	79676.9	82244.1	81241.6
gene_100974	Unknown	55653.9	58341.4	42059.4	49575.6	47934.2	52555.6	64634	51184.5	47224
gene_101	Unknown	55450.4	56591	58321	51284.1	56928.2	50416.5	55339.1	48528	63442
gene_101016	Unknown	66185.9	70865.5	70259.2	67415.5	57772.7	67766.4	53197.4	60438.3	63189.1
gene_101022	Unknown	61117.5	62388.2	55269.9	44709.8	61736.4	41078.1	36207.5	51053.4	45052.4
gene_101038	Unknown	20262	23554.1	15485.3	12056.6	8548.97	11307.9	15138.1	11391.5
gene_101044	Unknown	56311.9	66530.4	52020	60836.5	53020.3	56624.3	57832.4	63523.5	56257.3
gene_101047	Unknown	329534	318165	332323	307859	334658	322236	322789	305348	320170
gene_101089;gene_304509	Unknown	20716.3			#NUM!	17677.3		22032.7		484.991
gene_101208	Unknown	107964	1.24219e+06	73412.3	91529	88302	136313	31192.9	74766.5	128003
gene_101218	Unknown		15661.6	14806.6	9477.26	15033.4	11558.3	19676.6	10585.5	15008.9
gene_101300	Unknown	696842	896779	820758	902234	954844	948605	1.10262e+06	1027526	1.04954e+06
gene_101318	Unknown	178626	169633	153037	168356	162089	170211	167856	179559	170759
gene_101319	Unknown	32801.4	42513.5	46796.8	28264.3	29771.2	14875.7	30818	34428.4	44810.3
gene_101344	Unknown	36996	27383	29187.1	24315.9	31777.1	35607.6	#NUM!	25584.2	48640.3
gene_101346	Unknown	355112	377862	361675	364046	341736	349770	340823	338754	343420
gene_101371	Unknown	256602	239834	272545	266602	263574	288828	264778	247362	263986
gene_101396	Unknown	46450.5	161925	14271.9	45698.1	37992.3	42671.2	30844.1	31779	44863.5
gene_101436	Unknown	10831.1	1497.86	4834.52	652.348	6817.25	3666.79	6308.42	5749.82	5981.39
gene_101437	Unknown	44560.9	49807.7	47407.5	50991	51270	73036.2	76039.8	58649.5	61262.8
gene_101462	Unknown	166482	166513	154175	147703	165294	165393	160548	173887	117585
gene_101490	Unknown	172431	205736	187586	192212	178898	177000	194069	194088	170950
gene_101492	Unknown	449061	422390	387342	367839	355451	406978	357173	364357	373301
gene_101502;gene_265222;gene_42682	Unknown	69952.2	65097.6	71364.7	72837	78892.1	69360.3	72786.8	67698.1	69338.3
gene_101505;gene_174236;gene_239115;gene_294449;gene_324707	Unknown	128433	170470	183800	186107	184880	198993	152196	175376	186246
gene_101521;gene_158508	Unknown	156416	160317	156723	146760	159137	155103	166400	177761	166822
gene_101607	Unknown	40810644	40938104	40068552	42491912	41369372	42804768	42174644	42756224	40817584
gene_10163	Unknown	86192.8	48503.3	60592.4	64624.3	58075.6	62058.9	66375.8	58387.4	72434.8
gene_10165;gene_10223;gene_396423;gene_94353	Unknown	247892	213957	216621	250673	183507	236489	235985	236588	222307
gene_101726	Unknown			7834	6505.57	5794.02	5620.7	7802	7894.39	6907.23
gene_101727	Unknown	72082.6	276330	95928.9	64966.5	103988	172171	93388.5	144455	111456
gene_101728	Unknown	57056.3	49110.4	47940.2	35950.4	48268.2	44779	45719.4	63941.1	42878.5
gene_101729	Unknown	71260.8	65764.5	97311.2	86421.9	90106.4	103709	95762.1	99899.9	99393.2
gene_101730	Unknown	7723.4	13214.4	98224.7	20774	12137.4	6133	21266.8	3361.88	28875.2
gene_101736	Unknown	38236.5	54354.4	75533.9	59937.9	71606.4	44840.2	56151.3	54466.6	56872.8
gene_101737	Unknown	39175.8	42709.2	43682.9	42387.7	43134.5	38591.8	46889.6	48440.6	44168.5
gene_101739	Unknown	29785.7	24022.5	27790.1	16644.5	25793.9	19957.9	29989.5	22083.7	22430.8
gene_101744	Unknown	103711	130470	88482.2	98547.1	99142.8	119853	128166	90455.6	94699
gene_101745	Unknown	114957	129891	116620	134726	135375	106457	133431	122913	131738
gene_101747	Unknown	913972	930062	970353	950709	961044	943963	835317	962381	826425
gene_101767	Unknown	169710	169195	153836	199390	161339	211736	215478	234310	223718
gene_101777	Unknown	145536	152508	135102	132577	191268	147177	151763	157103	163814
gene_101778	Unknown	424505	444755	399781	403619	408776	419959	406306	416078	432654
gene_101781	Unknown	18360.7		62703	1.90824	43631.7	35269.5	113195	76580.2
gene_101784	Unknown	493274	519084	563104	500503	574353	565038	513466	560991	534355
gene_101788	Unknown	95100.5	113965	24805.8	82908.8	60101.9	135798	11553.6	54967.1	34948.5
gene_101793	Unknown	67146.4	60450.2	86453.7	43902.8	62234.2	56913.8	51424.1	55797.8	32399.1
gene_101797	Unknown	342964	316603	376548	331803	362243	329860	340967	354763	347901
gene_101803	Unknown	16194	14587.4	5525.93	9442.47	4402.02	3411.53	19057.7	4311.05	8661.12
gene_101804	Unknown	203051	163597	175599	322389	168267	160649	207738	219003	141638
gene_101805	Unknown	48520.6	60153.7	52568.1	71769.6	53640.1	51617.7	55618.4	60415.1	59121.6
gene_101806	Unknown	229497	245686	234051	228336	226567	264222	282094	234989	243660
gene_101808	Unknown	48720.6	30515.8	35074.9	50658.5	52761.9	77152.5	36278.4	41133.5	73067.4
gene_101809	Unknown	120628	155670	131157	148451	136532	143274	133896	146969	138870
gene_101810	Unknown	115083	122858	109569	144399	146581	123521	140088	124222	129884
gene_101812	Unknown	86282.2	100969	78594.9	67352.4	80026	87971.8	56995.4	61197.6	66379.1
gene_101814	Unknown	494635	508557	482654	499986	504309	525385	525659	506273	535833
gene_101820	Unknown	1.00327e+06	1.007e+06	1047451	1.03037e+06	1.06554e+06	990381	922873	1.00344e+06	898318
gene_101821	Unknown	125328	124529	126891	129273	130957	116300	139121	126796	122429
gene_101822	Unknown	241245	167259	227235	212921	221167	232919	240485	208976	206914
gene_101980	Unknown	90404.2	63770.7	68955.2	54251.2	45125.1	56141.3	33543.6	48911	38394.1
gene_101996	Unknown	568666	459429	506262	470494	567339	515009	451836	356688	430794
gene_102008;gene_18296	Unknown	20209.1	5231.68	13436.9	#NUM!	16491.8	32759.7	11428.7	12395.6	7516.4
gene_102032	Unknown	154526	159986	133804	125848	150996	151838	150061	133170	151563
gene_102041;gene_191072;gene_470	Unknown	97466	69242.8	72271.4	69414.5	61302.2	72370.3	77348.4	70754.2	72120.5
gene_102043	Unknown	4749.52	5323.01	4400.32	2390.91	6077.16	970.502	2850.18	6419.24	3821.78
gene_102087;gene_129056;gene_145484;gene_196600;gene_287373;gene_330054;gene_377248;gene_92836	Unknown	6164.56	9313.78	22564.5		16817.2	55059.7	47198.5	18995.1	5073.48
gene_102194	Unknown	68968.6	79794	73890.5	90684	71915.8	93288.7	86003	57037.4	81849.7
gene_102296;gene_131060;gene_153108	Unknown	12414.4	15128.2	6081.76	8756.38	17081.8	10814.3	11745	10542.9	19829.1
gene_102322	Unknown	31573.6	28692.3	37861	30576	33821.5	28622.1	13642.9	26288.6	18547.4
gene_102326;gene_367360;gene_38592	Unknown		38081.5		29346.6	15940.3	25655.2	34287	18454	11714.9
gene_102399	Unknown	30557.7	33794.2	42945.2	50597.2	32663.4	44927.2	42759.8	44142.9	56165.2
gene_102401	Unknown	11954	18104.6	18970.8	26082.6	5985.3	10763.5	7304.21	15452.1	16695.1
gene_102402	Unknown	1.18454e+06	1.20228e+06	1.14748e+06	1.22428e+06	1.1873e+06	1.24252e+06	1.19893e+06	1.20844e+06	1.22678e+06
gene_102403	Unknown	239542	226131	239416	219505	217621	232268	190745	209991	177844
gene_102404	Unknown	4968134	4827430	5043035	5161535	4876048	4898250	5.15022e+06	4.93588e+06	5.03737e+06
gene_102405	Unknown	423481	427525	388516	417141	447143	439231	373853	420713	338092
gene_102406	Unknown	157071	233583	66340.4	97428.2	62405.7	120870	81027.3	154475	119343
gene_102413	Unknown	160321	157851	153736	158025	155300	147847	125424	127918	113201
gene_102423	Unknown	28359.5	26024.5	26514	35563.4	35240.7	28203.2	25319.7	29699.4	30943.3
gene_102425	Unknown	30983.2	25069.2	27503.6	29232.6	27781.7	30105.2	35022.9	33852.9	19566.8
gene_102426	Unknown	225032	234546	202709	245674	219088	219969	224655	208842	222768
gene_102427	Unknown	757675	767489	748804	781509	759735	687466	732340	775757	752930
gene_102428	Unknown	4.88836e+06	4.71857e+06	4.71052e+06	4.65836e+06	4278115	5009438	4.28599e+06	4.50291e+06	4311165
gene_102432	Unknown	40568.2	42308.9	41399.3	45303.7	53643.8	47676.1	40144.3	33859	51931.3
gene_102557	Unknown	18958.7	40255.6	61621.4	69541.3	93188.6	86657.1	50293.4	59038.7	51226.3
gene_102560	Unknown	334265	237162	352212	297645	237989	261493	290862	312037	299302
gene_10261	Unknown	73187.1	26690.4	66957.1	54824.2	23743	14290.3	64126.4	68577.4	65868.2
gene_102650	Unknown	812929	827868	856991	813319	801415	851247	814188	738443	837585
gene_102651;gene_332972;gene_71763	Unknown	19419.7			4865.18	39852.7				12136.5
gene_102652	Unknown	50402.6	58437.3	106841	40687.4	55624.4	35585.7	58391.6	43898.6	50046.1
gene_102654;gene_71760	Unknown	689302	682970	682082	761653	711708	717828	736843	693275	724176
gene_102656	Unknown	77495.2	81841.6	80949	63698.6	69377.8	85897.7	94815.8	62770.9	79082.8
gene_102660	Unknown	42491.5	36490.2	20522.5	25512	30877	16228.8	8656.89	25614.3	22859
gene_102743	Unknown	97322	88172.1	98142	101177	113065	88066.8	94151.4	81605	79880.5
gene_102772;gene_294460	Unknown	61178.4	60492.5	58771.1	64080.9	50630.9	68890.1	38914.1	53577.4	48503.3
gene_102774	Unknown	100939	117581	117306	117545	98996.3	87996.9	93046.1	102391	96875.2
gene_102812	Unknown	891596	919288	487847	855617	585741	428029	771260	1.09838e+06	661512
gene_10285	Unknown	61177.6	63948.1	61824.3	50040.1	56518.3	49922.2	47120.6	48821.3	63137.8
gene_102857	Unknown	277007	214364	264805	225664	152509	177280	191578	137605	86372.1
gene_102860	Unknown	529153	514831	463733	622257	576073	607039	557266	504902	540350
gene_102887;gene_145636;gene_149513;gene_314370;gene_415456;gene_428624;gene_64027	Unknown	193994	206795	207828	207455	192723	180001	213436	208462	194296
gene_102898;gene_259617;gene_86371	Unknown	265749	310334	285970	301063	281392	246929	264612	227613	230105
gene_102955;gene_112711;gene_123767;gene_199399;gene_25219;gene_295812;gene_349806;gene_350334;gene_383848;gene_383924;gene_401351;gene_49206;gene_51734;gene_59490	Unknown	59701.8	1166.91	1551.06	6487.18	13837.1	40508.3	15513.7	85222.3	43445.8
gene_102961	Unknown	2.4917e+06	2.52553e+06	2604663	2.61854e+06	2.56033e+06	2.81846e+06	2.62733e+06	2.38977e+06	2524047
gene_102962	Unknown	218036	167599	189950	225588	215882	218991	216693	218592	225161
gene_102970;gene_282794	Unknown	87936.5	89156.3	53637.3	125460	127856	111196	96086.1	112898	108490
gene_103039	Unknown	1.60105e+06	1.82374e+06	1.62526e+06	1.84402e+06	1.52698e+06	1.6805e+06	1.5361e+06	1444786	1.55268e+06
gene_103040	Unknown	699257	630862	690914	661566	631637	712164	625240	609884	577912
gene_103041	Unknown	35348.3	35460.3	38420.2	43723.3	45368.4	42339.5	30697.5	46146.8	42256.7
gene_103066	Unknown	22498.9	23953.8	17980.7	5706.59	22464.3	11062.5	25614.3	7777.35	19620.9
gene_103220	Unknown	1.11337e+06	1.09809e+06	1.31319e+06	1.09955e+06	1.18659e+06	1.26362e+06	1.20029e+06	867664	1.17607e+06
gene_103228	Unknown	1.43164e+06	1.4158e+06	1.34011e+06	1.5032e+06	1.36367e+06	1407352	1.43129e+06	1.42461e+06	1.48385e+06
gene_103266	Unknown	217329	209515	195419	256594	229537	262329	279466	278621	258598
gene_103278;gene_94932	Unknown	303145	299638	301382	322114	336360	322278	324019	339448	330525
gene_103412	Unknown	32274.1	41897.4	35757	49353.8	8378.41	45433.1	55597.9	8910.87	10466.8
gene_103457	Unknown	1.45698e+06	1310892	1.60764e+06	1.32573e+06	1.24906e+06	1.18811e+06	928475	1.00089e+06	625428
gene_103465	Unknown	142413	148556	171331	153703	148099	145040	149297	147589	152711
gene_10348	Unknown	202728	212033	202466	205512	183413	206357	205386	171736	187011
gene_103495	Unknown	272515	265694	205813	276490	210921	249253	265069	201646	252075
gene_103503	Unknown	155399	118749	85968.2	93966	91080.4	85411	81068	96802.9	77691.9
gene_103518	Unknown	107206	104716	127450	88002.1	104982	85556.8	87417.6	73729.4	53074.2
gene_103519;gene_31559;gene_81545	Unknown	54229.2	31814.4	24322.1	14581.2	23953.6	5571.81	28864.8	3795.75	39027.4
gene_103564	Unknown	191381	211816	299459	281384	265835	266489	255022	232373	199398
gene_103611	Unknown	88178.7	122738	98463.3	119835	99285.3	110244	97711.1	87819.8	96071.5
gene_103612	Unknown	156240	133511	213478	134578	167764	143405	94905.2	134712	97950.9
gene_103615	Unknown		2055.91	4325.68	2651.83			2327.87	1467.77	3995.58
gene_103625	Unknown	215610	240752	225638	205845	206830	200659	249775	222890	201291
gene_103638	Unknown	279541	112218	228388	176511	98238.4	161230	185992	214540	60798.3
gene_103651	Unknown	143068	144918	146395	149042	132885	153170	162413	171791	165733
gene_10366	Unknown	33305.7	38807.1	42385.4	37791.8	29509.3	42692.2	40428.3	34306.5	37695.5
gene_10367	Unknown	65670.5	13328.4	102474	32141.5	23494.7	14195.8	93429.4	#NUM!	#NUM!
gene_103706	Unknown	128004	117014	77012.1	106032	94019.5	98500.3	115772	89546.8	103134
gene_103707	Unknown	5866599	5580021	5775938	5369928	5264246	5471105	5.53814e+06	5436973	5602251
gene_103708	Unknown	636548	606445	635485	661824	627739	658500	612326	635288	589968
gene_103709	Unknown	1.83963e+06	1.89137e+06	1.78936e+06	1.70768e+06	1.59097e+06	1.7808e+06	1.71351e+06	1.68038e+06	1.70039e+06
gene_103710	Unknown	732362	696705	628770	673261	685508	679558	674876	681084	624632
gene_103852	Unknown	83208.7	101903	79952.6	70171.1	92556.5	82864	81976.7		25923.6
gene_103861	Unknown	324343	328327	320084	328706	325424	310642	328646	326322	341706
gene_103863	Unknown	20611.8	21196.2	17577.6	16248.3	21799.4	17644.3	19979.7	21103	17451.1
gene_103864	Unknown	83554.7	72749.8	94829.6	78968.6	92079.5	127093	78249.8	73937.3	93192.4
gene_103881	Unknown	281784	218627	232678	53210.4	166350	129915	141941	153385	154378
gene_103885	Unknown	222815	243660	247443	186884	201507	180363	205584	195859	176507
gene_10390	Unknown	28252.3	21878.5	22229.3	32049.9	7721.52	12130	13804.3	34342.5	25213.5
gene_103909	Unknown	40954	32130.5	43477.7	24659.9	39774.5	12056.9	43717.1	75790.6	17301.7
gene_10391	Unknown	156795	138123	147898	148627	162088	157757	137892	131447	117523
gene_10392	Unknown	202018	210883	193952	210890	219183	215467	219298	220719	210485
gene_103922;gene_128617;gene_137175;gene_203172;gene_458012;gene_458089;gene_90483	Unknown	42258.4	43917.1	38147.2	41513.5	34895.2	42393.2	36581.3	68421	43667.6
gene_103926	Unknown	33612.9	75949	58831.9	71483.6	39289.2	41259.8	33378.2	32120.9	36560.9
gene_10393	Unknown	314325	273492	328827	283692	284022	259756	272710	267728	274238
gene_103939	Unknown	8982.47	11054.5	5829.26	12405.3	12773.2	13094.1	18800.9	3270.35	14939.6
gene_10394	Unknown	275435	298183	271348	281091	273920	294841	269001	271544	286744
gene_103940	Unknown	90710.2	74017.1	153973	135405	72471.4	76908.7	108914	160780	160346
gene_103941;gene_141509;gene_159723;gene_353526	Unknown	1.50837e+06	1.49246e+06	1.3401e+06	1.59796e+06	1.50367e+06	1.54577e+06	1.66216e+06	1.64109e+06	1.70311e+06
gene_103946	Unknown	57607.7	29532.2	63849.4	30435.3	54973.8	46332.2	55910.4	54923	43702.2
gene_10395	Unknown	283929	302649	299703	277761	300669	287431	284995	311821	291252
gene_103950;gene_20155;gene_34944	Unknown	115356	115626	119882	126649	111762	117452	132049	89025.1	110508
gene_103956;gene_107352;gene_304334;gene_385197	Unknown	6757.4	10374	15205.9	19737.4	22006.7	27263.4	16080.4	16945.2	22852.3
gene_103957	Unknown	55366.9	135735	138578	85713.7	114640	100124	100111	95902.9	98182.5
gene_103998;gene_424042	Unknown	383566	327227	380530	399784	392854	403680	361625	383769	357978
gene_104008;gene_402745;gene_443495	Unknown	1.26939e+06	1.12578e+06	1.3713e+06	992503	1.08677e+06	1.34661e+06	1.22588e+06	1.13495e+06	1.02103e+06
gene_104070	Unknown	74679.2	67088.8	40084.6	51338.5	53836.2	59258.7	39549.2	44190.5	41257.3
gene_104107;gene_62304	Unknown	53734.2	35455.1	41123.1	40376.4	40018.3	43278	29732.1	34040	30088.2
gene_104121;gene_93012	Unknown	141071	173745	166527	157783	172097	158643	173996	153635	185803
gene_104124;gene_127787;gene_150813;gene_201272;gene_405693	Unknown	43735	58164	75209.9	45788.1	76183	66365.3	65743.9	53003.7	75845.9
gene_104198;gene_292040;gene_454905	Unknown	132344	127245	148860	112244	135782	136450	126175	109219	140593
gene_104210;gene_406853;gene_426066	Unknown	386805	374351	396323	313874	390645	432292	227595	339608	209833
gene_104344	Unknown	82477.8	76882.1	82520.6	94670.2	71932.7	83965.4	97161.9	87038	91989.4
gene_104419	Unknown	1.95859e+06	2.00387e+06	1.90197e+06	1921799	2.0161e+06	1.93563e+06	2.02622e+06	2.08142e+06	2000523
gene_104441	Unknown	151238	149224	147305	166403	169072	171736	135600	157209	144672
gene_104446	Unknown	627304	547883	553853	561947	561608	561701	526098	537324	583567
gene_104450;gene_264771;gene_408974;gene_444039;gene_98312	Unknown	83650.5	70498.8	94999.8	101134	99270.6	102057	100122	89044.5	100368
gene_104452;gene_22300;gene_306036;gene_396042;gene_98314;gene_99789	Unknown	57895.8	63259.7	41539.4	54212.3	59018.9	60536.1	49386.2	52374.1	80135
gene_10457	Unknown	46333	56564.4	57461	60052.6	47480.1	38413.9	57660.5	64824.4	59512.6
gene_10463	Unknown	39019.3	40524.8	28136.2	42774.7	40328.1	42094.4	49667.7	32404.8	38197.1
gene_104671	Unknown	1611885	1.45314e+06	1373212	1.53411e+06	1.26573e+06	1.47778e+06	1.46043e+06	1.40971e+06	1.4741e+06
gene_104702;gene_366284	Unknown	132684	137148	117391	71106.9	45900.1	116733	68247.4	49214.7	106558
gene_104759	Unknown	12412.5	41379.2	23798.7	50794.4	54235.7	48114.6	86342.2	25441.6	12041.2
gene_104763;gene_116621;gene_158808;gene_214934;gene_224775;gene_238325;gene_242984;gene_301193;gene_380891;gene_417553;gene_4206;gene_86122	Unknown	42530.7	115213	57088.9	101773	119862	46893.1	97665.8	121777	60721.2
gene_104789	Unknown	6215.73	7520.23	4515.06	5572.77	4927.44	4997.1	5769.97	3186.45	5365.6
gene_104822;gene_135204;gene_206925;gene_332803;gene_335798	Unknown	47023	42371.1	44183.8	38075.4	45074.7	46357.1	50336.9	44626	39383.8
gene_104843	Unknown	49912.6	69559.1	55724.2	59660.9	60508.7	67531.2	87279.5	106187	62744.9
gene_104942	Unknown	567332	450836	502415	538198	535818	574649	439924	510220	476754
gene_104945	Unknown	7336.82	9474.44	6480.54	12724.8	10083.3	11737.1	13604.9	10896	14283.5
gene_105001	Unknown	147967	135206	154250	153273	157139	157357	173433	163310	172928
gene_105002;gene_258650	Unknown	105618	113039	92979.8	140415	74026.7	40619.2	86459.1	116920	144700
gene_105131	Unknown	141196	155519	145203	155217	157592	156753	196725	182101	129791
gene_105144;gene_149087	Unknown	52869.7	74089.2	71154	74648.9	78545.3	74993.5	63831	60229.8	45631.9
gene_105147	Unknown	92964.6	103534	112089	116265	115822	102629	126404	112502	106907
gene_105148	Unknown	150488	124649	147164	118179	145483	132236	133634	160130	134450
gene_105181	Unknown	513355	510310	564956	531368	576335	591547	565722	550328	480436
gene_105186	Unknown	49342.2	32917.9	12894.4	22855.4	38294.6	20271.5	13538.7	20976	17954.7
gene_105189;gene_33969	Unknown	206537	121672	263907	255094	235845	179413	216729	200597	238201
gene_105203	Unknown	25487.5	24291.9	20599	27912.9	24665.3	25826.1	26978.5	23912	20037
gene_105219	Unknown	173166	206064	211838	262455	250834	218852	221153	267017	275810
gene_105287;gene_237079	Unknown	54932.6	57921.5	32681.3	79144.6	92727.3	45150.7	60450.6	57684.1	4350.33
gene_105370	Unknown	608373	573595	557598	628545	633152	644806	581648	598157	587506
gene_10539	Unknown	508331	641896	737423	627695	699491	562561	626553	680599	607242
gene_105409	Unknown	221558	256011	256038	297934	234956	178277	259215	276524	155516
gene_105487;gene_107939;gene_115834;gene_134985;gene_242558;gene_267671;gene_402175;gene_412391;gene_51073;gene_67501	Unknown	305957	338152	344902	302397	325375	334031	312273	312606	315235
gene_105488;gene_11244;gene_242559;gene_267670;gene_412390;gene_420429;gene_425118;gene_432475;gene_51072;gene_54038	Unknown	94468.5	79160.6	91547	102175	107647	102450	81545.2	78565.8	108130
gene_105509;gene_251892;gene_258286;gene_84538	Unknown	#NUM!	11046.1	3755.81	3771.01	4688.7	4450.74	#NUM!	6224.73	4658.28
gene_105521	Unknown	63875.8	58138.3	74597.3	36460.1	57359.4	62263.3	60424.2	38010.7	24637.6
gene_105564;gene_236318;gene_403120	Unknown	100618	62801.5	110222	73448	66374.4	76024	78806.9	63502.4	86727.6
gene_105607	Unknown	142938	174970	141689	106534	200925	191369	115233	140362	109459
gene_105626	Unknown	71805.5	71725.8	67478.3	61906.1	69084.5	70367.2	69881.3	68787.7	59982.5
gene_105647	Unknown	1894209	1.88283e+06	1.89544e+06	1.9478e+06	2.05207e+06	1.9927e+06	2.03766e+06	2.00638e+06	1.95296e+06
gene_105651	Unknown	108923	107294	99834.7	119570	120258	119456	100147	114403	107646
gene_105678	Unknown	86817.5	80444	77224.3	80143.3	82288.8	81703.5	81759	84598.3	81876.7
gene_105685	Unknown	179441	189077	114430	140847	145237	124374	153393	129931	107682
gene_105692	Unknown	21591.8	30652.5	43625.2	37034.6	24541.6	41160.6	44161.4	16294.6	27948.2
gene_105701	Unknown	22952.8	31161.5	26017.9	25372.5	50985.9	19608.6	21723.1	40509.9	20816
gene_105717	Unknown	10007.2	13571.7	7567.55	3480.48	6908.56	8266.54	5676.51	7160.15	8089.1
gene_105724	Unknown		5073.07	5375.42	4038.86	2238.56	9170.31	11823.8	7728.15	7528.12
gene_105725;gene_174519;gene_188508;gene_235609;gene_252597;gene_25383;gene_275264;gene_275317;gene_29290;gene_386989;gene_388104;gene_92322	Unknown	93981.8	104413	119148	101542	113460	104167	74269.5	97678	103182
gene_105756	Unknown	3257.14	#NUM!	926.858	2222.21	#NUM!	#NUM!	610.492	3799.15	1453.96
gene_105767	Unknown	143745	159746	133165	126952	131003	134307	142025	141980	147188
gene_10579	Unknown	175013	144206	166786	140290	160323	154993	155289	169900	161177
gene_105793;gene_159073;gene_216917	Unknown	44944.6	47116.6	38547.4	41152.9	39237.9	44686.3	48023.7	57924.9	47169.4
gene_105794	Unknown	169268	178320	177374	171296	161165	183854	162487	164987	150836
gene_105835;gene_168820	Unknown	81751.4	61391	81750.1	95954.6	78545	93861.2	70411.6	63045.8	79008.1
gene_105847;gene_253924	Unknown	749656	691742	755539	734773	753133	794201	782876	777484	748178
gene_105852	Unknown	425923	422015	432302	474707	470942	421750	477488	423477	421409
gene_105861	Unknown	11404	7481.54	10720.4	11441.4	7110.03	12122.7	11317.1	8638.71	11232.1
gene_105865;gene_362077	Unknown	29114.6	1481.11	39690	16812	7380.72	5201.82	42291.8	22450.4	21354.4
gene_10596	Unknown	329668	328580	331857	355698	370882	365546	349396	365624	352222
gene_105960	Unknown	1.18152e+06	1264863	1.40102e+06	1281061	1.24379e+06	1.25137e+06	1136141	1319199	1.14546e+06
gene_105985	Unknown	155965	151126	126709	132145	140163	135976	127844	157792	132298
gene_10599;gene_25537;gene_450427	Unknown	98406.7	89789.6	108594	105443	95594.5	97654.2	67298.1	96799.9	106460
gene_105994;gene_61015	Unknown	213117	190649	130358	130085	145805	138007	170954	140507	65839.9
gene_105995;gene_146890;gene_61016	Unknown	364279	346908	348587	315392	343507	346140	258307	238513	305678
gene_106001	Unknown	16875.3	20327.9	22569.8	12540.9	13972	17424.8	19341.4	22775.5	12810.7
gene_10607	Unknown	25208.7	22901.7	25052.6	30203.1	28845.8	17898.4	18224.3	22977.5	23542.4
gene_106125;gene_137544;gene_1814;gene_211361;gene_310039;gene_311655;gene_319261;gene_321965;gene_382406;gene_418593;gene_447573;gene_8948	Unknown	17818.3	18326.8	15501.5	14737.5	21291.4	13989	15392.3	17051	22481.5
gene_106138	Unknown	90748.1	64419.2	33513.8	55057.2	57208.2	82795.6	50768.7	57319.1	48940.5
gene_106204;gene_260836	Unknown	3.10607e+06	2.96836e+06	2.55652e+06	2.565e+06	2474027	2.44892e+06	2.66571e+06	2.53244e+06	2.57739e+06
gene_106205	Unknown	174920	155923	169578	198716	194388	207161	222142	201252	163560
gene_106206	Unknown	865626	911296	800164	833509	841755	886868	839373	849990	819986
gene_106210	Unknown	28027.9	19227.1	29193.3	21609.6	20692.8	25117.1	29185.5	22029.8	23036.7
gene_106211	Unknown	243864	242862	278108	258097	250578	249554	273617	247131	255590
gene_10626;gene_9881	Unknown	104914	163675	199784	160212	213991	145353	62749.5	119273	171018
gene_106274;gene_286145	Unknown	126936	65120.2	61588.8	82617.2	67632.6	53753.5	49063.8	43110	33420.8
gene_106277;gene_271090;gene_95374	Unknown	29647.7	20902.6	21791.6	20209	23064	21872.5	20043.7	22834.6	20460.9
gene_10628	Unknown	448487	445907	454307	510803	450570	484348	445247	462085	466772
gene_106308	Unknown	164457	99787.5	102496	118691	73053.9	109880	101434	83875.8	57086.9
gene_106391	Unknown	141906	136339	174059	173539	155566	156156	137313	169935	158610
gene_106399	Unknown	282071	289074	308350	309252	318050	292943	277355	278733	279700
gene_106402;gene_384717	Unknown	936377	1.07038e+06	944909	867742	1.00255e+06	1.04132e+06	945957	952575	1.02801e+06
gene_106405	Unknown	107254	115010	84738.5	124380	99613.6	71920.9	84123.6	86137.7	89273.8
gene_106407	Unknown	20821.2	25112.4	22400.9	22835	19117.2	21245.2	17390.3	18354.9	18340.1
gene_106408;gene_3297	Unknown	54515.1	89617.9	44205.1	70211.4	73788.5	55520.9	62221.8	81282.5	52942.3
gene_106417	Unknown	2607226	2567943	2.64319e+06	2567418	2611538	2.5719e+06	2481334	2.60278e+06	2.62036e+06
gene_106442	Unknown	69058.1	79819.4	75455	55547.4	101372	89826	33324.3	37795.6	54350.6
gene_106456	Unknown	56330.1	67239.9	55389.5	57245.8	56280.1	54491.9	51471.3	56883.8	53441.8
gene_106462	Unknown	60656.3	84917.1	80353.8	62432.4	77047	64904.5	72716.5	54605.7	66335.4
gene_106478	Unknown	66729.8	70070.3	37307	93404.9	36037.6	57205.9	90575.6	86023.1	89795.5
gene_106484	Unknown	309735	281678	295822	314715	278704	292305	287191	299166	304433
gene_106518;gene_157985;gene_354372	Unknown	80950.2	69280.7	41825.3	63604.1	39632.6	20385.6	40737	19226.7	39310.1
gene_106528	Unknown	167871	172777	180501	175106	94757.4	82387.4	136956	161098	96260.6
gene_106560;gene_354276	Unknown	61363.7	67881.4	48842.3	62007.8	60549.7	59583.2	54989.5	67035.9	58922.4
gene_106579	Unknown	260822	272383	267569	297351	252063	141219	237352	122021	221208
gene_106596	Unknown	77514.4	71507.3	54701.1	57824.1	101739	64643.4	44229.5	45618.5	38961.1
gene_106602	Unknown	716742	608778	595110	607444	638700	598350	651322	541372	550016
gene_106621	Unknown	201238	184207	183462	183902	206625	156223	187203	174851	184485
gene_106664	Unknown	80854.8	84204.3	95918	96273	68336.6	84859.7	83455.7	30211.7	29833.9
gene_106689	Unknown	52448.4	42608.4	57878.4	73241.6	59001.1	63577.9	62817.9	64640.1	64829.4
gene_106772	Unknown	563205	550924	518387	562075	576118	584603	531538	529637	503015
gene_106775	Unknown	749809	723096	743999	753158	746526	769398	771508	776901	760102
gene_106849	Unknown	142489	130969	167989	146464	128127	143881	136083	155035	144076
gene_106850	Unknown	312585	340709	388810	359190	341645	308246	295152	328281	326658
gene_106869	Unknown	228993	244952	238752	246553	225068	248418	237150	228908	231772
gene_106870	Unknown	1.93764e+06	1.92295e+06	1.93151e+06	1.97578e+06	1.95101e+06	1.92588e+06	1.96184e+06	1.97775e+06	1.97102e+06
gene_106898	Unknown	227957	215620	221753	242278	182076	200473	169489	178793	168978
gene_106953	Unknown	7518.63	40730.3	48972.3	2422.94	17093.6	23107.4	4109.07	48118.1	4615.78
gene_107032	Unknown	38266.2	33980.2	53596.1	55909.2	27010.9	24287.8	22696.3	43586.9	35308.9
gene_107045	Unknown	16825.7	9960.5	10849.6	14222.9	11486.8	6851.77	2956.2	13216.5	23291
gene_107052	Unknown	27378.4	24508.8	27464.3	26663.7	30611.4	21222	17351.2	13904.8	15438.3
gene_107057	Unknown	108998	115466	124169	107488	111703	116959	107117	110520	117094
gene_107058	Unknown	100830	94563.8	94651	92311.6	102584	92269.9	83723.9	88278.3	90039.7
gene_107060	Unknown	94334.2	125474	125428	117173	117049	128619	110932	129361	138033
gene_107067	Unknown	135859	94601.6	161788	171193	94443.8	206840	101840	68363.7	47769.2
gene_107068	Unknown	65019.1	70392.4	21925.5	62568.9	66392.9	29466	56385.1	42958.6	15120.1
gene_107070	Unknown	179562	188314	162671	147348	161726	147851	117978	163897	176450
gene_107072;gene_249980	Unknown	343933	331997	366024	300557	328115	332259	341693	339027	357097
gene_107077;gene_166569	Unknown	191294	183825	199632	179374	191714	167682	180535	191796	198025
gene_107078;gene_166570	Unknown	135544	119109	141954	142774	148956	128514	148131	148679	153538
gene_107080;gene_157163;gene_17536;gene_232024;gene_326801;gene_392325;gene_401304;gene_44087;gene_80893	Unknown	453203	437063	454783	451364	455838	469217	478386	469019	420987
gene_107081	Unknown	129663	106884	121077	157658	145716	114099	72779.5	104622	162745
gene_107082	Unknown	24432	25707.5	17444	26445.3	28433.1	22771.8	26303.1	23830.9	23538.8
gene_107084;gene_311538;gene_401300;gene_88061	Unknown	12841.3	12481.9	23098.3	7897.04	5148.04	1511.9	58798.2	9872	15406
gene_107123	Unknown	25649.2	34369.4	41345.4	44103.1	38227.6	38624.9	33596.6	35894.9	44067.8
gene_107183	Unknown	77277.2	77157.2	81081.1	106811	85338.7	88738.8	88990.1	75418.6	97245.2
gene_107184	Unknown	129105	155796	140229	129446	130353	120292	132951	147618	140354
gene_107188	Unknown	89989	97144.4	60570.2	78433.4	97166.6	68959.7	64082.8	66199.7	18308.4
gene_107192	Unknown	2.00845	#NUM!	#NUM!	#NUM!	#NUM!	#NUM!	0.935944	1	#NUM!
gene_107211	Unknown	41584.9	58231.9	45453	44078.6	63601.2	55219.2	54654.6	69503.4	41988.9
gene_107212	Unknown	#NUM!	7025.22	#NUM!		6106.72	22438.2	40265	43884	12073.8
gene_107214	Unknown	887171	814642	659611	810573	861301	825625	777728	802363	789228
gene_107216	Unknown	346465	251484	237661	251557	288398	246415	303206	264544	267544
gene_107217	Unknown	490704	476007	464236	495635	551574	539305	542935	502770	509130
gene_107218	Unknown	22998.7	19237.1	23697.9	27277.6	31138.4	36871.4	32195.9	35639.4	26426.5
gene_107220	Unknown	267748	277268	285473	239421	260511	242056	253356	253877	242601
gene_107221	Unknown	151597	199066	195612	173982	201255	220373	177351	194579	172001
gene_107226	Unknown	45574.4	41968.3	61561.5	34609	35575.3	36330.1	39045.9	53201.4	42405.8
gene_107229	Unknown	136187	66691	82216.7	32668.4	73093.8	23023.7	20275.2	48669.2	17591.3
gene_107230	Unknown	7.79938e+06	29167.2	19847	19260.4	223815	33443.4	450754	1708.72	2013.06
gene_107231	Unknown	50564.4	56663.9	41969.2	31345.1	56803.8	38943	45337.7	30433.1	45289.8
gene_107233	Unknown	78123	117945	67892.1	94183.5	90186.4	114556	113406	110048	96047.6
gene_107235;gene_296128	Unknown		#NUM!	#NUM!	0.892797	1			#NUM!	1.53821
gene_107244	Unknown	195679	189515	178686	207186	185891	193849	174164	184667	187252
gene_107283	Unknown	5623.87	10269.8	11477.7	7397.55	6964.47	17302	4962.35	9696.2	7748.52
gene_10735	Unknown	64269.4	58783.3	69790.2	79596.4	62430.8	60720.8	64162	78196.2	67623.5
gene_107400	Unknown	143430	115655	133617	140780	149884	143665	120043	126244	113523
gene_107424	Unknown	54667.3	48810.7	46907.7	42935.7	47621.9	42970	39562	47478.9	44749
gene_107427	Unknown	127945	101568	102707	99830.7	102040	97165.3	90509.1	109987	106554
gene_10743	Unknown	52999.6	69434.2	60417.3	69809.7	48936.5	56428	43313.7	39769.8	15158.3
gene_107430	Unknown	41145.3	33829.1	20150.3	10425.8	32372	#NUM!	40702.9	10942.8	26302.9
gene_107433	Unknown	54854.6	38307.5	43676.4	39092.7	30349.4	49537.8	53044.7	53225.8	50931.2
gene_107451	Unknown	163517	143279	204050	209182	172861	203464	128723	162346	161623
gene_107454	Unknown	267451	264830	278051	263176	253379	269046	268510	274057	260967
gene_107516;gene_47931	Unknown	80590.4	101160	44709.2	70139	41570.7	49638.8	31454.9	57768.1	59712.3
gene_107623	Unknown	229424	258628	249658	276725	296134	300447	263656	282158	284053
gene_107751	Unknown	126904	106273	96267.3	105986	122297	125313	114508	133350	124098
gene_107754	Unknown	1.1823e+06	1.19322e+06	1.20882e+06	1.17197e+06	1.13176e+06	1.18478e+06	1234989	1.20406e+06	1.19246e+06
gene_107755	Unknown	719252	789516	742955	741654	804646	755830	804861	786718	795844
gene_107757	Unknown	329147	312796	296474	327160	303342	264331	284784	324877	309402
gene_107801;gene_114986;gene_53298;gene_84479	Unknown	8519.81		31690.4	30662.6	45487.4		44249.8	18383.6	33397.6
gene_107947	Unknown	2.49052e+06	2.38182e+06	2.48236e+06	2.4757e+06	2.39833e+06	2.41247e+06	2.32205e+06	2.35054e+06	2.40094e+06
gene_107949	Unknown	287505	293597	301660	325614	272417	297966	293107	294996	278762
gene_107994	Unknown	151050	145571	133278	151444	98224	144229	132766	112200	94668.7
gene_107995	Unknown	79604.7	67877.6	57759.8	69201	84453.4	107430	97905.7	104294	80882.1
gene_108020	Unknown	324408	319353	282714	329341	294619	316622	258461	281412	286656
gene_108021	Unknown	173696	142495	161098	151435	138207	148371	141326	156937	119148
gene_108022	Unknown	76752.2	64673.3	74156.9	70673.5	60080.7	60763.7	65273.9	53859.5	55486.3
gene_108023	Unknown	217933	190980	205663	212968	189898	225194	174399	255475	237231
gene_108024	Unknown	57444.3	96508.7	92692.9	65485.4	70841.7	107631	84513.5	91011.4	93311.4
gene_108025	Unknown	178811	164254	171604	129414	98408.5	145967	161858	163315	152553
gene_108026	Unknown	482173	450961	406007	421000	394178	341377	462709	440465	356175
gene_108027	Unknown	98370.7	113941	118064	107757	133172	127109	105027	114970	107118
gene_108034	Unknown	154086	171284	155623	164452	151894	167369	160011	169039	150560
gene_108040	Unknown	64701.6	67289	62769.9	63665.9	48420.6	57470.2	67675.8	73960.3	65284.4
gene_108059;gene_17179;gene_207855	Unknown			10101.7	7598.92	4347.32	10819.2	8077.32	8254.61	7954.62
gene_108083	Unknown	2.28833e+06	2.20705e+06	2299593	2413577	2174246	2.47739e+06	2.26518e+06	1955373	1.99299e+06
gene_108084	Unknown	23435.5	21262.8	23105.9	25833.9	27503.8	26176.1	26583.7	16656.8	26032.8
gene_108085;gene_20646	Unknown	24187.2	27272.8	27664.6	36763.8	28128	39909	23007.5	29901.9	16773.1
gene_108086	Unknown	97951.6	100738	100980	89505.3	91510.1	93658.9	116805	125000	111657
gene_108088	Unknown	54061.3	56948	53418.2	46823.1	50393.4	46108.2	48911.3	63188	41957.4
gene_10809	Unknown	32095.1	31505.5	14546	31539.8	17879.9	29039.5	23723.4	26016.8	24367.6
gene_108090	Unknown	18475.2	16030.9	16643.6	17240	19397.3	19894.6	14680.6	9712.88	7852.42
gene_108098	Unknown	9190.54	7651.3	7650.38	8138.21	7210.53	8309.91	6680.88	7447.54	10072.8
gene_108114	Unknown	57519.8	59523.7	38876.7	37513.2	47410.8	54617.5	44478.7	71087	46131.1
gene_10813	Unknown	6213.81	3449.94	10746.9		6361.52		14700		12667.5
gene_108131	Unknown	345181	360660	401997	369541	386131	362482	364081	354382	345920
gene_108145	Unknown	78678.4	74365.9	109654	95219.1	49225	108141	68020.8	60448.6	50931.2
gene_108169;gene_387487	Unknown	26172.2	31186.6	35582.9	29893.7		26781.1	31394.5	34539.5	27933.4
gene_108175;gene_252362	Unknown	39554.5	40457.3	47323.9	40510.2	50321.8	47275.7	42575.2	48960.6	43720.6
gene_108179;gene_160670;gene_387498	Unknown	331343	330850	332093	315465	327554	339022	310865	323024	336930
gene_108208	Unknown	3253040	3.1441e+06	3.20897e+06	3.05763e+06	3.02943e+06	3.09218e+06	3.11507e+06	2.90337e+06	3.10787e+06
gene_108220	Unknown	12744.7		5863.02	8769.08	13418.2	5944.98	10070.5	7790.59	8400.12
gene_108224	Unknown	11438.1		15781.4	8102.72	15684.8	2.01109	35263.2	13427.6	1060.02
gene_108227	Unknown	84892.7	81434.8	83239.3	87138.5	94411.6	98397.1	73741	85122.4	96427.5
gene_108229	Unknown	47701.7	74077.1	55695.9	69944.3	47118.1	63153.4	41823.6	85200.3	71268.3
gene_108232	Unknown	376518	394773	392119	548310	348169	265847	283193	341167	326510
gene_10824	Unknown	47836.6	60953.3	70260.2	65817.6	54731.2	54138.7	61080.1	55305.4	46927.7
gene_108244;gene_129279	Unknown	163520	202011	180104	217956	190693	213246	195177	185628	206546
gene_108292	Unknown	148538	198439	145593	149590	174887	152260	164101	146729	173687
gene_108349	Unknown	125603	127085	118484	131523	126210	115179	133916	143880	144181
gene_10837;gene_118920	Unknown	8131.91	8285.87	14149.4	6575.65	14501.9	5922.61	22008.4	5041.21	#NUM!
gene_108433	Unknown	134361	191479	194549	99999.4	174110	143632	221903	188080	137073
gene_108436	Unknown	232772	240401	252414	246834	257022	226851	230003	189857	216426
gene_108440	Unknown	283261	293284	240856	243737	221284	249930	220098	231639	278094
gene_108462	Unknown	451365	374404	576952	359531	573893	372575	407969	339539	416785
gene_108465	Unknown	142918	85588.6	130046	103821	78026.4	137142	109672	104730	97210
gene_108479;gene_191579	Unknown	80849.3	44938.6	26576.2	443857	26337.4	9139.7	112937	3978.89	35643.8
gene_108482	Unknown	95125.4	91019	95963.4	1675.48	42295.1	43972.7	27525.3	26070.7	31915.6
gene_108487	Unknown	14297528	14499995	14511672	15069933	14907837	14534760	15206895	14805471	14741464
gene_108489	Unknown	903223	851843	919811	834281	840148	885235	843535	795420	844387
gene_108496	Unknown	84395.2	49763.8	91125.6	48828.2	96315.4	91095.6	96004.6	59398.2	94171.1
gene_108497	Unknown	129123	123873	129742	124888	123448	119739	107609	109143	125703
gene_108507	Unknown	47796	58019.5	62127.3	53211.6	63548.2	54525.7	57930.4	51472.5	41889.8
gene_108508	Unknown	88462.6	105255	124086	89453.6	102733	83968.8	83778.3	91783.4	92484.7
gene_108541	Unknown	57627.9	43428.2	54471.7	43394.4	69577.8	46284.1	73746.1	56774	15545.6
gene_108571	Unknown	59543.6	60240.4	68833.8	61532.8	55764.7	69527.4	67205.7	61615.9	67466.3
gene_108620	Unknown	28833.4	50867	54652.4	57862.6	63516.8	54277.8	65369	54042.3	66770.7
gene_108623	Unknown	2.21153e+06	2.32816e+06	2.30741e+06	2377394	2.27872e+06	2.4215e+06	2.303e+06	2371794	2.22955e+06
gene_108626	Unknown	474444	488515	423628	401486	432680	433999	408515	418901	401941
gene_108627	Unknown	376591	358729	354215	343890	376590	377156	339741	345568	359465
gene_108628	Unknown	55686.3	49230.6	49408.2	53691.5	50747.6	53704	63704.3	61834.3	50019.4
gene_108630	Unknown	47434.9	41239	58577.8	38595.4	32330.4	64325.9	28091.2	54081.8	15002.7
gene_108631	Unknown	2.47994e+06	2.4246e+06	2.68495e+06	2.74861e+06	2.79677e+06	2.75618e+06	2.75961e+06	2.86089e+06	2711963
gene_108635	Unknown	85211.4	84121.9	74179.4	64766.8	81792.6	96691.6	77300.2	80329	59624.5
gene_108641	Unknown	400028	26405.2	99960.2	53835.5	73526.2	80284.9	74385.7	66608.2	59706.1
gene_108651	Unknown	81185.5	89331.7	85986.5	54668.5	58718.2	65115.1	97809.4	82005.4	36481.6
gene_108659	Unknown	76137.5	76061.3	68298.2	81896.1	76921	73868.9	83198	77105.1	77193.7
gene_108660;gene_149707	Unknown	66988.2	80969.3	101422	73456.4	64338.5	101742	73670.4	67961.8	79997
gene_108661	Unknown	59558.8	99184.3	89690.7	101760	37433.8	77606.5	58397	76064.9	93268.2
gene_108667	Unknown	74262.9	116431	154677	72213.9	88410.6	70401.6	56614.4	62081.3	61880.6
gene_108676	Unknown	233935	202085	169957	206128	212757	199332	202518	188837	186430
gene_108679	Unknown	440465	465223	432469	435946	439750	442445	493803	500100	434714
gene_108688	Unknown	25925.8	24780.2	22271.3	31768.9	23171.1	22003.5	20452.5	23747.4	7925.57
gene_108690	Unknown	33065.7	35239.3	23562.6	33351.6	30026.6	35410.6	38496	14387.5	29980.6
gene_108714	Unknown	13084.5	11848.4	5861.75	9093.6	9211.21			5557.96	11683.2
gene_108720	Unknown	219786	238908	236221	243361	256939	253077	231712	252232	227368
gene_108721	Unknown	1.71908e+06	1.7809e+06	1.74247e+06	1.71682e+06	1.70495e+06	1.67462e+06	1.69922e+06	1.67876e+06	1.59223e+06
gene_10873	Unknown	#NUM!	0.546684		#NUM!	1	1.10027		#NUM!	#NUM!
gene_108744;gene_43822;gene_450638	Unknown	197200	181862	253258	256571	203624	228469	206273	219192	219562
gene_10879;gene_134864;gene_150723;gene_159261;gene_185909;gene_191524;gene_271157;gene_278440;gene_334733;gene_402801;gene_437591;gene_443710;gene_54462;gene_66085	Unknown	125481	92413.5	178080	139654	114356	134580	161464	133459	130675
gene_10881	Unknown	705644	688348	699175	725796	748421	708417	736817	683772	654718
gene_108885	Unknown	14476.3	8956.54	12409.8	8003.54	13027.4	11049.3	12487.9	12561.8	12964.6
gene_108896;gene_325565;gene_89470	Unknown	917932	951412	1.1819e+06	910677	878383	725148	737638	934493	776551
gene_108897	Unknown	450185	570841	485996	487803	489977	581777	488709	481772	499832
gene_108899	Unknown	286554	283712	261040	253508	280290	264506	296553	296588	265011
gene_108927	Unknown	39104.6	45017.1	33144.4	33043.9	23954.3	21478.8	34991.1	28366.7	34419.4
gene_108929	Unknown	102416	92616.6	88810.1	94887.9	106395	100629	79420.8	91807.3	88555.5
gene_108930;gene_170664	Unknown	79558	77128.9	74571.3	67701.2	60346.6	50587.8	67597.3	60557.4	72916
gene_108934	Unknown	#NUM!	726.557	728.818	1066.37	242.722	405.754	#NUM!	93.2601	915.279
gene_108946	Unknown	125005	88046.5	101815	113303	147001	112525	92156.4	145531	110163
gene_108957;gene_66441	Unknown	317151	314182	310482	321376	312575	305285	289618	263952	250438
gene_109011	Unknown	372578	322653	380306	357260	345876	360558	346296	314251	283586
gene_109014;gene_147369;gene_59007	Unknown	18466.4	25039.2	32717.7	25705.4	26952.7	29570.7	27579.5	21495.4	6904.78
gene_109026	Unknown	2.3272e+06	2.269e+06	2356215	2.20299e+06	2260580	2.31151e+06	2.34364e+06	2.28253e+06	2.20213e+06
gene_109108	Unknown	175436	231929	191372	196186	216206	194545	172288	190482	170989
gene_109118	Unknown	138640	154602	150497	150408	160225	153947	125921	149202	126245
gene_109124	Unknown	1.31438e+06	1.29484e+06	1.38911e+06	1.34427e+06	1.31494e+06	1338402	1.38304e+06	1.35749e+06	1.31321e+06
gene_109128	Unknown	235352	237038	239115	268491	253457	251384	269895	251779	271966
gene_109129	Unknown	238264	245691	218986	250489	233416	238672	231987	198986	219858
gene_109133;gene_277296	Unknown	123283	127916	135436	128338	141012	133269	134936	129230	108646
gene_109134	Unknown	519370	513156	504915	517733	534608	545031	520016	510459	520534
gene_109137	Unknown	1.55e+06	1566682	1.54704e+06	1537657	1.62606e+06	1.62374e+06	1.62965e+06	1.5962e+06	1.52459e+06
gene_109140	Unknown		2462.66	9186.53	4636.92	10957	4727.01	8454.32	12776.6	14894.8
gene_109172	Unknown	458836	419494	454680	468769	438423	439549	453748	415904	397314
gene_109206;gene_213016;gene_304392	Unknown	352767	374331	429623	371890	397678	472674	465371	362414	500723
gene_109215;gene_117459;gene_241877;gene_286938;gene_425414;gene_44958;gene_453164;gene_69182	Unknown	27385.5	31891.1	19205.6	19868.6	16319.2	17138.6	40103.2	16254.1	14499.9
gene_109254	Unknown	130505	102834	120084	112804	114201	93261.4	97654.2	90722.1	95997.6
gene_109295	Unknown	400480	336588	388458	436233	366947	387289	424740	329748	451637
gene_109326	Unknown	#NUM!			10395	9730.22	12318.9			24534.6
gene_109331	Unknown	93659.8	30072.1	36532.8	31097.8	41206.2	34869.8	33697.1	29841.9	26350.3
gene_109377	Unknown	147057	157765	146714	146672	133887	150613	117213	116902	120266
gene_109381	Unknown	718851	696811	719067	685975	735875	678591	710906	704316	696759
gene_109383	Unknown	231579	101020	142076	167038	63259.4	96907.3	53609.2	99087.5	95572.7
gene_109386	Unknown	59026.7	47649.3	47073.3	48210.6	39168	70013.7	36140	31369.3	43239.8
gene_109392;gene_286812;gene_367632	Unknown	88116.1	75522.5	67600.2	106269	70786.4	73854.9	73008.2	98474.9	104391
gene_10940	Unknown	61235.4	64581.5	60236.5	8113.74	55243	51871.6	66738.3	73525	20459.8
gene_109400	Unknown	466508	444200	419413	445247	485602	438261	406494	456990	475219
gene_109405	Unknown	12653.7	13183	17611.3	11183.3	14454.2	16582.1	15107	15587	17870.9
gene_109419	Unknown	459758	425078	496030	457812	489027	507122	464618	479456	376638
gene_109427;gene_20768;gene_306211	Unknown	32483.4	27481.3	24503.5	40668.5	21471.9	28051.8	25814.1	38987.1	26615.5
gene_109440	Unknown	39768.4	40632.4	33720.7	45583.8	40474.5	26701.9	38068.2	35465.7	35715.6
gene_109473;gene_165927;gene_88139	Unknown	618433	604468	570157	600367	706787	681003	620943	662801	596618
gene_10950	Unknown	43244.9	40036.5	43756.8	56259.3	38763.1	35066	47987.5	18739	36476.1
gene_109530	Unknown	268381	300603	368870	269247	285985	350245	257292	298129	373647
gene_109531	Unknown	1.96236e+06	1.98815e+06	2.0358e+06	1933875	1.95008e+06	2.01305e+06	1.97624e+06	2.04383e+06	2.04105e+06
gene_109533	Unknown	327074	318250	324331	356699	361241	365248	389048	371631	374485
gene_109535	Unknown	132303	138223	139045	152135	151799	157008	154087	155511	151503
gene_109539;gene_31109;gene_397042	Unknown	40008.5	42149.4	39201.6	36183.9	36164.8	41123.9	38751.8	25165.9	29761.1
gene_109540;gene_263447;gene_31110;gene_403194;gene_416879	Unknown	67308	48628.2	64919.4	31303.5	53144.2	7564.65	36347.1	30542.7	14361
gene_109548	Unknown	2.29276e+06	2302348	2.35349e+06	2.38907e+06	2.38043e+06	2.42279e+06	2.47038e+06	2.45044e+06	2.31301e+06
gene_109550	Unknown	143407	128710	110902	116672	125485	133481	129906	106880	134541
gene_109552	Unknown	180650	166587	176605	118745	155545	106346	148232	110791	110979
gene_109556	Unknown	91936	100607	90744.8	106068	104065	128830	96367.9	109988	107645
gene_109558	Unknown	364195	284479	221492	278372	235552	202429	263576	231312	195677
gene_109559	Unknown	141747	136613	125643	136353	131679	137137	149952	114396	112015
gene_109562	Unknown	56807.2	41887.7	56512.4	44631.3	55994.4	45001.1	60737.6	56676.6	44116
gene_109568	Unknown	638037	538934	42956.1	345186	447416	394787	359185	160600	385760
gene_109580;gene_65413	Unknown	83408.1	89551.7	80414.6	82703.5	76119.6	97011.3	83737.4	70566.4	91388.9
gene_109609	Unknown	14092.7	15444.4	13569.8	15916.3	13680	16109.7	13865.1	12886.2	14592.7
gene_109612	Unknown	135452	140788	134451	121354	141957	127299	141228	138262	118974
gene_109669	Unknown	109896	104683	104077	98485.5	103407	96450.9	99652	95025.1	88038
gene_109681	Unknown	7642.57	9209.41	5673.73	8510.89	7061.05	3744.85	5286.76	10807.7	8752.24
gene_109691;gene_216590;gene_376133;gene_48324	Unknown		27655.9	11655.1	24740.9	10739.2	8742.71	20038.1	7760.45	4238.52
gene_109765	Unknown	41642.2	37334	38281.3	35844.7	40677.9	38864	36765.8	30672.6	30583
gene_109766	Unknown	1.48387e+06	1.46264e+06	1.57294e+06	1.58618e+06	1.58803e+06	1.5637e+06	1.55939e+06	1.52223e+06	1563136
gene_109817	Unknown	25919	26229.8	31207.9	29546.3	28277.2	24549.2	25076.7	39406.9	39648.4
gene_109822	Unknown	48278.5	67609.1	60928.7	66420.7	92780.2	44870.5	50536.7	65366.9	52107.5
gene_109837	Unknown	153697	125293	129261	136914	146309	136357	154727	142444	131202
gene_109840	Unknown	10497.9	23253.5	36430.8	13419.7	10018	46852.5	378.674	13077.1	3538.93
gene_109850;gene_331285	Unknown	68873	38687.7	34543.8	89803.6	75724.4	87965.2	79659.2	64811.8	65554.2
gene_109867;gene_123167;gene_370102;gene_391331;gene_413992	Unknown	43781.4	10438.4	14852	15956.2	#NUM!	31898.3	12984.8	20091.3	30816.1
gene_109882	Unknown	481932	471499	465211	484423	485574	463237	445689	421307	435596
gene_109883	Unknown	232353	312032	199207	279315	236724	287033	207292	243705	239267
gene_109884	Unknown	2.39734e+06	2.45877e+06	2.26565e+06	2.45791e+06	2.32258e+06	2.41911e+06	2.49661e+06	2488674	2.34434e+06
gene_109885	Unknown	1.09208e+06	1.11632e+06	1.13917e+06	1.04299e+06	1.0281e+06	1.06577e+06	1.058e+06	1.05584e+06	1.01039e+06
gene_109886	Unknown	146236	139950	112450	133590	125510	136348	141245	139912	133576
gene_109887	Unknown	747828	721894	775399	743953	771218	749354	762978	732859	708154
gene_109888	Unknown	98190.9	135709	142553	100456	108457	123418	140816	122478	118120
gene_109889	Unknown	572929	519099	544884	567879	553186	587420	631880	520193	623945
gene_109890	Unknown	114755	99839.3	104553	90973.8	76574.2	91817.8	86889.5	100489	75054
gene_109891	Unknown	595671	632212	672786	676116	544068	624609	533255	539599	578223
gene_109892	Unknown	65629.6	57877.3	100349	91861.1	69047.5	106368	84911.6	80325.7	79133.3
gene_109895	Unknown	126425	134085	111137	151280	156454	125985	148097	152306	148511
gene_109935;gene_139033;gene_74664	Unknown	70103.3	64547.1	72837	67790	42795.9	51102.9	55091.6	72433.7	54320.1
gene_109941	Unknown	84042.4	97230.3	64410.5	66615.9	70473.9	64510.9	78439.9	85021.1	83327.4
gene_109947	Unknown	329266	294056	299684	332530	302852	272515	314675	315224	263161
gene_109948	Unknown	122441	107158	107600	99453.5	145724	127084	147085	138329	102039
gene_109949	Unknown	85098.7	81075.1	79863.4	59297.4	64713.7	70525.5	67369.5	74328	59075.7
gene_110014;gene_259327	Unknown	1.9141e+06	1.36482e+06	1.37971e+06	1.38103e+06	1.54315e+06	1.58682e+06	1.38603e+06	1.28893e+06	1.0442e+06
gene_110037	Unknown	70171.7	135373	50472.5	66612.6	72781.3	82889.3	75607.1	78607.5	64245.4
gene_110268	Unknown	1.1325e+06	1.12829e+06	1.26725e+06	1.13949e+06	1.28021e+06	1.20834e+06	1.01196e+06	1.08195e+06	1.23766e+06
gene_110276	Unknown	54080.7	59237.7	29392.2	54839.9	20640	54731.9	63296.6	65070.4	47804.2
gene_110350	Unknown	3003.3		54625.4	32127.6	31609	6337.29	23620.6	32546.2	32709.2
gene_110351	Unknown	110652	100281	97444.3	103405	102631	102993	68737.2	90424.8	93180.4
gene_110464;gene_164466;gene_17098;gene_381268;gene_460433	Unknown	474870	386215	226238	250245	226015	160089	295811	288479	264841
gene_110472;gene_114355;gene_125083;gene_146874;gene_146900;gene_20571;gene_209553;gene_246114;gene_246126;gene_261599;gene_262486;gene_287201;gene_330911;gene_63627	Unknown	466918	401063	287459	413197	467399	545680	398816	370430	377974
gene_110491	Unknown		30193.1	22454.7	24665	27707	19671.7	19039.5	25857	47641.4
gene_110494	Unknown	129159	105707	125002	128726	139151	124795	163820	150522	130379
gene_110535;gene_321386	Unknown	43449.8	36557.7	29496.7	40659.7	21454.9	39184.4	44228.7	36478.4	24110.6
gene_110547	Unknown	229990	204230	220081	201054	201195	179639	183949	187449	195360
gene_110566	Unknown	22200.8	129359	11881.8	11276.2	16667.4	11431.1	7664.88	16046.3	12872.9
gene_110569	Unknown	500215	496033	478064	472648	501285	498768	529709	461751	494688
gene_110571	Unknown	73445.6	88491.1	62218.4	67177.5	86398.2	89048.4	78775.7	63825.3	63241.7
gene_110572	Unknown	1249230	1.21277e+06	1.20671e+06	1.16595e+06	1128828	1.14676e+06	1.18661e+06	1.15573e+06	1.16052e+06
gene_110573	Unknown	188893	103274	95260.7	124516	66442.7	120049	98321.4	81094	95590.9
gene_110574	Unknown	277396	288883	255107	297164	299407	255653	287320	277185	273497
gene_110582	Unknown	157632	157887	160400	170712	169890	157362	167372	171472	165178
gene_110689	Unknown	936680	892196	933459	887955	947690	880864	969035	927266	929972
gene_110691;gene_339279;gene_74927	Unknown	196770	198204	165965	201834	212275	172407	194841	172169	206782
gene_110694	Unknown		19835	36113.9	20356.5	26725.7	2540.51	20251.1	46256.2	44462.5
gene_110696	Unknown	22018.4	17595	17348.7	18041.9	24487	28165.5	24470	20577.1	26332.2
gene_110697	Unknown	309471	358803	341171	327457	316654	346594	304225	277360	335450
gene_110756	Unknown	26989.1	29407.3	25552.7	30428.4	30020.4	26950.2	29569.1	33524.1	30930.8
gene_110765	Unknown	29404.7	45171.5	36663.9	32564.9	26096.4	28491.2	20027.8	37593.1	23388.9
gene_110802;gene_139502;gene_144979;gene_178832;gene_245318;gene_263656;gene_273283;gene_278403;gene_297821;gene_30663;gene_356844;gene_38816;gene_39745;gene_421359;gene_442322;gene_465686;gene_50722	Unknown	111193	87726.7	72471.4	88273.1	91759.9	75359.8	110941	98665	128565
gene_110805;gene_127889;gene_19978;gene_263654;gene_273285;gene_278406;gene_38817;gene_421358;gene_465684;gene_66854;gene_81179;P0DH75	Unknown;Unknown;Unknown;Unknown;Unknown;Unknown;Unknown;Unknown;Unknown;Unknown;Unknown;E. faecalis	127209	114929	109699	123824	126070	122728	115577	100195	113464
gene_110852;gene_352722	Unknown	30284.3	20323.6	52193.6	34334.2	34667.5	31449.5	24293		10924.1
gene_110863	Unknown	591743	598194	608445	576039	597081	579275	634270	641915	570724
gene_110887	Unknown	288219	286180	316899	286188	292944	274225	293814	287413	298216
gene_110893	Unknown	43494.5	55755.5	35318.6	47020.2	47296.6	45653.8	39690.4	40081.1	38237.6
gene_110898	Unknown	274104	273118	231588	240205	223691	225010	222398	188256	242747
gene_110900	Unknown	405063	379289	344795	356351	348533	388302	335716	298785	336824
gene_110903	Unknown	3245.74	9075.72	11357.9	14247	10560.6	9267.18	9418.26	13318.7	11381.9
gene_110904	Unknown	776366	990837	1.02676e+06	1.01595e+06	1.07585e+06	895702	863336	884876	737507
gene_11092	Unknown	6805.26	10355.9	16879.9	16979	12632.6	14779.2		19040.4	6121.8
gene_111004;gene_133274;gene_419875	Unknown	152160	158189	101591	176317	150286	165047	153572	169461	154952
gene_111010	Unknown	195211	208933	103965	171802	748.695	49124.1	40920.6	61966	49696
gene_111031	Unknown	5724526	5.61856e+06	5808934	6.00082e+06	5872512	5.89313e+06	5734008	5839843	5.97608e+06
gene_111098	Unknown	266572	278158	259611	281445	267133	249501	267780	246745	255343
gene_111102	Unknown	61358.9	39633.8	48809.8	44791.8	53200.6	51450.5	43740.1	48906.4	41001
gene_111150	Unknown	111898	123254	155523	100408	95848.3	106972	98565.7	138210	34040.3
gene_111207	Unknown	32792.8	29181.8	39201	31867.8	36838.3	35266.5	47981.1	44091.7	47397.9
gene_111216	Unknown	60912.8	46280.6		76859.5	55847.5	51529.7	59911.8	58901.1	65223.4
gene_111243	Unknown	134787	125002	129499	143113	129085	136481	127852	122758	132717
gene_111249;gene_25683	Unknown	502589	227100	230266	255271	229287	211093	182109	336782	163681
gene_111300	Unknown	202140	227646	230369	240791	254469	247288	272924	238241	264096
gene_1114;gene_315096;gene_46730;gene_58528	Unknown	149222	126086	132116	127102	120058	100159	119192	126568	127748
gene_111408	Unknown	31903.6	17346.9	28177.7	22067.1	22807.4	22758.7	19335.9	19821.6	23247
gene_111409;gene_124482;gene_294297;gene_79245	Unknown	48377.3	55157.1	22746.5	87030.3	114618	72931.1	107628	150342	45955.5
gene_111410;gene_124483	Unknown	127163	115529	147187	121820	156383	133215	122732	155341	141515
gene_111411	Unknown	296562	304607	303606	293410	306761	342210	296259	288576	295380
gene_111412	Unknown	78649.6	87591	65353.6	80221.6	78302.5	84911.6	91789.2	81892.2	88411.4
gene_111424	Unknown	9845.56		10469.6	20397.2	10828.9	9289.04		6835.12
gene_11146;gene_112357;gene_173563;gene_183567;gene_206477;gene_377722;gene_381683;gene_412779;gene_438400	Unknown	37151.1	8503.58	67389.6	61690.8	57241.8	57501.7	53384.1	61557.6	52145.6
gene_111464;gene_277130;gene_343833	Unknown	377096	387811	225012	394722	358355	325469	373837	384665	334532
gene_111465	Unknown	874409	902519	879656	895745	896800	911816	865281	908775	842028
gene_111587	Unknown	162020	138079	157129	153812	136670	141637	110676	101902	131026
gene_111629;gene_241417	Unknown	148064	153719	141548	158658	164877	146432	184722	176921	170947
gene_111632	Unknown	198601	201191	113467	122827	97757	173908	158520	94622.4	153867
gene_111633	Unknown	38881	61613.7	36984.8	8847.93	34990.9	30370.3	25645.2	18260.5	30807.9
gene_111652	Unknown	95675.3	95661.1	120047	106649	100981	102560	107745	117353	121110
gene_111655	Unknown	84156.3	70354.3	73912	63468.2	64790.2	68087.2	95862.1	77702.7	67303
gene_111658	Unknown	167107	183480	175081	151464	168268	167676	157253	144554	126897
gene_111681	Unknown	114266	60277	101393	118754	108815	138325	135045	111413	124387
gene_111691;gene_403593;gene_452902	Unknown	91619	67153.7	68483.9	74813.8	42590	88310.1	73606.4	84197.5	85453.2
gene_111715	Unknown	426418	413949	426034	414614	451322	434673	430426	414891	397718
gene_111716	Unknown	30154.2	37077.3	31085.1	27069.7	43189	31429.6	31886.5	29970	34319.4
gene_111732	Unknown	116463	95497.3	120437	131117	116504	135343	119561	141314	149001
gene_111733	Unknown	1.09048e+06	1.17436e+06	1.23098e+06	1.17096e+06	1.07178e+06	1.17149e+06	1.11509e+06	1.09292e+06	1.08531e+06
gene_111734	Unknown	308390	313496	314977	328617	332347	285521	331491	308056	313178
gene_111735	Unknown	2.26843e+06	2.40726e+06	2.43862e+06	2366400	2233367	2.40864e+06	2.35454e+06	2.39657e+06	2592181
gene_111736	Unknown	1.69581e+06	1.6993e+06	1.74622e+06	1.74227e+06	1.72639e+06	1.74993e+06	1.75295e+06	1684176	1788176
gene_111737	Unknown	578680	546974	561140	543847	539449	531912	513893	500810	491228
gene_111739	Unknown	32785.7	25336.7	21972.9	30750.9	23841.5	17924.4	14618.6	17478.4	13211.1
gene_111742	Unknown	200290	225619	231800	217035	217029	217108	209686	199945	214912
gene_111745	Unknown	109277	138669	158779	169006	166576	108441	173210	103538	154506
gene_111749	Unknown	68936.1	66171.3	29921.7	46863.5	36326.7	25065.1	42349.6	52516.6	64998.9
gene_111750	Unknown	26387.8	19814.3	23800.6	23752.7	17237.5	23288.8	13712.2	18775.7	16664.3
gene_111754	Unknown	54650.1	56560.7	44758.2	51545	45449.7	96616.2	54501.7	62092.6	48349.4
gene_111759	Unknown	468869	480977	451932	402761	467250	461357	502532	478357	436164
gene_111779	Unknown	351647	354149	406656	383512	399724	363888	380804	387627	414145
gene_111784	Unknown	90364.9	117401	68765.9	63488	11371	52571.5	48947.6	63872.9	56333.2
gene_111786	Unknown	196591	192058	184655	204355	192608	190666	196482	187700	205107
gene_111787	Unknown	84805.3	73259.5	63071.5	65697.1	50905.4	58140.7	57712.6	63985.9	63682.5
gene_111794	Unknown	192470	213305	205391	244485	211303	185605	171321	221252	184843
gene_111806	Unknown	152980	136322	134915	99273.6	128789	136706	109914	112480	103539
gene_111807	Unknown	31536.8	28972	29770	36687.2	38097.1	48124.3	61085.7	18466.7	34925.9
gene_111809;gene_264994;gene_43996	Unknown	9303.49	8850.14	10266.5	12202	11282.2	7150.02	10111.7	13222.7	13719.1
gene_111878;gene_450980	Unknown	69642.6	13727.3	66680.5	38732.9	45914.1	8592.92	34261.5	18794.4	3395.28
gene_111914;gene_211736	Unknown	139575	135318	134881	146573	141337	120734	133107	129314	131342
gene_111916	Unknown	1.10164e+06	1.02236e+06	1.04192e+06	1.01304e+06	1025997	940028	1085880	1.06248e+06	1.02844e+06
gene_112007;gene_187297;gene_356628;gene_455299	Unknown	164082	145014	143360	163035	153499	143890	183830	148619	162824
gene_112010;gene_455297	Unknown	83652.2	86084.1	91282.2	93889.8	112326	99927.4	103211	102986	115194
gene_112013	Unknown	18186.2	33022.9	17085.3	18902.7	22072.2	26048.7	19964.3	19752.3	19054.2
gene_112016	Unknown	11539.4	11811.9		4894.73	13434.4	9018.78	14175.2		24986.1
gene_112020	Unknown	52347.6	50000	56289.8	52152	51106.4	56198.3	55415	55093.3	47858.9
gene_112034;gene_36905	Unknown	55284.2	96318	60504.4	119952	65720.6	114537	92275.2	62250.2	91060.7
gene_112035;gene_36906;gene_446513	Unknown	123558	127041	98475.2	102394	114216	101671	94179.8	86576.1	114427
gene_112037;gene_142825;gene_18910;gene_266920;gene_289957;gene_36908;gene_376251;gene_446515;gene_449246;gene_88886	Unknown	4354.14		4780.16	5498.54	8294.15	7570.71	3573.91	5261.22	19953.6
gene_112039	Unknown	53059	54150.2	50007.3	54726.8	57775.2	54393.7	61947.1	52707	55508.9
gene_112049	Unknown	543715	539519	555932	506360	494440	500183	510366	463105	501622
gene_112055	Unknown	33565.3	35762.1	17144.3	38763.2	28694.3	58691.2	25260.5	29905.5	41202.9
gene_112056	Unknown	45247.8	51281	54496.5	54337.5	57584	60780	60781.9	59859.4	59399.2
gene_112059	Unknown	158220	158653	176967	194307	148575	158572	182925	218021	164836
gene_112062	Unknown	197473	197199	202277	205107	181577	199212	187887	174758	180559
gene_112109	Unknown	54793.9	88074	55069.3	62110.9	50424.1	92297.7	47999.1	51262.1	63436.3
gene_112118	Unknown	13736.5	7306.36	8225.51	9084.55	8378.84	9452.4	9960.52	9810.88	10157.4
gene_112236	Unknown	133002	124966	114573	108079	102984	86440.9	98197.5	93226.4	103028
gene_112238	Unknown	671618	685836	739640	741670	712389	758534	783068	727108	765582
gene_112246;gene_113739;gene_174687	Unknown	69576.3	74949.3	50557	56701.6	52357.5	49959.2	62039.8	61104.2	53330
gene_112258	Unknown	474661	332993	319383	354662	308532	333275	329761	405373	301213
gene_112276	Unknown	25793.3	28002.2	23574.2	6568.47	24876.9	26766.6	34814.9	25322.3	33686.9
gene_112313;gene_135479;gene_67078	Unknown	1.822e+06	1.67136e+06	1.85127e+06	1.67457e+06	1745606	1.74625e+06	1692114	1.76244e+06	1882185
gene_112323;gene_120371;gene_15205	Unknown	43012.3	46913.9	35040.2	40856.6	25519.3	48986.8	44654.7	49046.6	21122.5
gene_112340	Unknown	120401	114619	106409	68152.7	83486.1	82357.9	95054.7	92535.5	92202.9
gene_112341	Unknown	10327.5	17018.6	10391.8	20568.8	7927.42	9435.03	8705.78	7904.31	8200.74
gene_112440	Unknown		#NUM!	7092.33	1918.49	6043.92	1049.9	4290.25	5345.12	6156.24
gene_112455	Unknown	23074.4	24122.1	24104.6	21404	26368	25531.1	21795.8	19311.1	23325.9
gene_112465	Unknown		28503.8	23276.9	46780.4	30703.5	72548.4	8532.17	37618.3	38596.8
gene_112491	Unknown	12306.7	7569.63	7726.49	12576.3	11532.2	11159.2	6124.3	10120	6371.27
gene_112494	Unknown	5678.31	5765.88	8754.22	6897.96	8135.32	14619.9	11103.1	8242.11	9275.56
gene_112537	Unknown	213150	233791	236869	228783	214014	234614	212037	204005	262807
gene_112557	Unknown	26508.2	24227.3	11606.3	18967.5	16789.9	11607.1	7694.87	14075.9	17165
gene_11258	Unknown	205607	220482	198974	304146	192433	184269	216653	135861	257981
gene_112631	Unknown	549419	545496	559827	529729	536525	504614	560602	548275	569048
gene_112639	Unknown	4.82891e+06	4.95526e+06	5.10431e+06	4.48651e+06	4.64149e+06	4.78205e+06	4790372	4.66376e+06	4.46299e+06
gene_112640	Unknown	1.18771e+06	1.11271e+06	1.0951e+06	1.16688e+06	1.07862e+06	1.19475e+06	1.18323e+06	1.17559e+06	1.08707e+06
gene_112643;gene_222949	Unknown	24694	26449	15941.3	21226.6	20810	25915.6	27577.7	33351.9	18203
gene_112663	Unknown	3.11258e+06	3021674	2.88741e+06	2.91472e+06	3025081	2898441	2.98974e+06	2982868	2.88275e+06
gene_112701;gene_134540;gene_201873;gene_203171;gene_210249;gene_221216;gene_224336;gene_232525;gene_233020;gene_255264;gene_320132;gene_344829;gene_350313;gene_393133;gene_4197;gene_447083;gene_90484;gene_92786	Unknown	16794.6	14693	17128.1	18049.3	14300	19017	16628.2	14586.2	16600.9
gene_112709;gene_417461	Unknown	6553.44	2791.52	4575.01	2012.01	5286.29	3240.87	6916.42	3515.37	2452.28
gene_112788	Unknown	95224.4	94718.6	84737.8	110799	115119	113774	83906.1	78195.5	113439
gene_112917	Unknown	54027.5	47883.6	47511.3	40566.7	47456.7	57647	29536.6	27746.1	44592.9
gene_11292	Unknown	54703.4	31652.8	47610.4	46825.9	63552.5	62219.9	46260	52872.4	58261.7
gene_113041;gene_127726;gene_163357;gene_30801;gene_389769;gene_462601	Unknown	22313.7	21670	42606	42029.8	52405.2	72609.3	33828	55143.6	32219.6
gene_113069	Unknown	15169.7	87682.2	64022.8	62637.4	106065	64868.4	94924.6	62842.8	102568
gene_113084	Unknown	183346	163781	208825	188217	184104	184333	172339	188512	177455
gene_113126	Unknown	40340.4	44260.2	53690.9	52209.7	58716.8	57291.8	49803.6	58263.3	65253.4
gene_113176	Unknown	66708.3	56819.3	58711	64017.1	53221.5	72796.3	10677.9	57438.2	64337.5
gene_113177	Unknown	29513.4	29814.1	35868.2	34411.6	40559	36699	21205.7	35453.2	40447.4
gene_113253	Unknown	47546.8	76606.2	50161.9	56182.7	60637.8	64147	67032.1	62389.3	66490
gene_113257	Unknown	413018	335968	316980	411430	415235	296217	316501	137264	286149
gene_113306	Unknown	635056	592241	565964	547891	473115	499692	480869	591513	476024
gene_113320	Unknown	#NUM!	13334.5	36720.4	#NUM!	20837.4	24874.4	60324.9	36192.1	32099.8
gene_113432;gene_258961;gene_54952;gene_66916	Unknown	829610	549386	623342	394330	339951	505172	416262	453275	427624
gene_113433;gene_55749;gene_66917	Unknown	13950.4	15003.5	12510.1	14590.4	18073.5	21047.9	14926.9	22650.5	15172.5
gene_113533	Unknown	36041.2	53496.8	26452	48015.6	14093.3	30635.7	32732.5	22816.9	23499.4
gene_113534	Unknown	667966	634790	676502	687616	639443	711010	696935	710929	726874
gene_113555	Unknown	243889	246016	225165	208390	217416	232213	227115	231846	237093
gene_113556	Unknown	1.24014e+06	1.25508e+06	1.31508e+06	1.18908e+06	1.29406e+06	1.33099e+06	1.19139e+06	1.22398e+06	1.28778e+06
gene_113565	Unknown	54362.7	47860	42872.4	50891.8	40106	31318	48601.2	38232.5	50595
gene_113589	Unknown	225922	228583	198388	269418	227685	213219	196966	239995	238728
gene_113590	Unknown	412914	408816	389318	377417	399049	366623	429448	350837	379319
gene_113591	Unknown	83414.2	94205.6	81364.1	121355	114682	98420.3	127750	68495	91925
gene_113592	Unknown	689864	737853	772434	656535	660737	695752	709618	683322	689653
gene_113594	Unknown	46010.6	48828.6	45446.7	44467.4	43911.7	48894.9	48210.5	47698.4	40450.1
gene_113595	Unknown	24088.2		16245.1	11588	22227.2	950.377	1477.46	#NUM!	16500.6
gene_113606	Unknown	544550	389207	578602	704558	330837	361581	281186	316633	489088
gene_113622	Unknown	334868	344151	358800	358607	359058	373491	376619	359717	318652
gene_113627	Unknown	61324.3	38256.5	61097.7	51996.2	40034.7	62239.4	45033.8	44488.7	35491.9
gene_113628	Unknown	43035.2	36279.7	47256.2	47968.3	35812.9	45523.3	49615.8	48830.3	38697.5
gene_113631	Unknown	346709	333670	363660	387617	322387	388834	299617	341791	350334
gene_113632	Unknown	239963	232011	198086	239750	228829	228944	230944	209918	245551
gene_113675	Unknown	55759.4	44184.9	49079	52510	53907	55054.6	62711.3	61429.3	72899.3
gene_113776	Unknown	788440	805878	861590	791735	769186	766055	770184	740353	707162
gene_113777	Unknown	168980	144354	179568	137735	159737	160299	165206	188033	150729
gene_113780	Unknown	2.34736e+06	2.26901e+06	2.30054e+06	2.35027e+06	2.45161e+06	2.36611e+06	2.42998e+06	2.46443e+06	2.2963e+06
gene_113796	Unknown	237427	300335	260133	308211	255611	240515	246787	136710	224930
gene_113801	Unknown	163492	147529	132328	193283	156686	129169	141782	144657	137032
gene_113805;gene_2537;gene_36534;gene_465115	Unknown	10758.3	53859.7	26401.1	38625.4	32950.4	30071.7	23191.4	25491.9	41709.4
gene_113809;gene_465119	Unknown	74671.8	70541.5	56914.8	78206.9	63135.9	57126.3	68591.2	82418.5	57274.9
gene_113883	Unknown	174731	158224	162536	170331	153188	157405	102039	150570	141455
gene_113913	Unknown	19420.8	13304.9	18807.7	25752	19067.9	14907.1	18115.2	12612	13533.3
gene_113958	Unknown	97170.2	34774.6	58096.6	55679.8	61686.1	45689.6	51870.4	70036.9	67911.6
gene_114032	Unknown	445834	531819	320779	521689	140787	248683	397723	109800	477078
gene_114132	Unknown	277896	276917	285637	299664	292813	276634	275473	279095	289650
gene_114145;gene_142482	Unknown	38340.6	28485.5	43166.2	42302.8	30322.1	34340.5	20410.2	24772.1	40230.8
gene_11418	Unknown	15307.8	11527	17154.5	12005	17009.7	21544.5	4456.8	38384.1	5414.18
gene_1142	Unknown	114213	119032	133740	136174	111169	138646	113964	114420	112770
gene_114211	Unknown	472900	498382	475013	484261	494488	464504	481514	501094	462562
gene_114235	Unknown	414419	438092	314431	413409	315550	400821	397384	433389	400668
gene_114297	Unknown		31247.7	9571.44	20131.6		6720.68	1.09911	9569.82	#NUM!
gene_1143	Unknown	172586	185908	160329	172285	155723	159571	166300	161747	180003
gene_114306	Unknown	80542.7	121423	80222.1	127321	89664.4	82844.3	64127	91783.7	83706.3
gene_114319	Unknown	34922.8	22270	22825.4	32109.9	31194.7	23426.4	15213.6	22507.1	11199.9
gene_114345	Unknown	116687	113709	102674	118396	112792	151377	103899	150175	149815
gene_114358	Unknown	73069.7	54095.7	55573.1	80008.3	58189.5	68393.2	62591.1	64682.9	71295.4
gene_114363	Unknown	154652	149148	124025	179317	179321	82801.8	145923	126797	106457
gene_114384	Unknown	426920	414952	396906	390345	404884	371949	362735	437114	348415
gene_1144	Unknown	127884	144073	148890	118928	151466	130413	108694	129035	159082
gene_114439	Unknown	48183.6	34575	46734.4	41784	45844.8	39653.9	35007.6	50766.7	45277.3
gene_114456;gene_130882;gene_135316;gene_299689;gene_321458	Unknown	1678.1	4542.86	1233.87	2921.59	5495.22	708.075	#NUM!	#NUM!	3766.68
gene_114555	Unknown	89539.5	93380.1	99332.4	100805	107919	89263	78656.6	100006	87616.6
gene_114562	Unknown	218677	233128	219373	241502	217541	190720	230819	229896	231940
gene_114565	Unknown	183450	168541	168254	176273	181154	154476	173641	173950	158719
gene_114587	Unknown	8.01974e+06	7860904	7.83053e+06	7974123	7.50373e+06	7603084	7.85826e+06	7.98465e+06	7986465
gene_114596	Unknown	311048	251724	217967	185458	228443	153262	142885	184869	179270
gene_114599	Unknown	130886	114778	88812.4	81521.3	49437.5	71869.5	43244.7	57316.4	64622.4
gene_114621	Unknown	114992	119511	135174	100138	110305	117312	133091	147549	105181
gene_114678;gene_20213;gene_202597;gene_287894;gene_330482;gene_440718;gene_44906;gene_91588	Unknown	413070	428221	465668	472092	407153	457681	439747	401128	508490
gene_114698	Unknown	81337	55939	56530.6	76546.9	67708.9	58924.4	70384.6	64679.1	54219.9
gene_114700	Unknown	93610.4	89332.5	92357.8	91152.1	89044.5	86344.2	81603	99243.7	106034
gene_114703;gene_343317	Unknown	4348423	4.37901e+06	4.39807e+06	4548119	4.32306e+06	4458936	4349943	4268553	4.47115e+06
gene_114704	Unknown	1.04366e+06	1087928	1.09042e+06	1.1196e+06	1131350	1.10891e+06	1.07487e+06	993203	1.1448e+06
gene_114705	Unknown	1.70636e+06	1.7044e+06	1.61829e+06	1.7495e+06	1.87886e+06	1605095	1.63221e+06	1.69247e+06	1645917
gene_114707	Unknown	526888	704885	505184	400957	556078	545927	616645	547015	545886
gene_114713	Unknown	158050	152688	169505	188570	144283	178158	141490	168358	145381
gene_114763;gene_176898	Unknown	212916	183398	177111	230075	211447	214079	210604	240860	223109
gene_114817	Unknown	25467.9	36034.4	42590.6	38033.4	20328.5	37175.3	39607.6	26620.8	30605
gene_114910;gene_24761	Unknown	192061	160647	101873	67799.9	120446	69047.5	96698.6	133008	61711.8
gene_114917;gene_217660;gene_33997;gene_60897	Unknown	175301	181737	153239	177421	153086	157036	183251	169273	180831
gene_114923	Unknown	488746	477820	479208	517833	523373	489631	527259	501008	543551
gene_114924;gene_131346;gene_375332;gene_83211	Unknown	20728.4	16972.7	20993.2	16583.1	20489.2	20501.7	22709.7	20970.7	20174
gene_114928	Unknown	98980.8	137701	108377	92801	82575.8	72187.8	80353.1	94580.3	77458
gene_114953	Unknown	102712	108930	87148.3	117441	106976	91913.1	104272	121628	81094
gene_114960	Unknown	145988	174347	130851	158751	108997	105303	106975	119519	95809.1
gene_114976;gene_126499;gene_161037;gene_221021;gene_225914;gene_236176;gene_248910;gene_252051;gene_252412;gene_282315;gene_302431;gene_30309;gene_315007;gene_320526;gene_331898;gene_355422;gene_423864;gene_437027	Unknown	214081	225863	223240	230124	244477	248904	246004	263908	275650
gene_115019;gene_35567	Unknown	336677	348800	338774	377685	344547	327497	362640	363836	364883
gene_115021	Unknown	132312	146397	156857	158548	140524	164405	144769	159944	130561
gene_115082	Unknown	52190.9	51501	50595.7	45320.9	53406.4	45689.2	51723.5	52544.1	46268.3
gene_115097;gene_239801	Unknown	59937.8	48457.5	47964.1	45576.6	60993	53530.1	46231.8	56513.1	36482.1
gene_115115	Unknown	17725	19470	10570.2	15509.9	14071.2	9436.63	9196.57	13250.1	12159
gene_115130	Unknown	194688	214795	199369	198993	211094	203581	145240	169190	202775
gene_115135;gene_193922	Unknown	49958.8	58286.1	48302.7	53136.9	59935.3	44121.1	39640.2	18571	49091.5
gene_115144	Unknown	2.81298e+06	2.7415e+06	2.78103e+06	2.76563e+06	2.74748e+06	2.82174e+06	2.80839e+06	2845539	2.79949e+06
gene_115202;gene_140335;gene_15785;gene_196625;gene_450379;gene_72968	Unknown	147671	238842	202626	173771	199572	175853	201389	180335	170606
gene_115203	Unknown	252765	261093	278422	252841	252903	280346	252239	241009	279203
gene_115204	Unknown	114273	111152	105371	77288.2	92695.7	80411	125463	92987.8	63962.8
gene_115205	Unknown	195516	217567	231396	230867	197323	209237	204904	220227	218340
gene_115214	Unknown	58434.1	57181.1	61466.5	53925.1	54687	60073.8	56820	61156.6	61352.6
gene_115218	Unknown	212503	225965	226511	205070	209941	205202	220381	227863	200543
gene_115226;gene_167467;gene_252185;gene_359221	Unknown	195301	203967	228178	237559	264371	220664	214174	226684	228483
gene_115237	Unknown	3.63565e+06	3.67788e+06	3478278	3.61213e+06	3565700	3683943	3.45973e+06	3599618	3.42365e+06
gene_11535	Unknown	76372.4	86232.2	53094.6	32382.8	42191.2	109373	109994	74336.5	10142.5
gene_115373	Unknown	328203	285060	328197	364166	310987	316500	328612	324472	302689
gene_115408	Unknown	25396.9	18752.6	23769.5	22977.7	25435	26970.1	18932.1	25584.5	19529.9
gene_115437	Unknown	510663	496945	488784	526308	551928	476791	540993	525200	564059
gene_115441	Unknown	1.65052e+06	1.43172e+06	1.40026e+06	1.44219e+06	1411879	1.71985e+06	1.44062e+06	1461940	1.50829e+06
gene_115443	Unknown	1.06235e+06	1.00219e+06	1.12344e+06	1.09635e+06	1034597	1.06721e+06	1.10447e+06	1.08645e+06	1.11343e+06
gene_115444	Unknown		8166.19	82434		36400.4	11453.4	#NUM!	19161.8	1.09446
gene_115453	Unknown	30297	24094.4	24197	15370.5	30412.7	23476.3	27065.3	25545.8	28361.5
gene_115455	Unknown	296213	248332	234199	263699	243786	240040	190801	195692	246806
gene_115471;gene_1911	Unknown	259936	304711	249444	270147	281542	260929	244987	278892	224799
gene_115472;gene_1910	Unknown	17919.8	19096.8	47182	51097.9	64484.2	63732.9	48784.7	48144.7	51490.8
gene_115486;gene_12982;gene_167745;gene_263149;gene_290393;gene_291384;gene_302115;gene_309521;gene_351078;gene_45111;gene_47368;gene_70740	Unknown	13445.6	11077.6	9011.57	10539.3	13128.8	11917.6	10579.5	11355.7	11528.5
gene_115494	Unknown	4.74335e+06	4.85966e+06	4.99504e+06	4.78066e+06	4.9079e+06	4957763	4862475	4.90971e+06	4.70047e+06
gene_115518	Unknown	1.2496e+06	1296193	1299569	1.23433e+06	1.14654e+06	1.20333e+06	1.15255e+06	1188333	1.23405e+06
gene_115531	Unknown	19416.4	26747.5	22453	15657.6	23469.7	34230.2	36753	18243.1	15366.3
gene_11563	Unknown	851374	894664	865419	841395	874714	833704	847209	837056	844396
gene_115661;gene_23768;gene_28454	Unknown	346228	345571	168337	368880	173679	122682	105835	58244.2	164400
gene_115688	Unknown	56851.4	49818.7	57758.8	76988.5	70340.4	65120.7	60527.9	66015.8	47176.7
gene_115698	Unknown	70458.9	120573	95120.2	101468	58125.2	85027.2	125487	88696.5	94468.9
gene_1157;gene_1236;gene_143226	Unknown	350442	358775	319655	364302	368389	288372	323912	307589	309090
gene_115766	Unknown	116000	130367	135322	135572	131477	135034	136059	132838	133834
gene_115769	Unknown	92696.2	104763	106726	119153	120874	106471	105969	101767	114764
gene_115770	Unknown	249594	254473	273800	253351	270948	254513	236578	244525	264174
gene_115772;gene_249469	Unknown	70224.4	70792	63784.1	37462.4	40583.5	62410.9	50031	42302.1	30413
gene_115782	Unknown	57056.6	49294.4	39367.4	62410.6	59429.2	72683.9	63235.2	35974.8	65816.8
gene_115784	Unknown	119707	130120	141364	131819	116703	134909	139131	136312	134718
gene_115785	Unknown	11787.1	23364.5	11814.5	21281.8	18115.3	9319.26	15303	29178.2	30197.3
gene_115787	Unknown	225946	203016	197996	200361	208084	180715	218550	209431	185151
gene_115793	Unknown	954882	1092216	1.09483e+06	980295	1.01884e+06	1.0144e+06	942050	1.04658e+06	1.0368e+06
gene_11580	Unknown	45919.1	61512.4	41245	50734.7	60129.9	63955.9	52598.1	47336.5	45558.6
gene_115822	Unknown	54140.2	45417.2	62597.5	71524.6	64879.8	36083.1	74860.4	59090.2	79079.6
gene_115823;gene_266355	Unknown	248430	274058	268413	239834	215184	244240	240102	223292	240173
gene_115836;gene_242556;gene_276166	Unknown	66973	76759.8	75740.2	64173.8	67346.6	72918.5	69226.6	71505	61286.7
gene_115941	Unknown	181475	140752	178262	118888	126263	155038	157968	146085	126128
gene_115957	Unknown	393325	420707	391419	388067	421550	393587	429539	425052	365152
gene_115959	Unknown	6106.04	7107.38	6040.63	5856.63	5235.47	5886.9	7220.32	7532.62	6562.14
gene_115960;gene_13264;gene_233252;gene_76890	Unknown	67367.9	50353.1	33110.8	39270.8	33600.5	37827.5	32690.6	37326	20786.1
gene_115961;gene_76889	Unknown	174612	186215	179403	159771	158507	180432	162664	166290	173423
gene_115971;gene_13259;gene_35646	Unknown	878978	912680	861920	920549	923561	868364	938375	849916	819028
gene_11600	Unknown	630386	588146	644658	860680	832116	792286	805295	751937	748538
gene_116006;gene_211871	Unknown	52222.1	56721.5	60271.1	60669.2	52700.3	58355.6	51053.7	49049.7	56388.7
gene_116020;gene_309200;gene_394517	Unknown	103931	79814.4	81190.1	103412	55281.3	61707.7	72528.9	80178.4	76243.4
gene_116022	Unknown	100517	97046.5	102138	120280	117246	117929	89262.1	86497.8	120592
gene_116110	Unknown	259301	291575	267062	272560	286280	270284	278280	276156	285281
gene_116207;gene_150711	Unknown	35515.9	23583.1	24885.9	24791.7	45470.2	20928.9	37830.4	20569	25828.3
gene_116209	Unknown	445716	446517	418587	414530	424639	450247	455980	473761	449113
gene_116213;gene_286250;gene_58429;gene_58948;gene_64208	Unknown	322648	293212	244887	300062	309560	328834	285725	292290	371311
gene_116215	Unknown	76605.6	63740.7	69710.2	77848.7	66056	84365.4	75006.8	54920.4	73801.5
gene_116219;gene_192783;gene_193458;gene_213907;gene_242464;gene_343366;gene_58943	Unknown	241950	248798	224912	271901	281481	246229	247380	241308	252402
gene_116318	Unknown	206525	239462	227846	141157	161541	157007	198016	2311586	178624
gene_116359;gene_265425	Unknown	337472	408776	401864	391432	388910	306405	388110	363236	414024
gene_116370	Unknown	784292	700587	776153	704751	779575	762436	741479	764464	719265
gene_116389	Unknown	27031	21083.9	26044.7	30340.3	29023.8	24632.5	33986.1	27595.5	29037.1
gene_116397	Unknown	1655.88	1871.84	1892.48	#NUM!	1900.6	716.628	828.417	#NUM!	740.096
gene_116398	Unknown	26983.3	28588.6	26319.7	28919.9	29460.8	29987	24097.7	30108.6	31758.5
gene_116399	Unknown	383505	387508	389463	360456	378438	374825	371805	362905	378824
gene_116412	Unknown	2.50406e+06	2.42627e+06	2803391	2759438	2.79717e+06	2.87072e+06	2.7126e+06	2852546	2.76367e+06
gene_116455	Unknown	72164.5	79199.1	91572.1	78487.2	88006.6	67129	76427.3	95670.7	78136.3
gene_116463	Unknown	173879	126259	128721	112472	62852.9	118275	88840.4	76107.3	83698
gene_116472	Unknown	129325	114366	136956	142709	131098	142202	134290	142138	165003
gene_116488;gene_173837	Unknown	85656.6	72404.8	85314.5	78298.4	95575	108021	97884.7	113932	108059
gene_116589;gene_120310;gene_134303;gene_145077;gene_163506;gene_171509;gene_29233;gene_420656;gene_430707;gene_67408	Unknown	320759	97510.4	127642	227098	202384	314140	179885	186101	204793
gene_116645	Unknown	220124	215403	175101	296750	197240	222342	222860	222682	218818
gene_11673	Unknown	835710	767133	809517	802553	791811	797797	769732	740199	795648
gene_11675	Unknown	69895.5	71092.8	63833.9	42644.8	50483.9	63640.7	56062.4	39460.9	59307.8
gene_116757	Unknown	99730.4	48683.6	53260	56572.4	9871.64	69242.7		92178.9	100707
gene_116778;gene_139669;gene_176240;gene_192471;gene_259158;gene_299950	Unknown	68534.2	89491.1	73299.2	65614.7	83920.6	100903	87748.4	82620.7	87621.7
gene_116814;gene_237413;gene_23951;gene_316963	Unknown	187443	184312	202887	201699	203194	199185	180075	178917	194347
gene_11685	Unknown	171836	94029.5	149857	139488	110918	131204	112949	96361.8	129772
gene_116862	Unknown	77965.4	62353.8	70985.4	72145.1	73769.5	47507.9	75005.1	60122.7	78520.4
gene_116866	Unknown	60799.9	48097.4	45933.5	50851.9	41927	49408.2	53225.2	49480.4	65519.6
gene_1169	Unknown	167205	117500	209356	160269	225258	257862	258579	81561.3	210201
gene_11690;gene_448965	Unknown	38832.9	37159.1	43995.3	44962.4	38536.3	39957.9	42520.8	42097.6	40452.6
gene_116930	Unknown	286551	259079	302308	262967	259966	277347	304905	263626	263663
gene_116940	Unknown	738968	629539	685023	735448	785984	728587	699149	667663	704933
gene_116977	Unknown	3536.67	2656.74	2269.89	3039.68	4152.82	2427.19	3819.84	4130.34	3055.99
gene_117022	Unknown	155761	93671.4	110134	182876	41135.8	144032	135782	122167	107790
gene_117023	Unknown	150376	116997	130451	125188	128847	98981.1	100273	111553	117321
gene_117054;gene_186144;gene_29488	Unknown	362316	334600	341114	369644	337855	356224	376809	349456	368550
gene_117063	Unknown	101256	89792.8	93814.8	90967.4	95723.1	72174.4	84822.7	90602.9	97059.9
gene_11709;gene_255126	Unknown	32728.6	37946.8	35291.7	36951.7	35988	52050.7	33341.2	24943.3	36512.5
gene_117125;gene_82421	Unknown	87615.9	90277.9	107407	100501	128071	106512	81185.1	112829	136381
gene_117160;gene_453101	Unknown	113767	114127	92107.6	112546	115677	115325	114378	112557	109584
gene_117182	Unknown	204719	157432	192325	153645	150114	177016	180657	169447	139607
gene_117185;gene_317217;gene_70992	Unknown	126275	117728	133621	112372	158647	137602	84902.5	110872	149316
gene_117191	Unknown	140759	134171	141774	130720	142580	144827	163815	144939	153231
gene_117208	Unknown	9874.02	21019.4	15364.5	16925.4	10121.6	19859.2	21200.7	25447.1	20301
gene_117236	Unknown	337344	315818	374089	354939	336800	342628	357596	348992	305867
gene_117268;gene_124039;gene_164638;gene_240280;gene_271668;gene_446003;gene_461989	Unknown	166653	196846	176556	186025	15193.6	136117	163834	155668	146587
gene_117299	Unknown	3.92425e+06	3.96486e+06	3.87129e+06	3.9484e+06	3.93383e+06	3987168	3908699	3857607	3956752
gene_117301	Unknown	167526	175184	152521	154890	138170	145022	159295	154971	130893
gene_11735;gene_119799;gene_228119;gene_237184;gene_274946;gene_313861;gene_366498;gene_398918;gene_463497	Unknown	14873.1	39641.2	17345.6	28935.2	19810.6	30390.8	34622.5	23498.8	29515.6
gene_117418	Unknown	107381	108543	95495.2	165251	119969	97003.9	116078	98594.4	120635
gene_117419	Unknown	50974	50257.8	58001.7	62435.9	45192.4	50715.3	60615.9	56536.5	46564.2
gene_117421;gene_268409;gene_347449	Unknown	142840	126717	123495	134775	127048	149382	126299	116416	124763
gene_117451;gene_247175	Unknown	213414	169525	177077	45134.9	91561.1	71702.9	72200.8	74864.4	84885.2
gene_117506;gene_85733	Unknown	1.72447e+06	1.69053e+06	1.8417e+06	1.63922e+06	1.73023e+06	1.75733e+06	1.70848e+06	1.62887e+06	1.69347e+06
gene_117539	Unknown	49944.2	48229.3	51497.7	59300.4	50605.1	49272.4	50794.1	49576	53715.5
gene_11756	Unknown	157509	105397	95180	142932	127723	261284	164323	140857	149092
gene_117603	Unknown	3.87146e+06	3.94703e+06	3.91125e+06	4230490	4296003	3.96229e+06	4.21463e+06	4.29462e+06	4089364
gene_117706	Unknown	379800	391896	350156	350636	361047	395340	354797	348060	357616
gene_117717	Unknown	121046	136432	114976	87215.1	110806	125422	130205	121971	107251
gene_117718	Unknown	54148.6	56806.1	32665.1	39733.2	37316.6	46839.5	55346.4	31862	43324.2
gene_117722;gene_445455	Unknown		2247.99	12258.1	4063.11	12663.3	8188	9311.62	6490.17	13204.7
gene_117770	Unknown	193679	192275	182389	194210	205299	180876	183260	188866	207587
gene_117771	Unknown	76617.3	62261.7	39103.4	83350.9	40028	#NUM!	5279.32	87307.9	45975.1
gene_117860	Unknown	38443	29065.7	33049.8	44939.8	36697.8	34796.9	36383.4	31843.9	33427.7
gene_117910	Unknown	2.22868e+06	2.40808e+06	734058	2415113	1.59339e+06	745064	364186	1.34261e+06	323727
gene_117912	Unknown	225118	254575	247476	173662	244177	260920	223464	175239	212936
gene_117914	Unknown	1.07745e+06	1.08953e+06	1.06206e+06	1.12118e+06	1074492	1147502	1.15714e+06	1.11797e+06	1.09474e+06
gene_117930	Unknown	226984	214155	191381	226284	220944	124115	131974	133992	173080
gene_117932	Unknown	63748.2	52063.5	60434.3	56899.8	62237.5	39460.1	70041.7	31342.8	65718.4
gene_117933	Unknown	38038.9	13933.1	26972	7313.68	8411.14	5356.71	3140.13	6872.8	11042.8
gene_117976	Unknown	110747	120248	129160	124711	133130	135894	128451	127380	121375
gene_118131;gene_247051;gene_375380;gene_440045;gene_443135	Unknown	97308	199313	311811	258035	241187	107339	373505	151473	202627
gene_118192	Unknown	41664.1	44156	33861.2	33748.4	30365.4	34141.5	35372.2	43075.8	34106.2
gene_118199	Unknown	16662.5	8223.05	21938.8	36223.9	34563.4	40541	34788.1	29081.7	37401.5
gene_118222	Unknown	145871	115128	129102	149939	118541	156325	151070	143848	133480
gene_118224	Unknown	237769	222209	231984	225249	235004	230983	226583	214288	217114
gene_118226	Unknown	38010.8	45958.6	43611	33099.8	38307.1	43306.4	39481.1	38862.5	46246.8
gene_118228	Unknown	30559.7	37013.2	22127.9	3151.42	38039.4	31075.3	49104.2	19658.2	23686.1
gene_118231	Unknown	86496	110598	102046	95076.8	88279.6	82402.8	100105	96232	89636.9
gene_118235;gene_455618	Unknown	158732	112940	115411	86733.6	119784	96710.9	148143	102407	88980.7
gene_118244	Unknown	93435.4	64847.4	86603.3	80350.8	58162.4	73454.1	75588.4	59245.1	73393.4
gene_118275	Unknown	288414	266180	290030	314724	284018	236445	281180	305346	283467
gene_118333	Unknown	216924	230283	211360	234826	203668	213223	208733	217822	208595
gene_118341	Unknown	121260	120699	90609.4	26595.6	32448	33728.6	142039	29738	105891
gene_118399	Unknown	677177	664742	679205	645167	611109	651876	686052	692074	666784
gene_118410	Unknown	48188.3	51448.1	43661.9	57601.9	60613.4	41665.8	51868.6	52136.1	50350.3
gene_118411	Unknown	91155.2	100707	109721	78987	80833.2	95211.6	62336.1	92671.3	35110.8
gene_118442	Unknown	502014	596501	581683	486892	597799	648567	544028	497761	450328
gene_118443	Unknown	14408.8	#NUM!	12547.3	6207.85	17697.2		5870.75		11386.4
gene_118447	Unknown	860023	578293	472032	522379	533496	755832	673310	648174	660666
gene_118471;gene_438600	Unknown	109771	144935	156766	174536	180731	213978	137002	174214	176830
gene_118472	Unknown	155377	114876	130824	106212	95203.7	79463.2	95851.1	103668	119202
gene_118524;gene_336315;gene_77288	Unknown	41721	51876.4	42446.1	50143.8	43009.3	33284.3	36278	42036.6	40516.5
gene_118595;gene_252216;gene_69560;gene_76353	Unknown	16021.7	17724.9	11787.9	13539	13558	10518.1	12958.6	14784	12365.4
gene_118656	Unknown	174346	199723	193046	202999	182848	212216	211087	210319	185300
gene_118660	Unknown	81703.6	107800	98159.5	113083	102449	109605	116584	104985	113324
gene_118710	Unknown	545730	564301	589931	621018	564714	589732	571783	581010	599324
gene_118713	Unknown	19122	24510.1	19275.4	31975	16570.5	18359.4	7988.68	14558.3	11116.4
gene_118718	Unknown	77761.7	41018.6	56724.8	69487.6	66775.4	42873.7	44054.4	35493.4	67414.5
gene_118719	Unknown	588205	534366	511825	547311	561230	540102	620952	578292	552516
gene_118720	Unknown	181043	398986	303395	32280.6	33518.1	247242	25573.1	124050	152685
gene_118723	Unknown	68845.2	61787.9	55063.6	48446.2	41238.8	59183.8	64785.4	59726.2	44687.8
gene_118725;gene_154535;gene_173304;gene_411058	Unknown	114579	117094	115391	156643	118030	129935	127542	109549	124160
gene_118784	Unknown	261801	274979	237975	249260	278335	149053	193405	174977	150645
gene_118788	Unknown	1.14038e+06	1.09651e+06	1.07109e+06	1.17752e+06	1.09461e+06	1.13449e+06	1.18885e+06	1.15992e+06	1.20185e+06
gene_118832	Unknown	1.33543e+06	1.32728e+06	1.39571e+06	1.36357e+06	1.39638e+06	1.39522e+06	1.37927e+06	1.34967e+06	1.33365e+06
gene_118850;gene_265635;gene_386710;gene_45029	Unknown	28586	31008.5	38329.1	27254.1	40824.5	24298.2	33650.9	40276.3	33591.5
gene_118851	Unknown	1.25659e+06	1.24672e+06	1.24717e+06	1.22681e+06	1.21959e+06	1.14759e+06	1.26853e+06	1248911	1.32718e+06
gene_118925	Unknown	74319	69544.4	71664	64090.3	65294.7	58274.5	26178	55974.2	47581.3
gene_119022	Unknown	1.87419e+06	1.86917e+06	1.87074e+06	1.84488e+06	1.85728e+06	1905689	1.95182e+06	1.90424e+06	1889843
gene_119025;gene_41291;gene_428236;gene_98863	Unknown	315863	302531	309640	286789	291511	311203	264476	283301	273628
gene_119027;gene_27094;gene_354854;gene_96431	Unknown	28646.4	28764.4	26195.1	32038.1	35032.2	33959.3	34524.4	34841.7	33813.7
gene_119029;gene_192759;gene_466819;gene_96429	Unknown	22934.2	17844.5	#NUM!		2999.53		30759.5	#NUM!	5598.84
gene_119037	Unknown	40963.3	25426.7	43410.1	15740.8	38968.1	40528	36577.6	40644.3	25806.7
gene_119042;gene_271371;gene_375775	Unknown	1.74537e+06	1.22865e+06	1.01427e+06	1.39764e+06	1.24502e+06	1.59157e+06	1.42581e+06	1.16103e+06	991172
gene_119058	Unknown	95273.9	151102	110426	139965	134394	93638	88462	94735.3	110806
gene_119100	Unknown	92675.2	84839.3	74651.4	124275	84236.5	91078.9	110588	87686.5	86613.7
gene_119107	Unknown	597918	539699	558165	607034	570502	601339	594026	619284	625654
gene_119113	Unknown	41488	35252.8	41445.4	45023.4	31083.4	47792.5	50945.7	47261.6	39219
gene_119153	Unknown	133098	128216	141729	133253	143124	132485	143994	133009	161441
gene_119200	Unknown	149634	115273	109498	147521	133683	80124.5	115346	98875.2	124507
gene_119280	Unknown	62119.9	42702.7	53120	42752.9	62074.1	23092.1	43766.3	30325.6	41740.6
gene_119295	Unknown	145347	138837	134039	130258	120663	152608	140526	147021	158705
gene_119316	Unknown	252044	259579	261812	220203	253837	222556	254908	260048	237666
gene_119327;gene_45391	Unknown	29145.4	33992.2	33010	33048.5	39111.9	40338.5	34853.5	35231.3	36275.5
gene_119389	Unknown	80540.2	102006	111142	87251.5	73154.5	77949.3	71075.2	65436.8	55260.5
gene_119414;gene_209595;gene_69254	Unknown	4558.85	23522.3	30776.2	5358.35	22495.6	24934.5	4476.62	26904.8	5215.79
gene_119418	Unknown	221902	247456	248167	227537	195893	199336	191973	205124	215364
gene_119419	Unknown	828618	842053	791353	796244	774100	726477	761958	745850	807254
gene_119464	Unknown	909005	866502	880057	843671	811192	857822	832052	890382	901187
gene_119465;gene_30177	Unknown	176478	187595	182262	95889.9	186688	167645	162165	166151	166873
gene_11948	Unknown	31964.8	38507.4	63625.1	48313.4	42723.5	33509.3	40662.2	50164.3	29225.7
gene_119513	Unknown	283853	299934	270006	307618	291735	263329	282729	229663	221041
gene_119514	Unknown	77241.4	70906.7	64928.3	89851.5	64158	77719.2	56257	64060.1	78374
gene_119529;gene_151373;gene_293545;gene_371560	Unknown			3544.09	12478.4	9167.36	21152	4572.36		9791.68
gene_119536;gene_151382;gene_55854	Unknown	107137	115186	81836.8	117017	113543	116429	113022	86617.2	97354.6
gene_119549;gene_273433;gene_300131;gene_67809;gene_78052	Unknown	23993.4	25072.8	16878.9	31472	25209.1	23707.2	22037.6	26116.8	27198.8
gene_119550;gene_151392;gene_245735;gene_67808;gene_74044	Unknown	146816	158641	153962	146126	154086	127016	140735	132885	145624
gene_119558	Unknown	76437.1	92066.5	80112.7	90190.9	74316.4	65269.9	69301.8	81296	55395.6
gene_119561	Unknown	115572	117828	98449.5	86603.1	101130	95582.4	101014	77656.1	84160.2
gene_119590	Unknown	274734	276915	290852	235337	253250	247165	243188	278134	262796
gene_119592	Unknown	231671	225067	266457	224336	281246	224598	213367	209826	227218
gene_119598	Unknown	704654	677551	610726	672764	630652	664275	642135	638077	676756
gene_119629	Unknown	71767.4	62388.7	70191.5	64903.4	63768.4	42665.1	44962.4	60606	56520.7
gene_119685	Unknown	2.38743e+06	1.7088e+06	2.11247e+06	2.13657e+06	1881996	2.18371e+06	2315859	2.15929e+06	1.72032e+06
gene_119686	Unknown	111179	103090	146615	89647.3	81782.8	82011.1	79407.4	115323	102887
gene_119705	Unknown	39281	29197.7	53235.4	36370.3	35398.3	41887.5	39583.2	47875.4	47424
gene_119723;gene_125851;gene_131047;gene_161394;gene_17249;gene_181065;gene_254599;gene_267549;gene_342517;gene_387836;gene_41672;gene_427802;gene_435635;gene_65606;gene_75220;gene_86717;gene_95630	Unknown	22750.3	49103.6	54445.3	56653.2	67944.6	79881.3	40915.1	93860.5	34099.3
gene_119786	Unknown	176773	105838	129707	97103.8	110674	133829	113079	100977	117325
gene_119801	Unknown	74309.2	83003.9	74099.6	60304.1	63710.8	51563.8	84908.5	78530.5	75713.2
gene_119823	Unknown	249087	252154	239830	247192	233664	232194	237095	240296	244767
gene_119857	Unknown	5853.79	15636.2	9502.01	15468.6	11030.2	6852.41	4610.17	15767	14305.4
gene_119879	Unknown	58808.3	43017.6	48597.2	64469.2	69979.2	56515.4	68462.9	51869.6	64582.3
gene_119900	Unknown	591621	700625	777772	368241	493650	854420	574470	519705	356347
gene_119922	Unknown	253513	224474	187110	199592	193574	224774	221876	207639	238096
gene_119924	Unknown	48465.1	30027.7	33755.5	23442.1	28887.8	32169.9	25390.1	23085.5	44401.6
gene_119926	Unknown	58048.6	47656.5	31723.5	27237.3	32429.1	21693.8	27538.3	34466.8	30567.5
gene_119929	Unknown	373241	398765	369901	377206	343427	353554	360019	348563	381419
gene_119964;gene_164112;gene_371423;gene_412254	Unknown	420576	409205	430265	420159	383663	382880	278143	342871	329051
gene_119970	Unknown	12189.9	19109.8	21962	20991.9	37147.7	18609.8	13694.6	25722	11138.6
gene_119973	Unknown	135550	114748	123613	116448	139901	102351	114239	132955	103349
gene_119985	Unknown	886835	181591	218551	230584	649404	153702	556721	47919.8	102874
gene_119986;gene_229405;gene_393567	Unknown	334402	288230	309480	325157	337203	367387	314363	293300	305188
gene_120053;gene_190099	Unknown	653477	694134	755885	644381	610376	678866	662710	651733	639356
gene_12006	Unknown	261842	293942	224288	325592	291604	311671	305887	302459	360642
gene_120103	Unknown	6021.87	7632.99	19770.1	19932.4	21708.6	27442.9	15849	26814.9	6792.08
gene_120106	Unknown	123819	178700	189447	187428	196210	177371	191191	176288	173319
gene_120227	Unknown	869418	893952	894946	859399	863650	827222	919774	810374	959936
gene_120249	Unknown	317405	319898	377521	309641	381576	373342	362510	319147	292999
gene_120286	Unknown	131718	119969	152696	138602	129718	139807	135274	153649	148917
gene_120306;gene_29221	Unknown	72865.8	84011	89317.6	70070.9	78922.9	77653.7	74015.1	87357.4	81877.8
gene_120359	Unknown	56772.6	88928.9	81056.4	70410.4	84025.6	79143.9	78725	71570.6	70232.4
gene_120368	Unknown	321756	296990	217031	315535	313268	339632	235451	147397	254411
gene_120369	Unknown	454809	460939	466262	410960	434781	415359	424892	427574	441865
gene_120370	Unknown	240047	217483	230341	252876	240793	228008	264910	250050	261035
gene_120375	Unknown	45930.4	5661.32	87393.5	27988.9	63648.7		91170.9	25147.3
gene_120376	Unknown	21596.1	72794.1	38041.2	13139.6	9761.91	45960.3	56130.2	12284.2	8172.42
gene_120383	Unknown	406858	420793	396896	394319	393355	419882	415157	407515	436753
gene_12040	Unknown	1.18047e+06	1.15643e+06	1.16807e+06	1.12837e+06	1191274	1.07312e+06	1.06516e+06	1075552	1.17326e+06
gene_120401	Unknown	754948	771110	772575	753599	709097	778061	722102	727915	767723
gene_120473	Unknown	72505.8	114463	89226.4	82682.4	85055.2	90457.5	97748.4	87387.4	91455.7
gene_120474	Unknown	65703.4	72406	85299.5	53963.1	65698.5	56365.3	65136.4	67600.2	75898.5
gene_120475	Unknown	135896	156038	152013	117768	150589	146102	154572	150703	142872
gene_120476;gene_335658	Unknown	63298.6	63822.3	53179.1	67915.3	82334.5	75740.6	55177.6	53987	64417
gene_120482	Unknown	102224	97597.9	105072	101526	92631.4	99243	78674.5	94386	94000.1
gene_120577	Unknown	5392.61	77766	11183.2	18993.9		40858		6440.66	35816.4
gene_120602	Unknown	168864	156397	211281	177396	164597	103691	187676	199434	204282
gene_120607;gene_230051;gene_7325	Unknown	228152	379438	332394	353105	442630	392618	299169	448511	441776
gene_120641;gene_73235	Unknown	145975	165538	127755	153286	115095	166127	181273	151342	125378
gene_120703	Unknown	127861	119793	131832	159123	206399	201139	209723	202798	177126
gene_120717	Unknown	117378	98205.9	79522.6	98107.6	113326	89014.6	93082.4	76740.5	116759
gene_12072	Unknown	64104.3	110619	105124	78769.8	28420.2	79448.7	25146.6	69919.2	37898.2
gene_120721	Unknown	104859	84999.7	57163.1	45852.5	97148.8	78979.9	95244	114093	50670
gene_120733	Unknown	1.01301e+06	1.05328e+06	1.04924e+06	979323	941537	1.01415e+06	1059528	1.0463e+06	1.0626e+06
gene_120830	Unknown	63650.4	89443.4	70027.7	61376.7	87299.6	63289.8	74473.3	51674.9	70269.4
gene_120832;gene_149808;gene_409622	Unknown	1.10043e+06	946298	1.014e+06	1.06302e+06	945574	987552	1.03405e+06	1.04186e+06	1014079
gene_120833	Unknown	706026	751185	694246	594906	665531	714800	692880	654031	641139
gene_120884	Unknown	31928.1	39697.2	28204.5	3980.46	27465.7	33835.8	24818.9	35949.7	3465.64
gene_120897	Unknown	26358.2	28520.3	29492.7	27777.5	30216.9	26014.8	30316.1	26865	30135
gene_120914;gene_232903;gene_404751;gene_436757	Unknown	5987.08	60651.5	55508.2	60026.1	8713.61	54084.3		22830.2	57930.7
gene_12094	Unknown	29395.8	20458.1	24044.5	18744.6	20808.9	13880.5	21774.8	14647.7	20497.6
gene_120952;gene_43337	Unknown	14177.3	22283.1	17007.3	11525	9033.88	22426.9	8231.09	18457.4	14220.8
gene_121027	Unknown	4920.22	5054.33	811.637	3612.71	3248.57	1206.43	4788.8	3981.82	4613.87
gene_121031	Unknown	18040.8	13960	23124.9	16035	12161.7	12858.3	16964.2	14627.5	15442.6
gene_121032;gene_181725	Unknown	50279.1	33220.6	63297.3	25065.3	43678.1	44539	49874.9	19444.9	22775.2
gene_121033;gene_181724	Unknown	316003	320159	264363	301529	245459	292394	246429	284604	248776
gene_121049	Unknown		11332.1	2275.94	3458.57	7833.01	8012.42	1573.26	5062.39	5945.61
gene_121051	Unknown	38919.8	51401.7	33448.2	25139.6	26405.2	23103.9	36646.3	38458.9	36293.5
gene_121052	Unknown	52908.3	45046.5	49451.1	59681.9	46231.3	54840.1	58217	49394.6	53698.6
gene_121053	Unknown	125651	133635	155024	159475	151210	186346	166618	162535	141023
gene_121054	Unknown	315929	338238	366395	310420	365172	316143	332356	335062	319947
gene_121055	Unknown	43912.5	45149	47525.6	52239.9	48110.9	53658.3	63561.4	58901.2	58553.4
gene_121058	Unknown	534060	533000	525294	511645	578374	605812	578204	575389	557534
gene_121059	Unknown	443045	475296	435847	429260	456044	432141	430040	429858	429772
gene_121060	Unknown	561830	649280	614345	640509	556201	681625	573168	593824	631653
gene_121061	Unknown	43007.6	58558.7	48478.5	61418.3	54181.3	43521.7	61605.5	45365.6	61503.7
gene_121103;gene_263204	Unknown	167925	191234	192260	216505	214293	228653	216091	226774	196906
gene_121106;gene_252461	Unknown	140479	170455	153502	170050	130621	150182	137224	157458	196475
gene_121115	Unknown	1388173	1.40422e+06	1478997	1494049	1.48238e+06	1.43432e+06	1.49205e+06	1449406	1.55651e+06
gene_121116	Unknown	63025.2	58433.4	78905.8	103802	68404.1	93226.6	84612.1	88957.2	85797.5
gene_121227	Unknown	2056528	1.871e+06	2.05647e+06	2.13673e+06	2.21841e+06	2.19129e+06	1.86376e+06	2117758	2.00114e+06
gene_121248	Unknown	3750.15	5221.41	10747.8			11615.9		7462.02
gene_121275	Unknown	947793	946927	943646	895400	1.03157e+06	997826	1.06523e+06	988869	1.05034e+06
gene_121277	Unknown	2007.77	5119.45	2881.38	7433.37	11912.6	1861.32	5360.01		2593.62
gene_121289;gene_19985	Unknown	81683.2	102435	102015	94292.4	119360	97188.1	143117	99920.9	120976
gene_121328	Unknown	35812	24228.7	3364.52	17330.9	25410.8	54884.4	25402.9	2679.65	1.05109
gene_121345	Unknown	376424	375006	393070	391667	335921	315487	361200	381474	307587
gene_121348;gene_160447	Unknown	329377	245899	309598	284182	304824	297062	315145	278632	319443
gene_121370;gene_133592;gene_140219;gene_220492;gene_241505;gene_397562;gene_421054;gene_449961;gene_453409;gene_59717	Unknown	46240	31430.5	64569.2	43662.2	40369	54313.7	35058.1	20373.2	27589.9
gene_121384	Unknown	88427.1	166241	173769	168662	133320	159693	157683	182848	153426
gene_121389	Unknown	277936	271360	245998	271941	231826	271284	240920	218989	258084
gene_121395	Unknown	398266	422827	418781	395790	403427	403930	403355	375721	418099
gene_121396	Unknown	556122	556201	520596	587056	554672	553199	523707	546504	552829
gene_121484	Unknown	5994868	5.97008e+06	5949142	5.56782e+06	5953721	5.54892e+06	5.92804e+06	5916375	5.68473e+06
gene_121539;gene_142309;gene_150661;gene_210132;gene_212754;gene_41636	Unknown	10357.7	9444.74	17081	12362.4	16084.7	17229.2	11629.1	10776.6	12726.9
gene_121571;gene_14699;gene_184751;gene_256285;gene_302457;gene_41334	Unknown	153305	87495.2	63611.7	107800	65949.7	83800.2	66574.4	64637.4	43115.1
gene_121582	Unknown	154640	144912	149813	147896	146258	111722	146819	148043	157644
gene_121639	Unknown	97715.2	95693	91090.9	115104	113979	106919	100143	92792.3	111423
gene_12164	Unknown	71098.2	70574.5	66117.1	80431.6	71161	79723.4	66773.4	71904.1	79185.1
gene_121641;gene_405212	Unknown	189984	205672	138656	192147	157906	189295	102226	196363	181526
gene_121642	Unknown	229190	265578	231429	259707	227849	245711	250172	219659	270095
gene_121649;gene_77428	Unknown	163482	163496	135943	172079	116078	139738	155290	172574	183993
gene_121652	Unknown	113745	133311	110510	116293	106056	111086	109532	120477	131383
gene_121653	Unknown	106546	98096	96656	103653	120349	95455.9	91130.4	107908	110561
gene_121654;gene_197590;gene_228984;gene_332998;gene_364326;gene_365200	Unknown	113821	116268	118694	119325	111565	101229	124860	132493	134222
gene_121656	Unknown	126432	86474.4	83152.2	157764	88774.3	108219	75954	54594.9	165902
gene_121658	Unknown		6530.05		#NUM!		14815.2	3377.29	11925.3	1585.11
gene_121659	Unknown	194605	212674	208100	211420	201992	202179	227861	220354	206528
gene_12170	Unknown	97877.4	56568	89381.2	71208.2	71192.9	59700.4	55265.1	21249.6	55006
gene_121709	Unknown	168472	157244	160519	164509	157455	172219	122421	137263	151937
gene_121717;gene_35655;gene_387081	Unknown	27541.2	13226	17931.7	15228.3	10494.2	22704.3	8625.74	14606	21645.2
gene_121720;gene_223425;gene_224378;gene_35651;gene_390896	Unknown	44460.9	44314.7	61894.4	40455.9	39038.6	50518.9	51298.9	48434.9	49877.1
gene_121822	Unknown	32821.2	39487.9	32952.5	38888.1	32418.9	35182	29180.2	47444.3	31100
gene_121832	Unknown	4670.91	61871	39787.7	23839.2	4785.42	81389.2	11007.7	70142.2	54138.5
gene_121839;gene_30672	Unknown	31121.8	19311	19390.7	27051.9	31813.1	24423.8	29118.3	27319.4	30026.3
gene_121845	Unknown	32582.3		147839	11540	150638	134441	63764.1	163710	101340
gene_121869;gene_15778;gene_242942;gene_244300;gene_304508;gene_60293	Unknown	199586	194223	187312	246789	243909	209362		160105	211435
gene_121886	Unknown	399617	428746	487650	390562	406812	381751	384129	410617	372563
gene_121898	Unknown	69425.1	75939.4	64039.4	82001.1	49290.2	73518.8	43346.2	42612.1	34145.6
gene_121904	Unknown		38011.8	49536.9	33456.8	87487	71052.5	57509.1	67571.8	37861.5
gene_121945	Unknown	337572	305493	341874	329263	282657	305151	287240	303149	277272
gene_122022	Unknown	1.45692e+06	1.49644e+06	1.50777e+06	1499586	1.44794e+06	1.4541e+06	1.43194e+06	1.50025e+06	1.52166e+06
gene_12206	Unknown	88260.5	73256.3	84360.1	99800.9	83245	80874.8	80716.9	96715.1	86440.7
gene_12207	Unknown	24625.3	38588	37140.1	42132.2	27300.7	30848.3	36712.9	42706.7	42305.1
gene_12211	Unknown	300772	325193	358034	302822	341368	304589	279901	358835	309111
gene_122111	Unknown	28740	21657.3	21116.4	33102.9	26601.8	21624.3	12451.3	25423.3	17713.4
gene_122112	Unknown	148546	155946	150820	144346	138297	123241	150928	155654	137835
gene_122113	Unknown	5.53365e+06	5661718	5672108	5.42585e+06	5.54911e+06	5.81404e+06	5896790	5.61697e+06	5.77484e+06
gene_122116	Unknown	32785.5	36652.7	43967.4	54522.1	57367.3	5719.25	55907.5	38112.5
gene_122117	Unknown	344969	336382	348612	347942	335206	373344	339799	290241	319355
gene_122118	Unknown	25680	35117.8	34001.6	33750.9	37089.9	42212.8	24336	47047.7	44074.2
gene_122119	Unknown	565504	521832	547119	587435	518965	556523	594816	550156	595622
gene_122139;gene_234217;gene_434064	Unknown	7344.5		8528.49	3910.39	9636.77	6829.26	10773.4		8967.96
gene_12214	Unknown	119633	160296	154416	168336	148982	193119	104743	88337.7	149435
gene_122144	Unknown	269237	264499	268747	274304	245402	316636	311933	298159	291003
gene_122145;gene_449750	Unknown	40538.2	42545.4	66822.8	42019.4	36056	43782.9	31990.8	37552	36766.9
gene_122146	Unknown	1.16979e+06	1.18226e+06	1.14142e+06	1171328	1.1537e+06	1.14668e+06	1.16184e+06	1.13964e+06	1.17773e+06
gene_122147	Unknown	48620	50179.2	58765.8	47776.8	41891.4	39044.2	57403.2	51552.6	30962.9
gene_122148	Unknown	54054.6	44403.7	69088.7	45978.1	58510.7	37203.5	68561.1	67892.5	68595.7
gene_122176	Unknown	105141	107039	123612	128603	80077.7	114584	104301	91670.9	99960.5
gene_122219	Unknown	127409	160267	156929	106147	131758	151415	129548	114778	128735
gene_122243;gene_17650;gene_250716;gene_371814;gene_403833	Unknown	46927	59762	58874.9	74538	44685.3	49567.9	32105.1	35780.3	20232.6
gene_12226	Unknown	6445370	6.38736e+06	6.27918e+06	6.38871e+06	6531606	6328054	6467169	6352201	6332591
gene_122261	Unknown	144530	107434	129790	119545	133363	111728	110721	101757	98943.6
gene_12228	Unknown	256075	249569	200916	246230	267097	228501	253695	198389	209422
gene_122296;gene_218246	Unknown	264969	287487	310036	373676	296609	324285	325819	354724	339424
gene_122301	Unknown	142877	122979	121554	96997	123353	114538	87029.6	109204	88702
gene_122306	Unknown	1.0035e+06	964375	1.00929e+06	987269	1.03259e+06	974784	995246	988790	985275
gene_122309	Unknown	62194.7	39369.4	42929.2	71670.8	24612.4	59821.2	54948.9	42325.6
gene_12244	Unknown	35841.4	32502.9	34150.7	21417	32712.2	38810.7	30087.6	30974.9	27508.3
gene_122454	Unknown	81544.1	22974.1	#NUM!	84662.5	26816.1	61758	33596.1	#NUM!	14046.3
gene_122465	Unknown	175657	167732	174717	165779	186334	175596	177962	175188	163927
gene_122522	Unknown	177748	177254	176226	158613	166351	172608	154888	133582	167261
gene_122550	Unknown	18250.1	29858.2	11240	12925.4	9793.38		14448.2	14381	10623.8
gene_122597;gene_154934;gene_19474;gene_23360;gene_23709;gene_353295	Unknown	52675.8	43629.8	39015.2	55383	43729.4	46433.9	52482.9	36591.9	52896.7
gene_122639	Unknown	126299	129640	120929	127706	134990	123837	138924	143714	120114
gene_122667	Unknown	16232.7	26479.3	32736.3	19899.4	20324.8	9866.93		#NUM!	17492.4
gene_122671	Unknown	195366	197929	185515	187360	189360	208060	190905	212615	187363
gene_122674	Unknown	217577	207441	190531	217973	219213	201235	207672	206074	181071
gene_12271	Unknown	893989	861137	888256	994363	979222	954998	895429	962593	949049
gene_12272	Unknown	1056638	1.02505e+06	1.08588e+06	1076172	1035523	1.04614e+06	1.11138e+06	1.09521e+06	1.07759e+06
gene_12274	Unknown	160810	170795	206357	169178	190453	135464	184366	165237	187147
gene_12275;gene_178980;gene_179847;gene_19230;gene_204733;gene_29355;gene_295267;gene_349936;gene_40387;gene_413749;gene_422101;gene_43005;gene_431849	Unknown	90178.2	69241.1	87396.8	45290.7	88031.5	70608.6	30746.8	65762.4
gene_122860	Unknown	257776	250660	237045	232096	221815	235541	234646	228784	247371
gene_122863;gene_123734	Unknown	18752.1	35570.2		29079.8	12857.1	15397.4	56450.8	57619.5	28956.2
gene_122899;gene_296050;gene_436334;gene_82167	Unknown	10578.8	22536	17988	19784.5	26207.5	24274.1	19796.5	10994.4	3927.56
gene_122932	Unknown	37683.2	30822.9	33052.1	26909.4	40489.1	35555.8	20752.4	9979.56	26915.2
gene_122946	Unknown	54438.2	75083.1	16525.4	37815.1	24588.1	23928.5	20086.3	38279.3	29267.6
gene_122981	Unknown	77749	75602.3	85268.5	80544.4	104295	65884.5	96859	91182.2	72012.5
gene_12302	Unknown	1172055	1184739	1.05344e+06	1.09761e+06	1.155e+06	1.23723e+06	1.15859e+06	1.17711e+06	1.1246e+06
gene_123028	Unknown	166231	158182	153471	156124	164461	168268	171714	145153	172770
gene_123032;gene_368272;gene_397875;gene_415561	Unknown	58670.9	73100.5		55867.5	57013.5		59854.7	64688.1
gene_123115	Unknown	3660.68		#NUM!	7122.98	#NUM!		6789.9	12365.6	7832.44
gene_123122	Unknown	83629.7	110303	163345	85880	72206.9	66553	115025	127826	64687.8
gene_123124	Unknown	191186	148011	147078	141095	153912	160378	154406	143559	164808
gene_123125	Unknown	293045	277773	288078	308368	262872	283744	305054	312008	298327
gene_123126	Unknown	179328	157347	157147	159847	166013	165752	165232	169210	155371
gene_123135	Unknown	17358.8	14007.3	9817.55	16518	12911.2	11127.6	8876.59	12351.3	14986.2
gene_123137	Unknown	106730	114093	110897	114595	79713.3	118029	111492	101609	127581
gene_123138	Unknown	1.13004e+06	1.13186e+06	1.07087e+06	1.20006e+06	1.12753e+06	1.05096e+06	1.14536e+06	1.22778e+06	1.15059e+06
gene_123147	Unknown	47963.3	55496.6	52440.3	47700.1	52713	37786.7	42370.2	49294	41687
gene_123156;gene_196163	Unknown	163297	160919	158705	146967	160655	169293	172552	169588	144760
gene_123157;gene_196162;gene_359175	Unknown	143628	144988	146355	131576	124498	130307	118058	125884	135825
gene_123187	Unknown	118986	100403	88503.2	60220.5	113674	74813.6	99136.1	98267.9	93515.6
gene_123257	Unknown	101256	100232	87700.6	90618	79628.9	91218.5	118585	103197	97263.3
gene_123271;gene_255219	Unknown	65337.2	13459.4	95943	63913.9	45997	26531.8	118449	85006.6	28909.1
gene_123277	Unknown	584976	641688	594306	670012	702719	694236	890647	647908	714984
gene_123306	Unknown	139163	134824	124601	132265	126520	120860	124824	150202	129512
gene_123321	Unknown	1.85823e+06	1.7899e+06	1.82534e+06	1.82521e+06	1.81012e+06	1.71687e+06	1.83475e+06	1.78729e+06	1.78827e+06
gene_123350	Unknown	221324	213763	185758	207694	176957	211368	216799	195528	176626
gene_123394	Unknown	1.60047e+06	1.51596e+06	1.64086e+06	1.53005e+06	1.52199e+06	1.5291e+06	1.56132e+06	1.57651e+06	1.57194e+06
gene_123395	Unknown	227876	218907	205113	227098	220721	221757	192446	205716	216263
gene_123396	Unknown	225510	272783	266828	276646	268631	242371	286946	278505	260409
gene_123403	Unknown	190037	169868	150305	149775	175889	175344	142615	173806	161700
gene_123445	Unknown	239253	239709	272639	257919	260286	244775	251868	250730	234184
gene_123448	Unknown	73540	77769.9	112162	145863	133688	122637	88796.7	93958.9	76782
gene_123479	Unknown	154147	140081	154399	153407	156502	158360	142157	149108	144068
gene_123480	Unknown	414392	414277	406448	434346	439296	441441	447850	427997	456498
gene_123532;gene_202646;gene_34899	Unknown	118900	126339	144144	126890	92932.5	156536	145031	85956.5	91098
gene_123533	Unknown	64128.7	50589.5	61422.2	56157	63986.7	50210.1	57115.9	73021.4	55829.1
gene_123710	Unknown	10276.9	2376.59	9807.8	#NUM!	11611.6	#NUM!	12463.9	2853.17
gene_123763	Unknown	3826513	3.67141e+06	3.6263e+06	3.68715e+06	3660655	4.00888e+06	3974772	3.64863e+06	3.76799e+06
gene_123794	Unknown	169956	196869	185483	194241	170487	183033	191093	166226	184392
gene_123836;gene_7628	Unknown	136150	110922	135074	135160	116880	73963.6	106670	128132	108441
gene_123841;gene_7629;gene_83178	Unknown	54513.9	54216.3	60719.5	55080.8	57908.2	40809.5	55205.3	39268	42293
gene_123856;gene_405244	Unknown	192580	186320	185710	173358	185050	183568	174926	188211	184534
gene_123895	Unknown	203254	189646	171472	158620	209708	180045	162020	148875	78245.7
gene_123952;gene_278652;gene_420038	Unknown	149035	135360	153092	148468	164394	152033	151762	166056	166397
gene_123970	Unknown	32759.7	32212.3	35125.6	31617.2	28810.8	12573.7	33684.3	41254.9	28250.9
gene_123980	Unknown	26689	11781.7	41756.8	14575.6	35236.1	37741.3	22630.6	36641.5	4356.07
gene_12400	Unknown	317686	301684	330301	348312	319178	306110	373861	333939	364256
gene_124010	Unknown	21522.1	14185.1	28750.7	13229.5	18663	27300.7	13912.7	23096.3	4264.85
gene_124033	Unknown	17339	13975	20108.3	16512.9	17098	24114.7	9114.86	25493.3	#NUM!
gene_124034	Unknown	278027	224064	262415	233807	224243	251422	255906	267208	278630
gene_124071;gene_41601	Unknown	82856.8	70395.2	76539.3	68941.7	58369.4	53841.7	61184.8	61965	57149.9
gene_124111	Unknown	63314.4	58596.2	63478.3	52760.4	66825.2	56216.9	62771.1	67219.4	64225.5
gene_124112;gene_405250	Unknown	146595	145265	130963	149639	155469	149344	144741	152283	134366
gene_124116;gene_163947;gene_375413;gene_405246;gene_408584;gene_417159;gene_68221	Unknown	235958	208628	174654	237500	207739	194726	213697	221700	196705
gene_124118	Unknown	161990	144974	153177	134034	152543	157378	140346	126391	139045
gene_124122	Unknown	4071.09		10491.5	6290.98		4426.83	14772.8	2154.51	20257
gene_124123	Unknown	343864	321230	352674	358441	353757	359570	357459	372784	370579
gene_124124	Unknown	431822	443032	396469	423243	356016	400069	351431	374805	302036
gene_124125	Unknown	1.4063e+06	1.18742e+06	1.2938e+06	1.20083e+06	1.17212e+06	1.24076e+06	1.1959e+06	1.44015e+06	1.2652e+06
gene_124126	Unknown	71036.4	61380.2	72207.8	59007.9	75736	78762.4	77834.6	67130.3	73896.5
gene_124127;gene_159592;gene_249334	Unknown	23125.7	43449.5	30860	39183	48533.4	45675	37645.7	32823.8	33732.6
gene_124129	Unknown	64269.4	46984.9	55316.9	59595	59242.9	71414.4	59942.1	72608.8	52937
gene_124131	Unknown	12105	11694.8	20462.7	13987.5	16395.8	13480.6	18367.3	19092.6	21820.9
gene_124133	Unknown	50002.1	89051.4	27426.3	72079.5	18264.7	70577.8	57873	51284	69222
gene_124142	Unknown	265265	268787	268472	303969	247048	240702	267932	229893	243057
gene_124179	Unknown	125090	134006	124024	143850	133776	129213	143649	136479	133846
gene_12420;gene_400771	Unknown	174901	118307	80101	134889	89119.4	131008	144421	89044	#NUM!
gene_124259	Unknown	44984	50062.6	62122	50274.9	50940	44067.7	62454.6	49916	63912.2
gene_124262	Unknown	90161.1	79571.5	75757.9	84115.7	70381.2	69729.6	97531.7	84630.2	91214.2
gene_124263	Unknown	500683	467191	474004	468060	502751	495931	453020	503076	390980
gene_124280	Unknown	306214	311846	254210	311664	284752	258052	252745	262675	257921
gene_124283	Unknown	24372.1	4112.68	44043.8	18124.8	58225.5		45897.8	20291.1	54217.5
gene_124285	Unknown	83375.5	72324	61919.8	80271	64920.8	63825.4	72054.8	67789.3	69334.9
gene_124296	Unknown	11261.8	10988.5	10479.9	7919.44	12599.5	19428.6	21725.5	14257.7	14506.2
gene_124297	Unknown	73519	68282.1	59803.3	68447.3	70365.6	74102.5	61551.4	60161.1	61797.8
gene_124304;gene_130445;gene_227998;gene_231136;gene_234621;gene_237103;gene_240383;gene_92685	Unknown	47921.3	41722.3	49919.3	50372.1	51165.5	50472.3	58587.6	62185.6	56311.8
gene_124316	Unknown	7564.99	8828.2	856.571		13291.3	10291.7	21619.6	6204.53	1790.21
gene_12436	Unknown	149229	137606	129608	128838	138753	148531	146605	147112	145559
gene_124360	Unknown	31211.7	33857.2	30815.7	38339.6	17575.9	1369.8		32263.5	21245.3
gene_12438	Unknown	121438	146394	110190	146698	122812	148355	131467	111543	136648
gene_124382	Unknown	584660	548424	550695	639600	631959	570897	606055	597261	552347
gene_124383	Unknown	397870	288867	241790	269465	272448	234170	248260	220623	193204
gene_124384;gene_127460	Unknown	151558	130935	127268	155396	128274	106338	144735	166774	160119
gene_124385	Unknown	4.24922e+06	4113285	4.26596e+06	4.44412e+06	4443768	4652491	4691407	4728103	4.28371e+06
gene_124386	Unknown	1.13397e+06	1.22542e+06	1.17435e+06	1.17624e+06	1.20047e+06	1.1419e+06	1274906	1177716	1.24738e+06
gene_124387	Unknown	313858	309102	285224	305255	273876	293048	277506	281811	283710
gene_124388	Unknown	2.7451e+06	1.36902e+06	921093	2.3329e+06	644843	1.27807e+06	427168	614526	730471
gene_124389	Unknown	120382	110057	123248	120379	126858	87458.6	128464	118032	78900.3
gene_124390	Unknown	1.31409e+06	1.18955e+06	1.10063e+06	1.20164e+06	1.19262e+06	1.18599e+06	1126712	1.1624e+06	1.23185e+06
gene_124391	Unknown	1.43413e+06	1.40067e+06	1.50454e+06	1.42282e+06	1.40479e+06	1.39063e+06	1448863	1492554	1.46993e+06
gene_124392	Unknown	414092	380663	380806	413348	363972	368195	355546	338540	386862
gene_124393	Unknown	612872	750050	754814	726362	871271	857206	539700	767886	631599
gene_124395	Unknown	4938952	4744387	4.74653e+06	5.00541e+06	4772559	5093083	5142952	4.82803e+06	4765849
gene_124396	Unknown	2.29623e+06	2.24946e+06	2.231e+06	2.26565e+06	2.37211e+06	2.3822e+06	2450456	2.42764e+06	2331135
gene_124397	Unknown	979126	989513	1.01175e+06	1.09863e+06	955440	1.01008e+06	1.0782e+06	1.09543e+06	1.07641e+06
gene_124399;gene_127475	Unknown	37200.2	33054.7	33027.2	35131.8	44025.8	36542.9	42145.4	41237	30345.7
gene_124400;gene_127476	Unknown	414487	437168	401820	429077	419061	445044	397266	395579	408659
gene_124402	Unknown	276683	278129	290618	226868	249656	251857	302110	261758	272153
gene_124403	Unknown	98825.6	99496.1	94527.6	104088	114434	143754	140165	127388	142817
gene_124410;gene_389195	Unknown	123956	109933	106276	101273	112863	117848	121108	119041	98258.5
gene_124411	Unknown	211258	238011	244457	225826	214437	227076	238920	238101	218528
gene_124414	Unknown	404437	418811	419495	393048	370383	416129	420230	385347	375148
gene_124415	Unknown	815201	764344	771761	769054	819297	789776	781105	819155	776444
gene_124417;gene_447091	Unknown	168225	136660	134235	136234	140025	146571	150106	129889	127528
gene_124418	Unknown	175386	169318	149182	168770	151054	153666	142126	143425	128575
gene_124419	Unknown	71211.2	58168.5	65947.3	62750	68166.3	84154.8	65339.5	66881.5	73628.6
gene_124423	Unknown	95942.9	106622	91853.2	90880.3	95123.9	97135.5	90901	64582.8	64866.8
gene_124424	Unknown	19565.3	15999.7	13723.1	14868.3	11172.5	15293.8	10702.9	16712.1	19379
gene_124425	Unknown	27468.7	22756.5	35980.8	21700	13059.1	19959.3	18074	12210.7	30945.4
gene_124426;gene_197355	Unknown	40347.6	4796.49	39189.1	#NUM!	51555.2	47137	31591.6	33053.5	23720.8
gene_124428	Unknown	168180	106053	91439.6	129429	90929.5	71483.9	80340	41623.4	74236.4
gene_124432	Unknown	249779	254429	239255	224543	250677	229031	223591	218904	218884
gene_124433	Unknown	73535.5	132344	61489	50551.3	46154.8	59766.5	68667.2	73080.1	52862
gene_124434	Unknown	1.30162e+06	1.2577e+06	1.33326e+06	1.30491e+06	1.35174e+06	1.28689e+06	1.33412e+06	1344504	1.33829e+06
gene_124435	Unknown	1053535	1.0431e+06	952022	1.0747e+06	1.0614e+06	1.06328e+06	1.17501e+06	1.12083e+06	1080541
gene_124436	Unknown	1.46325e+06	1.44387e+06	1.48879e+06	1.42568e+06	1.53152e+06	1.47408e+06	1.4469e+06	1.51992e+06	1.42873e+06
gene_124439	Unknown	1.53486e+06	1.58883e+06	1593040	1.56021e+06	1.54697e+06	1.49796e+06	1.54268e+06	1497679	1679659
gene_124484	Unknown	1.56455e+06	1.64543e+06	1.5923e+06	1.58572e+06	1.68982e+06	1.56653e+06	1.57948e+06	1661565	1.68303e+06
gene_124533	Unknown	28308.6	21702.8	18433.5	18324.6	10426.2	13973.5	16245.9	11132.7	26115.8
gene_124546	Unknown	77333.8	58555.6	64052.4	75501.5	62516.4	76235.1	58129.2	55508.9	51697.3
gene_124567	Unknown	75892.8	83298	98816.8	25171.6	58915.1	73016.6	62748	61347.4	56445.1
gene_124568	Unknown	114538	123951	131828	106571	125042	143261	139127	116259	94963.3
gene_124613	Unknown	52360.1	59830.4	56791.2	58669.3	49157.5	16663.9	38347.4	18422.5	22667.8
gene_124697	Unknown	6287.22	21127.2	20252.1	7128.82	23785.2	23411.9	34792.7	20241.4	40797.8
gene_124703	Unknown	169781	260446	258203	159402	285447	168817	263552	267273	159634
gene_124706	Unknown	6295.34	4032.64	4912.23	2612.56	4433.08	4182.76	4675.96	4419.95	5127.47
gene_124709	Unknown	107289	62025.9	174885	82141.6	108062	71948.5	52338.8	63960.7	76597.3
gene_124713	Unknown	229643	235722	226299	242370	240078	242831	238248	229483	232839
gene_124714	Unknown	940014	1.00734e+06	948746	1.06964e+06	1.00495e+06	993568	981482	1.00444e+06	1.0247e+06
gene_124715	Unknown	613654	550810	556707	494632	522412	615274	420709	442896	452654
gene_124716	Unknown	53970.3	49936.4	53486	47082.8	48385.3	51290.6	59183.9	53400.4	50401.9
gene_124717	Unknown	173887	177588	166731	237678	146820	190374	223390	188562	176815
gene_124718	Unknown	910192	908487	859862	916559	895686	888986	902458	922095	982938
gene_124720	Unknown	53819	82239	60894.8	46681.4	64664.5	69586.2	36558	23653.4	60520.1
gene_124815	Unknown	167515	192252	130027	129519	115716	92156.9	85769.5	98404.6	34278.7
gene_12486	Unknown	10490.3	7192.48	22384	9508.48	18329.1	21798	20961.3	18849.5	6441.94
gene_124961	Unknown	122322	130721	107918	124015	101236	134624	146598	101737	114395
gene_124965	Unknown	105214	101035	94419.3	68227	94160.6	109637	67187.3	101591	83225.8
gene_124975	Unknown	181580	263615	179492	183015	220209	252920	189590	191390	99927.5
gene_124976	Unknown	162325	181608	132994	156135	132415	206599	147956	169907	125019
gene_124979	Unknown	5847.51	525.035	7656.16	6072.05	7410.22		8599.32		3672.2
gene_124981;gene_228053	Unknown	34770.1	18055.4	17787.2	12874.8	14910	27246	30016.4	20611.6	15499.8
gene_124984	Unknown	4398.44	3738.92	3390.95	5177.65	2786.76	4819.03	5961.53	5927.82	#NUM!
gene_124989	Unknown	271812	252226	266851	290429	267554	263251	280192	282741	278632
gene_124996	Unknown	458426	464008	468379	467322	468324	465094	502385	463669	465719
gene_124997	Unknown	356827	505716	456684	459766	453750	418753	475129	468588	464412
gene_124999	Unknown	608415	543380	599572	573322	639215	672921	647891	684106	649940
gene_125000	Unknown	438032	415804	426468	480232	455500	547235	386148	480268	493205
gene_125005	Unknown	86036.5	87027.7	90652	84871.8	66125	72699.6	73930.9	61060.2	54043.4
gene_125007	Unknown	32640.5	28551.3		19646.7	21238.1	27530.5	8651.4	15199.8	14784.2
gene_125008	Unknown	44965.1	25197.4	52445.6	46450.4	21552.5				43867.8
gene_125009	Unknown	172263	153921	124603	122641	102436	129147	89674.4	72938.5	91160.1
gene_125010	Unknown	336236	382911	299720	334012	318897	311852	306942	317400	272458
gene_125013	Unknown	264875	216650	273251	240098	277594	258753	322641	264279	210230
gene_125014	Unknown	504184	480584	473883	432996	494205	495480	437475	497577	396542
gene_125015	Unknown	4316.48	6143.22	5445.9	2585.02	2667.73	5822.72	6355.72	7126.02	2641.79
gene_125017	Unknown	1.9516e+06	2.13215e+06	2.02834e+06	2.25824e+06	2.39143e+06	2.22585e+06	2.28202e+06	2259430	2092095
gene_125026	Unknown	44934.7	50023.5	45346.8	32631.7	48965.1	31363.1	33517	33663.8	26687.7
gene_125027	Unknown	6303.79		5911.85	10591.5	28847.9	13364.3	16582.9	10327.8	18773.9
gene_125028;gene_399941	Unknown	92534.7	110046	60812.2	95228.9	49770.7	31300.1	36325.8	135193	33412.8
gene_125030	Unknown	40106.2	36562.4	23173	11029.5	38661.4	24776.2	32081.7	30081.3	35013.9
gene_125031	Unknown	11635.2		0.352016	3867.63	24523.4	25457.3	#NUM!	#NUM!	67602.2
gene_125032	Unknown	359901	360217	365519	338431	334735	357425	409563	379208	321000
gene_125042	Unknown	165753	153352	150235	149936	142641	158432	136228	125000	149965
gene_125043	Unknown	172828	158108	180713	162842	134617	179159	192926	155487	147236
gene_125044	Unknown	433749	450449	452962	405421	424472	410030	425974	423591	419053
gene_125045	Unknown	90573.1	82202	87570.8	27278.1	27446.9	19845.1	52755.5	46846	39819.3
gene_125049	Unknown	641550	573073	572044	497966	553430	564190	522379	479869	434168
gene_125057	Unknown	135806	142958	130115	115610	109220	134408	114449	129323	103934
gene_125087	Unknown	28155.7	13453.8	31242.5	26365.5	22452.5	13540.5	26441	7445.56	16503.6
gene_125123	Unknown	1.13495e+06	1.05449e+06	1.18956e+06	1.1609e+06	1.1491e+06	1052088	1.04924e+06	1.07608e+06	950817
gene_125140	Unknown	370877	325641	349465	314200	315399	344566	348823	329636	321537
gene_125171	Unknown	60314.8	77356	75922.6	67712.2	51728.9	53951.3	62195.8	48475.7	63721
gene_125218	Unknown	47806.4	40404.5	50349.5	32350.2	53001.2	41984	60454.3	13192	35315.8
gene_125238	Unknown	466819	440047	457387	449868	427029	434762	449453	479537	453374
gene_125272	Unknown	71950.4	60282.5	67774.5	59462	76339.9	64110.4	71991	70442.3	67633
gene_125287	Unknown	23931.6	25119.8	4778.69	13041.8	9754.11		11950.4	8952.34	11585.3
gene_125328;gene_300600	Unknown	46784.9	37986.5	41019.7	48268.2	31857.3	43235.7	16576.9	23666.8	21848.6
gene_125398	Unknown	#NUM!		1648.85	580.56	884.844	2904.39	903.686	1541.15	2566.17
gene_125441	Unknown	#NUM!	66210.5	48450.3	78877.9	49711.1	76893.2	39455.9	45262	49653.3
gene_125443;gene_136594	Unknown	85887.1	91886.7	60268.1	55314.8	75667.3	70529.8	46779.9	81941.2	99750.4
gene_125450	Unknown	371135	354439	365285	395080	404964	381279	436934	415231	436575
gene_125451	Unknown	144766	158499	149108	170757	160659	150446	150386	156606	163680
gene_125596	Unknown	31484.1	27441	27428.8	24809.7	28808.6	31073.3	22817.4	18991.7	27352.2
gene_125630	Unknown	90385.6	96340.5	72398.5	91963.1	79993.5	101674	86172.8	66029	71945.9
gene_125650	Unknown	23428.2	11419.1	25840.5	20079.7	23582.8	8361.89	10625.2	13955.3	8704.05
gene_125657	Unknown	175320	176565	159752	155623	181109	162578	166172	172156	158351
gene_125661	Unknown	764408	862450	808780	662296	780099	795823	712091	644620	759254
gene_125662	Unknown	702897	757204	700507	705112	681986	737039	736378	683064	758449
gene_125675;gene_39269	Unknown	26729.9	43760.9	13485.1	30436.9	22745.5	26889.6	26938.6	18396.1	14905.8
gene_125695	Unknown	135618	77190.8	100474	65923.1	58967.3	8653.85	7959.38	44211.5	57218.6
gene_125779	Unknown	148234	101286	130861	129836	131232	147756	141209	144239	150595
gene_125812	Unknown	20251.9	10708.5	17289.4	11751.6	9864.9	17131.7	18426.9	7005.78	11474.8
gene_125813;gene_343563	Unknown	23874.6	33889.5	20254.8	15745.2	13039.6	22690	22827.7	24468.9	9845.14
gene_125821	Unknown	27953.8	28730.8	23328.1	27530.6	25181.1	31880.8	29175.7	23857.3	30214.7
gene_125847	Unknown	112769	121752	114525	124141	94663.6	113504	101945	105985	102434
gene_125856	Unknown	47651	47940.2	37900.3	39755.7	57529.7	59303.5	47901.2	35049	41037
gene_125858	Unknown	71711.6	75374.8	48984	58369.5	51662.7	42766.2	56259.3	50857.7	55173.4
gene_125865	Unknown	339300	395912	670057	304485	315519	505312	66640	308109	187468
gene_125866	Unknown	27230.5	27733.6	32058.4	10288.7	21381.9	1352.21		9442.01	34052.9
gene_125913;gene_173588;gene_208	Unknown	232164	235800	168873	214347	243113	289580	235022	347928	280415
gene_125934	Unknown	1.6985e+06	1.71915e+06	1.67654e+06	1.71684e+06	1.70726e+06	1.59357e+06	1657311	1.74203e+06	1.63139e+06
gene_125943	Unknown	130943	134661	164849	125587	140353	134524	116633	133086	108228
gene_125945	Unknown	140602	107960	149536	89413	89490.5	121474	98065.7	117231	100073
gene_125994	Unknown	2159.33	1592.77	10616.3	8102.95	7653.13	8842.23	1690.51	13363.3	11759.4
gene_126032	Unknown	521841	485392	466172	505703	494550	514730	490685	494285	435348
gene_126033	Unknown	84862.1	69370.3	80922.2	59783	95527.9	88463.9	83603.3	72298.2	84590.6
gene_126041	Unknown	1.37366e+06	1.30243e+06	1380546	1.37946e+06	1.38031e+06	1.39422e+06	1.43006e+06	1.44201e+06	1.37052e+06
gene_126068	Unknown	104906	134316	53558.5	98214.8	65997.5	28520.6	80250.3	43689.8	17676.8
gene_126118	Unknown	9836.61	14445.1	13912.6	10337.4	14467.2	6745.48	13591.9	12775.4	12173.8
gene_126123	Unknown	5.27586e+06	5282496	5.1674e+06	5.60436e+06	5672711	5.70638e+06	5313286	5587960	5.46188e+06
gene_126124;gene_169366	Unknown	517209	542634	551341	468130	504032	514566	469728	445941	432591
gene_12614	Unknown	787199	751573	726942	727484	705127	735662	687453	701794	707212
gene_12615;gene_253731	Unknown	1082679	1.03218e+06	901493	1124012	1146466	1.165e+06	1.15785e+06	923437	1082325
gene_126216	Unknown	143307	133670	141286	145882	136028	140321	119683	121641	134719
gene_126238	Unknown	832937	817144	873823	847183	837864	792249	853051	763133	791216
gene_12627	Unknown	14260.1	10284.5	15673.3	15617.2	12857	22861.5	15825.4	12371.3	12370.9
gene_126278	Unknown	63753.4	67937.2	38579.2	37062.4	41467.9	19359.5	26960.8	25093.3	21711
gene_126283	Unknown	37528.9		1.12599	31775.7	10713.1	19307.1	27427.8	29960.1	10006.5
gene_126286	Unknown	123897	97894.1	100656	79183.8	106308	104272	102670	106223	104562
gene_126300	Unknown	262064	271523	264576	250692	254040	264842	246076	256950	248210
gene_126311;gene_135177;gene_181789;gene_2094;gene_212348;gene_24717;gene_260760;gene_344046;gene_386668;gene_62004;gene_76978	Unknown	81891.2	80937.4	84834	75898.5	88831.6	85323.2	82667.4	81071.8	85266.1
gene_12646	Unknown	421823	413759	410963	490682	374433	364614	362008	361592	373615
gene_126461;gene_331644;gene_74110	Unknown	35127.2	35765.9	18638.2	18332.3	17181.5	16173.8	16252.5	19363.8	19786.4
gene_126462	Unknown	50278.6	44538.7	62772.1	45377.8	58545.9	41177.1	57677.4	33438.6	30970.7
gene_126463;gene_217359	Unknown	101445	108795	99018.8	86109.9	89109.4	93718.2	106294	87848.9	94040.4
gene_126464	Unknown	300137	308723	303025	288163	263878	253158	299904	240300	248651
gene_126465	Unknown	24046.6	23396.8	24707.9	12096.7	19051	26818.3	16281.4	21257.9	17331.6
gene_126468	Unknown	75365.8	82957.2	63382.1	71242.4	70500.5	67679.4	69210.8	63034.2	64558.1
gene_126487;gene_252999	Unknown	163483	175787	160127	137419	149670	145487	156419	139897	152097
gene_126488;gene_252998	Unknown	106419	96484.9	106057	106877	106883	88471.9	91167.8	101509	115288
gene_126489	Unknown	160686	162484	207820	149118	176736	94846.7	88999.8	96350.6	150343
gene_126490	Unknown	17687.6	19632.4	30602.1	43800.1	10887.5	3565.49	6602.82	43695.3	43198.8
gene_126494	Unknown	382269	385142	380195	405540	475693	461626	389941	420211	425411
gene_126495	Unknown	359319	416586	345960	396153	435366	387885	414606	451026	386189
gene_126501	Unknown	133117	118841	120381	103626	104533	110312	116479	66123.6	93777.5
gene_126503	Unknown	50248	49883.9	57092.7	39186.9	38927.1	49823.7	33602.2	42245.5	26353.9
gene_126505	Unknown	203424	193947	206963	206753	205494	192177	188580	181724	190059
gene_126506	Unknown	33790.8	28271.5	47451.9	49704.8	41686.7	47862.7	46660.2	59632.9	48385.3
gene_126512	Unknown	388108	348260	398105	432476	399703	405729	425324	438182	452338
gene_126513	Unknown	256730	255456	227566	250522	243150	255529	251164	237353	231206
gene_126514	Unknown	139519	126807	115589	118685	131447	138060	120125	60892.9	129871
gene_126515	Unknown	345329	360701	360624	373400	386834	393694	351791	378463	381003
[truncated: 16,714 more rows]

## Sheet: DIA-NN protein
protein	organism	Qiao-FB1-DIA-1.raw	Qiao-FB1-DIA-2.raw	Qiao-FB1-DIA-3.raw	Qiao-FB2-DIA-1.raw	Qiao-FB2-DIA-2.raw	Qiao-FB2-DIA-3.raw	Qiao-FB3-DIA-1.raw	Qiao-FB3-DIA-2.raw	Qiao-FB3-DIA-3.raw
A0A094XD57;gene_354154	E. asburiae;Unknown	5866960	5745010	5693120	2870460	2575740	2480330	1237810	1298690	1166170
A0A094XDN2	E. asburiae	4070660	4379490	4201850	1994350	2275300	2112820	1248680	1279800	1357780
A0A094XDV2;gene_354141	E. asburiae;Unknown	1605270	1384210	1454190	718687	508163	269010	214325	61463.5
A0A094XLR4;gene_111451	E. asburiae;Unknown	1036450	1737310	1175930	465899	488029	379353	490914	81560.4	138573
A0A094XPH7	E. asburiae	782914	645615	704516	327166	297919	305265	133529	145554	145356
A0A094XQR6	E. asburiae	2007510	2149960	2044820	1127730	1067590	1166430	685997	672805	813030
A0A094XYF7;J7SKW6;gene_251903	E. asburiae;M. morganii;Unknown	748134	766638	796780	445541	294254	254173	436113	450032	581439
A0A094YK11;J7UAZ4;gene_158194	E. asburiae;M. morganii;Unknown	25732000	26904300	25962200	7988430	7146980	7408010	10280600	10010200	8983610
A0A095A9A1;J7TFF3;gene_303833	E. asburiae;M. morganii;Unknown	2384900	2410120	2424790	670513	1021840	915686	570682	917968	950031
A0A097V2E8;gene_93473	E. asburiae;Unknown	9742380	10091000	9588500	3624760	3510660	3692690	3330630	3649630	4171380
A0A0A5MA24	E. asburiae	769843	812526	812494	282432	156250	153695
A0A0A5MDS5	E. asburiae	4531170	4222710	4383550	1779610	2267670	1941970	1039300	1004800	726161
A0A0A5MDV8	E. asburiae	5104460	4952420	5450710	2979550	2439000	2978420	1905790	2052540	1900700
A0A0A5ME71	E. asburiae	881965	883303	1041400	298023	334921	268153
A0A0A5MGG5;gene_215927	E. asburiae;Unknown	2243780	3462080	3000490	1700850	1310510	1162200	614893	553354	637826
A0A0A5MJI8	E. asburiae	808960	1767530	1398830	575759	356790	704722	441577	491664	389771
A0A0A5MM81	E. asburiae	402907	405546	217273	163400	246427	242276
A0A0A5PBA9	E. asburiae	325280	248495	322674	138172	121554	148758
A0A0A5PEK8	E. asburiae	3375090	3664990	3783500	1120690	1138720	1086540	984298	1071980	899130
A0A0A5PIT1;M1SJQ8;gene_315039	E. asburiae;M. morganii;Unknown	3024300	3092640	3111310	468300	859724	649041	779123	475350	735253
A0A0A6HDF7	E. asburiae	5367690	5135120	5185530	1541500	1911380	1803380	615655	998255	1183490
A0A0D9GVU3	E. asburiae	3125880	3118060	3302850	1417710	1243880	1032600	1439280	1262050	1115490
A0A0D9GYE1	E. asburiae	7350820	7371300	7157520	3425010	3414030	3364370	1757750	1647050	1827540
A0A0D9H0R3	E. asburiae	135453	111529	113791	54225.6	62762.7	83204.6
A0A0D9H132;gene_148136	E. asburiae;Unknown	377173	376393	358667	176480	152420	192747	73946	47031.5
A0A0D9H2Z7	E. asburiae	6147130	5784450	6273620	2764700	2639110	2788900	1107530	1184190	1295330
A0A0D9H3B2	E. asburiae	362272	501611	474322	263809	174258	96787.3		67422.9
A0A0D9H4R5	E. asburiae	633393	625359	582000	97939.9		289675
A0A0D9H627	E. asburiae	256034	253795	280644	106247	95865.3	106033	59534.5	50368	60354.5
A0A0D9H643	E. asburiae	396478	312149	440350		114402		55492.6
A0A0D9H706;gene_413737	E. asburiae;Unknown	806046	666382	94383.5	305145	169673		350068	271247	315538
A0A0D9H753	E. asburiae	2543960	2630030	2490970	915113	933661	1102350	136198	468643	499745
A0A0D9HAV8	E. asburiae	420837	364249	510814	219649	251613	318533	70519.5
A0A0D9HF57	E. asburiae	1880290	2550990	1653110	1475160	974895	1138530	751249	478813	892166
A0A0D9HIV2	E. asburiae	775508	800673	680666	238760	358411
A0A0D9HL65	E. asburiae	164322	135248	142644	129536		109118
A0A0D9HLQ7	E. asburiae	4542260	4645680	4968820	1629320	1900370	1917850	1065420	1133670	877064
A0A0D9HME1	E. asburiae	542464	438620	592606	321803	261066	362060	200280	254881	203938
A0A0D9HMY3;gene_70464	E. asburiae;Unknown	975249	1029800		1000660	837706	1087640	891702	939141	582827
A0A0D9HRI4;gene_409750	E. asburiae;Unknown	201711	166511	184777	241467	73597.5
A0A0D9IYQ6	E. asburiae	297385	317415	405557	201378	364186	285438	121390
A0A0D9IZC1	E. asburiae	3332650	3054420	3274400	1398920	1565910	1474210	595598	806395	715117
A0A0D9IZI0	E. asburiae	959649	689137	902049	155675	204801	247417		101940
A0A0D9J011	E. asburiae	535213	597906	644395		304900	286393
A0A0D9J098;gene_351602	E. asburiae;Unknown	85365.6	91130.5	76701.9	15119.4	38684.1		60259.6		49673.2
A0A0D9J1A3	E. asburiae	60181.2	137331	218277	41760.5
A0A0D9J1P3	E. asburiae	85839.7	141796	76822.2	33130
A0A0D9J203;gene_354443	E. asburiae;Unknown	191891	132899	125961	94462.5	78261.7	126973	81073.9		57336
A0A0D9J439;gene_464774	E. asburiae;Unknown	252896	229753		173872	58583.2	54348.3	46122.9		53374.2
A0A0D9J494	E. asburiae	1934700	2154640	1805330	901986	915426	1011580	465440	596007	660477
A0A0D9J4X9	E. asburiae	1285760	1560930	1440210	985438	836038	783949	600195	379592	562093
A0A0D9J501;M1RH61;gene_100574	E. asburiae;M. morganii;Unknown	73030.6	43192	56182		16306.3	15765.2	19705.7	18757.6	17495.1
A0A0D9J7D5	E. asburiae	16690.5	19815.4	16951.4	7540.82
A0A0D9J855	E. asburiae	122002	238725	170192	77861.5	57450.7
A0A0D9JDY8	E. asburiae	112316	96657.1	103883	51283.8	48846	58564.4	30823.8	22576.4	31518
A0A0D9JEI3	E. asburiae	463488	534557	576579	353236	266308	160078
A0A0D9JFC6	E. asburiae	520956	572614	477406	122165	173936	132587			217081
A0A0D9JID3	E. asburiae	2176320	2723960	2434270	1484630	1023690	1181650	592501	543409	440231
A0A0E3AQQ7	E. asburiae	267121	176760	190453
A0A0F0QMD7;gene_354150	E. asburiae;Unknown	284414	235011	303404	105901			33038.8	55325.9	51673.8
A0A0F0QMK2;M1RG65;gene_354162	E. asburiae;M. morganii;Unknown	16648700	16010700	15762700	5801120	5446040	5559610	6158870	6037900	6258080
A0A0F0QMW6	E. asburiae	4623580	5019750	5206790	2498010	2216820	2258240	952635	1363310	894730
A0A0F0QRL4;gene_354143	E. asburiae;Unknown	5530830	4765200	6570340	2151990	3310090	2529900	1931030	1187170	1182900
A0A0F0QYN2	E. asburiae	1096290	1026550	1117950	349430	292495	350616	166961	188755	197343
A0A0F0R0F2	E. asburiae	137603	349557	398341	150319	107296
A0A0F0R1Q6	E. asburiae	3601340	3470680	3021560	1804730	1461120	1947460	919412	928865	1011020
A0A0F0R427	E. asburiae	1759670	1747390	2001310	801423	648522	707974	647123	997650	695637
A0A0F0R8R8	E. asburiae	8856280	8203520	8712060	3784060	4003100	3826910	2304540	2458960	2170710
A0A0F0RAZ0	E. asburiae	318895	220768	136081
A0A0F0RCT1;gene_405960	E. asburiae;Unknown	768398	815811	836090	281480	179499	176963	145153	105022	76478.8
A0A0F0REA0	E. asburiae	1136200	1043580	1225750	540261	642577	457898	371140	382052	674430
A0A0F0REA9;gene_367881	E. asburiae;Unknown	71229.5	65320			76504.8
A0A0F0RPC1	E. asburiae	133532	176124	139589	42337.3	63310.7			83466.8
A0A0F0RQF9	E. asburiae	2418700	2308840	2309090	1100940	897230	1033930		707271
A0A0F0RSC8	E. asburiae	275352	208894	251569	139504	60816.7	194149		43166.2
A0A0F0RT41;gene_354138	E. asburiae;Unknown	2706910	3246550	2704680	1149430	1286820	1093510	845793	1268760	478835
A0A0F0RU71;J7U2E6	E. asburiae;M. morganii	22153000	21737300	20697900	6837900	6339300	7080330	7548120	7209400	7224190
A0A0F0RVA0	E. asburiae	3630290	4409100	3949100	1836530	1934870	1779430	863702	990757	908262
A0A0F0RZB3	E. asburiae	5030210	4945200	4772870	2029380	2019050	1953130	1026770	1438350	1628230
A0A0F0U313;M1SAM8;gene_354159	E. asburiae;M. morganii;Unknown	6233940	6197870	6119830	2037020	1919680	1949560	2162290	2094280	2364410
A0A0F0U4U1	E. asburiae	612064	449283	618702	278175	273365	352486		137261	51601.3
A0A0F0URI6	E. asburiae	2399410	2657780	2562510	1441180	1032530	1351680	555181	709834	716892
A0A0F0V2P0	E. asburiae	3443960	3495680	3178110	1382100	1653990	1529910	782112	775292	628507
A0A0F0V4G9;gene_93457	E. asburiae;Unknown	364695	255349	329255	286306	169466			118912
A0A0F0V707	E. asburiae		615947	398681
A0A0F0XJX5;gene_407384	E. asburiae;Unknown	5837240	5648080	4534380	2431230	2684200	2896900	1406080	1404750	1736490
A0A0F0XVA1	E. asburiae	794643	863760	956143	461299	653342	601360	344964		452761
A0A0F0XXE7	E. asburiae	1257630	1462550	1511840	941301	711251	359304	801676	481347	569693
A0A0F0Y294;gene_30666	E. asburiae;Unknown	1517460	1708220	1398210	529598	637194	649611	576960		319654
A0A0F1CXM8	E. asburiae	5209440	5116380	5010060	2207670	2275030	2314260	1079960	1033080	1227330
A0A0F1CXX1	E. asburiae	165759	131806	146631	56370		66186.2
A0A0F1CYC6;gene_181158	E. asburiae;Unknown	166957	95451.9	150262	68036	145545
A0A0F1D189	E. asburiae	6979350	7147670	6759180	2718240	3047750	3133700	1611210	1207130	846592
A0A0F1D1U8;gene_354161	E. asburiae;Unknown	1416750	1303980	1532350	421128	563494	479132		285661	387977
A0A0F1D1Y0	E. asburiae	858778	917578	811802	416662	297446	314929	24201.4	94922.6	130085
A0A0F1D3L1	E. asburiae	430669	374366	384683	126894
A0A0F1D4P8;gene_14533	E. asburiae;Unknown	463712	588235	599770	254261	177093	191882	222213		79586.8
A0A0F1D4W8;J7U9Q2;gene_82688	E. asburiae;M. morganii;Unknown	312587	436645	343605
A0A0F1D5M2	E. asburiae	1094440	1104960	1332860	396332	514534	372316	124477	135952	166975
A0A0F1D6G7	E. asburiae	464889	640980	500324	102863	104662	113368
A0A0F1D6Q5	E. asburiae	16524000	17202500	14741000	8924290	8430310	7191180	5348100	5966670	5185360
A0A0F1D7U2	E. asburiae	139208		169462
A0A0F1D834	E. asburiae	336213	175235	169275
A0A0F1D934;gene_72627	E. asburiae;Unknown		455362
A0A0F1D965	E. asburiae	505440		165033		129500
A0A0F1D971	E. asburiae	2740570	3033690	2983540	1183050	1343820	1211260	530173	609820	611409
A0A0F1DB74;J7UBM2;Q835K3;gene_106147;gene_58361	E. asburiae;M. morganii;E. faecalis;Unknown;Unknown		45977.6	42205.9	46171.5		45250.4	41167.3	33353.1
A0A0F1DBK8;M1SB37	E. asburiae;M. morganii	891718	762645	818554	251042	272008	236229	157551	149937	213395
A0A0F1DCG2;gene_93466	E. asburiae;Unknown	1479290	1924540	1659670	683940	898710	503004
A0A0F1DDX3	E. asburiae		172148	122459			112654			18773.4
A0A0F1DG28	E. asburiae	4663770	4904540	4731830	2349960	2471520	2136240	1133960	993952	1151930
A0A0F1DGL4	E. asburiae	1973410	1623950	1830710	1199080	1057800	1147970	691951	392326	519561
A0A0F1DH12;gene_419103	E. asburiae;Unknown	1436130	978402	1715290	1159530	934385	966407	933670	757187	1264110
A0A0F1DHL8	E. asburiae	524830	398963	584165	159944	278734	298296		133859
A0A0F1DHN1	E. asburiae	720275	676763	684212	185383	257787	198463	43484.1	148290	93765.7
A0A0F1DHQ9;gene_219637	E. asburiae;Unknown									294770
A0A0F1DI83	E. asburiae	973566	924786	942240	229409	376761	651430	155476	549069	210367
A0A0F1DIJ4	E. asburiae	602226	458839	620005	270662	169620	152922	142239	99952.5
A0A0F1DK79;J7U141;gene_206856	E. asburiae;M. morganii;Unknown	2814400	2588220	2746090	1264200	1238200	1364840	1228320	1175070	1125520
A0A0F1DK84	E. asburiae	5962360	5911580	5802500	2912320	2668440	2424710	1450700	1514740	1428930
A0A0F1DLJ0	E. asburiae	230504	208846	169031		80598.4			44067.4	110051
A0A0F1DMS0	E. asburiae	1435890	1448290	1373210	599272	507809	726560	630122	652386	600153
A0A0F1DNF6	E. asburiae	2414400	2451570	2412770	976715	926019	924356	591656	580560	513995
A0A0F1DNG1	E. asburiae	3557540	3357410	3359640	1640540	1601590	1590240	677230	756521	780223
A0A0F1DQD4	E. asburiae	1110320	1273740	1071310	541230	495727	526400	288828	325852	290787
A0A0F1EIH7;gene_219642	E. asburiae;Unknown	218523	188075	334392	172304
A0A0F1EJQ7	E. asburiae	542359	446220	537855		243829	102471		112231	116751
A0A0F1EKL7	E. asburiae	731480	491006	636581		287248	217257
A0A0F1EUE1;gene_100562	E. asburiae;Unknown	255929	359679	314808	176640	373657	420022	159954	115330	155411
A0A0F1J248	E. asburiae	8174360	7923720	8595480	3105140	2713550	2604860	2639880	1439850	1958920
A0A0F1J3Y3;J7TVH7;gene_354157	E. asburiae;M. morganii;Unknown	1654020	769299	1603440
A0A0F1JKA3;gene_405955	E. asburiae;Unknown	21004600	21031900	22160100	9514460	5483380	7607170	2067840	3946160	3541520
A0A0F1K1Z0;gene_171942	E. asburiae;Unknown	6280180	7541060	8232780	3001530	3161080	3438640	1852060	2034610	1883480
A0A0F1K2I3;gene_464773	E. asburiae;Unknown	112372	191161		134607				151190	132648
A0A0F1R6B4	E. asburiae	4739430	4581070	4377400	1849200	1662650	1673200	1162780	1169570	1076460
A0A0F1R6C4	E. asburiae	8997650	8486790	8773780	3683760	3965650	3589140	1873390	1929070	1796300
A0A0F1R791	E. asburiae	4541190	4314990	4144680	1969180	1841660	2041290	975953	934122	1010880
A0A0F1R797	E. asburiae	6628020	4644740	3648070	2400590	2088820	2494880	1392220	1461770	1255730
A0A0F1R842	E. asburiae	4872010	5514720	4965650	2155100	1936340	2352220	1163200	1296170	794456
A0A0F1R9B4	E. asburiae	3308060	3137910	3370120	1654570	570121	1522040	669464	982967	670535
A0A0F1R9B9	E. asburiae	579098	958704	1007770	259622	351084	399917	383637	96814.5	589963
A0A0F1RAA5;gene_283481	E. asburiae;Unknown	216194		165297	102396		147076	178039		127131
A0A0F1RBF2	E. asburiae	1556100	1614760	1537480	638046	788749	687738	350053	337642	399332
A0A0F1RBG7	E. asburiae	13619200	13078900	13637400	6663680	6205060	5898470	3270470	3009970	4103980
A0A0F1REA4	E. asburiae	204592	168091	81970.6	83411.2	48419.2	68808	42216.5	162023	93215.1
A0A0F1RFI7	E. asburiae	1160890	1109610	1205900	489263	352009	526580	260825	269051	210209
A0A0F1RGN3	E. asburiae	445535	274822	192666		257790	194005		129778
A0A0F1RIH3	E. asburiae	2684720	2693860	2855530	1272860	1182500	1112730	708900	662175	696383
A0A0F1RIX8	E. asburiae	2291470	1808760	2366910	1104250	529110	698197	534308	383481	640116
A0A0F1RJT4;J7U5J0;gene_347882	E. asburiae;M. morganii;Unknown	39910.9	49369.6	36606.7	14401			18022.8		22326.5
A0A0F1RKE9	E. asburiae	623861	449180	488020	175313	183707	152764		108245	124267
A0A0F1RKG0	E. asburiae	2929050	2747190	2697770	1383500	949627	1099070	771708	840335	1043810
A0A0F1RKG1;M1RGM0;gene_119664	E. asburiae;M. morganii;Unknown	720844	612631	563076	171304		122924	186348	215414	306568
A0A0F1RLV8;gene_413724	E. asburiae;Unknown	301249	319054	375819	217851
A0A0F1RNN3	E. asburiae	591185	1076290	1224600	319509	513227	698995	357156	252070	179756
A0A0F1RQN5	E. asburiae	419918	588169	722790	304591	294024
A0A0F1RSJ1	E. asburiae	2214540	2082960	2140560	1019670	837032	995924	483677	607607	389824
A0A0F1RTU0	E. asburiae			64507.7
A0A0F1RTU8	E. asburiae	439497	348717	431747		169384	167570
A0A0F1RUT1	E. asburiae	8424640	5962540	8191760	3096480	3716510	3491010	1439260	1723190	1805080
A0A0F1RVV1	E. asburiae	2208150	1956650	2498990	949622	873040	735195	354287	460299	384709
A0A0F1RW18	E. asburiae	770654	905093	909148	398195	363072	411904	225804	222168	288443
A0A0F1RY25	E. asburiae	155477	156848	191894	239623	284153	236880	228730	281079	299770
A0A0F1RYR4	E. asburiae	21952200	21378800	20212700	10287700	9970140	10552800	6263720	6119080	6411010
A0A0F1WSY3;gene_79478	E. asburiae;Unknown	1590570	1456400	1668500	619114	678240	688396	341993	302342	308393
A0A0F1WVV5	E. asburiae	1063630	1270650	1186500	311115	474090	400096	268710	390126
A0A0F1WXR3	E. asburiae	4976540	5247510	5325020	2652710	3176190	2850910	1806060	1283830	1768530
A0A0F1XSK9	E. asburiae	7793210	7608370	7825080	3193810	3600290	3258760	1793060	1618150	1782740
A0A0F1YNE9	E. asburiae	20499600	22107300	20308700	8610760	7465110	7823420	6956120	5278150	6006230
A0A0F3WVF7	E. asburiae	13081300	13061200	15042400	6487220	6923580	6886310	3324730	2899040	3183850
A0A0F3WWX9	E. asburiae	1691390	1666370	1603930	642193	720798	688368	282202	270999	481581
A0A0F3WYD9	E. asburiae	313655	426484	449275	307124	183366	198964		170033
A0A0F3WZ40;J7SJJ9	E. asburiae;M. morganii	65169600	56506300	69470900	18481200	17143900	20418000	24532700	23465500	24189100
A0A0F3XR23	E. asburiae	532260	476238	522432	200027	83072.2	184547		133147	119444
A0A0F3XR25	E. asburiae	35305500	35659900	35272900	11978200	12312500	12042800	10759200	10602800	10828000
A0A0F3XRA2	E. asburiae	112507	120674	102671		168612
A0A0F3XS98	E. asburiae	736335	698489	646235	208211	198912	207858	174299	127074	184509
A0A0F3XTG5	E. asburiae	380573	501634	458554	101546	203685	95748.5
A0A0F3XX18	E. asburiae	837963	855613	832528	292014	377956	584295	223505	188883	157250
A0A0F3Z9A4	E. asburiae	453404	345521	384150	151901	179089	101455	171213	56146.8	1145240
A0A0F3ZBC8;gene_96847	E. asburiae;Unknown	220617	200726	294902	64329.1	50210.7
A0A0F3ZD93	E. asburiae	2520680	2605710	2312790	1321650	1575110	1629150	1022380	1207150	1058380
A0A0F3ZK64	E. asburiae		271727	213726	147193
A0A0F3ZL30	E. asburiae	206689	223658	363997			99565
A0A0F3ZLI6	E. asburiae	804507	329516	884486		156008
A0A0F3ZLM5;gene_56877	E. asburiae;Unknown	238000	350186	718302			111593		171542
A0A0F3ZLN8	E. asburiae	301782	414206	297987	144013	60362.4	86410.3	128874	76165.4	193540
A0A0F3ZM43	E. asburiae	861711	838714	935771	372713	390444	456054	248482	282060	206513
A0A0F3ZNF0	E. asburiae	645099	546640	635236	164782	115313	241501	43239.1	116611
A0A0F3ZQS4	E. asburiae	113698	131020	139776			51714.9			68422.8
A0A0F3ZQX0	E. asburiae	8757370	8724310	8650200	5928300	7132250	5651440	5570390	4196710	6472860
A0A0F3ZR15	E. asburiae	17445300	16606300	17129700	6953160	6603420	6879310	4219390	5211270	4316490
A0A0F3ZRS7	E. asburiae	1540160	1518780	1612810	837754	589661	746229	722112		510334
A0A0F3ZS19	E. asburiae	195833	204901	306399	109664	67192.8	89476.1		60721.1
A0A0F5BNS7	E. asburiae	5708840	4029420	6262600	2514560	2633620	2009440	1252650	1669170	1398750
A0A0G3PIL7	E. asburiae	435475	322207	279705	119958	113795	57472.6	205428		34219.6
A0A0G3PNQ7	E. asburiae	843895	735851	783591	253406	686676	423420
A0A0H0ADR5	E. asburiae	454166	631858	559156	261667	260640	281735			182239
A0A0H0ADS8	E. asburiae	27861.4	44809.2	46266.6	8196.19			9730.18	6679.87
A0A0H0AE90;gene_83977	E. asburiae;Unknown	699686	717793	641688	173358		533519	535659		411572
A0A0H0AJE7	E. asburiae	375194	410284	447307	151255		143243
A0A0H0ANE4;gene_135544	E. asburiae;Unknown			707708	1389030		661861	341757	314762	1405210
A0A0H0ANI9	E. asburiae	3876850	3121980	3241110	1466410	1463590	1607640	839765	759585	764425
A0A0H0AQU1	E. asburiae			35856.9
A0A0H0AQY8	E. asburiae	27515000	29841700	29123300	12202500	11638600	11956100	6009570	6738740	6994810
A0A0H0ARN6	E. asburiae	51305.8	149296		40793.6					44140.7
A0A0H0B621	E. asburiae	57153.8	75623.1	90786.9	56046.1	93907.9
A0A0H0BC30	E. asburiae	116718	43979.8	91972.4	17167	35815.6	42679.1
A0A0H0BDY1	E. asburiae	838727	706062	749824	286841	310399	462910	240883	253209	303518
A0A0H0BG51	E. asburiae	1032920	1030260	1035700	413257	328402	401532	186516	131356	167274
A0A0J0GFE3	E. asburiae	1851030	1963260	2568320	263607	704769	522280		814355	280158
A0A0J0GG84;M1RG69	E. asburiae;M. morganii	3344740	2041530	2773930	844382	1072590	790951	870125	985124	1070710
A0A0J0GLC2	E. asburiae	19976.4	38732.3							15020.6
A0A0J0L4L1;gene_407385	E. asburiae;Unknown	8361520	8487910	8405680	4169850	3888450	4122260	2016650	2098470	2132090
A0A0J0L6G9	E. asburiae	11398800	11871300	10959600	3713940	3669470	3822490	4071340	3555270	3777560
A0A0J0L7B0	E. asburiae	2531900	2740840	2252640	1128090	1182120	1058260	504540	868055	448460
A0A0J0LC51	E. asburiae	289357	162628	253493
A0A0M1FU80	E. asburiae					826144	721492		248960
A0A0M1G205	E. asburiae	6240840	5853860	5850890	2911420	2547710	2566360	1384520	1292710	1254430
A0A0M1G680	E. asburiae	1441190	1569720	1352570	778121	859820	776419	353507	330173	312755
A0A0M1GAX5;gene_128282;gene_59933	E. asburiae;Unknown;Unknown	740197	755070	752225	381556	355081	404510	296901	252117	253984
A0A0P8N2I3	E. asburiae	131489	35506.6
A0A126PN14;J7TN83;gene_20374	E. asburiae;M. morganii;Unknown			153608	21459	23226.5		40373.1	110529	123809
A0A126PT55	E. asburiae	905199	1024870	801388	360838	277237	395286
A0A126PUI9	E. asburiae	303205	309847	320666	128928	121904	96434.4			78941
A0A126PUJ8	E. asburiae	1792360	1941590	2476760	869369	965011	882764	375882	419638	499867
A0A126PUU0	E. asburiae	534182	478690	621283	316968	250249	316322	77186.6	149842	80564.4
A0A143HRK1	E. asburiae	146250	246627	355447	137771	89295.2
A0A143HSK3	E. asburiae	264725	181766	140235		80093.5
A0A143HW10	E. asburiae	46627200	44562100	44008600	21505500	22024500	21861600	13142400	14063700	13525100
A0A143HW34	E. asburiae	272518	291283	224392
A0A143HX66;gene_378394	E. asburiae;Unknown	12682200	13213700	13276400	6410830	6025270	5786950	3000380	3395260	3165240
A0A143HY51	E. asburiae	1337280	1478340	1361930	695496	527392	593662	466919	244123	450339
A0A143I1W5;gene_124889	E. asburiae;Unknown	324735	390311	321852	59736.8	152778	71006.6	68636.2
A0A145A1V8	E. asburiae	940941	964036	736983	442196	453280	457134	321401	219682	193932
A0A159YWZ1	E. asburiae	189498		140186
A0A159YYH1	E. asburiae	957200	1174660	1065620	963008	691587	700176	938235	854119	508470
A0A1B0GX38	E. asburiae	5565190	5587720	5327520	2734630	2427820	2412540	1184080	1120120	1248600
A0A1D3AIB1	E. asburiae	6478620	6868070	7709360	2701790	3128560	3321930	1593200	1613640	1643810
A0A1D3AIM0;gene_275851	E. asburiae;Unknown	172679	229625	270451	135476	162815	98870.7		70004.1
A0A1D3ALQ8	E. asburiae	1559870	1330500	1477680	523380	662165	576044	251800	216804	801905
A0A1D3ALV0	E. asburiae	195956	343069	235793	104103	70418.2	107865
A0A1D3ASH7	E. asburiae	414812	366157	300590		338931
A0A1D3B458	E. asburiae	685916	593476	702935	305026	315702	253646	229800
A0A1D3BB28	E. asburiae	10092100	10554000	10297100	4713880	4100680	4919540	2879940	2545030	2410710
A0A1D3BR76	E. asburiae	2815780	3746250	2946040	1405510	1194520	922214	1176210	947299	909173
A0A222LQY0	E. asburiae	962977	872370	958832	394055	475471	192039	196330	313869	245801
A0A263VIP6;gene_240509	E. asburiae;Unknown	112804	53154.5	117885	112496	113550	133817	142318	118135	123952
A0A263VIX5	E. asburiae	1558680	1666590	1815570	683779	747366	786835	408627	421280	373536
A0A263VJM4	E. asburiae	24395900	23038500	23142300	11034600	12178100	7780440	6503880	6289960	7050290
A0A263VK24;gene_405946	E. asburiae;Unknown	187762	156841	135620		45232.9
A0A263VKA3	E. asburiae	219560	226071	231547	175151	177846	227286	264265	232711	253282
A0A263VKJ4	E. asburiae		106741
A0A263VKM3	E. asburiae	329531		288669
A0A263VKP4	E. asburiae	1360570	1668980	566897	466964	588069	364223
A0A263VKQ4	E. asburiae	568388	649369	605851	318231	228870	152854	128941	105787	222539
A0A263VKR7	E. asburiae	865567	963547	1128350		508784	402722
A0A263VKU0;J7TBY2	E. asburiae;M. morganii	696159	455240	669773	163983	159729	145833	73845	69784.6	101094
A0A263VL02	E. asburiae	357040	589047	266505	196606	291562	250121	250515	285786	178759
A0A263VLR1	E. asburiae	634493	559871	345747	282406	151091	171908	105552	138149	126245
A0A263VLT4	E. asburiae	764627	471511	773467
A0A263VLT9	E. asburiae	773167	767459	1090610	485242	494669	564902	297877	435599	374236
A0A263VLW7	E. asburiae	826482	515964	637690	119746	376235	161851
A0A263VM71	E. asburiae	125659	290025	197617	126002	194485	140893	138993	156005	142897
A0A263VMA8	E. asburiae	181037	137495	164601	78875.7	68549.7	53577.3	61974.7		83703.2
A0A263VMZ3;J7TLJ4;gene_96813	E. asburiae;M. morganii;Unknown		27569.2	12533.5	37607.5
A0A263VN30	E. asburiae	550698	717664	579230	114875
A0A263VN32	E. asburiae	351866	303961	261615	91921	117153	90258.8			100856
A0A263VN52	E. asburiae	1079150	1129710	1213930	315884	406109	363387	157102	133646	85131.8
A0A263VN66	E. asburiae	137375	204518	183380	109096	82890.7	88288.6	59733.3
A0A263VNB2;gene_82682	E. asburiae;Unknown	419636	419419	198925	179186	135696	104719			85123.1
A0A263VNF8	E. asburiae	279567		261781	117187
A0A263VNI9	E. asburiae	19747200	18925900	19367400	8047780	8139460	7746570	3941120	4354280	4365970
A0A263VNJ9	E. asburiae	1608020	1277080	1515030	741437	818600	684250	538577	330539	306313
A0A263VNK5	E. asburiae	708267	837488	806645	404022		521626
A0A263VNN0	E. asburiae	51839.4		72485			19727.1
A0A263VNQ4	E. asburiae	469210	473051	492564		122625	27981.4		129956
A0A263VNR6	E. asburiae	910675	797600	899129	412708	379599	252647	355415	190871	339883
A0A263VNR8	E. asburiae	847526	1053860	832435		782274	969933	877875	874705	850933
A0A263VNS3	E. asburiae	37787.5	42613.5	23429.4	29915.2		26304.5
A0A263VNS4	E. asburiae	250518	398725	74081.6		99667.7	48376.8
A0A263VNX3	E. asburiae	1020610	975568	1081890	568978	380765	374926
A0A263VP03;gene_42417	E. asburiae;Unknown	115931	102361	126542	49804.9	85427.2	67894.7	48512.5	45399.7	26967
A0A263VP04	E. asburiae	594112	597795	635978	284257	205559	285308	84747	127124	94020.1
A0A263VP17	E. asburiae	550034	872574	687083	343075		393388		150763	167872
A0A263VP41	E. asburiae	84102600	83069000	85825100	34897000	34208500	33931700	19718700	20923400	20280100
A0A263VP50	E. asburiae	406080	387976	309127	146719	220258	183878
A0A263VPA2	E. asburiae	405029	419612	480411	123312	122157		181130	108480
A0A263VPA4	E. asburiae	19435.4	57057.1	30824.1			12684.2
A0A263VPB4	E. asburiae		92170.8
A0A263VPB9	E. asburiae	4227840	4669430	4160550	2121900	2170190	1737070	1495410	1612440	1329150
A0A263VPE4	E. asburiae				380502
A0A263VPF2	E. asburiae	231013	388128	354560			121197	133087	109553	62904.1
A0A263VPF7	E. asburiae	47059.2	71820.5	47275.7	25161.9	28844.4	35402.1			22956.7
A0A263VPI3;gene_199003	E. asburiae;Unknown	88990.1		84960.8					25900.8	48021.7
A0A263VPI4	E. asburiae	532978	231990	80474.9	128736	157295
A0A263VPJ1	E. asburiae	30622.9	16093.1	40351.6
A0A263VPJ7	E. asburiae		67630.9	101015		17841.4
A0A263VPN6;gene_79465	E. asburiae;Unknown	217618	62807.4	183939	87025.7	85441.9
A0A263VPR3;gene_60867	E. asburiae;Unknown	224672	206746	193008	131252	130944	95433.6	78093.7	43431.4	35336
A0A263VPS2	E. asburiae	744029	571677	612402			212856	80693.7
A0A263VPT9	E. asburiae	452889	356762	467045				202869
A0A263VPY6	E. asburiae	311709	323122	373823	194762	386047	305936		88285	188404
A0A263VQ07	E. asburiae	291830
A0A263VQ09	E. asburiae	427058	348542	437174	293610	109494	193952
A0A263VQ15;M1SWL1;gene_270652	E. asburiae;M. morganii;Unknown	168058	137206	411046	178537
A0A263VQ41	E. asburiae	842241	527443	822386	337628	487662	304920	97831.5	230242	349942
A0A263VQ43	E. asburiae	31604500	32248000	31101300	13373100	11959200	11637800	6437640	7241560	7717540
A0A263VQ61	E. asburiae	419681	369853	431050			142794
A0A263VQA8	E. asburiae	757262	548027	881878	265734	389107	241587
A0A263VQB7	E. asburiae	711550	399619	692119	553647	285668		278095	343054
A0A263VQD1	E. asburiae	340430	386685	220367	156659	71037.4
A0A263VQE5;M1SGU7;gene_388495	E. asburiae;M. morganii;Unknown	4482190	3016060	4853820	1351900	1290090	716125	1039350	921387	1093250
A0A263VQM0	E. asburiae	862047	841601	914730	361866	483106	415190	303312	179016	299330
A0A263VQM8	E. asburiae	1315170	1314930	1318960	556948	417353	462807	232648	188455	142379
A0A263VQN4	E. asburiae	445431	334953	480392	206516	136746	209396
A0A263VQQ6;gene_100546	E. asburiae;Unknown	60826.3	169476
A0A263VQT7	E. asburiae	95214.9	153340	154944	58631.5	47140.1	69423.7
A0A263VQU0;J7TYS4;gene_270643	E. asburiae;M. morganii;Unknown	162881	192476	247678
A0A263VQU2	E. asburiae	11897300	11319900	10945900	5601520	5188580	5329460	3014730	3006960	3282070
A0A263VQX7	E. asburiae	652544	625992	614174	286891	288815	282112	151079	156566	221282
A0A263VQY5	E. asburiae	1332210	1542420	1552220	374299	627585	622071
A0A263VR37	E. asburiae	172961		136151
A0A263VR61	E. asburiae	339932	350692	428550	262492	200245	211496		228911	112371
A0A263VR67	E. asburiae	603441	519413	593200	266954	165500	192772	77550.7
A0A263VR88	E. asburiae	573388	597051	629073	298561	234374	249259		84869.4	130229
A0A263VR89;gene_360114	E. asburiae;Unknown	761503	546484	154161	506270	657715	817103	652591	535037	752330
A0A263VR97	E. asburiae	1491190	1280460	1171520	776886	680532	679129	144783	543627	550355
A0A263VRB1	E. asburiae	178470	139204	227420	97598.2	89582.3		112023	134234	89300.5
A0A263VRE2	E. asburiae	219958	102690	129251	57399.5	44831			36438.7
A0A263VRH9	E. asburiae	819572	682616	544497	416061	521300	508959	308902	338818	120643
A0A263VRW5	E. asburiae	289718	355900	264215	128928	158195	96830.1	70147.6
A0A263VRW7	E. asburiae	2166640	2150440	2263830	1021470	990898	1193530	488142	388164	387643
A0A263VRZ3	E. asburiae	316916	370309	360164	134533	162693	189169	69919.8		80287.2
A0A263VS14	E. asburiae	200757	238043	212857	170515	110374	70320.9	42366.9	60142.4
A0A263VS16	E. asburiae	119057	85389	100446
A0A263VS22	E. asburiae	812221	793606	535614		363053	242359
A0A263VS32;M1SBI1;gene_100537;gene_152207	E. asburiae;M. morganii;Unknown;Unknown	332246	391136	124609						295268
A0A263VS43;gene_109971	E. asburiae;Unknown				104104		116843	115245
A0A263VS47	E. asburiae	309189	368145	264769	166119	88306.2
A0A263VSE1	E. asburiae	195758	205724	185926	29481.9	43985	83234.7	20115.5	33772.9	32439.3
A0A263VSE3	E. asburiae	235732	241904	190701
A0A263VSH5	E. asburiae	218680	117281	206404	104996	267080	102795			213118
A0A263VSJ5	E. asburiae	858970	843571	866678	481033	257563	359400	283272	229946	286497
A0A263VSK2;gene_93469	E. asburiae;Unknown	22410.5		30761.3	8605.89	12557.2
A0A263VSM4	E. asburiae	167509	231036	164757		69730.9	75143.8
A0A263VSP4	E. asburiae	8663110	8203340	8552670	3612770	3775930	3570270	1806870	1942350	1891260
A0A263VSQ0	E. asburiae	666065	776400	1007790	382181	386439	331873		92417.9	185559
A0A263VSS2;gene_405957	E. asburiae;Unknown	140391	140631	159392	61781.9	66715.7	50166	32651.7	34617.9	24889
A0A263VT06	E. asburiae	1537110	1136430	1181260	637632	813159	518871			552231
A0A263VT38	E. asburiae	78697.2	100298	74609.5	106133				129529	161243
A0A263VT68	E. asburiae	773019	971094	774993	533420	748848	614296	545231	724062	507269
A0A263VT78	E. asburiae	1319950	1451250	1379530	651185	742870	631197			371652
A0A263VT86	E. asburiae	1471970	1638740	1497240	786051	761898	732369	330793	269961	322429
A0A263VTA5;J7SKN7;gene_203296	E. asburiae;M. morganii;Unknown	348219	273966	266013		69268.4	58098.4	89423.6	93139.5
A0A263VTB4	E. asburiae	777778	612823	626411	537427	471399	475875	356459	383400	267274
A0A263VTC8	E. asburiae	934590	965089	1023100	440698	398739	424528	190568	187833	199397
A0A263VTE6	E. asburiae	60263.9	46140.1	65264.4	25241.1		26908.7
A0A263VTI7	E. asburiae	3766400	3847370	3746360	1816970	1891530	1834610	1896660	1557160	1971230
A0A263VTK1	E. asburiae	189702	177747	154042	167472
A0A263VTV3	E. asburiae	1954450	1867670	1383110	756115	686247	608094	222084	104292	223775
A0A263VU08	E. asburiae	314048	302611	154353		46743.1	182955		75680.4	50232.1
A0A263VU16	E. asburiae	253519	239998	221750
A0A263VU23	E. asburiae	124996	105458	45315
A0A263VU56	E. asburiae	984974	899602	891940	347158	309254	291707	286846	357144	294905
A0A263VU82;gene_219632	E. asburiae;Unknown			41441.1
A0A263VU92	E. asburiae	81580.2		71805.7		44088.5
A0A263VUA7	E. asburiae	1408650	1298390	1302450	784618	382043	709436	285626	380018	453087
A0A263VUD7	E. asburiae	389339	484614	205246	177693	101276	82757.4		53920.8
A0A263VUM7	E. asburiae	659223	606709	660632	219221	231198	207063	154310	95025.8	144783
A0A263VUN6	E. asburiae	527679	509677	161308
A0A263VUR1	E. asburiae	307232	304842	343056	70596.7	169530	125322	65505.8	108618	56451.7
A0A263VUS3;gene_204515	E. asburiae;Unknown	2039530	2383170	2166140	3366840	3419870	3442880	2198910	2088140	2310040
A0A263VUU3	E. asburiae	1374810	1351920	1460960
A0A263VUV2	E. asburiae	4119990	3460480	4100750	1830110	1333220	1585820	1031110	972312	960743
A0A263VUY5	E. asburiae	1107100	803419	903604	390505	429926	232736	209272	87031
A0A263VUY8	E. asburiae	287729	251536	397701			66475.6	122548
A0A263VV06	E. asburiae	2305330	2025690	2350910	1085990	989802	1224070	534079	554760	374057
A0A263VV11	E. asburiae	530285	563733	464238	236558	80965.9	322132
A0A263VV22	E. asburiae	18929000	19215700	19164200	8390170	8704090	8053070	4587960	4781700	4686470
A0A263VV30	E. asburiae	2818270	3096110	2727670	2832670	2619690	2691610	3297760	2812400	2940620
A0A263VV45	E. asburiae	661932	607705	567939	400253	284129	410027	203354	146587
A0A263VV90	E. asburiae	720876	674458	540377	293637	219200	138185	109262	188437	149824
A0A263VV96	E. asburiae	439453	510815	370276	148379	162551	224980	96632.8	119584	85007.5
A0A263VVF7	E. asburiae	573647	604849	430084		241716	149272
A0A263VVG9;M1SIM1	E. asburiae;M. morganii	664905	539137	543297	164678	38850.3	220767	178735	222321	159622
A0A263VVH9	E. asburiae	903057	820069	517011		295464	235673
A0A263VVK7;gene_171901	E. asburiae;Unknown								525133	466406
A0A263VVL1	E. asburiae	83659.7	106237	78495.5	44129
A0A263VVL2	E. asburiae	1101500	1090450	1058480	560851	422840	473841	434285	343105	493584
A0A263VVL5	E. asburiae	16982.1	19839.8	9039.48		28442.7	47360.6			41365.8
A0A263VVN4	E. asburiae	368968	347266	317392	182565	148266	114379	47064.6	90796.7
A0A263VVN8	E. asburiae	1076660	1133590	1323240	485871	626875	610191	279088	339775	341959
A0A263VVP1	E. asburiae	316875	283931	360485		51655.5	123097
A0A263VVS6;gene_135518	E. asburiae;Unknown	250379	282652	229544	89188.4	142877	142155	37571.4	58777.1	46615.4
A0A263VVS9	E. asburiae	481168	474897	501523	168820	163730	216964	94115.1		63481.4
A0A263VVV2	E. asburiae	259018	297120	281111	163813	179584	153141	66839.5	161042	98849.3
A0A263VW00;M1RI35;gene_298085	E. asburiae;M. morganii;Unknown	178989	101471	203209
A0A263VW45;J7SKX6;gene_226797;gene_375910;gene_438755;gene_444680	E. asburiae;M. morganii;Unknown;Unknown;Unknown;Unknown	78493.3	85802.6	53171.1	19585.6	22171	13384.5	27674.7	7681.6	27123.6
A0A263VW76;gene_171950	E. asburiae;Unknown	327051	412885	472103		183207	121668		168053
A0A263VW92;gene_302405	E. asburiae;Unknown	512095		324586	129234		202172
A0A263VWA2	E. asburiae	1759250	1652910	1638770	680176	1164930	709501		315640	702359
A0A263VWB5;M1SZN0;gene_79976	E. asburiae;M. morganii;Unknown	68641.8	115855	123810				47110.5	15882.1	23715.4
A0A263VWD9	E. asburiae	1232010	1257370	949182	840337	696651	490437	329053	287411
A0A263VWE4	E. asburiae	1692770	1705900	1835060	805099	805519	559774	628788	387177	427091
A0A263VWE8	E. asburiae	591374	594535	685157	373091	573246	546255		723100	85015.5
A0A263VWF4	E. asburiae	361659	297326	434894	59725.8		239254
A0A263VWG1	E. asburiae	2557460	2456170	3002060	1235940	1103040	1165570	810243	504608	554998
A0A263VWH8	E. asburiae	301106	224055				111188
A0A263VWI6	E. asburiae	107885	53050.6	110554		19681.7
A0A263VWU1	E. asburiae	595425	463386				725210
A0A263VWX5	E. asburiae	86813.6
A0A263VWX8	E. asburiae	2177700	2114260	2013530	930341	865436	1038970	436617	463003	717741
A0A263VX17;gene_48013	E. asburiae;Unknown	377688	316365	372575		141811
A0A263VX33;gene_171889	E. asburiae;Unknown	134770	79617.4	179667
A0A263VX61	E. asburiae	2793960	2250640	2653130	977371	977529	986006
A0A263VXA7	E. asburiae	735843	671270	790169	465090	616767	688806	543367	598320	574708
A0A263VXH3;gene_323284	E. asburiae;Unknown	317755	307506	183081		288048	298811	343208	334080	368744
A0A263VXH8	E. asburiae	892716	971254	1022350	431224	510266	367082	110842	179528	303525
A0A263VXL0	E. asburiae	639511	635333	802586		133479	281361		93879.4
A0A263VXQ4	E. asburiae	3433220	3702260	3341270	1639290	1856800	1776810	1488600	954868	1130540
A0A263VXR4	E. asburiae	208605		341984	528193
A0A263VXS0	E. asburiae	1084670	930615	1076710	769277	644281	1046170
A0A263VXU7	E. asburiae		772094				385142
A0A263VXV4	E. asburiae	393137	497719	400248	185779	192563	194532	47497.1	126609	81978.6
A0A263VXX9	E. asburiae	1215360	1165400	1148610	417749	380121	472915	207428	203417	224887
A0A263VY32	E. asburiae	166349		276632	89339.2	78369.1
A0A263VY44	E. asburiae	391709	394571	366039		159819	220020
A0A263VY54	E. asburiae	2056840	1821720	2122990	1128410	837495	878586	388441	417213	472920
A0A263VYF5	E. asburiae	480796	585943	475108	330185	335579	434969
A0A263VYK2	E. asburiae	4854300	4819370	4609130	4356810	4693970	4513490	4627010	4487130	4684030
A0A263VYK6	E. asburiae	3917770	4203250	4202730	1870280	1703920	1841690	868506	891034	758930
A0A263VYT7	E. asburiae	1581250	1969110	1869860	621980	273554	793686
A0A263VYV9	E. asburiae	49585.6	50150.6	35220.7	13334.4
A0A263VZ26	E. asburiae	16504.3	18050.7	20007.1	20175.7	20103.4	9431.43	7961.82	26149.3	28224.2
A0A263VZA6	E. asburiae	1095780	1028170	1032670	362481	473636	436836	144654	190373	176487
A0A263VZE8	E. asburiae	54173	60916.8	73443.5		52032.6
A0A376FES9	E. asburiae	17041000	16496600	17436800	7419260	6940180	7214370	3803480	3759410	4301380
C4IAY0	C. butyricum	268307	203557	137267	578555	882720	805689	74455.9
C4IB01	C. butyricum	128946	175028	364549	171617	86572.9	236014	204635	59028	280740
C4IB20;C4ID50	C. butyricum	250502	567997	376349	632760	569187	314544	491769	357230	235917
C4IB30	C. butyricum	3354490	3448110	3477090	2969770	2770670	2923030	2753230	2786240	2752550
C4IB49;Q832J9;gene_113669;gene_216303	C. butyricum;E. faecalis;Unknown;Unknown	118289	100873	102568	119058	123300	118208	123951	105182	83072.3
C4IB56	C. butyricum	727095	701998	741928	743106	711502	603735	580085	641689	741829
C4IB66	C. butyricum	1455320		1316130	1777230	991611	1724410		1558020
C4IBA9	C. butyricum	36871.1		114157	190655		147074
C4IBE3	C. butyricum	152382	82734.5	175357	758022	644857	533519	53715.7
C4IBE4	C. butyricum	1044650	1396210	1426870	3711380	3702710	3526050	854897	832998	520840
C4IBJ3	C. butyricum	188480		166969	336327	278953	461826	206634	597703	553798
C4IBK0	C. butyricum						526969
C4IBR4	C. butyricum				185824		198212	18843.3
C4IBS2;C4IL27;C4ILC5	C. butyricum	49048.8			115146	94098.5	122709			70158.8
C4IBV4	C. butyricum	643747	715456				595366	539934
C4IBV7	C. butyricum		865336	834198			844083	1017290
C4IBX1	C. butyricum	3152710	2990550	2986740	8797630	8667120	8559500	1527520	1572760	1726270
C4IBX2	C. butyricum			12944	24989	52104.5	19664.2
C4IBX3	C. butyricum	2419460	2286670	1954050	5862390	5429810	5685460	863360	417041	832185
C4IBY1;gene_342062	C. butyricum;Unknown	562556	760141	598094	781555	651742	648761	635128	535817	568529
C4IC32	C. butyricum					2240110		1448190		1570510
C4IC75	C. butyricum	2842660	2787360	2444640	8157350	7770170	8327820	1610520	1560540	1656550
C4IC76	C. butyricum	1054790	1291770	1031320	3354340	3582930	3522720	632330	314615	617363
C4IC77	C. butyricum	3068930	3955690	3760550	11509500	9676830	11839800	1870470	1693880	1749560
C4ICB7	C. butyricum	7903790	7865990	7804160	16631400	16448000	16953400	6129730	5279790	6118570
C4ICB8	C. butyricum	227241	400363	121562	458911	402288	573818	140547
C4ICG0	C. butyricum	436308	407433	357578	1064450	1143670	1168060	87004.7	86341.7	100951
C4ICG6;gene_147370;gene_254623;gene_63114	C. butyricum;Unknown;Unknown;Unknown		185848	151504	82845.7	314421		478033	278081	516479
C4ICG9	C. butyricum	6264790
C4ICI1	C. butyricum	237017	69268	143232	362691	155443	429179
C4ICJ3	C. butyricum				58839.3	145096	131814
C4ICL0;C4IK45	C. butyricum	124553	84177		98359.3	62422.8	63459.7
C4ICN1	C. butyricum	228583	256600	229905	1013710	690816	840216	205332
C4ICU3	C. butyricum					260074	241729
C4ICU9	C. butyricum		222012	265054	497495	734054	683840
C4ICV7	C. butyricum	858692	888044	859726	2293270	2865170	2698260	300302	796915	471566
C4ICX1	C. butyricum	429067	571428	502195	1637880	1540160	1659070	248959	186962	258269
C4ICX2	C. butyricum	2402190	2077650	2256120	6941030	8427120	7147220	949469	1168100	1375420
C4ICX4	C. butyricum	149001		77560	530409	452314	559657	66129.2
C4ICX5	C. butyricum		16961.5		215819	464631	259754
C4ICY4	C. butyricum				235492	188129	171068
C4ICY5	C. butyricum				451648
C4ICZ5	C. butyricum	1825900	1888420	1850500	5566290	5320270	5364670	879809	999396	1019270
C4ICZ6	C. butyricum	2362850	2202620	2596040	7465000	7501570	8087440	1086670	1100600	1084550
C4ID27	C. butyricum	58508.7	80026.6	69906.3	288564	175839	172010
C4ID32	C. butyricum				368461	209367	239018
C4ID54	C. butyricum					1815390	285456		2172130	275364
C4ID66	C. butyricum	946835	1182090	1018180	3122790	2981120	2904260	375710	221000	543114
C4ID77	C. butyricum				482997	460329	544148
C4IDC7	C. butyricum	137129		250723	819721	725026	733425
C4IDD1	C. butyricum	945169	1080920	993366	1604350	1390990	1504960	760025	922938	1037380
C4IDE0	C. butyricum	1051950	1053220	1025640	2984620	2963570	2713490	437309	809825	613274
C4IDE4	C. butyricum	57421.2		70317.2	123594	95373.7	81650.3	20316.1
C4IDF1	C. butyricum	1268000	1441310	1729740	3166980	2321560	3476780	1289440	1392270	1170060
C4IDF2	C. butyricum	154817	168086	170287	352268	210981	310994	106069	173886	161434
C4IDF4;gene_158238;gene_18379;gene_398488;gene_45062;gene_61990;gene_73592;gene_78364	C. butyricum;Unknown;Unknown;Unknown;Unknown;Unknown;Unknown;Unknown		231464					251580		136098
C4IDF5	C. butyricum				346277	239628	361687
C4IDG1	C. butyricum	335110	418542	406862	1229110	1319430	1102070	157805	165349	140988
C4IDG2	C. butyricum	9077830	6879190	7114040	20527900	21561500	21191900	3891530	3297870	4772970
C4IDG3	C. butyricum	513786	328141	427293	1065400	1210930	1015150	137377		160930
C4IDH0	C. butyricum	322290	336025	408948	1273550	662868	1087910		213787
C4IDH8	C. butyricum				171695	155605	140531
C4IDI3	C. butyricum	965002	785390	797428	2113770	2102320	2488240
C4IDI6	C. butyricum	518045	325562	344403	1134930	1120230	1206170			733383
C4IDK4	C. butyricum			85256.5	373791	528579	266363		162581
C4IDR0	C. butyricum	915254	1116850	1026920	2657700	2619110	3180200	525496	323305	450388
C4IDR2	C. butyricum	418905	374621	471032	1705230	1471120	1707720	306858	255854	140133
C4IDR4	C. butyricum		135039		385619	390851	585275
C4IDS0	C. butyricum	874969	1317260	962784	2646790	2061090	2039220	705345	684773	977523
C4IDS2	C. butyricum	10870100	10679800	10485300	29819300	30464200	30086200	5197690	5219830	5453020
C4IDU5	C. butyricum	45457.3			537226	282508	303631
C4IDX1	C. butyricum	320083	184774	260056	567060	931778	966894
C4IDX3	C. butyricum				225907	237070	145145	138648
C4IDX6	C. butyricum		99481.8		482946	687860	570354
C4IDY5	C. butyricum	155661	179358	275078	605383	741784	562390	243668	77217.4	165699
C4IDZ1	C. butyricum	728827	615306	468746	1736000	1817230	1845180	265376	192262
C4IDZ2	C. butyricum	960749	987104	764561	2051400	1753260	1745320	989758	1712840	774985
C4IDZ3	C. butyricum	4846540	4959770	5190970	13525300	13144100	13346000	2057810	2423670	2234550
C4IDZ4	C. butyricum	20967400	21625900	21894800	58532200	61370300	61786500	10884200	11047100	11011200
C4IE02	C. butyricum						679930
C4IE08	C. butyricum	812852	832497	668719	2281720	2157990	2352320	836754	396472	851361
C4IE54	C. butyricum		472228		773079		1550320
C4IE55	C. butyricum	574939	703597	311536	1027350	1350770	1237160		227996	433738
C4IE56	C. butyricum	320648	449761	400284	1119170	1311310	1220130	153830		218612
C4IE58	C. butyricum	2658940	2406050	2702340	7042250	7002970	6962820	1019720	936009	973409
C4IE61	C. butyricum		177620	216610	127030	209051	347113
C4IE67	C. butyricum	389220	469799	670977	1520920	1795370	1839930	360411	511323	319882
C4IE70	C. butyricum	74739.9	62800.3	82659.6	12592.6	37555.3	58041.3		17118.8
C4IE73	C. butyricum	1329830	1446210	1077660	4384590	4159030	4343390	520192	665286	464754
C4IE79	C. butyricum	713106	359707	634114	1907680	1852610	1890550			196197
C4IE80	C. butyricum				512910	405828	633076
C4IE91	C. butyricum	590436	688814	703213	2317150	2308320	1864490	477451	249373	381908
C4IEA4	C. butyricum	59861.6	69543.9	54059.8	115246	148575	107356	24153.3	16882.7	18796.2
C4IEB1	C. butyricum	654437	658209	537303	1928690	2012020	2063470	529816	478346	354494
C4IEB2	C. butyricum	246999	211214	225342	676735	617387	784093	305718		94971.8
C4IEB6	C. butyricum	2720540	2940300	2790880	7328290	6394790	7289820	1614330	1467990	1506230
C4IEB9	C. butyricum	467422	442195	266373	1485500	1470620	1760880	140193		192880
C4IEC6	C. butyricum	789951	879585	689469	1562340	1584690	1592530	204916	1260570	921084
C4IEC8	C. butyricum	5092310	4430350	3837910	9042500	13253300	10984600	5045640	2574970	2872310
C4IED4	C. butyricum	11357600	11355800	10461000	30367600	30620300	30835800	4759930	4959190	5074680
C4IED7	C. butyricum	1400300	1335880	1407360	2711290	2936080	2602160	1413570	1315150	1461770
C4IED8	C. butyricum				524656	520451	369540
C4IEE1	C. butyricum	253771	343872	266622	634966	716423	831471
C4IEE4	C. butyricum	317840	367950	350852	1126450	932415	1060160	162168	80244.6	133371
C4IEE7	C. butyricum	1249020	1039310	1273210	3151320	3247570	3250310	982792	1056080
C4IEF0	C. butyricum	167167	153857	162243	340571	210418	366165	2855680
C4IEH0	C. butyricum	5335250	4031010	4922790	5238490	3153570	4252270	4490420	4576540	4264500
C4IEK3	C. butyricum	535729	393072	500815	1364740	1434410	1396500	220745	166711	231336
C4IEK4	C. butyricum	206931	260066	295704	940939	1207100	1114830	144382	70004.5	137876
C4IEK5	C. butyricum	87681.3		143932	536875	503550	532935
C4IEL6	C. butyricum	1480470	1103930	1192980	1570050	1250700	1610810	1153230	1019690	1175090
C4IEL7	C. butyricum			338758	1105270	1081030	721178
C4IEL9	C. butyricum	484746	359917	309527	1011210	1012130	1036250		329414	444830
C4IEM0	C. butyricum			963834	1294970
C4IEM5	C. butyricum	5635440	5732810	5299480	17086100	16226100	16485800	3225910	3282270	3732030
C4IEM6	C. butyricum	8334480	7845980	8049260	21611700	22206600	21771300	3937860	4044390	4060130
C4IEM7	C. butyricum	4907370	4878530	4856100	14748200	13343500	13635900	2029540	2087180	2218640
C4IEM8	C. butyricum	3826300	4153830	4062510	11786300	11404600	11732800	2117000	1949050	1809180
C4IEM9	C. butyricum	443284	363349	328307	990822	990654	1089980		189082
C4IEN0	C. butyricum	93216.7	146672	146619	313120	373206	350530		38912.3
C4IEQ2	C. butyricum	474193	301130	417715	1221670	1008920	1195110	219215	179628	264027
C4IEQ3	C. butyricum	173774		218500	576454	545706	496890		256881
C4IEQ4	C. butyricum			299874	1253880	902822	1125860
C4IER4	C. butyricum	162800	102099	100157	255899	80024.6	142076			72322.4
C4IES6	C. butyricum				139559	222743	166437
C4IEW5	C. butyricum	504404	401417	413412	1290860	1315980	1367730	276236	146646	474019
C4IEZ1	C. butyricum	295839	311647	303399	312200	282988	354063	300876	333416	364317
C4IEZ8	C. butyricum	109935	95104.3	96261.9	205910	271944	210308	158317	153090	100013
C4IEZ9	C. butyricum	2788060	2561250	2815950	7488890	6994650	7416120	1302960	1314940	1272550
C4IF00	C. butyricum	1715990	1564400	1552670	5362960	5174230	4860710	955617	738212	646318
C4IF07	C. butyricum	1796120	1748250	1774290	4966370	5030780	4943130	921009	916700	951965
C4IF19	C. butyricum	5451510	5237120	6088470	18643700	15201400	16627100	2932390	2919190	2956830
C4IF20	C. butyricum	5412170	5422110	5366740	14912500	15347000	14750200	2684060	2656030	2561670
C4IF25	C. butyricum	2542030	2168810	2649650	7128020	6641940	5490070	1182670	1154150	1230860
C4IF26	C. butyricum	3147010	2540870	2647610	7705330	7034270	7503900	1586810	1758440	1332450
C4IF27	C. butyricum	7693590	8215680	7791330	22365500	21768600	22300700	3706110	3925100	3851600
C4IF28	C. butyricum	2222030	2279590	2194580	6558880	6380640	6393700	1023400	1144590	824682
C4IF29	C. butyricum	12974300	11713700	12514100	31483500	30210600	32094800	6840430	6640000	6495180
C4IF36	C. butyricum	3386290	3389800	3268270	8101390	7788810	8141010	1547070	1510790	1313140
C4IF37	C. butyricum	222853	239690	572194	1841430	1579100	1442240			244578
C4IF38	C. butyricum	19997100	19450100	20842600	59308900	57628300	56926400	10134100	11739300	9176410
C4IF39	C. butyricum	5229450	4825460	5135900	14583700	13751300	15318400	2782810	2681840	2694850
C4IF40	C. butyricum	9325550	9069310	9160590	24550100	24915900	25214300	4939790	5504860	5161660
C4IF41	C. butyricum	5537120	5500690	5840520	15846000	16394500	15580000	2604310	2635610	2526610
C4IF43	C. butyricum	8312400	7674500	8476630	21443400	22138200	22290000	3928250	3849630	3820230
C4IF44	C. butyricum	1149080	1202060	1139240	3512060	2750380	3257220	523481	535541	579888
C4IF45	C. butyricum	10384300	9982160	10765600	29316600	29826300	31199300	5740730	7222870	9015150
C4IF46	C. butyricum	1580210	946990	862310	5504720	5479220	5702670	410657	498941	432192
C4IF47	C. butyricum	2345490	2379270	2445980	6481290	6610280	6784040	1412760	1485070	1444890
C4IF48	C. butyricum	929445	1226030	1185900	7420230	7195380	5472890	703088	528892
C4IF49	C. butyricum	4873740	5335010	5015030	16381000	15595400	16133800	2479080	2536480	2342300
C4IF50	C. butyricum	859850	921449	1001100	2803070	2907640	2770290	427283	573464	343456
C4IF51	C. butyricum	1351860	728688	1469540	3094190	2433470	3610170	999673	851386	977508
C4IF52	C. butyricum	4990580	4785570	5248070	14067100	14654200	14504500	2346400	2485910	2339670
C4IF53	C. butyricum	628640	625337	599873	2235750	2484350	2039580	443550	408815	279149
C4IF54	C. butyricum	4362460	4711430	4661540	12452700	11760900	11744200	2221320	2104150	2245120
C4IF55	C. butyricum	9168090	8389430	9349820	26589400	28385200	27251500	4880440	4718000	4892490
C4IF56	C. butyricum	15313600	14419200	15598700	39817000	42987400	42700000	7276630	6653100	7398860
C4IF57	C. butyricum	394307000	376774000	386723000	1080530000	1081590000	1039630000	202513000	211467000	199423000
C4IF58	C. butyricum	6981140	6689320	7132970	18216800	19454100	19214500	3429450	3361320	3364390
C4IF59	C. butyricum	13091900	11959300	14070600	32684900	33052900	29715300	7398700	7114800	6794950
C4IF60	C. butyricum	6123410	5865590	5612500	14293800	14278000	14618000	2793470	2870170	2961080
C4IF61	C. butyricum	1879600	1767480	1138810	3904680	3293300	4209900	1973330	1284550	1143060
C4IF62	C. butyricum	222767	262379	381462	1208290	1074680	1343520
C4IF63	C. butyricum	1252640	1180960	1109540	3577220	3767350	3510680	640881	565322	640285
C4IF64	C. butyricum	3003820	2869080	3060320	7429670	7958570	7981880	1509060	1454580	1443820
C4IF65	C. butyricum	5305880	5371090	5075420	14477600	15041700	15737600	2453090	2501300	2353440
C4IF66	C. butyricum	44265800	45898900	44346000	116437000	120784000	121327000	25758900	23723600	22689900
C4IF67	C. butyricum	334841	290502	233389	702243	691965	752932	95134.7	64037.5	28647.1
C4IF69;gene_164730	C. butyricum;Unknown	1620130	1683560	1675580	3157420	3462430	3361210	1339150	1414780	1209930
C4IF73	C. butyricum				250873	300455	243873
C4IF75	C. butyricum	383266	398236	311640	902086	1030970	1121400	143007	135451	139865
C4IF76	C. butyricum	119227	106066		353849	379724	399415
C4IF93	C. butyricum	1657560	1860380	1826540		2201370
C4IFK7	C. butyricum	1691380	1402250	1377840	1665570	1602260	1612550	2337390	1982140
C4IFL0	C. butyricum			2886880
C4IFL2	C. butyricum			2829160	1803200	2857430		2801500
C4IFM1	C. butyricum	304192	299658	374569	1004510	929389	1046110
C4IFM2	C. butyricum	1662610	1593680	1547430	4595650	4672570	4870540	863891	890953	885712
C4IFN4	C. butyricum	766092	729023	566842	1835840	1465560	1591420			222108
C4IFN8	C. butyricum	651023	749859	748303	2124290	2344250	2088910	419028	229973	201335
C4IG01;gene_236935	C. butyricum;Unknown	88205.1	122003	126304	117304	89943.1	140217	32141.5	86027.1	130505
C4IG33	C. butyricum	3341460	3284590	3841590	11233800	11164100	10228200	1596190	1882760	1498030
C4IG42	C. butyricum	114282	109825		363566	127239
C4IG51	C. butyricum		26716.6	40492.3	140124	134286	93982.1
C4IG55	C. butyricum	237873			343041	318306	315467
C4IG56	C. butyricum		20480		44127	41261.2	63066.5	11548.1
C4IGI1	C. butyricum	8741220		2202670	1820880		2253390	2583550	2395880	2653940
C4IGI5	C. butyricum	107055	85637.6	157075	118149	98580	80671.4	154678	193846	154485
C4IGM3	C. butyricum	506396	393961	582099	988167	995675	1002620	450698	515785	606248
C4IGM5	C. butyricum	25723.7			85538	157343	141742			34496.3
C4IGM8	C. butyricum	342584	244779	320270	875002	859591	890431	149650	184355	152582
C4IGX0	C. butyricum	619902	614539	732209	1861470	1719160	1724920	256232	273598	187125
C4IH16	C. butyricum				361292	136088	338511		468107	489588
C4IH19	C. butyricum	192628	169600	227967	442556	559388	271141	224866	204672
C4IH25	C. butyricum	179279	129877	215780	342619	448209	536743	69863.6	84190.2
C4IH26	C. butyricum	49226.8	56866.5	105519	204806	211238	88698		67202
C4IH44	C. butyricum	1182190	751442	1164640	3021040	2352840	1530120	457141	820359	484283
C4IH48	C. butyricum	5619490	5498760	5832780	6261130	4933560	6671520	5640490	6290910	6069160
C4IH49	C. butyricum	585091	382951	284750	1923140	1128880	836472		254370	502527
C4IH55	C. butyricum	12198.9		30034.5	48778.8	47770.6	64118.6
C4IH66;gene_142741;gene_453937	C. butyricum;Unknown;Unknown	527543	566062	571072	1584620	1251040	1217810	377582	401777	341881
C4IH94	C. butyricum	530555	293678	367250	349567	274152	583393	439070	254408	390270
C4IHA2	C. butyricum		195998		341649	359022	397751
C4IHA3	C. butyricum		272804	348141	519664	315565	259725
C4IHC4	C. butyricum						208280
C4IHC6	C. butyricum	987959	1062110	921942	2665770	2718580	2819920	751318	429439	669960
C4IHC7	C. butyricum	418947	588234	714891	1273600	1339520	1703700			472914
C4IHD6	C. butyricum	605149	762991	791073	2243360	2247370	2101370	230672	235899	221558
C4IHF8	C. butyricum	546703	754826	530636	1935680	2236170	2424040	135090	352683
C4IHG8	C. butyricum	145075	60312.5	180141	577085	669158	790176	49266.6	91326.8	47934.7
C4IHH2	C. butyricum			60444.9	68011.2	148025	172943
C4IHJ6	C. butyricum						223157
C4IHJ9	C. butyricum	997037	1046420	1043350	2863640	3045990	3096100	437989	487203	408519
C4IHK0	C. butyricum		668721	680371	1052280	1141230	1145490	614668	629378	542569
C4IHK1	C. butyricum		113343	98357.4	215542	452214	257504
C4IHK5	C. butyricum	484547	651707	606214	1495100	1592200	1724130	364221	469167	289908
C4IHK8	C. butyricum				109941	134896	151893
C4IHK9	C. butyricum		186042	203459	599256	650167	610700
C4IHL0	C. butyricum	418307	379018	420524	1202240	1166670	1247040	223377	180739	169460
C4IHN2	C. butyricum	208240	213853	190196	905908	793934	710327	72197.6
C4IHN3	C. butyricum				915295	1016880	770615
C4IHN4	C. butyricum	586420	949614	1149560	2321880	2450870	2465390
C4IHN5	C. butyricum	618980	430528	211035	867498	1042300	1257440		135396	41977.6
C4IHN8	C. butyricum	804772	655940	870339	1780430	1839530	2107630			410712
C4IHN9	C. butyricum	363694	330156	418167	969660	888697	887790	263535
C4IHP0	C. butyricum	531568	507043	501446	1506490	1262410	1499180	95747.4	302128	302416
C4IHP1	C. butyricum	1126680	1022610	1178280	3012260	3612490	2927760	386169
C4IHP2	C. butyricum			93271.4	250252	539955	194061
C4IHP4	C. butyricum	260485	212772		568773	488864	560150
C4IHQ1	C. butyricum				485068	238686	440872
C4IHQ2	C. butyricum	477186	421709	307992	826333	604689	567729	61337.1	234921
C4IHQ6	C. butyricum	367377	289943	377060	1161980	1270100	1124780	166412	24892.3
C4IHQ8	C. butyricum	181013	192119	126505	544621	593853	459655
C4IHQ9;gene_416630;gene_432993	C. butyricum;Unknown;Unknown	94850.6	177168	111641	232463	97180.1	170122	118977	206137	211720
C4IHR6	C. butyricum	54826.1	34122.4	19304.3	39426.7	101711	111249	28881.3
C4IHR9	C. butyricum	199271	296358	202995	559470	693210	581675	103950	89837.4	112860
C4IHS2	C. butyricum	582823	426745	590443	1494310	1510130	1556920		402501
C4IHU6	C. butyricum		150525	110922	395157	318974	424681		117465	123911
C4IHV0	C. butyricum	597113	322401	499494	944552	1187550	1137970		379786	307738
C4IHV7	C. butyricum	1793680	1488760	1629750	5086560	5020650	4569170	626496	682153	592917
C4IHV8	C. butyricum		165586	111117	252971	594359	301312
C4IHW3	C. butyricum	97318.2	121568	190343	342107	341311	331985		46761.4
C4IHX0	C. butyricum	216808	52495.5	241317	627882	434460	487505		80044.2
C4IHX1	C. butyricum	565613	414261	336727	1128710	1162590	1159900		254033	156249
C4IHX6	C. butyricum	348881	502883	372840	1195540	1466870	1252790	192669	257095	237389
C4IHX8	C. butyricum	8012520	8126590	8673570	8615840	9825400	6810490	9516020	9106470	7488170
C4II91	C. butyricum				73761.5	53189.5	56212.7
C4II94	C. butyricum	127705	127712	101687	591151	627683	642256	89072.8
C4IIB9	C. butyricum	553382	810597	588875	1901380	2177170	1939110	492668	170783	261082
C4IIC1	C. butyricum					259657	238970
C4IIK8	C. butyricum	3490770	4090320	3362200	10668900	11437800	12009700	2337130	2167090	1961900
C4IIK9	C. butyricum	9127970	7510670	10406200	19174000	19507900	19514100	8437060	9358860	9989160
C4IIL1	C. butyricum	100056	182093	129457	569424	555292	511780		27913.8	62575.4
C4IIL2	C. butyricum	2865190	3457360	2640420	2967460	2790770	3224510	2972630	2976690	3083710
C4IIL7	C. butyricum	1389160	842709	1231660	3431590	3591470	3521510	645399
C4IIM1	C. butyricum	275203	239991	511259	1296330	1271630	1407560			270618
C4IIM2	C. butyricum	416032	698479	451391	1133440	1090100	416434	328188	271854
C4IIM8	C. butyricum				49422.7	46679.6	115655		21459.9	25937.2
C4IIN3	C. butyricum	298318	394523	146514	576275	563283	652392	116052	377961
C4IIQ1	C. butyricum	164671	66284.5	94332.5	100848	124856	117482		151852	98931
C4IIR9	C. butyricum							155393
C4IIT7	C. butyricum	29092.3	38557.3		119893	127179	133304
C4IIV5	C. butyricum	67222.6	30079.8		138990	139545	161599
C4IIX5	C. butyricum	2122160	2085170	2030250	5882790	5738360	5785190	1156960	764287	1129400
C4IIX7	C. butyricum	428190	377668	414626	1073750	1006180	976758	147368	135633	125763
C4IIY1	C. butyricum	87712.4	124377	131918	322026	356344	421230
C4IIY9	C. butyricum	100461	140202	104384	451242	318514	404098	49888.5	71221.3
C4IIZ0	C. butyricum				39992.8	47012.1	16149.2
C4IIZ5	C. butyricum	58623.4	96116.5	178429	351469	231389	295273	120751		67610.1
C4IJ04	C. butyricum	150629			327455	478189	454170
C4IJ05;gene_49062	C. butyricum;Unknown	91510.3	49151.8	113562	258510	328949	362095	66358.5	65283.8	69935.6
C4IJ06	C. butyricum	222170	227636	346292	1049750	1067780	1180880	121123
C4IJ10	C. butyricum	406147	409864	308676	858403	830134	1060640	221922	214042	249947
C4IJ12	C. butyricum	1430170	2182770	1628620	5905070	5774550	5754930	973327	971979	1023080
C4IJ27	C. butyricum					81708.6	183078
C4IJ90	C. butyricum	1959270	2357260	1835630	6352990	5971220	6010600	1127550	1362070	1037940
C4IJ93	C. butyricum	83228.5	111543	104918	324848	391897	316100	38747.9		137410
C4IJ96	C. butyricum	177820		385379	1265040	1378970	1254600	64975.9	217104
C4IJ98	C. butyricum	195914	283223	260449	798365	867375	888924	59334.3	97718	334104
C4IJ99	C. butyricum	808650	636293	611945	1588890	1794410	1698320		166673	265782
C4IJA1	C. butyricum				220668	148257	107204
C4IJB2	C. butyricum		621456		1221630	1148710	1129730		811152	1029100
C4IJB3	C. butyricum	4155000	3770780	3347680	10220200	11017200	9946870	2203320	2112130	2131010
C4IJB9	C. butyricum	1522520	1375830	1334160	3870560	3614850	3944570	933214	860004	827761
C4IJC2	C. butyricum	597910	471751	687764	1877010	2251060	2084640	365383	166522	244658
C4IJD3	C. butyricum	4741210	5030640	4805090	13532800	15249200	14512300	2614920	2064840	2086450
C4IJD4	C. butyricum	6258520	6272030	5999420	17962100	17814300	17200600	3538130	3695580	3233880
C4IJE0	C. butyricum	40994.5			203517	307567	172464
C4IJE1	C. butyricum	6797760	7128400	7333780	19019700	17930600	20697300	4673980	3688700	3484370
C4IJE5	C. butyricum	1700580	1503710	760266	3769840	3110460	2911470	1232180	777419	744784
C4IJE8	C. butyricum	3442870	3481580	3268660	3772040	3150040	3623970	3973470	3917200	4272920
C4IJF3	C. butyricum	84136.5				189065
C4IJF6	C. butyricum	1584910	1766940	1733570	4351760	4621850	4908080	863921	773613	805565
C4IJG0	C. butyricum	222100	82988.2	185066	519523	520644	487317
C4IJG6	C. butyricum	3444820	3826730	4800150	10913700	11458300	9290310	1986130	1802020	2469490
C4IJG7	C. butyricum				403752	672211	671586
C4IJG8	C. butyricum	230597	170947		272092	287172	241747	41671.5
C4IJH0;C4IKG5	C. butyricum	232053	345472		774736	1045670	764413	182903
C4IJH5	C. butyricum	197908		52359.6	535249	620839	452531
C4IJH6	C. butyricum			54055.6	270398	191988	149382
C4IJH9	C. butyricum		38025.9		147889
C4IJI2	C. butyricum	440160	644652	438096	611625	625633	975487		556484	231653
C4IJI9	C. butyricum	407964	595743	578399	1817160	1944250	1825520	272682	342436	219377
C4IJL7	C. butyricum	701841	757499	635558	1262920	1383720	1233170	462584	806127	575408
C4IJL9	C. butyricum				339487
C4IJM9	C. butyricum	1485990	1208270	1437770	4379250	4307580	4136200	899575	1232630	698330
C4IJN0	C. butyricum	1031030	1243720	1467630	2528650	2367970	2405330	683461	640442	1063030
C4IJN4;C4IKH4	C. butyricum		224250	173811		866515	748843
C4IJN9	C. butyricum	42076.7	21026.7	42379.8	101680	118242	55379.5	15804.1
C4IJR8	C. butyricum	344020	244437	614801	342661	606892	285911	334692	227153	178011
C4IJR9	C. butyricum			97790.2	216179	208891	306737
C4IJU0	C. butyricum				1111920	1479280	1435650		183914	119214
C4IJU2	C. butyricum	214372	301509	86945.1	865800	624403	973383		324472
C4IJV0	C. butyricum		2419340	2116110				2144700	2163250	2058300
C4IJV8	C. butyricum				360543	165730	184640
C4IK07	C. butyricum	408449	422444	574093	626298	540760	543720	838597	677823	668368
C4IK28	C. butyricum	275871	233511	156625	595129	602770	681199	44535.1	103374	237031
C4IK36	C. butyricum	86183.2		61787.7	136401	214741
C4IK43	C. butyricum				134689	135417
C4IK58	C. butyricum	4399910	3541010	4718730	7940540	8042920	7841350	2896900	3293940	3654020
C4IK73	C. butyricum	434328	488368	420548	1325070	1264400	1200260	247647	299528	269913
C4IK85	C. butyricum	20728200	23115800	27222400	65911900	72608000	67590500	14057000	14569700	10804000
C4IK86	C. butyricum	1986060	1603200	2070340	3541750	3813580	3436830	499955	904702
C4IKB2	C. butyricum	118024	138594	145710	253367	309193	234382
C4IKB3;gene_398477	C. butyricum;Unknown			66151.3				71428
C4IKE7	C. butyricum	758868	588576	692147	1997930	2153750	2092240		119820	124615
C4IKE8	C. butyricum	521942	276144	396265	1583390	1477090	1582390	159085	219829	295008
C4IKF0	C. butyricum	566617	883265	979722	2416780	2675620	2744350	274860	361552	361257
C4IKF1	C. butyricum	681032	693572	760467	1508640	1621910	1611310	641554	557584	347925
C4IKF2	C. butyricum	1127800	1085450	976929	3304620	3264490	3131760	494894	470488	529046
C4IKF3	C. butyricum	752535	832391	695150	2475930	2315770	2250130	295922	522219	405292
C4IKF4	C. butyricum	571487	800377	938248	2561650	2649650	2948670	510188	401576	582813
C4IKG8	C. butyricum	3025610	3183440	3098530	7849540	7750470	6810890	2504460	1752330	1697250
C4IKH0	C. butyricum	675892	646205	646062	2124180	1834990	1922990	231290	270436	367644
C4IKH1	C. butyricum	976734	1054700	937241	3166860	3280090	3232320	648177	585889	550321
C4IKH2	C. butyricum	286744	215462	199707	675125	745094	655121	96435.7	88254.9	111427
C4IKH3	C. butyricum	440579	323557	478775	1177290	1138630	1246380
C4IKH5	C. butyricum	828156	1316730	882229	4006250	3925850	3675640	529433	628710	369784
C4IKK6	C. butyricum		105601		681167	550731	583846
C4IKK9	C. butyricum	3239440	3382850	3283600	8152180	8400450	7975050	1482830	1539000	1465740
C4IKL0	C. butyricum	2227480	2157470	2407910	6227110	5669360	6594900	790461	693694	788367
C4IKL1	C. butyricum	5015980	4960430	4599010	9786240	9808740	12028700	3447980	2968940	3333830
C4IKL3	C. butyricum		92721.3		229727	59144	189664
C4IKM0	C. butyricum	44490.9			327549	325731	180673
C4IKN5	C. butyricum	267183	314562	274110	754422	1003690	791864	159808	218648	80261.1
C4IKN6	C. butyricum	1973850	2570540	2043720	5731750	5591960	5384280	1124820	1158380	838540
C4IKP0	C. butyricum	354381	360734	469106	1263090	1292390	1374810	160478	149814	155966
C4IKP1	C. butyricum	356226	300882	371398	957958	915531	945712		223128
C4IKP2	C. butyricum	68165.8	115950		498845	513364	273675
C4IKT6	C. butyricum	137196			676543	639927	549361
C4IKT8	C. butyricum	213737	168032	161121	599537	548623	607283	124466	47505.4	59858.1
C4IKT9	C. butyricum				203385	228566
C4IKU2	C. butyricum				94014.4		51941.7
C4IKU6	C. butyricum		9343.52		51721.5	24078.7	39852.8
C4IKU7	C. butyricum	175471	83707.9	116831	395169	409870	398168			109702
C4IKX7	C. butyricum	173429	264083	228804	364613	559526	565449	101628	66152.8
C4IKZ4	C. butyricum	1163000	1068240	966617	2660600	2657780	2532280	454758	417788	472901
C4IL02	C. butyricum		274768	347166	880563	715608	717129
C4IL16	C. butyricum	303085			404037	367956	276106
C4IL19	C. butyricum	199434	243647	180179	664780	612407	926480
C4IL31	C. butyricum	58077.5	111725	118279	223527	249913	276871	11426.7
C4IL34	C. butyricum	140634		145662	245959	218699	217090		102527
C4IL47	C. butyricum		66087.3		163465	198274	181257
C4IL49	C. butyricum	146662		226789	528853	399815	743654	79505.4
C4IL66	C. butyricum	2139270	2012500	2378810	6856800	5019640	6325700	1779780	1389250	1049000
C4IL90	C. butyricum	1121940	1090190	1110320	3006700	3286720	3284710	435913	507198	494448
C4ILE7	C. butyricum	55759.1	72756.3	57928.5	183147	180161	161133	42353.8	36963.5	51328.7
C4ILF2	C. butyricum				75698.8		40266
C4ILH5	C. butyricum		113907	81390.8	236809	253151	239717
C4ILI2	C. butyricum	150866	116102	184961	560166	578113	674752		71066.7
C4ILK3	C. butyricum	394871				145268	178203	262319	299066
C4ILL1	C. butyricum	322878		295740	591737	373161	618384			126287
C4ILL8	C. butyricum	166735	92257.1	142392	336894	319635	319164		86068.4	123217
C4ILR1	C. butyricum	13007			10714.2	18556.9	46272		13065.5
C4ILR7	C. butyricum	241065	289985	224787	533214	361542	387513	162683	115224	139452
C4ILS1	C. butyricum	204071	186964	154709	164885	206240	186692	185261	206422	154610
C4ILS4	C. butyricum	516131	292736	469051	678488	693562	621493	468334	618359	715840
C4ILT2	C. butyricum	378811	493574	260498	697203	855246	716597	222195	265275	73656
C4ILT6	C. butyricum	378999	243278	309436	984243	968000	1063960	158543	145990	199328
C4ILU7	C. butyricum					186708	438272
C4ILX4;gene_103071;gene_443843	C. butyricum;Unknown;Unknown		90735		605023			453255	288657	470971
C4ILY7	C. butyricum				194941		209261
C4ILY8;gene_163380;gene_57797	C. butyricum;Unknown;Unknown	65602	78892.7	103658		203116	166948	91146.6	129404	100395
C4IM31	C. butyricum		3936810			3445330			3198570
C4IM39	C. butyricum				111402	148121	82798.5
C4IM61	C. butyricum			21003.8	86484.7	19854.5	85096.9		64872.8	113700
C4IM80	C. butyricum				1060320	1064070	981513
C4IMA8	C. butyricum	163542	230578	87975.7	421424	391888	694326
C4IMB2	C. butyricum	223484	152023	270204	632718	693372	436912		123393
C4IMB3	C. butyricum	107055	189147		347198	506896	541868
C4IMB6	C. butyricum	1435670	1428790	1926070	4919890	4238300	4879260	596941	564987	512074
C4IMB7	C. butyricum	496505	542283	282272	1631480	1770960	1719390
C4IMC1	C. butyricum	169621		317711	1170000	816397	813905	150947		232551
C4IMC3	C. butyricum	22375.1	62381.1	55833.3	176763	169881	203331
C4IMC4	C. butyricum	7293630	6136980	7598400	8151520	7829910	9063810	7911620	7428050	6089770
C4IME0	C. butyricum	168709	168452		624724	526477	390067	52726.8
C4IME2	C. butyricum	663906	882608	733490	2637480	2662690	2428620	403588	390995	263059
C4IMF0	C. butyricum		149244	94654.5	269907	340212	284166
C4IMF3	C. butyricum	31439.7	27450.9	23058.7	115888	103637	92383.4
C4IMF6	C. butyricum				772850	1042630	684604	818514
C4IMF8	C. butyricum	57615.3	794244	549017	918381	968713	689506	348899	184447	842067
C4IMH6	C. butyricum	152625	165788	154695	516444	541409	517240
C4IMH7	C. butyricum	816323	678267	747558	2035090	2116410	2256980	312696	292019	453870
C4IMJ6	C. butyricum	523112	363800	492429	1274150	1333130	1507080
C4IMK2	C. butyricum	260655	286293	227367	809486	804929	910840	24182.3	111877	202843
C4IMK3	C. butyricum	238405	212191	238190	677217	603731	726170	180422	180666	197211
C4IMK4	C. butyricum	1325480	1412070	1419850	3839420	4347050	3665540	1164990	1293900	889606
C4IMK8	C. butyricum	496050	396994	506254	1246530	1285340	1343240	138476	190956	133670
C4IML1	C. butyricum	102948	103986	117317	324089	355783	342333	30187.4	67466.8	38870.6
C4IMM0	C. butyricum	146324	158376	139096	533837	497067	442024	37804.4	77802.7	45703.1
C4IMM4	C. butyricum	4196020	4306350	4902080	15523400	13289100	15600400	1676120	2460260	2570290
C4IMM9	C. butyricum	174803	201912	178587	896313	978685	989247		204995
C4IMN9	C. butyricum	303717	276903	296940	939375	783080	981432	133941	156096	152498
C4IMP0	C. butyricum	2035060	1724130	2003140	5357510	5398850	5247390	1192030	1113970	1277290
C4IMP2	C. butyricum	227712	283862	189778	806686	678211	622566		115156	87499.4
C4IMP3	C. butyricum	955369	1029440	1012140	1319090	1428430	1408270	915845	1137070	1043290
C4IMQ0	C. butyricum	140024		165431	313660	334831	324980
C4IMQ3	C. butyricum	679485	824259	813782	1308850	1825830	1319350	540835	576973	501455
C4IMQ4	C. butyricum	1037580	738071	1338790	2056990	1820520	1840200	1505640	1245640	1078620
C4IMQ8	C. butyricum	209111	215817	172632	521748	563218	579712		54648.9	78750.7
C4IMR4	C. butyricum				52215.2	82895.9	47610.4
C4IMR5	C. butyricum		153638		148032
C4IMR7	C. butyricum			90575.5	233883	203756	211469	63840.8	15709.4	9136.51
C4IMS8	C. butyricum	1467630	1712220	1403240	4222370	3570600	4185760	656430	694656	646269
C4IMT0	C. butyricum	425533	404185	474048	1089240	1218830	1164720	489044	310600	282414
C4IMT4	C. butyricum	80541.2	63363.1	67965.5	285169	221498	238950	38997.3	32625.6	57757.2
C4IMT9	C. butyricum				638989	885359	470741
C4IMU0	C. butyricum	72988.6	54655.2		53121.8		77355.5	71643.4	81611.4	55749.8
C4IMV3	C. butyricum	201376	202267	196969	1054370	541295	1208200	253938
C4IN13	C. butyricum	432115	493803	370094	1387230	1467220	1370460	180157	211692	239668
C4IN16	C. butyricum	500672	314171	511330	1666490	1422120	1590460	353259		237540
C4IN17	C. butyricum	1093440	1379970		1196990	1197960	1011840	1203550	870582	781863
C4IN19	C. butyricum	832670	681853	495513	2267680	2094350	2048810	175855	365331
C4IN21	C. butyricum			78279.8	232052	416770	173839
C4IN47	C. butyricum	242737	191180	287457	760135	680002	689423
C4IN50	C. butyricum	35512.7			11640.3	69892.2
E1JGJ8	P. aeruginosa								220904
G1UB51;G1UB53;Q837A5	L. acidophilus;L. acidophilus;E. faecalis	54738.9	67048.3
G1UB56	L. acidophilus	154271	102530	97387.6				321452	374599	355007
G3XCT6	P. aeruginosa	78970.6	118464	112214	261652	250315	128797	548078	595937	718408
G3XCV0	P. aeruginosa				281908	461156	479352	860665	920807	665924
G3XCX1	P. aeruginosa	505833	491787	415793	905019	783583	836590	1902520	1917180	1946870
G3XCX7	P. aeruginosa			130906		215910			306870	341135
G3XCZ6	P. aeruginosa							463996
G3XD11	P. aeruginosa	689727	715488	657218	1293020	1437090	1373570	3189240	3442080	3437110
G3XD14	P. aeruginosa		36511.9			110938	102780	628917	651968	551096
G3XD20	P. aeruginosa					416138	218501	820559	1143930	855933
G3XD28	P. aeruginosa							672008	559934	311538
G3XD30	P. aeruginosa	32180.7	19507.9		110950	102707	56969.2	254843	250776	201409
G3XD47	P. aeruginosa	330892	223440		609848	627487	407146	2090480	1510240	1337900
G3XD64	P. aeruginosa							861570		1193450
G3XD72	P. aeruginosa	191990	65912.2		457344	542330	473836	1522600	1507070	1706280
G3XD74	P. aeruginosa	731207	327281		755364	1293910	1354250	2833300	3466160	3012460
G3XD76	P. aeruginosa		397594	323091	530436	605451	698861	1417860	1269860	1296200
G3XD87	P. aeruginosa	122449			264945	149973	227119	760966	607316	704994
G3XD89	P. aeruginosa	408931	514191	393367	1202300	1105460	1167440	3176380	2835300	3168140
G3XDA2	P. aeruginosa			87916.4				236173	350659
G3XDA5	P. aeruginosa	457187	555915	592736	1466150	1462990	1389770	3399790	3420480	3280970
G3XDB0	P. aeruginosa				128456		156799	589805	584266	557254
G3XDB2	P. aeruginosa			22739.1		40718.4	46927.9	108186	143163	137237
H7C6V6	E. faecalis				408212	636153	458278
H7C6X6	E. faecalis			15985.7	218556	142671	179592	27357.7	26162.5	42465.5
H7C6X9	E. faecalis				207941		197258
H7C6Z5	E. faecalis				584811	827109	563014	396167
H7C713	E. faecalis	239344	417031	179829	1281570	1495620	1477990	379527	383210	420954
H7C714	E. faecalis				565819	909384	624194	211305	543926	193839
H7C725	E. faecalis				788012	802355	746941	166075		193829
H7C7A0	E. faecalis	2058690	1848610	2009810	10679800	10883100	11199400	3405640	3503970	3481030
J7SJF7	M. morganii	10718600	11300400	11130800	2403980	2850770	2633090	4590990	4243100	4519110
J7SJF8	M. morganii	12412600	11564300	12357900	3315980	3054750	3213110	4248350	4500790	4336510
J7SJF9	M. morganii	2382890	2472700	2492310	811323	448758	563236	855865	984019	1253700
J7SJG0	M. morganii	4745120	4981320	5276400	852315	886976	999163	2000050	2026250	1970190
J7SJG7	M. morganii	851414	864667	797039			142724	268610	371886	426878
J7SJK1	M. morganii	375742	495865	399945	131615		96642.7		196839	135554
J7SJK9	M. morganii	105509	93076.8	123639
J7SJL5	M. morganii	1745010	1066610	1676910	592881	709517		792219	713479	654111
J7SJM5	M. morganii	2738580	2452260	3065970		469232	537515	901666	914992	453209
J7SJM6	M. morganii	11415300	11938400	11889800	4577030	3604730	3392950	3273750	4700690	5104430
J7SJM9	M. morganii	12346000	12003300	12370500	2153900	2270950	2375190	4180810	4245130	3628390
J7SJP5	M. morganii	5220850	4972430	5119620	1161640	1123120	1229840	2049710	2135100	2288870
J7SJS1	M. morganii	1889090	1691140	1916540	409604	353917	399833	771278	735860	773139
J7SJT3	M. morganii	362857	375335	379604	59328.5				107864	99993.5
J7SJT5	M. morganii	25307.5	16944
J7SJU3	M. morganii	109087	84407.5	91209				44819.2
J7SJU4	M. morganii	1380960	1265520	1518260				645630	558911	939067
J7SJV4	M. morganii	98168.7	88261.5	91188		5302.09	16820	20561.1	13335.2	21042.7
J7SJW6	M. morganii	871708	1188500	1063390	121768	146208	148561	381985	390387	362358
J7SJX1	M. morganii	1471600	1562170	1574360	242984	184706	233548	587088	557112	473430
J7SJX8;gene_181162	M. morganii;Unknown	3801450	3885540	3186060	557452	624693	667764	1525840	1307740	1460280
J7SJX9	M. morganii	54317.1	90894	98331.7
J7SJY0	M. morganii	4342720	4230730	4149890	955511	1221080	1213910	1932000	1870560	2001630
J7SJY2	M. morganii	292253	349872	305113				50844.9	150487	99695
J7SJZ3	M. morganii	1263250	1152710	1310960	316379	279909	206570	435644	395824	419106
J7SK01	M. morganii	33016800	32531500	30775600	7508370	8320160	6994650	13669400	13718900	13910200
J7SK12	M. morganii	3527110	3694990	3087780	596017	503770	663122	1838720	1326860	1771360
J7SK16	M. morganii	2386250	2505520	2519710	555294	738885	612326	815381	952024	945490
J7SK25	M. morganii	1322140	1171140	1374890	209801	205426	298055	521244	706194	686993
J7SK27	M. morganii	1223400	1174500	1114980	112544	89044	253868	309716	385630	227358
J7SK58	M. morganii	5774620	5884320	5950830	1075790	1280990	1300740	2606100	2703070	2507340
J7SK61	M. morganii	1396730	1360970	1365040	165065	683733	237376	711608	558494	757583
J7SK64	M. morganii	698689	654005	536629		135630	167265	166442	192499	186864
J7SK75	M. morganii	2575360	2641280	2393720	732032	505268	640699	970447	1021420	891726
J7SK78	M. morganii	5167170	4897840	4986880	1034180	1032840	982324	1906430	1880460	2225620
J7SK82	M. morganii	494263	491783	500011		91539.8	111040	173337	277901	253553
J7SK84	M. morganii	372644	273106	338828					87254.1	121453
J7SK87	M. morganii	617208	441341	565900	101213	92702.3		198176	226366	206388
J7SK88	M. morganii	1140770	1003050	1032810	226289	296441	219727	465991	483589	446825
J7SK89	M. morganii	604079	309857	407431			279652
J7SK90	M. morganii	92407.4	281036	130436	73661
J7SK94	M. morganii	397412	423445	295220	51097.5	83716.4	77917.9	106789	204419	168296
J7SKA2	M. morganii	2524240	2920080	2719040		1280100	1658960	1663510	1091710	1556350
J7SKA7	M. morganii	721993	577119	667557	210080			248094
J7SKB6	M. morganii	310239	438705	395282	93718.9	50164.3	85752.6	186354	99688.7	124760
J7SKC6	M. morganii	2287970	1619550	2156760				882122	1070610
J7SKC7	M. morganii	1893920	1622270	1705620	395025	334163	428923	646879	742162	686192
J7SKE0	M. morganii	3151600	3280810	2846390	601168	670650	706537	1119940	1197020	1140190
J7SKE1	M. morganii	7413520	8016480	7892840	1685840	1235750	1520340	3272030	3018710	3203750
J7SKF1	M. morganii	1806450	1942220	1768770	249314	365215	237793	760789	619395	745012
J7SKF5	M. morganii	3747530	4478950	4141700	1006580	962052	910312	1675300	2010310	2007820
J7SKF9	M. morganii	1548840	1675110	1556800	266169	215246	228807	598199	532656	700279
J7SKG4	M. morganii	1324910	1414440	1321790	377879	288957		524002	372905	437566
J7SKH2	M. morganii	3785910	4202480	3858540	1069460	805416	1022050	1420610	1268510	1361670
J7SKH7	M. morganii	516164	678382	744091	179449	107660	138599	224516	199674	230895
J7SKH9	M. morganii		92224
J7SKI4	M. morganii	293399	304807	176678
J7SKI7	M. morganii	7675640	7483030	7827210	1836040	1389460	1753410	3267530	3129610	3157220
J7SKJ5	M. morganii	248737	157347	126419	75462.3
J7SKJ6	M. morganii	2413100	2363600	2508530	434291	378360	652889	1030750	938286	997892
J7SKL2	M. morganii			409571	149821	207283		339013
J7SKL9	M. morganii	740958	817708	752105	200794	182975	236763	349712	190941	307915
J7SKN3	M. morganii		34849.9
J7SKP1	M. morganii	870767	970282	936914	1735150	2137510	1895080	392379	340765	362827
J7SKP7	M. morganii	4701180	4694600	4363260	1457040	1237550	1201710	1640180	2052380	1679490
J7SKQ7	M. morganii	149439	176377	131497	27170.2	35821.9	8822.59	27515.7	56395.8	57451.3
J7SKQ9	M. morganii	14422200	14091400	15926200	3150320	3291390	3262690	6645600	6368810	6273210
J7SKR6	M. morganii	226359	207816	189674					89175.3
J7SKS4	M. morganii	388142	478170	421363	127126	61272.3	101604	148357	200207	112730
J7SKT4	M. morganii	5197730	4909960	5280330	964831	1160590	1195820	2394400	2587840	2499690
J7SKT7	M. morganii	100051	72937.2	216831					49056.3
J7SKV2	M. morganii	1165380	955966	1002080	210928	158205		365430	639219	469158
J7SKV9	M. morganii	447521	406570	608851	66446.2	160049	142571	272752	333284	223149
J7SKW2	M. morganii	943149	985897	728734				280121	149771	218028
J7SKY3	M. morganii	366642	391172	306881		71324.9		83146.8	74661.5	137989
J7SKZ1	M. morganii	1085700	1040570	834529						453573
J7SKZ4	M. morganii	780018	881481	633615	127218	183382	184808	312957	176637	230209
J7SKZ5	M. morganii	275662	376775	107957
J7SKZ9	M. morganii	687869	661652	729101	99899.6		157360	277868	331010	286516
J7SL05	M. morganii	886884	1069210	1074730	170715	115452	223153	355209	491048	339491
J7SL15	M. morganii	113444	190772	255611				116889		223183
J7SL32	M. morganii	471455	521281	218045						69985.9
J7SL34	M. morganii	1913860	1232350	1672660		370535	232187	737445	672039	716462
J7SL36	M. morganii			1185250				576850
J7SL46	M. morganii	13323100	13565800	13364700	2874350	3292620	2708320	5374370	5366910	5014360
J7SL47	M. morganii	1159860	1042570	999969	423017	384083	226855	436933	489692	363397
J7SL48	M. morganii	81236.9		67417.8				26956.9	46001.2	40066.8
J7SL54	M. morganii	1494560	1699960	1438070	150006	252282		583801	580068	367395
J7SL57	M. morganii	2267340	2653620	2206040	448746	511717	388360	894550	787641	820809
J7SL61	M. morganii	161373	182287	72561.6						85985.2
J7SL68	M. morganii	812838	732821	658168	416110	416774			495732	504511
J7SL70	M. morganii	190104	170034	140931	38314.7	33684.9		108040	69045.2	103149
J7SL74	M. morganii	338953	483320	185123				178988		250541
J7SL86	M. morganii	14046		31961.1				19924.5		17635.5
J7SL89	M. morganii	1178580	1098940	1193280	437440	237126	320163	412990	373433	350474
J7SL90	M. morganii	2534180	2571530	2606500	574909	599787	743896	982867	942466	909559
J7SL91	M. morganii	3735740	3728080	3806880	920746	1017450	1174500	1657220	1643240	1618060
J7SL95	M. morganii	22683100	24208600	28360000	5883160	5390620	6741120	11893600	12600000	11673500
J7SLB1	M. morganii	151871	171860	102514				79406.8	101679
J7SLC0	M. morganii	850062	871737	730479				275830	224369	125084
J7SLD9	M. morganii	443747	231841	476142
J7TAC1	M. morganii	8159350	7195530	8342680	1593630	1402220	1812950	3393290	3380120	3554910
J7TAC6	M. morganii	6664960	6714240	6340350	1233780	1418830	1272530	2267440	2484420	2618760
J7TAF3	M. morganii	17290900	17342400	16897900	3593010	3691930	3700230	7198300	7466490	6994010
J7TAS5	M. morganii	12532700	12232300	13331900	2670050	3147610	2893210	5531310	5218100	5132390
J7TAU7	M. morganii	460434	588004	647908			196427		176712
J7TAX3	M. morganii	644993	810431	644442				357396
J7TAY5	M. morganii	4253120	4248510	4157180	930487	949661	872067	1795080	1801290	1817380
J7TB22	M. morganii	7934850	7322310	6067300	1544410	1635480	1396670	3236100	3329640	3472800
J7TB42	M. morganii	520575	540305	583734				200269	106557	140769
J7TB82	M. morganii	4376540	3372780	4078220	706350	545781	529518	1220870	1441210	1425330
J7TB96	M. morganii	635914	880440	688135	113315	49463.5		188960	259492	238004
J7TBA8	M. morganii	5405710	5785580	6152840	1308380	1086810	987199	2547990	2424700	1888200
J7TBD2	M. morganii	202381	218171	256631				130581	141665	61472.1
J7TBI7	M. morganii	13249900	13841500	13935600	3255520	2995400	2807700	5782430	5682520	5472940
J7TBM3	M. morganii	685314	745372	570129	62988.9	163278	60080.3	257723	224455	237301
J7TBM9	M. morganii	1553020	1378330	1457330	312576	300426	290445	447767	377787	528075
J7TBN7	M. morganii	983577	690483	875246	242314	225331	335464	430056	487277	378587
J7TBP0	M. morganii	131246	175032	191365
J7TBQ0	M. morganii	425441	1776880			413974	540823			1062180
J7TBQ3	M. morganii	425067	794997	616641						110218
J7TBX0	M. morganii	168874	191375	239531				95494.3	91895.5	168476
J7TBX9	M. morganii	1051020	1298890	1136830	307813	359271	379960	592774	470596	621601
J7TBY9	M. morganii	23837.6		29623.8
J7TBZ4	M. morganii	695272		605951		206000			380405
J7TC12	M. morganii	2836210	2971460	3258210	498846	566775	638621	1277850	1100080	1156080
J7TC20	M. morganii	877054	1620560	1036730	418944	507498	833421	253182	766948	859282
J7TC73	M. morganii	1160530	1290530	1100590				493525	216451	458847
J7TC76	M. morganii	8452820	8520170	8585380	1782300	1513320	1602340	3213030	3422590	3404250
J7TCB5	M. morganii	120584	109230	119173				63741.5	64185.4
J7TCE4	M. morganii	2547870	2866320	2788840	776650	616971	128106	966997	1228620	1036110
J7TCH3	M. morganii	120702	174268	154323	15814.4			25815.1	64451.2	47234.9
J7TCP5	M. morganii	502331	449547	443553					141650
J7TCQ1	M. morganii	1950560	1911020	1812590	252335	238192	257948	631595	645804	662272
J7TCT9	M. morganii	601273	431356	296644	203914	92920.8	99373.9	98173.7	62047.2	96208.7
J7TCU1	M. morganii	3474590	2905090	2556040	1519540	688204	747953	1500700	1446200	1369590
J7TCU5	M. morganii	1178970	1475230	1341850	277680	136554	195910	429177	659291	510515
J7TCV1	M. morganii	1137200	1223390	801242	331018	304091	174960	588224	546926	456840
J7TCV6	M. morganii	1098380	936878	894808	172949	228751	263193	417227	315331	367197
J7TCW1	M. morganii	1733140	1460080	1362740	570234	438130		643485	781406	620965
J7TCW6	M. morganii	15743500	15910200	15142200	3770350	3741920	3454990	6096960	6551130	6523480
J7TCY0	M. morganii	937005	1161020	997803	216296	330351	376438	496531	307046	504212
J7TD37	M. morganii	540506	732676	716425	129915			172196	231396	158650
J7TD55	M. morganii	1109210	1052550	1085250	315419	321447	316265	452319	471184	515032
J7TDC0	M. morganii	101321	86117	96627.6	17933.7			39567.1	27795.6
J7TDC2	M. morganii	1496600	1403070	1385640	333138	285079	291263	518097	550132	591850
J7TDF5	M. morganii	799335	720928	884399	222802	208163	197860	378706	459860	477095
J7TDF8	M. morganii	623895	776640	662229	230400	185980	167333	171985	169949	153517
J7TDG1	M. morganii	420465	379377	271763	56339.9		65645.3	145847	99719.3	118935
J7TDG9	M. morganii	385568	336652	348329	192383	187475	141948	189158	172329	146971
J7TDH6	M. morganii	1282290	1489480	1492260	429300	495041	538438	636330	773978	683908
J7TDH9	M. morganii	1129970	1080800	1232240	330445	307096	277025	323285	480521	190811
J7TDI5	M. morganii	17714900	18868000	18761400	3862600	3900510	4103020	8429360	7690580	7977210
J7TDM2	M. morganii	1052100	924337	1290750	172962	296326	326799	465140	429747	375722
J7TDN0	M. morganii	605204	550228	550634				138919	119053	92462.2
J7TDQ7	M. morganii	1238620	1118730	1268770	224427	92815.6	78710.1	179566	598407	417119
J7TDR1	M. morganii	2431330	2399370	2517870	600500	497363	441485	938812	995372	904026
J7TDS3	M. morganii	566603	476185	484534				321545		128358
J7TDS9	M. morganii	307937	354160	323401	327134	326476	337696	335169	390361	410600
J7TDT5	M. morganii	291538	335009	396114	96419.3		73786.1	172850	153246	153120
J7TDV5	M. morganii	223251	25490.8	120963				41509
J7TDX2	M. morganii	242515	214758	132072
J7TDZ8;gene_342829	M. morganii;Unknown		75538.9
J7TE05	M. morganii	1562290	1569470	1405930	337560	271351	349868	526145	591331	633604
J7TE08	M. morganii	367783	343566	275183		33148.7	67828.4	69468.1	135549	111027
J7TE15	M. morganii	254756	228314	248746				57605.6	84187.5
J7TE53	M. morganii	4963440	4922390	5047880	958406	742795	902961	1948450	1893290	2046750
J7TE77	M. morganii	1661530	1741380	1625380	515686	789871	877206	1265310	1004780	1344920
J7TEB0	M. morganii	98957.4	273025	158992
J7TEB4	M. morganii	6623200	6650320	6403450	1410570	1391690	1269610	2720320	2883170	2805370
J7TEB6	M. morganii	1577350	1549060	1574000	443137	470892	389383	592759	519023	626916
J7TEF4	M. morganii	13561200	13598900	13135200	2576690	2640370	2508280	5111610	5383160	5599760
J7TEG4	M. morganii	88267	176445	83727.6
J7TEL5	M. morganii	4735580	6776390	6528330	6282670	6310150	6533880	7111990	5803060	6573120
J7TEN0	M. morganii	100725	59639.7	133307	25900.5	27449.4	26288.5	38635.8	48782.7	40457.5
J7TEQ8	M. morganii	2133730	2423010	2322840	503410	377681	365845	889221	910857	972977
J7TER2	M. morganii	1110870	1318340	1025660	831650		247095	623526	395010	522889
J7TER6	M. morganii	242167	292021	168536					54280.4	113059
J7TF07	M. morganii	1326090	1186790	1334950	356222	212679	287418	532826	380768	454647
J7TF14	M. morganii	273126	292080	225272					83081.7
J7TF22	M. morganii	1896470	1798960	1844060	467938	390691	365524	621812	771835	593176
J7TF38	M. morganii	1907990	1678910	1922020	381932	382638	430042	837640	711667	650092
J7TF78	M. morganii	1144150	1253510	1137530	326883	354753	291447	372308	592682	552640
J7TFA5	M. morganii	266504	356819	275803					103213
J7TFB7	M. morganii	40649.4	27859.6	62004.2		25286.5				35658.1
J7TFD6	M. morganii	180082	235292	338641				232268		88028.6
J7TFG1	M. morganii	6742750	6973580	6993350	1422390	1239080	1250190	2704540	2703280	2801200
J7TFG6	M. morganii	4155460	4022240	4399470	744152	616291	878915	1832720	1338920	1497200
J7TFG9	M. morganii			299012
J7TFH7	M. morganii	6087340	6539360	6102030	1372870	1394500	1684300	2707910	2481760	2609010
J7TFI2	M. morganii	53658.1	123688	106628
J7TFI5	M. morganii	73818300	73616300	72776800	15880900	15769600	15656500	29968700	30796500	29688600
J7TFN2	M. morganii	8826350	7957110	9029350	1599970	1786530	1497710	3304440	3580080	3272310
J7TFP5	M. morganii	175228	172465	273415
J7TFQ6	M. morganii	5397010	5505710	5763600	1288810	1233780	1223330	2546830	2483710	2534620
J7TFQ9	M. morganii	558294	531044	446446	118667	158371	94350.8	162858	257453	250661
J7TFW8	M. morganii	1718190	1712880	1739050	239720	329207	248248	555242	594848	612799
J7TFX1	M. morganii	769324	740346	943958		328924	391175	327233	285832	358340
J7TG10	M. morganii	164328	112072	173804					98518.5
J7TG21	M. morganii	649756	1029870	1065240			319237	327226	489103	604682
J7TG24	M. morganii	13250800	13653000	13760000	3498430	3513750	3441710	5637460	5767470	5765760
J7TG30	M. morganii	780263	852583	387508
J7TG34	M. morganii	514552	440027	447523	56823.7	49674.4	111834	190601	56408.4	186068
J7TG38	M. morganii	1066720	1015150	755540	448923	60861.1	188186	409847	348131	517480
J7TG85	M. morganii	1248000	1255120	1146020				325000	367572	434874
J7TG96	M. morganii	3430950	3047670	2895600	1063660	1118250	987808	1498410	1364700	1545510
J7TGB5	M. morganii	1602120	1619280	1647640	322346	260833	274803	604019	513709	544778
J7TGC0	M. morganii	1768280	1687120	1818120	395741	344335	257105	579371	653078	615739
J7TGC2	M. morganii	505765	564752	614862	323208	171423	365841	281954	199590	230083
J7TGD5	M. morganii	1370980	828277	1088940	189423	476043	256007	483709	390011	349194
J7TGD8	M. morganii	490240	411936	530591				131100
J7TGE5	M. morganii	1738210	1727490	1762160	280965	323984	374932	676637	735344	648429
J7TGJ0	M. morganii	780563	809283	881380			84873	282672	358373	161763
J7TGM9	M. morganii	99461.4	150982	306230						125149
J7TGS6	M. morganii	197282	183882	188207	45173	47493.8	50306.7	90253.1	107488	97313.5
J7TKP6	M. morganii	10488200	10333000	10489100	3026620	2855940	3469770	3725680	4019150	3643340
J7TKP9	M. morganii	5339010	5293000	4982090	1022220	1071020	1099460	2463520	2470690	2474700
J7TKQ1	M. morganii	3138950	2351810	3262640	540812	433423	801131	1106150	1598770	1093390
J7TKQ3	M. morganii	31489000	32432200	32544100	7670750	8757700	8169080	10620400	11318200	12162000
J7TKS4	M. morganii	536364	586145	590316	251240			195912		188760
J7TKV4	M. morganii	220766	290377	254265	69564.3	50883.7	83694.3	122683	125180	125809
J7TL36	M. morganii	46488100	51221700	47969300	13802000	11746100	13451800	22193700	19465000	19534400
J7TL49	M. morganii	815706	923970	875443	215120	165896	205166	571976	457831	512979
J7TL63	M. morganii	3246170	3140380	3138310	883906	718461	715312	1135570	1148850	1332930
J7TL71	M. morganii	758810	718466	832569	212477	130602	132110	360992	294171	281809
J7TL75	M. morganii	237483	392203	195064						102758
J7TLB2	M. morganii	7267440	7714330	7335370	1640550	1976130	1965020	2653060	2848140	2593960
J7TLB5	M. morganii	163727	101153	180596					34516.9
J7TLC5	M. morganii	266979	228193	224064
J7TLE9	M. morganii			593979			199382	301594
J7TLG5	M. morganii	1267840	1287920	1283060	193707	239626	268808	497490	442552	499482
J7TLI1	M. morganii	888745	547677	847206		117537	184595	458379	199515	311983
J7TLK0	M. morganii	109988	153357	134734				46614.3	7103.73	43181.9
J7TLK2	M. morganii	1858760	1985650	1894760	371579	364788	522701	919951	817794	914183
J7TLL0	M. morganii	1015720	805224	847246	221199	511420	79431.2	323065	446492	276550
J7TLM5	M. morganii	428475	374307	279150				169316		126770
J7TLT4	M. morganii	839371	819098	679133					196080	158539
J7TLY2	M. morganii	527329	502379	541335	141560	89964.7	182232	106395	123106	185815
J7TM00	M. morganii	610193	661239	557227		63481.1	118412	94214.1	57852.8	325140
J7TM41	M. morganii	3372930	2419420	2803510	704047	551852	700037	965602	1147020	1365590
J7TM50	M. morganii	682076	634075	640927	144845	160772		369012	298593	250997
J7TMA5	M. morganii	1262770	1562760	1185710	68085.7	240103		469615	431597	415874
J7TMD6	M. morganii	14282900	16046500	12985200	7842910	6927980	9247230	8289240	8203510	7511440
J7TMF8	M. morganii	321396	209423	211696
J7TMN0	M. morganii	36681.7	71485.1	73919						36096.5
J7TMT7	M. morganii	500009	676319	426194	148695	67517.1	249450	288321	140213	525129
J7TMZ8	M. morganii	340958	620207	404928
J7TN16	M. morganii	830712	881991	880390	283407		143006	364921	441976	414815
J7TN61	M. morganii	885699	456714	773065	281431	166378		409115	478085	351143
J7TNF0	M. morganii	765876	546933	634720	104898			133149	198195	174600
J7TNJ2	M. morganii	180152	218259	123116	250868	161318	180874	184175	166096	178392
J7TNL4	M. morganii	13306700	12072900	11938300	2706190	2997560	2759490	5690090	5555030	5451320
J7TNP0	M. morganii	5956960	5723090	6000880	1266320	1216920	1314840	2640750	2480660	2703510
J7TNP5	M. morganii	360725	402621	395368	46310.5	61104.8	36710.4	170787	185010	109311
J7TNQ7	M. morganii	1685610	1491320	1377500	311497	345031	274453	662390	622631	501635
J7TNR9	M. morganii	1831060	1968780	1960950	245760	293748	322230	668188	785835	737558
J7TNS3	M. morganii	84811.6	95295.6	94640					46168.5
J7TNT2	M. morganii	3075370	2455390	2041890	465393	506700	407299	1029180	1120230	1118860
J7TNV8	M. morganii	395771	318044	244911	89800.9	65236.3		81281.1	100966	94226.7
J7TNX3	M. morganii	3151070	2999840	2879600	798310	727951	873739	1233900	1305900	1115820
J7TNY5	M. morganii	9731790	9224110	10390800	1878610	1989210	1925690	3942730	3917310	3897540
J7TNZ9	M. morganii	212417	305325	330901		58808.6		89657.6	77092	139380
J7TP56	M. morganii	58146.5	76140.4	79277.7				39067.9	26039.1
J7TP86	M. morganii	1310530	1428640	1104030	352905	196986	239095	403813	502721	686948
J7TPB2	M. morganii	270799	235788	265860				85479.3	30421.7	29755.8
J7TPC0	M. morganii	261533	347001	272636		71708.3
J7TPC4	M. morganii	726109	621667	747755		91666.5	79605.4	84353.8	101783	56058.1
J7TPD2	M. morganii	1335660	1807650	983405		711503		617427	416511	557104
J7TPL3	M. morganii	40031200	37090300	41207900	6963230	5820800	3049040	10767700	17121700	12614800
J7TPL7	M. morganii	1465640	1564320	1709370	295414	227835	224156	710295	642899	662869
J7TPM2	M. morganii	99298.3		301089				119890	67362.7
J7TPN8	M. morganii	1328680	1532990	1390150	355745	474894	463714	740107	656041	691289
J7TPP6	M. morganii	1687520	1602080	1463440	283866	187545	227085	469414	403729	450596
J7TPS1	M. morganii	346301	449637	438804	34185.6	122376	89163.5	151616	206073	152700
J7TPS5	M. morganii	7578260	8069910	7427610	3833600	2608340	2548610	3879270	3640480	3806200
J7TPT7	M. morganii	916002	616608	790446	271677	342722	381577	514308	443935	387488
J7TPX9	M. morganii	584817	666319	566362	258676			250868	268759	324982
J7TPZ2	M. morganii	257401	383212	264383
J7TPZ6	M. morganii	6353800	6161710	6285740	980576	1009210	1296080	2252180	2483610	2120550
J7TQ04	M. morganii	699552	639032	593981	104400	155830	139168	296136	201376	217710
J7TQ07	M. morganii	20682700	20480200	21297400	5757700	6454480	6473890	8865560	8946010	9725550
J7TQ25	M. morganii	917034	1136340	1076250		421091	164574	372721	95630.2	513602
J7TQ61	M. morganii	3621260	3593410	3436050	808742	745617	707055	1503030	1408190	1488690
J7TQ80	M. morganii	319512	417642	612567				220940		322714
J7TQ85	M. morganii	315603	586578	652739				188287		163842
J7TQC9	M. morganii	1662790	2144340	2409800				533858	716168	754030
J7TQD6	M. morganii	199145	223816	176477				90460.7	72497.1	72158.3
J7TQD9	M. morganii	159993	152097	181216					101279
J7TQG5	M. morganii	3344150	2835370	3230260		443772	887314	1020080	978083	1162380
J7TQH6	M. morganii	1032910	732977	418456				586526	386517	760645
J7TQL8	M. morganii	4188300	4115180	4363320	737451	778136	812772	1401660	1594030	1477630
J7TQN0	M. morganii	389601	548915	221499				109726		294305
J7TQV4	M. morganii	679953	458552	487617	118914	73686.6	121456	278902	215510	214437
J7TQW5	M. morganii	708857	590414	711144				294182	204568	226313
J7TQY6;gene_181387	M. morganii;Unknown	1131130	1484430	1027820	1049310		877818	561260	882114	1046510
J7TR18	M. morganii	278758	262635	241427		40338	57870.6	109929	99755.2	131829
J7TRC3	M. morganii	2820360	2576110	2769970	710672	388456	647343	904872	908382	1078100
J7TRI9	M. morganii	13060300	13311700	13817100	2766040	2790650	2837430	5544770	5819000	5850190
J7TRK8	M. morganii	143592	293833	133697
J7TRQ0	M. morganii			600586	401320	230107		284601	526387	463430
J7TRS4;gene_437922	M. morganii;Unknown	10491600	10698200	10727900	2403270	2465310	2544010	4455510	4113700	4251990
J7TRT3	M. morganii	2548510	2333570	2597490	411387	227494	453719	777344	1032600	1019430
J7TRU2	M. morganii	865092	754690	587781	1114080	1055380	1098130	973614	1182340	1207730
J7TRU5	M. morganii	446448	529173	390314	184829	126825	166828	238725	199343	210217
J7TRX1	M. morganii	1431720	1030110	1011230			371753	257250	578735	849926
J7TS86	M. morganii	4932200	4484880	5181960	965028	1086140	1012480	1665090	1985680	1731960
J7TSK0	M. morganii	779815	900981	793460				230774		82432.3
J7TST5	M. morganii	1521530	1484090	1587290		342042	120272	511164	512534	717005
J7TSU0	M. morganii	519496	645074	704695	237789	101909	276082	255752	313677	338353
J7TSZ0	M. morganii	1665230	1602300	1396500		266757	230438	553190	636119	693288
J7TT10	M. morganii	115133	101759
J7TT31	M. morganii	3442030	3495920	3526520	611749	670322	839096	1542360	1522490	1652050
J7TTE2	M. morganii	84453.2	209800	282933	192540	50670.8	201719	83195.2	149237	70272.7
J7TTH0	M. morganii	582240	324672	615968		89224			214575	200199
J7TTP1	M. morganii	3796520	3957910	4169770	781628	864679	880697	1651070	1791640	1564330
J7TVG7	M. morganii	518773	665704	708947	250353		292021	287924	299428	313250
J7TVI2	M. morganii	12101400	12199600	11447400	2721420	2908590	2849650	5113630	5296520	5050770
J7TVI6;gene_354145	M. morganii;Unknown	1488320	370952	1226560	515592	413736	676414	317602	593074	537018
J7TVJ1	M. morganii	9797950	10102800	10362800	2824160	3152180	3184650	3712660	3498880	3745700
J7TVJ9	M. morganii	1373610	1567330	1663060	350438	255271	339504	509031	507227	525226
J7TVK4	M. morganii	1972620	2094370	2302550	565361	533620	498088	975605	924216	949457
J7TVV5	M. morganii	351305	540378	451999
J7TW51	M. morganii	7347000	7411560	7416970	1507350	1668420	1591250	3191340	2942980	3437220
J7TW60	M. morganii	71937.9	62793.3	121357				84561.8	61673.6
J7TW63	M. morganii	2451380	2752900	2586150	419943	417227	302007	1007580	967835	897640
J7TW72	M. morganii		51448.2	63169.4
J7TWK7	M. morganii	2760030	2843470	3127070	1019230	830692	1081360	1150730	1531860	1448810
J7TWM4	M. morganii			987645
J7TWP9	M. morganii	7035350	6542200	7523060	1931280	1906680	2047400	2788200	3739350	2918920
J7TWR1	M. morganii	3737390	3625590	3693660	668420	706673	841358	1265480	1313770	1382400
J7TWR6	M. morganii	259285	434843	342459	87415.5			142147	99968.1	66339.2
J7TWS3	M. morganii	1748510	1590510	1884480	340495	443436	309272	578279	666087	676017
J7TWS8	M. morganii	1869760	2203040	1896630				876756	824667	1000540
J7TWT2	M. morganii	11230900	11278600	11623500	2090340	2440620	2481330	4985020	4854120	4939100
J7TWV1	M. morganii	130729	349271	411047					36701	160570
J7TWY7	M. morganii	3307400	3368610	3403070	598122	685065	596263	1239150	1199000	1166380
J7TWZ3	M. morganii	374063	458138	359460		82800.4	35924.5	176242	156749	128744
J7TX09	M. morganii	781133	866795		906536	488432	865739	115505	568419	241595
J7TX75	M. morganii	3836620	4118970	3587760	691392	743822	664028	1191970	1501930	1543400
J7TXC5	M. morganii	1799050	1654280	1235990				692541	1017040	1437050
J7TXD3	M. morganii	282490	233568	330421				50866.5
J7TXG5	M. morganii	561806	394191	647846					165977
J7TXP4	M. morganii	193916	87835.2	344694
J7TXZ4	M. morganii	710405	901763	725043	108607	121369	227922	401770	295949	196925
J7TXZ8	M. morganii	6294010	6412550	6664970	1351250	1640330	1472840	3135140	3136810	2975860
J7TY17;gene_290100	M. morganii;Unknown	767098	861844	760519	631484	699873	625481	845388	769766	736085
J7TY21	M. morganii	144267	273425	302723
J7TY31	M. morganii	3767610	4021240	3927890	756691	977906	618618	1584380	1633590	1686190
J7TYL2	M. morganii	4560690	4661770	4556580	756664	911699	829622	1957070	1984970	2061930
J7TZ26	M. morganii	225112	601799	255636					183033	204782
J7TZ42	M. morganii	337872	375639	325700	77210.8	79909.3	93406.8	159491	151008	167323
J7TZ65	M. morganii	7530250	8210430	7816820	2474620	2142500	2347030	3311420	2802050	3290650
J7TZL4	M. morganii	151086	188628	125725
J7TZT3	M. morganii	9268640	8909500	9180120	1923350	1621280	1699330	3609730	3434040	3811520
J7TZU5	M. morganii	4781290	5286280	4649540	1655310	1522510	1571220	2313140	2197340	2221600
J7TZV1	M. morganii	1861820	1565740	1712190	474866	688036	725397	548886	629298	515503
J7TZW1	M. morganii	367996	507824	414174			87841	183438	238939	194014
J7U050	M. morganii	36072.6	38532.1	41978.1
J7U0J6	M. morganii	19342000	18520700	18517600	4973320	4636050	4701440	7505830	7247280	6967600
J7U0K1	M. morganii	860441	799359	1094520		85989.9	84635.2	387486	260154	500209
J7U0T1	M. morganii	312831	260076	243317						219015
J7U0T9	M. morganii	1021460	1010050	923738	99168.6			352966	248213	419703
J7U0V2	M. morganii	4160140	4132350	4059390	805242	806778	794641	1731640	1790010	1615950
J7U0V9	M. morganii	6112490	6198010	5649140	977000	1037970	1257340	2390560	1965940	2532320
J7U0Y1	M. morganii	727770	916444	583296				268133	381404	293790
J7U0Z9	M. morganii	50949.7	93507.2	128671				32521.4		33287.6
J7U137	M. morganii	5302650	5966280	5834890	1373500	1424700	1169610	2160890	2494630	2265710
J7U170	M. morganii	1634820	1791940	2399080	490683	800613	481681	814146	668338	824336
J7U1C3	M. morganii	5839260	5605940	5568870	1563780	1582850	1502370	1943130	1740680	1671330
J7U1D5	M. morganii	151392	172063	126720			205396			289033
J7U1F1;gene_171931	M. morganii;Unknown	527487		599374
J7U1H1	M. morganii	739426	848594	1065140	121556	128448		365474	232425	241093
J7U1J8	M. morganii	2323660	2264410	1883080	1398310	416930	745027	1398770	1319240	2540790
J7U1N7	M. morganii	375434	347215	426140		35310		129615	87791.4	68329.8
J7U1Q2	M. morganii	1664820	1455050	1681320	352367	427669	343072	619835	682853	619813
J7U1R6	M. morganii	10746600	14360500	13793600	2839810	2892840	2414590	5849230	5464640	6721520
J7U1W9	M. morganii	669642	635981	584736	126169	160237	229585	342303	208926	287360
J7U204	M. morganii	890442	681255	1233000				736064	389475	534067
J7U211	M. morganii	492788	336935	433401					134969	176533
J7U252	M. morganii	1452930	1297330	1324060				215468	396361	243372
J7U2A4	M. morganii	533229	572576	513236	148076	147048	51577.8	149366	203854	165826
J7U2D1	M. morganii	12934300	13812300	13883600	4910530	5008510	5470360	6483350	5978330	6743330
J7U2D7	M. morganii	10194700	10288100	9707630	2324600	2674570	2461210	3849270	4685800	4063800
J7U2E2	M. morganii	191868	194732	92762.9				70065.4	93140.8
J7U2F4	M. morganii	167844	217451	218335			221426
J7U2M0	M. morganii	7137530	7216240	7108610	1461630	1454480	1475620	2803920	2968810	3000250
J7U2N2	M. morganii	529523	534850	523495	45481.6		94657.7	152026	192533	168069
J7U2R0	M. morganii	1626320	1762880	1639100	321801	576460	372061	599138	736137	707539
J7U2R6	M. morganii	430038	437738	454479	86508.7			130048	133656	140180
J7U2S1	M. morganii	1215610	1342290	1348940	300085	304668	256480	413671	648035	483748
J7U2V5	M. morganii	2494440	2570190	2466610	506583	529731	324074	648543	656589	612022
J7U2Y0	M. morganii	6883340	6638840	6485600	1651150	1893550	1831120	2358410	2672110	2484710
J7U2Y9	M. morganii	3684420	3417570	3552340	431017	267577	682803	1124790	1399350	1382460
J7U320	M. morganii	265833	213372	199946					171870	129698
J7U325	M. morganii	4142350	4520210	4880640	1927820	1867160	1414480	1843620	1936570	2076620
J7U332	M. morganii	1908050	2105780	2278330	492054	437289	216475	825072	858960	811637
J7U333;gene_6475	M. morganii;Unknown	31151.2	27226	16248.5
J7U337	M. morganii	359874	304779	350281				83764.6	66351.3	137442
J7U346	M. morganii	1591230	1539010	1627370	390940	274793	276097	696010	654782	655126
J7U360	M. morganii	867904	848359	959336	157294	119144	140502	212599	119114	502295
J7U364	M. morganii	860864	484016	903443		392016	274140	140791	684035	824219
J7U377	M. morganii	11861300	11625400	10663900	2946050	2948680	2649470	3922240	4183130	4001120
J7U395	M. morganii	4959150	5484590	5022630	662836	588251	575959	1492790	1816910	1829940
J7U3A0	M. morganii		51358.9				34536		59598.4
J7U3B2	M. morganii	1951150	1523790	1452720		426820	1003370	702208	894300	730373
J7U3C6	M. morganii	568395	452096	546069					252205	123874
J7U3D3	M. morganii	2447240	2347090	2529910	298165	481878	382495	983177	997700	928166
J7U3G6	M. morganii	386173		155146
J7U3G7	M. morganii	182262	204276	205479					121303
J7U3I7	M. morganii	96722.6	319247	191727				137970	72312.2	61533.5
J7U3J2	M. morganii	5021830	5618630	5474770	1260820	938151	1411020	2007460	2009760	1868290
J7U3J7	M. morganii	1822540	1274380	1680610	688421	309805	282980	682480	716995	702882
J7U3K0	M. morganii	3679740	3781650	3697290	815516	768927	878063	1544060	1612070	1676020
J7U3M0	M. morganii	496846	424367	399218			190211	126361
J7U3M1	M. morganii	1641710	1614230	1782300	302518	312312	311069	649148	714614	643253
J7U3S8	M. morganii	3219760	2968670	2536060	649554	671805	1107810	985901	910382	1063820
J7U3W5	M. morganii	8787730	8753450	8926270	2497500	2315510	2068010	3856980	3841280	3799530
J7U3X0	M. morganii	1394670	1459720	1802690	331284	394440	349636	694028	773526	731081
J7U405	M. morganii	22253700	21912900	21799900	4072490	4372420	4217220	8436910	8647800	8480340
J7U430	M. morganii	86790.3	19728.7	48189.4			35430.9	19685.8	66388.3	49826.4
J7U450	M. morganii	669471	651421	655632	212271	121809	135079	231097	202485	289072
J7U463	M. morganii	9208840	9649090	10780600	1995370	2242790	2122490	4596160	3334820	2784960
J7U486	M. morganii	1000700	878689	844285	111048	198094	119167	286337	227867	388800
J7U489	M. morganii	2045130	2178530	1836200	290901	636725	547503	827901	872742	811403
J7U495	M. morganii	745119	845785	650905	127269	146312	134880	274262	355325	261614
J7U4A8	M. morganii	798820	704584	685318	224445	154153	133038	304745	289450	323086
J7U4D1	M. morganii	1624450	1506280	1488910	265730	176520	216841	727007	779730	656452
J7U4D2	M. morganii	2198450	2140780	2225800	509575	548206	432796	831566	848511	990025
J7U4D8	M. morganii	576003	496670	592497	74163	80047.8	45425.1	220607	179782	160461
J7U4E2	M. morganii	54214.4	57239.4	48767.5				22207.4	16658.1	28259.2
J7U4F6	M. morganii	410991	504955	533850				131270	126462	124013
J7U4G8	M. morganii	1404540	1119190	1103160	482421	424453	503046	520087	549072	642284
J7U4H4	M. morganii	16853500	16305000	16788400	4045170	4166800	3862390	7543110	7284300	7413040
J7U4I2	M. morganii	10634500	11137700	10507500	3436650	3497840	2935650	4446490	3939170	3665010
J7U4J6	M. morganii	823368	829135	890652	212337	235630	172050	321813	346833	435380
J7U4K1	M. morganii	638252	444049	696119				214601
J7U4K7	M. morganii	364015	475585	320170
J7U4L9	M. morganii	30813.5	44481.5	24416.8
J7U4P1	M. morganii	5774050	4481130	6123920	1023280	1248730	1390520	3023100	2295790	2594530
J7U4Q3	M. morganii			171925					115367
J7U4S6	M. morganii	424281	231117	232432				179810	118395	47456.2
J7U4T7	M. morganii	2609430	2330840	2663790	528207	549567	529140	682990	1071560	1026420
J7U4U6	M. morganii	812338	991557	832284				551351	585098
J7U509	M. morganii	398409	343016	412467				320506		139140
J7U532	M. morganii	1953870	2242900	1960980	717629	424695	427463	642654	556621	706191
J7U541	M. morganii	961476	820170	834439	53945.6	125876	186440	305660	353346	360178
J7U553	M. morganii	213630	264486	221356					55090.2
J7U558	M. morganii	214490	180368	234436			21990.1	139181	89916.6	134850
J7U564	M. morganii	16064400	15380500	15310100	3498170	3931230	3582400	6193650	6288520	6322320
J7U569	M. morganii	1216400	438414	1203580		232902
J7U5A6	M. morganii	462534	395305	632111	152761	132308	88007.2	132447	132448	111593
J7U5K5	M. morganii	587274	833174	776429			87358.3	384282	361887	303923
J7U5K8	M. morganii	1196710	1099990	1132550	342453	313855	286353	460425	485952	270541
J7U5L6	M. morganii	1248550	946392	1114890	405184	381743	397527	309727	407963	426184
J7U5Q1	M. morganii	1652230	1745250	1826740	467763	346102	397922	927685	397575	870594
J7U5R1	M. morganii	430336	1251950	735550						325517
J7U5V9	M. morganii	966029	863669	842946		77394.3	168452	326094	169724	418457
J7U5W9	M. morganii	1636310	1916670	2055840	742475	573003	1012790	736220	1181250	1151340
J7U5X5	M. morganii	278592	180703	260872
J7U5Z5	M. morganii	446915	466404	471480	125522		430119	153155
J7U645	M. morganii	65421	58983.5	66934.8				25708.9
J7U689	M. morganii	978300	837535	798646	101385		46571	367887	352524	219394
J7U6B0	M. morganii	1853020	2047710	1928600	691488	430191	325917	1122070	1858470	1008950
J7U6B5	M. morganii	568700	556176	463488	51588.5		82649.6	162877	133588	232319
J7U6C4	M. morganii	1838540	1752270	1873340	408302	395231	413467	555162	554931	669644
J7U6N6	M. morganii	398622	243390	324590	57987.7		92026.8	141956	192118	180187
J7U6S6	M. morganii	1517700	1614120	1637750	134315	243984	189774	692273	623626	683479
J7U6T9	M. morganii	213136	196535	208228	65957.4	54042.9	85477.4	50596.3	50849.6	111902
J7U6U2	M. morganii	132379	49004.4	125840		55020.7		87248.2		102876
J7U6Y8	M. morganii	193529		180626
J7U740	M. morganii	191740	200350	140209	32978.3	27386.4	42280.8	88285.5	65091.1	53396.2
J7U749	M. morganii	545256	729585	695110		157151		101284	260036	255418
J7U765	M. morganii	495925	431052	425376			85348.1	159193	136478	190951
J7U7D3	M. morganii	949247	1544310	1498790	509987	362029	259410	574789	903335	578022
J7U7F6	M. morganii	97385.9	136623	105452		51841.1	44981.5	45278.9	72809.7	34877.7
J7U7H7	M. morganii	849693	765363	756645	262686	205837	88857.7	289641	276316	422857
J7U7I3	M. morganii	20677500	21703200	20509500	4217900	4154840	3947690	8221170	7780980	7504360
J7U7J1	M. morganii	1170360	1531740	1259510				426171	653697
J7U7L1	M. morganii	442770	626745	447209				194317	139348
J7U7U6	M. morganii	1929390	2066390	2133050	212932			840244	1029520	689629
J7U7Y0	M. morganii	403205	372420	648692				303509	280222	389760
J7U804	M. morganii	65991900	63350600	65109100	15273900	14727000	16662500	27271000	27819200	26221900
J7U814	M. morganii	874298	752873	779431	81353.2			186056	191736	366446
J7U862	M. morganii	7182030	6634590	7081100	2012520	1565770	1908860	2810660	2707100	2823660
J7U866	M. morganii	555935	730748	512916	64132.3		195861	474866	374190	437114
J7U885	M. morganii	293453	332161	262782				103574	149331
J7U888	M. morganii	2586580	2642590	3054860	749611	770693	880288	1055080	1100370	1100140
J7U8H2	M. morganii	2196030	2338130	2136590	590238	323860	477049	644017	691987	671722
J7U8R6	M. morganii	159097	165050	178061				47077.1
J7U8S1	M. morganii	904208	822335	762751		216996		288915	186042	184241
J7U8S6	M. morganii	46378.2	202635	67664.5				50373.8	21050.6
J7U8V6	M. morganii	229166	199812	247232					94875.5	160948
J7U963	M. morganii	252578	71807.9	332802		168365
J7U983	M. morganii	421200	368189	440369	165732	160498			176307	319534
J7U988	M. morganii	14387900	14356800	14365400	2813650	3155870	2601420	6023220	6033890	6119390
J7U9E7	M. morganii	42249.7	47558	21759.5					31416.9
J7U9F6	M. morganii	465511	415897	611606	36486.9		216290	278605	207188	219485
J7U9G4	M. morganii	352855	385414	433461		78326.9	136314	236277	212253	131775
J7U9K7	M. morganii	231276	226396	151389				139474	70087.3	102159
J7U9P7	M. morganii	50508800	51969800	52329100	11382500	10919400	10560000	20549100	21334200	21709800
J7U9R5	M. morganii	453155	804659	425513	114614			159450
J7U9S0	M. morganii	3593890	3395070	3499930	707337	682871	647203	1475390	1644850	1483980
J7U9X3	M. morganii	4055070	4398990	4544590	916620	952613	989189	1134980	1557020	1779170
J7UA01	M. morganii	1438730	1242480	1636770	235898		292543	563457	496500	739519
J7UA10	M. morganii	1353400	1248930	1360630	377082	241473	346641	281422	523864	553717
J7UA18	M. morganii	5667550	5330000	5735440	1188800	1292150	1112140	2421940	2092720	2600710
J7UA30	M. morganii	827965	885279	822266	292451	425994	380738	356515	355120	465787
J7UA49	M. morganii	771005	877994	844179	276466	195571	137863	354727	294908	250509
J7UA60	M. morganii	104218	126408	108124				75913.8		51513.3
J7UAC6	M. morganii	42248	169316	108558
J7UAD1	M. morganii	602970	590520	497445			81016.1			250364
J7UAE2	M. morganii	1269890	1390960	1369440	230465	354776	83329.2	524820	569958	269971
J7UAE7	M. morganii	1594920	1596400	1679770	417737	332873	251061	539227	668668	516358
J7UAI1	M. morganii	3898820	4120790	3601860	744401	442667	574460	1669700	1419460	1368100
J7UAJ7	M. morganii	2443240	2076730	2457000	536978	502476	409849	891065	774665	731186
J7UAK2	M. morganii	3174650	3161890	2833680	542753	523858	541915	1088400	975691	1094410
J7UAR5	M. morganii	49195500	49402400	49538300	11311400	11777300	11908600	19174600	19407600	19054100
J7UAU9	M. morganii	1262630	1172850	1122500	225688	353545	403697	249585	308471	430326
J7UAW4	M. morganii	255675	283066	333278				72907.9	85496.3	114806
J7UAW9	M. morganii	586345	830763	848201					169263
J7UB04	M. morganii	2998700	2850290	2891800	751236	802555	809019	1169370	1218100	1262760
J7UB13	M. morganii	164338	109352	181067			8663.41	45225.5	21964.6
J7UB18	M. morganii	2971730	3409840	2948410	961686	1175790	998084	950747	1033090	1040960
J7UB46	M. morganii	1846500	1766950	1768600	408506	247266	362413	589277	780054	648236
J7UBJ6	M. morganii	1333920	1349040	1237240	72661.9			383467	473699	395969
J7UBN3	M. morganii	1020870	635310	499320					143996
J7UBQ1	M. morganii	2726940	2417970	2490320	559750	791120	672442	1150170	1068250	1334950
M1RG89	M. morganii	9233790	9229030	9396860	2465370	2359210	1964070	3665760	3763270	3927090
M1RG93	M. morganii	107673000	101310000	100293000	29196900	29903800	31346000	40450400	43947800	41572700
M1RH03	M. morganii	2507070	2776570	2573020		379550	457874	686828	754123	1036370
M1RH26	M. morganii	776020	1080920	909700				265919	271419	325482
M1RHT2	M. morganii	2985270	2409740	2930930	780931	757317	766618	1336310	1406230	1244880
M1RHV4	M. morganii	480469	214688	217614				175783
M1RHX8	M. morganii	3151650	2652300	2911490	635629	583433	393175	938041	915915	867546
M1RI21	M. morganii	7932010	7745910	7479220	1992940	1697470	2085700	3571260	3304470	3500830
M1RII1	M. morganii	189082	221508	183050	148786	175085	204114	139014	60039.8	176566
M1RIS7	M. morganii	18869300	18706000	18579200	4706960	4504700	4653100	6911980	7076290	7053860
M1RJ25	M. morganii	2773740	2758090	2772050	728027	531065	492940	953949	1261680	1166660
M1RJE7	M. morganii	323018	340826	533009				167516	41521.7	238352
M1RK88	M. morganii	1775580	1851470	1684220		310041	712086	663673	347907	681370
M1RK96	M. morganii	1246000	1201460	1121980	151358	232412	139757	436218	418718	419439
M1RKW1	M. morganii	764120	691016	862888	232105		138470		275128	205084
M1RKZ5	M. morganii	105078	98608.5	74531.3
M1RLI7	M. morganii	171811	128459	206797			32182.2	71601.2		91677.9
M1RLK8	M. morganii	257581	369814	351992	74864	73610.1	70328.3	96002.9	152260	146638
M1RLN1	M. morganii	7076430	7806100	6590150	1437490	1431380	1406960	2768140	2724950	3083320
M1RLT3	M. morganii	904645	1155280	888011	499100			283878	351790	410127
M1RLV6	M. morganii	16793800	17173600	16202100	3625980	3631200	3655030	7950570	7195040	7276850
M1RMG1	M. morganii	544335	497316	400517				243850	176672	170009
M1RMI2	M. morganii	538243	498642	547842	74536.4	36694.8	79238.2	189018	193949	153989
M1RN61	M. morganii	1879700	1875570	1710440	754285	381388	426261	935440	879104	942597
M1RNJ6	M. morganii	1457340	1584260	1654320		234439	320013	364474	364392	558970
M1RP41	M. morganii	986042	1322100	696000		199587	230362		449253	448390
M1RPW2	M. morganii	549240	647780	556920	113627	109600	111661	258412	271382	329870
M1S3M2	M. morganii	1126900	1095450	1035530	665186	359102	520154	1265280	1496080	1498680
M1S3X4	M. morganii	535209	741397	497232		217689	89738.8	432580	202843	349762
M1S3Z0	M. morganii	2988990	2378070	2919420	519189	998843	330555	717124	1106180	1225360
M1S429	M. morganii	941938	984254	900433	86428.4		205927		268613	412415
M1S457	M. morganii	646753	581649	582416	88588.3	260092		308892		219025
M1S465	M. morganii	3369560	3413410	3411450	559781	747614	390487	1521700	1241960	1287160
M1S4P3	M. morganii	3068800	2694970	2468430	1020830	1161130	780753	977806	973429	968969
M1S4Q4	M. morganii	2665920	2381760	2883880	390520	398744	528662	923134	1020040	811610
M1S4X6	M. morganii	60656.1	27995	47740.9		25545		27828.2		5122.26
M1S549	M. morganii	705663	767411	726863	444037		105881	217947	258606	322331
M1S5B8	M. morganii	23387100	21718300	21009100	4232220	4731250	4460700	10219000	9468160	9312610
M1S5J2	M. morganii	177954	71823.3	124938
M1S5N5	M. morganii	104491	109667	149041	28110.5				33948.5	107217
M1S5V9	M. morganii	298383	304534	199609				97758.7
M1S601	M. morganii	8600240	7959730	8132590	2542480	1374960	1105930	3141360	3601350	3395480
M1S6W1	M. morganii	2437530	2350410	2314960	366166	267890	458674	534816	732004	445755
M1S712	M. morganii	18109400	18436200	17371300	4110050	4392760	4172070	8168710	7657180	7217650
M1S774	M. morganii	1215620	1159350	1275440	220051	199234	305136	591342	498512	539548
M1S7D1	M. morganii	24502800	24839400	23607800	4291360	3682700	4401550	8562530	8754550	9893940
M1S7K6	M. morganii	1992110	2012190	2109660	424057	500836	462427	951086	872027	785864
M1S8I2	M. morganii	268794	183647	48318.3				58606.1
M1S8Q8	M. morganii	30938.8	31760	72965.3					13686.6	5885.2
M1S970	M. morganii	884095	649474	467984		216501		212570	134107	185941
M1S9G4	M. morganii	1185750	1321560	1320970	432179	398727	478305	717669	642331	684658
M1S9L8	M. morganii	331992	284689	357263				87445		105403
M1S9Z3	M. morganii	349148	668938	485691	96602.8		57594.7	198711	211401	159830
M1SA20	M. morganii	79278.2		117454
M1SAC8	M. morganii	977271	1051490	950163	256904	177152	157583	452797	385452	382861
M1SAD7	M. morganii	8118230	8499870	9868400	2460580	1290670	1414910	2321720	2373860	3520440
M1SAF7	M. morganii	4420450	5406180	4031140	1163460	1117940	1390350	2078380	2069890	1969480
M1SAH8	M. morganii	128615	139923	83075			53853.3	47202.1	24787.4	66866.4
M1SAK0	M. morganii	11239700	11509300	11622100	2459880	2905050	3009090	4458190	3900820	4871980
M1SB67	M. morganii	890127	856635	627422	150215	369730	303824	334098	360345	284164
M1SBE0	M. morganii	300111	338945	340395			46019.6	82584.5	149863	85846.7
M1SBJ0	M. morganii	229786	192331	191709				47079.1
M1SBJ7	M. morganii	1285200	1403540	1333470	308875	289380	322963	552593	544448	547762
M1SBJ9	M. morganii	7765370	7287820	6898620	1985380	2291270	1936850	3256420	2809690	3048710
M1SBL8	M. morganii	684084	570536	597365	154829	128640	176721	240436	213477	217589
M1SBS8	M. morganii	1902740	1583760	1379450	345912		405651	1055980	716840	884589
M1SBW0	M. morganii	2824390	2537560	2706050	503264	483193	466074	939331	972232	1024920
M1SBZ0	M. morganii	283300	224208	259985		131880	21543.9	115191	98593.9	102019
M1SCA1	M. morganii	155327	163682	193659	99817.2	79743.3	72279.6	108761	136880	150269
M1SCI5	M. morganii	181658	146566	211536
M1SCP0	M. morganii	6371140	7133640	6394800	1358680	1455730	1269240	3099330	2846030	2891980
M1SCW9	M. morganii	490926	575928	481623	185389		210900	202653	369947	231809
M1SD92	M. morganii	171433	146264	134671	36117.3	39430.5	45355.4	66649	67906.3	80512.5
M1SDJ9	M. morganii	3072670	2880840	2838440	574809	659118	543817	1125930	870833	1013980
M1SDT4	M. morganii	1718790	1610270	1396880			874926	779273	888119	940861
M1SE04	M. morganii	556856	465278	450146			76208.6	247457	161641	97161.1
M1SE61	M. morganii	377431	351109	404067		64702.5		89038	155148	155642
M1SEW5	M. morganii	283516	495069	490419						104651
M1SF40	M. morganii	671569	667841	764046	241807	232435	199107	253831	364123	313422
M1SFR7	M. morganii	1633770	1438930	1757810		296766		535655	724923	351850
M1SFU7	M. morganii	1052680	946718	967365	215907	315780	433273	298464	455919	640702
M1SFX2	M. morganii	2783890	2786710	2322360			341176	1455160	1065250	963159
M1SG13	M. morganii	3777510	3379900	4289140	980128	1052280	976643	1399420	1519210	1550000
M1SGN3	M. morganii	1996070	1777600	1660270	279379	90743.5	378341	751625	321611
M1SGV6	M. morganii	129643	184185	174199	16452.2			38827.7	35448.8	29534.5
M1SGX3	M. morganii	456033	391070	447836
M1SH44	M. morganii	17852200	17359400	17981000	4962990	4653400	4879280	6484940	6160790	6377650
M1SHI3	M. morganii	1628660	1649730	1626270	432484	405703	375688	661946	742612	672113
M1SHP4	M. morganii	2582790	3071220	2855920	674241	712957	417538	1026380	1064580	1023250
M1SHU9	M. morganii	308882	658024	330476						146498
M1SHW4	M. morganii	699094	840876	749417	100904	136968	125009	272008	204656	245152
M1SI02	M. morganii	54282.3		68215					30428.5
M1SI04	M. morganii	625641	925204	945924					208523
M1SI50	M. morganii	2724960	2678560	2371800	655529	360131	657702	885614	1139110	1115520
M1SIJ2	M. morganii	697585	627862	592343	137582		234731		433062
M1SIJ8	M. morganii	1006150	1109490	1071610			293041	331693	309722	466136
M1SIL5	M. morganii	1048380	1117520	915012	208997	160527	159041	382122	253952	262610
M1SIN9	M. morganii	4447910	5234510	5059700	884295	1028880	805622	1942600	1720120	1806600
M1SIX9	M. morganii	557699	687180	697498				255656	308880
M1SJ44	M. morganii	463407	696780	341032				180554
M1SJ48	M. morganii	590846	676436	567936	194079	179820	250605	184033	207060	207847
M1SJ92	M. morganii	852664	827990	841559	137254	127988	91046.2	275327	339756	229571
M1SJA8	M. morganii	118593	113738	79920.9						27244.5
M1SJL0	M. morganii	2246470	2243080	2307270	331661	395074	384234	777150	713673	824684
M1SJV1	M. morganii	285831	335641	274777	20815.8		44677.8	111757	67776.2	117249
M1SK43	M. morganii	111559	131457	82361.6					32047.1
M1SK54	M. morganii	477133	362635	459539				186738
M1SK65	M. morganii	1855280	1925090	1852640	555223	581132	609856	782335	864793	861245
M1SKF6	M. morganii	350818	656192	490943				121557	306142
M1SKV4	M. morganii	743950	785568	517033	161115			279260	313680	185215
M1SLI0	M. morganii	716287	702994	658808	73573.1	192272	127932	242402	222319	217196
M1SMP1	M. morganii	1155380	1322200	1300120	599895	658440	556288	594951	735383	699756
M1SMT7	M. morganii	537426	783020	739589		154879	257523	239048	290811	256401
M1SN86	M. morganii	599141	564767	577061	185892	178249	396328	308610	238212	397123
M1SPL6	M. morganii	140699	163571	457530	178660	120933		213791	98534.1
M1SPT2;Q839C2	M. morganii;E. faecalis	2363880	2251500	1940250	1632210	2082120	1871130	1860340	1607630	1843240
M1SPY1	M. morganii	1170200	1164190	1124000					297866	257630
M1SPZ2	M. morganii	1407690	1566270	2518850	539559	724751	844963	1305300	929160	610164
M1SQ22	M. morganii	2414440	2703790	2765070	570446	433128	449453	1049300	994533	1214290
M1SQ44	M. morganii	6300910	6277830	6214930	2013720	2127840	2173860	2936090	2792630	3045080
M1SQ62	M. morganii	45258.6	57162	41172.7
M1SQA3	M. morganii	491333	408835	662385						205082
M1SQB5	M. morganii	19528000	19011300	20447100	4469700	5010650	5162330	7967340	8277400	8655710
M1SQB9	M. morganii	13108400	13366800	14049900	3058190	3054280	3441150	5877160	5617350	6266360
M1SQC5	M. morganii	18124600	16432700	19763800	5314390	3455740	4683930	8133030	8555160	7644030
M1SQC9	M. morganii	4198260	4296640	4200960	991927	921699	783231	1609300	1494970	1460200
M1SQD3	M. morganii	1050000	979937	957439	487223	344492	436444	663085	596481	857875
M1SQK3	M. morganii	11112000	11168100	10952700	2528020	2460050	2588890	4881400	4725260	4850610
M1SQQ0	M. morganii	771971	597516	870622		159582		277338	169697	232825
M1SQU5	M. morganii	2708010	2477610	3328320	592644	361515	357246	886208	1339830	1987020
M1SR16	M. morganii	240269		184232			97553.8
M1SR40	M. morganii	894930	1031420	714173				107546	151604	302798
M1SR80	M. morganii	369890	442816	368286				97647.8		48810.6
M1SR83	M. morganii	7336750	7440540	7380750	2070300	2113430	2341260	3050920	3265510	3108910
M1SR95	M. morganii	78153.1	140966	118383	25613.4			49208.4
M1SRD7	M. morganii	15246500	15284300	15132800	3346400	2847150	3163000	6217800	6521570	6269710
M1SRF5	M. morganii	5830340	5788890	5652830	1245870	1313160	1432150	2226110	2260560	2063730
M1SRG7	M. morganii	4641160	4571920	4358970	760022	801295	457383	1624550	1686680	1834980
M1SRH1	M. morganii	13022900	12875000	12942400	4198530	4308130	4425570	4614580	5051380	4816080
M1SRI1	M. morganii	2935460	2958440	2881480	568746	550889	589621	1162900	1091260	1121000
M1SRQ1	M. morganii	1518780	1486190	1394820	328978	275050	391626	466805	413912	580577
M1SS24	M. morganii	1212190	1099280	1264500	471832	235246	292514	543793	476005	501862
M1SS58	M. morganii	191397	252179	159043					120715	72737.6
M1SSC7	M. morganii	1365120	1391240	1409920	281252	363446	342048	416565	480545	431628
M1SSV9	M. morganii	175328	338849	182213				99641.3	157846
M1ST01	M. morganii	5756810	5734270	5363860	1411440	1323600	1486240	2313470	2205260	2217790
M1ST17	M. morganii	418984	358979	351745			70637.3	130546	181392	111922
M1SU64	M. morganii	685090	789129	1048500		35274.9	136229	331988	255787	293542
M1SUP0	M. morganii	4494090	4882760	4408030	1058160	1039390	946689	2114480	2202140	2215770
M1SVC1	M. morganii	114547	113946	114401	11726.6	14734.4		51601.1	34345.5	36704.2
M1SVI9	M. morganii	301918	292547	299148						64377.8
M1SVQ8	M. morganii	346741	308558	379207				77167.9	149842	121177
M1SW86	M. morganii	1688830	1441750	1098300		151120	681098	318353		642901
M1SWN3	M. morganii	45558500	47499400	32009300	12300600	12834500	11301900	24660600	17936200	22202000
M1SX31	M. morganii	65647600	66094500	61793100	12728600	15243500	15272800	24541600	26646000	28101600
M1SX44	M. morganii	3913590	3903330	3703400	754426	787649	893260	1528090	1780180	1618040
M1SX73	M. morganii	5596670	5676040	5625050	1229720	1399810	1289380	2179490	2170980	2153950
M1SXD9	M. morganii	155506	216064	627938			178420
M1SXQ4	M. morganii	1350790	1274210	1367140	263936	375449	402543	515771	308144	632220
M1SXR1	M. morganii	131357	235748	364809		79599		144820	179534	254733
M1SYS6	M. morganii	468545	435326	468223					102050	316857
M1SYU0	M. morganii	474532	439955					324513
M1SYX1	M. morganii	592619	605784	567824
M1SYX6	M. morganii	1128610	1121120	1239560	219691	143244	231952	427563	528257	435082
M1SZC0	M. morganii	783297	690923	820261	153732	176458	230557	320029	285511	293041
M1SZG1	M. morganii	294472	510798	373525					198648
M1SZH3	M. morganii	40313900	42681400	43771800	8959190	8562490	9668340	18475100	20093000	19519000
M1SZJ2	M. morganii	73922.1	78804.4	55585.6
M1SZJ8	M. morganii	2553840	2808540	2460240	612530	464240	679675	1242820	744512	1142290
M1SZZ1	M. morganii	303144	303382	292785	94047.8	39502.3		466584	131192	104640
M1T034	M. morganii	347458	436073	350949				199923		289018
M1T057	M. morganii	11166100	10922800	11445300	3077290	2827520	2941340	5539470	4978380	4879670
O07111	E. faecalis		316154		1981300	2081600	2061600	490002	464350	371925
O08439	E. faecalis	4549620	5072030	5407830	33118000	34461900	35447700	10351600	10439000	10015600
O30508	P. aeruginosa	158847	216185	250684	605837	541679	536779	1664060	1611510	1409750
O33877	P. aeruginosa			305114	688083	536742	416666	1251470	1267940	1023240
O50174	P. aeruginosa	182205			352772	247438	201339	613156	409572	657185
O52759	P. aeruginosa	4334140	2600750	2582420	4776980	5483830	5369350	12558800	11569500	12369000
O52760	P. aeruginosa	416100	614280	491534	1268930	1582760	1055510	3466780	3538530	3638720
O52761	P. aeruginosa	879866	903730	999675	2237330	2275010	2185750	5043590	5218180	5223120
O52762	P. aeruginosa	421374	406093	299155	882660	918788	861636	2443100	2274710	2251130
O54438	P. aeruginosa	192877	169806	370649	914091	924877	786216	2143000	1981940	2105520
O54439	P. aeruginosa	1281260	1197220	605248	2264830	1393860	2634240	4506500	4589700	3560490
O68562	P. aeruginosa						57130.5	63133.7	158585	84764.3
O68822	P. aeruginosa			262227	435030	477085	808760	1392130	1479720	1400350
O82850	P. aeruginosa	8280970	7460320	7029060	9632320	12159500	12697000	28566200	26986500	29117200
O82851	P. aeruginosa	1424200	1477780	1214280	3076230	2902240	3194010	8617300	9080290	9152080
O82853	P. aeruginosa	298607	285712		552603	697747	646604	2009390	2163590	2018270
O86428	P. aeruginosa				381195	498079	458074	1332170	1323210	1289290
O87125	P. aeruginosa				152214		345605	224354	112372	402095
P00106	P. aeruginosa				1043690	899401	1447390	2296570	1746500	1365450
P00282	P. aeruginosa	301023			558464	688839	565900	1458820	1167040	1346670
P05384	P. aeruginosa	2488670	3372550	3850010	6036520	11617300	8604010	17075200	23510900	16750200
P07515	E. faecalis	1889990	1633260	1392990	12805900	12342500	12081200	3595700	3602010	3044950
P08280	P. aeruginosa				304552	357507	351011	542962	995429	944040
P08308	P. aeruginosa	4108460	3920400	4395970	8358710	8124740	7871950	18651700	19298200	18209800
P09591	P. aeruginosa	87754000	98302700	102062000	156664000	149653000	167655000	277241000	344264000	318672000
P0A0C2	E. faecalis	704387	596241	697076	694877	717449	799167	735357	672179	690846
P0A2X7	E. faecalis				1268600	737614	1095180	350586	427140
P0C1F9	L. acidophilus	1826310	1698980	1817720	889708	779549	943990	4885490	4993890	5353440
P0C1G0	L. acidophilus	763033	849639	772952	524909	595097	494364	3200420	3174080	3478390
P0C2B2	P. aeruginosa				79399.3			356267	150025	290397
P0DM31	E. faecalis	2069600	2227590	2236360	10020000	10176800	10511300	3539360	3779830	3631720
P0DM33	E. faecalis	116501	109600	92265.3	505689	502233	611975	98728.2	141939	127500
P0DP44	P. aeruginosa				49534.2		36221.4	156334	137376	137091
P11221	P. aeruginosa	1866740	1935770	1886370	3501110	3435160	3325610	12069800	11576100	10078700
P13794	P. aeruginosa	10011300	10381600	10116700	20984600	22792600	21300800	52189500	56608700	54908000
P13981	P. aeruginosa	2259470	2582070	2609630	6598110	6248000	6290570	16168800	17341400	16876700
P13982	P. aeruginosa	608324	538735	248711	1117780	1171630	1239390	3587950	3776470	3677770
P14165	P. aeruginosa	677131	260799		475453	188837	292655	756829	1278810	902666
P14532	P. aeruginosa	278881	526317	284389	848178	489952	782561	1626640	2351000	1911130
P15276	P. aeruginosa	293727	259694	366702	379124	668412	880532	1020660	969889	1244370
P20173	E. faecalis	440961	384580	345697	219081	438636	357789	327048	406477	421998
P21175	P. aeruginosa							161170	116241
P23530	E. faecalis	670788	447788	360175	1860660	1643640	1879320	686621	559638	805451
P24474	P. aeruginosa	216359		48389.5	417974	427296	418120	887117	1067990	895957
P26275	P. aeruginosa	87232.3	134081			141225	94214.1	141265	376372	305587
P26276	P. aeruginosa					44906.4	165276	540451	602865	476906
P26480	P. aeruginosa			274714	134194			681134	184840	418740
P27726	P. aeruginosa							236292	854480
P29248	P. aeruginosa				10768.4	23784.3	21973	76117.2	53148.5	43380.1
P29363	P. aeruginosa				91434.2	78166.8	92700.9	218059	368230	270376
P29365	P. aeruginosa					51530.8		180073	157562	115790
P30718	P. aeruginosa	24086900	26176900	27269100	50090700	48380300	51943700	113396000	113087000	110502000
P30720	P. aeruginosa	1691640	2037420	2026770	4006250	3287900	3150150	7622520	8738100	8112530
P31961	P. aeruginosa	95830.3	238621		202747	178681	236685	530454	522715	484634
P32722	P. aeruginosa	383481	303267	418998	701223	735272	752268	1806920	1821370	2020150
P34750	P. aeruginosa	262094	436364	161434	468074	651664	611833	1455770	1299120	1279150
P35829	L. acidophilus	30958400	31974900	30746700	16164400	15633600	16536000	63502600	62120500	62727200
P37061	E. faecalis	794537	918010	712746	4847300	5222560	5044920	1480130	1445180	1582250
P37062	E. faecalis	333407	272083	196108	2063610	2195040	1894710	763011	763994	755675
P37710	E. faecalis	200125			584431	528502	563798	79977.3	157062	128263
P37798	P. aeruginosa	405321	521404	502597	1183830	1126050	1156280	2638560	2911110	3211090
P37799	P. aeruginosa	4367940	5249910	5292330	1653620	1916340	2108720	2629400	3182190	3017740
P38098	P. aeruginosa			80958.7		111089		485219	392411	369933
P38100	P. aeruginosa	790237	1363850	656765	1383850	1284400	1163440	2698320	3078030	2912880
P40947	P. aeruginosa	241031		305443	749032	604997	774744	1701560	1573810	1399110
P42257	P. aeruginosa			175613	163691	204583	176839	687203	525510	650764
P43335	P. aeruginosa	65104.4		44963.1	177346	181671	110043	618472	561035	489579
P47203	P. aeruginosa				75717.7	103878	130922	388591	318192	401336
P47204	P. aeruginosa	120861	52958.6	134198	305854	300226	288803	816621	698019	981707
P47205	P. aeruginosa	156254		148258	302843	292653	225863	510767	668295	775376
P48247	P. aeruginosa	226760	131525	178744	285464	241197	314581	628979	820457	500803
P48372	P. aeruginosa	205241	382891		240994	172162	178944	575641	526181	568704
P50587	P. aeruginosa							112861	154281	175805
P50598	P. aeruginosa				57595.8	163640	116018	219972	270948	319677
P50601	P. aeruginosa								271858	264681
P50987	P. aeruginosa				750573		699744	145938	253619	280104
P52111	P. aeruginosa		92259	160808	89210.4	97141	107494	389614	415151	360075
P52329	E. faecalis	121157	126067	101008	392383	493760	447556	201585	306183	345581
P52477	P. aeruginosa	125598				316429	295814	667024	276704	364556
P53593	P. aeruginosa	1105910	956336	831318	2330570	2499830	2429400	5959200	6158360	6083140
P53641	P. aeruginosa	1619860	1398040	1850500	3684290	3853580	2856990	8800120	8266710	9410340
P55218	P. aeruginosa							260244	189730	224683
P55222	P. aeruginosa	45449.2	75554.4	84911	194112	160422	179265	458196	444128	317985
P57112	P. aeruginosa			65920.8	93272.2	186746	163096	346684	384936	256029
P59628	E. faecalis		376578	531916	2053830	2030800	1755960	674006	723752	754339
P59754	E. faecalis	4915300	7007100	6725270	11635700	11588700	10914400	7216070	6188200	8070850
P72157	P. aeruginosa				21562.4			91080.4	91025.8	93587.4
P72173	P. aeruginosa	192941			423743	232223	173356	575638	780164	665878
P72174	P. aeruginosa	271943	375127		355721	386651	264751	410064	357791	289839
P77915	P. aeruginosa			63427		149602	82426	314344	295193	282614
P80357	P. aeruginosa							145508	191660	124969
P80358	P. aeruginosa				178636	145031	87545.2	167646	238876	257947
P95459	P. aeruginosa				179756	172634		146030	241406	278324
Q00934	P. aeruginosa		14657.7					39521.4	38499.1	40177
Q03268	P. aeruginosa							48396.2	106676	81887.5
Q03456	P. aeruginosa		188285	77886.5	240616	248492	294256	826409	1000800	1058420
Q06198	P. aeruginosa					37571.4		71250.6	84752.6	29437.8
Q51342	P. aeruginosa	71008			164234	109547	66672.9	432648	494138	460834
Q51382	P. aeruginosa	1038710	913434			922272		819664	917802	1023650
Q51390	P. aeruginosa			45892.9	138787		76001.8	330439	321192	324667
Q51422	P. aeruginosa	1398040	2131510	2326850	1998540	2103180	2099110	3972640	4095090	3747640
Q51472	P. aeruginosa		426284				429985		293112	412933
Q51480	P. aeruginosa				255440	131508	86048.5	587681	556027	558302
Q51487	P. aeruginosa				187244		242189	238726	231406	90691.4
Q51561	P. aeruginosa	9612330	11201000	10915900	9613250	8834930	9096140	17848900	18555400	18044400
Q51567	P. aeruginosa	895423	918474	981327	2126470	2147790	1912870	5134480	5040860	4924650
Q59636	P. aeruginosa	1070860	1024860	938936	2167880	2353050	2269680	5494870	5658340	5411270
Q59637	P. aeruginosa	1632430	1697730	1675540	3775790	3718530	3539540	9129170	9078540	8980580
Q59638	P. aeruginosa	1194700	1326120	1543490	3028720	2989640	2888120	7524880	7151340	7381210
Q59643	P. aeruginosa	310584	302417	317333	599269	776719	694781	1853630	1991870	1697370
Q59646	P. aeruginosa		56693.1		295974	275743	225828	908105	916837	732980
Q5FHQ7	L. acidophilus	698444	594316	480019	262027	327325		1204750	1517690	1563500
Q5FHT6	L. acidophilus	234701	220359	276537	151622	126114		716843	689855	580151
Q5FHU2	L. acidophilus	1071070	1110670	1200390	566917	627115	671373	3175810	2862440	3026110
Q5FHV1	L. acidophilus	570666	468891	520132	416887	237810	242548	1656360	1558160	1595120
Q5FHV3	L. acidophilus	1299000	2511250	1681200	1101350		1888900	6522890	4676990	5765480
Q5FHV4	L. acidophilus	255007	148682		56148.7			599028	785308	694834
Q5FHW6	L. acidophilus	3269660	2806350	3131300	2525170	2767860	2098030	7068560	7194380	7228410
Q5FHY3	L. acidophilus	645499	1000280	687756	320051			1397100	638534	1690580
Q5FHY4	L. acidophilus	3420080	3674140	3433480	1795630	1864190	2023200	9048540	9254230	9375790
Q5FHY5	L. acidophilus	2853180	3285620	3213100	1548670	1183910	1624200	9580670	10106200	9013400
Q5FI09	L. acidophilus	539096	679955	578824	403385	440380	710403	476700	453114	645314
Q5FI23	L. acidophilus	1122280	1346980	1184170	716565	819295	616208	3826460	3741210	3819950
Q5FI31	L. acidophilus	48761.1	38057.6	57456.2		37405.3		144000	119150	132949
Q5FI38	L. acidophilus	107969	237210	248520	201075	183550		533388	419605	718526
Q5FI39	L. acidophilus	173756	171202	160871	40207			382021	292826	251390
Q5FI44	L. acidophilus	69383.5						274512	296458	341705
Q5FI45	L. acidophilus		72073.7	56706.9			42596	412646	341427	307554
Q5FI48	L. acidophilus	1171750	1181480	859004	609994	372861	567339	2903480	2691090	2920950
Q5FI52	L. acidophilus	389571	157277	155393	745842	597658	252227	738891	912993	761845
Q5FI54	L. acidophilus	148017	189912	237885				554212	508370	463848
Q5FI76	L. acidophilus	1842970	1784240	2154050	2131980	1986020	1979280	1358330	1415690	1489070
Q5FI95	L. acidophilus		133959					130735	132689	201283
Q5FI97	L. acidophilus	568404	528500	494052	316604	321568	288232	1761320	1644560	1676560
Q5FIA0	L. acidophilus	4353760	4212850	4105840	2159930	2216700	2218130	11846500	11733600	11253300
Q5FIE2;Q5FLC5	L. acidophilus			33855.6					114541
Q5FIH7	L. acidophilus	657878		305053				757276	943063	601942
Q5FII2	L. acidophilus	100564	117125	136889	28285.2		49452.3	315319	300926	199411
Q5FIJ4	L. acidophilus	468579	441036	282021		138123	144917	1233910	1173980	1235980
Q5FIJ7	L. acidophilus	1991740	1784360	2068960	1169520	1062570	1103180	5190040	4951140	4974960
Q5FIK4	L. acidophilus		268879			164871		736053	547862	355148
Q5FIM1	L. acidophilus	205956	293954	268397	101944	109240	127675	888006	812013	850659
Q5FIN0	L. acidophilus	814593	610684	670554	268739	286388	214782	1845710	1817440	1732100
Q5FIN5	L. acidophilus	32550.9	32407.8	38701.3	27610.8	11991.6		174832	192358	184845
Q5FIN8	L. acidophilus	1798310	1959230	1836520	1873120	2046950	2407760	3095950	2867010	2433750
Q5FIP3	L. acidophilus							321843	131876	146429
Q5FIQ9	L. acidophilus		57172.1						92099.3	157450
Q5FIR0	L. acidophilus	16649600	17343400	16637100	8626250	9095830	9270260	46928900	46544600	46324600
Q5FIR6	L. acidophilus	738432	763361	727409	413431	452612	419968	2091820	2154260	2207230
Q5FIR9	L. acidophilus							16064.8	19553.8	19341.2
Q5FIS0	L. acidophilus	284738	278338	382065	170417	159077	132483	1041140	1025090	995230
Q5FIS3	L. acidophilus							9978.59	7461.96	5969.09
Q5FIS5	L. acidophilus							307466	252829	314198
Q5FIS6	L. acidophilus	784663	766840	322881	489999	351871	259429	918660	2136730	1408710
Q5FIS7	L. acidophilus	585759	662265	782851	346894	359764	357939	2029290	2212560	2144640
Q5FIS8	L. acidophilus	876255	471147	418932				1303220	1323760	1504060
Q5FIS9	L. acidophilus		60436.7					203717	153228	202822
Q5FIU3	L. acidophilus								444727	492400
Q5FIW3	L. acidophilus	646817	791021	738586	634394	680089	528871	2015530	1911110	1984640
Q5FIW7	L. acidophilus	198102	341061	220463	115368			669444	791316	896318
Q5FIW9	L. acidophilus	1723740	1479320	1582410	440269	792442	801587	4917760	5427950	4974920
Q5FIX6	L. acidophilus	82924.9		215913				339580	420477	279433
Q5FIX7	L. acidophilus	111269	94399	189733				688786	928216	986437
Q5FIX9	L. acidophilus			93076.2		20291.7	34468	100124	336799	91867.4
Q5FIY2	L. acidophilus		74235.3	57765.9				281134	285108	315824
Q5FIY7	L. acidophilus							99410.1	105824	101360
Q5FIY8	L. acidophilus	739426	709260	787424	393857	157755	415705	1977860	1778560	1927860
Q5FIY9	L. acidophilus	215431	249180	199020	245858	146041	158786	723512	899897	821685
Q5FIZ4	L. acidophilus	593729	540693	548609	249963	333183	341507	1757570	1643480	1675770
Q5FIZ6	L. acidophilus		16916.3	24759.7				56569.6	79379.3	69343
Q5FIZ7	L. acidophilus	956091	1052190	1034850	556150	424480	352958	3170370	2869200	2970440
Q5FJ04	L. acidophilus	2994140	2698300	3158200	1526820	1657870	1576680	7977260	8131590	8252360
Q5FJ08	L. acidophilus	126238		200599				438894	473024	507973
Q5FJ73	L. acidophilus		404740	264061				943057	834592	685464
Q5FJB1	L. acidophilus	53072.9							66318.8	203950
Q5FJC6	L. acidophilus							244841	216151	196751
Q5FJF5	L. acidophilus	167622	127216	177278	80813.5	114511	61998	440741	473300	508414
Q5FJF9	L. acidophilus	978112	1111330	843019	376972	56388.4	500271	3353350	2547000	3202980
Q5FJG0	L. acidophilus	1077840	1421200	1039410	558785	404740	357227	3283660	3034680	3007920
Q5FJG2	L. acidophilus	1492690	1805880	1716760	945464	988198	1165390	3143890	3991710	4425120
Q5FJG3	L. acidophilus	247546	105287	134986	70039.8	240652	83531.9	650205	318238	551003
Q5FJH5	L. acidophilus							39429	88350.9	118715
Q5FJI3	L. acidophilus	205528	175046	236919	107936	113044	127327	684058	653554	686516
Q5FJI5	L. acidophilus	234297	192594	251831	81038			508824	461690	560378
Q5FJI9	L. acidophilus	134340	97170.4					307444	230840	435630
Q5FJJ0	L. acidophilus			103716				251832	260705	182473
Q5FJJ4	L. acidophilus	373212	316630	67252.7	200957			915174	806761	830186
Q5FJK0	L. acidophilus	432095	403897	384382	101758	138938	149118	1145140	1239320	1268130
Q5FJK1	L. acidophilus			291972				373611	445913
Q5FJK4	L. acidophilus	50320.3	77174.7	39659.3				244257	144628	187854
Q5FJK5	L. acidophilus	1806720	2020560	1851450	924475	965230	1206480	5397260	4867710	5060130
Q5FJK8	L. acidophilus	1412170	1518690	1682540	904707	873220	883948	4429800	4443370	4426990
Q5FJL5	L. acidophilus	237217	283049	102988	94610.9	92940.5	103352	344056	376955	236862
Q5FJL9	L. acidophilus		31862.1						62405.4	128414
Q5FJM0	L. acidophilus	228527	129029				131174	767844	634555	755013
Q5FJM3	L. acidophilus	5610380	5865420	5812070	3869810	4164480	3508070	12644500	14255300	14327300
Q5FJM4	L. acidophilus	610834	619284	639366	271973	428710	261251	1502850	1681930	1791540
Q5FJM5	L. acidophilus	390630	154631	399152	186281			1240230	1226360	1266260
Q5FJM6	L. acidophilus	1376250	1585670	1454940	588715	698087	661046	4248870	4118470	4237830
Q5FJN0	L. acidophilus	509824	425356	370579	237695	239094	237173	1453210	1398670	1358700
Q5FJN3	L. acidophilus	162034	70959.3	131077				334167	349903	236583
Q5FJN6	L. acidophilus	114765		137835				481347	351461	501977
Q5FJP6	L. acidophilus	125194	172281	119529		81500		369702	392888	369181
Q5FJP9	L. acidophilus	431012	500144	548880	422991	385453	449656	1007130	1035540	1002890
Q5FJQ3	L. acidophilus	1829110	1931540	1978380	996973	1206190	838598	5547090	5176950	5564020
Q5FJQ8	L. acidophilus	169337	155173	220432	138534	161742				115813
Q5FJR9	L. acidophilus							103298	45724.8
Q5FJT3	L. acidophilus	650922	773733	682225	345306	314429	209996	1962630	2169980	2043590
Q5FJT4	L. acidophilus	282960	512862	132381				430581	564790	661423
Q5FJT5	L. acidophilus							526828	118179	300742
Q5FJT7	L. acidophilus	238982	331174	256577	92984.6		108273	1056240	1068340	975262
Q5FJT9	L. acidophilus	128173	187491	206786	72904.1	75117.3	36435.5	449403	410659	449876
Q5FJU0	L. acidophilus	571243	562496	542084	420060	323366	476186	1476070	1270510	1181090
Q5FJU2	L. acidophilus	457135	334787	388439	208916	407008	227021	1049640	988590	1012170
Q5FJU8	L. acidophilus			78083.9				183246	337307	384016
Q5FJV0	L. acidophilus							449580	485475	431129
Q5FJX3	L. acidophilus	556734	752241	553148	191720	197073	312756	2025210	1959070	1943740
Q5FJY2	L. acidophilus	126087						214093	273993	266160
Q5FK05	L. acidophilus	850652	814459	903889	399787	434505	503547	2615410	2713560	2527980
Q5FK38	L. acidophilus	330389	225989	224021	178476			473831	471091	307752
Q5FK83	L. acidophilus		130730				57069.3	551548	403114	494383
Q5FKC3	L. acidophilus	240318	298838	234802	110064	114125	40797.9	892803	803592	891003
Q5FKD0	L. acidophilus		61147.6					475113	310276	233737
Q5FKD8	L. acidophilus	1426460	1674200	1496660	1719080	2147530	2153880	2951720	2699740	2822100
Q5FKD9	L. acidophilus	292291	389066	449291	284299	323338	56076.4	827002	872265	828927
Q5FKE5	L. acidophilus							19796.7		40853.3
Q5FKF3	L. acidophilus	3301690	3308810	3544540	1645890	1781090	1862570	8258370	8741480	8728630
Q5FKF4	L. acidophilus	127122	173829	123840		44585.9		302211	344489	314388
Q5FKF5	L. acidophilus	2338260	2616330	2609080	1239030	1294130	1323190	6802290	6905620	6773470
Q5FKG5	L. acidophilus	14117700	13879600	14037100	7399500	7612700	7436960	36683000	37210300	36792700
Q5FKG6	L. acidophilus	2743600	2944510	2757600	1382510	1597900	1505490	8110300	7974720	7647750
Q5FKH0	L. acidophilus			758809	342037			2890050	2203870	2253390
Q5FKH5	L. acidophilus			88552.5				376304
Q5FKH9	L. acidophilus	42683.4	25493.3	65625.7	100492			238075	179599	192213
Q5FKI4	L. acidophilus	3564370	3505250	3790900	4221350	3340870	3544570	3846590	3096900	4565500
Q5FKI5	L. acidophilus								244850	200621
Q5FKI8	L. acidophilus							106534	126971	104017
Q5FKK0	L. acidophilus	157554	88010.8					582228	605168	578428
Q5FKK1	L. acidophilus							195297
Q5FKK3	L. acidophilus	162850	164968	136103				608754	572441	566482
Q5FKM6	L. acidophilus	12317100	12669200	12769300	6457430	6722430	6005520	32580500	31582700	31546700
Q5FKR6	L. acidophilus		161942	158287		70039.8	278317	441492	427246	340103
Q5FKR7	L. acidophilus	2817030	2982230	2612380	1493200	1567050	1520360	7285610	7505170	7079110
Q5FKR8	L. acidophilus	62029200	68472200	63474700	36180000	34240400	34991900	154470000	150469000	159631000
Q5FKT1	L. acidophilus	1636180	1671630	1675510	1242590	1213990	1221100	5618520	5850730	6099460
Q5FKT2	L. acidophilus	995686	749958	799277		409721		1151220	1315570	1475960
Q5FKU1	L. acidophilus								302198
Q5FKU5	L. acidophilus	350971						461933	402619	229024
Q5FKU9	L. acidophilus	450200	409530	395976		363267	91660.3	1349340	1710910	1591220
Q5FKV3	L. acidophilus			83218.6	76332.1			207250	209347
Q5FKW0	L. acidophilus							83745.4	88389.6	109435
Q5FKW1	L. acidophilus	1097190	1226740	1102970	658511	710837	556827	2506960	3198740	3145670
Q5FKW5	L. acidophilus	274136	322010	210938	138555	69853.9	109375	666999	751381	801825
Q5FKW9	L. acidophilus	361942	258246	323612				1378850	1458840	1128030
Q5FKX0	L. acidophilus							500720	461353	488537
Q5FKX2	L. acidophilus	1322420	1378140	1567050	562631	588403	676902	3972760	3786000	3866060
Q5FKX5	L. acidophilus	1389990	1420980	1420080	1093560	458956	858789	3636530	3168500	3393800
Q5FKY0	L. acidophilus	11138100	12180300	11501500	6144900	5876080	6113600	31890800	31536500	31860100
Q5FKY2	L. acidophilus	5514170	5374690	4939410	2992380	2831780	2791340	12611500	13819700	13305400
Q5FKZ0	L. acidophilus	447551	412734	402714	234890	256674	252457	608015	1057400	1141280
Q5FL04	L. acidophilus	8833690	8589190	8614560	4652250	4700090	4572730	25108100	25885200	25170400
Q5FL15	L. acidophilus	69759.5	65740.3	54905.8				65432.7	104629	100227
Q5FL16	L. acidophilus		82144.6					160645		129231
Q5FL22	L. acidophilus	1055080	844818	1175320	338492	381760	351736	2907160	3130640	2751570
Q5FL34	L. acidophilus							254830	197794	129542
Q5FL35	L. acidophilus	2178340	2115520	2042670	960840	853455	807923	5584730	5386710	5440560
Q5FL42	L. acidophilus	105607	120673	37749.7		34981.3		195662	101554	296533
Q5FL45	L. acidophilus	102818	78954.5	93611.8	55106.8	44812.9		320454	303453	296443
Q5FL49	L. acidophilus	2128180	2095510	2116690	1133490	1080810	933468	5702620	5810340	5589720
Q5FL50	L. acidophilus	13933500	14177200	14631900	7229280	7302060	7539910	37176400	38852900	38087400
Q5FL51	L. acidophilus	25598400	24736300	24630100	12901700	13340300	13601900	65500000	66264600	65423500
Q5FL54	L. acidophilus	249272	197883	256735				576521	612826	750054
Q5FL55	L. acidophilus	1935670	1741210	2148350	978907	1385710	2125390	4354900	3623500	4560440
Q5FL69	L. acidophilus	475411	306914	313429	125910	155233	307962	1376820	1351090	1253640
Q5FL70	L. acidophilus	783882	760228	762830		278721	222882	2423260	2601670	2185500
Q5FL74;gene_208666;gene_341330	L. acidophilus;Unknown;Unknown	590983	926724	727684	810283	906868	1016840	901577	941576	1021450
Q5FL75	L. acidophilus	73596.2	322324	176040	220326	48713.9	105651	832148	547772	879044
Q5FL76	L. acidophilus	192865	220563				214638	1131670	1086640	1168220
Q5FL82	L. acidophilus	594159	658145	687746	1057370	962650	1016030	1515170	1561010	1679950
Q5FL84	L. acidophilus	75180.3	187572	211716		153157		450745	429058	398273
Q5FL92	L. acidophilus	551204	726473	385367	335548	478152	488137	1431460	1841230	1784750
Q5FLA3	L. acidophilus		47749.4						65415.9	97813.2
Q5FLA5	L. acidophilus	1125890	1280190	1140860	828400	858695	671938	4033480	4218500	4028330
Q5FLA6	L. acidophilus	1823200	1671550	1531740	581240	674116	621439	5058590	4810180	4582650
Q5FLC0	L. acidophilus	2757130	1456000	2540460	1946120	2120700	4122960	6204170	4259960	4747970
Q5FLC2	L. acidophilus							274500	352140	502009
Q5FLD4	L. acidophilus		608623	321426	991318	268438	568036	192510
Q5FLF7	L. acidophilus	650224	530359	547558	179439	303167	265885	1467550	1389080	1628720
Q5FLF9	L. acidophilus	113917	159991	111750	38440.8	78293.4	81928	380413	452950	464923
Q5FLG5	L. acidophilus	151617	158960	223417			32763.3	522702	464505	585789
Q5FLK4	L. acidophilus	556335	522265	547547		57415.5		1056060	972412	553724
Q5FLK9	L. acidophilus							315609	206211	61472.2
Q5FLL0	L. acidophilus	496559	703363	563583	232907	431134	755703	1470120	1559670	1679140
Q5FLL1	L. acidophilus	481633	424311	549284	251300	234980	302452	1549150	1557620	1506360
Q5FLL2	L. acidophilus	310945	282250	189454	193363		218014	678281	589822	847057
Q5FLL5	L. acidophilus	454151	715980	468211	451463	480267	393775	965354	1013910	807190
Q5FLM1	L. acidophilus	222044	183584	533649			149659	936043	769577	905897
Q5FLN0	L. acidophilus	2105000	2199250	2058120	1217330	1150440	1177710	5819570	5845540	5482830
Q5FLP2	L. acidophilus	274193	276840	275673		175809		858252	896120	583735
Q5FLR7	L. acidophilus							57018	61356.6	78125.6
Q5FLS5	L. acidophilus							268277	624628	229564
Q5FLS6	L. acidophilus	248258	204704	245642		101507	121806	647289	677304	662365
Q5FLT1	L. acidophilus	205145			120993			517233	254689	393969
Q5FLT3	L. acidophilus	75321.4		82872.9				217468	274957	136602
Q5FLV2	L. acidophilus	78214.9						264827	145464	283850
Q5FLV5	L. acidophilus	441198	435821	298688	272937	311790	478375	726675	644611	774651
Q5FLV7	L. acidophilus			25524.4				55299.6	71621.6	91400.5
Q5FLW1	L. acidophilus	1893740	2765360	2072260	1223420	996217	1671820	6832590	6881800	5772790
Q5FLW6	L. acidophilus	219349	174201	203801		119990		565949	547262	518499
Q5FLW8	L. acidophilus	230777	250197	349521	263871			923691	889060	942565
Q5FLX0	L. acidophilus	191707	170622	123209	83379.4	72388.3	61080	244826	311991	406203
Q5FLX1	L. acidophilus	651141	662695	802765	347563	317049	474795	2480050	2446550	2506610
Q5FLX5	L. acidophilus		1444400	1418500	1441330		1227020		1445350	1567900
Q5FLY7	L. acidophilus	3709070	3721120	3612410	1667630	1749080	2085070	10845700	11183700	11300300
Q5FLY8	L. acidophilus	597704	461474	703326	213826	268268	264670	1577540	1817590	1639990
Q5FLZ3	L. acidophilus	4296820	4203680	4449410	2281820	2004990	2100110	12575200	11902700	11740900
Q5FLZ5	L. acidophilus	2646520	2381240	2367060	1392950	1432500	1488910	7515520	7299380	6684700
Q5FLZ9	L. acidophilus	83725.4	67807.6	58873.7		40300.6		237223	257446	330517
Q5FM04	L. acidophilus							57465.1	48319.6	45936.3
Q5FM05	L. acidophilus		138851	531155		212036	103703	828108	1220670	736734
Q5FM12	L. acidophilus	6533830	6361770	6232050	4276070	3550930	4432990	16367800	17897300	17009200
Q5FM13	L. acidophilus	2779250	2668670	2714300	1342860	1060530	1179430	6938200	6489600	6824250
Q5FM15	L. acidophilus	307051	483309		223511			1512040	1341350	1208500
Q5FM16	L. acidophilus	191825	190787	192089			138643	629083	605208	564331
Q5FM17	L. acidophilus	5780.07	14223.9					40510.7	52025.2	54374.7
Q5FM22	L. acidophilus	2459380	2748160	2761750	1264340	1495790	1410840	6231660	6328670	6571620
Q5FM23	L. acidophilus	1732390	1674870	1512070	818086	1184970	1074400	3361590	4046390	3926370
Q5FM24	L. acidophilus	134116	254661	198398				510115	645917	639889
Q5FM30	L. acidophilus	2338220	2145220	1815330	942118	777675	968117	5117280	5037350	4974160
Q5FM32	L. acidophilus	235341	255794	212975				912333	1004480	856028
Q5FM34	L. acidophilus	204914	168553	149079	89388.9		101710	714917	764827	733179
Q5FM35	L. acidophilus	576160	549751	574974	490470	526625	378937	1364990	1460380	1260900
Q5FM39	L. acidophilus	1090980	1082790	1085860	643131	442129	584794	3460060	3357460	3278390
Q5FM43	L. acidophilus					33394.4		102686	40597.6	64308.8
Q5FM58	L. acidophilus	2605020	2597770	3158750	1374110	2139680	1853450	8946290	8124060	9999690
Q5FM59	L. acidophilus	1659470	1436140	1444150	661769	936091	988298	4347770	3258300	4194410
Q5FM64	L. acidophilus	2285270	3045370	3025550	907943	1159540	1311100	4916080	6823130	7629840
Q5FM65	L. acidophilus	175860000	182416000	169706000	108840000	100940000	129184000	482526000	457618000	487875000
Q5FM66	L. acidophilus	2553520	2340210	1678190	1099020	1305600	1341960	6406010	5951710	7325960
Q5FM67	L. acidophilus	24409200	20905700	26205200	18413300	14429400	9862190	71055300	63789800	65464900
Q5FM69	L. acidophilus	266039		309639	224090			1072910	812146	890480
Q5FM70	L. acidophilus	2559570	2705460	2721080	1555110	1419440	1582690	6889440	6713280	6943650
Q5FM72	L. acidophilus	2828000	1078300	2035260	704595	1438640	865643	4990590	6327140	3873920
Q5FM73	L. acidophilus	4269620	3658760	4232160	2690790	2715630	2547480	12148400	11141500	11145400
Q5FM74	L. acidophilus	1987900	2089470	1797860	850219	1017300	1179990	5027350	5342080	5566430
Q5FM75	L. acidophilus	6063730	6538180	6788200	3882570	3221250	3081230	11551900	13770000	12933700
Q5FM76	L. acidophilus	3550320	3632330	3567080	1960140	2195330	2049870	9707380	9927860	10306100
Q5FM77	L. acidophilus	3893590	2391730	3397460	1242350	1593180	2058680	8160360	8906840	7863200
Q5FM78	L. acidophilus	1678910	1419060	1703870	1653720	1389910	1149310	4479220	3991010	5596370
Q5FM79	L. acidophilus	1086090	1100140	1020150		590832	589260	3137750	2956320	2940710
Q5FM80	L. acidophilus	178373000	176245000	180050000	267543000	244065000	295968000	349656000	322669000	330142000
Q5FM81	L. acidophilus	631127	1179900		404777			2334200	2324700	2363870
Q5FM82	L. acidophilus	6625260	6247930	6352650	7023250	7207040	5875400	12971300	12643600	12693200
Q5FM83	L. acidophilus	1180750	1121740	1238720	578773	441941	759519	4109000	3052090	3886570
Q5FM84	L. acidophilus	2275440	2411360	2321250	812850	856075	779557	5717450	5201130	4846800
Q5FM85	L. acidophilus	3581730	2569770	3002110	1431110	2325250	2032400	8885310	9823270	7494400
Q5FM87	L. acidophilus	2219270	2317240	1969460	1437240	1119220	1200310	6663810	6714180	6382530
Q5FM88	L. acidophilus	1480910	1237080	1476770	901710	724511	987020	4299690	4142580	4359300
Q5FM89	L. acidophilus	3314740	3325490	3268520	1966050	1415990	2394800	8382170	8981500	8114480
Q5FM90	L. acidophilus	1383680	1196950	1250230	761354	579856	613768	3803490	3599290	4209400
Q5FM91	L. acidophilus	3183420	3143460	3029930	1680700	1671160	1613990	8128130	8698610	8284860
Q5FM92	L. acidophilus	21329900	22250900	22964800	12333900	12884500	13345000	54363600	56398600	55933100
Q5FM93	L. acidophilus	2860570	2963480	2954390	1656640	2000500	1601920	7529160	7492080	7569160
Q5FM94	L. acidophilus	7177690	7834220	7239480	9198620	8984750	7961380	11698100	10730600	12324900
Q5FM96	L. acidophilus	299285	266684	259186	227139	951782	701667	717204	625576	875259
Q5FM97	L. acidophilus	55064400	45759100	50902400	44048800	44728600	52808800	65678500	63362100	59987500
Q5FM98	L. acidophilus	238606	221875	275034	122216	202504	144411	772954	722512	682408
Q5FMA0	L. acidophilus	746147	807104	985777	418689	444109	436125	2383930	2183750	2301530
Q5FMA3	L. acidophilus							483510	458033	529238
Q5FMB0	L. acidophilus	10066500	9993310	9372870	5638110	5164680	4937530	26809700	27032800	27457700
Q5FMB1	L. acidophilus	342093	377163	242476	355381	264702	208639	718540	730584	902107
Q5FMB2	L. acidophilus	459571	286154	246992			267883	952274	944847	1103570
Q5FMB4	L. acidophilus	105172						187518	163877	268918
Q5FMB5	L. acidophilus	170449	153468	174447	60838.5	88896.3		463922	375971	376195
Q5FMB6	L. acidophilus	2192770	2092100	1918830	913523	903543	1178820	5358320	6039620	5667790
Q5FMC0	L. acidophilus	124579	96247.4	120038	112262		196379	321832	296049	354612
Q5FMD6	L. acidophilus	55974.9	54757	80370.8	101653			249039	246402	247810
Q5FMD7	L. acidophilus	765537	776465	624861	371023	343209	386551	1463720	1786060	1551530
Q5FME6	L. acidophilus	1057620	1002240	959260	458792	403555	612952	2639850	2522830	2614940
Q5FME7	L. acidophilus	468675	455634	345188	467941	187615		1102960	1078610	1289120
Q5FMF5	L. acidophilus	1035010	1306640	1001070	618076	650730	739479	3449780	3832100	3586080
Q5FMF6	L. acidophilus	1324120	1320170	1299500	698715	714114	649821	3464680	3435340	3728810
Q5FMF7	L. acidophilus	1213240	903964	1738040	1301800	1178130	1281240	4378760	4289300	4750140
Q5FMG0	L. acidophilus			83598.4				259674	218092	249811
Q5FMG3	L. acidophilus		6487.19	58780.4				121599	43345.9	97136.8
Q5FMG4	L. acidophilus	596495	176192	607748		146514			281705	468302
Q5FMG6	L. acidophilus	603549	681863	589586		439466	149044	1421030	1116440	1570290
Q5FMH0	L. acidophilus		92162.5	50663.1				472501	487225	390794
Q5FMH5	L. acidophilus	2197180	1705500	1946680	1080150	1242410	851677	5230750	4711610	5232880
Q5FMI0	L. acidophilus	1557520	1547160	1458970	674728	767001	873178	4053820	4352600	4126740
Q5FMI4	L. acidophilus								318797
Q5FMI6	L. acidophilus	72200.1	60699.4	66750.5	28440.1	47079.3	39799.4	132781	148176	168596
Q5FMJ3	L. acidophilus	12488000	12147300	12479400	8302670	7445360	7432120	34521600	33527400	34721300
[truncated: 25,542 more rows]

## Sheet: directDIA peptide
protein	organism	peptide	Qiao-FB1-DIA-1.raw	Qiao-FB1-DIA-2.raw	Qiao-FB1-DIA-3.raw	Qiao-FB2-DIA-1.raw	Qiao-FB2-DIA-2.raw	Qiao-FB2-DIA-3.raw	Qiao-FB3-DIA-1.raw	Qiao-FB3-DIA-2.raw	Qiao-FB3-DIA-3.raw
A0A094XD57;gene_354154	E. asburiae;Unknown	EVPAAIQK	527950	516160	528153	267965	276436	271963	406018	422419	426765
A0A094XD57;gene_354154	E. asburiae;Unknown	AVLEVAGVHNVLAK	542309	535371	519384	248970	252258	199958	111516	157734	156767
A0A094XD57;gene_354154	E. asburiae;Unknown	ATIDGLENMNSPEMVAAK	140898	153266	157508	90448.1	64014.9	69658.2	56578.4	32370.6	58835.4
A0A094XD57;gene_354154	E. asburiae;Unknown	VFMQPASEGTGIIAGGAMR	263525	278183	264000	122957	110819	153832	90372	142276	96490.2
A0A094XDN2	E. asburiae	LHVHDENNECGIGDKVEIR	76262.4	78300	38617.1	13240.7	21233.8	10608.4	17346.2	12096.6	16506
A0A094XDN2	E. asburiae	LHVHDENNECGIGDK	22372.2	24778.3	32565.1	9524.01	31687.2	4563.79	9724.7	3862.39	4529.93
A0A094XLR4;gene_111451	E. asburiae;Unknown	GQGIVLNEPSVVAIR	105564	137796	112967	55749.6	39195.7	61650.3	27771.3	6795.53	6360.52
A0A094XPH7	E. asburiae	VVNDPTPQTAK	103849	84754	81603.6	38559.7	37494.9	39964.1	17535.7	17098.4	18266.3
A0A094XQR6	E. asburiae	LVDAINQLGDGFQR	104501	119882	111920	39894.6	29594.8	35586.6		8154.6
A0A094XQR6	E. asburiae	AVEFQDILK	69155.8	78244.7	60467.5	30049.8	34646.4	61926	39320.8	42726.6	36020.8
A0A094YK11;gene_158194;J7UAZ4	E. asburiae;Unknown;M. morganii	YLSLLPYTDR	3.48889e+06	3.67191e+06	3761610	1264750	986021	1.12053e+06	1.44982e+06	1.37513e+06	1.46815e+06
A0A094YK11;gene_158194;J7UAZ4	E. asburiae;Unknown;M. morganii	FTAEGVQEIDYK	784558	654949	697104	239444	215949	195075	300809	290302	227894
A0A094YK11;gene_158194;J7UAZ4	E. asburiae;Unknown;M. morganii	NYITESGK	45238.3	49098.3	60589.1	12922.1	17807.3	13512	25088.8	33492.4	31032.9
A0A094Z7M3;gene_261982;J7TPD2;Q9HXI9	E. asburiae;Unknown;M. morganii;P. aeruginosa	VIDHYENPR	172236	123704	164950	59110.6	45601.1	121207	106784	93685.3	87166.2
A0A095A9A1;gene_303833;J7TFF3	E. asburiae;Unknown;M. morganii	VTVELTPYDLSK	347547	338938	336675	98099.9	146237	127697	98812.8	109545	104416
A0A0A5MDS5	E. asburiae	EQIIFPEIDYDKVDR	1.24698e+06	1.498e+06	1.47798e+06	386184	440900	453992	498287	462850	414183
A0A0A5MDS5	E. asburiae	GNYSMGVR	665221	686823	684606	248914	222926	268357	258517	284283	265058
A0A0A5MDS5	E. asburiae	LITIAVPR	421255	446098	449217	249239	214761	277458	168566	166196	170396
A0A0A5MDS5	E. asburiae	ALLAAFDFPFR	600222	56437.7	737417	162232	188786	63449	323054	190147	29192.5
A0A0A5MDS5	E. asburiae	QGYPIGCK	210213	192351	213994	26943.1	36975.8	65313.8	62318.7	53138.6	66126.2
A0A0A5MDS5	E. asburiae	ITLNMGVGEAIADK	224240	134750	127043	37875	42885	56693.3	56359.5	42130	21664.8
A0A0A5MDS5	E. asburiae	ITLNMGVGEAIADKK	160670	122933	159596	35753.3	46215.2	23589.2	50089.2	58155.1	63967.9
A0A0A5MDS5	E. asburiae	GLDITITTTAK	110262	144464	191851	63280.9	31803.5	18143.6	51428.3	13733.5	44406.5
A0A0A5MDS5	E. asburiae	LHDYYKDEVVNK	62991.8	62625	63229	27323	26520.3	19592.9	7816.12	6158.54	4899.96
A0A0A5MDS5	E. asburiae	LLDNAAADLTAISGQKPLITK	30526.1	138718	88176.9	25856.2	15975.4	15252.7	6865.72	1	31388.2
A0A0A5MDS5	E. asburiae	MWEFFER	723146	814944	760865	514175	271699	224858	603298	574154	556922
A0A0A5MDS5	E. asburiae	LLDNAAADLTAISGQK	190633	168750	177150	124375	81088.6	86428.5	36772.9	60880.7	34311.7
A0A0A5MDS5	E. asburiae	LMTEFNYNSVMQVPR	328116	261317	269200	172098	214140	111873		152862
A0A0A5MDV8	E. asburiae	MQQLQNVIESAFER	444287	366900	530934	325125	297834	250488	311230	68494.8	75807.4
A0A0A5MDV8	E. asburiae	VGINELLR	346255	332407	299318	122392	102485	140271	102008	116749	98821.4
A0A0A5MDV8	E. asburiae	INDNQVIDGAESR	98862.2	75176.1	83376.6	61086.3	50489.9	69671	69928.9	55926.8	56824.4
A0A0A5MDV8	E. asburiae	VPAGSVVVSGNLPSK	77382.6	122587	119935	31060.2	21534.8	22168.2	22076.3	19667.1	38940.5
A0A0A5MDV8	E. asburiae	IDGQWVTHQWLK	19518.2	30711.1	26429.8	7498.67	4250.65	10568.1	1	1	1.0866
A0A0A5MDV8	E. asburiae	RAEITPANVDTVTR	22721.9	28477.4	34767		5047.01	7495.15	4702.89		2569.05
A0A0A5MDV8	E. asburiae	EAVNQVISLLDSGALR	443178	466194	326904	265227	124321	36742.3	42203.6
A0A0A5MDV8	E. asburiae	AEITPANVDTVTR	49698.1	68135.2	63396.8	11365.5	30693.6	25395
A0A0A5MDW2;gene_96863	E. asburiae;Unknown	NELNEAAETLANFLK	55774.5	1.5834	57528.3		1.40382		2.08927	1	15146.8
A0A0A5MDW2;gene_96863	E. asburiae;Unknown	DDANIHAIQR	52333.8	38087.8	58833.2	17292.4	24722		4452.02
A0A0A5MES0	E. asburiae	SLADTLEEVLNSSADK		54699.1	206409
A0A0A5MGG5;gene_215927	E. asburiae;Unknown	IIHLTDDSFDTDVLK	184880	226126	200888	97739.6	75472.9	81257.3	54190.9	36995.4	46517.8
A0A0A5MGG5;gene_215927	E. asburiae;Unknown	LNIDQNPGTAPK	226620	274551	335630	115837	198376	61019.8	113254	123322	100253
A0A0A5MGG5;gene_215927	E. asburiae;Unknown	MIAPILDEIADEYQGK	266279	254550	215743	153045	91416.7	118315	39994.4	33898.9	54305.5
A0A0A5MJI8	E. asburiae	LPIDLSQLK	202825	199283	227498	84909.4	73044.8	94273.8	54378.4	55310	56328
A0A0A5MJI8	E. asburiae	DLSPLWEMFK	6050.75	44588.5	1.02712	10387.5	1296.74	15976.1			7960.15
A0A0A5PBA9	E. asburiae	SYTLPSLPYAYDALEPHFDK	58558.6	25429.2	54783.1	34086.3	38350.1	39713.4	17686.5		43618.9
A0A0A5PEK8	E. asburiae	NIVVILPSSGER	356823	379563	358724	117190	137972	85779	117081	102458	107730
A0A0A5PEK8	E. asburiae	IYEDNSLTIGHTPLVR	179961	166330	176966	34429.9	99212.9	49901.5	69067.4	49548.4	19087.9
A0A0A5PEK8	E. asburiae	ALGANLVLTEGAK	202693	230642	345229	94794.6	58473.4	97146.2	97354.4	102741	54137.1
A0A0A5PEK8	E. asburiae	IQGIGAGFIPGNLDLK	186264	247992	213929	149118		150117	28017.1
A0A0A5PEK8	E. asburiae	VVTITNEEAISTAR	217789	193788	197470	57279.2	100404	86775.3	54850.3	27341.6	29870
A0A0A5PEK8	E. asburiae	YLLLQQFSNPANPEIHEK	75787.5	92118.5	58426.1	12554.7	23571	19909.6	6325.4	8530.86	9644.58
A0A0A5PIT1;gene_315039;M1SJQ8	E. asburiae;Unknown;M. morganii	TVTHMQDEAANFPDPVDR	154339	124330	112448	38887.1	44388.1	18144.5	12600.7	36309.2	1.03839
A0A0A5PIT1;gene_315039;M1SJQ8	E. asburiae;Unknown;M. morganii	AAQEEEFSLELR	119639	92445.3	138886	8156.74	16459.3	9744.24	1	11828.1	14614.5
A0A0A6HDF7	E. asburiae	AIMASDLGLNPSSAGADIR	214087	255814	241964	65375	51134.5	78669.5	19475.2	15608.5
A0A0A6HDF7	E. asburiae	KIDAALAEK	46347.7	45340.2	43772.2	35165.7	18548.1	10869.7
A0A0D9GGJ9	E. asburiae	GDVLETHIR	75448.8	79706.4	101750	15179.5	27708.9	15348.7
A0A0D9GVU3	E. asburiae	TLFEPGEMVR	515248	518865	487162	118671	167751	83584.2	159818	116879	234498
A0A0D9GVU3	E. asburiae	VSVSIFGR	100216	88994.9	108108	50249.5	36158.4	46620.3	64227.3	62295	52616.9
A0A0D9GVU3	E. asburiae	ATPVELDFAQVEK	29474.2	6596.82	17057.5	4014.92	14902.7
A0A0D9GVU3	E. asburiae	LQQVGDKPR	31005.3	30729.8	13711.8		14774.6			6945.59	4140.06
A0A0D9GVU3	E. asburiae	VMGFIGGTSDRPAPISDKEVDAIMNR	78352.8	54598.2	48965.1		8088.37		8158.63	13748
A0A0D9GYE1	E. asburiae	FEPIELIR	1.45397e+06	1.40896e+06	1.36054e+06	641239	639649	558574	290292	285897	304920
A0A0D9GYE1	E. asburiae	AIHSDGLDAAQVR	434860	444121	452620	233192	210736	233168	99159.9	129665	127269
A0A0D9GYE1	E. asburiae	VMISGTGK	247094	230105	215048	10835.8	128740	12058	98032.9	5079.01	6050.37
A0A0D9GYE1	E. asburiae	NAITTGSR	65620.7	112947	6633.29		3104.14		1360.91
A0A0D9H132;gene_148136	E. asburiae;Unknown	AESFTTTNR	34666.9	50110.1	49330.6	23367.8	13882.1	25458.5	11008.4	7224.43	2941.71
A0A0D9H1E9;gene_215921	E. asburiae;Unknown	TAFETAPQYEGK	22562	18381.7	15642.3	2461.4	3165.23	5322.54		1	2658.62
A0A0D9H2Z7	E. asburiae	EATFEEMIAR	746990	756509	756239	346365	325386	318160	191752	155630	200315
A0A0D9H2Z7	E. asburiae	DWYVVDATGK	294305	303987	272337	142206	162026	149531	85026.1	90588.9	98603
A0A0D9H2Z7	E. asburiae	TFTAKPETVQR	221525	164348	252485	79939.9	93469.4	112648	42212.1	47516.5	40428.7
A0A0D9H2Z7	E. asburiae	AEYTPHVDTGDYIIVLNADK	359005	396206	393658	179828	174186	212112	63625.3	76770.7	57614.6
A0A0D9H2Z7	E. asburiae	VYAGNEHNHAAQQPQVLDI	212101	250904	328487	69338	62645.8	1	41705.6	42457.8	73314.5
A0A0D9H3B2	E. asburiae	FLSAPEAVEYGLVDSVLTHR	41271.5	73970.1	91673.6	40349.1	31798.5	8603.11		11418.1
A0A0D9H4R5;gene_47740	E. asburiae;Unknown	TEFLFMDR	1.31075e+06	1.3012e+06	1.30676e+06	730189	697671	767404	759293	807017	878003
A0A0D9H4R5;gene_47740	E. asburiae;Unknown	EENPFLGWR	564306	587744	589586	157637	147758	146432	185489	152543	159654
A0A0D9H4R5;gene_47740	E. asburiae;Unknown	VLGFITDAGGR	334678	330567	350949	185066	165842	139485	86851.7	98786	82216.5
A0A0D9H4R5;gene_47740	E. asburiae;Unknown	WTGMCGELAGDER	337290	357657	340299	79863.6	104241	108252	97969.4	142060	114117
A0A0D9H4R5;gene_47740	E. asburiae;Unknown	AVAEACGSQAVIVR	88944.1	93129.5	109299	37062.3	50154.3	46440.8	18913.4	21882.6	1.05276
A0A0D9H4R5;gene_47740	E. asburiae;Unknown	IMFPMIISVEEVR	61489	56125.5	72667.4	37276	48210	8656.26			24315.7
A0A0D9H4R5;gene_47740	E. asburiae;Unknown	ALLLKEDEIVIDR	49290.8	52507.2	50474.8	26199.1	47508.7	32543	19261.4	19685.8
A0A0D9H4R5;gene_47740	E. asburiae;Unknown	TMDIGGDKELPYMNFPK	49407.5	47374.6	39722.6	11547.8	4692.88	8366.69	1	1	5168.56
A0A0D9H4R5;gene_47740	E. asburiae;Unknown	DALPTEEEQFAAYK	298185	235931	305879	132727	82566.6	126552	21034.2		36755.7
A0A0D9H4R5;gene_47740	E. asburiae;Unknown	VLAEQALAQPTTDELMTLVNK	51334.8	48773.8	54160.4	47673.1	9040.69	43490.7	30369.6	7899.44
A0A0D9H627	E. asburiae	MQNTTQPIDR	30748.1	36067.1	42020.6	20581.7	14456.9	15625.7	8006.7	8701.2	7820
A0A0D9H706;gene_413737	E. asburiae;Unknown	LVLCDVLTYVER	113323	80729.6	15265.7	35959.1	22021.5		45306.5	37318.2	42679.7
A0A0D9H753	E. asburiae	YIIIGHSER	236017	213354	221664	401220	84225.7	67116.8	160808	33296.5	352598
A0A0D9H753	E. asburiae	HMVNELVANLR	315470	364877	270728	157307	99987.5	138733	98986	109588	78975.7
A0A0D9H753	E. asburiae	ELAGVTGCAVAIAPPDMYLDLAK	86187	114793	134100	21047.2		33890.6		17398	127881
A0A0D9H753	E. asburiae	EQGLIPVLCIGETEAENEAGK	289234	319116	123284		76916.3	141179		29805.5
A0A0D9H953;gene_302400;gene_456659	E. asburiae;Unknown;Unknown	LGFIDFAR	18928.5	27348.1	19790.2	14127.8	7557.15	12320.4	9322.21	4370.85
A0A0D9HAV8	E. asburiae	TCAFIDAEHALDPVYAR	49138.6	51868.5	77649.1	21953.7	29011.5	29278.8	17901		19081.3
A0A0D9HF57	E. asburiae	LANELSDAADNK	443929	470300	473480	129618	181296	230141	91226.5	88772.5	101818
A0A0D9HF57	E. asburiae	NELEAFEVALDNVRPTVEVK	120040	200552	129310	107594	58293	117286	44165.2		28964.1
A0A0D9HF57	E. asburiae	STAEAIVYSALETLAQR	83861.6	119735	42196.4	64075	22756.8	24646.3		3436.4	38102.4
A0A0D9HF57	E. asburiae	SGKNELEAFEVALDNVRPTVEVK	36441.9	18020.3	56279.1	13124.3	11728.9	19277.8	7805.99	4336.14	1
A0A0D9HF57	E. asburiae	KSTAEAIVYSALETLAQR	49313	70671	33362.2		11351	1		4559.36	1
A0A0D9HL65	E. asburiae	DSGSEMVLVGLLR	24186.4	16406.8	16224.3			4969.12
A0A0D9HLQ7	E. asburiae	DLGYGLLLK	574592	536463	570232	220793	214542	213523	255951	245474	254299
A0A0D9HLQ7	E. asburiae	AYSLLEQLR	552130	608748	652307	273999	273197	254079	155038	152802	129522
A0A0D9HLQ7	E. asburiae	KDLGYGLLLK	208056	197557	245699	38325	50336.6	42520.5	87806.3	79712.5	94563.3
A0A0D9HLQ7	E. asburiae	YHYEQSTATTQPAR	100762	96003.9	93218.2	65331.2	71112.5	29221	21122.6	17133.1	14161.9
A0A0D9HLQ7	E. asburiae	YTPNVSDATEAQIQMATK	162453	176031	137386	40691.5	63564.6	54632.3	27367.9	22547.4	30127.8
A0A0D9HME1	E. asburiae	WDLGDILGAK	28747.8	22997.5	31874	12142.7	12612.1	18693	10106.8	8249.06	11827.8
A0A0D9HME1	E. asburiae	DLIELTESLFR	100222	5136.08	104199	39290.2	43353.3		36378.6
A0A0D9IYQ6	E. asburiae	AVDLFSLMMQER	23964.1	25146.9	63817.3		29831.3	32633.7	12522.4
A0A0D9IZC1	E. asburiae	IGVLTSGGDAPGMNAAIR	1.27045e+06	1.16756e+06	1.07603e+06	356259	346599	365338	433182	468728	429609
A0A0D9IZC1	E. asburiae	ISIVEVMGR	1.15831e+06	1.12739e+06	1.15779e+06	338404	361005	339848	391126	428823	424041
A0A0D9IZC1	E. asburiae	YSVSDMINR	396007	382063	377142	219934	167985	207906	46636.4	105989	97867.8
A0A0D9IZC1	E. asburiae	LVHHDIIDAIENMK	198992	172815	212220	132159	113378	56134.8	37252.5	54407.2	41928.7
A0A0D9IZC1	E. asburiae	ATVLGHIQR	108502	122537	123223	57661.5	59472.7	73055.5	76091.8	75622.5	79472.7
A0A0D9IZC1	E. asburiae	GDWLDCAK	123610	136609	121296	53129.8	57481.4	49375.1		21174.6	18063.9
A0A0D9IZC1	E. asburiae	MGAYAIDLLLQGHGGR	34257.3	39690.6	38590.3	12655.8	24244.8	5463.42	6497.37	1	1
A0A0D9IZI0	E. asburiae	SAELLDNMATDYR	96981.9	27255	58115.9				76078.5
A0A0D9IZI0	E. asburiae	LADSEAGNDQAPVQMPR	78273.1	75782.7	83831.2	23100	19650.1	33196.5	5564.94	6935.1
A0A0D9IZI0	E. asburiae	QQQSLQYELEK	11795	9123.54	7714.78	4086.81
A0A0D9J011	E. asburiae	IYGTAWADK	69360.5	30660.7	94471.7		43230.8	80876.5	102027	99790.2	57631.7
A0A0D9J011	E. asburiae	AVSPMDVALDIGPGLAK	5472.2	15393.7	45921			1			1
A0A0D9J203;gene_354443	E. asburiae;Unknown	GLNEEQGNVVSR	11508.6	8996.15	11233.3	6187.43	8211.25	2363.23	3024.26	4262.96	4419.46
A0A0D9J494	E. asburiae	YDLSAVGR	417896	402632	355855	271829	276100	270635	402655	433607	416134
A0A0D9J494	E. asburiae	SVGEMAENQFR	581979	620022	647955	194475	151837	165369	192240	229542	202804
A0A0D9J494	E. asburiae	ALMGANMQR	407370	443534	451656	212402	293185	265554	300484	276222	274708
A0A0D9J494	E. asburiae	DVHPTHYGR	137771	254270	162670	73239.5	88875.4	91648.1	127169	156524	150684
A0A0D9J494	E. asburiae	VDLNTFSDEEVLR	523599	516030	502830	141171	142281	113958	198698	155783	166049
A0A0D9J494	E. asburiae	STGSYSLVTQQPLGGK	360845	377547	328057	68187.1	144556	163867	255542	311287	240106
A0A0D9J494	E. asburiae	AVAVDSGVTAVAK	315681	338328	324081	120008	68474	81925.8	82921.7	141895	102509
A0A0D9J494	E. asburiae	AYDLGTDVR	243266	240574	245392	99612.5	142066	142617	113972	101763
A0A0D9J494	E. asburiae	ADKPLVGTGMER	98655.5	103556	104930	45298.5	45256.9	48662.4	87719.6	83752.3	79607
A0A0D9J494	E. asburiae	ITQGDDLAPGVLK	253813	290822	269132	70954.1	83078.6	59088.8	104133	101637	98703.9
A0A0D9J494	E. asburiae	VIVSQLHR	160839	146779	146912	113756	82989.2	121838	160372	140576	134409
A0A0D9J494	E. asburiae	GSWLDFEFDPK	82430.3	120735	190144	69957.7	88238.8	32772.9	125102	168869	177733
A0A0D9J494	E. asburiae	SPGVFFDSDK	183043	233834	150224	66835.5	26366.4	37356.9	65446.9	35379.2	63829.6
A0A0D9J494	E. asburiae	GESSLFSR	131649	158837	140428	58028.2	54175.6	60028	64481.5	69304.8	68792.3
A0A0D9J494	E. asburiae	GDVLADGPSTDLGELALGQNMR	220107	201836	146299	14434.5	1	25560	1.83396
A0A0D9J494	E. asburiae	FIEQDPEGQYGLEAAFR	123932	130632	101609	51404.2	54089.2	45187.7	20458.8		19257.9
A0A0D9J494	E. asburiae	MVYSYTEK	127896	101112	102922	23340	29036.2		28243.4	31884.9	31365.7
A0A0D9J494	E. asburiae	MNIGQILETHLGMAAK	18768.2	11675	1079.49	7323.83	1	8344.21	2126.24	15284.2	6649.07
A0A0D9J494	E. asburiae	DLSEELQILEAGLFSR	6251.86	23039.4	9500.04	7187.65	1	2227.62	1	6211.69	2505.61
A0A0D9J494	E. asburiae	RGGTVQYVDASR	413445	370816	732989	620890	1.54557e+06	520224	443388	235946	709563
A0A0D9J494	E. asburiae	WLELGLTDEEK	105763	118481	95484.7	42045.4	51829.4	59713.6	28861.6
A0A0D9J494	E. asburiae	KITQGDDLAPGVLK		33356.8	93793	10077		12194.4	12132.3	38847.6	10092.9
A0A0D9J494	E. asburiae	KDLSEELQILEAGLFSR	11109.2		12123.3			1413.95	12853.8
A0A0D9J494	E. asburiae	GGTVQYVDASR	53932.8	21372.8	132095		35178.1	20761		28426.4	44203.2
A0A0D9J494	E. asburiae	LGEPVFDVQECQIR	74244.9	76080.1	45985.1			22773.9
A0A0D9J494	E. asburiae	LNHLVDDK	34177.2	14745.4					22753.8	1	8131.59
A0A0D9J4X9	E. asburiae	ELITDFGVK	171211	167868	185565	97443.4	137142	59393.2	69367.8	100024
A0A0D9J4X9	E. asburiae	IALESVLLGDKE	112003	79182.6	75996.8	49451.9	49922.3	70747.4	50044.8	30955.1	16583.9
A0A0D9J4X9	E. asburiae	FKDHDFAAIADFGMVR	12085.3	11119.2	12025.4	7986.37	7238.82	6905.95	579.236	4071.46	6118.51
A0A0D9J501;gene_100574;M1RH61	E. asburiae;Unknown;M. morganii	SSLIQALLK	9637.97	6974.65	8291.1	534.328	2620.88	2585.67	2840.83	3055.96	3109.67
A0A0D9J855	E. asburiae	SHAAAQEEILK	20181.4	18395.7	15031.4	8046.77	7188.79
A0A0D9JDY8	E. asburiae	PVDLHIFGLEK	13172	11711.9	12473.7	6500.24	6003.68	7275.66	2334.05	4257.25	4119.67
A0A0D9JEQ0;gene_327530;gene_94642	E. asburiae;Unknown;Unknown	DFFAGIR	69146.1	67997.5	59983	59012.9	58142.1	61961.8	54279.9	50878.6	56437.9
A0A0D9JFB9;gene_14997;M1RKG6	E. asburiae;Unknown;M. morganii	ITDIITPSER	71979.1	110934	111448	54937.4				29605.2	37693.4
A0A0D9JFC6	E. asburiae	TGDILDYLVK	6565.45	6251.05	8104.94	2461.61	2470.54	8927.92	3757.7
A0A0D9JFC6	E. asburiae	GAATQEMTLVDTPNAK	12810	27973.2	15472.7	9976.27
A0A0D9JID3	E. asburiae	AEAQVIIEQANK	264009	270833	245848	157300	143591	117948	78901.8	85559.4	76008.2
A0A0D9JID3	E. asburiae	QVAILAVAGAEK	224494	229000	203325	64236	100467	50474.5	89047.7	54659.3	52217.6
A0A0D9JID3	E. asburiae	IVTQAQAEIDAER	169883	149361	164496	120157	76369.2	67585	33866.8	45042.6	14834.3
A0A0D9JID3	E. asburiae	DLDLAQANATDQLK	163959	159497	152811	81130.6	89380.5	50507.5		39340
A0A0D9JID3	E. asburiae	SVDEAANSDIVDK	31265	32750.2	25738.9	4593.69	6650.83		11834.7	10241.7	6530.19
A0A0D9JID3	E. asburiae	QKEIADGLASAER	6571.66	12399.4	9588.08	1275.51
A0A0F0QKS8;gene_354155	E. asburiae;Unknown	ATLLGLGLR	368714	389707	305377	171504	192029	168454	114561	96499.1	123064
A0A0F0QMD7;gene_354150	E. asburiae;Unknown	AIISDVNASDEDRWNAVLK	248450	122775	84579	41453.8	42326	61320.9	18465.4	13878.5	22441.5
A0A0F0QMD7;gene_354150	E. asburiae;Unknown	AIISDVNASDEDR	37105.4	23486.4	38895	9095.01	6223.87		7411.9	9161.92	6419.11
A0A0F0QMK2;gene_354162;M1RG65	E. asburiae;Unknown;M. morganii	LFNELGPR	1982244	1.97741e+06	2.03176e+06	690271	738728	724082	841972	808977	877352
A0A0F0QMK2;gene_354162;M1RG65	E. asburiae;Unknown;M. morganii	VVEPLITLAK	1.94725e+06	1.77863e+06	1.81618e+06	694648	645802	663825	684516	718188	715894
A0A0F0QMK2;gene_354162;M1RG65	E. asburiae;Unknown;M. morganii	AGDNAPMAYIELVDR	1.67013e+06	1.87357e+06	1624665	118472	457499	33527	560388	709711	631453
A0A0F0QMK2;gene_354162;M1RG65	E. asburiae;Unknown;M. morganii	NMAGSLVR	881562	741739	881839	390825	333467	415338	270735	324877	380190
A0A0F0QMK2;gene_354162;M1RG65	E. asburiae;Unknown;M. morganii	RVVEPLITLAK	221266	213812	202014	84155.6	30831.9	65364.6	90388.1	52032.9	70850.1
A0A0F0QMW6	E. asburiae	VLYEMDGVPEELAR	689158	708222	699191	318307	289867	308126	129223	184285	158244
A0A0F0QMW6	E. asburiae	GNVEYWVALIQPGK	497503	572510	512488	155288	187413	204908	272690	309767	210443
A0A0F0QMW6	E. asburiae	GLAQGTDVSFGTFGLK	203364	266415	255732	117026	138153	179803	48132.2	102884	82934.4
A0A0F0QMW6	E. asburiae	EAFGLAAAK	23589.6	10919.1	51359.6		12195.2
A0A0F0QRL4;gene_354143	E. asburiae;Unknown	LVADSITSQLER	5122703	4.44755e+06	3867974	1.72688e+06	1.28049e+06	1.98139e+06	1.85766e+06	1.94817e+06	1.75833e+06
A0A0F0QRL4;gene_354143	E. asburiae;Unknown	VPLHTLR	605668	605514	631482	326391	365834	337492	516835	520124	536946
A0A0F0QRL4;gene_354143	E. asburiae;Unknown	AVQNAMR	255114	174649	312437	142677	178134	172938	274464	282986	295142
A0A0F0QRL4;gene_354143	E. asburiae;Unknown	IVIERPAK	388637	375772	383285	123308	110832	98207.6	122232	144321	128362
A0A0F0QRL4;gene_354143	E. asburiae;Unknown	EFADNLDSDFK	356885	377452	371821	78303.2	93579.4	86242.3	96852.1	96442.3	142178
A0A0F0QRL4;gene_354143	E. asburiae;Unknown	KVVADIAGVPAQINIAEVR	130407	128641	149826	46916.5	69425.5	31242.5	36632.9	28366.3	23199.4
A0A0F0QRL4;gene_354143	E. asburiae;Unknown	ADIDYNTSEAHTTYGVIGVK	42309	67437.7	167506	17914.8	43416.1	105620	20357	11829.9	39363.1
A0A0F0QRL4;gene_354143	E. asburiae;Unknown	VVADIAGVPAQINIAEVR	410944	344241	489958	290459	208078	170849	151518	150428	150612
A0A0F0QYN2	E. asburiae	VLDLASPIGR	128357	114614	117660	45743.2	51427.3	44054.4	17242.5		23788.9
A0A0F0R0F2	E. asburiae	VQQAIDTITLLQMEIEELK	8738.98	39181.1	2496.04	13689.1	7687.66	1		9903.9	23719.5
A0A0F0R0F2	E. asburiae	NNSLAQEVQNAQHGR	20833.8		43166.7		15345.1		20796.7	1.63541
A0A0F0R1Q6	E. asburiae	YSAAITGAEGTIHR	300856	326029	312688	155270	137952	172598	82189.2	83071.1	88624.3
A0A0F0R1Q6	E. asburiae	QLAYPINK	270707	277374	284589	72341.8	76845.1	93788.6	93854.8	88944.8	103362
A0A0F0R1Q6	E. asburiae	NAVTEASPMVK	397691	369286	352001	196703	179589	179183	84899.9	55019.6	70016.2
A0A0F0R1Q6	E. asburiae	HYEIVFMVHPDQSEQVPGMIER	129790	107879	66863.9	94155.7	72213.9	59625.5	42304.6	40638.7	11227.8
A0A0F0R1Q6	E. asburiae	AHYVLMNVEAPQEVIDELETTFR	93386.1	284405		54294.8	59966.7	24995.7	34586.3	24065.9	35345.7
A0A0F0R427	E. asburiae	ILDVLIPPAK	207022	169207	180339	70188.7	54034.4	82329.2	58992.9	76225.1	43585.6
A0A0F0R427	E. asburiae	ILTEPNASATVQYK	41319	29075.7	41424.6	13753.1	18608.7	22867.2	10013	19334.4
A0A0F0R427	E. asburiae	HIIGQDNAK	38121.1	48125.2	18148.5	8904.74	2934.22	4842.1		6943.75
A0A0F0R427	E. asburiae	NNWGQAEQQAEPSAAR	23776.8	28687.6	28397	4677.86	6350.59	14199	7256.38
A0A0F0R8R8	E. asburiae	YAIVANDVR	1174600	1.06884e+06	1.15544e+06	578106	517129	593926	348505	353826	313762
A0A0F0R8R8	E. asburiae	AIGEAKDEDTADIFTAASR	463607	359479	365255	154881	163633	119285	83911.6	73795.4	92775.3
A0A0F0R8R8	E. asburiae	GANFIAVHEMLDGFR	295574	289680	279315	147683	112836	114349	99904.2	85762.7	106530
A0A0F0R8R8	E. asburiae	ASNLLYTR	558049	540685	600108	248978	240727	246664	134254	111279	124338
A0A0F0R8R8	E. asburiae	TALVTHLDTMAER	236142	220284	224415	100256	90139.1	103517	36007	48566.3	40468.4
A0A0F0R8R8	E. asburiae	SYPLDIHTVQDHLK	400717	322863	416636	204390	122577	189888	72480.3	80722	62563.2
A0A0F0R8R8	E. asburiae	AVQLGGVALGTTQVINSK	273355	263193	282856	83130.6	137230	71258.3	50317.9	52690.3	48772.9
A0A0F0R8R8	E. asburiae	KAIGEAKDEDTADIFTAASR	44481.7	19338.9	17230.7			6562.9
A0A0F0RAZ0;gene_398602	E. asburiae;Unknown	ELGMDPTIHDIR	35858.9	30574.9	26721.5			13334.1	3766.69
A0A0F0RCT1;gene_405960	E. asburiae;Unknown	SHDALTAVTSLSVDK	85829	65142	102364	39200.6	29542.8	25670.8	13757.7	15069.8	10072.8
A0A0F0REA0	E. asburiae	YDAVIALGTVIR	116092	142060	155186	94849.3	124344	59668.1	88273	76119	120573
A0A0F0REA0	E. asburiae	GAEAALTALEMINVLK	11066.3	10070.8	27090	3261.98	3133.61	28907.3	1.13944	25719	25495.4
A0A0F0REA0	E. asburiae	MNIIEAAVATPDAR	119467	116659	118279	27671.8	31819.9		21586.7
A0A0F0RH20;gene_363792;J7UA34;Q9I0J4	E. asburiae;Unknown;M. morganii;P. aeruginosa	WYPEFFR	54878.4	64405.5	44790.2	36976.3	37359.1	23201.8	76892.5	81025.5	76985.4
A0A0F0RPC1;M1RJC7	E. asburiae;M. morganii	LGGNSLLDLVVFGR	53944.6	60453.2		76436.4	39875	23339	18736.1	16732.6	135520
A0A0F0RPC1;M1RJC7	E. asburiae;M. morganii	LDDTSSEFNTQR	35581.4	29113.8	23020.2	764.388		1247.52		9951.49
A0A0F0RPC1;M1RJC7	E. asburiae;M. morganii	GSDYIGDQDAIEYMCK	5590.69	18157.1	4999.55	1.74627	1.37907		1	2045.98	3929.64
A0A0F0RQF9	E. asburiae	ECITSLVSR	277877	264613	267786	127689	72691.6	131505	38673.8	76775.6	88353.5
A0A0F0RT41;gene_354138	E. asburiae;Unknown	DATGIDPVSLIAFDK	538782	914482	759606	226086	310298	253414	181670	221016	133157
A0A0F0RT41;gene_354138	E. asburiae;Unknown	VVMTADAVK	125917	236604	169430	116905	66935.8	76478.4	76279.8	60036.2	54829.1
A0A0F0RU71;J7U2E6	E. asburiae;M. morganii	LVDIVEPTEK	3.26336e+06	3.05245e+06	3.2113e+06	971758	990301	980401	1.07622e+06	1.13201e+06	1.09085e+06
A0A0F0RU71;J7U2E6	E. asburiae;M. morganii	TVDALMR	944652	1.00913e+06	923367	1.06063e+06	1.01268e+06	1.05365e+06	498591	471312	442851
A0A0F0RU71;J7U2E6	E. asburiae;M. morganii	GPIPLPTR	1.47741e+06	1.43971e+06	1.4724e+06	630924	692669	670892	980588	946334	958547
A0A0F0RU71;J7U2E6	E. asburiae;M. morganii	LIDQSTAEIVETAK	1.3641e+06	1.51661e+06	1372289	491425	403836	521234	533384	485960	485306
A0A0F0RU71;J7U2E6	E. asburiae;M. morganii	FTVLISPHVNK	73603.2	64544.9	71974.9	37929.5	52879.7	38753	70093.9	62680.3	83233.8
A0A0F0RVA0	E. asburiae	LDNVVYR	2173840	2221735	2.5388e+06	3951487	3.79016e+06	3.53906e+06	2.5425e+06	2539342	2.33067e+06
A0A0F0RVA0	E. asburiae	LSDYGVQLR	3.06204e+06	3054307	3213144	1.07544e+06	998722	1.13103e+06	1240150	1.11878e+06	1.21702e+06
A0A0F0RVA0	E. asburiae	AALELAEQR	2.43199e+06	2.53735e+06	2.51837e+06	453196	695215	683453	863901	767699	766251
A0A0F0RVA0	E. asburiae	MYGVLER	1.50792e+06	1.13088e+06	1.34138e+06	566349	610512	475059	636053	549358	591757
A0A0F0RVA0	E. asburiae	IEQAPGQHGAR	1.41186e+06	283195	202772	123651	99320.6	86328.9	70709.2	67663.5	36117
A0A0F0RVA0	E. asburiae	GNTGENLLALLEGR	517025	652113	994794	245221	414817	491122	144894	211814	195539
A0A0F0RVA0	E. asburiae	VVNIASYQVK	527555	520312	539590	248088	177432	223652	140257	117476	77065
A0A0F0RVA0	E. asburiae	ANDVVSIR	351210	321681	378154	169633	207426	87214.9	35660.3	98143	88945.9
A0A0F0RVA0	E. asburiae	EKPTWLEVDAGK	168142	159861	166421	74679.3	84730.4	78339.2	36779.4	37004.5	37030.7
A0A0F0RVA0	E. asburiae	LKGNTGENLLALLEGR	42945	65204.7	67865	23312.3	24188.5	20760.3	4584.42	17772	10922
A0A0F0RZB3	E. asburiae	YAMIGDPTGALTR	550281	539405	553666	225877	215733	218273	179377	194829	188205
A0A0F0RZB3	E. asburiae	EGEATLAPSLDLVGK	161267	150896	129248	55970.8	66471.9	56654.2	24952.5	19689.2	23151.5
A0A0F0RZB3	E. asburiae	AAQYVASHPGEVCPAK	66308.5	70658.6	67140.3	24188.6	22960	21708.8	11859.7	18441.2	16964.2
A0A0F0RZB3	E. asburiae	AWHSSSETIAK	34493.3	46975.7	34706.8	25282.7	21522.7	20001.8	12684.4	16603.5	17363.3
A0A0F0RZB3	E. asburiae	ATFVVDPQGIIQAIEVTAEGIGR	4662.61	45199.9	28798.6	22724		34615.6	1.07735	21765.3	9300.46
A0A0F0RZB3	E. asburiae	LGVDVYSVSTDTHFTHK	2262.28	5827.73	21868.1	3858.92	1	1
A0A0F0U313;gene_354159;M1SAM8	E. asburiae;Unknown;M. morganii	STPFAAQVAAER	1.62894e+06	1683665	1.61619e+06	798763	824759	838002	1.36915e+06	1.35869e+06	1.37668e+06
A0A0F0U313;gene_354159;M1SAM8	E. asburiae;Unknown;M. morganii	ALNAAGFR	719823	694087	698900	238508	243163	240416	270024	246073	245137
A0A0F0U313;gene_354159;M1SAM8	E. asburiae;Unknown;M. morganii	QGNALGWATAGGSGFR	632641	581308	504827	186819	217367	237929	197578	198614	179599
A0A0F0U313;gene_354159;M1SAM8	E. asburiae;Unknown;M. morganii	NLEVMVK	200997	212888	211736	47502.4	49326	53815.6	83997.1	116767	68135.8
A0A0F0U4U1	E. asburiae	GVGQDISEGGSAISGAATK	64154.8	55469.4	68408.2	29617.9	38123.3	42173.7	5490.68	20444.3	7991.4
A0A0F0URI6	E. asburiae	VHIINLEK	983766	1.17721e+06	1.24295e+06	403373	200329	401158	493055	430691	410503
A0A0F0URI6	E. asburiae	TVPMFNEALAELNK	682660	708405	765825	348684	348501	275469	153340	170667	134438
A0A0F0URI6	E. asburiae	LKDLETQSQDGTFDK	147282	147367	118223	64781.7	58594.7	96900.4	44776.8	46098	48100.3
A0A0F0URI6	E. asburiae	ELDKLENSLGGIK	148404	188019	131518	103113	67849.3	87173.8	29638.8	51426.7	64815.1
A0A0F0URI6	E. asburiae	DMGGLPDALFVIDADHEHIAIK	63470.3	60097	65451.6	21130.1	21189	30998.8	10280	13277	15140.8
A0A0F0URI6	E. asburiae	WLGGMLTNWK	34941.8	43622.8	52373.5	1	6084.96	7470.76	10917.5	9688.15	6035.24
A0A0F0URI6	E. asburiae	LENSLGGIK	430878	174890	160094	183174	108052	172780	172051	147060	139281
A0A0F0URI6	E. asburiae	DAANSCDQFFVNHR	80404.2	111819	45275.7	10348.3	1	1			1
A0A0F0V2P0	E. asburiae	GFGFITPADGSK	5011174	5080207	5.1083e+06	1.46421e+06	1.40876e+06	1.35619e+06	2.03953e+06	2.00812e+06	2074579
A0A0F0V2P0	E. asburiae	TLAEGQNVEFEIQDGQK	759870	787557	744966	339766	355274	299862	138623	165986	164064
A0A0F0V2P0	E. asburiae	GPAAVNVTAI	377987	388000	366476	151690	212253	162743	70839.9	84671.8	89433.4
A0A0F0V4G9;gene_93457	E. asburiae;Unknown	TACEVAEISYK	23833.5	52280.1	46894.1		9578.95	26141.6		10104.1
A0A0F0XJX5	E. asburiae	AAGAELVGMEDLADQIK	573861	534907	425355	149361	160958	222275	89547.4	80433.9	95633.4
A0A0F0XJX5	E. asburiae	VGTVTPNVAEAVK	632549	322619	165232	289858	340516	287010	160442	174416	134809
A0A0F0XJX5	E. asburiae	GATVLPHGTGR	228991	224657	205466	89579.1	140213	69187.5	58772.9	81011.1	51880.7
A0A0F0XJX5	E. asburiae	KGEMNFDVVIASPDAMR	205177	198655	190604	98549.5	102919	122864	38947.6	52215.6	52398.6
A0A0F0XJX5	E. asburiae	VDFDADKLK	66082.9	90084	90972.4	41536.6	36999.3			16184.2
A0A0F0XJX5	E. asburiae	QYDINEAIALLK	98807.3	129581	49050.8	33633.8	22568.9		47336.4	44809.9	50366.1
A0A0F0XVA1	E. asburiae	VGIFQDLVAR	100257	108108	115079	66087.8	80145.3	75886.4	48993.9	72123.8	55272.4
A0A0F1CXM8	E. asburiae	GFEGGQMPLYR	1.71563e+06	1.62646e+06	1.81334e+06	843526	740375	664266	839988	606324	867657
A0A0F1CXM8	E. asburiae	VEGGVVDLNTLK	596125	582650	580133	222820	298190	263544	115101	114898	129248
A0A0F1CXM8	E. asburiae	LNTLSPAEGSK	505478	510612	554655	257823	257131	254212	113730	136924	124803
A0A0F1CXM8	E. asburiae	VILAGEVSTPVTVR	388472	518033	357040	166032	125501	213500	87562.9	83802.9	97236.9
A0A0F1CXM8	E. asburiae	RGFEGGQMPLYR	205927	222078	202999	30827.8	39068.2	75207.6	47156.7	47750.8	47826
A0A0F1CXX1	E. asburiae	LVLINPELLEK	142464	114433	110414	39036.2	30026.4	45748.1	38792.7	21383.8	45611.3
A0A0F1CXX1	E. asburiae	AVLQVLHIPDER	16703.7	15090.5	15962.6	6686.28
A0A0F1D061;gene_17077	E. asburiae;Unknown	AAIAAAQANPNAK	37098.6	54688.9	28361	40039.9	27638.2	22631	5940.78	14502.2	2561.62
A0A0F1D061;gene_17077	E. asburiae;Unknown	RPDGSVNVR	16413.2	19329.4	19553.7	11915.7	13322.8	7425.96	14389.8	2475.29	1437.12
A0A0F1D189	E. asburiae	GGYFPVPPVDSAQDIR	641905	750865	771334	298839	301113	321677	142664	27213.1	132347
A0A0F1D189	E. asburiae	MFDGSSIGGWK	251129	319818	260393	83520.8	137498	80253.6	27360.5	36941.6	39974
A0A0F1D189	E. asburiae	AINALANPTTNSYK	115086	207531	183050	29498.4	90386.8	41181.3	44112	52120.1	44660.7
A0A0F1D189	E. asburiae	RAEEYLR	111461	103030	107839	48413.2	56429.6	61340.4	28144.3	30369.9	29965.1
A0A0F1D189	E. asburiae	YVVHNVAHR	27487.3	17321.8	12829.8	43427.2	15970.6	23592.8	3632.43	21466.9	1429.91
A0A0F1D189	E. asburiae	IHPGEAMDK	103571	79097.6	99101.9	33586.7	32778.7	16028.6	19520	23837.3
A0A0F1D189	E. asburiae	KADEIQIYK	67480.5	87422.1	33108.2	36924.4	1	17370.8	11816.9	1	1
A0A0F1D189	E. asburiae	EIPQVAGSLEEALQALDADR	28918.7		28714.6	1	10799.7		11410.2		14936.1
A0A0F1D189	E. asburiae	SAEHVLTMLNEHEVK	40594	36655.8	74571.5		5194.57		1	1	1
A0A0F1D1U8	E. asburiae	LVDIEQVSSTHAK	98632.7	103385	98745.8	42194.8	42332	42938.9	29222	38245.5	49443.8
A0A0F1D1Y0	E. asburiae	NFTNLNLEMGK	88491	90520.4	80006.9	24826	45808.8	46488.4	12273.7	13250.8	6177.7
A0A0F1D4P8;gene_14533	E. asburiae;Unknown	TGEDIPITAR	1.30133e+06	1.4494e+06	1.21619e+06	341873	207644	266894	515967	574614	606323
A0A0F1D4P8;gene_14533	E. asburiae;Unknown	LSGFGNFDLR	705368	697237	649768	201402	189406	180032	317616	317286	365780
A0A0F1D4P8;gene_14533	E. asburiae;Unknown	AEMSEYLFDK	40765.7	60061.4	72432.1	32397.9	32006.8	26425.6	20024.2	20124.4	13426.9
A0A0F1D4P8;gene_14533	E. asburiae;Unknown	ELVELFFEEIR	1391.3	52768.7	1			55241.7		43341	56136
A0A0F1D5M2	E. asburiae	ADNAEVSMIPSTK	132323	146018	129374	50384.4	61138.7	40346.3	19231.8	19205.8	18464
A0A0F1D5M2	E. asburiae	LGGGDPASNPR	87090.3	17242	153118	25965.4	34316.2	20498.1	19801.3	1	18019.2
A0A0F1D644;gene_215926;J7UAU9	E. asburiae;Unknown;M. morganii	VGLLTGDVAQK	169815	164554	166538	38147.2	46217	78298.4	29128.2	53394.4	54229.5
A0A0F1D644;gene_215926;J7UAU9	E. asburiae;Unknown;M. morganii	MYDLGFIK	49148.9	46796	40264.6	13236.9		16301.1	15552.6	24191.5	19667.3
A0A0F1D644;gene_215926;J7UAU9	E. asburiae;Unknown;M. morganii	DVAGQAQTGTGK	25175.7	30484.1	27345.8	3737.5		6978.62	7285.85	14270.8	12427.6
A0A0F1D6Q5	E. asburiae	GQYYGITAGPAYR	3.7808e+06	4.0353e+06	3.90593e+06	1.97073e+06	2.06633e+06	1.95742e+06	1.18247e+06	1.25532e+06	1205120
A0A0F1D6Q5	E. asburiae	NVDVGTWIAGVGYR	2.23402e+06	2.31236e+06	1.67453e+06	1.21462e+06	1.16479e+06	1.07616e+06	830455	674690	641603
A0A0F1D6Q5	E. asburiae	YEQDNNPLGVIGSFTYTEK	1.39613e+06	1.30163e+06	1.74155e+06	708685	766611	573751	452986	602654	484273
A0A0F1D6Q5	E. asburiae	FQQTENQSESR	11990.7	18796.3	5805.09				3005.89	4657.95	11919.4
A0A0F1D834	E. asburiae	VLDEFIVHTLGEAAR	12824.1	43602	35411.3	8793.83		3463.63		1990.58
A0A0F1D965	E. asburiae	IDDDLALLSETLEEVLR	163245		12367.2	1	50503.1			1
A0A0F1D971	E. asburiae	TRPDLSEIFDDSSK	576644	521795	586344	74581.9	83057	104636	82965.1	166491	80907.3
A0A0F1D971	E. asburiae	VVLPEGDEPR	441113	407738	493000	60749	102778	112450	166397	95160.1	110682
A0A0F1D971	E. asburiae	AGGDAPDQTTTIVR	400648	396393	401335	170237	172377	164654	89104.2	85198.7	86184.8
A0A0F1D971	E. asburiae	KPVNDLSR	317210	376507	290119	68963.9	73558.2	82542	108661	99270.6	117607
A0A0F1D971	E. asburiae	ATVFIFPDLNTGNTTYK	263355	223060	79762.8	137159	87092.8	83570.6	27545.5	65027.6	18600.4
A0A0F1D971	E. asburiae	SADLISIGPMLQGMR	230962	193558	105380	59649.1	117041	55859.8	24807.6	34463.4	23486.8
A0A0F1D971	E. asburiae	AAAICAER	111948	153329	144614	54625	48815.8	39606.1	63982.5	60095.6	59621.3
A0A0F1D971	E. asburiae	VAMLSYSTGTSGAGSDVEK	113287	117090	110609	49454.1	52368.7	42511.4	17254.5	27840.5	26360.3
A0A0F1D971	E. asburiae	LQESSPLPVLGAVPWSFDLIATR	10299.3	101674		19207.3	1	48276.2		11502.2	13753.5
A0A0F1D971	E. asburiae	GALVDDIVYTIALTAIQSSQQQ		10299.2	7276.71	1429.31		1484.41	1784.23	1.36281	1
A0A0F1D971	E. asburiae	GIATCVLLGNPDEITR	211726	273341	256143	120077	80487.2	117673	61355.3	30459.1
A0A0F1D971	E. asburiae	NTNITGVIVNK	112530	85202.6	87176.7	26839.1	43265.1	38166	14875.9	14988.2
A0A0F1DB74;gene_106147;gene_58361;J7UBM2;Q835K3	E. asburiae;Unknown;Unknown;M. morganii;E. faecalis	LVEGDHNIDCK	1	1343.9	2002.93	7802.12		4149.12	3482.94	3359.53
A0A0F1DBK8;gene_146355;M1SB37;Q9I0J7	E. asburiae;Unknown;M. morganii;P. aeruginosa	ESCGWCTPCR	86280.3	87845.5	74848.5	75428	77091.9	64167.3	91032	100706	106442
A0A0F1DBK8;gene_146355;M1SB37;Q9I0J7	E. asburiae;Unknown;M. morganii;P. aeruginosa	DGLPWSVK	36687.2	43050.3	43755.7		34033.8	20470.3	40890.5	41421.1	34540.3
A0A0F1DDX3	E. asburiae	VTQVAEVLQLAHLLER		21427.5	12009.2	1	4263.05	15774	1		2909.86
A0A0F1DG28	E. asburiae	AAAQNAFNEMQPIVDR	779270	628886	722742	271294	269607	323565	107484	102293	151747
A0A0F1DG28	E. asburiae	VYAAIEAGDK	204537	250536	236667	91851.2	92331.5	100310	62182.4	52061.2	67279.1
A0A0F1DG28	E. asburiae	ANLTAQINK	182191	199044	179838	94701.8	112217	93914.6	44046	41244.3	41713.1
A0A0F1DG28	E. asburiae	KVYAAIEAGDK	41230	22510.2	27683.6	9948.41	21571.2	12005.5	8919.58	7871.79	6198.59
A0A0F1DGL4	E. asburiae	LTIAPALLK	656687	736326	710117	211163	227960	217276	263942	264151	258736
A0A0F1DGL4	E. asburiae	LASTWQGIR	662373	666594	696006	152874	155906	177338	174213	171736	247778
A0A0F1DGL4	E. asburiae	LSYDTEASIAK	168862	149509	184349	19472.2	74420.1	106225	35475.5	47053.2	54905.1
A0A0F1DGL4	E. asburiae	NVGEIIELAGCDR	163605	163016	198926	51250.9	73190.6	50586.8			15386.8
A0A0F1DGL4	E. asburiae	ITESEFLWQHNQDPMAVDK	98939.3	74799.3	61222.7	38892.7	24974.7	34208.3	15778.1	15153.8	15036
A0A0F1DGL4	E. asburiae	KLSYTGEVK	31622.9	4195.49	45488.5	79197.8	35694.7	36137.5		28607.4
A0A0F1DGL4	E. asburiae	MYNDAGISNDR	204138	16242.4	86302.3	22541.7	10746.3	45545.9			6776.04
A0A0F1DHL8;gene_79303	E. asburiae;Unknown	LVTDELVIALVK	90892.8	60076.2	95986.8	46676.2	81842	72579.1	26470.2	37784.3	58479.5
A0A0F1DHN1	E. asburiae	QVQNVTYGTVVNAR	84124.2	76911.2	84667.9	40038.9	26866.8	34522.3	5979.06	8073.99	18697.7
A0A0F1DHN1	E. asburiae	SLATAAGAVAGGVAGQGVQGAMNK	17564.5	46894.4	15834.2	1.51559	5491.9	15295.9	1.77226		1
A0A0F1DHN1	E. asburiae	KDDGSTIMVVQK	35283.1	33217.3	33474.5	7582.18	7266.97	4925.15			5540.52
A0A0F1DHQ9;gene_219637	E. asburiae;Unknown	DMVCSPGGTTIEAVR	136884	144437	77629.4	30676.1	67722.5	42817.9	46071.5		20043.2
A0A0F1DI83	E. asburiae	MVDALQFHEEHGEVCPAQWEK	77891.4	65224.6	59545.7	12588.6	23774.1	35982.4	78433.3	15600.6	83128.7
A0A0F1DI83	E. asburiae	EIQQAYGIEHPDAGVALR	201727	272578	290905	131721	111228	363454	60986.3	140907	63046.9
A0A0F1DI83	E. asburiae	YAMVADIK	100779	109699	124628	52034.7	47222.9	38819.5		9752.55
A0A0F1DI83	E. asburiae	YLSENVSSL	66057.7	57963.5	33868.8		11842.4	21563
A0A0F1DIJ4;gene_194820;J7U614	E. asburiae;Unknown;M. morganii	SLFDGTLQGIHR	26982.6	18062.1	31123.1	9479.95	8968.51	3469.31	6037.74	1
A0A0F1DK79;gene_206856;J7U141	E. asburiae;Unknown;M. morganii	QPDLIPLLR	334084	348287	319696	159204	164233	174103	150999	154389	137908
A0A0F1DK84	E. asburiae	FGVEDGSVAGLR	810254	766140	713725	380337	327303	468440	298481	212950	225916
A0A0F1DK84	E. asburiae	ASDFVLAMGQGR	446244	373996	457823	210937	222128	190967		95245.9	104788
A0A0F1DK84	E. asburiae	INPAGAPNYVPGEYK	371268	423071	454742	205242	199520	196925	64238.5	82288.5	72967.4
A0A0F1DK84	E. asburiae	ELPELTEEFIK	360850	333640	428209	177967	189057	142331	90361.8	36566.8	80563.4
A0A0F1DK84	E. asburiae	ANEIDVPAALIDSEIDVLR	40712.7	38581.9	327647	17846.7	147404	172746	97276.5	25696.5	30530.9
A0A0F1DK84	E. asburiae	NVALEEQAVEAVLAK	235182	217653	241413	90573.6	82186.4	24726.9	66986.6	33292.6	69375.6
A0A0F1DK84	E. asburiae	FGGNQQQAMELPR	206565	200956	261610	99734.6	96985.2	79571.3	32499.9	33993.1
A0A0F1DK84	E. asburiae	MQVSVETTQGLGR	135228	152196	122472	91683.7	105765	77450.3	60133.8	45628.1	61712.1
A0A0F1DK84	E. asburiae	NFIDAIIK	149042	137943	136591	62470.1	66730.5	62401.2	29887.8	41194.6	35424.6
A0A0F1DK84	E. asburiae	VVVGLLLGEVIR	51197.7	27653.1	59983.6	29652.6	36538.4	22735.4	24976.1	12531.9	8368.54
A0A0F1DK84	E. asburiae	MIPGFEDGIK	498697	504683	500412	256220	236340	252905		194348	170798
A0A0F1DK84	E. asburiae	VPMNVVAQR	239191	243087	248614	110782	108119	78255	34712.3	22936.7
A0A0F1DK84	E. asburiae	SQAIEGLVK	116901	100117	82215.6		50326.5	37309.9	17266.9	9871.63	20369.2
A0A0F1DMS0	E. asburiae	ITVVPILR	179153	161527	164398	69555	63808.8	73577.4	84559.3	91239.6	93529.4
A0A0F1DMS0	E. asburiae	AGLGMMEGVLEHVPSAR	49918.4	62495.7	73041.8	13617.4	13769.8	32774.3	14817.6	8259.87	13095.3
A0A0F1DNF6	E. asburiae	GDQYPIALEGALK	238821	256295	289750	104723	98304.1	90402.1	22439.8	41308.7	46238.5
A0A0F1DNF6	E. asburiae	DIAEILLEGLR	15139.5	208431	203344	18969.4	5630.17	310375	39113.6	259594	119574
A0A0F1DNF6	E. asburiae	GAYGTVIMDSR	184896	160295	152822	66656.8	49434.3	54710.2	46058.8	19223.8	4618.65
A0A0F1DNF6	E. asburiae	AGTEIGVASTK	109397	125757	127063	34193.7	53097.1	42303.8	34060.3	27504.3	40470.6
A0A0F1DNF6	E. asburiae	GYDSAGLAVVDAEGHMTR	148690	116333	119710	39288.5	23461.7	36464.6		12111.6
A0A0F1DNF6	E. asburiae	EIYEQPNAIK	119912	112261	108816	52552.3	46706.3	22108.5	23117.1	26492.5	13423.2
A0A0F1DNF6	E. asburiae	RQEIESNLQYDAGDK	64948.9	47669.6	49988.2	18860.6	34050.4	26597.1	8258.29	26047	2345.89
A0A0F1DNF6	E. asburiae	ISHGEVDLSELGANANELLGK	60047.9	28742.3	111677	1	27511.3	62119.8		42355.8	18824
A0A0F1DNF6	E. asburiae	LKGEDASVEHDIVHGLQALPSR	79556.7	80020.7	74543.3	42292.5	18254.6	34093.5	1.11485	1	8042.33
A0A0F1DNF6	E. asburiae	IEQMLSQDK	63886.5	58286.8	62387.4	28342.5	34899.3	35486.1	9547.8	12175.2	6433.52
A0A0F1DNG1	E. asburiae	SVDAMIPIGR	3.49971e+06	3.91554e+06	2.85377e+06	2.35185e+06	1.06359e+06	2.48771e+06	1.31035e+06	1.52193e+06	1.93062e+06
A0A0F1DNG1	E. asburiae	ILEVPVGR	1846143	1.92381e+06	1.79529e+06	657101	667904	671442	770659	758908	729044
A0A0F1DNG1	E. asburiae	PAVNPGISVSR	1.11097e+06	1.49451e+06	1.76923e+06	816071	630722	627500	746701	805335	1.1354e+06
A0A0F1DNG1	E. asburiae	TALAQYR	969287	792183	974269	633096	476300	536989	555456	696939	330939
A0A0F1DNG1	E. asburiae	DSVGAVVMGPYADLAEGMK	1.03962e+06	837901	1.17471e+06	303668	385682	374193	340131	390043	306747
A0A0F1DNG1	E. asburiae	DRGEDALIVYDDLSK	230166	264573	226750	200489	220253	221057	252648	261941	306874
A0A0F1DNG1	E. asburiae	YAIALNLER	762894	772918	787053	259941	273082	330377	331483	387514	390616
A0A0F1DNG1	E. asburiae	QSVDQPVQTGYK	622275	583619	565514	165828	174299	180605	236928	232700	228499
A0A0F1DNG1	E. asburiae	VVNTLGAPIDGK	545985	509618	523690	283535	239969	209876	110203	59267.3	126157
A0A0F1DNG1	E. asburiae	GPVEHDGFSPIEVIAPGVIDR	582463	575278	513940	262223	201683	278235	51549.9	68889.4	31609.9
A0A0F1DNG1	E. asburiae	MQLNSTEISELIK	444050	442092	424971	141345	173912	74735	233239	109711	156187
A0A0F1DNG1	E. asburiae	ASTISNVVR	279735	310969	298138	148677	116994	158082	67559.4	44692.4	71594.1
A0A0F1DNG1	E. asburiae	ELAAFSQFASDLDEATR	352279	360371	272802	76589.9	91008.5	25590.2	52828.4	1	110995
A0A0F1DNG1	E. asburiae	IHGLADCMQGEMISLPGNR	254095	288461	287444	115294	86368.3	138716	37754.6	42926.4	57991.2
A0A0F1DNG1	E. asburiae	GYLEDVELAK	281471	297836	277444	61820.3	98475.1	85251.2	53185.7	55495.9
A0A0F1DNG1	E. asburiae	EAFPGDVFYLHSR	205958	211195	219381	77434.1	126230	113188	56306.2	75323.3	69448.1
A0A0F1DNG1	E. asburiae	TAMAIDAIINQR	234871	237825	216291	108052	96834.2	108767	48098.2	33942.9	33861.1
A0A0F1DNG1	E. asburiae	VNAEYVENFTK	238562	89398.3	224279	100539	35018.3	114207	16102.9	4459.4	14296.2
A0A0F1DNG1	E. asburiae	DHAPLMQEINQTGGYNDEIEGK	75432.9	90662.1	104470	31375.5	14463.6	48098.3	13264.7
A0A0F1DNG1	E. asburiae	IGSFEAALLAYVDR	52386.5	31111.1	34749.1	5804.19	21308	15618.4	8946.91	13453.5	3173.27
A0A0F1DQD4	E. asburiae	AMVEVFLNR	309102	297270	290719	83986.7	90849.4	30301.2	151552	135202	143077
A0A0F1DQD4	E. asburiae	VLDICAR	111700	107651	99799.6	55287.5	38782.3	37532.7	23004	30386.7	16604.7
A0A0F1DQD4	E. asburiae	VVSGGTENHLFLLDLVDK	56136.4	72516.5	46379.2	18993.6	12443.6	6075.37	3083.44	21364.6	1
A0A0F1DQD4	E. asburiae	QEEHIELIASENYTSPR	34636.5	37567.5	38043.6			12651.6	16002.9
A0A0F1DQD4	E. asburiae	LYNIIPYGIDESGK	143243	174712	163594	47486.3	73057.5	57566.5	32712.2	32801
A0A0F1DQD4	E. asburiae	VYQQQVAK	93905.9	59782.2	55436.2	25551.2	20165.4	43922.4	28903.2	21263.7
A0A0F1EJQ7;gene_37840	E. asburiae;Unknown	LLANQEEGTQIR	81827.1	67649.9	84871.4	9196.49	32863.2	37627.4		15522	13518.1
A0A0F1EKL7	E. asburiae	APAAAPAAQPALGAR	45355	51947.1	61279.4	9211.95	29756.8	20350.2	7601.34
A0A0F1EUE1;gene_100562	E. asburiae;Unknown	LVSSAGTGHFYTTTK	60289	65656.4	63420	33929.4	45810.8	41493.6	16612.7	55941.7	24481.4
A0A0F1EWW5;gene_100575;J7TPN8	E. asburiae;Unknown;M. morganii	FDLVLVAAR	221542	182318	201915	63764	69442.1	72153.1	102044	93155.3	100241
A0A0F1J248	E. asburiae	MVAPVDGTIGK	410104	442235	420813	199541	223714	220563	126840	102023	73161.1
A0A0F1J248	E. asburiae	STLTPVVISNMDEIK	720916	724233	734783	171372	172314	104116	218293	205043	232566
A0A0F1J248	E. asburiae	VGDPVIEFDLPLLEEK	315254	16466.9	705591	49170.2	160223	21919.7	201350	52660.8	1
A0A0F1J248	E. asburiae	IVGDGIAIKPTGNK	127809	119535	98172.7	50638.7	31562.8	34412.3	9359.61	8730.31	20946.4
A0A0F1JKA3;gene_405955	E. asburiae;Unknown	IIGEQLGVK	1.06088e+06	1.08107e+06	1.13687e+06	493094	1.03852e+06	515992	569019	291823	508686
A0A0F1K1Z0;gene_171942	E. asburiae;Unknown	IGVPFVDGGVIK	901466	997002	1.10156e+06	423596	469573	460233	243624	280657	219262
A0A0F1R6B4	E. asburiae	IFVDEGPSMK	601419	594814	598932	235107	175164	297858	125617	122308	130490
A0A0F1R6B4	E. asburiae	VLESAIANAEHNDGADIDDLK	235501	235463	218176	82906.9	75927.4	65948	93817.8	82088.5	104134
A0A0F1R6B4	E. asburiae	VSQALDILTYTNK	279729	316222	313437	156223	148653	131086	68954	142975	64652
A0A0F1R6B4	E. asburiae	METLAQHR	242533	252555	315318	130295	193096	103072	67873.8	76431	60930
A0A0F1R6B4	E. asburiae	KVLESAIANAEHNDGADIDDLK	99655	107382	90596.9	17515.8	2691.76	22053.7	17338.7	44915.1	7470.96
A0A0F1R6B4	E. asburiae	TSHITVVVSDR	222358	216153	225306	166724	82969	97650	69926.4	33016.2	59582.2
A0A0F1R6C4	E. asburiae	APVVIPAGVDVK	1.1982e+06	1204244	1.10451e+06	503208	593353	518667	280960	284934	241269
A0A0F1R6C4	E. asburiae	LQLVGVGYR	748119	703366	795211	308396	220437	309251	355766	317957	326254
A0A0F1R6C4	E. asburiae	DGFVDGWAQAGTAR	634388	642500	635022	289367	278968	302199	172526	130846	142579
A0A0F1R6C4	E. asburiae	IDGQVITIK	444591	430221	440712	224266	244963	197828	85153.6	161348	90796.7
A0A0F1R6C4	E. asburiae	HADNALTFGPR	318117	283593	318551	152879	111654	124609	37679.5	65160.2	67673.5
A0A0F1R6C4	E. asburiae	ALLNSMVVGVTEGFTK	29526.2	37894.1	41175.1	16022.1	16013.4	12048.6	3576.83	8391.27	8076.45
A0A0F1R791	E. asburiae	RDDEVIVLTGK	389615	396821	393712	195093	180925	187967	131861	115626	102863
A0A0F1R791	E. asburiae	LVVEGINLVK	502368	382738	411115	169540	167542	207928	74203.1	82235.5	82639.9
A0A0F1R797	E. asburiae	GISNVSFDR	853410	550157	435286	283203	127133	306258	111602	137235	85901.7
A0A0F1R797	E. asburiae	SGFQYHGR	370817	428078	398196	135789	132162	141229	120425	146178	144095
A0A0F1R842	E. asburiae	FVVEGDLR	614413	648500	625129	329542	357192	376723	248586	216323	238058
A0A0F1R842	E. asburiae	AILAAAGIAEDVK	639603	733511	777009	301501	242705	342509	142318	163648	156334
A0A0F1R842	E. asburiae	ISELSEEQIDTLRDEVAK	579817	562743	475954	200695	166176	316271	111322	114120	84258.7
A0A0F1R842	E. asburiae	IAGINIPDQK	437906	436030	459620	179644	75934.8	151630	62976.8	51497.8	60121.8
A0A0F1R842	E. asburiae	ISELSEEQIDTLR	45412.9	107256	76405.8	37527.2	30547.7	79787.4			36380.1
A0A0F1R9B4	E. asburiae	GTAMNPVDHPHGGGEGR	840898	633107	743077	224454	255262	310880	341031	271271	75950.6
A0A0F1R9B4	E. asburiae	AGDQIQSGVDAAIK	1.70552e+06	1.73173e+06	1.62676e+06	477400	497741	518861	162657	560247	554825
A0A0F1R9B4	E. asburiae	ATLGEVGNAEHMLR	789930	757339	736889	169108	246038	249398	294332	307227	297143
A0A0F1R9B4	E. asburiae	DGIPAVVER	1.28599e+06	1.21895e+06	1377634	388960	405997	392697	428398	435239	445704
A0A0F1R9B4	E. asburiae	NIPVGSTVHNVEMKPGK	537353	542024	589450	144998	204411	198920	215543	192535	200925
A0A0F1R9B4	E. asburiae	SAGTYVQIVAR	668367	840485	885555	401481	424988	360847	462859	394226	380803
A0A0F1R9B4	E. asburiae	VVNPELHK	391314	360206	344217	127093	115932	113402	116845	167063	134575
A0A0F1R9B4	E. asburiae	GKPFAPLLEK	342443	369273	370956	201278	143816	163178	76162.3	93714.7	91355.9
A0A0F1R9B4	E. asburiae	AGNTLPMR	276802	260651	258086	115961	97624.8	131946	39819.4	58796.5	68458
A0A0F1R9B4	E. asburiae	HPVTPWGVQTK	277184	264502	284667	80876.6	74811	62760.2	61757.3	71160.1	84827.9
A0A0F1R9B4	E. asburiae	SANIALVLYK	108673	172313	173350	38958.6	62688	43388	57541.4	42967.3	56270.8
A0A0F1R9B4	E. asburiae	NIPVGSTVHNVEMK	24466.2	29656.5	23221.3	8818.11	8920.28	17377	33643.4	13108.4
A0A0F1R9B9	E. asburiae	SVEELNAELLNLLR	211598	17743.4	202277	27581.3	79522.6	20970.4	155509	16291.3	4341.93
A0A0F1RBF2	E. asburiae	LGIQAFEPVLIEGK	1.787e+06	2.35683e+06	1.59766e+06	1.74719e+06	1410267	1.11926e+06	1.33941e+06	223964	1.72799e+06
A0A0F1RBF2	E. asburiae	LLDLAAPDIIVR	168986	1.37152e+06	67810	545999	65221.9	477598	453156	104220	294393
A0A0F1RBF2	E. asburiae	DITGGLPR	222201	512558	491952	247455	225861	196265	422935	453710	401383
A0A0F1RBF2	E. asburiae	VADLFEAR	394242	399936	419800	212054	204046	192332	391898	341402	356327
A0A0F1RBF2	E. asburiae	VLTEAAVAGK	393688	388763	404267	198441	216894	165995	221952	226532	178727
A0A0F1RBF2	E. asburiae	SVITVGPYLR	287202	244228	575869	91845.4	108608	108214	126221	134484	75844.3
A0A0F1RBF2	E. asburiae	EEAVVWDILDEVIR	322528	15297.1	175313	20121.7	153229	700.52	90390.9	9986.35	16632.3
A0A0F1RBF2	E. asburiae	GLMAKPDGSIIETPITANFR	197639	154401	177511	59362.4	29938.6	158676	203679	258281	179885
A0A0F1RBF2	E. asburiae	IGLLLDMPLR	272064	334132	290039	87066	49633.7	52341.9	114599	93302.8	96709.1
A0A0F1RBF2	E. asburiae	MGAEAIQALLK	237655	215410	205809	58055.4	49708.6	57457.7	67487.3	58304.1	73284
A0A0F1RBF2	E. asburiae	DGLFCAR	199957	204084	186775	59068.1	39201.7	59162.3	68054.2	69582.6	66715.4
A0A0F1RBF2	E. asburiae	VIDIWAAANDR	153849	148205	159482	93812.7	84403.5	69995.9	38630.8	41717.9	52672.3
A0A0F1RBF2	E. asburiae	TANSGYLTR	104405	113566	108795	62114.4	53510	59473	99452.6	97177.2	111642
A0A0F1RBF2	E. asburiae	FTDMIDGQTITR	187529	193496	88467.7	34032.4	31526.1	84201.7	11366.8		47464.1
A0A0F1RBF2	E. asburiae	IALASPDMIR	71902.9	53044.8	92389	36244.5	38485.3	28011.1		12213.4	27949.4
A0A0F1RBF2	E. asburiae	AAAESSIQVK	61832.3	12803.3	45449.8	24131.4	17055.9	24838.7			18159
A0A0F1RBF2	E. asburiae	EGLNVLQYFISTHGAR	3881.71	15612.6	22288.9	22363.9	2.06653	39964.3	28062.2	32636.2	15401.7
A0A0F1RBF2	E. asburiae	VTAEDILKPGTADILVPR	36466.9	33008.3	55955.4	1.09785	15386.5	1	1	1	1
A0A0F1RBF2	E. asburiae	LIPAGTGYAYHQDR	29167.8	27903.3	39592.7	11884.2	46365.3	54974.9		14108.8
A0A0F1RBF2	E. asburiae	PDGSIIETPITANFR	42572.6	81720.2	82540.8		13211.9	25451.8	38251	1	50943.8
A0A0F1RBF2	E. asburiae	SMDLEQECEQLREELNETNSETK	67956.9	24577.5	8061.85	11701.1		9265.83	1
A0A0F1RBF2	E. asburiae	IGLLLDMPLRDIER	20260.6	15170.8	20872.3					6669.66	6541.14
A0A0F1RBF2	E. asburiae	CGVEVTQTK	14288.5	14183.1	22477	3254.4	6972.07				10227.4
A0A0F1RBF2	E. asburiae	MVEREEAVVWDILDEVIR	20154.4	2256.97	38479.8	1	1114.6			2683.52	1
A0A0F1RBG7	E. asburiae	EGDAVQLVGFGTFK	3.77509e+06	1444693	3.15275e+06	964884	1.06105e+06	766897	398305	318817	912754
A0A0F1RBG7	E. asburiae	TQLIDVIADK	1.74036e+06	1748024	1.71321e+06	792351	703088	808251	377887	397430	407546
A0A0F1RBG7	E. asburiae	IAAANVPAFVSGK	1.51684e+06	1.48125e+06	1.55626e+06	723888	695943	699904	458411	394598	448700
A0A0F1RBG7	E. asburiae	AALESTLAAITESLK	186640	114283	270619	15398.8	122156	166330	163907	64772.6	29271.1
A0A0F1RER0;gene_441973	E. asburiae;Unknown	VGDIVIFNDGYGVK	2.85202e+06	2.86408e+06	2.68553e+06	839592	784105	781301	1.31569e+06	1.0085e+06	1.09684e+06
A0A0F1RER0;gene_441973	E. asburiae;Unknown	SAGGIVLTGSAAAK	210570	146869	172958	82371.9	159626	62382.7	96071.4	39926.8	65519.2
A0A0F1RFI7;gene_405948	E. asburiae;Unknown	YMAGDPTAGK	138858	152815	151342	61844.6	51793.2	64094.5	31075.4	29593.9	33567.4
A0A0F1RFI7;gene_405948	E. asburiae;Unknown	LPEYLGFFAGK	63196.9	50347.4	58704.9	32146.6	33344.8	33857.9			13589.7
A0A0F1RGN3	E. asburiae	RFEEHLQHEAETR	82147.6	30312.4	11521.5		29753.6	13523.1		7754.52	15364.4
A0A0F1RIH3	E. asburiae	GTPEYNISLGER	470810	421106	405316	208460	199344	194585	130391	108025	62499.7
A0A0F1RIH3	E. asburiae	GVSADQISIVSYGK	213925	225198	220484	104497	95647	76776.9	30189.8	37391.8	45245.7
A0A0F1RIH3	E. asburiae	EKPAVLGHDEAAYSK	42198.5	38406.1	22123.3	6117.79	27921.5	46968	31469.9	19041.8	5259.27
A0A0F1RIH3	E. asburiae	SDFAAMLDAHANFLR	34354.8	36285.4	30306.9	20802	1077.84	20013.4	7583.9		10340.9
A0A0F1RIH3	E. asburiae	VTVEGHADER	18935.8	11668.8	13150.7			6804.81		13980.3	1
A0A0F1RIX8	E. asburiae	EAGLTDLSLK	259613	230781	238557	97646.5	104223	115757	64762	67522.3	93631
A0A0F1RIX8	E. asburiae	AGGQQQSINTR		99798.6	165423	71756	39314	43872.5	40570	28865.7	59870.2
A0A0F1RKG0	E. asburiae	ASLEANVR	315838	277850	278719	126092	83836.3	163787	110266	120403	124218
A0A0F1RKG0	E. asburiae	FDGFVHSIGFAPGDQLDGDYVNAVTR	184219	123803	229995	65837.8	37928.5	34570.7			1
A0A0F1RKG0	E. asburiae	YMANAMGPEGVR	48614.5	101454	74980.7	43910		47049	13462.1	22221.1	33022.7
A0A0F1RKG0	E. asburiae	TLAASGIK	13786	14035	11967.9	5408.02	4019.35	4531.31	4069.67	3654.71	4308.39
A0A0F1RKG0	E. asburiae	AMLNPGAALLTLSYLGAER	1	16294.2	1	1	1	7763.22	1	1	2233.75
A0A0F1RKG0	E. asburiae	MLAHCEAVTPIR	40986.8	42434.4	43392.5	19206.2	16980.6	13958.9	11940.7		1
A0A0F1RKG0	E. asburiae	ILVTGVASK	41407.6	42933.9	66546.8			28527.1	10644.2
A0A0F1RKG0	E. asburiae	EGAELAFTYQNDK	58749.4	53649.6	48604.1	13215.3		18551.9	6095.31
A0A0F1RNN3	E. asburiae	DLDAILIPGGFGYR	114406	110351	224866	27566.7	109669	129134	54282.7	68514	49993.1
A0A0F1RNN3	E. asburiae	LGAQACQLSDDSVVR	93064.1		48578.5	33234	18613.6	39520.6		20059.9
A0A0F1RSJ1	E. asburiae	GISYETATFPWAASGR	786155	697381	720161	200037	234510	193557	259698	295007	291124
A0A0F1RSJ1	E. asburiae	YDAVLVAIGR	480336	468918	476101	173124	158676	174046	214939	218903	224139
A0A0F1RSJ1	E. asburiae	VWDSTDALELK	168406	152413	162796	57765.8	67752.9	43478.2	20505.3	33144.4	22445.6
A0A0F1RSJ1	E. asburiae	AIASDCADGMTK	104861	127237	113602	47732.9	41388.9	48262	21179.9	33108.7	22787.8
A0A0F1RSJ1	E. asburiae	PIELPFIPHEDPR	84791.6	93834.4	88889.6	47584.4	35921.7	31024.9	10653.2	14056.1	21263
A0A0F1RSJ1	E. asburiae	FNLMLETK	78674.5	64768	51738.2	17160.9	21270.3	26762.9	29461.5	33975.6	25311
A0A0F1RSJ1	E. asburiae	TNVPHIFAIGDIVGQPMLAHK	45765.2	37776.4	27268.4	2161.8	11452.1	5718.98	5453	35586.3	32480.6
A0A0F1RSJ1	E. asburiae	VIPSIAYTEPEVAWVGLTEK	62858.1	47012.2	39778.1	22155.2	9880.31		6504.74	14674.6
A0A0F1RSJ1	E. asburiae	AADLGLETVIVER	135179	175549	152933	77324	58240.6	68737	13756.9
A0A0F1RUT1	E. asburiae	GIDTVLSELR	1427189	1.2379e+06	1.28936e+06	536565	679291	601733	282187	321068	316698
A0A0F1RVV1	E. asburiae	MLDPNLLR	729051	761129	709668	188156	229147	227019	291095	288901	279329
A0A0F1RVV1	E. asburiae	VLQVQTENLQAER	221848	228134	226491	107458	102090	107271	35630.1	50386.2	54056.1
A0A0F1RVV1	E. asburiae	VLELLGLPYR	129921	108633	185869	58681.8	81144.2	59862.7	25652	34002	26860.2
A0A0F1RVV1	E. asburiae	AELDVLQAEIR	119773	108326	106932	29940.8	34175.1	30470.6	4057.53	7997.2	20719.5
A0A0F1RVV1	E. asburiae	IEIPEVLRPYMK	91073.5	95675.9	98179.2	20876.4	20775	26386.4	29603.6	19988.1	27839.5
A0A0F1RVV1	E. asburiae	EISSCSNVWDFQAR	110250	82711.3	94774	30816.5	20837.9	30784.9		14803.8
A0A0F1RVV1	E. asburiae	MALCTGDMGFGACK	60935.5	54117.5	75220.5	13149.8	21981.5	9076.57	1
A0A0F1RW18;gene_69750	E. asburiae;Unknown	LIDSIIPEPLGGAHR	106228	101730	105750	44077.4	42321.6	51705.3	26708.1	28594.3	32141.9
A0A0F1RYR4	E. asburiae	VPTPNVSVVDLTVR	3721470	3.76573e+06	3596905	1.22084e+06	1.39263e+06	1.38324e+06	1.49075e+06	1.32237e+06	1.49125e+06
A0A0F1RYR4	E. asburiae	AGIALNDNFVK	3.7371e+06	3569486	3699017	1.16017e+06	1.04645e+06	1.36908e+06	1.18814e+06	1.36365e+06	1.40373e+06
A0A0F1RYR4	E. asburiae	VVLTGPSK	1.80735e+06	1.94771e+06	1.96473e+06	627388	627459	711960	726992	695570	713976
A0A0F1RYR4	E. asburiae	GAAQNIIPSSTGAAK	2.71781e+06	3.00731e+06	3.12966e+06	1.65707e+06	1.63254e+06	1.44615e+06	712493	728013	837336
A0A0F1RYR4	E. asburiae	LVSWYDNETGYSNK	3.00981e+06	2.57001e+06	2263449	1.14718e+06	1.36505e+06	1.31095e+06	743752	652223	639867
A0A0F1RYR4	E. asburiae	KVVLTGPSK	1276953	1.17321e+06	1.28041e+06	364304	379206	394336	416562	420204	443221
A0A0F1RYR4	E. asburiae	FDGTVEVK	843516	916187	653949	427469	488025	453595	452247	364579	377105
A0A0F1RYR4	E. asburiae	VLDLIAHISK	619912	652328	660219	225495	241404	214106	295217	301708	272260
A0A0F1RYR4	E. asburiae	AASYEEIKK	663928	649083	632188	117303	89898.8	22004.7	113766	128797	36795.6
A0A0F1RYR4	E. asburiae	GANFETYAGQDIVSNASCTTNCLAPLAK	574427	481869	496056	289952	115375	150136	46408	101080	68474.6
A0A0F1RYR4	E. asburiae	VINDNFGIIEGLMTTVHATTATQK	110244	287674	115126	32327.4	34201.3	434283		209327	1
A0A0F1RYR4	E. asburiae	DNTPMFVR	1.52215e+06	1392047	1.42555e+06	732153	677272	1.32547e+06	723907	678832	751086
A0A0F1WSY3;gene_79478	E. asburiae;Unknown	VRENEPFDVALR	282537	311265	294318	179412	158930		205090	173986	155330
A0A0F1WSY3;gene_79478	E. asburiae;Unknown	EFYEKPTTER	189775	168895	188155	81187.5	77829.1	84802.5	40601.6	38804.8	35330.1
A0A0F1WVV5	E. asburiae	METTKPSFQDVLEFVR	97780.4	102752	137251	21457.9	38794.8	67708.9	13700.4	20113.2	41806.2
A0A0F1WVV5	E. asburiae	VLLLDNLSDYIK	5060.58	1	38439.4		1	27727.8	6620.64
A0A0F1WVV5	E. asburiae	SDYEDRVDDYIIK	64886.8	70051.5	65836.4	23217.4	21806.1	19811.4		12493.9	9291.93
A0A0F1WXR3;gene_171903	E. asburiae;Unknown	SLEQYFGR	850050	648852	806393	495305	365408	429155	259126	254039	266445
[truncated: 71,863 more rows]

## Sheet: DIA-NN peptide
protein	organism	peptide	Qiao-FB1-DIA-1.raw	Qiao-FB1-DIA-2.raw	Qiao-FB1-DIA-3.raw	Qiao-FB2-DIA-1.raw	Qiao-FB2-DIA-2.raw	Qiao-FB2-DIA-3.raw	Qiao-FB3-DIA-1.raw	Qiao-FB3-DIA-2.raw	Qiao-FB3-DIA-3.raw
[truncated: 111,850 more rows]
