# Supplementary material for: Data-independent acquisition boosts quantitative metaproteomics for deep characterization of gut microbiota
Source: NPJ Biofilms Microbiomes. 2023 Jan 24;9:4. doi: 10.1038/s41522-023-00373-9 (PMC9873935; doi:10.1038/s41522-023-00373-9)
Supplement: Supplementary file 9 — Data Set 7 [file 41522_2023_373_MOESM9_ESM.xlsx]

## Sheet: Differential protein
Supplementary Data 7: The 1531 differential proteins between MCI patients and controls with annotated taxonomy information.
Protein	FC	P value	Adjusted p-value	eggNOG OGs	COG category	Description	Preferred name	KEGG KO
MCIH_GL0000120	2.65089	7.50114e-08	0.00532018	COG0475@1|root,COG0475@2|Bacteria,1TS32@1239|Firmicutes,247XW@186801|Clostridia,3WHPA@541000|Ruminococcaceae	P	Psort location CytoplasmicMembrane, score 10.00	napA	-
MCIH_GL0000135	3.9023	2.89596e-07	0.0205396	COG0217@1|root,COG0217@2|Bacteria,1TPP5@1239|Firmicutes,247NK@186801|Clostridia,3WHDN@541000|Ruminococcaceae	K	Transcriptional regulatory protein	yebC	-
MCIH_GL0000136	2.31185	5.03519e-10	3.57121e-05	COG0515@1|root,COG2815@1|root,COG0515@2|Bacteria,COG2815@2|Bacteria,1V4RJ@1239|Firmicutes,24IFN@186801|Clostridia,3WGT2@541000|Ruminococcaceae	KLT	PASTA domain protein	-	K12132
MCIH_GL0000412	4.76963	9.6635e-11	6.85384e-06	COG1189@1|root,COG1189@2|Bacteria,1TPE4@1239|Firmicutes,247VH@186801|Clostridia,3WGGG@541000|Ruminococcaceae	J	Ribosomal RNA large subunit methyltransferase J	rrmJ	K06442
MCIH_GL0003032	0.316416	2.93015e-08	0.00207821	COG0129@1|root,COG0129@2|Bacteria,1MU3T@1224|Proteobacteria,1RMNA@1236|Gammaproteobacteria	EG	Belongs to the IlvD Edd family	edd	K01690
MCIH_GL0003058	0.231356	9.4943e-08	0.00673383	COG1278@1|root,COG1278@2|Bacteria,1N6Q5@1224|Proteobacteria,1SCA7@1236|Gammaproteobacteria	K	Cold shock	cspC	K03704
MCIH_GL0003079	0.269036	5.21209e-07	0.0369668	COG2894@1|root,COG2894@2|Bacteria,1MUEU@1224|Proteobacteria,1RNJ0@1236|Gammaproteobacteria	D	Belongs to the ParA family	minD	K03609
MCIH_GL0003399	0.194395	3.28623e-07	0.0233076	COG0304@1|root,COG0304@2|Bacteria,1MU1X@1224|Proteobacteria,1RMDE@1236|Gammaproteobacteria	I	Catalyzes the condensation reaction of fatty acid synthesis by the addition to an acyl acceptor of two carbons from malonyl-ACP	fabB	K00647
MCIH_GL0003438	0.244497	2.88905e-08	0.00204906	COG1905@1|root,COG1905@2|Bacteria,1MWS2@1224|Proteobacteria,1RN4C@1236|Gammaproteobacteria	C	NADH dehydrogenase	nuoE	K00334
MCIH_GL0003439	0.16579	1.79159e-10	1.27069e-05	COG1894@1|root,COG1894@2|Bacteria,1MV8F@1224|Proteobacteria,1RMUD@1236|Gammaproteobacteria	C	NDH-1 shuttles electrons from NADH, via FMN and iron- sulfur (Fe-S) centers, to quinones in the respiratory chain	nuoF	K00335
MCIH_GL0003442	0.138922	1.14971e-11	8.15435e-07	COG1143@1|root,COG1143@2|Bacteria,1MV90@1224|Proteobacteria,1RN32@1236|Gammaproteobacteria,3X145@547|Enterobacter	C	NDH-1 shuttles electrons from NADH, via FMN and iron- sulfur (Fe-S) centers, to quinones in the respiratory chain. The immediate electron acceptor for the enzyme in this species is believed to be ubiquinone. Couples the redox reaction to proton translocation (for every two electrons transferred, four hydrogen ions are translocated across the cytoplasmic membrane), and thus conserves the redox ene…	nuoI	K00338
MCIH_GL0003459	0.0178735	8.50788e-16	6.03421e-11	29PXB@1|root,30AVP@2|Bacteria,1RDW5@1224|Proteobacteria,1S3Q0@1236|Gammaproteobacteria,3X2BB@547|Enterobacter	S	YfaZ precursor	yfaZ	-
MCIH_GL0003704	0.185842	6.17453e-09	0.000437929	COG0148@1|root,COG0148@2|Bacteria,1MU1N@1224|Proteobacteria,1RNQA@1236|Gammaproteobacteria,3XNNK@561|Escherichia	F	Catalyzes the reversible conversion of 2- phosphoglycerate into phosphoenolpyruvate. It is essential for the degradation of carbohydrates via glycolysis	eno	K01689
MCIH_GL0003705	0.242231	2.19343e-08	0.00155569	COG0504@1|root,COG0504@2|Bacteria,1MUIT@1224|Proteobacteria,1RM92@1236|Gammaproteobacteria,3XMET@561|Escherichia	F	Catalyzes the ATP-dependent amination of UTP to CTP with either L-glutamine or ammonia as the source of nitrogen. Regulates intracellular CTP levels through interactions with the four ribonucleotide triphosphates	pyrG	K01937
MCIH_GL0004277	2.27529	1.46437e-09	0.000103861	COG0684@1|root,COG0684@2|Bacteria,1V1ME@1239|Firmicutes,24E8B@186801|Clostridia,3WQV9@541000|Ruminococcaceae	H	Pfam:Methyltransf_6	-	-
MCIH_GL0004371	4.24431	2.32731e-07	0.0165064	COG0523@1|root,COG3689@1|root,COG0523@2|Bacteria,COG3689@2|Bacteria,1TS8P@1239|Firmicutes,248DY@186801|Clostridia,3WGKW@541000|Ruminococcaceae	S	Psort location Cytoplasmic, score	-	-
MCIH_GL0004512	0.258285	2.62111e-08	0.00185903	COG0782@1|root,COG0782@2|Bacteria,1RAP0@1224|Proteobacteria,1S40Q@1236|Gammaproteobacteria	K	Necessary for efficient RNA polymerase transcription elongation past template-encoded arresting sites. The arresting sites in DNA have the property of trapping a certain fraction of elongating RNA polymerases that pass through, resulting in locked ternary complexes. Cleavage of the nascent transcript by cleavage factors such as GreA or GreB allows the resumption of elongation from the new 3'termi…	greB	K04760
MCIH_GL0004513	0.239967	1.00607e-08	0.000713554	COG0745@1|root,COG0745@2|Bacteria,1MY3D@1224|Proteobacteria,1RPKN@1236|Gammaproteobacteria	K	Response regulators consisting of a CheY-like receiver domain and a winged-helix DNA-binding domain	ompR	K07659
MCIH_GL0004583	0.0305846	6.02631e-18	4.27416e-13	COG0853@1|root,COG0853@2|Bacteria,1RI1B@1224|Proteobacteria,1S66E@1236|Gammaproteobacteria	H	Catalyzes the pyruvoyl-dependent decarboxylation of aspartate to produce beta-alanine	panD	K01579
MCIH_GL0004674	0.224244	2.69419e-08	0.00191085	COG0030@1|root,COG0030@2|Bacteria,1MVNU@1224|Proteobacteria,1RMHW@1236|Gammaproteobacteria	J	Specifically dimethylates two adjacent adenosines (A1518 and A1519) in the loop of a conserved hairpin near the 3'-end of 16S rRNA in the 30S particle. May play a critical role in biogenesis of 30S subunits	ksgA	K02528
MCIH_GL0004681	0.291014	7.22732e-08	0.00512598	COG0458@1|root,COG0458@2|Bacteria,1MUDZ@1224|Proteobacteria,1RPIU@1236|Gammaproteobacteria	F	Carbamoyl-phosphate synthetase ammonia chain	carB	K01955
MCIH_GL0005513	0.206371	3.16018e-07	0.0224136	COG2824@1|root,COG2824@2|Bacteria,1RGUU@1224|Proteobacteria,1S60W@1236|Gammaproteobacteria	P	Alkylphosphonate utilization operon protein PhnA	phnA	K06193
MCIH_GL0005551	0.176563	2.98542e-10	2.11741e-05	COG2252@1|root,COG2252@2|Bacteria,1MUV0@1224|Proteobacteria,1RMBE@1236|Gammaproteobacteria	S	permease	yjcD	K06901
MCIH_GL0005630	0.174986	5.75123e-09	0.000407906	COG0347@1|root,COG0347@2|Bacteria,1RGWK@1224|Proteobacteria,1S67I@1236|Gammaproteobacteria,3ZMCB@590|Salmonella	K	Nitrogen regulatory protein P-II	glnB	K04751
MCIH_GL0005633	0.211658	6.45082e-09	0.000457525	COG0112@1|root,COG0112@2|Bacteria,1MUIS@1224|Proteobacteria,1RMHQ@1236|Gammaproteobacteria,3XN0E@561|Escherichia	E	Catalyzes the reversible interconversion of serine and glycine with tetrahydrofolate (THF) serving as the one-carbon carrier. This reaction serves as the major source of one-carbon groups required for the biosynthesis of purines, thymidylate, methionine, and other important biomolecules. Also exhibits THF- independent aldolase activity toward beta-hydroxyamino acids, producing glycine and aldehyd…	glyA	K00600
MCIH_GL0005654	0.193321	2.48281e-10	1.76093e-05	COG1104@1|root,COG1104@2|Bacteria,1MU1C@1224|Proteobacteria,1RNCD@1236|Gammaproteobacteria,3XMZ0@561|Escherichia	E	Master enzyme that delivers sulfur to a number of partners involved in Fe-S cluster assembly, tRNA modification or cofactor biosynthesis. Catalyzes the removal of elemental sulfur and selenium atoms from cysteine and selenocysteine to produce alanine. Functions as a sulfur delivery protein for Fe-S cluster synthesis onto IscU, an Fe-S scaffold assembly protein, as well as other S acceptor protein…	iscS	K04487
MCIH_GL0005669	0.262953	1.11067e-07	0.00787746	COG0821@1|root,COG0821@2|Bacteria,1MUAX@1224|Proteobacteria,1RMXZ@1236|Gammaproteobacteria,3XPHC@561|Escherichia	I	Converts 2C-methyl-D-erythritol 2,4-cyclodiphosphate (ME-2,4cPP) into 1-hydroxy-2-methyl-2-(E)-butenyl 4-diphosphate	ispG	K03526
MCIH_GL0005673	0.237682	1.1074e-09	7.85421e-05	COG1160@1|root,COG1160@2|Bacteria,1MU9S@1224|Proteobacteria,1RMSF@1236|Gammaproteobacteria,3XPBZ@561|Escherichia	J	GTPase that plays an essential role in the late steps of ribosome biogenesis	der	K03977
MCIH_GL0005686	0.161616	5.91314e-10	4.19389e-05	COG0035@1|root,COG0035@2|Bacteria,1MV4N@1224|Proteobacteria,1RPBG@1236|Gammaproteobacteria,3XMQQ@561|Escherichia	F	Catalyzes the conversion of uracil and 5-phospho-alpha- D-ribose 1-diphosphate (PRPP) to UMP and diphosphate	upp	K00761
MCIH_GL0005704	0.133951	4.86661e-11	3.45164e-06	COG1225@1|root,COG1225@2|Bacteria,1RD4R@1224|Proteobacteria,1RQ7F@1236|Gammaproteobacteria,3XNFY@561|Escherichia	O	Thiol-specific peroxidase that catalyzes the reduction of hydrogen peroxide and organic hydroperoxides to water and alcohols, respectively. Plays a role in cell protection against oxidative stress by detoxifying peroxides and as sensor of hydrogen peroxide-mediated signaling events	bcp	K03564
MCIH_GL0005706	0.122422	4.81071e-11	3.412e-06	COG0329@1|root,COG0329@2|Bacteria,1MUCM@1224|Proteobacteria,1RNH9@1236|Gammaproteobacteria,3XNCX@561|Escherichia	E	Catalyzes the condensation of (S)-aspartate-beta- semialdehyde (S)-ASA and pyruvate to 4-hydroxy- tetrahydrodipicolinate (HTPA)	dapA	K01714
MCIH_GL0005708	0.163502	1.16186e-07	0.00824052	COG0152@1|root,COG0152@2|Bacteria,1MUR9@1224|Proteobacteria,1RNNY@1236|Gammaproteobacteria,3XMYR@561|Escherichia	F	phosphoribosylaminoimidazolesuccinocarboxamide synthase activity	purC	K01923
MCIH_GL0006263	2.60444	1.34082e-07	0.00950979	COG1544@1|root,COG1544@2|Bacteria,1V1D5@1239|Firmicutes,24HDH@186801|Clostridia,36I5Z@31979|Clostridiaceae	J	Required for dimerization of active 70S ribosomes into 100S ribosomes in stationary phase	hpf	K05808
MCIH_GL0006403	0.0716788	7.50739e-10	5.32462e-05	COG0655@1|root,COG0655@2|Bacteria,1MW7N@1224|Proteobacteria,1S23B@1236|Gammaproteobacteria	S	Belongs to the WrbA family	wrbA	K03809
MCIH_GL0006448	0.130511	4.47851e-11	3.17638e-06	COG2885@1|root,COG3637@1|root,COG2885@2|Bacteria,COG3637@2|Bacteria,1N6EM@1224|Proteobacteria,1RMJ7@1236|Gammaproteobacteria,3XMXT@561|Escherichia	M	Required for the action of colicins K and L and for the stabilization of mating aggregates in conjugation. Serves as a receptor for a number of T-even like phages. Also acts as a porin with low permeability that allows slow penetration of small solutes	ompA	K03286
MCIH_GL0006475	0.245816	1.4991e-08	0.00106324	COG0017@1|root,COG0017@2|Bacteria,1MWFV@1224|Proteobacteria,1RMU4@1236|Gammaproteobacteria	J	Asparaginyl-tRNA synthetase	asnS	K01893
MCIH_GL0006477	0.179604	2.98313e-09	0.000211579	COG1448@1|root,COG1448@2|Bacteria,1MUT0@1224|Proteobacteria,1RN02@1236|Gammaproteobacteria,3XNR8@561|Escherichia	E	L-aspartate:2-oxoglutarate aminotransferase activity	aspC	K00813,K00832
MCIH_GL0006493	0.161095	6.39166e-09	0.000453328	COG0776@1|root,COG0776@2|Bacteria,1MZ7M@1224|Proteobacteria,1S8XZ@1236|Gammaproteobacteria,3XPWM@561|Escherichia	K	This protein is one of the two subunits of integration host factor, a specific DNA-binding protein that functions in genetic recombination as well as in transcriptional and translational control	himD	K05788
MCIH_GL0006845	0.102402	7.91939e-12	5.61683e-07	COG2190@1|root,COG2190@2|Bacteria,1MWIQ@1224|Proteobacteria,1RNE3@1236|Gammaproteobacteria	G	pts system	crr	K02777
MCIH_GL0006970	0.186006	3.60604e-08	0.00255758	COG0518@1|root,COG0519@1|root,COG0518@2|Bacteria,COG0519@2|Bacteria,1MU2A@1224|Proteobacteria,1RP81@1236|Gammaproteobacteria	F	Catalyzes the synthesis of GMP from XMP	guaA	K01951
MCIH_GL0007822	0.315798	3.95661e-08	0.00280622	COG0621@1|root,COG0621@2|Bacteria,1MURS@1224|Proteobacteria,1RMD8@1236|Gammaproteobacteria	J	Catalyzes the methylthiolation of N6- (dimethylallyl)adenosine (i(6)A), leading to the formation of 2- methylthio-N6-(dimethylallyl)adenosine (ms(2)i(6)A) at position 37 in tRNAs that read codons beginning with uridine	miaB	K06168
MCIH_GL0007854	0.129928	5.18573e-09	0.000367798	COG1278@1|root,COG1278@2|Bacteria,1N6Q5@1224|Proteobacteria,1SCA7@1236|Gammaproteobacteria,3X2SR@547|Enterobacter	K	SMART Cold shock protein	cspE	K03704
MCIH_GL0007861	0.140079	3.9788e-10	2.82197e-05	COG0450@1|root,COG0450@2|Bacteria,1MWPY@1224|Proteobacteria,1RN4S@1236|Gammaproteobacteria,3WV8Q@544|Citrobacter	O	C-terminal domain of 1-Cys peroxiredoxin	ahpC	K03386
MCIH_GL0007939	0.0946328	3.91883e-12	2.77943e-07	COG2077@1|root,COG2077@2|Bacteria,1RAJ9@1224|Proteobacteria,1S263@1236|Gammaproteobacteria,3XN62@561|Escherichia	O	Thiol-specific peroxidase that catalyzes the reduction of hydrogen peroxide and organic hydroperoxides to water and alcohols, respectively. Plays a role in cell protection against oxidative stress by detoxifying peroxides	tpx	K11065
MCIH_GL0007975	0.198214	1.45012e-07	0.010285	COG0623@1|root,COG0623@2|Bacteria,1MV05@1224|Proteobacteria,1RNMW@1236|Gammaproteobacteria,3XPE3@561|Escherichia	I	Catalyzes the reduction of a carbon-carbon double bond in an enoyl moiety that is covalently linked to an acyl carrier protein (ACP). Involved in the elongation cycle of fatty acid which are used in the lipid metabolism and in the biotin biosynthesis	fabI	K00208
MCIH_GL0007977	0.365455	1.80164e-07	0.0127781	COG4776@1|root,COG4776@2|Bacteria,1P563@1224|Proteobacteria,1RP5G@1236|Gammaproteobacteria,3XN7V@561|Escherichia	J	Involved in mRNA degradation. Hydrolyzes single-stranded polyribonucleotides processively in the 3' to 5' direction	rnb	K01147
MCIH_GL0007997	0.180375	3.51031e-08	0.00248969	COG1187@1|root,COG1187@2|Bacteria,1MUCE@1224|Proteobacteria,1RQU0@1236|Gammaproteobacteria,3XPCZ@561|Escherichia	J	Responsible for synthesis of pseudouridine from uracil- 2605 in 23S ribosomal RNA	rluB	K06178
MCIH_GL0008015	0.136283	3.38435e-09	0.000240035	COG2350@1|root,COG2350@2|Bacteria,1MZ9Z@1224|Proteobacteria,1S8UC@1236|Gammaproteobacteria,3XPWC@561|Escherichia	S	YCII-related domain	yciI	K05527,K09780
MCIH_GL0008026	0.10848	7.00521e-12	4.96845e-07	COG1012@1|root,COG1454@1|root,COG1012@2|Bacteria,COG1454@2|Bacteria,1MVPH@1224|Proteobacteria,1RNBH@1236|Gammaproteobacteria,3XMER@561|Escherichia	C	This enzyme has three activities ADH, ACDH, and PFL- deactivase. In aerobic conditions it acts as a hydrogen peroxide scavenger. The PFL deactivase activity catalyzes the quenching of the pyruvate-formate-lyase catalyst in an iron, NAD, and CoA dependent reaction	adhE	K04072
MCIH_GL0008670	0.303866	3.11358e-08	0.0022083	COG0563@1|root,COG0563@2|Bacteria,1MXCZ@1224|Proteobacteria,1RMT6@1236|Gammaproteobacteria	F	Catalyzes the reversible transfer of the terminal phosphate group between ATP and AMP. Plays an important role in cellular energy homeostasis and in adenine nucleotide metabolism	adk	K00939
MCIH_GL0008690	0.259183	4.7402e-08	0.00336198	COG0192@1|root,COG0192@2|Bacteria,1MUFQ@1224|Proteobacteria,1RNV6@1236|Gammaproteobacteria,3XP3M@561|Escherichia	H	Catalyzes the formation of S-adenosylmethionine (AdoMet) from methionine and ATP. The overall synthetic reaction is composed of two sequential steps, AdoMet formation and the subsequent tripolyphosphate hydrolysis which occurs prior to release of AdoMet from the enzyme	metK	K00789
MCIH_GL0008693	0.26186	7.06382e-09	0.000501002	COG0010@1|root,COG0010@2|Bacteria,1MVFH@1224|Proteobacteria,1RMH5@1236|Gammaproteobacteria,3XNY2@561|Escherichia	E	Catalyzes the formation of putrescine from agmatine	speB	K01479,K01480
MCIH_GL0008695	0.196347	2.05381e-08	0.00145666	COG0021@1|root,COG0021@2|Bacteria,1MUEY@1224|Proteobacteria,1RMWP@1236|Gammaproteobacteria,3XMMK@561|Escherichia	G	Catalyzes the transfer of a two-carbon ketol group from a ketose donor to an aldose acceptor, via a covalent intermediate with the cofactor thiamine pyrophosphate	tktA	K00615
MCIH_GL0008703	0.137134	8.96807e-11	6.3606e-06	COG0126@1|root,COG0126@2|Bacteria,1MUNU@1224|Proteobacteria,1RMUQ@1236|Gammaproteobacteria,3XN0J@561|Escherichia	F	Belongs to the phosphoglycerate kinase family	pgk	K00927
MCIH_GL0008704	0.133032	6.59487e-11	4.67741e-06	COG0191@1|root,COG0191@2|Bacteria,1MURX@1224|Proteobacteria,1RQUC@1236|Gammaproteobacteria,3XMVJ@561|Escherichia	F	Catalyzes the aldol condensation of dihydroxyacetone phosphate (DHAP or glycerone-phosphate) with glyceraldehyde 3- phosphate (G3P) to form fructose 1,6-bisphosphate (FBP) in gluconeogenesis and the reverse reaction in glycolysis	fbaA	K01624
MCIH_GL0008705	0.330964	2.20783e-07	0.015659	COG0668@1|root,COG0668@2|Bacteria,1N596@1224|Proteobacteria,1RQZP@1236|Gammaproteobacteria,3XMPN@561|Escherichia	M	Mechanosensitive channel that participates in the regulation of osmotic pressure changes within the cell, opening in response to stretch forces in the membrane lipid bilayer, without the need for other proteins. Contributes to normal resistance to hypoosmotic shock. Forms an ion channel of 1.0 nanosiemens conductance with a slight preference for anions. The channel is sensitive to voltage	mscS	K03442
MCIH_GL0008707	0.293176	5.87864e-07	0.0416943	COG2968@1|root,COG2968@2|Bacteria,1RH7T@1224|Proteobacteria,1RP7T@1236|Gammaproteobacteria,3XNCG@561|Escherichia	S	cellular response to heat	yggE	K09807
MCIH_GL0008715	0.150078	1.74595e-10	1.23832e-05	COG0120@1|root,COG0120@2|Bacteria,1MVGR@1224|Proteobacteria,1RNF8@1236|Gammaproteobacteria,3XMIS@561|Escherichia	G	Catalyzes the reversible conversion of ribose-5- phosphate to ribulose 5-phosphate	rpiA	K01807
MCIH_GL0008716	0.214415	3.16373e-07	0.0224388	COG0111@1|root,COG0111@2|Bacteria,1MU5Z@1224|Proteobacteria,1RPEY@1236|Gammaproteobacteria,3XNAF@561|Escherichia	E	Catalyzes the reversible oxidation of 3-phospho-D- glycerate to 3-phosphonooxypyruvate, the first step of the phosphorylated L-serine biosynthesis pathway. Also catalyzes the reversible oxidation of 2-hydroxyglutarate to 2-oxoglutarate	serA	K00058
MCIH_GL0008723	0.170356	9.36548e-09	0.000664247	COG0404@1|root,COG0404@2|Bacteria,1MV96@1224|Proteobacteria,1RN2A@1236|Gammaproteobacteria,3XMM9@561|Escherichia	E	The glycine cleavage system catalyzes the degradation of glycine	gcvT	K00605
MCIH_GL0008725	0.254964	4.69151e-07	0.0332745	COG0403@1|root,COG1003@1|root,COG0403@2|Bacteria,COG1003@2|Bacteria,1MUDP@1224|Proteobacteria,1RND3@1236|Gammaproteobacteria,3XM76@561|Escherichia	E	The glycine cleavage system catalyzes the degradation of glycine. The P protein binds the alpha-amino group of glycine through its pyridoxal phosphate cofactor	gcvP	K00281,K00283
MCIH_GL0008739	0.221522	3.35856e-10	2.38206e-05	COG1186@1|root,COG1186@2|Bacteria,1MUAW@1224|Proteobacteria,1RP9Z@1236|Gammaproteobacteria,3XNW7@561|Escherichia	J	Peptide chain release factor 2 directs the termination of translation in response to the peptide chain termination codons UGA and UAA	prfB	K02836
MCIH_GL0008740	0.181041	3.13337e-09	0.000222234	COG1190@1|root,COG1190@2|Bacteria,1MX1V@1224|Proteobacteria,1RMJN@1236|Gammaproteobacteria,3XM7X@561|Escherichia	J	Belongs to the class-II aminoacyl-tRNA synthetase family	lysS	K04567
MCIH_GL0009011	2.03509	1.40092e-13	9.93602e-09	COG0148@1|root,COG0148@2|Bacteria,1TP2S@1239|Firmicutes,3VNTC@526524|Erysipelotrichia	H	Catalyzes the reversible conversion of 2- phosphoglycerate into phosphoenolpyruvate. It is essential for the degradation of carbohydrates via glycolysis	eno	K01689
MCIH_GL0009535	0.210239	9.29714e-08	0.006594	COG3261@1|root,COG3262@1|root,COG3261@2|Bacteria,COG3262@2|Bacteria,1QUBF@1224|Proteobacteria,1RSJ4@1236|Gammaproteobacteria	C	HycBCDEFG is part of the formate hydrogenlyase system which is involved in the cleaving of formate to dihydrogen and carbon dioxide	hycE	K12142,K14090,K15830
MCIH_GL0009638	2.72122	4.96665e-07	0.035226	COG1774@1|root,COG1774@2|Bacteria,1TP1V@1239|Firmicutes,247Q6@186801|Clostridia,3WHA4@541000|Ruminococcaceae	S	PSP1 C-terminal domain protein	yaaT	-
MCIH_GL0009812	0.260412	2.76542e-07	0.0196137	2CSJ8@1|root,32SRB@2|Bacteria,1N0YE@1224|Proteobacteria,1S9BH@1236|Gammaproteobacteria	S	Belongs to the UPF0482 family	ynfB	-
MCIH_GL0009818	0.322027	2.47531e-07	0.0175561	COG4221@1|root,COG4221@2|Bacteria,1MUF8@1224|Proteobacteria,1RMKM@1236|Gammaproteobacteria	S	Belongs to the short-chain dehydrogenases reductases (SDR) family	ydfG	K15373,K16066
MCIH_GL0010235	0.0823673	1.41223e-12	1.00162e-07	COG0057@1|root,COG0057@2|Bacteria,1MU93@1224|Proteobacteria,1RMBM@1236|Gammaproteobacteria,3XNHT@561|Escherichia	F	Catalyzes the oxidative phosphorylation of glyceraldehyde 3-phosphate (G3P) to 1,3-bisphosphoglycerate (BPG) using the cofactor NAD. The first reaction step involves the formation of a hemiacetal intermediate between G3P and a cysteine residue, and this hemiacetal intermediate is then oxidized to a thioester, with concomitant reduction of NAD to NADH. The reduced NADH is then exchanged with the s…	gapA	K00134
MCIH_GL0010273	0.212151	6.43158e-07	0.045616	COG2893@1|root,COG3444@1|root,COG2893@2|Bacteria,COG3444@2|Bacteria,1RHH7@1224|Proteobacteria,1RNAT@1236|Gammaproteobacteria,3XMS9@561|Escherichia	G	The phosphoenolpyruvate-dependent sugar phosphotransferase system (sugar PTS), a major carbohydrate active transport system, catalyzes the phosphorylation of incoming sugar substrates concomitantly with their translocation across the cell membrane. The enzyme II ManXYZ PTS system is involved in mannose transport. Also functions as a receptor for bacterial chemotaxis and is required for infection …	manX	K02793,K02794
MCIH_GL0010282	0.33016	6.73307e-07	0.0477543	COG1414@1|root,COG1414@2|Bacteria,1MUNW@1224|Proteobacteria,1RR06@1236|Gammaproteobacteria,3XP0S@561|Escherichia	K	Transcriptional regulator	kdgR	K19333
MCIH_GL0010284	0.037966	3.38672e-16	2.40203e-11	COG0501@1|root,COG0501@2|Bacteria,1MUV4@1224|Proteobacteria,1RMN0@1236|Gammaproteobacteria,3XPBP@561|Escherichia	O	Heat shock protein HtpX	htpX	K03799
MCIH_GL0010286	0.293148	1.06761e-07	0.007572	COG3109@1|root,COG3109@2|Bacteria,1N68T@1224|Proteobacteria,1RP4S@1236|Gammaproteobacteria	T	RNA chaperone with significant RNA binding, RNA strand exchange and RNA duplexing activities	proQ	K03607
MCIH_GL0010310	0.17127	4.00509e-09	0.000284061	COG0469@1|root,COG0469@2|Bacteria,1MU21@1224|Proteobacteria,1RMW3@1236|Gammaproteobacteria,3XPGP@561|Escherichia	F	Belongs to the pyruvate kinase family	pykA	K00873
MCIH_GL0010321	0.156381	9.87966e-10	7.00715e-05	COG0217@1|root,COG0217@2|Bacteria,1MW3X@1224|Proteobacteria,1RP5N@1236|Gammaproteobacteria,3XN2B@561|Escherichia	K	transcriptional regulatory protein YebC	yebC	-
MCIH_GL0010323	0.203199	1.56577e-07	0.0111052	COG0173@1|root,COG0173@2|Bacteria,1MUXB@1224|Proteobacteria,1RNMI@1236|Gammaproteobacteria,3XMSA@561|Escherichia	J	Catalyzes the attachment of L-aspartate to tRNA(Asp) in a two-step reaction L-aspartate is first activated by ATP to form Asp-AMP and then transferred to the acceptor end of tRNA(Asp)	aspS	K01876
MCIH_GL0010335	0.340242	1.81851e-07	0.0128978	COG0469@1|root,COG0469@2|Bacteria,2GJY8@201174|Actinobacteria,4CZA8@85004|Bifidobacteriales	G	Pyruvate kinase	pyk	K00873
MCIH_GL0010894	2.6912	2.57365e-07	0.0182536	COG1179@1|root,COG1179@2|Bacteria,1TQ7A@1239|Firmicutes,248RA@186801|Clostridia,3WG8S@541000|Ruminococcaceae	H	Dinucleotide-utilizing enzymes involved in molybdopterin and thiamine biosynthesis family 1	thiF	K22132
MCIH_GL0011144	0.157892	7.24551e-08	0.00513888	COG3118@1|root,COG3118@2|Bacteria,1MZBB@1224|Proteobacteria,1S5WR@1236|Gammaproteobacteria	O	Belongs to the thioredoxin family	trxA	K03671
MCIH_GL0011145	0.32646	3.93535e-07	0.0279115	COG1158@1|root,COG1158@2|Bacteria,1MUCF@1224|Proteobacteria,1RP95@1236|Gammaproteobacteria,3X08Q@547|Enterobacter	K	Facilitates transcription termination by a mechanism that involves Rho binding to the nascent RNA, activation of Rho's RNA-dependent ATPase activity, and release of the mRNA from the DNA template	rho	K03628
MCIH_GL0011871	0.158635	5.43634e-10	3.85573e-05	COG1185@1|root,COG1185@2|Bacteria,1MVB9@1224|Proteobacteria,1RNBF@1236|Gammaproteobacteria,3XN31@561|Escherichia	J	Involved in mRNA degradation. Catalyzes the phosphorolysis of single-stranded polyribonucleotides processively in the 3'- to 5'-direction	pnp	K00962
MCIH_GL0011884	0.213067	4.1255e-11	2.92601e-06	COG0294@1|root,COG0294@2|Bacteria,1MUIR@1224|Proteobacteria,1RM8G@1236|Gammaproteobacteria	H	Catalyzes the condensation of para-aminobenzoate (pABA) with 6-hydroxymethyl-7,8-dihydropterin diphosphate (DHPt-PP) to form 7,8-dihydropteroate (H2Pte), the immediate precursor of folate derivatives	folP	K00796
MCIH_GL0011898	0.131517	1.77706e-08	0.00126038	2E58W@1|root,3301A@2|Bacteria,1N8X4@1224|Proteobacteria,1SCDQ@1236|Gammaproteobacteria	S	Domain of unknown function	ydiH	-
MCIH_GL0011907	0.137665	2.97246e-10	2.10822e-05	COG0469@1|root,COG0469@2|Bacteria,1MU21@1224|Proteobacteria,1RMW3@1236|Gammaproteobacteria,3XMTB@561|Escherichia	F	Pyruvate kinase	pykF	K00873
MCIH_GL0011916	0.0982541	7.46798e-10	5.29666e-05	2C948@1|root,32SAI@2|Bacteria,1MZC2@1224|Proteobacteria,1S98Z@1236|Gammaproteobacteria	S	monooxygenase	ydhR	-
MCIH_GL0011919	0.251212	1.09275e-07	0.00775031	COG0307@1|root,COG0307@2|Bacteria,1MUMB@1224|Proteobacteria,1RMSY@1236|Gammaproteobacteria	H	Riboflavin synthase	ribE	K00793
MCIH_GL0011925	0.113286	1.38413e-09	9.81697e-05	COG0605@1|root,COG0605@2|Bacteria,1MVW2@1224|Proteobacteria,1RP7X@1236|Gammaproteobacteria,3XN20@561|Escherichia	C	radicals which are normally produced within the cells and which are toxic to biological systems	sodB	K04564
MCIH_GL0011941	0.175294	3.73493e-07	0.02649	COG3133@1|root,COG3133@2|Bacteria,1RA1D@1224|Proteobacteria,1S202@1236|Gammaproteobacteria,3XPJ7@561|Escherichia	M	Outer membrane lipoprotein slyB	slyB	K06077
MCIH_GL0011981	2.39707	6.30321e-13	4.47055e-08	COG0766@1|root,COG0766@2|Bacteria,1TPAU@1239|Firmicutes,2488W@186801|Clostridia,3WGXG@541000|Ruminococcaceae	M	Cell wall formation. Adds enolpyruvyl to UDP-N- acetylglucosamine	murA	K00790
MCIH_GL0012535	2.27596	3.76091e-09	0.000266742	2DR5I@1|root,33A9E@2|Bacteria,1VM5P@1239|Firmicutes,24JQJ@186801|Clostridia,3Y0KF@572511|Blautia	S	Psort location Cytoplasmic, score 8.87	-	-
MCIH_GL0012539	2.38179	3.06e-09	0.00021703	COG0458@1|root,COG0458@2|Bacteria,1TPID@1239|Firmicutes,2498I@186801|Clostridia,3WG9X@541000|Ruminococcaceae	F	Catalyzes the stereoinversion of LL-2,6- diaminoheptanedioate (L,L-DAP) to meso-diaminoheptanedioate (meso- DAP), a precursor of L-lysine and an essential component of the bacterial peptidoglycan	carB	K01955
MCIH_GL0012969	0.392201	1.6116e-07	0.0114303	COG0757@1|root,COG0757@2|Bacteria,2IMBY@201174|Actinobacteria,4D0Q6@85004|Bifidobacteriales	E	Catalyzes a trans-dehydration via an enolate intermediate	aroQ	K03786
MCIH_GL0012979	0.320308	2.04362e-07	0.0144944	COG0448@1|root,COG0448@2|Bacteria,2I2EF@201174|Actinobacteria,4CZ4E@85004|Bifidobacteriales	H	Catalyzes the synthesis of ADP-glucose, a sugar donor used in elongation reactions on alpha-glucans	glgC	K00975
MCIH_GL0013485	0.194283	1.39818e-07	0.00991661	COG0149@1|root,COG0149@2|Bacteria,1MWK5@1224|Proteobacteria,1RM8I@1236|Gammaproteobacteria,3WZWR@547|Enterobacter	G	Involved in the gluconeogenesis. Catalyzes stereospecifically the conversion of dihydroxyacetone phosphate (DHAP) to D-glyceraldehyde-3-phosphate (G3P)	tpiA	K01803
MCIH_GL0014072	0.479446	5.6492e-07	0.040067	COG0364@1|root,COG0364@2|Bacteria,2GISI@201174|Actinobacteria,4CYQM@85004|Bifidobacteriales	G	Catalyzes the oxidation of glucose 6-phosphate to 6- phosphogluconolactone	zwf	K00036
MCIH_GL0014726	0.400234	6.53477e-07	0.0463478	COG4667@1|root,COG4667@2|Bacteria,2I8R7@201174|Actinobacteria,4CZUH@85004|Bifidobacteriales	S	Patatin-like phospholipase	-	-
MCIH_GL0015153	0.197042	2.2889e-09	0.00016234	COG1309@1|root,COG1309@2|Bacteria,1MUJ5@1224|Proteobacteria,1RN9W@1236|Gammaproteobacteria	K	Represses the transcription of fabB, involved in unsaturated fatty acid (UFA) biosynthesis. By controlling UFA production, FabR directly influences the physical properties of the membrane bilayer	fabR	K22105
MCIH_GL0015280	2.1081	3.05284e-08	0.00216523	COG3090@1|root,COG3090@2|Bacteria,1V1US@1239|Firmicutes,24G5M@186801|Clostridia	G	Tripartite ATP-independent periplasmic transporters, DctQ component	-	-
MCIH_GL0015467	4.84116	1.85814e-07	0.0131788	COG0335@1|root,COG0335@2|Bacteria,1V6FT@1239|Firmicutes,24J83@186801|Clostridia,3WJ8U@541000|Ruminococcaceae	J	This protein is located at the 30S-50S ribosomal subunit interface and may play a role in the structure and function of the aminoacyl-tRNA binding site	rplS	K02884
MCIH_GL0015926	0.341427	6.12995e-10	4.34767e-05	COG4582@1|root,COG4582@2|Bacteria,1MW69@1224|Proteobacteria,1RNPD@1236|Gammaproteobacteria,3XMAW@561|Escherichia	D	Cell division factor that enhances FtsZ-ring assembly. Directly interacts with FtsZ and promotes bundling of FtsZ protofilaments, with a reduction in FtsZ GTPase activity	zapD	K18778
MCIH_GL0015937	0.0960131	6.74154e-12	4.78144e-07	COG2609@1|root,COG2609@2|Bacteria,1MV21@1224|Proteobacteria,1RN6K@1236|Gammaproteobacteria,3XP9X@561|Escherichia	F	Component of the pyruvate dehydrogenase (PDH) complex, that catalyzes the overall conversion of pyruvate to acetyl-CoA and CO(2)	aceE	K00163
MCIH_GL0015938	0.188459	5.9624e-10	4.22883e-05	COG0508@1|root,COG0508@2|Bacteria,1MU7K@1224|Proteobacteria,1RNPT@1236|Gammaproteobacteria,3XP11@561|Escherichia	F	The pyruvate dehydrogenase complex catalyzes the overall conversion of pyruvate to acetyl-CoA and CO(2)	aceF	K00627
MCIH_GL0015939	0.144314	4.39569e-10	3.11764e-05	COG1249@1|root,COG1249@2|Bacteria,1MU2U@1224|Proteobacteria,1RMFF@1236|Gammaproteobacteria,3XM8F@561|Escherichia	F	Lipoamide dehydrogenase is a component of the glycine cleavage system as well as of the alpha-ketoacid dehydrogenase complexes	lpdA	K00382
MCIH_GL0015941	0.317316	2.92681e-07	0.0207584	COG1049@1|root,COG1049@2|Bacteria,1MVCR@1224|Proteobacteria,1RNMC@1236|Gammaproteobacteria,3XP43@561|Escherichia	C	Involved in the catabolism of short chain fatty acids (SCFA) via the tricarboxylic acid (TCA)(acetyl degradation route) and the 2-methylcitrate cycle I (propionate degradation route). Catalyzes the reversible isomerization of citrate to isocitrate via cis-aconitate. Also catalyzes the hydration of 2-methyl-cis- aconitate to yield (2R,3S)-2-methylisocitrate. The apo form of AcnB functions as a RNA…	acnB	K01682
MCIH_GL0015949	0.225408	1.05236e-10	7.46387e-06	COG0288@1|root,COG0288@2|Bacteria,1NGFN@1224|Proteobacteria,1RSY6@1236|Gammaproteobacteria	P	Reversible hydration of carbon dioxide	can	K01673
MCIH_GL0015956	0.231099	2.87259e-07	0.0203738	COG0414@1|root,COG0414@2|Bacteria,1MV1S@1224|Proteobacteria,1RMEG@1236|Gammaproteobacteria,3XMDV@561|Escherichia	H	Catalyzes the condensation of pantoate with beta-alanine in an ATP-dependent reaction via a pantoyl-adenylate intermediate	panC	K01918
MCIH_GL0016157	2.36362	4.21719e-08	0.00299104	COG1126@1|root,COG1126@2|Bacteria,1TNYD@1239|Firmicutes,247QZ@186801|Clostridia,3WH9D@541000|Ruminococcaceae	E	ABC transporter, ATP-binding protein	glnQ	K02028
MCIH_GL0016269	0.184357	3.66239e-08	0.00259755	COG0462@1|root,COG0462@2|Bacteria,1MW21@1224|Proteobacteria,1RMUC@1236|Gammaproteobacteria	F	Involved in the biosynthesis of the central metabolite phospho-alpha-D-ribosyl-1-pyrophosphate (PRPP) via the transfer of pyrophosphoryl group from ATP to 1-hydroxyl of ribose-5-phosphate (Rib-5-P)	prs	K00948
MCIH_GL0016308	4.19751	4.39067e-09	0.000311408	COG0244@1|root,COG0244@2|Bacteria,1V3JJ@1239|Firmicutes,24G9R@186801|Clostridia,3WIH7@541000|Ruminococcaceae	J	Forms part of the ribosomal stalk, playing a central role in the interaction of the ribosome with GTP-bound translation factors	rplJ	K02864
MCIH_GL0016659	0.298122	8.83052e-08	0.00626304	COG0442@1|root,COG0442@2|Bacteria,1MU7E@1224|Proteobacteria,1RN5R@1236|Gammaproteobacteria,3WWD1@544|Citrobacter	J	Catalyzes the attachment of proline to tRNA(Pro) in a two-step reaction proline is first activated by ATP to form Pro- AMP and then transferred to the acceptor end of tRNA(Pro). As ProRS can inadvertently accommodate and process non-cognate amino acids such as alanine and cysteine, to avoid such errors it has two additional distinct editing activities against alanine. One activity is designated a…	proS	K01881
MCIH_GL0016677	0.270314	7.17705e-08	0.00509032	COG4775@1|root,COG4775@2|Bacteria,1MU0D@1224|Proteobacteria,1RMAP@1236|Gammaproteobacteria	M	Part of the outer membrane protein assembly complex, which is involved in assembly and insertion of beta-barrel proteins into the outer membrane	bamA	K07277
MCIH_GL0016685	0.236027	3.66729e-08	0.00260102	COG0052@1|root,COG0052@2|Bacteria,1MU33@1224|Proteobacteria,1RN0Z@1236|Gammaproteobacteria,3XMCP@561|Escherichia	J	ribosomal protein	rpsB	K02967
MCIH_GL0016716	2.34668	3.4726e-08	0.00246294	COG3599@1|root,COG3599@2|Bacteria,1V27M@1239|Firmicutes,24MM3@186801|Clostridia	D	PFAM DivIVA family protein	divIVA	K04074
MCIH_GL0018489	0.4373	1.21307e-08	0.000860372	COG0290@1|root,COG0290@2|Bacteria,2GJGT@201174|Actinobacteria,4CZA3@85004|Bifidobacteriales	J	IF-3 binds to the 30S ribosomal subunit and shifts the equilibrum between 70S ribosomes and their 50S and 30S subunits in favor of the free subunits, thus enhancing the availability of 30S subunits on which protein synthesis initiation begins	infC	K02520
MCIH_GL0019033	0.313153	2.03875e-08	0.00144598	COG1135@1|root,COG1135@2|Bacteria,1QTTK@1224|Proteobacteria,1RMQD@1236|Gammaproteobacteria,3XN54@561|Escherichia	P	Part of the ABC transporter complex MetNIQ involved in methionine import. Responsible for energy coupling to the transport system	metN	K02071
MCIH_GL0019035	0.182381	1.59584e-12	1.13185e-07	COG1464@1|root,COG1464@2|Bacteria,1MUVY@1224|Proteobacteria,1RS3R@1236|Gammaproteobacteria,3XN1X@561|Escherichia	P	Belongs to the NlpA lipoprotein family	metQ	K02072,K02073
MCIH_GL0019038	0.120106	5.2058e-11	3.69221e-06	COG0442@1|root,COG0442@2|Bacteria,1MU7E@1224|Proteobacteria,1RN5R@1236|Gammaproteobacteria	J	Catalyzes the attachment of proline to tRNA(Pro) in a two-step reaction proline is first activated by ATP to form Pro- AMP and then transferred to the acceptor end of tRNA(Pro). As ProRS can inadvertently accommodate and process non-cognate amino acids such as alanine and cysteine, to avoid such errors it has two additional distinct editing activities against alanine. One activity is designated a…	proS	K01881
MCIH_GL0019048	0.214609	3.30558e-10	2.34448e-05	COG0825@1|root,COG0825@2|Bacteria,1MURN@1224|Proteobacteria,1RNN8@1236|Gammaproteobacteria,3XMGT@561|Escherichia	I	Component of the acetyl coenzyme A carboxylase (ACC) complex. First, biotin carboxylase catalyzes the carboxylation of biotin on its carrier protein (BCCP) and then the CO(2) group is transferred by the carboxyltransferase to acetyl-CoA to form malonyl-CoA	accA	K01962
MCIH_GL0019056	0.291823	5.04049e-07	0.0357497	COG4775@1|root,COG4775@2|Bacteria,1MU0D@1224|Proteobacteria,1RMAP@1236|Gammaproteobacteria,3XNR5@561|Escherichia	M	Part of the outer membrane protein assembly complex, which is involved in assembly and insertion of beta-barrel proteins into the outer membrane. Constitutes, with BamD, the core component of the assembly machinery	bamA	K07277
MCIH_GL0019061	0.159545	3.24513e-09	0.000230161	COG0233@1|root,COG0233@2|Bacteria,1N66T@1224|Proteobacteria,1RN75@1236|Gammaproteobacteria,3XNVW@561|Escherichia	J	Responsible for the release of ribosomes from messenger RNA at the termination of protein biosynthesis. May increase the efficiency of translation by recycling ribosomes from one round of translation to another	frr	K02838
MCIH_GL0019063	0.0489926	3.51618e-14	2.49385e-09	COG0264@1|root,COG0264@2|Bacteria,1MUS2@1224|Proteobacteria,1RPBJ@1236|Gammaproteobacteria,3XNI1@561|Escherichia	J	Associates with the EF-Tu.GDP complex and induces the exchange of GDP to GTP. It remains bound to the aminoacyl-tRNA.EF- Tu.GTP complex up to the GTP hydrolysis stage on the ribosome	tsf	K02357
MCIH_GL0019067	0.146195	4.70154e-10	3.33457e-05	COG2171@1|root,COG2171@2|Bacteria,1MU0Y@1224|Proteobacteria,1RPCS@1236|Gammaproteobacteria	E	Belongs to the transferase hexapeptide repeat family	dapD	K00674
MCIH_GL0019069	0.211444	5.75616e-08	0.00408256	28NXJ@1|root,2ZBV4@2|Bacteria,1RD2V@1224|Proteobacteria,1S3XU@1236|Gammaproteobacteria,3XPIG@561|Escherichia	S	Belongs to the UPF0325 family	yaeH	-
MCIH_GL0019076	0.103934	1.09946e-08	0.00077979	COG0316@1|root,COG0316@2|Bacteria,1RHCW@1224|Proteobacteria,1S675@1236|Gammaproteobacteria,3XPP3@561|Escherichia	C	Probably involved in the insertion of Fe-S clusters into apoproteins in vivo including IspG and or IspH. Essential for growth under aerobic conditions and for anaerobic respiration but not for fermentation. In vitro it binds Fe-S clusters and transfers them to apo-IspG, which is involved in quinone biosynthesis among many other cell components. Experiments indicate that it is probably also involv…	erpA	K15724
MCIH_GL0019261	0.264375	6.11767e-07	0.0433895	COG0479@1|root,COG0479@2|Bacteria,1MVHS@1224|Proteobacteria,1RNWR@1236|Gammaproteobacteria,3X03K@547|Enterobacter	C	Belongs to the succinate dehydrogenase fumarate reductase iron-sulfur protein family	sdhB	K00240
MCIH_GL0019713	0.372672	4.02095e-07	0.0285186	COG0086@1|root,COG0086@2|Bacteria,2GKWF@201174|Actinobacteria,4CZ1D@85004|Bifidobacteriales	K	DNA-dependent RNA polymerase catalyzes the transcription of DNA into RNA using the four ribonucleoside triphosphates as substrates	rpoC	K03046
MCIH_GL0019872	0.201776	1.35299e-07	0.0095961	COG0441@1|root,COG0441@2|Bacteria,1MUP2@1224|Proteobacteria,1RMYE@1236|Gammaproteobacteria,3XNZY@561|Escherichia	J	Catalyzes the attachment of threonine to tRNA(Thr) in a two-step reaction L-threonine is first activated by ATP to form Thr-AMP and then transferred to the acceptor end of tRNA(Thr)	thrS	K01868
MCIH_GL0019873	0.0990794	1.12391e-12	7.97136e-08	COG0290@1|root,COG0290@2|Bacteria,1RDD2@1224|Proteobacteria,1S4E6@1236|Gammaproteobacteria,3XMQM@561|Escherichia	J	binds to the 30S ribosomal subunit and shifts the equilibrum between 70S ribosomes and their 50S and 30S subunits in favor of the free subunits, thus enhancing the availability of 30S subunits on which protein synthesis initiation begins	infC	K02520
MCIH_GL0019942	5.81879	1.69592e-07	0.0120283	2E11F@1|root,32WHB@2|Bacteria,1VD34@1239|Firmicutes,24NEB@186801|Clostridia	S	PilZ domain	-	-
MCIH_GL0020256	0.168886	3.51378e-08	0.00249215	COG2877@1|root,COG2877@2|Bacteria,1MV91@1224|Proteobacteria,1RMGQ@1236|Gammaproteobacteria	M	Belongs to the KdsA family	kdsA	K01627
MCIH_GL0020264	0.176547	5.62495e-09	0.00039895	COG0462@1|root,COG0462@2|Bacteria,1MW21@1224|Proteobacteria,1RMUC@1236|Gammaproteobacteria,3XP2G@561|Escherichia	F	Involved in the biosynthesis of the central metabolite phospho-alpha-D-ribosyl-1-pyrophosphate (PRPP) via the transfer of pyrophosphoryl group from ATP to 1-hydroxyl of ribose-5-phosphate (Rib-5-P)	prs	K00948
MCIH_GL0020268	0.191492	4.71251e-10	3.34235e-05	COG0012@1|root,COG0012@2|Bacteria,1MVM4@1224|Proteobacteria,1RMBI@1236|Gammaproteobacteria,3XNGE@561|Escherichia	J	ATPase that binds to both the 70S ribosome and the 50S ribosomal subunit in a nucleotide-independent manner	ychF	K06942
MCIH_GL0020624	0.117058	4.9878e-08	0.0035376	COG1015@1|root,COG1015@2|Bacteria,1MVN8@1224|Proteobacteria,1RQ6W@1236|Gammaproteobacteria	G	Phosphotransfer between the C1 and C5 carbon atoms of pentose	deoB	K01839
MCIH_GL0020834	0.116595	2.23279e-12	1.58361e-07	COG0540@1|root,COG0540@2|Bacteria,1MWAB@1224|Proteobacteria,1RPSV@1236|Gammaproteobacteria	F	Belongs to the ATCase OTCase family	pyrB	K00609
MCIH_GL0020862	2.16046	8.15124e-10	5.78126e-05	COG1209@1|root,COG1209@2|Bacteria,1V301@1239|Firmicutes,247XE@186801|Clostridia,3XZAG@572511|Blautia	H	Catalyzes the formation of dTDP-glucose, from dTTP and glucose 1-phosphate, as well as its pyrophosphorolysis	rfbA	K00973
MCIH_GL0021682	0.282104	6.38537e-07	0.0452882	COG0528@1|root,COG0528@2|Bacteria,1TPXN@1239|Firmicutes,247KR@186801|Clostridia	F	Catalyzes the reversible phosphorylation of UMP to UDP	pyrH	K09903
MCIH_GL0021963	2.84628	5.48145e-10	3.88772e-05	COG0224@1|root,COG0224@2|Bacteria,1TPBX@1239|Firmicutes,2486Q@186801|Clostridia	C	Produces ATP from ADP in the presence of a proton gradient across the membrane. The gamma chain is believed to be important in regulating ATPase activity and the flow of protons through the CF(0) complex	atpG	K02115
MCIH_GL0021989	0.319736	1.48931e-12	1.0563e-07	COG0360@1|root,COG0360@2|Bacteria,1VA18@1239|Firmicutes,24QZQ@186801|Clostridia	J	Binds together with S18 to 16S ribosomal RNA	rpsF	K02990
MCIH_GL0022205	2.06995	6.54921e-09	0.000464503	COG0211@1|root,COG0211@2|Bacteria,1V6HW@1239|Firmicutes,24N3D@186801|Clostridia	J	Belongs to the bacterial ribosomal protein bL27 family	rpmA	K02899
MCIH_GL0022314	0.172861	2.07781e-12	1.47368e-07	COG1387@1|root,COG1387@2|Bacteria,1MYXV@1224|Proteobacteria,1RRE9@1236|Gammaproteobacteria,3XNRR@561|Escherichia	E	Belongs to the PHP family	ycdX	K04477
MCIH_GL0022322	0.24299	3.13635e-09	0.000222446	COG0777@1|root,COG0777@2|Bacteria,1MW8G@1224|Proteobacteria,1RNDS@1236|Gammaproteobacteria,3XMCZ@561|Escherichia	I	Component of the acetyl coenzyme A carboxylase (ACC) complex. Biotin carboxylase (BC) catalyzes the carboxylation of biotin on its carrier protein (BCCP) and then the CO(2) group is transferred by the transcarboxylase to acetyl-CoA to form malonyl- CoA	accD	K01963
MCIH_GL0022326	0.202516	5.58723e-11	3.96274e-06	COG0034@1|root,COG0034@2|Bacteria,1MU0V@1224|Proteobacteria,1RMYA@1236|Gammaproteobacteria	F	Catalyzes the formation of phosphoribosylamine from phosphoribosylpyrophosphate (PRPP) and glutamine	purF	K00764
MCIH_GL0022342	0.189167	1.17798e-08	0.000835479	COG0282@1|root,COG0282@2|Bacteria,1MW61@1224|Proteobacteria,1RMKB@1236|Gammaproteobacteria,3XNFM@561|Escherichia	F	Catalyzes the formation of acetyl phosphate from acetate and ATP. Can also catalyze the reverse reaction	ackA	K00925,K00932
MCIH_GL0022344	0.263832	8.36746e-08	0.00593462	COG3013@1|root,COG3013@2|Bacteria,1QWV8@1224|Proteobacteria,1RME1@1236|Gammaproteobacteria,3XNF4@561|Escherichia	S	Belongs to the UPF0304 family	yfbU	K09161
MCIH_GL0022351	0.175584	1.0894e-08	0.000772659	COG0377@1|root,COG0377@2|Bacteria,1MUI2@1224|Proteobacteria,1RP4R@1236|Gammaproteobacteria,3XMPW@561|Escherichia	C	NDH-1 shuttles electrons from NADH, via FMN and iron- sulfur (Fe-S) centers, to quinones in the respiratory chain. The immediate electron acceptor for the enzyme in this species is believed to be ubiquinone. Couples the redox reaction to proton translocation (for every two electrons transferred, four hydrogen ions are translocated across the cytoplasmic membrane), and thus conserves the redox ene…	nuoB	K00331
MCIH_GL0022352	0.34061	6.3062e-08	0.00447267	COG0649@1|root,COG0852@1|root,COG0649@2|Bacteria,COG0852@2|Bacteria,1MVIN@1224|Proteobacteria,1RM98@1236|Gammaproteobacteria	C	NDH-1 shuttles electrons from NADH, via FMN and iron- sulfur (Fe-S) centers, to quinones in the respiratory chain. The immediate electron acceptor for the enzyme in this species is believed to be ubiquinone. Couples the redox reaction to proton translocation (for every two electrons transferred, four hydrogen ions are translocated across the cytoplasmic membrane), and thus conserves the redox ene…	nuoC	K13378
MCIH_GL0022354	0.148874	2.31786e-12	1.64394e-07	COG1894@1|root,COG1894@2|Bacteria,1MV8F@1224|Proteobacteria,1RMUD@1236|Gammaproteobacteria,3XNXF@561|Escherichia	C	NDH-1 shuttles electrons from NADH, via FMN and iron- sulfur (Fe-S) centers, to quinones in the respiratory chain	nuoF	K00335
MCIH_GL0022355	0.197427	1.31499e-09	9.32658e-05	COG1034@1|root,COG1034@2|Bacteria,1P8MN@1224|Proteobacteria,1RMUH@1236|Gammaproteobacteria,3XM7D@561|Escherichia	C	NDH-1 shuttles electrons from NADH, via FMN and iron- sulfur (Fe-S) centers, to quinones in the respiratory chain. The immediate electron acceptor for the enzyme in this species is believed to be ubiquinone. Couples the redox reaction to proton translocation (for every two electrons transferred, four hydrogen ions are translocated across the cytoplasmic membrane), and thus conserves the redox ene…	nuoG	K00336
MCIH_GL0023091	3.15145	1.21378e-09	8.60877e-05	COG0219@1|root,COG0219@2|Bacteria,1V3GW@1239|Firmicutes,24HVV@186801|Clostridia,3WIDH@541000|Ruminococcaceae	J	Belongs to the class IV-like SAM-binding methyltransferase superfamily. RNA methyltransferase TrmH family. TrmL subfamily	trmL	K03216
MCIH_GL0023578	0.241133	5.3693e-09	0.000380818	COG1949@1|root,COG1949@2|Bacteria,1R9WX@1224|Proteobacteria,1S217@1236|Gammaproteobacteria,3XMZQ@561|Escherichia	A	3'-to-5' exoribonuclease specific for small oligoribonucleotides	orn	K13288
MCIH_GL0023586	0.218187	5.37542e-07	0.0381252	COG1053@1|root,COG1053@2|Bacteria,1MU5M@1224|Proteobacteria,1RMU2@1236|Gammaproteobacteria,3XP24@561|Escherichia	C	fumarate reductase, flavoprotein subunit	frdA	K00244
MCIH_GL0023587	0.162368	1.43325e-09	0.000101653	COG0479@1|root,COG0479@2|Bacteria,1MVHS@1224|Proteobacteria,1RNWR@1236|Gammaproteobacteria,3XMXG@561|Escherichia	C	the fumarate reductase is used in anaerobic growth, and the succinate dehydrogenase is used in aerobic growth	frdB	K00245
MCIH_GL0023588	0.117291	5.87167e-12	4.16448e-07	COG3029@1|root,COG3029@2|Bacteria,1RD34@1224|Proteobacteria,1S419@1236|Gammaproteobacteria,3XPS9@561|Escherichia	C	Seems to be involved in the anchoring of the catalytic components of the fumarate reductase complex to the cytoplasmic membrane	frdC	K00246
MCIH_GL0023599	0.115206	6.17986e-11	4.38307e-06	COG0459@1|root,COG0459@2|Bacteria,1MURR@1224|Proteobacteria,1RMTB@1236|Gammaproteobacteria,3XN1I@561|Escherichia	O	Prevents misfolding and promotes the refolding and proper assembly of unfolded polypeptides generated under stress conditions	groL	K04077
MCIH_GL0023600	0.0954858	1.90895e-08	0.00135392	COG0234@1|root,COG0234@2|Bacteria,1MZ2X@1224|Proteobacteria,1S8YR@1236|Gammaproteobacteria,3XPUM@561|Escherichia	O	Binds to Cpn60 in the presence of Mg-ATP and suppresses the ATPase activity of the latter	groS	K04078
MCIH_GL0023604	0.0542938	1.05849e-13	7.50733e-09	COG1027@1|root,COG1027@2|Bacteria,1R9JY@1224|Proteobacteria,1RP5Z@1236|Gammaproteobacteria	E	Aspartate ammonia-lyase	aspA	K01744
MCIH_GL0023619	0.137449	2.02264e-10	1.43456e-05	COG2704@1|root,COG2704@2|Bacteria,1MVHH@1224|Proteobacteria,1RPTE@1236|Gammaproteobacteria	S	Responsible for the transport of C4-dicarboxylates from the periplasm across the inner membrane	dcuB	K07792
MCIH_GL0023786	0.292776	2.82091e-07	0.0200073	COG0018@1|root,COG0018@2|Bacteria,1MU4J@1224|Proteobacteria,1RPRC@1236|Gammaproteobacteria,3XNTV@561|Escherichia	J	arginyl-tRNA aminoacylation	argS	K01887
MCIH_GL0023870	0.0860656	6.09504e-12	4.3229e-07	COG0776@1|root,COG0776@2|Bacteria,1RH5Z@1224|Proteobacteria,1S61Z@1236|Gammaproteobacteria	K	This protein is one of the two subunits of integration host factor, a specific DNA-binding protein that functions in genetic recombination as well as in transcriptional and translational control	himA	K04764
MCIH_GL0023871	0.185158	2.17982e-08	0.00154604	COG0072@1|root,COG0073@1|root,COG0072@2|Bacteria,COG0073@2|Bacteria,1MWKS@1224|Proteobacteria,1RMIH@1236|Gammaproteobacteria,3XMDP@561|Escherichia	J	phenylalanine-tRNA ligase activity	pheT	K01890
MCIH_GL0023872	0.238366	1.69239e-07	0.0120033	COG0016@1|root,COG0016@2|Bacteria,1MVD7@1224|Proteobacteria,1RN22@1236|Gammaproteobacteria,3XNIZ@561|Escherichia	J	Belongs to the class-II aminoacyl-tRNA synthetase family. Phe-tRNA synthetase alpha subunit type 1 subfamily	pheS	K01889
MCIH_GL0023873	0.182837	5.87085e-10	4.1639e-05	COG0292@1|root,COG0292@2|Bacteria,1RGU2@1224|Proteobacteria,1S3P3@1236|Gammaproteobacteria	J	Binds directly to 23S ribosomal RNA and is necessary for the in vitro assembly process of the 50S ribosomal subunit. It is not involved in the protein synthesizing functions of that subunit	rplT	K02887
MCIH_GL0024258	0.365359	3.78833e-08	0.00268687	COG0027@1|root,COG0027@2|Bacteria,2GMCS@201174|Actinobacteria,4CZXH@85004|Bifidobacteriales	F	Involved in the de novo purine biosynthesis. Catalyzes the transfer of formate to 5-phospho-ribosyl-glycinamide (GAR), producing 5-phospho-ribosyl-N-formylglycinamide (FGAR). Formate is provided by PurU via hydrolysis of 10-formyl-tetrahydrofolate	purT	K08289
MCIH_GL0024620	0.420884	6.22253e-07	0.0441333	COG1129@1|root,COG1129@2|Bacteria,2GJ3F@201174|Actinobacteria,4CZ8Y@85004|Bifidobacteriales	G	ATPases associated with a variety of cellular activities	-	K02056,K10441
MCIH_GL0024640	0.341114	1.28637e-07	0.00912354	COG3266@1|root,COG3266@2|Bacteria,2I2EC@201174|Actinobacteria,4CYYM@85004|Bifidobacteriales	S	Domain of Unknown Function (DUF349)	-	-
MCIH_GL0024905	0.412383	5.90235e-08	0.00418624	COG0280@1|root,COG0280@2|Bacteria,1TPQ0@1239|Firmicutes,247W9@186801|Clostridia,3XZ2B@572511|Blautia	C	Psort location Cytoplasmic, score 8.87	pta	K00625
MCIH_GL0025186	2.93754	1.03014e-08	0.000730628	COG0088@1|root,COG0088@2|Bacteria,1TPGW@1239|Firmicutes,248SY@186801|Clostridia,3WGQT@541000|Ruminococcaceae	J	Forms part of the polypeptide exit tunnel	rplD	K02926
MCIH_GL0025191	7.38243	3.83924e-10	2.72298e-05	COG0092@1|root,COG0092@2|Bacteria,1TPCP@1239|Firmicutes,24833@186801|Clostridia,3WGIF@541000|Ruminococcaceae	J	Binds the lower part of the 30S subunit head. Binds mRNA in the 70S ribosome, positioning it for translation	rpsC	K02982
MCIH_GL0025613	0.19246	1.01454e-10	7.19559e-06	2EFJW@1|root,339C6@2|Bacteria,4NWDU@976|Bacteroidetes,2FT60@200643|Bacteroidia,4ARZI@815|Bacteroidaceae	S	Fimbrillin-like	-	-
MCIH_GL0025620	0.455009	3.49155e-07	0.0247638	28HAW@1|root,2Z7N4@2|Bacteria,4NG29@976|Bacteroidetes,2FMFN@200643|Bacteroidia,4ANSC@815|Bacteroidaceae	S	COG NOG08824 non supervised orthologous group	-	-
MCIH_GL0025747	0.153659	3.87877e-09	0.000275102	COG0041@1|root,COG0041@2|Bacteria,1V1MV@1239|Firmicutes,24HCB@186801|Clostridia,3XZ51@572511|Blautia	F	Catalyzes the conversion of N5-carboxyaminoimidazole ribonucleotide (N5-CAIR) to 4-carboxy-5-aminoimidazole ribonucleotide (CAIR)	purE	K01588
MCIH_GL0026268	2.19366	6.73469e-08	0.00477658	COG1160@1|root,COG1160@2|Bacteria,1TPNM@1239|Firmicutes,2493T@186801|Clostridia	S	GTPase that plays an essential role in the late steps of ribosome biogenesis	der	K03977
MCIH_GL0026532	2.3619	1.62452e-07	0.0115219	COG0541@1|root,COG0541@2|Bacteria,1TP06@1239|Firmicutes,248EU@186801|Clostridia,3WH5J@541000|Ruminococcaceae	U	Involved in targeting and insertion of nascent membrane proteins into the cytoplasmic membrane. Binds to the hydrophobic signal sequence of the ribosome-nascent chain (RNC) as it emerges from the ribosomes. The SRP-RNC complex is then targeted to the cytoplasmic membrane where it interacts with the SRP receptor FtsY	ffh	K03106
MCIH_GL0026541	0.129377	1.92607e-07	0.0136606	COG0058@1|root,COG0058@2|Bacteria,1MW4J@1224|Proteobacteria,1RN8P@1236|Gammaproteobacteria,3XMMY@561|Escherichia	G	Phosphorylase is an important allosteric enzyme in carbohydrate metabolism. Enzymes from different sources differ in their regulatory mechanisms and in their natural substrates. However, all known phosphorylases share catalytic and structural properties	malP	K00688
MCIH_GL0026544	0.201733	4.88144e-09	0.000346216	COG0316@1|root,COG0694@1|root,COG0316@2|Bacteria,COG0694@2|Bacteria,1MU8Y@1224|Proteobacteria,1RN7J@1236|Gammaproteobacteria,3XNB4@561|Escherichia	O	Involved in iron-sulfur cluster biogenesis. Binds a 4Fe- 4S cluster, can transfer this cluster to apoproteins, and thereby intervenes in the maturation of Fe S proteins. Could also act as a scaffold chaperone for damaged Fe S proteins	nfuA	K07400
MCIH_GL0026555	0.243709	5.0439e-08	0.00357739	COG1866@1|root,COG1866@2|Bacteria,1MWXN@1224|Proteobacteria,1RPM0@1236|Gammaproteobacteria,3XMXQ@561|Escherichia	F	Involved in the gluconeogenesis. Catalyzes the conversion of oxaloacetate (OAA) to phosphoenolpyruvate (PEP) through direct phosphoryl transfer between the nucleoside triphosphate and OAA	pckA	K01610
MCIH_GL0027163	0.28727	1.11663e-07	0.00791968	COG3414@1|root,COG3414@2|Bacteria,1RET1@1224|Proteobacteria,1S47F@1236|Gammaproteobacteria	G	The phosphoenolpyruvate-dependent sugar phosphotransferase system (sugar PTS), a major carbohydrate active transport system, catalyzes the phosphorylation of incoming sugar substrates concomitantly with their translocation across the cell membrane. The enzyme II UlaABC PTS system is involved in ascorbate transport	ulaB	K02822
MCIH_GL0027170	0.165058	3.0488e-08	0.00216236	COG0360@1|root,COG0360@2|Bacteria,1RH82@1224|Proteobacteria,1S5VU@1236|Gammaproteobacteria,3XPK6@561|Escherichia	J	Binds together with S18 to 16S ribosomal RNA	rpsF	K02990
MCIH_GL0027235	5.66937	3.62244e-08	0.00256921	COG0041@1|root,COG0041@2|Bacteria,1V1MV@1239|Firmicutes,24HCB@186801|Clostridia,3WITM@541000|Ruminococcaceae	F	Catalyzes the conversion of N5-carboxyaminoimidazole ribonucleotide (N5-CAIR) to 4-carboxy-5-aminoimidazole ribonucleotide (CAIR)	purE	K01588
MCIH_GL0027624	2.73334	1.76599e-09	0.000125253	COG0240@1|root,COG0240@2|Bacteria,1TQ5P@1239|Firmicutes,248JT@186801|Clostridia,267VM@186813|unclassified Clostridiales	C	NAD-dependent glycerol-3-phosphate dehydrogenase C-terminus	gpsA	K00057
MCIH_GL0027717	2.48048	2.73156e-07	0.0193736	COG0087@1|root,COG0087@2|Bacteria,1TPFT@1239|Firmicutes,247NH@186801|Clostridia,3WHH0@541000|Ruminococcaceae	J	One of the primary rRNA binding proteins, it binds directly near the 3'-end of the 23S rRNA, where it nucleates assembly of the 50S subunit	rplC	K02906
MCIH_GL0027798	0.349707	4.238e-07	0.030058	COG1385@1|root,COG1385@2|Bacteria,1V1CT@1239|Firmicutes,249VK@186801|Clostridia,3WIFN@541000|Ruminococcaceae	J	Specifically methylates the N3 position of the uracil ring of uridine 1498 (m3U1498) in 16S rRNA. Acts on the fully assembled 30S ribosomal subunit	rsmE	K09761
MCIH_GL0028493	0.144394	3.05181e-07	0.021645	COG2193@1|root,COG2193@2|Bacteria,1RCW7@1224|Proteobacteria,1S45S@1236|Gammaproteobacteria,3XN6R@561|Escherichia	P	Iron-storage protein, whose ferroxidase center binds Fe(2 ) ions, oxidizes them by dioxygen to Fe(3 ), and participates in the subsequent Fe(3 ) oxide mineral core formation within the central cavity of the protein complex	bfr	K03594
MCIH_GL0028508	0.123869	1.33104e-10	9.44041e-06	COG0051@1|root,COG0051@2|Bacteria,1RGWF@1224|Proteobacteria,1S3QX@1236|Gammaproteobacteria,3XPQU@561|Escherichia	J	Involved in the binding of tRNA to the ribosomes	rpsJ	K02946
MCIH_GL0028509	0.126079	5.82069e-11	4.12833e-06	COG0087@1|root,COG0087@2|Bacteria,1MUST@1224|Proteobacteria,1RMK9@1236|Gammaproteobacteria,3XNYM@561|Escherichia	J	One of the primary rRNA binding proteins, it binds directly near the 3'-end of the 23S rRNA, where it nucleates assembly of the 50S subunit	rplC	K02906
MCIH_GL0028510	0.140777	1.1507e-09	8.16137e-05	COG0088@1|root,COG0088@2|Bacteria,1MXPF@1224|Proteobacteria,1RNNK@1236|Gammaproteobacteria	J	Forms part of the polypeptide exit tunnel	rplD	K02926
MCIH_GL0028512	0.130182	1.61556e-10	1.14584e-05	COG0090@1|root,COG0090@2|Bacteria,1MVTD@1224|Proteobacteria,1RMGR@1236|Gammaproteobacteria	J	One of the primary rRNA binding proteins. Required for association of the 30S and 50S subunits to form the 70S ribosome, for tRNA binding and peptide bond formation. It has been suggested to have peptidyltransferase activity	rplB	K02886
MCIH_GL0028514	0.216211	6.94661e-07	0.0492689	COG0091@1|root,COG0091@2|Bacteria,1RH0W@1224|Proteobacteria,1S5XT@1236|Gammaproteobacteria	J	The globular domain of the protein is located near the polypeptide exit tunnel on the outside of the subunit, while an extended beta-hairpin is found that lines the wall of the exit tunnel in the center of the 70S ribosome	rplV	K02890
MCIH_GL0028515	0.11053	2.9889e-12	2.11988e-07	COG0092@1|root,COG0092@2|Bacteria,1MUAI@1224|Proteobacteria,1RN0P@1236|Gammaproteobacteria	J	Binds the lower part of the 30S subunit head. Binds mRNA in the 70S ribosome, positioning it for translation	rpsC	K02982
MCIH_GL0028516	0.125715	1.78045e-10	1.26278e-05	COG0197@1|root,COG0197@2|Bacteria,1RA0Z@1224|Proteobacteria,1S201@1236|Gammaproteobacteria,3XPK2@561|Escherichia	J	Binds 23S rRNA and is also seen to make contacts with the A and possibly P site tRNAs	rplP	K02878
MCIH_GL0028517	0.133682	2.80968e-09	0.000199277	COG0255@1|root,COG0255@2|Bacteria,1N6PR@1224|Proteobacteria,1SCBN@1236|Gammaproteobacteria,3XPZK@561|Escherichia	J	ribosomal protein L29	rpmC	K02904
MCIH_GL0028519	0.166091	1.2654e-09	8.97483e-05	COG0093@1|root,COG0093@2|Bacteria,1RCWZ@1224|Proteobacteria,1S3Z3@1236|Gammaproteobacteria	J	Binds to 23S rRNA. Forms part of two intersubunit bridges in the 70S ribosome	rplN	K02874
MCIH_GL0028520	0.186299	3.02183e-08	0.00214324	COG0198@1|root,COG0198@2|Bacteria,1MZQD@1224|Proteobacteria,1S973@1236|Gammaproteobacteria,3X2E6@547|Enterobacter	J	One of the proteins that surrounds the polypeptide exit tunnel on the outside of the subunit	rplX	K02895
MCIH_GL0028521	0.167267	3.9833e-09	0.000282515	COG0094@1|root,COG0094@2|Bacteria,1MUU9@1224|Proteobacteria,1RPE1@1236|Gammaproteobacteria,3X0U0@547|Enterobacter	J	This is 1 of the proteins that binds and probably mediates the attachment of the 5S RNA into the large ribosomal subunit, where it forms part of the central protuberance. In the 70S ribosome it contacts protein S13 of the 30S subunit (bridge B1b), connecting the 2 subunits	rplE	K02931
MCIH_GL0028523	0.164095	1.13627e-09	8.05901e-05	COG0096@1|root,COG0096@2|Bacteria,1RDG3@1224|Proteobacteria,1S452@1236|Gammaproteobacteria,3WYA3@544|Citrobacter	J	One of the primary rRNA binding proteins, it binds directly to 16S rRNA central domain where it helps coordinate assembly of the platform of the 30S subunit	rpsH	K02994
MCIH_GL0028524	0.191187	2.61174e-08	0.00185237	COG0097@1|root,COG0097@2|Bacteria,1R9YZ@1224|Proteobacteria,1S1Z1@1236|Gammaproteobacteria,3XPDH@561|Escherichia	J	is important in its secondary structure. It is located near the subunit interface in the base of the L7 L12 stalk, and near the tRNA binding site of the peptidyltransferase center	rplF	K02933
MCIH_GL0028526	0.210408	2.81383e-08	0.00199571	COG0098@1|root,COG0098@2|Bacteria,1MUS4@1224|Proteobacteria,1RNEV@1236|Gammaproteobacteria,3WV8F@544|Citrobacter	J	Located at the back of the 30S subunit body where it stabilizes the conformation of the head with respect to the body	rpsE	K02988
MCIH_GL0028529	0.397139	3.91007e-07	0.0277322	COG0201@1|root,COG0201@2|Bacteria,1MVU7@1224|Proteobacteria,1RNJV@1236|Gammaproteobacteria,3XNT2@561|Escherichia	U	The central subunit of the protein translocation channel SecYEG. Consists of two halves formed by TMs 1-5 and 6-10. These two domains form a lateral gate at the front which open onto the bilayer between TMs 2 and 7, and are clamped together by SecE at the back. The channel is closed by both a pore ring composed of hydrophobic SecY resides and a short helix (helix 2A) on the extracellular side of …	secY	K03076
MCIH_GL0028530	0.068289	1.29346e-14	9.17384e-10	COG0099@1|root,COG0099@2|Bacteria,1RD1G@1224|Proteobacteria,1S3NX@1236|Gammaproteobacteria,3XPPN@561|Escherichia	J	Located at the top of the head of the 30S subunit, it contacts several helices of the 16S rRNA. In the 70S ribosome it contacts the 23S rRNA (bridge B1a) and protein L5 of the 50S subunit (bridge B1b), connecting the 2 subunits	rpsM	K02952
MCIH_GL0028531	0.133682	5.65766e-10	4.0127e-05	COG0100@1|root,COG0100@2|Bacteria,1RD0A@1224|Proteobacteria,1S3Q2@1236|Gammaproteobacteria,3WY9K@544|Citrobacter	J	Located on the platform of the 30S subunit, it bridges several disparate RNA helices of the 16S rRNA. Forms part of the Shine-Dalgarno cleft in the 70S ribosome	rpsK	K02948
MCIH_GL0028533	0.185271	1.47057e-09	0.0001043	COG0202@1|root,COG0202@2|Bacteria,1MU75@1224|Proteobacteria,1RMU3@1236|Gammaproteobacteria,3WW1W@544|Citrobacter	K	DNA-dependent RNA polymerase catalyzes the transcription of DNA into RNA using the four ribonucleoside triphosphates as substrates	rpoA	K03040
MCIH_GL0028897	0.19381	9.00703e-08	0.00638823	COG2823@1|root,COG2823@2|Bacteria,1MUZ2@1224|Proteobacteria,1RY2B@1236|Gammaproteobacteria,3XNV6@561|Escherichia	S	BON domain	yraP	-
MCIH_GL0028915	0.261935	5.19843e-08	0.00368699	COG0532@1|root,COG0532@2|Bacteria,1MV26@1224|Proteobacteria,1RM9X@1236|Gammaproteobacteria,3XMNK@561|Escherichia	J	One of the essential components for the initiation of protein synthesis. Protects formylmethionyl-tRNA from spontaneous hydrolysis and promotes its binding to the 30S ribosomal subunits. Also involved in the hydrolysis of GTP during the formation of the 70S ribosomal complex	infB	K02519
MCIH_GL0028916	0.183961	3.29663e-10	2.33814e-05	COG0195@1|root,COG0195@2|Bacteria,1MWT7@1224|Proteobacteria,1RNQS@1236|Gammaproteobacteria,3XP77@561|Escherichia	K	Participates in both transcription termination and antitermination	nusA	K02600
MCIH_GL0029032	0.370483	9.99544e-08	0.00708927	COG2234@1|root,COG2234@2|Bacteria,4NFDJ@976|Bacteroidetes,2FQ2M@200643|Bacteroidia,4APCC@815|Bacteroidaceae	M	Peptidase, M28 family	-	-
MCIH_GL0029091	7.44104	2.76026e-08	0.00195771	COG5016@1|root,COG5016@2|Bacteria,1VT8P@1239|Firmicutes,247NZ@186801|Clostridia,3WH2N@541000|Ruminococcaceae	C	Pyruvate carboxylase, C-terminal domain subunit K01960	oadA	K01571
MCIH_GL0029128	2.67013	7.10335e-08	0.00503805	COG0201@1|root,COG0201@2|Bacteria,1TPHB@1239|Firmicutes,248T9@186801|Clostridia	U	The central subunit of the protein translocation channel SecYEG. Consists of two halves formed by TMs 1-5 and 6-10. These two domains form a lateral gate at the front which open onto the bilayer between TMs 2 and 7, and are clamped together by SecE at the back. The channel is closed by both a pore ring composed of hydrophobic SecY resides and a short helix (helix 2A) on the extracellular side of …	secY	K03076
MCIH_GL0029151	4.26695	1.19757e-07	0.00849376	COG1653@1|root,COG1653@2|Bacteria,1TRIH@1239|Firmicutes,248X0@186801|Clostridia	G	solute-binding protein	-	K02027
MCIH_GL0029274	2.10933	4.7507e-08	0.00336943	COG0714@1|root,COG0714@2|Bacteria,1TPKR@1239|Firmicutes,248IM@186801|Clostridia,27JPH@186928|unclassified Lachnospiraceae	S	ATPase family associated with various cellular activities (AAA)	-	K03924
MCIH_GL0029285	3.06783	8.31781e-08	0.00589941	2EGDA@1|root,33A54@2|Bacteria,1VKC8@1239|Firmicutes,258G9@186801|Clostridia,3WMNI@541000|Ruminococcaceae	S	Psort location Cytoplasmic, score	-	-
MCIH_GL0029710	2.63676	1.05048e-10	7.45056e-06	COG0202@1|root,COG0202@2|Bacteria,1TPR8@1239|Firmicutes,248DS@186801|Clostridia,3WGUM@541000|Ruminococcaceae	K	DNA-dependent RNA polymerase catalyzes the transcription of DNA into RNA using the four ribonucleoside triphosphates as substrates	rpoA	K03040
MCIH_GL0029727	4.76758	6.47592e-08	0.00459305	COG0186@1|root,COG0186@2|Bacteria,1V9YC@1239|Firmicutes,24MSW@186801|Clostridia,3WJV0@541000|Ruminococcaceae	J	One of the primary rRNA binding proteins, it binds specifically to the 5'-end of 16S ribosomal RNA	rpsQ	K02961
MCIH_GL0029931	2.47704	2.22553e-07	0.0157846	2EC7P@1|root,33668@2|Bacteria,1VHK0@1239|Firmicutes,24R0C@186801|Clostridia,36NYW@31979|Clostridiaceae	S	Psort location Cytoplasmic, score 8.87	-	-
MCIH_GL0030010	0.255574	5.62442e-12	3.98912e-07	COG0566@1|root,COG0566@2|Bacteria,1TP9G@1239|Firmicutes,247SC@186801|Clostridia,3XZ93@572511|Blautia	J	Belongs to the class IV-like SAM-binding methyltransferase superfamily. RNA methyltransferase TrmH family	yacO	K03218
MCIH_GL0030137	0.322926	1.10619e-07	0.00784566	COG0049@1|root,COG0049@2|Bacteria,2GMVW@201174|Actinobacteria,4CURQ@84998|Coriobacteriia	J	One of the primary rRNA binding proteins, it binds directly to 16S rRNA where it nucleates assembly of the head domain of the 30S subunit. Is located at the subunit interface close to the decoding center, probably blocks exit of the E-site tRNA	rpsG	K02992
MCIH_GL0030235	0.410244	3.61615e-09	0.000256475	COG0848@1|root,COG0848@2|Bacteria,4NHYQ@976|Bacteroidetes,2FMZ4@200643|Bacteroidia,4AMZ4@815|Bacteroidaceae	U	COG NOG14449 non supervised orthologous group	-	-
MCIH_GL0030236	0.392052	4.24791e-07	0.0301283	COG0848@1|root,COG0848@2|Bacteria,4NKT1@976|Bacteroidetes,2FM42@200643|Bacteroidia,4APFS@815|Bacteroidaceae	U	COG NOG14448 non supervised orthologous group	-	K03559
MCIH_GL0030528	0.231249	1.90349e-11	1.35005e-06	COG0682@1|root,COG0682@2|Bacteria,1TPAK@1239|Firmicutes,24APG@186801|Clostridia,3WH7A@541000|Ruminococcaceae	M	Transfers the N-acyl diglyceride group on what will become the N-terminal cysteine of membrane lipoproteins	lgt	K13292
MCIH_GL0030617	4.84802	4.71849e-08	0.00334659	COG0206@1|root,COG0206@2|Bacteria,1TP6W@1239|Firmicutes,247Z5@186801|Clostridia	D	Essential cell division protein that forms a contractile ring structure (Z ring) at the future cell division site. The regulation of the ring assembly controls the timing and the location of cell division. One of the functions of the FtsZ ring is to recruit other cell division proteins to the septum to produce a new cell wall between the dividing cells. Binds GTP and shows GTPase activity	ftsZ	K03531
MCIH_GL0031278	4.69622	1.24195e-08	0.000880852	COG0008@1|root,COG0008@2|Bacteria,1TPJC@1239|Firmicutes,2482P@186801|Clostridia	J	Catalyzes the attachment of glutamate to tRNA(Glu) in a two-step reaction glutamate is first activated by ATP to form Glu-AMP and then transferred to the acceptor end of tRNA(Glu)	gltX	K01885,K09698
MCIH_GL0031285	2.46279	7.45089e-08	0.00528454	COG0543@1|root,COG0543@2|Bacteria,1TP6D@1239|Firmicutes,247YB@186801|Clostridia	C	PFAM oxidoreductase FAD NAD(P)-binding domain protein	pyrK_1	K00528,K16951
MCIH_GL0031286	2.18832	5.30339e-09	0.000376143	COG0523@1|root,COG3689@1|root,COG0523@2|Bacteria,COG3689@2|Bacteria,1TS8P@1239|Firmicutes,248DY@186801|Clostridia	S	Psort location Cytoplasmic, score	-	-
MCIH_GL0032068	3.25661	6.63062e-07	0.0470277	COG1175@1|root,COG1175@2|Bacteria,1TRU7@1239|Firmicutes,24AIC@186801|Clostridia,3WI95@541000|Ruminococcaceae	P	Psort location CytoplasmicMembrane, score 10.00	-	K10201
MCIH_GL0032497	3.01269	3.08775e-09	0.000218999	COG3027@1|root,COG3027@2|Bacteria,1V4E5@1239|Firmicutes,24HQR@186801|Clostridia	D	Activator of cell division through the inhibition of FtsZ GTPase activity, therefore promoting FtsZ assembly into bundles of protofilaments necessary for the formation of the division Z ring. It is recruited early at mid-cell but it is not essential for cell division	-	K09888
MCIH_GL0032505	11.8665	2.59745e-08	0.00184224	COG3874@1|root,COG3874@2|Bacteria,1V99U@1239|Firmicutes,24K00@186801|Clostridia	S	Sporulation protein YtfJ	-	-
MCIH_GL0032512	5.29043	2.96232e-09	0.000210103	COG1758@1|root,COG1758@2|Bacteria,1VF65@1239|Firmicutes	K	Promotes RNA polymerase assembly. Latches the N- and C- terminal regions of the beta' subunit thereby facilitating its interaction with the beta and alpha subunits	rpoZ	K03060
MCIH_GL0032515	8.79425	9.70788e-08	0.00688532	COG0742@1|root,COG0742@2|Bacteria,1V3JF@1239|Firmicutes,24JHR@186801|Clostridia	L	RNA methyltransferase, RsmD family	rsmD	K08316
MCIH_GL0032517	2.55942	3.3224e-07	0.0235641	COG0711@1|root,COG0711@2|Bacteria,1V97P@1239|Firmicutes,24JGQ@186801|Clostridia	C	Psort location Cytoplasmic, score	-	-
MCIH_GL0032524	2.43199	2.38966e-09	0.000169487	COG0040@1|root,COG0040@2|Bacteria,1TSVZ@1239|Firmicutes,249AR@186801|Clostridia	E	Catalyzes the condensation of ATP and 5-phosphoribose 1- diphosphate to form N'-(5'-phosphoribosyl)-ATP (PR-ATP). Has a crucial role in the pathway because the rate of histidine biosynthesis seems to be controlled primarily by regulation of HisG enzymatic activity	hisG	K00765,K02502
MCIH_GL0033045	0.125396	8.68762e-10	6.16169e-05	COG0279@1|root,COG0279@2|Bacteria,1NVIE@1224|Proteobacteria,1RP6M@1236|Gammaproteobacteria,3XND9@561|Escherichia	G	Catalyzes the isomerization of sedoheptulose 7-phosphate in D-glycero-D-manno-heptose 7-phosphate	gmhA	K03271,K12961
MCIH_GL0033301	4.45527	6.16673e-08	0.00437376	COG3874@1|root,COG3874@2|Bacteria,1U4KP@1239|Firmicutes,4H5UI@909932|Negativicutes	S	Sporulation protein YtfJ	-	-
MCIH_GL0033316	2.03647	1.22786e-20	8.70858e-16	COG0541@1|root,COG0541@2|Bacteria,1TP06@1239|Firmicutes,4H29G@909932|Negativicutes	U	Involved in targeting and insertion of nascent membrane proteins into the cytoplasmic membrane. Binds to the hydrophobic signal sequence of the ribosome-nascent chain (RNC) as it emerges from the ribosomes. The SRP-RNC complex is then targeted to the cytoplasmic membrane where it interacts with the SRP receptor FtsY	ffh	K03106
MCIH_GL0033960	2.62001	4.65981e-07	0.0330497	COG0465@1|root,COG0465@2|Bacteria,1TPTV@1239|Firmicutes,247WQ@186801|Clostridia	O	Acts as a processive, ATP-dependent zinc metallopeptidase for both cytoplasmic and membrane proteins. Plays a role in the quality control of integral membrane proteins	ftsH	K03798
MCIH_GL0033965	2.45681	1.16309e-13	8.24924e-09	COG1660@1|root,COG1660@2|Bacteria,1TPS4@1239|Firmicutes,248KQ@186801|Clostridia	S	Displays ATPase and GTPase activities	yvcJ	K06958
MCIH_GL0033975	2.54559	6.33066e-07	0.0449002	COG2996@1|root,COG2996@2|Bacteria,1TQ1Z@1239|Firmicutes,2498C@186801|Clostridia	S	S1, RNA binding domain	cvfB	K00243
MCIH_GL0033979	2.44347	4.19519e-08	0.00297544	COG2508@1|root,COG2508@2|Bacteria,1TTA0@1239|Firmicutes,248HN@186801|Clostridia	QT	Psort location Cytoplasmic, score	cdaR_3	K02647
MCIH_GL0033981	3.69799	4.16775e-09	0.000295597	COG2177@1|root,COG2177@2|Bacteria,1TPND@1239|Firmicutes,24AA6@186801|Clostridia	D	Part of the ABC transporter FtsEX involved in asymmetric cellular division facilitating the initiation of sporulation	ftsX	K09811
MCIH_GL0034146	0.336759	6.33006e-07	0.044896	COG0362@1|root,COG0362@2|Bacteria,2GJ2J@201174|Actinobacteria,4CZFG@85004|Bifidobacteriales	H	Catalyzes the oxidative decarboxylation of 6- phosphogluconate to ribulose 5-phosphate and CO(2), with concomitant reduction of NADP to NADPH	gnd	K00033
MCIH_GL0034180	0.305328	6.83815e-09	0.000484996	COG0068@1|root,COG0068@2|Bacteria,1TQM7@1239|Firmicutes,2494A@186801|Clostridia,25VWK@186806|Eubacteriaceae	O	HypF finger	hypF	K04656
MCIH_GL0034201	3.84178	1.99749e-10	1.41672e-05	COG0448@1|root,COG0448@2|Bacteria,1TNZW@1239|Firmicutes,24943@186801|Clostridia,27V26@189330|Dorea	H	Catalyzes the synthesis of ADP-glucose, a sugar donor used in elongation reactions on alpha-glucans	glgC	K00975
MCIH_GL0034248	5.36727	2.10638e-07	0.0149395	COG1438@1|root,COG1438@2|Bacteria,4NSSS@976|Bacteroidetes,2FR3Q@200643|Bacteroidia,4AP9Y@815|Bacteroidaceae	K	Regulates arginine biosynthesis genes	argR	K03402
MCIH_GL0034493	0.349177	4.13595e-08	0.00293342	COG0378@1|root,COG0378@2|Bacteria,1MVBD@1224|Proteobacteria,1RN9Y@1236|Gammaproteobacteria,3XNGB@561|Escherichia	KO	Required for the maturation of the three NiFe hydrogenases. Exhibits a low intrinsic GTPase activity. The GTP hydrolysis catalyzed by HypB is an integral process in the incorporation of nickel into hydrogenases	hypB	K04652
MCIH_GL0034664	2.6307	5.53055e-07	0.0392254	COG0749@1|root,COG0749@2|Bacteria,1TPKJ@1239|Firmicutes,4H1ZM@909932|Negativicutes	L	In addition to polymerase activity, this DNA polymerase exhibits 5'-3' exonuclease activity	polA	K02335
MCIH_GL0034762	0.113764	1.88531e-07	0.0133716	29BUY@1|root,2ZYT8@2|Bacteria,1R5ZY@1224|Proteobacteria,1RRXU@1236|Gammaproteobacteria,3XPJQ@561|Escherichia	M	Protein of unknown function (DUF3828)	ybjP	-
MCIH_GL0035030	0.196144	7.76101e-08	0.0055045	COG1282@1|root,COG1282@2|Bacteria,1MUP4@1224|Proteobacteria,1RMR4@1236|Gammaproteobacteria,3XN49@561|Escherichia	C	The transhydrogenation between NADH and NADP is coupled to respiration and ATP hydrolysis and functions as a proton pump across the membrane	pntB	K00325
MCIH_GL0035142	2.46269	1.43506e-07	0.0101782	COG0202@1|root,COG0202@2|Bacteria,1TPR8@1239|Firmicutes,248DS@186801|Clostridia,3WGUM@541000|Ruminococcaceae	K	DNA-dependent RNA polymerase catalyzes the transcription of DNA into RNA using the four ribonucleoside triphosphates as substrates	rpoA	K03040
MCIH_GL0035301	0.286674	5.62351e-11	3.98847e-06	COG1596@1|root,COG1596@2|Bacteria,4NEXJ@976|Bacteroidetes,2FM4E@200643|Bacteroidia,4ANHT@815|Bacteroidaceae	M	COG1596 Periplasmic protein involved in polysaccharide export	kpsD	-
MCIH_GL0035567	0.253103	2.66753e-07	0.0189195	COG0446@1|root,COG0446@2|Bacteria,2H7WY@201174|Actinobacteria,4CZXP@85004|Bifidobacteriales	C	Pyridine nucleotide-disulphide oxidoreductase	nox	-
MCIH_GL0035584	0.317772	5.99236e-07	0.0425008	COG0211@1|root,COG0211@2|Bacteria,2IQDI@201174|Actinobacteria,4D19N@85004|Bifidobacteriales	J	Ribosomal L27 protein	rpmA	K02899
MCIH_GL0035660	3.09645	4.01829e-07	0.0284998	COG0411@1|root,COG0411@2|Bacteria,1TR0P@1239|Firmicutes,4H1WJ@909932|Negativicutes	E	ABC transporter	livG	K01995
MCIH_GL0035779	2.10315	8.85281e-08	0.00627886	COG0745@1|root,COG0745@2|Bacteria,1TPZ0@1239|Firmicutes,249IC@186801|Clostridia,3WGB8@541000|Ruminococcaceae	T	response regulator receiver	-	-
MCIH_GL0035955	2.08	7.76791e-09	0.000550939	COG0294@1|root,COG0294@2|Bacteria,1TPKT@1239|Firmicutes,248BE@186801|Clostridia,36EFV@31979|Clostridiaceae	H	Catalyzes the condensation of para-aminobenzoate (pABA) with 6-hydroxymethyl-7,8-dihydropterin diphosphate (DHPt-PP) to form 7,8-dihydropteroate (H2Pte), the immediate precursor of folate derivatives	folP	K00796
MCIH_GL0036351	2.72034	9.26717e-08	0.00657274	COG0491@1|root,COG0491@2|Bacteria,1V6FA@1239|Firmicutes,24JGV@186801|Clostridia	P	domain protein	-	-
MCIH_GL0036923	0.457687	2.98851e-10	2.1196e-05	COG1866@1|root,COG1866@2|Bacteria,4NEGI@976|Bacteroidetes,2FNYK@200643|Bacteroidia,4AMYK@815|Bacteroidaceae	H	Involved in the gluconeogenesis. Catalyzes the conversion of oxaloacetate (OAA) to phosphoenolpyruvate (PEP) through direct phosphoryl transfer between the nucleoside triphosphate and OAA	pckA	K01610
MCIH_GL0036959	0.314646	4.18324e-08	0.00296697	2AFXT@1|root,3161G@2|Bacteria,2IKPZ@201174|Actinobacteria,4D0UV@85004|Bifidobacteriales	S	Protein of unknown function (DUF2469)	-	-
MCIH_GL0036973	0.0650202	1.67559e-19	1.18841e-14	COG3363@1|root,COG3363@2|Bacteria,1TRA7@1239|Firmicutes,249ZW@186801|Clostridia,3XZ1G@572511|Blautia	F	Psort location Cytoplasmic, score 8.87	-	-
MCIH_GL0037223	0.158742	2.65787e-09	0.00018851	COG0211@1|root,COG0211@2|Bacteria,1MZGH@1224|Proteobacteria,1S8R2@1236|Gammaproteobacteria,3XPWZ@561|Escherichia	J	Ribosomal L27 protein	rpmA	K02899
MCIH_GL0037224	0.0759809	1.91019e-12	1.3548e-07	COG0261@1|root,COG0261@2|Bacteria,1MZEW@1224|Proteobacteria,1S5VB@1236|Gammaproteobacteria,3WYFF@544|Citrobacter	J	This protein binds to 23S rRNA in the presence of protein L20	rplU	K02888
MCIH_GL0037227	0.30305	1.69049e-07	0.0119898	COG0766@1|root,COG0766@2|Bacteria,1MUH7@1224|Proteobacteria,1RN91@1236|Gammaproteobacteria	M	Belongs to the EPSP synthase family. MurA subfamily	murA	K00790
MCIH_GL0037230	0.129009	2.50051e-08	0.00177348	COG2854@1|root,COG2854@2|Bacteria,1NKFA@1224|Proteobacteria,1RNJW@1236|Gammaproteobacteria	Q	ABC-type transport system involved in resistance to organic solvents auxiliary component	mlaC	K07323
MCIH_GL0037231	0.0884734	1.34517e-13	9.54058e-09	COG1463@1|root,COG1463@2|Bacteria,1NCUG@1224|Proteobacteria,1RQ0Y@1236|Gammaproteobacteria,3XM4B@561|Escherichia	Q	Part of the ABC transporter complex MlaFEDB that actively prevents phospholipid accumulation at the cell surface. Probably maintains lipid asymmetry in the outer membrane by retrograde trafficking of phospholipids from the outer membrane to the inner membrane	mlaD	K02067
MCIH_GL0037236	0.213368	7.14318e-09	0.00050663	COG1778@1|root,COG1778@2|Bacteria,1RH85@1224|Proteobacteria,1S6D0@1236|Gammaproteobacteria	S	Involved in the biosynthesis of lipopolysaccharides (LPSs). Catalyzes the hydrolysis of 3-deoxy-D-manno-octulosonate 8-phosphate (KDO 8-P) to 3-deoxy-D-manno-octulosonate (KDO) and inorganic phosphate	kdsC	K03270
MCIH_GL0037247	0.191364	1.47849e-07	0.0104862	COG3155@1|root,COG3155@2|Bacteria,1MW2K@1224|Proteobacteria,1RMDJ@1236|Gammaproteobacteria	Q	Displays glyoxalase activity, catalyzing the conversion of glyoxal to glycolate	elbB	-
MCIH_GL0037722	0.35498	6.44288e-07	0.0456962	COG0073@1|root,COG0143@1|root,COG0073@2|Bacteria,COG0143@2|Bacteria,1MUBY@1224|Proteobacteria,1RMYM@1236|Gammaproteobacteria,3XN5R@561|Escherichia	J	Is required not only for elongation of protein synthesis but also for the initiation of all mRNA translation through initiator tRNA(fMet) aminoacylation	metG	K01874
MCIH_GL0037739	0.108617	2.80474e-09	0.000198926	COG1830@1|root,COG1830@2|Bacteria,1MW9N@1224|Proteobacteria,1RQHJ@1236|Gammaproteobacteria,3XP5V@561|Escherichia	F	fructose-bisphosphate aldolase activity	fbaB	K11645
MCIH_GL0037865	0.177322	1.89572e-07	0.0134454	COG0554@1|root,COG0554@2|Bacteria,1MUP7@1224|Proteobacteria,1RMAF@1236|Gammaproteobacteria,3XN2R@561|Escherichia	F	Key enzyme in the regulation of glycerol uptake and metabolism. Catalyzes the phosphorylation of glycerol to yield sn- glycerol 3-phosphate	glpK	K00864
MCIH_GL0037867	0.129583	1.88401e-09	0.000133624	COG3074@1|root,COG3074@2|Bacteria,1MZJE@1224|Proteobacteria,1S8TG@1236|Gammaproteobacteria,3XPZA@561|Escherichia	D	Non-essential, abundant cell division factor that is required for proper Z-ring formation. It is recruited early to the divisome by direct interaction with FtsZ, stimulating Z-ring assembly and thereby promoting cell division earlier in the cell cycle. Its recruitment to the Z-ring requires functional FtsA or ZipA	zapB	K09892
MCIH_GL0037868	0.186211	5.44164e-09	0.000385948	COG0684@1|root,COG0684@2|Bacteria,1RH18@1224|Proteobacteria,1RS9U@1236|Gammaproteobacteria,3XMGB@561|Escherichia	H	Globally modulates RNA abundance by binding to RNase E (Rne) and regulating its endonucleolytic activity. Can modulate Rne action in a substrate-dependent manner by altering the composition of the degradosome. Modulates RNA-binding and helicase activities of the degradosome	rraA	K02553
MCIH_GL0037870	0.168444	1.78055e-08	0.00126285	COG1220@1|root,COG1220@2|Bacteria,1MVK9@1224|Proteobacteria,1RMYV@1236|Gammaproteobacteria,3XMJI@561|Escherichia	O	this subunit has chaperone activity. The binding of ATP and its subsequent hydrolysis by HslU are essential for unfolding of protein substrates subsequently hydrolyzed by HslV. HslU recognizes the N-terminal part of its protein substrates and unfolds these before they are guided to HslV for hydrolysis	hslU	K03667
MCIH_GL0037871	0.102604	5.3804e-13	3.81605e-08	COG5405@1|root,COG5405@2|Bacteria,1MVF2@1224|Proteobacteria,1RP7P@1236|Gammaproteobacteria,3XP2F@561|Escherichia	O	Protease subunit of a proteasome-like degradation complex believed to be a general protein degrading machinery	hslV	K01419
MCIH_GL0038339	2.08962	1.72215e-08	0.00122144	2C1XY@1|root,32SVI@2|Bacteria,1VAIY@1239|Firmicutes,24PHD@186801|Clostridia	S	Psort location Cytoplasmic, score	-	-
MCIH_GL0038474	0.299992	4.70789e-07	0.0333907	COG0521@1|root,COG0521@2|Bacteria,1R9W2@1224|Proteobacteria,1S21E@1236|Gammaproteobacteria,3XP2R@561|Escherichia	H	May be involved in the biosynthesis of molybdopterin	moaB	K03638
MCIH_GL0038634	0.383548	4.42899e-07	0.0314126	COG0138@1|root,COG0138@2|Bacteria,4NEZD@976|Bacteroidetes,2FN3G@200643|Bacteroidia,4AK6B@815|Bacteroidaceae	F	bifunctional purine biosynthesis protein PurH	purH	K00602
MCIH_GL0038653	2.93625	1.31634e-07	0.00933611	COG0447@1|root,COG0447@2|Bacteria,4NDXT@976|Bacteroidetes,2FMME@200643|Bacteroidia,22VYD@171551|Porphyromonadaceae	H	Converts o-succinylbenzoyl-CoA (OSB-CoA) to 1,4- dihydroxy-2-naphthoyl-CoA (DHNA-CoA)	menB	K01661
MCIH_GL0038946	3.70736	4.68007e-10	3.31934e-05	2DR3E@1|root,33A02@2|Bacteria,1VKEX@1239|Firmicutes,24UH8@186801|Clostridia,26CD0@186813|unclassified Clostridiales	S	Glycine reductase complex selenoprotein A	grdA	K10670
MCIH_GL0039011	0.340945	4.37769e-08	0.00310487	COG1702@1|root,COG1702@2|Bacteria,1TP35@1239|Firmicutes,247ZJ@186801|Clostridia,3WHAN@541000|Ruminococcaceae	T	phosphate starvation-inducible protein	phoH	K06217
MCIH_GL0039634	4.26368	2.91107e-17	2.06468e-12	COG2759@1|root,COG2759@2|Bacteria,1TP6N@1239|Firmicutes,247P5@186801|Clostridia,267QX@186813|unclassified Clostridiales	F	Formate--tetrahydrofolate ligase	fhs	K01938
MCIH_GL0039672	2.24095	4.50517e-14	3.19529e-09	COG1461@1|root,COG1461@2|Bacteria,1TQMX@1239|Firmicutes,4H2C5@909932|Negativicutes	S	DAK2 domain fusion protein YloV	-	K07030
MCIH_GL0039987	0.224068	7.58452e-08	0.00537932	COG1052@1|root,COG1052@2|Bacteria,1MVSS@1224|Proteobacteria,1RMWR@1236|Gammaproteobacteria,3XMY4@561|Escherichia	CH	Belongs to the D-isomer specific 2-hydroxyacid dehydrogenase family	ldhA	K03778
MCIH_GL0041032	6.8927	1.9162e-08	0.00135907	COG0066@1|root,COG0066@2|Bacteria,1V1I6@1239|Firmicutes,24FUI@186801|Clostridia,3WIGV@541000|Ruminococcaceae	E	Catalyzes the isomerization between 2-isopropylmalate and 3-isopropylmalate, via the formation of 2-isopropylmaleate	leuD	K01704,K20453
MCIH_GL0041455	0.348596	1.10064e-07	0.0078063	COG0440@1|root,COG0440@2|Bacteria,4NIDK@976|Bacteroidetes,2FNQ4@200643|Bacteroidia,4AM8B@815|Bacteroidaceae	E	COG0440 Acetolactate synthase, small (regulatory) subunit	ilvN	K01653
MCIH_GL0041919	0.139328	2.88197e-07	0.0204404	COG1862@1|root,COG1862@2|Bacteria,1VEMC@1239|Firmicutes,24MMT@186801|Clostridia,3WKMJ@541000|Ruminococcaceae	U	Preprotein translocase, YajC subunit	yajC	K03210
MCIH_GL0042126	0.263512	2.26075e-07	0.0160344	COG2980@1|root,COG2980@2|Bacteria,1N0JN@1224|Proteobacteria,1SAG4@1236|Gammaproteobacteria,3XMTH@561|Escherichia	M	Together with LptD, is involved in the assembly of lipopolysaccharide (LPS) at the surface of the outer membrane. Required for the proper assembly of LptD. Binds LPS and may serve as the LPS recognition site at the outer membrane	lptE	K03643
MCIH_GL0042128	0.0754838	5.79498e-09	0.000411009	COG2888@1|root,COG2888@2|Bacteria,1P9T7@1224|Proteobacteria,1RYIB@1236|Gammaproteobacteria,3XMF4@561|Escherichia	J	Zinc-ribbon containing domain	ybeL	-
MCIH_GL0042195	3.0699	4.45339e-08	0.00315857	COG1109@1|root,COG1109@2|Bacteria,1TP2N@1239|Firmicutes,2481Y@186801|Clostridia,3WGEY@541000|Ruminococcaceae	G	Phosphoglucomutase phosphomannomutase, alpha beta alpha domain	pgcA	K01835,K01840
MCIH_GL0042213	0.261003	1.75408e-07	0.0124408	COG1611@1|root,COG1611@2|Bacteria,1MVQJ@1224|Proteobacteria,1RQHX@1236|Gammaproteobacteria,3XN7C@561|Escherichia	S	Catalyzes the hydrolysis of the N-glycosidic bond of diverse pyrimidine and purine nucleotide 5'-monophosphates, to form ribose 5-phosphate and the corresponding free base. Can use AMP, GMP, IMP, CMP, dTMP and UMP as substrates. Cannot catalyze the reverse reactions	ygdH	K06966
MCIH_GL0042220	0.159042	7.50745e-08	0.00532466	COG2407@1|root,COG2407@2|Bacteria,1MVD3@1224|Proteobacteria,1RYI3@1236|Gammaproteobacteria	G	Converts the aldose L-fucose into the corresponding ketose L-fuculose	fucI	K01818
MCIH_GL0042346	2.28097	1.5648e-07	0.0110983	COG1488@1|root,COG1488@2|Bacteria,1UFP7@1239|Firmicutes,249BC@186801|Clostridia	H	Catalyzes the synthesis of beta-nicotinate D- ribonucleotide from nicotinate and 5-phospho-D-ribose 1-phosphate at the expense of ATP	pncB	K00763
MCIH_GL0042391	6.08008	5.26779e-09	0.000373618	COG3842@1|root,COG3842@2|Bacteria,1TP2M@1239|Firmicutes,247JR@186801|Clostridia,267K3@186813|unclassified Clostridiales	E	Belongs to the ABC transporter superfamily	-	K10112
MCIH_GL0042540	3.4532	1.86227e-07	0.0132081	COG0041@1|root,COG0041@2|Bacteria,1V1MV@1239|Firmicutes,24HCB@186801|Clostridia,25WPU@186806|Eubacteriaceae	F	Catalyzes the conversion of N5-carboxyaminoimidazole ribonucleotide (N5-CAIR) to 4-carboxy-5-aminoimidazole ribonucleotide (CAIR)	purE	K01588
MCIH_GL0042581	0.114969	2.50332e-11	1.77548e-06	COG0104@1|root,COG0104@2|Bacteria,1MU5B@1224|Proteobacteria,1RNEW@1236|Gammaproteobacteria,3XNIR@561|Escherichia	F	Plays an important role in the de novo pathway of purine nucleotide biosynthesis. Catalyzes the first committed step in the biosynthesis of AMP from IMP	purA	K01939
MCIH_GL0042584	0.142826	5.87422e-10	4.16629e-05	COG0330@1|root,COG0330@2|Bacteria,1MUM2@1224|Proteobacteria,1RMUG@1236|Gammaproteobacteria,3XNW0@561|Escherichia	O	HflC and HflK could encode or regulate a protease	hflK	K04088
MCIH_GL0043084	0.252084	4.72585e-09	0.000335181	COG0306@1|root,COG0306@2|Bacteria,1MVXK@1224|Proteobacteria,1RP0Q@1236|Gammaproteobacteria,3XMW3@561|Escherichia	P	Low-affinity inorganic phosphate transport. Can also transport arsenate	pitA	K03306,K16322
MCIH_GL0043480	0.0957305	3.97911e-13	2.82218e-08	COG0545@1|root,COG0545@2|Bacteria,1RDA1@1224|Proteobacteria,1RPMP@1236|Gammaproteobacteria,3XRHK@561|Escherichia	O	PPIases accelerate the folding of proteins. It catalyzes the cis-trans isomerization of proline imidic peptide bonds in oligopeptides	fkpA	K01802,K03772,K03773
MCIH_GL0043485	0.0639415	5.22113e-14	3.70309e-09	COG0048@1|root,COG0048@2|Bacteria,1RCWY@1224|Proteobacteria,1S3WB@1236|Gammaproteobacteria	J	Interacts with and stabilizes bases of the 16S rRNA that are involved in tRNA selection in the A site and with the mRNA backbone. Located at the interface of the 30S and 50S subunits, it traverses the body of the 30S subunit contacting proteins on the other side and probably holding the rRNA structure together. The combined cluster of proteins S8, S12 and S17 appears to hold together the shoulder…	rpsL	K02950
MCIH_GL0043486	0.13163	4.62319e-10	3.279e-05	COG0049@1|root,COG0049@2|Bacteria,1MXC8@1224|Proteobacteria,1RN77@1236|Gammaproteobacteria,3XMJS@561|Escherichia	J	One of the primary rRNA binding proteins, it binds directly to 16S rRNA where it nucleates assembly of the head domain of the 30S subunit. Is located at the subunit interface close to the decoding center	rpsG	K02992
MCIH_GL0043487	0.166764	6.29637e-10	4.4657e-05	COG0480@1|root,COG0480@2|Bacteria,1MUCV@1224|Proteobacteria,1RNSZ@1236|Gammaproteobacteria,3XMEB@561|Escherichia	J	Catalyzes the GTP-dependent ribosomal translocation step during translation elongation. During this step, the ribosome changes from the pre-translocational (PRE) to the post- translocational (POST) state as the newly formed A-site-bound peptidyl-tRNA and P-site-bound deacylated tRNA move to the P and E sites, respectively. Catalyzes the coordinated movement of the two tRNA molecules, the mRNA and…	fusA	K02355
MCIH_GL0043508	3.17507	5.84014e-09	0.000414212	COG1013@1|root,COG1013@2|Bacteria,2GMI5@201174|Actinobacteria,4CUPH@84998|Coriobacteriia	C	Thiamine pyrophosphate enzyme, C-terminal TPP binding domain	-	K00175
MCIH_GL0043622	3.08083	1.89055e-08	0.00134087	COG0191@1|root,COG0191@2|Bacteria,1TQ01@1239|Firmicutes,248B7@186801|Clostridia	G	Fructose-1,6-bisphosphate aldolase, class II	fba	K01624
MCIH_GL0043906	2.29589	6.95065e-09	0.000492975	COG0445@1|root,COG0445@2|Bacteria,1TQ4B@1239|Firmicutes,247U2@186801|Clostridia,3XYJA@572511|Blautia	D	NAD-binding protein involved in the addition of a carboxymethylaminomethyl (cmnm) group at the wobble position (U34) of certain tRNAs, forming tRNA-cmnm(5)s(2)U34	gidA	K03495
MCIH_GL0043974	2.67534	2.06408e-09	0.000146395	COG0287@1|root,COG0287@2|Bacteria,1TPXG@1239|Firmicutes,248KX@186801|Clostridia,3WI06@541000|Ruminococcaceae	E	prephenate dehydrogenase	tyrA	K04517
MCIH_GL0044043	0.342748	1.92081e-07	0.0136233	COG1105@1|root,COG1105@2|Bacteria,1MVNW@1224|Proteobacteria,1RP6K@1236|Gammaproteobacteria,3XMTQ@561|Escherichia	F	Belongs to the carbohydrate kinase PfkB family	fruK	K00882,K16370
MCIH_GL0044048	0.145217	4.93475e-09	0.000349997	COG0231@1|root,COG0231@2|Bacteria,1NWY9@1224|Proteobacteria,1RQ0N@1236|Gammaproteobacteria,3XNJG@561|Escherichia	J	translation elongation factor activity	yeiP	K02356
MCIH_GL0044062	0.0845552	5.3477e-11	3.79285e-06	COG1825@1|root,COG1825@2|Bacteria,1RDH0@1224|Proteobacteria,1S46A@1236|Gammaproteobacteria	J	This is one of the proteins that binds to the 5S RNA in the ribosome where it forms part of the central protuberance	rplY	K02897
MCIH_GL0044081	2.11587	9.70035e-08	0.00687997	COG0206@1|root,COG0206@2|Bacteria,1TP6W@1239|Firmicutes,247Z5@186801|Clostridia,267RF@186813|unclassified Clostridiales	D	Essential cell division protein that forms a contractile ring structure (Z ring) at the future cell division site. The regulation of the ring assembly controls the timing and the location of cell division. One of the functions of the FtsZ ring is to recruit other cell division proteins to the septum to produce a new cell wall between the dividing cells. Binds GTP and shows GTPase activity	ftsZ	K03531
MCIH_GL0044122	2.50743	9.50194e-08	0.00673925	COG0064@1|root,COG0064@2|Bacteria,1TPG3@1239|Firmicutes,247MS@186801|Clostridia	J	Allows the formation of correctly charged Asn-tRNA(Asn) or Gln-tRNA(Gln) through the transamidation of misacylated Asp- tRNA(Asn) or Glu-tRNA(Gln) in organisms which lack either or both of asparaginyl-tRNA or glutaminyl-tRNA synthetases. The reaction takes place in the presence of glutamine and ATP through an activated phospho-Asp-tRNA(Asn) or phospho-Glu-tRNA(Gln)	gatB	K02434
MCIH_GL0044319	2.41832	2.8859e-10	2.04683e-05	COG4577@1|root,COG4577@2|Bacteria,1V9YU@1239|Firmicutes,24MUN@186801|Clostridia,3Y0DW@572511|Blautia	CQ	COG COG4577 Carbon dioxide concentrating mechanism carboxysome shell protein	-	-
MCIH_GL0044767	0.248035	2.47232e-08	0.00175349	COG1932@1|root,COG1932@2|Bacteria,1MUB5@1224|Proteobacteria,1RMKU@1236|Gammaproteobacteria,3XMMR@561|Escherichia	H	Catalyzes the reversible conversion of 3- phosphohydroxypyruvate to phosphoserine and of 3-hydroxy-2-oxo-4- phosphonooxybutanoate to phosphohydroxythreonine	serC	K00831
MCIH_GL0044769	0.301552	7.82912e-10	5.5528e-05	COG1944@1|root,COG1944@2|Bacteria,1MV7K@1224|Proteobacteria,1RN47@1236|Gammaproteobacteria,3XNVF@561|Escherichia	S	ATP diphosphatase activity	ycaO	K09136
MCIH_GL0044770	0.147062	2.83412e-10	2.0101e-05	COG2116@1|root,COG2116@2|Bacteria,1MU0W@1224|Proteobacteria,1RQ6K@1236|Gammaproteobacteria,3XN70@561|Escherichia	P	Involved in the bidirectional transport of formate	focA	K06212
MCIH_GL0044771	0.169816	8.19163e-10	5.80991e-05	COG1882@1|root,COG1882@2|Bacteria,1MWBF@1224|Proteobacteria,1RM96@1236|Gammaproteobacteria,3XMX2@561|Escherichia	C	formate C-acetyltransferase activity	pflB	K00656
MCIH_GL0044772	0.289637	4.92567e-07	0.0349353	COG1180@1|root,COG1180@2|Bacteria,1NQC1@1224|Proteobacteria,1RNCR@1236|Gammaproteobacteria,3XNPM@561|Escherichia	O	under anaerobic conditions by generation of an organic free radical, using S- adenosylmethionine and reduced flavodoxin as cosubstrates to produce 5'-deoxy-adenosine	pflA	K04069
MCIH_GL0044779	0.149273	1.72311e-10	1.22212e-05	COG0437@1|root,COG0437@2|Bacteria,1MU5T@1224|Proteobacteria,1RPIC@1236|Gammaproteobacteria,3XPBX@561|Escherichia	C	Anaerobic dimethyl sulfoxide reductase chain B	dmsB	K07307,K07311
MCIH_GL0044780	0.201467	7.00353e-09	0.000496725	COG0243@1|root,COG0243@2|Bacteria,1NR6J@1224|Proteobacteria,1RMVE@1236|Gammaproteobacteria,3XN4H@561|Escherichia	C	Dimethyl sulfoxide reductase	dmsA	K07306,K07309,K07310,K07811,K07812,K08351
MCIH_GL0044973	0.362965	6.70544e-09	0.000475583	COG1148@1|root,COG2878@1|root,COG1148@2|Bacteria,COG2878@2|Bacteria,4NFEB@976|Bacteroidetes,2FMPN@200643|Bacteroidia,4AMY0@815|Bacteroidaceae	C	electron transport complex, RnfABCDGE type, B subunit	rnfB	K03616
MCIH_GL0045200	0.159511	8.44991e-08	0.0059931	COG0845@1|root,COG0845@2|Bacteria,1MU78@1224|Proteobacteria,1RPI1@1236|Gammaproteobacteria,3XM5Z@561|Escherichia	M	AcrA-AcrB-AcrZ-TolC is a drug efflux protein complex with broad substrate specificity that uses the proton motive force to export substrates. This subunit may act as an adapter protein that links AcrB and TolC stably together	acrA	K03585,K18141
MCIH_GL0045221	0.266074	3.61836e-07	0.0256632	COG0760@1|root,COG0760@2|Bacteria,1MWV0@1224|Proteobacteria,1RMT5@1236|Gammaproteobacteria,3XNHD@561|Escherichia	O	PPIases accelerate the folding of proteins. Seems to be involved in the folding of outer membrane proteins	ppiD	K03770
MCIH_GL0045222	0.123209	1.66853e-09	0.000118341	COG0776@1|root,COG0776@2|Bacteria,1MZ5B@1224|Proteobacteria,1S8VH@1236|Gammaproteobacteria,3XPX1@561|Escherichia	L	Histone-like DNA-binding protein which is capable of wrapping DNA to stabilize it, and thus to prevent its denaturation under extreme environmental conditions	hupB	K03530
MCIH_GL0045223	0.284918	2.71266e-07	0.0192396	COG0466@1|root,COG0466@2|Bacteria,1MUV2@1224|Proteobacteria,1RPCB@1236|Gammaproteobacteria,3XNIW@561|Escherichia	O	Required for cellular homeostasis and for survival from DNA damage and developmental changes induced by stress. Degrades polypeptides processively to yield small peptide fragments that are 5 to 10 amino acids long. Binds to DNA in a double-stranded, site-specific manner	lon	K01338
MCIH_GL0045452	0.493864	3.36351e-07	0.0238557	COG0149@1|root,COG0149@2|Bacteria,4NE2F@976|Bacteroidetes,2FNEK@200643|Bacteroidia,4AKU6@815|Bacteroidaceae	G	Involved in the gluconeogenesis. Catalyzes stereospecifically the conversion of dihydroxyacetone phosphate (DHAP) to D-glyceraldehyde-3-phosphate (G3P)	tpiA	K01803
MCIH_GL0045948	0.25185	5.28875e-07	0.0375104	COG3118@1|root,COG3118@2|Bacteria,1MZBB@1224|Proteobacteria,1S5WR@1236|Gammaproteobacteria,3WYGA@544|Citrobacter	O	Thioredoxin	trxA	K03671
MCIH_GL0045949	0.157771	4.06906e-10	2.88598e-05	COG1158@1|root,COG1158@2|Bacteria,1MUCF@1224|Proteobacteria,1RP95@1236|Gammaproteobacteria,3XPGE@561|Escherichia	K	Facilitates transcription termination by a mechanism that involves Rho binding to the nascent RNA, activation of Rho's RNA-dependent ATPase activity, and release of the mRNA from the DNA template	rho	K03628
MCIH_GL0045995	3.40244	2.83302e-09	0.000200932	COG0776@1|root,COG0776@2|Bacteria,1V9XQ@1239|Firmicutes,24MM0@186801|Clostridia,3Y0HQ@572511|Blautia	L	Histone-like DNA-binding protein which is capable of wrapping DNA to stabilize it, and thus to prevent its denaturation under extreme environmental conditions	hup	K03530
MCIH_GL0046029	2.64611	3.85943e-07	0.027373	COG0093@1|root,COG0093@2|Bacteria,1V3N0@1239|Firmicutes,24H98@186801|Clostridia,25WCX@186806|Eubacteriaceae	J	Binds to 23S rRNA. Forms part of two intersubunit bridges in the 70S ribosome	rplN	K02874
MCIH_GL0046044	3.60869	5.8473e-08	0.0041472	COG0100@1|root,COG0100@2|Bacteria,1V3IK@1239|Firmicutes,24HIK@186801|Clostridia,3WIYT@541000|Ruminococcaceae	J	Located on the platform of the 30S subunit, it bridges several disparate RNA helices of the 16S rRNA. Forms part of the Shine-Dalgarno cleft in the 70S ribosome	rpsK	K02948
MCIH_GL0046049	2.16876	3.71003e-07	0.0263134	COG0538@1|root,COG0538@2|Bacteria,1TSKB@1239|Firmicutes,247KX@186801|Clostridia,3WGXI@541000|Ruminococcaceae	C	Belongs to the isocitrate and isopropylmalate dehydrogenases family	icd	K00031
MCIH_GL0046098	3.96127	3.52703e-08	0.00250154	COG0184@1|root,COG0184@2|Bacteria,1VA5C@1239|Firmicutes,24MRM@186801|Clostridia	J	Forms an intersubunit bridge (bridge B4) with the 23S rRNA of the 50S subunit in the ribosome	rpsO	K02956
MCIH_GL0046105	2.85464	1.98813e-07	0.0141008	COG0532@1|root,COG0532@2|Bacteria,1TPAI@1239|Firmicutes,248SJ@186801|Clostridia	J	One of the essential components for the initiation of protein synthesis. Protects formylmethionyl-tRNA from spontaneous hydrolysis and promotes its binding to the 30S ribosomal subunits. Also involved in the hydrolysis of GTP during the formation of the 70S ribosomal complex	infB	K02519
MCIH_GL0046224	0.478225	1.98445e-07	0.0140747	COG1013@1|root,COG1013@2|Bacteria,4NDWF@976|Bacteroidetes,2FP3C@200643|Bacteroidia,4AKY8@815|Bacteroidaceae	C	Thiamine pyrophosphate enzyme, C-terminal TPP binding domain	vorA	K00175
MCIH_GL0046777	0.22423	1.38715e-08	0.000983834	COG1182@1|root,COG1182@2|Bacteria,1P59R@1224|Proteobacteria,1S337@1236|Gammaproteobacteria	C	Catalyzes the reductive cleavage of azo bond in aromatic azo compounds to the corresponding amines. Requires NADH, but not NADPH, as an electron donor for its activity	azoR	K01118
MCIH_GL0046988	0.391336	5.24975e-07	0.0372338	COG1158@1|root,COG1158@2|Bacteria,1TPHZ@1239|Firmicutes,247YK@186801|Clostridia,3WGZQ@541000|Ruminococcaceae	K	Facilitates transcription termination by a mechanism that involves Rho binding to the nascent RNA, activation of Rho's RNA-dependent ATPase activity, and release of the mRNA from the DNA template	rho	K03628
MCIH_GL0047128	0.255703	2.78394e-07	0.0197451	COG1473@1|root,COG1473@2|Bacteria,2GK05@201174|Actinobacteria,4CZC6@85004|Bifidobacteriales	S	Peptidase dimerisation domain	-	-
MCIH_GL0047541	0.236463	7.06211e-16	5.0088e-11	COG0595@1|root,COG0595@2|Bacteria,1TQ9G@1239|Firmicutes,2488J@186801|Clostridia,3XZS3@572511|Blautia	S	An RNase that has 5'-3' exonuclease and possibly endonuclease activity. Involved in maturation of rRNA and in some organisms also mRNA maturation and or decay	rnj	K12574
MCIH_GL0048061	0.323245	5.2055e-07	0.03692	COG2352@1|root,COG2352@2|Bacteria,1MUD5@1224|Proteobacteria,1RPTP@1236|Gammaproteobacteria,3XM42@561|Escherichia	H	Forms oxaloacetate, a four-carbon dicarboxylic acid source for the tricarboxylic acid cycle	ppc	K01595
MCIH_GL0048071	0.100203	5.12396e-12	3.63417e-07	COG0371@1|root,COG0371@2|Bacteria,1MWAE@1224|Proteobacteria,1RN9F@1236|Gammaproteobacteria,3XMX6@561|Escherichia	C	Catalyzes the NAD-dependent oxidation of glycerol to dihydroxyacetone (glycerone). Allows microorganisms to utilize glycerol as a source of carbon under anaerobic conditions. In E.coli, an important role of GldA is also likely to regulate the intracellular level of dihydroxyacetone by catalyzing the reverse reaction, i.e. the conversion of dihydroxyacetone into glycerol. Possesses a broad substra…	gldA	K00005,K00096
MCIH_GL0048074	0.213138	9.17173e-08	0.00650505	COG0376@1|root,COG0376@2|Bacteria,1MUBF@1224|Proteobacteria,1RNA5@1236|Gammaproteobacteria,3XNUR@561|Escherichia	P	Bifunctional enzyme with both catalase and broad- spectrum peroxidase activity	katG	K03782
MCIH_GL0048325	0.145692	3.27488e-09	0.000232271	COG1294@1|root,COG1294@2|Bacteria,1MURP@1224|Proteobacteria,1RP7F@1236|Gammaproteobacteria,3XN5E@561|Escherichia	C	A terminal oxidase that produces a proton motive force by the vectorial transfer of protons across the inner membrane. It is the component of the aerobic respiratory chain of E.coli that predominates when cells are grown at low aeration. Generates a proton motive force using protons and electrons from opposite sides of the membrane to generate H(2)O, transferring 1 proton electron	cydB	K00426
MCIH_GL0048330	0.229395	1.83214e-07	0.0129944	COG0074@1|root,COG0074@2|Bacteria,1MUGA@1224|Proteobacteria,1RM7Y@1236|Gammaproteobacteria,3XPB9@561|Escherichia	C	Succinyl-CoA synthetase functions in the citric acid cycle (TCA), coupling the hydrolysis of succinyl-CoA to the synthesis of either ATP or GTP and thus represents the only step of substrate-level phosphorylation in the TCA. The alpha subunit of the enzyme binds the substrates coenzyme A and phosphate, while succinate binding and nucleotide specificity is provided by the beta subunit	sucD	K01902
MCIH_GL0048331	0.154388	1.04157e-08	0.000738731	COG0045@1|root,COG0045@2|Bacteria,1MVCE@1224|Proteobacteria,1RMSU@1236|Gammaproteobacteria,3XMIP@561|Escherichia	F	Succinyl-CoA synthetase functions in the citric acid cycle (TCA), coupling the hydrolysis of succinyl-CoA to the synthesis of either ATP or GTP and thus represents the only step of substrate-level phosphorylation in the TCA. The beta subunit provides nucleotide specificity of the enzyme and binds the substrate succinate, while the binding sites for coenzyme A and phosphate are found in the alpha …	sucC	K01903
MCIH_GL0048332	0.0849255	1.17179e-10	8.31095e-06	COG0508@1|root,COG0508@2|Bacteria,1MUJD@1224|Proteobacteria,1RME0@1236|Gammaproteobacteria,3XP92@561|Escherichia	C	The 2-oxoglutarate dehydrogenase complex catalyzes the overall conversion of 2-oxoglutarate to succinyl-CoA and CO(2)	sucB	K00658
MCIH_GL0048716	0.467992	6.40605e-07	0.0454349	COG1434@1|root,COG1434@2|Bacteria,1N4TG@1224|Proteobacteria,1RSJ5@1236|Gammaproteobacteria,3XP6S@561|Escherichia	S	DUF218 domain	ydcF	-
MCIH_GL0048760	2.03647	6.36206e-18	4.51229e-13	COG1012@1|root,COG1012@2|Bacteria,1TRGK@1239|Firmicutes,2480V@186801|Clostridia,21XFW@1506553|Lachnoclostridium	C	Aldehyde dehydrogenase family	eutE	K00132,K13922
MCIH_GL0048869	2.01201	4.71193e-09	0.000334194	COG0012@1|root,COG0012@2|Bacteria,1TPRK@1239|Firmicutes,2482Z@186801|Clostridia,3XZ6D@572511|Blautia	J	ATPase that binds to both the 70S ribosome and the 50S ribosomal subunit in a nucleotide-independent manner	ychF	K06942
MCIH_GL0049143	15.6949	7.01337e-07	0.0497423	COG2256@1|root,COG2256@2|Bacteria,1TPVV@1239|Firmicutes,247X2@186801|Clostridia,3WGT0@541000|Ruminococcaceae	L	ATPase, AAA family	yrvN	K07478
MCIH_GL0049307	6.26109	3.68337e-08	0.00261243	COG1470@1|root,COG1470@2|Bacteria,1TRGE@1239|Firmicutes,24EHG@186801|Clostridia,3Y0I0@572511|Blautia	S	Protein of unknown function (DUF3048) C-terminal domain	yerB	-
MCIH_GL0049437	0.267971	1.7255e-08	0.00122381	COG4677@1|root,COG4677@2|Bacteria,1MWT0@1224|Proteobacteria,1RRUY@1236|Gammaproteobacteria,3XPDY@561|Escherichia	M	Pectinesterase	ybhC	K01051
MCIH_GL0049450	0.130497	4.98268e-09	0.000353396	COG1087@1|root,COG1087@2|Bacteria,1MUHI@1224|Proteobacteria,1RMTU@1236|Gammaproteobacteria,3XP3B@561|Escherichia	M	UDP-glucose 4-epimerase	galE	K01784
MCIH_GL0049453	0.0929473	5.77596e-10	4.0966e-05	COG2017@1|root,COG2017@2|Bacteria,1MVMN@1224|Proteobacteria,1RNZN@1236|Gammaproteobacteria	G	converts alpha-aldose to the beta-anomer	galM	K01785
MCIH_GL0049454	0.0788379	1.68898e-12	1.19791e-07	COG0588@1|root,COG0588@2|Bacteria,1MUVE@1224|Proteobacteria,1RNCX@1236|Gammaproteobacteria,3XMC6@561|Escherichia	F	Belongs to the phosphoglycerate mutase family. BPG- dependent PGAM subfamily	gpmA	K01834
MCIH_GL0049455	0.287787	1.21649e-08	0.000862792	COG0722@1|root,COG0722@2|Bacteria,1MU5Q@1224|Proteobacteria,1RMAA@1236|Gammaproteobacteria,3XMQ0@561|Escherichia	E	Stereospecific condensation of phosphoenolpyruvate (PEP) and D-erythrose-4-phosphate (E4P) giving rise to 3-deoxy-D- arabino-heptulosonate-7-phosphate (DAHP)	aroG	K01626
MCIH_GL0049833	2.74845	3.65236e-08	0.00259044	COG0711@1|root,COG0711@2|Bacteria,1V74H@1239|Firmicutes,25CRV@186801|Clostridia,27MU4@186928|unclassified Lachnospiraceae	C	Component of the F(0) channel, it forms part of the peripheral stalk, linking F(1) to F(0)	atpF	K02109
MCIH_GL0049834	2.69334	4.98029e-08	0.00353227	COG0712@1|root,COG0712@2|Bacteria,1VAG3@1239|Firmicutes,24MSA@186801|Clostridia	C	F(1)F(0) ATP synthase produces ATP from ADP in the presence of a proton or sodium gradient. F-type ATPases consist of two structural domains, F(1) containing the extramembraneous catalytic core and F(0) containing the membrane proton channel, linked together by a central stalk and a peripheral stalk. During catalysis, ATP synthesis in the catalytic domain of F(1) is coupled via a rotary mechanism…	atpH	K02113
MCIH_GL0049837	2.00199	2.41667e-07	0.0171402	COG0055@1|root,COG0055@2|Bacteria,1TPGF@1239|Firmicutes,2489W@186801|Clostridia	C	Produces ATP from ADP in the presence of a proton gradient across the membrane. The catalytic sites are hosted primarily by the beta subunits	atpD	K02112
MCIH_GL0049904	0.142591	1.31947e-14	9.35835e-10	COG0360@1|root,COG0360@2|Bacteria,1VA18@1239|Firmicutes,24QZQ@186801|Clostridia,3Y068@572511|Blautia	J	Binds together with S18 to 16S ribosomal RNA	rpsF	K02990
MCIH_GL0050431	2.96755	2.04901e-07	0.0145326	COG0414@1|root,COG0414@2|Bacteria,1TP7A@1239|Firmicutes,4H29M@909932|Negativicutes	H	Catalyzes the condensation of pantoate with beta-alanine in an ATP-dependent reaction via a pantoyl-adenylate intermediate	panC	K01918
MCIH_GL0051155	0.237948	3.93598e-09	0.000279159	COG0301@1|root,COG0301@2|Bacteria,1TPNW@1239|Firmicutes,247Y5@186801|Clostridia,3WGMK@541000|Ruminococcaceae	H	Catalyzes the ATP-dependent transfer of a sulfur to tRNA to produce 4-thiouridine in position 8 of tRNAs, which functions as a near-UV photosensor. Also catalyzes the transfer of sulfur to the sulfur carrier protein ThiS, forming ThiS-thiocarboxylate. This is a step in the synthesis of thiazole, in the thiamine biosynthesis pathway. The sulfur is donated as persulfide by IscS	thiI	K03151
MCIH_GL0051469	0.172375	4.06523e-08	0.00288326	COG0227@1|root,COG0227@2|Bacteria,1MZ57@1224|Proteobacteria,1S8UG@1236|Gammaproteobacteria	J	Belongs to the bacterial ribosomal protein bL28 family	rpmB	K02902
MCIH_GL0051518	2.06557	3.78608e-09	0.000268528	COG0124@1|root,COG0124@2|Bacteria,1TP3D@1239|Firmicutes,24852@186801|Clostridia	J	histidyl-tRNA synthetase	hisS	K01892
MCIH_GL0051556	0.31924	2.88412e-08	0.00204556	COG1716@1|root,COG1716@2|Bacteria,2GNU2@201174|Actinobacteria,4CYUI@85004|Bifidobacteriales	T	Protein of unknown function (DUF2662)	fhaA	-
MCIH_GL0051687	4.93618	2.01484e-07	0.0142903	COG1629@1|root,COG1629@2|Bacteria,4NDXS@976|Bacteroidetes,2FKYX@200643|Bacteroidia,4AK5Y@815|Bacteroidaceae	P	TonB-linked outer membrane protein, SusC RagA family	-	-
MCIH_GL0052221	0.437897	4.82188e-11	3.41992e-06	COG0743@1|root,COG0743@2|Bacteria,1TP1C@1239|Firmicutes,2483M@186801|Clostridia,3WGCN@541000|Ruminococcaceae	I	Catalyzes the NADP-dependent rearrangement and reduction of 1-deoxy-D-xylulose-5-phosphate (DXP) to 2-C-methyl-D-erythritol 4-phosphate (MEP)	dxr	K00099
MCIH_GL0052283	0.334337	5.23858e-07	0.0371546	COG0174@1|root,COG0174@2|Bacteria,1MUGQ@1224|Proteobacteria,1RMD1@1236|Gammaproteobacteria	E	glutamine synthetase	glnA	K01915
MCIH_GL0052789	0.31941	2.81113e-07	0.0199379	COG1327@1|root,COG1327@2|Bacteria,1RE7V@1224|Proteobacteria,1S3P9@1236|Gammaproteobacteria,3XM7Q@561|Escherichia	K	Negatively regulates transcription of bacterial ribonucleotide reductase nrd genes and operons by binding to NrdR- boxes	nrdR	K07738
MCIH_GL0052794	0.326459	2.75027e-07	0.0195063	COG0342@1|root,COG0342@2|Bacteria,1MV5U@1224|Proteobacteria,1RMIQ@1236|Gammaproteobacteria,3XMPQ@561|Escherichia	U	Part of the Sec protein translocase complex. Interacts with the SecYEG preprotein conducting channel. SecDF uses the proton motive force (PMF) to complete protein translocation after the ATP-dependent function of SecA	secD	K03072
MCIH_GL0052969	0.191649	1.37024e-07	0.00971841	COG0493@1|root,COG0493@2|Bacteria,1MU2H@1224|Proteobacteria,1RS6R@1236|Gammaproteobacteria,3XMQ4@561|Escherichia	C	Involved in pyrimidine base degradation. Catalyzes physiologically the reduction of uracil to 5,6-dihydrouracil (DHU) by using NADH as a specific cosubstrate. It also catalyzes the reverse reaction and the reduction of thymine to 5,6- dihydrothymine (DHT)	preT	K17722
MCIH_GL0053048	0.173389	1.38259e-08	0.000980605	COG0574@1|root,COG1080@1|root,COG0574@2|Bacteria,COG1080@2|Bacteria,1MU0R@1224|Proteobacteria,1RP3T@1236|Gammaproteobacteria,3XMCT@561|Escherichia	G	Catalyzes the phosphorylation of pyruvate to phosphoenolpyruvate	ppsA	K01007
MCIH_GL0053440	0.196749	1.61069e-09	0.000114238	COG1972@1|root,COG1972@2|Bacteria,1MXXX@1224|Proteobacteria,1RMBX@1236|Gammaproteobacteria	F	Belongs to the concentrative nucleoside transporter (CNT) (TC 2.A.41) family	nupC	K03317,K11535
MCIH_GL0053956	2.45105	3.21632e-08	0.00228117	COG0187@1|root,COG0187@2|Bacteria,1TQ0R@1239|Firmicutes,248AV@186801|Clostridia,3WGZ0@541000|Ruminococcaceae	L	A type II topoisomerase that negatively supercoils closed circular double-stranded (ds) DNA in an ATP-dependent manner to modulate DNA topology and maintain chromosomes in an underwound state. Negative supercoiling favors strand separation, and DNA replication, transcription, recombination and repair, all of which involve strand separation. Also able to catalyze the interconversion of other topol…	gyrB	K02470
MCIH_GL0054466	0.118557	2.73049e-10	1.9366e-05	COG0065@1|root,COG0065@2|Bacteria,2GKT7@201174|Actinobacteria,4CYUC@85004|Bifidobacteriales	E	Catalyzes the isomerization between 2-isopropylmalate and 3-isopropylmalate, via the formation of 2-isopropylmaleate	leuC	K01703
MCIH_GL0054492	0.0398955	3.59408e-14	2.5491e-09	COG3445@1|root,COG3445@2|Bacteria,1RDRB@1224|Proteobacteria,1S45G@1236|Gammaproteobacteria,3XPJB@561|Escherichia	S	Acts as a radical domain for damaged PFL and possibly other radical proteins	grcA	K06866
MCIH_GL0054502	0.240813	3.02397e-08	0.00214475	COG0481@1|root,COG0481@2|Bacteria,1MVZA@1224|Proteobacteria,1RPFB@1236|Gammaproteobacteria,3XNWA@561|Escherichia	J	Required for accurate and efficient protein synthesis under certain stress conditions. May act as a fidelity factor of the translation reaction, by catalyzing a one-codon backward translocation of tRNAs on improperly translocated ribosomes. Back- translocation proceeds from a post-translocation (POST) complex to a pre-translocation (PRE) complex, thus giving elongation factor G a second chance to…	lepA	K03596
MCIH_GL0054720	2.22299	1.06e-14	7.51807e-10	COG3959@1|root,COG3959@2|Bacteria,1TT51@1239|Firmicutes,247IK@186801|Clostridia,25VDM@186806|Eubacteriaceae	G	Transketolase, thiamine diphosphate binding domain protein	-	K00615
MCIH_GL0055119	2.21127	1.96613e-08	0.00139448	COG0683@1|root,COG3345@1|root,COG0683@2|Bacteria,COG3345@2|Bacteria,1TQF4@1239|Firmicutes,2489F@186801|Clostridia,25YCR@186806|Eubacteriaceae	G	Melibiase	-	K07407
MCIH_GL0055196	0.144537	3.85507e-07	0.0273421	COG3250@1|root,COG3250@2|Bacteria,1MVBN@1224|Proteobacteria,1RMER@1236|Gammaproteobacteria,3XNFH@561|Escherichia	G	Belongs to the glycosyl hydrolase 2 family	lacZ	K01190,K12111
MCIH_GL0055489	0.259894	2.80952e-07	0.0199265	COG1882@1|root,COG1882@2|Bacteria,1MWYE@1224|Proteobacteria,1RWKK@1236|Gammaproteobacteria,3XMIN@561|Escherichia	C	formate acetyltransferase	tdcE	K00656
MCIH_GL0055806	0.344061	4.59658e-07	0.0326012	COG1862@1|root,COG1862@2|Bacteria,2IKUJ@201174|Actinobacteria,4D139@85004|Bifidobacteriales	U	Preprotein translocase subunit	yajC	K03210
MCIH_GL0055822	0.0956938	4.04666e-10	2.87009e-05	COG0326@1|root,COG0326@2|Bacteria,1MUUE@1224|Proteobacteria,1RNWD@1236|Gammaproteobacteria,3XNBQ@561|Escherichia	O	Molecular chaperone. Has ATPase activity	htpG	K04079
MCIH_GL0055823	0.132078	1.44413e-07	0.0102425	COG0563@1|root,COG0563@2|Bacteria,1MXCZ@1224|Proteobacteria,1RMT6@1236|Gammaproteobacteria,3XP7G@561|Escherichia	F	Catalyzes the reversible transfer of the terminal phosphate group between ATP and AMP. Plays an important role in cellular energy homeostasis and in adenine nucleotide metabolism	adk	K00939
MCIH_GL0056056	2.37075	4.85742e-11	3.44513e-06	COG4100@1|root,COG4100@2|Bacteria,1TQ88@1239|Firmicutes,247Y4@186801|Clostridia	P	aluminum resistance protein	ynbB	-
MCIH_GL0056058	2.50104	4.81359e-07	0.0341404	COG1077@1|root,COG1077@2|Bacteria,1TPVU@1239|Firmicutes,248CM@186801|Clostridia	D	Cell shape determining protein, MreB Mrl family	-	K03569
MCIH_GL0056066	3.13721	6.8001e-07	0.0482297	COG1803@1|root,COG1803@2|Bacteria,1V3KQ@1239|Firmicutes,24FUQ@186801|Clostridia	G	methylglyoxal synthase	mgsA	K01734
MCIH_GL0056071	3.14115	4.80905e-07	0.0341082	COG1799@1|root,COG1799@2|Bacteria,1V5NF@1239|Firmicutes,25CNH@186801|Clostridia	D	Cell division protein that is part of the divisome complex and is recruited early to the Z-ring. Probably stimulates Z-ring formation, perhaps through the cross-linking of FtsZ protofilaments. Its function overlaps with FtsA	sepF	K09772
MCIH_GL0056270	4.358	3.44953e-10	2.44658e-05	COG0186@1|root,COG0186@2|Bacteria,1V9YC@1239|Firmicutes,24MSW@186801|Clostridia	J	One of the primary rRNA binding proteins, it binds specifically to the 5'-end of 16S ribosomal RNA	rpsQ	K02961
MCIH_GL0056297	3.5451	4.49924e-08	0.00319109	COG0103@1|root,COG0103@2|Bacteria,1V3MQ@1239|Firmicutes,24H94@186801|Clostridia,26924@186813|unclassified Clostridiales	J	Ribosomal protein S9/S16	rpsI	K02996
MCIH_GL0056301	4.4784	1.60339e-07	0.011372	COG0233@1|root,COG0233@2|Bacteria,1V1F2@1239|Firmicutes,24HWS@186801|Clostridia	J	Responsible for the release of ribosomes from messenger RNA at the termination of protein biosynthesis. May increase the efficiency of translation by recycling ribosomes from one round of translation to another	frr	K02838
MCIH_GL0056302	2.30505	1.22921e-08	0.000871817	COG0020@1|root,COG0020@2|Bacteria,1TQTS@1239|Firmicutes,247TE@186801|Clostridia	H	Catalyzes the condensation of isopentenyl diphosphate (IPP) with allylic pyrophosphates generating different type of terpenoids	uppS	K00806
MCIH_GL0056306	2.77388	9.30093e-08	0.00659668	COG0821@1|root,COG0821@2|Bacteria,1TPFR@1239|Firmicutes,247N1@186801|Clostridia	I	Converts 2C-methyl-D-erythritol 2,4-cyclodiphosphate (ME-2,4cPP) into 1-hydroxy-2-methyl-2-(E)-butenyl 4-diphosphate	ispG	K03526
MCIH_GL0056309	3.09946	3.00514e-07	0.021314	COG0503@1|root,COG0503@2|Bacteria,1V1DU@1239|Firmicutes,249VC@186801|Clostridia,27IB1@186928|unclassified Lachnospiraceae	F	Converts the preformed base xanthine, a product of nucleic acid breakdown, to xanthosine 5'-monophosphate (XMP), so it can be reused for RNA or DNA synthesis	xpt	K03816
MCIH_GL0056360	5.47838	2.27342e-11	1.61242e-06	COG0137@1|root,COG0137@2|Bacteria,1TP3X@1239|Firmicutes,247MF@186801|Clostridia,27VAY@189330|Dorea	E	Arginosuccinate synthase	argG	K01940
MCIH_GL0056420	0.182786	4.08254e-08	0.00289554	COG0086@1|root,COG0086@2|Bacteria,1MU3M@1224|Proteobacteria,1RPYH@1236|Gammaproteobacteria,1Y7A2@135625|Pasteurellales	K	DNA-dependent RNA polymerase catalyzes the transcription of DNA into RNA using the four ribonucleoside triphosphates as substrates	rpoC	K03046
MCIH_GL0056443	0.364024	4.4063e-07	0.0312517	COG0138@1|root,COG0138@2|Bacteria,1MUDQ@1224|Proteobacteria,1RMWS@1236|Gammaproteobacteria	F	bifunctional purine biosynthesis protein purh	purH	K00602
MCIH_GL0056469	0.458797	3.74795e-07	0.0265823	COG0078@1|root,COG0078@2|Bacteria,2GJ6H@201174|Actinobacteria,4CZGN@85004|Bifidobacteriales	E	Reversibly catalyzes the transfer of the carbamoyl group from carbamoyl phosphate (CP) to the N(epsilon) atom of ornithine (ORN) to produce L-citrulline	argF	K00611
MCIH_GL0056497	0.27461	7.07535e-08	0.00501819	COG0262@1|root,COG0262@2|Bacteria,1RH0P@1224|Proteobacteria,1S5VH@1236|Gammaproteobacteria,3XPHN@561|Escherichia	H	Key enzyme in folate metabolism. Catalyzes an essential reaction for de novo glycine and purine synthesis, and for DNA precursor synthesis	folA	K00287,K18590
MCIH_GL0056763	3.67793	2.2007e-12	1.56085e-07	COG0048@1|root,COG0048@2|Bacteria,1V1FJ@1239|Firmicutes,24FQT@186801|Clostridia	J	Interacts with and stabilizes bases of the 16S rRNA that are involved in tRNA selection in the A site and with the mRNA backbone. Located at the interface of the 30S and 50S subunits, it traverses the body of the 30S subunit contacting proteins on the other side and probably holding the rRNA structure together. The combined cluster of proteins S8, S12 and S17 appears to hold together the shoulder…	rpsL	K02950
MCIH_GL0056862	3.44397	4.71976e-07	0.0334749	2E4NI@1|root,32ZHC@2|Bacteria,1VGQR@1239|Firmicutes,24RYT@186801|Clostridia	-	-	-	-
MCIH_GL0057524	0.0407855	2.67037e-15	1.89396e-10	COG0735@1|root,COG0735@2|Bacteria,1RDWJ@1224|Proteobacteria,1S4H7@1236|Gammaproteobacteria,3XMA8@561|Escherichia	K	Acts as a global negative controlling element, employing Fe(2 ) as a cofactor to bind the operator of the repressed genes. Regulates the expression of several outer-membrane proteins including the iron transport operon	fur	K03711
MCIH_GL0057561	0.239312	3.8422e-08	0.00272508	COG0374@1|root,COG0374@2|Bacteria,1MWFJ@1224|Proteobacteria,1RMC3@1236|Gammaproteobacteria,3XNXZ@561|Escherichia	C	Belongs to the NiFe NiFeSe hydrogenase large subunit family	hybC	K05922,K06281
MCIH_GL0057651	0.31383	6.57874e-07	0.0466597	COG2331@1|root,COG2331@2|Bacteria,2IQHE@201174|Actinobacteria,4D1ES@85004|Bifidobacteriales	S	Putative regulatory protein	-	-
MCIH_GL0058036	2.7301	4.58466e-08	0.00325167	COG0116@1|root,COG0116@2|Bacteria,1TT5F@1239|Firmicutes,249VY@186801|Clostridia	L	Putative RNA methylase family UPF0020	-	-
MCIH_GL0058069	0.337886	1.54115e-08	0.00109306	COG4225@1|root,COG4289@1|root,COG4225@2|Bacteria,COG4289@2|Bacteria,4NEU3@976|Bacteroidetes,2G2NU@200643|Bacteroidia,4AKRX@815|Bacteroidaceae	O	protein conserved in bacteria	-	-
MCIH_GL0058079	0.349546	1.80674e-07	0.0128143	COG0282@1|root,COG0282@2|Bacteria,4NFI0@976|Bacteroidetes,2FN9W@200643|Bacteroidia,4AN4X@815|Bacteroidaceae	F	Catalyzes the formation of acetyl phosphate from acetate and ATP. Can also catalyze the reverse reaction	ackA	K00925
MCIH_GL0058509	0.179538	5.67654e-10	4.02608e-05	COG0255@1|root,COG0255@2|Bacteria,1VEME@1239|Firmicutes,24QV1@186801|Clostridia	J	Belongs to the universal ribosomal protein uL29 family	rpmC	K02904
MCIH_GL0058510	3.7307	7.45641e-09	0.000528846	COG0197@1|root,COG0197@2|Bacteria,1V1AY@1239|Firmicutes,24FQX@186801|Clostridia	J	Binds 23S rRNA and is also seen to make contacts with the A and possibly P site tRNAs	rplP	K02878
MCIH_GL0058707	2.34654	4.18797e-07	0.0297031	COG0052@1|root,COG0052@2|Bacteria,2NP4M@2323|unclassified Bacteria	J	Belongs to the universal ribosomal protein uS2 family	rpsB	K02967
MCIH_GL0058966	2.452	4.5958e-10	3.25957e-05	COG1868@1|root,COG1868@2|Bacteria,1TPTM@1239|Firmicutes,24AGV@186801|Clostridia	N	flagellar motor switch protein FliM	fliM	K02416
MCIH_GL0058978	2.54166	1.90595e-07	0.0135179	COG0643@1|root,COG2198@1|root,COG0643@2|Bacteria,COG2198@2|Bacteria,1TPMS@1239|Firmicutes,24858@186801|Clostridia	T	Signal transducing histidine kinase homodimeric	cheA	K03407
MCIH_GL0058979	3.15862	4.90576e-08	0.00347941	COG0835@1|root,COG0835@2|Bacteria,1V4HH@1239|Firmicutes,24JV4@186801|Clostridia	NT	PFAM CheW domain protein	-	K03408
MCIH_GL0060184	0.286026	2.35109e-07	0.0166751	COG0243@1|root,COG0243@2|Bacteria,1NS3T@1224|Proteobacteria,1RMWN@1236|Gammaproteobacteria,3XNH6@561|Escherichia	C	nitrate reductase (NAP). Only expressed at high levels during aerobic growth. NapAB complex receives electrons from the membrane-anchored tetraheme protein NapC	napA	K02567
MCIH_GL0060186	0.180781	2.99163e-08	0.00212181	COG4574@1|root,COG4574@2|Bacteria,1MZEN@1224|Proteobacteria,1S6Y9@1236|Gammaproteobacteria,3XP1A@561|Escherichia	M	General inhibitor of pancreatic serine proteases inhibits chymotrypsin, trypsin, elastases, factor X, kallikrein as well as a variety of other proteases	eco	K08276
MCIH_GL0060192	0.169371	4.15603e-08	0.00294766	COG3203@1|root,COG3203@2|Bacteria,1MVRY@1224|Proteobacteria,1RNBS@1236|Gammaproteobacteria,3XPDX@561|Escherichia	M	Forms pores that allow passive diffusion of small molecules across the outer membrane	ompC	K09475,K09476,K11929,K14062,K16076
MCIH_GL0060213	3.34307	1.1741e-09	8.32729e-05	COG2344@1|root,COG2344@2|Bacteria,1TSMR@1239|Firmicutes,247RQ@186801|Clostridia	K	Modulates transcription in response to changes in cellular NADH NAD( ) redox state	rex	K01926
MCIH_GL0060220	3.20844	2.55112e-08	0.00180938	COG0297@1|root,COG0297@2|Bacteria,1TQ4M@1239|Firmicutes,248G1@186801|Clostridia	G	Synthesizes alpha-1,4-glucan chains using ADP-glucose	glgA	K00703
MCIH_GL0060288	2.29918	1.11872e-07	0.00793449	COG1033@1|root,COG1033@2|Bacteria,1VSWA@1239|Firmicutes,247R6@186801|Clostridia	S	Psort location CytoplasmicMembrane, score	-	K07003
MCIH_GL0060328	0.138606	1.07292e-07	0.0076097	COG1879@1|root,COG1879@2|Bacteria,1NRXG@1224|Proteobacteria,1RPBV@1236|Gammaproteobacteria,3XMWE@561|Escherichia	G	Part of the ABC transporter complex RbsABC involved in ribose import. Binds ribose. Also serves as the primary chemoreceptor for chemotaxis	rbsB	K10439
MCIH_GL0060434	0.158759	4.91582e-11	3.48654e-06	COG4105@1|root,COG4105@2|Bacteria,1MVS5@1224|Proteobacteria,1RSE6@1236|Gammaproteobacteria,3XN5M@561|Escherichia	M	Part of the outer membrane protein assembly complex, which is involved in assembly and insertion of beta-barrel proteins into the outer membrane. Constitutes, with BamA, the core component of the assembly machinery	bamD	K05807
MCIH_GL0060437	0.12552	5.16136e-09	0.000366069	COG0542@1|root,COG0542@2|Bacteria,1MURH@1224|Proteobacteria,1RN55@1236|Gammaproteobacteria,3XN3I@561|Escherichia	O	Part of a stress-induced multi-chaperone system, it is involved in the recovery of the cell from heat-induced damage, in cooperation with DnaK, DnaJ and GrpE	clpB	K03695
MCIH_GL0060456	2.04877	3.001e-17	2.12846e-12	COG0596@1|root,COG0596@2|Bacteria,1TR3M@1239|Firmicutes,24DR9@186801|Clostridia	S	hydrolases or acyltransferases (alpha beta hydrolase superfamily)	-	-
MCIH_GL0060682	2.68982	1.57508e-07	0.0111713	COG2846@1|root,COG2846@2|Bacteria,1VET8@1239|Firmicutes,24QPY@186801|Clostridia,269X5@186813|unclassified Clostridiales	D	Domain of unknown function (DUF1858)	-	-
MCIH_GL0060911	2.86962	2.89079e-07	0.0205029	COG0548@1|root,COG0548@2|Bacteria,1TP0N@1239|Firmicutes,2486J@186801|Clostridia,26895@186813|unclassified Clostridiales	E	Belongs to the acetylglutamate kinase family. ArgB subfamily	argB	K00930
MCIH_GL0060957	3.65249	3.39274e-08	0.0024063	COG0423@1|root,COG0423@2|Bacteria,1TP94@1239|Firmicutes,248FB@186801|Clostridia	J	Belongs to the class-II aminoacyl-tRNA synthetase family	glyQS	K01880
MCIH_GL0060959	3.30159	1.6045e-08	0.00113799	COG1159@1|root,COG1159@2|Bacteria,1TP3R@1239|Firmicutes,24876@186801|Clostridia	S	An essential GTPase that binds both GDP and GTP, with rapid nucleotide exchange. Plays a role in 16S rRNA processing and 30S ribosomal subunit biogenesis and possibly also in cell cycle regulation and energy metabolism	era	K03595
MCIH_GL0060960	2.40696	1.85206e-07	0.0131357	COG1026@1|root,COG1026@2|Bacteria,1TPD1@1239|Firmicutes	S	Peptidase M16 inactive domain protein	hypA2	K06972
MCIH_GL0060962	2.58982	3.0197e-07	0.0214172	COG0111@1|root,COG0111@2|Bacteria,1V410@1239|Firmicutes,248H9@186801|Clostridia	EH	D-isomer specific 2-hydroxyacid dehydrogenase	pdxB	K00058
MCIH_GL0060964	3.50739	2.02865e-10	1.43882e-05	COG0028@1|root,COG0028@2|Bacteria,1TQE8@1239|Firmicutes,2480U@186801|Clostridia	H	Acetolactate synthase, large subunit	ilvB	K01652
MCIH_GL0061275	2.50594	1.65735e-10	1.17548e-05	COG0184@1|root,COG0184@2|Bacteria,1VA5C@1239|Firmicutes,24MRM@186801|Clostridia,3Y0EQ@572511|Blautia	J	Forms an intersubunit bridge (bridge B4) with the 23S rRNA of the 50S subunit in the ribosome	rpsO	K02956
MCIH_GL0061397	0.327507	7.16994e-13	5.08528e-08	COG0840@1|root,COG0840@2|Bacteria,1V23N@1239|Firmicutes,24GKM@186801|Clostridia	NT	methyl-accepting chemotaxis	-	K03406
MCIH_GL0061501	0.208673	4.49321e-10	3.18681e-05	COG0158@1|root,COG0158@2|Bacteria,1MW0E@1224|Proteobacteria,1RNFF@1236|Gammaproteobacteria,3WWV8@544|Citrobacter	G	Fructose-1-6-bisphosphatase, N-terminal domain	fbp	K03841
MCIH_GL0061506	0.0991284	2.94229e-10	2.08682e-05	COG0221@1|root,COG0221@2|Bacteria,1RA2F@1224|Proteobacteria,1RPVD@1236|Gammaproteobacteria,3XM55@561|Escherichia	C	Catalyzes the hydrolysis of inorganic pyrophosphate (PPi) forming two phosphate ions	ppa	K01507
MCIH_GL0061507	0.208327	1.59971e-08	0.00113459	COG2105@1|root,COG2105@2|Bacteria,1RH3X@1224|Proteobacteria,1S68T@1236|Gammaproteobacteria	S	AIG2 family	ytfP	-
MCIH_GL0061671	2.26444	2.21587e-09	0.000157161	COG0187@1|root,COG0187@2|Bacteria,1TRSZ@1239|Firmicutes,247ZY@186801|Clostridia	L	COG0187 Type IIA topoisomerase (DNA gyrase topo II, topoisomerase IV), B subunit	parE	K02470
MCIH_GL0061672	4.92247	3.03362e-10	2.1516e-05	COG3835@1|root,COG3835@2|Bacteria,1TQWD@1239|Firmicutes,24ZMW@186801|Clostridia	KT	Psort location Cytoplasmic, score	-	K02647
MCIH_GL0061676	2.40342	2.94634e-08	0.00208969	COG0240@1|root,COG0240@2|Bacteria,1TQ5P@1239|Firmicutes,248JT@186801|Clostridia	I	Glycerol-3-phosphate dehydrogenase	gpsA	K00057
MCIH_GL0061677	2.05466	4.20987e-10	2.98585e-05	COG0344@1|root,COG0344@2|Bacteria,1VA3J@1239|Firmicutes,24JA2@186801|Clostridia	I	Catalyzes the transfer of an acyl group from acyl- phosphate (acyl-PO(4)) to glycerol-3-phosphate (G3P) to form lysophosphatidic acid (LPA). This enzyme utilizes acyl-phosphate as fatty acyl donor, but not acyl-CoA or acyl-ACP	plsY	K08591
MCIH_GL0061843	0.11953	1.40556e-08	0.000996892	COG3033@1|root,COG3033@2|Bacteria,1NG5U@1224|Proteobacteria,1RS6E@1236|Gammaproteobacteria,3XP83@561|Escherichia	E	Belongs to the beta-eliminating lyase family	tnaA	K01667
MCIH_GL0062020	2.47529	8.41354e-09	0.00059673	COG3833@1|root,COG3833@2|Bacteria,1TRB7@1239|Firmicutes,248A7@186801|Clostridia	P	PFAM binding-protein-dependent transport systems inner membrane component	-	K15772
MCIH_GL0062270	4.0189	5.51155e-13	3.90907e-08	COG1136@1|root,COG1136@2|Bacteria,1TQC9@1239|Firmicutes,248Z6@186801|Clostridia,3WG98@541000|Ruminococcaceae	V	ABC transporter	-	K02003
MCIH_GL0062538	2.37027	8.91338e-08	0.00632182	COG0711@1|root,COG0711@2|Bacteria,1V97P@1239|Firmicutes,24JGQ@186801|Clostridia,3WK11@541000|Ruminococcaceae	C	Psort location Cytoplasmic, score	-	-
MCIH_GL0062606	2.47982	5.78075e-07	0.041	COG1012@1|root,COG1454@1|root,COG1012@2|Bacteria,COG1454@2|Bacteria,1TPB4@1239|Firmicutes,247IQ@186801|Clostridia,2686V@186813|unclassified Clostridiales	C	belongs to the iron- containing alcohol dehydrogenase family	adhE	K04072
MCIH_GL0062610	0.294854	2.24508e-07	0.0159232	COG0100@1|root,COG0100@2|Bacteria,1V3IK@1239|Firmicutes,24HIK@186801|Clostridia,268PI@186813|unclassified Clostridiales	J	Located on the platform of the 30S subunit, it bridges several disparate RNA helices of the 16S rRNA. Forms part of the Shine-Dalgarno cleft in the 70S ribosome	rpsK	K02948
MCIH_GL0062770	0.168579	1.17635e-08	0.000834325	COG0071@1|root,COG0071@2|Bacteria,1R9Z9@1224|Proteobacteria,1S23Z@1236|Gammaproteobacteria	O	Associates with aggregated proteins, together with IbpA, to stabilize and protect them from irreversible denaturation and extensive proteolysis during heat shock and oxidative stress. Aggregated proteins bound to the IbpAB complex are more efficiently refolded and reactivated by the ATP-dependent chaperone systems ClpB and DnaK DnaJ GrpE. Its activity is ATP- independent	ibpB	K04081
MCIH_GL0062771	0.246236	3.83979e-07	0.0272337	COG0071@1|root,COG0071@2|Bacteria,1RH2X@1224|Proteobacteria,1S6WS@1236|Gammaproteobacteria	O	Associates with aggregated proteins, together with IbpB, to stabilize and protect them from irreversible denaturation and extensive proteolysis during heat shock and oxidative stress. Aggregated proteins bound to the IbpAB complex are more efficiently refolded and reactivated by the ATP-dependent chaperone systems ClpB and DnaK DnaJ GrpE. Its activity is ATP- independent	ibpA	K04080
MCIH_GL0062863	0.227333	1.7152e-10	1.21651e-05	COG0374@1|root,COG0374@2|Bacteria,2GKQY@201174|Actinobacteria,4CVAH@84998|Coriobacteriia	C	Nickel-dependent hydrogenase	-	K06281
MCIH_GL0063217	0.455564	4.59375e-08	0.00325812	COG0685@1|root,COG0685@2|Bacteria,2GJTN@201174|Actinobacteria,4CZ22@85004|Bifidobacteriales	E	Methylenetetrahydrofolate reductase	metF	K00297
MCIH_GL0063218	0.310738	4.11668e-09	0.000291976	COG0620@1|root,COG0620@2|Bacteria,2GIXA@201174|Actinobacteria,4CYWM@85004|Bifidobacteriales	E	Catalyzes the transfer of a methyl group from 5- methyltetrahydrofolate to homocysteine resulting in methionine formation	metE	K00549
MCIH_GL0063833	5.153	3.13769e-08	0.00222541	COG2894@1|root,COG2894@2|Bacteria,1TP6P@1239|Firmicutes,249BB@186801|Clostridia,2682J@186813|unclassified Clostridiales	D	ATPase MipZ	minD	K03609
MCIH_GL0063848	0.151272	4.83455e-09	0.00034289	COG3634@1|root,COG3634@2|Bacteria,1MUKD@1224|Proteobacteria,1RNC7@1236|Gammaproteobacteria,3XPHP@561|Escherichia	O	Alkyl hydroperoxide reductase	ahpF	K03387
MCIH_GL0063933	0.142817	3.76582e-10	2.67091e-05	2D0NU@1|root,32T8Y@2|Bacteria,1N4XF@1224|Proteobacteria,1S8R1@1236|Gammaproteobacteria,3XQ20@561|Escherichia	S	Protein of unknown function (DUF2526)	ydcY	-
MCIH_GL0064010	3.28702	8.04532e-10	5.70615e-05	COG0776@1|root,COG0776@2|Bacteria,1V9XQ@1239|Firmicutes,24MM0@186801|Clostridia,220J7@1506553|Lachnoclostridium	L	Histone-like DNA-binding protein which is capable of wrapping DNA to stabilize it, and thus to prevent its denaturation under extreme environmental conditions	hup	K03530
MCIH_GL0064133	0.423639	5.75164e-14	4.07935e-09	COG0834@1|root,COG0834@2|Bacteria,2GJQW@201174|Actinobacteria,4CVTJ@84998|Coriobacteriia	ET	PFAM extracellular solute-binding protein family 3	-	K02030
MCIH_GL0064175	3.01288	2.03163e-07	0.0144093	COG0595@1|root,COG0595@2|Bacteria,1TQ9G@1239|Firmicutes,2488J@186801|Clostridia	S	An RNase that has 5'-3' exonuclease and possibly endonuclease activity. Involved in maturation of rRNA and in some organisms also mRNA maturation and or decay	rnj	K12574
MCIH_GL0064181	5.25019	1.84493e-10	1.30852e-05	COG0301@1|root,COG0301@2|Bacteria,1TPNW@1239|Firmicutes,247Y5@186801|Clostridia	H	Catalyzes the ATP-dependent transfer of a sulfur to tRNA to produce 4-thiouridine in position 8 of tRNAs, which functions as a near-UV photosensor. Also catalyzes the transfer of sulfur to the sulfur carrier protein ThiS, forming ThiS-thiocarboxylate. This is a step in the synthesis of thiazole, in the thiamine biosynthesis pathway. The sulfur is donated as persulfide by IscS	thiI	K03151
MCIH_GL0064697	2.0432	2.33528e-13	1.6563e-08	COG3012@1|root,COG3012@2|Bacteria,1V1CC@1239|Firmicutes,24FYC@186801|Clostridia,3XZU8@572511|Blautia	U	Psort location Cytoplasmic, score 8.87	secA_2	-
MCIH_GL0064862	0.408987	1.16738e-07	0.00827965	COG0737@1|root,COG0737@2|Bacteria,4NR6D@976|Bacteroidetes,2FP6J@200643|Bacteroidia,4AKZV@815|Bacteroidaceae	F	5'-nucleotidase, C-terminal domain	ushA	K01081
MCIH_GL0065232	3.47997	4.38215e-11	3.10804e-06	COG0071@1|root,COG0071@2|Bacteria,1VG0E@1239|Firmicutes,24MRZ@186801|Clostridia,27N8Y@186928|unclassified Lachnospiraceae	O	Hsp20/alpha crystallin family	hsp18	K13993
MCIH_GL0065306	0.313203	1.97414e-07	0.0140016	COG1716@1|root,COG1716@2|Bacteria,2GK99@201174|Actinobacteria,4D0R3@85004|Bifidobacteriales	T	Inner membrane component of T3SS, cytoplasmic domain	garA	-
MCIH_GL0066060	0.145116	1.1037e-08	0.000782797	COG0834@1|root,COG0834@2|Bacteria,1MV3Q@1224|Proteobacteria,1RRI5@1236|Gammaproteobacteria,3XMFU@561|Escherichia	ET	glutamine-binding periplasmic protein	glnH	K02030,K10036
MCIH_GL0066061	0.0554072	4.44083e-12	3.14966e-07	COG0783@1|root,COG0783@2|Bacteria,1RAC5@1224|Proteobacteria,1RR4N@1236|Gammaproteobacteria,3XN85@561|Escherichia	P	During stationary phase, binds the chromosome non- specifically, forming a highly ordered and stable dps-DNA co- crystal within which chromosomal DNA is condensed and protected from diverse damages. It protects DNA from oxidative damage by sequestering intracellular Fe(2 ) ion and storing it in the form of Fe(3 ) oxyhydroxide mineral, which can be released after reduction. One hydrogen peroxide o…	dps	K04047
MCIH_GL0066063	0.20082	5.1431e-08	0.00364774	COG3637@1|root,COG3637@2|Bacteria,1RAHA@1224|Proteobacteria,1S1ZI@1236|Gammaproteobacteria,3XPDG@561|Escherichia	M	Outer membrane protein X	ompX	K11934
MCIH_GL0066144	6.48122	3.01588e-09	0.000213901	COG0086@1|root,COG0086@2|Bacteria,1TNYT@1239|Firmicutes,24925@186801|Clostridia,27IYQ@186928|unclassified Lachnospiraceae	K	DNA-dependent RNA polymerase catalyzes the transcription of DNA into RNA using the four ribonucleoside triphosphates as substrates	rpoC	K03046
MCIH_GL0066276	0.134847	2.34164e-07	0.0166081	COG1486@1|root,COG1486@2|Bacteria,1NI6G@1224|Proteobacteria,1RN45@1236|Gammaproteobacteria,3XQ8R@561|Escherichia	G	melibiose metabolic process	melA	K07406
MCIH_GL0066458	2.11971	1.96539e-11	1.39395e-06	COG0167@1|root,COG0167@2|Bacteria,1TPFV@1239|Firmicutes,248CQ@186801|Clostridia,3WGC5@541000|Ruminococcaceae	F	Belongs to the dihydroorotate dehydrogenase family. Type 1 subfamily	pyrD	K17828
MCIH_GL0066819	0.224641	2.0715e-07	0.0146921	COG0006@1|root,COG0006@2|Bacteria,1MURT@1224|Proteobacteria,1RMKT@1236|Gammaproteobacteria,3XM9C@561|Escherichia	E	Splits dipeptides with a prolyl residue in the C- terminal position	pepQ	K01271
MCIH_GL0066822	0.241301	6.57404e-08	0.00466264	COG4635@1|root,COG4635@2|Bacteria,1RAH2@1224|Proteobacteria,1S372@1236|Gammaproteobacteria,3XN1Z@561|Escherichia	H	Catalyzes the 6-electron oxidation of protoporphyrinogen-IX to form protoporphyrin-IX using menaquinone as electron acceptor	hemG	K00230
MCIH_GL0067297	0.399798	2.97667e-09	0.000211121	COG0427@1|root,COG0427@2|Bacteria,4NFS3@976|Bacteroidetes,2FNCA@200643|Bacteroidia,4AM99@815|Bacteroidaceae	C	COG0427 Acetyl-CoA hydrolase	scpC	K01067,K18118
MCIH_GL0067357	0.351563	4.64355e-10	3.29344e-05	COG0622@1|root,COG0622@2|Bacteria,1V1X1@1239|Firmicutes,24GA4@186801|Clostridia,3XZ4B@572511|Blautia	S	Psort location Cytoplasmic, score 8.87	yfcE	K07095
MCIH_GL0067503	0.282224	1.98531e-07	0.0140808	COG2974@1|root,COG2974@2|Bacteria,1MXPR@1224|Proteobacteria,1RMNN@1236|Gammaproteobacteria,3XN1U@561|Escherichia	J	May be involved in recombination	rdgC	K03554
MCIH_GL0068061	0.309282	6.28808e-07	0.0445982	COG2348@1|root,COG2348@2|Bacteria,2GJUD@201174|Actinobacteria,4CZT9@85004|Bifidobacteriales	V	Acetyltransferase (GNAT) domain	-	-
MCIH_GL0068241	4.64456	3.99205e-07	0.0283136	COG1766@1|root,COG1766@2|Bacteria,1TRK0@1239|Firmicutes,2498Q@186801|Clostridia	N	The M ring may be actively involved in energy transduction	fliF	K02409
MCIH_GL0068244	2.74577	1.09947e-07	0.00779797	COG1157@1|root,COG1157@2|Bacteria,1TP0R@1239|Firmicutes,25E6B@186801|Clostridia	NU	Flagellar protein export ATPase FliI	fliI	K02412,K03224
MCIH_GL0068403	0.232384	5.72927e-07	0.0406349	2C19D@1|root,2Z7PA@2|Bacteria,1MY1F@1224|Proteobacteria,1RQ3A@1236|Gammaproteobacteria,3XMDZ@561|Escherichia	S	Maltose operon periplasmic	malM	K05775
MCIH_GL0068404	0.128647	2.48283e-09	0.000176094	COG4580@1|root,COG4580@2|Bacteria,1MX77@1224|Proteobacteria,1RPMF@1236|Gammaproteobacteria,3XP8N@561|Escherichia	M	Involved in the transport of maltose and maltodextrins	lamB	K02024
MCIH_GL0068405	0.158589	5.79175e-09	0.00041078	COG3842@1|root,COG3842@2|Bacteria,1MU3I@1224|Proteobacteria,1RM9E@1236|Gammaproteobacteria,3XN2Y@561|Escherichia	P	Part of the ABC transporter complex MalEFGK involved in maltose maltodextrin import. Responsible for energy coupling to the transport system	malK	K10111
MCIH_GL0068406	0.0983124	1.5821e-08	0.00112211	COG2182@1|root,COG2182@2|Bacteria,1N9AE@1224|Proteobacteria,1RN4E@1236|Gammaproteobacteria,3XMUV@561|Escherichia	P	Involved in the high-affinity maltose membrane transport system MalEFGK. Initial receptor for the active transport of and chemotaxis toward maltooligosaccharides	malE	K10108
MCIH_GL0068431	0.257016	1.54778e-07	0.0109776	COG0706@1|root,COG0706@2|Bacteria,2GJBU@201174|Actinobacteria,4CYZ2@85004|Bifidobacteriales	U	Membrane protein insertase, YidC Oxa1 family	yidC	K03217
MCIH_GL0068435	0.328174	4.83346e-08	0.00342813	COG0592@1|root,COG0592@2|Bacteria,2GJK3@201174|Actinobacteria,4CZTV@85004|Bifidobacteriales	L	Confers DNA tethering and processivity to DNA polymerases and other proteins. Acts as a clamp, forming a ring around DNA (a reaction catalyzed by the clamp-loading complex) which diffuses in an ATP-independent manner freely and bidirectionally along dsDNA. Initially characterized for its ability to contact the catalytic subunit of DNA polymerase III (Pol III), a complex, multichain enzyme respons…	dnaN	K02338
MCIH_GL0068526	0.0489525	2.88426e-08	0.00204566	COG0821@1|root,COG0821@2|Bacteria,1TPFR@1239|Firmicutes,247N1@186801|Clostridia,3XYGT@572511|Blautia	H	Converts 2C-methyl-D-erythritol 2,4-cyclodiphosphate (ME-2,4cPP) into 1-hydroxy-2-methyl-2-(E)-butenyl 4-diphosphate	ispG	K03526
MCIH_GL0068562	3.8174	2.90021e-08	0.00205698	COG0250@1|root,COG0250@2|Bacteria,1TR3P@1239|Firmicutes,248XB@186801|Clostridia,26860@186813|unclassified Clostridiales	K	Participates in transcription elongation, termination and antitermination	nusG	K02601
MCIH_GL0069003	2.15409	3.11611e-07	0.022101	COG1219@1|root,COG1219@2|Bacteria,1TQ00@1239|Firmicutes,2481T@186801|Clostridia	O	ATP-dependent specificity component of the Clp protease. It directs the protease to specific substrates. Can perform chaperone functions in the absence of ClpP	clpX	K03544
MCIH_GL0069007	5.13814	2.47854e-08	0.00175791	COG0693@1|root,COG0693@2|Bacteria,1V3WB@1239|Firmicutes,24HGU@186801|Clostridia	S	DJ-1 family	yajL	K03152
MCIH_GL0069014	3.5041	4.73731e-07	0.0335994	COG0444@1|root,COG0444@2|Bacteria,1TP6E@1239|Firmicutes,247NN@186801|Clostridia,3NHN7@46205|Pseudobutyrivibrio	EP	Oligopeptide/dipeptide transporter, C-terminal region	oppD	K15583
MCIH_GL0069015	2.08274	9.84653e-09	0.000698365	COG1173@1|root,COG1173@2|Bacteria,1TP4R@1239|Firmicutes,2489T@186801|Clostridia,3NI4J@46205|Pseudobutyrivibrio	EP	N-terminal TM domain of oligopeptide transport permease C	oppC	K02034,K15582
MCIH_GL0069016	5.32383	6.8755e-09	0.000487645	COG0601@1|root,COG0601@2|Bacteria,1TP1S@1239|Firmicutes,247IP@186801|Clostridia,3NI3M@46205|Pseudobutyrivibrio	EP	Binding-protein-dependent transport system inner membrane component	-	K15581
MCIH_GL0069234	0.123395	1.77801e-09	0.000126105	COG1854@1|root,COG1854@2|Bacteria,1MWQF@1224|Proteobacteria,1RMDZ@1236|Gammaproteobacteria,3XN36@561|Escherichia	F	Involved in the synthesis of autoinducer 2 (AI-2) which is secreted by bacteria and is used to communicate both the cell density and the metabolic potential of the environment. The regulation of gene expression in response to changes in cell density is called quorum sensing. Catalyzes the transformation of S-ribosylhomocysteine (RHC) to homocysteine (HC) and 4,5- dihydroxy-2,3-pentadione (DPD)	luxS	K07173
MCIH_GL0069423	0.491329	5.5659e-07	0.0394761	COG0426@1|root,COG0426@2|Bacteria,4NGI2@976|Bacteroidetes,2FMWU@200643|Bacteroidia,4AKWF@815|Bacteroidaceae	C	anaerobic nitric oxide reductase flavorubredoxin	fprA	K22405
MCIH_GL0069678	2.54794	3.09627e-09	0.000219603	COG0377@1|root,COG0377@2|Bacteria,4NFKT@976|Bacteroidetes,2FMK8@200643|Bacteroidia,4AKCB@815|Bacteroidaceae	C	NDH-1 shuttles electrons from NADH, via FMN and iron- sulfur (Fe-S) centers, to quinones in the respiratory chain. The immediate electron acceptor for the enzyme in this species is believed to be a menaquinone. Couples the redox reaction to proton translocation (for every two electrons transferred, four hydrogen ions are translocated across the cytoplasmic membrane), and thus conserves the redox …	nuoB	K00331
MCIH_GL0069967	2.52752	1.5477e-08	0.00109771	COG1024@1|root,COG1024@2|Bacteria,1TQ89@1239|Firmicutes,247RK@186801|Clostridia,3WI8Y@541000|Ruminococcaceae	I	Belongs to the enoyl-CoA hydratase isomerase family	crt	K01715
MCIH_GL0070316	0.426961	1.40766e-07	0.00998385	COG0448@1|root,COG0448@2|Bacteria,1TNZW@1239|Firmicutes,24943@186801|Clostridia,267SK@186813|unclassified Clostridiales	G	Catalyzes the synthesis of ADP-glucose, a sugar donor used in elongation reactions on alpha-glucans	glgC	K00975
MCIH_GL0071034	0.174822	1.87846e-13	1.33229e-08	COG0031@1|root,COG0031@2|Bacteria,1MUBE@1224|Proteobacteria,1RN6J@1236|Gammaproteobacteria,3XNFV@561|Escherichia	E	stimulation does not require O-acetylserine sulfhydrylase activity. CdiA is the toxic component of a toxin-immunity protein module, which functions as a cellular contact-dependent growth inhibition (CDI) system. CDI modules allow bacteria to communicate with and inhibit the growth of closely related neighboring bacteria in a contact-dependent fashion (experiments done in strains BW25113 and X90, …	cysK	K01738
MCIH_GL0071036	0.318957	1.84166e-07	0.0130619	COG1080@1|root,COG1080@2|Bacteria,1MUT8@1224|Proteobacteria,1RN6R@1236|Gammaproteobacteria,3XMY3@561|Escherichia	G	General (non sugar-specific) component of the phosphoenolpyruvate-dependent sugar phosphotransferase system (sugar PTS). This major carbohydrate active-transport system catalyzes the phosphorylation of incoming sugar substrates concomitantly with their translocation across the cell membrane. Enzyme I transfers the phosphoryl group from phosphoenolpyruvate (PEP) to the phosphoryl carrier protein (…	ptsI	K08483,K11189,K11201
MCIH_GL0071037	0.0726837	4.79506e-09	0.000340089	COG2190@1|root,COG2190@2|Bacteria,1MWIQ@1224|Proteobacteria,1RNE3@1236|Gammaproteobacteria	G	pts system	crr	K02777
MCIH_GL0071264	0.2269	1.94409e-08	0.00137885	COG1521@1|root,COG1521@2|Bacteria,2GMRQ@201174|Actinobacteria,4CZQS@85004|Bifidobacteriales	H	Catalyzes the phosphorylation of pantothenate (Pan), the first step in CoA biosynthesis	coaX	K03525
MCIH_GL0071324	4.41912	5.58204e-08	0.00395906	COG0436@1|root,COG0436@2|Bacteria,2GJ7R@201174|Actinobacteria,4CZVJ@85004|Bifidobacteriales	E	Aminotransferase, class I II	aspC	K00812,K14260
MCIH_GL0072067	0.472448	2.53988e-10	1.80141e-05	COG0657@1|root,COG2755@1|root,COG0657@2|Bacteria,COG2755@2|Bacteria,4NH62@976|Bacteroidetes,2FKYA@200643|Bacteroidia,4AKTY@815|Bacteroidaceae	I	pectin acetylesterase	xynB	-
MCIH_GL0072215	3.9509	5.72293e-08	0.00405899	COG0493@1|root,COG0493@2|Bacteria,1TQ1A@1239|Firmicutes,248EK@186801|Clostridia,3XZ00@572511|Blautia	C	Psort location Cytoplasmic, score 9.98	gltA	K00266
MCIH_GL0072248	0.170882	7.08501e-08	0.00502504	COG2195@1|root,COG2195@2|Bacteria,1MV7D@1224|Proteobacteria,1RMKZ@1236|Gammaproteobacteria,3XM5J@561|Escherichia	E	Cleaves the N-terminal amino acid of tripeptides	pepT	K01258
MCIH_GL0072252	0.236387	4.40732e-08	0.00312589	COG0015@1|root,COG0015@2|Bacteria,1MV4B@1224|Proteobacteria,1RN93@1236|Gammaproteobacteria,3XNCV@561|Escherichia	F	Belongs to the lyase 1 family. Adenylosuccinate lyase subfamily	purB	K01756
MCIH_GL0072525	3.8017	5.49827e-07	0.0389965	COG1593@1|root,COG1593@2|Bacteria,1TPNU@1239|Firmicutes,248BY@186801|Clostridia,3WI33@541000|Ruminococcaceae	G	Psort location CytoplasmicMembrane, score	-	-
MCIH_GL0073077	3.48702	9.69569e-08	0.00687667	COG0313@1|root,COG0313@2|Bacteria,1TP6U@1239|Firmicutes,24864@186801|Clostridia	H	Catalyzes the 2'-O-methylation of the ribose of cytidine 1402 (C1402) in 16S rRNA	rsmI	K07056
MCIH_GL0073079	4.49255	8.81962e-09	0.000625531	COG1774@1|root,COG1774@2|Bacteria,1TP1V@1239|Firmicutes,247Q6@186801|Clostridia	K	domain protein	yaaT	-
MCIH_GL0073095	5.12552	9.44392e-10	6.6981e-05	COG1102@1|root,COG1102@2|Bacteria,1TRCW@1239|Firmicutes,249Z9@186801|Clostridia,3XYXM@572511|Blautia	F	COG NOG14451 non supervised orthologous group	-	K00945
MCIH_GL0073286	0.218513	2.38484e-08	0.00169145	COG0044@1|root,COG0044@2|Bacteria,1MUPA@1224|Proteobacteria,1RNYU@1236|Gammaproteobacteria,3XRN7@561|Escherichia	E	Catalyzes the hydrolytic cleavage of a subset of L- isoaspartyl (L-beta-aspartyl) dipeptides. Used to degrade proteins damaged by L-isoaspartyl residues formation	iadA	K01305
MCIH_GL0073326	0.156402	2.03984e-08	0.00144675	COG0540@1|root,COG0540@2|Bacteria,1MWAB@1224|Proteobacteria,1RPSV@1236|Gammaproteobacteria,3XMRZ@561|Escherichia	F	Belongs to the ATCase OTCase family	pyrB	K00609
MCIH_GL0073327	0.164409	5.81298e-10	4.12286e-05	COG1781@1|root,COG1781@2|Bacteria,1RB7J@1224|Proteobacteria,1S2BM@1236|Gammaproteobacteria,3XNQ2@561|Escherichia	F	Involved in allosteric regulation of aspartate carbamoyltransferase	pyrI	K00610
MCIH_GL0073328	0.0799868	1.8435e-13	1.3075e-08	COG0251@1|root,COG0251@2|Bacteria,1MZ3J@1224|Proteobacteria,1S5XS@1236|Gammaproteobacteria	J	Endoribonuclease	yjgF	K09022
MCIH_GL0073777	2.09985	1.4379e-09	0.000101983	COG0480@1|root,COG0480@2|Bacteria,1TPWN@1239|Firmicutes,247N4@186801|Clostridia,3WGA7@541000|Ruminococcaceae	J	translation elongation	fusA2	K02355
MCIH_GL0074673	0.26947	1.49196e-08	0.00105817	COG0188@1|root,COG0188@2|Bacteria,1MUGG@1224|Proteobacteria,1RN03@1236|Gammaproteobacteria,3XP21@561|Escherichia	L	A type II topoisomerase that negatively supercoils closed circular double-stranded (ds) DNA in an ATP-dependent manner to modulate DNA topology and maintain chromosomes in an underwound state. Negative supercoiling favors strand separation, and DNA replication, transcription, recombination and repair, all of which involve strand separation. Also able to catalyze the interconversion of other topol…	gyrA	K02469
MCIH_GL0074869	2.17531	6.84907e-07	0.048577	COG3383@1|root,COG3383@2|Bacteria,1UK43@1239|Firmicutes,25FJ0@186801|Clostridia	C	Molydopterin dinucleotide binding domain	-	-
MCIH_GL0074952	0.335174	6.02662e-08	0.00427438	COG2759@1|root,COG2759@2|Bacteria,2GT0X@201174|Actinobacteria,4CZ7P@85004|Bifidobacteriales	F	Formate-tetrahydrofolate ligase	fhs	K01938
MCIH_GL0075082	2.00633	2.34841e-07	0.0166561	COG1136@1|root,COG1136@2|Bacteria,2I8QP@201174|Actinobacteria,4CZZG@85004|Bifidobacteriales	V	ATPases associated with a variety of cellular activities	-	K02068
MCIH_GL0075362	4.0362	7.9945e-13	5.6701e-08	COG0540@1|root,COG0540@2|Bacteria,2GKNA@201174|Actinobacteria,4CYZR@85004|Bifidobacteriales	F	Belongs to the ATCase OTCase family	pyrB	K00609
MCIH_GL0075501	0.0759852	5.9185e-10	4.1977e-05	COG0652@1|root,COG0652@2|Bacteria,1R9ZQ@1224|Proteobacteria,1S222@1236|Gammaproteobacteria,3XMU9@561|Escherichia	O	PPIases accelerate the folding of proteins. It catalyzes the cis-trans isomerization of proline imidic peptide bonds in oligopeptides	ppiB	K03768
MCIH_GL0075505	0.13594	8.06151e-10	5.71763e-05	COG0190@1|root,KOG0089@2759|Eukaryota,38DGG@33154|Opisthokonta,3B98B@33208|Metazoa,3CT16@33213|Bilateria,40QWH@6231|Nematoda,1M0KK@119089|Chromadorea,4171I@6236|Rhabditida	H	Tetrahydrofolate dehydrogenase/cyclohydrolase, catalytic domain	-	K13403
MCIH_GL0075568	0.400511	3.91354e-08	0.00277568	COG2025@1|root,COG2025@2|Bacteria,4NFSE@976|Bacteroidetes,2FMEK@200643|Bacteroidia,4AKN9@815|Bacteroidaceae	C	Psort location Cytoplasmic, score 8.96	etfA	K03522
MCIH_GL0075960	0.30576	7.06339e-08	0.00500971	COG1181@1|root,COG1181@2|Bacteria,2GITC@201174|Actinobacteria,4CZ1R@85004|Bifidobacteriales	F	Belongs to the D-alanine--D-alanine ligase family	ddl	K01921
MCIH_GL0076021	2.42159	4.98589e-08	0.00353624	COG0150@1|root,COG0150@2|Bacteria,1TP9J@1239|Firmicutes,248BT@186801|Clostridia,3XYWD@572511|Blautia	F	Psort location Cytoplasmic, score 8.87	purM	K01933
MCIH_GL0076056	2.7282	1.93168e-07	0.0137004	COG0094@1|root,COG0094@2|Bacteria,1TPE0@1239|Firmicutes,247X0@186801|Clostridia	J	This is 1 of the proteins that binds and probably mediates the attachment of the 5S RNA into the large ribosomal subunit, where it forms part of the central protuberance. In the 70S ribosome it contacts protein S13 of the 30S subunit (bridge B1b), connecting the 2 subunits	rplE	K02931
MCIH_GL0076063	5.55051	2.16705e-10	1.53698e-05	COG0201@1|root,COG0201@2|Bacteria,1TPHB@1239|Firmicutes,248T9@186801|Clostridia	U	The central subunit of the protein translocation channel SecYEG. Consists of two halves formed by TMs 1-5 and 6-10. These two domains form a lateral gate at the front which open onto the bilayer between TMs 2 and 7, and are clamped together by SecE at the back. The channel is closed by both a pore ring composed of hydrophobic SecY resides and a short helix (helix 2A) on the extracellular side of …	secY	K03076
MCIH_GL0076070	2.85391	7.44839e-08	0.00528277	COG0202@1|root,COG0202@2|Bacteria,1TPR8@1239|Firmicutes,248DS@186801|Clostridia	K	DNA-dependent RNA polymerase catalyzes the transcription of DNA into RNA using the four ribonucleoside triphosphates as substrates	rpoA	K03040
MCIH_GL0076335	0.373978	4.55239e-10	3.22878e-05	COG0284@1|root,COG0284@2|Bacteria,4NE12@976|Bacteroidetes,2FPJM@200643|Bacteroidia,4AKFN@815|Bacteroidaceae	F	Belongs to the OMP decarboxylase family. Type 2 subfamily	pyrF	K01591
MCIH_GL0076939	2.92681	1.66706e-07	0.0118236	COG0653@1|root,COG3012@1|root,COG0653@2|Bacteria,COG3012@2|Bacteria,1V1CC@1239|Firmicutes,24FYC@186801|Clostridia,3XZU8@572511|Blautia	U	Psort location Cytoplasmic, score 8.87	secA_2	-
MCIH_GL0077524	0.307248	1.94284e-07	0.0137796	COG0183@1|root,COG0183@2|Bacteria,1TP07@1239|Firmicutes,2482I@186801|Clostridia,3WHM7@541000|Ruminococcaceae	I	Belongs to the thiolase family	thlA	K00626
MCIH_GL0077584	0.0741519	3.84765e-11	2.72894e-06	COG2815@1|root,COG2815@2|Bacteria,4NSUI@976|Bacteroidetes,2FPS4@200643|Bacteroidia,4AN7J@815|Bacteroidaceae	S	PASTA domain protein	spk1	K01921,K08884,K12132
MCIH_GL0077871	0.183718	8.05627e-08	0.00571391	COG0178@1|root,COG0178@2|Bacteria,1MW0W@1224|Proteobacteria,1RMS9@1236|Gammaproteobacteria	L	The UvrABC repair system catalyzes the recognition and processing of DNA lesions. UvrA is an ATPase and a DNA-binding protein. A damage recognition complex composed of 2 UvrA and 2 UvrB subunits scans DNA for abnormalities. When the presence of a lesion has been verified by UvrB, the UvrA molecules dissociate	uvrA	K03701
MCIH_GL0078845	3.30084	1.03015e-07	0.00730631	COG0458@1|root,COG0458@2|Bacteria,1TPID@1239|Firmicutes,2498I@186801|Clostridia	F	Carbamoyl-phosphate synthetase ammonia chain	carB	K01955
MCIH_GL0078846	3.92952	2.45212e-07	0.0173916	COG0505@1|root,COG0505@2|Bacteria,1TQ8N@1239|Firmicutes,247Q8@186801|Clostridia	F	Belongs to the CarA family	carA	K01956
MCIH_GL0079341	4.2567	4.37939e-09	0.000310609	COG0706@1|root,COG0706@2|Bacteria,1TQ0J@1239|Firmicutes,247V9@186801|Clostridia,3WHYT@541000|Ruminococcaceae	U	Membrane protein insertase, YidC Oxa1 family	yidC	K03217
MCIH_GL0080191	4.00588	1.31779e-15	9.3464e-11	COG1091@1|root,COG1091@2|Bacteria,1TP71@1239|Firmicutes,247PG@186801|Clostridia,3WGZV@541000|Ruminococcaceae	M	Catalyzes the reduction of dTDP-6-deoxy-L-lyxo-4- hexulose to yield dTDP-L-rhamnose	rfbD	K00067
MCIH_GL0080297	3.24184	3.85194e-09	0.000273199	COG0641@1|root,COG0641@2|Bacteria,1TQPS@1239|Firmicutes,248DD@186801|Clostridia	C	Radical SAM	scfB	K06871
MCIH_GL0080298	3.13333	2.5634e-08	0.00181809	COG0341@1|root,COG0342@1|root,COG0341@2|Bacteria,COG0342@2|Bacteria,1TQVT@1239|Firmicutes,247X8@186801|Clostridia	U	Part of the Sec protein translocase complex. Interacts with the SecYEG preprotein conducting channel. SecDF uses the proton motive force (PMF) to complete protein translocation after the ATP-dependent function of SecA	secD	K03072,K12257
MCIH_GL0080864	0.206611	3.72141e-09	0.000263941	COG0451@1|root,COG0451@2|Bacteria,1MWVJ@1224|Proteobacteria,1RNDT@1236|Gammaproteobacteria,3XMI9@561|Escherichia	GM	coenzyme binding	yeeZ	-
MCIH_GL0081085	0.337198	2.50655e-07	0.0177777	COG0625@1|root,COG0625@2|Bacteria,1RA4M@1224|Proteobacteria,1S2K3@1236|Gammaproteobacteria,3XNCW@561|Escherichia	O	Conjugation of reduced glutathione to a wide number of exogenous and endogenous hydrophobic electrophiles	yliJ	K00799
MCIH_GL0081254	0.0416522	1.9052e-07	0.0135126	28IG7@1|root,2Z8FZ@2|Bacteria,1R8G7@1224|Proteobacteria,1RRJN@1236|Gammaproteobacteria	O	YfdX protein	-	-
MCIH_GL0081255	0.045469	3.5593e-08	0.00252444	28IG7@1|root,2Z8HR@2|Bacteria,1RM35@1224|Proteobacteria,2VNWU@28216|Betaproteobacteria	S	YfdX protein	-	-
MCIH_GL0081695	0.146196	2.13996e-11	1.51777e-06	COG0141@1|root,COG0141@2|Bacteria,2GKKA@201174|Actinobacteria,4CZ3E@85004|Bifidobacteriales	E	Catalyzes the sequential NAD-dependent oxidations of L- histidinol to L-histidinaldehyde and then to L-histidine	hisD	K00013
MCIH_GL0082277	5.95482	1.99358e-08	0.00141395	COG1264@1|root,COG1264@2|Bacteria	G	protein-N(PI)-phosphohistidine-sugar phosphotransferase activity	nagE	K02802,K02803,K02804,K02809,K02810,K20116,K20117,K20118
MCIH_GL0082288	2.75875	5.54148e-07	0.0393029	COG1799@1|root,COG1799@2|Bacteria,1VER3@1239|Firmicutes,24I9Y@186801|Clostridia,25WZ4@186806|Eubacteriaceae	D	Cell division protein that is part of the divisome complex and is recruited early to the Z-ring. Probably stimulates Z-ring formation, perhaps through the cross-linking of FtsZ protofilaments. Its function overlaps with FtsA	sepF	K09772
MCIH_GL0082371	3.1995	1.75322e-09	0.000124347	COG0745@1|root,COG0745@2|Bacteria,1TPRU@1239|Firmicutes,24843@186801|Clostridia	KT	response regulator receiver	srrA_2	-
MCIH_GL0082508	0.20625	2.71729e-08	0.00192724	COG3254@1|root,COG3254@2|Bacteria,1VA1C@1239|Firmicutes,24JG9@186801|Clostridia,3Y0GA@572511|Blautia	G	Involved in the anomeric conversion of L-rhamnose	rhaM	K03534
MCIH_GL0082971	4.27492	4.36358e-10	3.09487e-05	COG1135@1|root,COG1135@2|Bacteria,1TPPN@1239|Firmicutes,248PZ@186801|Clostridia,3WGFP@541000|Ruminococcaceae	P	Part of the ABC transporter complex MetNIQ involved in methionine import. Responsible for energy coupling to the transport system	metN	K02071
MCIH_GL0083050	0.232998	5.6293e-07	0.0399258	COG3193@1|root,COG3193@2|Bacteria,1RGUD@1224|Proteobacteria,1S7TR@1236|Gammaproteobacteria,3XQ5K@561|Escherichia	S	Haem-degrading	glcG	K11477
MCIH_GL0083407	6.33396	1.2685e-08	0.000899685	COG0552@1|root,COG0552@2|Bacteria,1TPRI@1239|Firmicutes,247JD@186801|Clostridia,3WGFT@541000|Ruminococcaceae	U	Involved in targeting and insertion of nascent membrane proteins into the cytoplasmic membrane. Acts as a receptor for the complex formed by the signal recognition particle (SRP) and the ribosome-nascent chain (RNC)	ftsY	K03110
MCIH_GL0083613	3.20432	8.56134e-08	0.00607213	COG1171@1|root,COG1171@2|Bacteria,1TP22@1239|Firmicutes,248D5@186801|Clostridia	E	Catalyzes the anaerobic formation of alpha-ketobutyrate and ammonia from threonine in a two-step reaction. The first step involved a dehydration of threonine and a production of enamine intermediates (aminocrotonate), which tautomerizes to its imine form (iminobutyrate). Both intermediates are unstable and short- lived. The second step is the nonenzymatic hydrolysis of the enamine imine intermedi…	ilvA	K01754
MCIH_GL0083818	0.188565	3.66251e-08	0.00259764	COG3105@1|root,COG3105@2|Bacteria,1RE90@1224|Proteobacteria,1S3S2@1236|Gammaproteobacteria,3XPIB@561|Escherichia	S	oxidoreductase activity	yhcB	K09908
MCIH_GL0083821	0.168314	6.05279e-07	0.0429294	COG0039@1|root,COG0039@2|Bacteria,1MV57@1224|Proteobacteria,1RMAX@1236|Gammaproteobacteria,3XMCI@561|Escherichia	C	Catalyzes the reversible oxidation of malate to oxaloacetate	mdh	K00024
MCIH_GL0084139	0.132952	5.42806e-07	0.0384985	COG0274@1|root,COG0274@2|Bacteria,1N8AG@1224|Proteobacteria,1RPTS@1236|Gammaproteobacteria,3XMSF@561|Escherichia	F	Catalyzes a reversible aldol reaction between acetaldehyde and D-glyceraldehyde 3-phosphate to generate 2-deoxy- D-ribose 5-phosphate	deoC	K01619
MCIH_GL0084148	0.445436	4.16704e-07	0.0295547	COG1056@1|root,COG3172@1|root,COG1056@2|Bacteria,COG3172@2|Bacteria,1MUSI@1224|Proteobacteria,1RPHP@1236|Gammaproteobacteria,3XNA4@561|Escherichia	H	This enzyme has three activities DNA binding, nicotinamide mononucleotide (NMN) adenylyltransferase and ribosylnicotinamide (RN) kinase. The DNA-binding domain binds to the nadB operator sequence in an NAD- and ATP-dependent manner. As NAD levels increase within the cell, the affinity of NadR for the nadB operator regions of nadA, nadB, and pncB increases, repressing the transcription of these ge…	nadR	K06211
MCIH_GL0084401	5.36161	7.83726e-12	5.55858e-07	COG3842@1|root,COG3842@2|Bacteria,1TP2M@1239|Firmicutes,247JR@186801|Clostridia,36DYU@31979|Clostridiaceae	P	Belongs to the ABC transporter superfamily	-	K10112
MCIH_GL0084409	0.16189	1.38488e-07	0.00982227	COG0740@1|root,COG0740@2|Bacteria,1MV46@1224|Proteobacteria,1RNR6@1236|Gammaproteobacteria,3XN6V@561|Escherichia	O	Cleaves peptides in various proteins in a process that requires ATP hydrolysis. Has a chymotrypsin-like activity. Plays a major role in the degradation of misfolded proteins	clpP	K01358
MCIH_GL0084410	0.0948486	4.39293e-13	3.11569e-08	COG0544@1|root,COG0544@2|Bacteria,1MUJP@1224|Proteobacteria,1RNZE@1236|Gammaproteobacteria,3XM6A@561|Escherichia	D	Involved in protein export. Acts as a chaperone by maintaining the newly synthesized protein in an open conformation. Functions as a peptidyl-prolyl cis-trans isomerase	tig	K03545
MCIH_GL0084440	2.062	6.05229e-07	0.0429258	COG1122@1|root,COG1122@2|Bacteria,1TPH8@1239|Firmicutes,248A2@186801|Clostridia,3WG9K@541000|Ruminococcaceae	P	ATP-binding (A) component of a common energy-coupling factor (ECF) ABC-transporter complex. Unlike classic ABC transporters this ECF transporter provides the energy necessary to transport a number of different substrates	-	K16786,K16787
MCIH_GL0084805	0.159536	3.55896e-11	2.52419e-06	COG0545@1|root,COG0545@2|Bacteria,1RDA1@1224|Proteobacteria,1RPMP@1236|Gammaproteobacteria,3XMCG@561|Escherichia	O	peptidyl-prolyl cis-trans isomerase	fklB	K03773
MCIH_GL0085255	3.61907	2.3099e-08	0.0016383	COG0334@1|root,COG0334@2|Bacteria,1TP45@1239|Firmicutes,24960@186801|Clostridia	E	Belongs to the Glu Leu Phe Val dehydrogenases family	gdhA	K00261,K00262
MCIH_GL0085891	2.03141	5.80357e-07	0.0411618	COG4869@1|root,COG4869@2|Bacteria,1V242@1239|Firmicutes,24816@186801|Clostridia,3XZE1@572511|Blautia	Q	Involved in 1,2-propanediol (1,2-PD) degradation by catalyzing the conversion of propanoyl-CoA to propanoyl-phosphate	pduL	K15024
MCIH_GL0086178	0.366145	3.55633e-07	0.0252233	COG0024@1|root,COG0024@2|Bacteria,1TQC1@1239|Firmicutes,248I8@186801|Clostridia,3WGEW@541000|Ruminococcaceae	E	Methionine aminopeptidase	map	K01265
MCIH_GL0086368	3.47014	1.65448e-13	1.17344e-08	COG3715@1|root,COG3715@2|Bacteria,1TPKK@1239|Firmicutes,24CSB@186801|Clostridia	G	PTS system sorbose-specific iic component	agaC	K02746
MCIH_GL0086636	2.59938	3.00832e-08	0.00213365	COG1129@1|root,COG1129@2|Bacteria,1TP6I@1239|Firmicutes,247II@186801|Clostridia,36DME@31979|Clostridiaceae	P	import. Responsible for energy coupling to the transport system	mglA	K10542
MCIH_GL0086697	0.181844	1.04519e-07	0.00741299	COG0176@1|root,COG0176@2|Bacteria,1MWQ8@1224|Proteobacteria,1RMS0@1236|Gammaproteobacteria	G	Transaldolase is important for the balance of metabolites in the pentose-phosphate pathway	tal	K00616
MCIH_GL0086702	0.13636	1.41683e-09	0.000100489	COG0443@1|root,COG0443@2|Bacteria,1MVEN@1224|Proteobacteria,1RMDD@1236|Gammaproteobacteria,3XM30@561|Escherichia	O	Heat shock 70 kDa protein	dnaK	K04043
MCIH_GL0086807	0.202115	4.65983e-09	0.000330499	COG0395@1|root,COG0395@2|Bacteria,1TS0R@1239|Firmicutes,248UX@186801|Clostridia,3Y023@572511|Blautia	P	Binding-protein-dependent transport system inner membrane component	-	K02026
MCIH_GL0086809	0.193152	7.30383e-09	0.000518024	COG1653@1|root,COG1653@2|Bacteria,1TRPJ@1239|Firmicutes,24872@186801|Clostridia,3Y0CH@572511|Blautia	G	ABC-type sugar transport system periplasmic component	-	-
MCIH_GL0086919	0.22808	2.6688e-08	0.00189285	COG2873@1|root,COG2873@2|Bacteria,4NE27@976|Bacteroidetes,2FMQX@200643|Bacteroidia,4ANA2@815|Bacteroidaceae	E	Psort location Cytoplasmic, score	metY	K01740
MCIH_GL0086958	2.49544	5.55157e-11	3.93745e-06	COG0855@1|root,COG0855@2|Bacteria,1TNZM@1239|Firmicutes,248XY@186801|Clostridia,3WGAB@541000|Ruminococcaceae	H	Catalyzes the reversible transfer of the terminal phosphate of ATP to form a long-chain polyphosphate (polyP)	ppk	K00937
MCIH_GL0087422	2.73648	3.97095e-07	0.028164	COG0031@1|root,COG0031@2|Bacteria,1TP30@1239|Firmicutes,2497G@186801|Clostridia,36EJD@31979|Clostridiaceae	E	Belongs to the cysteine synthase cystathionine beta- synthase family	cysK	K01738
MCIH_GL0088539	2.64072	5.3001e-07	0.037591	COG1879@1|root,COG1879@2|Bacteria,1TSN1@1239|Firmicutes,249RI@186801|Clostridia	G	Periplasmic binding protein domain	-	K10439
MCIH_GL0089415	0.246771	5.89681e-08	0.00418231	COG0086@1|root,COG0086@2|Bacteria,1MU3M@1224|Proteobacteria,1RPYH@1236|Gammaproteobacteria,3XMYU@561|Escherichia	K	DNA-dependent RNA polymerase catalyzes the transcription of DNA into RNA using the four ribonucleoside triphosphates as substrates	rpoC	K03046
MCIH_GL0089416	0.198446	5.0884e-09	0.000360895	COG0085@1|root,COG0085@2|Bacteria,1MUC4@1224|Proteobacteria,1RMK0@1236|Gammaproteobacteria,3XMJ3@561|Escherichia	K	DNA-dependent RNA polymerase catalyzes the transcription of DNA into RNA using the four ribonucleoside triphosphates as substrates	rpoB	K03043
MCIH_GL0089417	0.203313	1.49053e-08	0.00105716	COG0222@1|root,COG0222@2|Bacteria,1RGU4@1224|Proteobacteria,1S5V7@1236|Gammaproteobacteria,3XPRN@561|Escherichia	J	Forms part of the ribosomal stalk which helps the ribosome interact with GTP-bound translation factors. Is thus essential for accurate translation	rplL	K02935
MCIH_GL0089418	0.143091	1.34141e-10	9.51392e-06	COG0244@1|root,COG0244@2|Bacteria,1RAN5@1224|Proteobacteria,1S286@1236|Gammaproteobacteria,3XM5M@561|Escherichia	J	Forms part of the ribosomal stalk, playing a central role in the interaction of the ribosome with GTP-bound translation factors	rplJ	K02864
MCIH_GL0089419	0.174216	7.46651e-09	0.000529562	COG0081@1|root,COG0081@2|Bacteria,1MUE6@1224|Proteobacteria,1RMDW@1236|Gammaproteobacteria,3XMSJ@561|Escherichia	J	Binds directly to 23S rRNA. The L1 stalk is quite mobile in the ribosome, and is involved in E site tRNA release	rplA	K02863
MCIH_GL0089420	0.221511	4.23592e-08	0.00300433	COG0080@1|root,COG0080@2|Bacteria,1RA2M@1224|Proteobacteria,1S22R@1236|Gammaproteobacteria,3ZIPY@590|Salmonella	J	Forms part of the ribosomal stalk which helps the ribosome interact with GTP-bound translation factors	rplK	K02867
MCIH_GL0089421	0.243653	6.37761e-08	0.00452332	COG0250@1|root,COG0250@2|Bacteria,1MU14@1224|Proteobacteria,1RMW0@1236|Gammaproteobacteria,3XNVU@561|Escherichia	K	Participates in transcription elongation, termination and antitermination. In the absence of Rho, increases the rate of transcription elongation by the RNA polymerase (RNAP), probably by partially suppressing pausing. In the presence of Rho, modulates most Rho-dependent termination events by interacting with the RNAP to render the complex more susceptible to the termination activity of Rho. May b…	nusG	K02601
MCIH_GL0089476	0.225238	3.36295e-07	0.0238517	COG1069@1|root,COG1069@2|Bacteria,1MY11@1224|Proteobacteria,1RP3F@1236|Gammaproteobacteria,3XNYZ@561|Escherichia	F	Belongs to the ribulokinase family	araB	K00853
MCIH_GL0089477	0.242262	3.76594e-08	0.00267099	COG2160@1|root,COG2160@2|Bacteria,1MW0J@1224|Proteobacteria,1RQEF@1236|Gammaproteobacteria,3XN18@561|Escherichia	G	Catalyzes the conversion of L-arabinose to L-ribulose	araA	K01804
MCIH_GL0089579	0.182004	7.02236e-08	0.00498061	COG1028@1|root,COG1028@2|Bacteria,1MURZ@1224|Proteobacteria,1RMUM@1236|Gammaproteobacteria,3XMSX@561|Escherichia	IQ	oxidoreductase activity	ucpA	K00059,K18335
MCIH_GL0089710	2.32443	3.35437e-09	0.000237909	COG1278@1|root,COG1278@2|Bacteria,1VEE0@1239|Firmicutes,24QJE@186801|Clostridia	K	Cold shock protein	-	K03704
MCIH_GL0089944	2.86879	2.04277e-08	0.00144883	COG0072@1|root,COG0073@1|root,COG0072@2|Bacteria,COG0073@2|Bacteria,1TP98@1239|Firmicutes,248BJ@186801|Clostridia	J	phenylalanyl-tRNA synthetase (beta subunit)	pheT	K01890
MCIH_GL0089945	2.09212	3.2262e-07	0.0228819	COG0016@1|root,COG0016@2|Bacteria,1TPFW@1239|Firmicutes,2486E@186801|Clostridia	J	Belongs to the class-II aminoacyl-tRNA synthetase family. Phe-tRNA synthetase alpha subunit type 1 subfamily	pheS	K01889
MCIH_GL0090168	3.90906	1.88923e-09	0.000133994	COG0283@1|root,COG0283@2|Bacteria,1V3IA@1239|Firmicutes,24HEF@186801|Clostridia	F	Belongs to the cytidylate kinase family. Type 1 subfamily	cmk	K00945
MCIH_GL0090173	2.4925	7.14282e-08	0.00506605	COG4656@1|root,COG4656@2|Bacteria,1TPCC@1239|Firmicutes,24805@186801|Clostridia	C	Belongs to the 4Fe4S bacterial-type ferredoxin family. RnfC subfamily	rnfC	K03615
MCIH_GL0090175	5.87507	1.66187e-08	0.00117868	COG4659@1|root,COG4659@2|Bacteria,1V7R1@1239|Firmicutes,24JVM@186801|Clostridia	C	Part of a membrane complex involved in electron transport	rnfG	K03612
MCIH_GL0090176	3.85087	2.45075e-08	0.00173819	COG4660@1|root,COG4660@2|Bacteria,1TSE7@1239|Firmicutes,24972@186801|Clostridia	C	Part of a membrane complex involved in electron transport	rnfE	K03613
MCIH_GL0090339	0.381774	1.96745e-07	0.0139541	COG1053@1|root,COG1053@2|Bacteria,2GJ45@201174|Actinobacteria,4CYT5@85004|Bifidobacteriales	C	Succinate dehydrogenase flavoprotein subunit	sdhA	K00239,K00278
MCIH_GL0090561	0.225338	1.33409e-08	0.000946205	COG0604@1|root,COG0604@2|Bacteria,1MV3W@1224|Proteobacteria,1RMHG@1236|Gammaproteobacteria,3XP5P@561|Escherichia	C	acryloyl-CoA reductase (NADP+) activity	yhdH	K19745
MCIH_GL0090563	0.236968	5.69534e-10	4.03942e-05	COG1077@1|root,COG1077@2|Bacteria,1MUMW@1224|Proteobacteria,1RN82@1236|Gammaproteobacteria	D	rod shape-determining protein MreB	mreB	K03569
MCIH_GL0090600	0.112285	3.6951e-09	0.000262075	COG3111@1|root,COG3111@2|Bacteria,1N9HJ@1224|Proteobacteria,1SCD7@1236|Gammaproteobacteria,3XPMM@561|Escherichia	S	cellular response to cadmium ion	ygiW	-
MCIH_GL0090714	2.11788	3.06279e-08	0.00217229	COG1319@1|root,COG1319@2|Bacteria,1TSNH@1239|Firmicutes,24A57@186801|Clostridia,3WIEX@541000|Ruminococcaceae	C	FAD binding domain in molybdopterin dehydrogenase	-	-
MCIH_GL0090801	3.62464	6.51652e-07	0.0462184	COG0289@1|root,COG0289@2|Bacteria,1TR9D@1239|Firmicutes,248FY@186801|Clostridia,3WH3Y@541000|Ruminococcaceae	E	Catalyzes the conversion of 4-hydroxy- tetrahydrodipicolinate (HTPA) to tetrahydrodipicolinate	dapB	K00215
MCIH_GL0091808	0.0647809	9.36934e-12	6.6452e-07	COG0252@1|root,COG0252@2|Bacteria,1MWIR@1224|Proteobacteria,1RNPN@1236|Gammaproteobacteria,3XP5U@561|Escherichia	EJ	Belongs to the asparaginase 1 family	ansB	K01424,K05597
MCIH_GL0091959	2.59907	4.00509e-08	0.00284061	COG5001@1|root,COG5001@2|Bacteria,1TP8V@1239|Firmicutes,247PX@186801|Clostridia,2690S@186813|unclassified Clostridiales	T	Putative diguanylate phosphodiesterase	-	-
MCIH_GL0091962	2.66398	1.27419e-08	0.000903718	COG0224@1|root,COG0224@2|Bacteria,1TPBX@1239|Firmicutes,2486Q@186801|Clostridia,25VH1@186806|Eubacteriaceae	C	Produces ATP from ADP in the presence of a proton gradient across the membrane. The gamma chain is believed to be important in regulating ATPase activity and the flow of protons through the CF(0) complex	atpG	K02115
MCIH_GL0091972	5.99839	3.25023e-09	0.000230523	COG1175@1|root,COG1175@2|Bacteria,1TP1Q@1239|Firmicutes,24ADV@186801|Clostridia,25UYX@186806|Eubacteriaceae	P	permease	-	K10118
MCIH_GL0092638	3.71598	2.71795e-08	0.00192771	COG0621@1|root,COG0621@2|Bacteria,1TNYN@1239|Firmicutes,2482Y@186801|Clostridia,3WGSQ@541000|Ruminococcaceae	J	Catalyzes the methylthiolation of N6- (dimethylallyl)adenosine (i(6)A), leading to the formation of 2- methylthio-N6-(dimethylallyl)adenosine (ms(2)i(6)A) at position 37 in tRNAs that read codons beginning with uridine	miaB	K06168
MCIH_GL0092858	0.405895	1.39273e-12	9.87791e-08	COG1171@1|root,COG1171@2|Bacteria,1TP22@1239|Firmicutes,248D5@186801|Clostridia,3XYJM@572511|Blautia	E	Psort location Cytoplasmic, score 8.87	ilvA	K01754
MCIH_GL0092875	2.17789	1.88471e-07	0.0133673	COG0784@1|root,COG0835@1|root,COG0784@2|Bacteria,COG0835@2|Bacteria,1TRJU@1239|Firmicutes,24AQW@186801|Clostridia	T	response regulator receiver	cheV	K03407,K03415
MCIH_GL0092883	5.49501	1.28649e-08	0.000912443	COG0019@1|root,COG0019@2|Bacteria,1TPE9@1239|Firmicutes,247X7@186801|Clostridia	E	Specifically catalyzes the decarboxylation of meso- diaminopimelate (meso-DAP) to L-lysine	lysA	K01586
MCIH_GL0093303	0.492062	2.51617e-07	0.0178459	COG0462@1|root,COG0462@2|Bacteria,2GJ9S@201174|Actinobacteria,4CYRD@85004|Bifidobacteriales	F	Involved in the biosynthesis of the central metabolite phospho-alpha-D-ribosyl-1-pyrophosphate (PRPP) via the transfer of pyrophosphoryl group from ATP to 1-hydroxyl of ribose-5-phosphate (Rib-5-P)	prs	K00948
MCIH_GL0093312	0.264907	4.40391e-07	0.0312347	COG0339@1|root,COG0339@2|Bacteria,1MU1K@1224|Proteobacteria,1RMXI@1236|Gammaproteobacteria,3XMH4@561|Escherichia	E	metalloendopeptidase activity	dcp	K01284
MCIH_GL0093397	2.39484	3.15703e-07	0.0223912	COG2271@1|root,COG2271@2|Bacteria,4NFKX@976|Bacteroidetes,2FPKV@200643|Bacteroidia,4AMU0@815|Bacteroidaceae	G	Transporter, major facilitator family protein	-	K08191
MCIH_GL0093615	2.08662	1.52002e-10	1.07807e-05	COG3383@1|root,COG3383@2|Bacteria,1VAVK@1239|Firmicutes,24MYJ@186801|Clostridia	C	2Fe-2S iron-sulfur cluster binding domain	-	-
MCIH_GL0093883	2.31976	4.18491e-11	2.96814e-06	COG0414@1|root,COG0414@2|Bacteria,1TP7A@1239|Firmicutes,248AN@186801|Clostridia	H	Catalyzes the condensation of pantoate with beta-alanine in an ATP-dependent reaction via a pantoyl-adenylate intermediate	panC	K01918
MCIH_GL0094476	0.362688	8.39242e-08	0.00595232	COG0136@1|root,COG0136@2|Bacteria,1MUHG@1224|Proteobacteria,1RMN3@1236|Gammaproteobacteria,3XMDB@561|Escherichia	E	Catalyzes the NADPH-dependent formation of L-aspartate- semialdehyde (L-ASA) by the reductive dephosphorylation of L- aspartyl-4-phosphate	asd	K00133
MCIH_GL0094479	0.281009	3.3615e-07	0.0238414	COG0448@1|root,COG0448@2|Bacteria,1MVTC@1224|Proteobacteria,1RP04@1236|Gammaproteobacteria,3XP6K@561|Escherichia	F	Catalyzes the synthesis of ADP-glucose, a sugar donor used in elongation reactions on alpha-glucans	glgC	K00975
MCIH_GL0094480	0.336942	2.74175e-07	0.0194459	COG0297@1|root,COG0297@2|Bacteria,1MUGM@1224|Proteobacteria,1RNMP@1236|Gammaproteobacteria,3XP2P@561|Escherichia	F	Synthesizes alpha-1,4-glucan chains using ADP-glucose	glgA	K00703
MCIH_GL0094735	0.325721	2.71032e-08	0.0019223	COG0222@1|root,COG0222@2|Bacteria,1V6EI@1239|Firmicutes,24JAC@186801|Clostridia	J	Forms part of the ribosomal stalk which helps the ribosome interact with GTP-bound translation factors. Is thus essential for accurate translation	rplL	K02935
MCIH_GL0094919	0.291013	1.28495e-08	0.000911351	28J4D@1|root,30NZ9@2|Bacteria,2I2E9@201174|Actinobacteria,4D2VD@85004|Bifidobacteriales	S	Protein of unknown function (DUF3710)	-	-
MCIH_GL0096261	0.131033	1.00402e-10	7.12103e-06	COG0203@1|root,COG0203@2|Bacteria,1RCWN@1224|Proteobacteria,1S3QK@1236|Gammaproteobacteria	J	Ribosomal protein L17	rplQ	K02879
MCIH_GL0097467	0.261066	2.74778e-08	0.00194886	COG3119@1|root,COG3119@2|Bacteria,1MV92@1224|Proteobacteria,1RPM3@1236|Gammaproteobacteria,3XNAG@561|Escherichia	P	sulfuric ester hydrolase activity	ydeN	K01138
MCIH_GL0097472	0.0659175	1.04411e-07	0.00740532	COG0076@1|root,COG0076@2|Bacteria,1MX25@1224|Proteobacteria,1RNSQ@1236|Gammaproteobacteria,3XMMA@561|Escherichia	E	Converts glutamate to gamma-aminobutyrate (GABA), consuming one intracellular proton in the reaction. The gad system helps to maintain a near-neutral intracellular pH when cells are exposed to extremely acidic conditions. The ability to survive transit through the acidic conditions of the stomach is essential for successful colonization of the mammalian host by commensal and pathogenic bacteria	gadB	K01580
MCIH_GL0098047	2.34868	3.80621e-09	0.000269955	COG0203@1|root,COG0203@2|Bacteria,1V6JQ@1239|Firmicutes,24J9T@186801|Clostridia,25W4B@186806|Eubacteriaceae	J	Ribosomal protein L17	rplQ	K02879
MCIH_GL0098076	0.334796	2.55184e-07	0.0180989	COG0103@1|root,COG0103@2|Bacteria,1V3MQ@1239|Firmicutes,24H94@186801|Clostridia	J	Belongs to the universal ribosomal protein uS9 family	rpsI	K02996
MCIH_GL0098578	0.0858662	1.42816e-11	1.01292e-06	COG0776@1|root,COG0776@2|Bacteria,1MZ5B@1224|Proteobacteria,1S8VH@1236|Gammaproteobacteria,3XPW4@561|Escherichia	L	Histone-like DNA-binding protein which is capable of wrapping DNA to stabilize it, and thus to prevent its denaturation under extreme environmental conditions	hupA	K03530,K05787
MCIH_GL0098621	0.178562	5.17218e-10	3.66837e-05	COG1387@1|root,COG1387@2|Bacteria,1TQ33@1239|Firmicutes,249TZ@186801|Clostridia,3XYKS@572511|Blautia	E	Psort location Cytoplasmic, score 8.87	-	K04477
MCIH_GL0098997	2.62075	5.90613e-08	0.00418892	COG1172@1|root,COG1172@2|Bacteria,1TP72@1239|Firmicutes,249FA@186801|Clostridia,3WNJT@541000|Ruminococcaceae	G	Branched-chain amino acid transport system / permease component	-	K10440
MCIH_GL0099125	0.197497	1.56478e-07	0.0110982	COG0778@1|root,COG0778@2|Bacteria,1N95W@1224|Proteobacteria,1RSDH@1236|Gammaproteobacteria,3XN05@561|Escherichia	C	Oxygen-insensitive NAD(P)H nitroreductase	nfnB	K10679
MCIH_GL0099542	0.0660617	3.79334e-07	0.0269042	COG3669@1|root,COG3669@2|Bacteria,4NEDX@976|Bacteroidetes,2FNFV@200643|Bacteroidia,4AMGQ@815|Bacteroidaceae	G	F5 8 type C domain protein	-	K01206
MCIH_GL0099700	0.178977	1.15019e-08	0.000815771	COG0689@1|root,COG0689@2|Bacteria,2GJFI@201174|Actinobacteria,4CZBF@85004|Bifidobacteriales	J	Phosphorolytic exoribonuclease that removes nucleotide residues following the -CCA terminus of tRNA and adds nucleotides to the ends of RNA molecules by using nucleoside diphosphates as substrates	rph	K00989
MCIH_GL0100445	0.37027	4.91648e-08	0.00348701	COG0611@1|root,COG0611@2|Bacteria,1MU9X@1224|Proteobacteria,1RNHU@1236|Gammaproteobacteria,3XMHS@561|Escherichia	F	Catalyzes the ATP-dependent phosphorylation of thiamine- monophosphate (TMP) to form thiamine-pyrophosphate (TPP), the active form of vitamin B1	thiL	K00946
MCIH_GL0100589	0.302208	5.51693e-07	0.0391289	COG0525@1|root,COG0525@2|Bacteria,1TPN4@1239|Firmicutes,248VC@186801|Clostridia,27V1S@189330|Dorea	J	amino acids such as threonine, to avoid such errors, it has a posttransfer editing activity that hydrolyzes mischarged Thr-tRNA(Val) in a tRNA-dependent manner	valS	K01873
MCIH_GL0100972	0.414116	2.50074e-07	0.0177365	2EC5R@1|root,3364D@2|Bacteria,1VGAK@1239|Firmicutes,24SS9@186801|Clostridia,3WKX9@541000|Ruminococcaceae	-	-	-	-
MCIH_GL0101092	0.312398	5.92832e-08	0.00420466	COG0747@1|root,COG0747@2|Bacteria,1MUZH@1224|Proteobacteria,1RNES@1236|Gammaproteobacteria,3XMYT@561|Escherichia	E	Dipeptide-binding protein of a transport system that can be subject to osmotic shock. DppA is also required for peptide chemotaxis	dppA	K02035,K12368
MCIH_GL0101336	2.104	6.7334e-10	4.77566e-05	COG0002@1|root,COG0002@2|Bacteria,1TPVI@1239|Firmicutes,247R3@186801|Clostridia,27V92@189330|Dorea	E	Catalyzes the NADPH-dependent reduction of N-acetyl-5- glutamyl phosphate to yield N-acetyl-L-glutamate 5-semialdehyde	argC	K00145
MCIH_GL0101417	4.05868	9.99372e-08	0.00708805	COG3870@1|root,COG3870@2|Bacteria,1V6NI@1239|Firmicutes,24N37@186801|Clostridia,3Y0M6@572511|Blautia	S	Cyclic-di-AMP receptor	yaaQ	-
MCIH_GL0101646	4.86525	5.01502e-07	0.035569	COG0503@1|root,COG0503@2|Bacteria,1V1BV@1239|Firmicutes,24HGX@186801|Clostridia,3XZ59@572511|Blautia	F	Catalyzes a salvage reaction resulting in the formation of AMP, that is energically less costly than de novo synthesis	apt	K00759
MCIH_GL0101950	0.184876	8.34648e-10	5.91974e-05	COG0542@1|root,COG0542@2|Bacteria,1MV8B@1224|Proteobacteria,1RMH3@1236|Gammaproteobacteria,3XNJY@561|Escherichia	O	ATP-dependent specificity component of the ClpAP protease. It directs the protease to specific substrates. It has unfoldase activity. The primary function of the ClpA-ClpP complex appears to be the degradation of unfolded or abnormal proteins	clpA	K03694
MCIH_GL0102513	0.416373	2.46305e-08	0.00174692	COG4213@1|root,COG4213@2|Bacteria,1VR5M@1239|Firmicutes,24ZY3@186801|Clostridia,3Y037@572511|Blautia	G	Periplasmic binding protein domain	-	-
MCIH_GL0102555	0.417319	1.89693e-07	0.013454	COG1908@1|root,COG1908@2|Bacteria,1V7I6@1239|Firmicutes,24JV2@186801|Clostridia,3Y10T@572511|Blautia	C	Methyl-viologen-reducing hydrogenase, delta subunit	-	-
MCIH_GL0102660	0.431759	1.33302e-07	0.00945442	COG0438@1|root,COG0438@2|Bacteria,4NEWR@976|Bacteroidetes,2FMW0@200643|Bacteroidia,4AKN5@815|Bacteroidaceae	M	Glycosyltransferase, group 1 family protein	gmhA	K13668
MCIH_GL0103071	0.119113	8.0099e-13	5.68102e-08	COG3010@1|root,COG3010@2|Bacteria,1PRVW@1224|Proteobacteria,1RS59@1236|Gammaproteobacteria,3XNV5@561|Escherichia	G	Converts N-acetylmannosamine-6-phosphate (ManNAc-6-P) to N-acetylglucosamine-6-phosphate (GlcNAc-6-P)	nanE	K01788
MCIH_GL0103073	0.141189	2.42319e-08	0.00171865	COG0329@1|root,COG0329@2|Bacteria,1Q7AX@1224|Proteobacteria,1RRZG@1236|Gammaproteobacteria,3XP47@561|Escherichia	H	Neu5Ac) to form pyruvate and N-acetylmannosamine (ManNAc) via a Schiff base intermediate	nanA	K01639,K01714
MCIH_GL0103076	0.156528	4.34458e-07	0.0308139	COG2969@1|root,COG2969@2|Bacteria,1MZ2Q@1224|Proteobacteria,1S8WT@1236|Gammaproteobacteria,3XMPC@561|Escherichia	S	the ssrA degradation tag (AANDENYALAA) is added trans-translationally to proteins that are stalled on the ribosome, freeing the ribosome and targeting stalled peptides for degradation. SspB activates the ATPase activity of ClpX. Seems to act in concert with SspA in the regulation of several proteins during exponential and stationary-phase growth	sspB	K03600
MCIH_GL0103077	0.154438	4.31543e-13	3.06072e-08	COG0625@1|root,COG0625@2|Bacteria,1MXJD@1224|Proteobacteria,1RP12@1236|Gammaproteobacteria,3XM2Z@561|Escherichia	K	Forms an equimolar complex with the RNA polymerase holoenzyme (RNAP) but not with the core enzyme	sspA	K03599
MCIH_GL0103206	6.17316	3.13312e-11	2.22216e-06	COG1134@1|root,COG1134@2|Bacteria,1TQKK@1239|Firmicutes,24A5V@186801|Clostridia,3WHVP@541000|Ruminococcaceae	GM	Psort location CytoplasmicMembrane, score	-	K01990
MCIH_GL0103951	0.195765	9.36176e-08	0.00663983	2BU91@1|root,32PII@2|Bacteria,4NS5T@976|Bacteroidetes,2FMN1@200643|Bacteroidia,4APQS@815|Bacteroidaceae	S	COG NOG30041 non supervised orthologous group	-	-
MCIH_GL0104466	2.14106	3.55721e-10	2.52295e-05	COG0012@1|root,COG0012@2|Bacteria,1TPRK@1239|Firmicutes,2482Z@186801|Clostridia,3XZ6D@572511|Blautia	J	ATPase that binds to both the 70S ribosome and the 50S ribosomal subunit in a nucleotide-independent manner	ychF	K06942
MCIH_GL0105455	0.46713	6.65877e-07	0.0472273	COG0126@1|root,COG0126@2|Bacteria,1TP3H@1239|Firmicutes,248VS@186801|Clostridia	F	Belongs to the phosphoglycerate kinase family	pgk	K00927,K01803
MCIH_GL0105863	0.190483	1.40761e-07	0.0099835	COG1702@1|root,COG1702@2|Bacteria,1MVDV@1224|Proteobacteria,1RP2Y@1236|Gammaproteobacteria	T	phosphate starvation-inducible protein PhoH	ybeZ	K06217
MCIH_GL0106168	0.107577	2.9874e-08	0.00211881	COG1486@1|root,COG1486@2|Bacteria,1TQ9I@1239|Firmicutes,3VPE8@526524|Erysipelotrichia	G	COG COG1486 Alpha-galactosidases 6-phospho-beta-glucosidases, family 4 of glycosyl hydrolases	-	-
MCIH_GL0106238	0.2457	4.14955e-07	0.0294307	COG3383@1|root,COG3383@2|Bacteria,1QTZB@1224|Proteobacteria,1T1JA@1236|Gammaproteobacteria,3XN7Y@561|Escherichia	C	Belongs to the prokaryotic molybdopterin-containing oxidoreductase family	fdhF	K00123,K22015
MCIH_GL0106239	0.0966628	4.98784e-12	3.53763e-07	COG3383@1|root,COG3383@2|Bacteria,1RA5Y@1224|Proteobacteria,1S1ZT@1236|Gammaproteobacteria,3XPJA@561|Escherichia	C	Molybdopterin oxidoreductase Fe4S4 domain	fdhF_2	K22015
MCIH_GL0106563	2.09877	8.96424e-09	0.000635789	COG1473@1|root,COG1473@2|Bacteria,1TQ7B@1239|Firmicutes,3VP6C@526524|Erysipelotrichia	S	Peptidase dimerisation domain	-	-
MCIH_GL0107379	2.17191	9.31356e-10	6.60564e-05	COG0765@1|root,COG0765@2|Bacteria,1V280@1239|Firmicutes,25C2S@186801|Clostridia	P	Abc transporter, permease protein	tcyB	K02029
MCIH_GL0107473	0.198435	1.84089e-09	0.000130565	COG1217@1|root,COG1217@2|Bacteria,1MV5Q@1224|Proteobacteria,1RMJB@1236|Gammaproteobacteria,3XNMS@561|Escherichia	T	Probably interacts with the ribosomes in a GTP dependent manner	typA	K06207
MCIH_GL0107616	0.20559	3.4354e-08	0.00243656	COG0261@1|root,COG0261@2|Bacteria,1V9YH@1239|Firmicutes,24MRS@186801|Clostridia	J	This protein binds to 23S rRNA in the presence of protein L20	rplU	K02888
MCIH_GL0107708	2.78697	4.92079e-07	0.0349007	COG0822@1|root,COG0822@2|Bacteria,1V3H9@1239|Firmicutes,24HDD@186801|Clostridia,3XZVP@572511|Blautia	C	Psort location Cytoplasmic, score 8.87	nifU	K04488
MCIH_GL0107850	2.81095	1.13327e-07	0.00803772	COG0051@1|root,COG0051@2|Bacteria,1V6C9@1239|Firmicutes,24JDC@186801|Clostridia,27MRD@186928|unclassified Lachnospiraceae	J	Involved in the binding of tRNA to the ribosomes	rpsJ	K02946
MCIH_GL0108040	0.162136	3.60188e-09	0.000255464	COG1653@1|root,COG1653@2|Bacteria,1UZFS@1239|Firmicutes	G	Bacterial extracellular solute-binding protein	-	K02027,K10117
MCIH_GL0108159	0.406817	7.0723e-10	5.01603e-05	COG1028@1|root,COG1028@2|Bacteria,4NN35@976|Bacteroidetes,2FP1K@200643|Bacteroidia,4AMG7@815|Bacteroidaceae	IQ	Oxidoreductase, short chain dehydrogenase reductase family protein	-	-
MCIH_GL0108406	4.41272	1.8629e-12	1.32126e-07	COG0015@1|root,COG0015@2|Bacteria,1TPMM@1239|Firmicutes,2485N@186801|Clostridia,3WG9P@541000|Ruminococcaceae	F	Belongs to the lyase 1 family. Adenylosuccinate lyase subfamily	purB	K01756
MCIH_GL0108455	2.42394	7.01781e-09	0.000497738	COG0142@1|root,COG0142@2|Bacteria,1TPQY@1239|Firmicutes,248DE@186801|Clostridia,3WINP@541000|Ruminococcaceae	H	Belongs to the FPP GGPP synthase family	ispA	K13789
MCIH_GL0108981	0.187438	3.37933e-07	0.0239679	COG0492@1|root,COG0492@2|Bacteria,1MV15@1224|Proteobacteria,1RMEX@1236|Gammaproteobacteria,3XNJ5@561|Escherichia	O	Belongs to the class-II pyridine nucleotide-disulfide oxidoreductase family	trxB	K00384
MCIH_GL0109511	0.152567	5.9767e-12	4.23897e-07	COG0691@1|root,COG0691@2|Bacteria,1RDFP@1224|Proteobacteria,1S3PT@1236|Gammaproteobacteria,3XN6W@561|Escherichia	J	the nascent peptide is terminated with the tag peptide encoded by the tmRNA and targeted for degradation. The ribosome is freed to recommence translation, which seems to be the essential function of trans- translation	smpB	K03664
MCIH_GL0109790	4.04291	2.84636e-09	0.000201878	COG3959@1|root,COG3959@2|Bacteria,1TT51@1239|Firmicutes,247IK@186801|Clostridia	G	Transketolase, thiamine diphosphate binding domain	tktA	K00615
MCIH_GL0109792	7.79235	5.42679e-07	0.0384895	COG0718@1|root,COG0718@2|Bacteria,1VA1S@1239|Firmicutes,24MXH@186801|Clostridia,27NBZ@186928|unclassified Lachnospiraceae	S	Binds to DNA and alters its conformation. May be involved in regulation of gene expression, nucleoid organization and DNA protection	-	K09747
MCIH_GL0109931	3.73078	9.25831e-12	6.56646e-07	COG0441@1|root,COG0572@1|root,COG0441@2|Bacteria,COG0572@2|Bacteria,1TQ4V@1239|Firmicutes,249IT@186801|Clostridia	F	uridine kinase	udk	K00876
MCIH_GL0109935	2.83854	6.26161e-11	4.44105e-06	COG0653@1|root,COG0653@2|Bacteria,1TPEY@1239|Firmicutes,247N2@186801|Clostridia,27ITA@186928|unclassified Lachnospiraceae	U	Part of the Sec protein translocase complex. Interacts with the SecYEG preprotein conducting channel. Has a central role in coupling the hydrolysis of ATP to the transfer of proteins into and across the cell membrane, serving as an ATP-driven molecular motor driving the stepwise translocation of polypeptide chains across the membrane	secA	K03070
MCIH_GL0110372	3.89216	1.6475e-07	0.0116849	COG0334@1|root,COG0334@2|Bacteria,1TP45@1239|Firmicutes,24960@186801|Clostridia,25UY5@186806|Eubacteriaceae	C	Belongs to the Glu Leu Phe Val dehydrogenases family	gdhA	K00260,K00261,K00262
MCIH_GL0110478	0.266016	4.7876e-14	3.3956e-09	COG0251@1|root,COG0251@2|Bacteria,4NQ8M@976|Bacteroidetes,2FT8J@200643|Bacteroidia,4AQPJ@815|Bacteroidaceae	J	endoribonuclease L-PSP	ridA	K09022
MCIH_GL0110705	4.44157	6.78243e-08	0.00481044	COG2252@1|root,COG2252@2|Bacteria,1TQC6@1239|Firmicutes,2483Q@186801|Clostridia,4BWXA@830|Butyrivibrio	S	Permease family	-	K06901
MCIH_GL0110709	2.14231	4.20948e-08	0.00298557	COG0299@1|root,COG0299@2|Bacteria,1V3RJ@1239|Firmicutes,249JC@186801|Clostridia,3NGKW@46205|Pseudobutyrivibrio	F	Formyl transferase	purN	K11175
MCIH_GL0111472	0.394276	8.2357e-08	0.00584117	COG2160@1|root,COG2160@2|Bacteria,2GJNB@201174|Actinobacteria,4CZH6@85004|Bifidobacteriales	G	Catalyzes the conversion of L-arabinose to L-ribulose	araA	K01804
MCIH_GL0111474	0.427103	5.71712e-07	0.0405486	COG1070@1|root,COG1070@2|Bacteria,2GVSJ@201174|Actinobacteria,4CZK7@85004|Bifidobacteriales	G	FGGY family of carbohydrate kinases, C-terminal domain	araB	-
MCIH_GL0111644	3.84975	3.28283e-07	0.0232834	COG0231@1|root,COG0231@2|Bacteria,1TR8P@1239|Firmicutes,249DV@186801|Clostridia,3WGN8@541000|Ruminococcaceae	J	Involved in peptide bond synthesis. Stimulates efficient translation and peptide-bond synthesis on native or reconstituted 70S ribosomes in vitro. Probably functions indirectly by altering the affinity of the ribosome for aminoacyl-tRNA, thus increasing their reactivity as acceptors for peptidyl transferase	efp	K02356
MCIH_GL0111769	3.91106	1.20942e-11	8.57784e-07	COG5498@1|root,COG5498@2|Bacteria,1UMW9@1239|Firmicutes	M	Ricin-type beta-trefoil	-	-
MCIH_GL0111874	0.238925	6.66385e-08	0.00472634	COG0099@1|root,COG0099@2|Bacteria,2IHPN@201174|Actinobacteria,4CVUM@84998|Coriobacteriia	J	Located at the top of the head of the 30S subunit, it contacts several helices of the 16S rRNA. In the 70S ribosome it contacts the 23S rRNA (bridge B1a) and protein L5 of the 50S subunit (bridge B1b), connecting the 2 subunits	rpsM	K02952
MCIH_GL0112017	2.00963	6.13599e-07	0.0435195	COG0176@1|root,COG0176@2|Bacteria,1TP4Q@1239|Firmicutes,248KZ@186801|Clostridia,3XYWX@572511|Blautia	H	Transaldolase is important for the balance of metabolites in the pentose-phosphate pathway	tal	K00616
MCIH_GL0112208	3.33101	2.20465e-07	0.0156365	COG3428@1|root,COG3428@2|Bacteria,1V7NJ@1239|Firmicutes,25CXD@186801|Clostridia	S	Bacterial PH domain	-	-
MCIH_GL0112259	3.25942	3.29058e-07	0.0233384	COG1209@1|root,COG1209@2|Bacteria,1V301@1239|Firmicutes,247XE@186801|Clostridia,27UTX@189330|Dorea	H	Catalyzes the formation of dTDP-glucose, from dTTP and glucose 1-phosphate, as well as its pyrophosphorolysis	rfbA	K00973
MCIH_GL0112263	6.03826	3.58785e-10	2.54468e-05	COG0562@1|root,COG0562@2|Bacteria,1TQB9@1239|Firmicutes,249BR@186801|Clostridia,25UYR@186806|Eubacteriaceae	M	UDP-galactopyranose mutase	glf	K01854
MCIH_GL0112332	2.04278	3.2022e-09	0.000227116	COG5002@1|root,COG5002@2|Bacteria,1TQ1H@1239|Firmicutes,247VG@186801|Clostridia,3WGB6@541000|Ruminococcaceae	T	Histidine kinase	phoR	K07636
MCIH_GL0112392	2.00647	3.42385e-11	2.42837e-06	COG2186@1|root,COG2186@2|Bacteria,1V5UA@1239|Firmicutes,24BCM@186801|Clostridia,36GF0@31979|Clostridiaceae	K	FCD	-	-
MCIH_GL0112865	0.110325	2.49312e-08	0.00176825	COG0267@1|root,COG0267@2|Bacteria,1N6QV@1224|Proteobacteria,1SCEJ@1236|Gammaproteobacteria,3W1AP@53335|Pantoea	J	there are paralogous genes in several bacterial genomes, and a CXXC motif for zinc binding and an upstream regulation region of the paralog lacking this motif that are regulated by zinc	rpmG	K02913
MCIH_GL0113103	2.49798	5.8935e-09	0.000417997	COG1319@1|root,COG1319@2|Bacteria,1TSNH@1239|Firmicutes,24A57@186801|Clostridia,3WIEX@541000|Ruminococcaceae	C	FAD binding domain in molybdopterin dehydrogenase	-	-
MCIH_GL0113359	0.177497	3.63275e-08	0.00257653	COG2916@1|root,COG2916@2|Bacteria,1RE55@1224|Proteobacteria,1S6P8@1236|Gammaproteobacteria,3XPN4@561|Escherichia	K	Hha and Cnu (YdgT) increases the number of genes DNA bound by H-NS StpA and may also modulate the oligomerization of the H-NS StpA-complex. Repression can be inhibited by dominant-negative mutants of StpA or H-NS	stpA	K03746,K11685
MCIH_GL0113362	0.0666632	6.19017e-11	4.39037e-06	COG4575@1|root,COG4575@2|Bacteria,1RI01@1224|Proteobacteria,1S88Q@1236|Gammaproteobacteria,3XPQJ@561|Escherichia	S	ribosome binding	ygaM	-
MCIH_GL0113475	2.68155	5.59741e-07	0.0396997	COG0436@1|root,COG0436@2|Bacteria,1TP0J@1239|Firmicutes,247NQ@186801|Clostridia,3XYYS@572511|Blautia	E	Psort location Cytoplasmic, score 8.87	-	K14260
MCIH_GL0113955	0.29982	4.9144e-08	0.00348554	COG2890@1|root,COG2890@2|Bacteria,1MX8Q@1224|Proteobacteria,1RPHQ@1236|Gammaproteobacteria,3XNMW@561|Escherichia	J	Specifically methylates the 50S ribosomal protein L3 on	prmB	K07320
MCIH_GL0114038	0.132813	3.30117e-14	2.34136e-09	COG2968@1|root,COG2968@2|Bacteria,1VB7C@1239|Firmicutes,4H56P@909932|Negativicutes	S	Psort location Periplasmic, score	-	K09807
MCIH_GL0114322	0.26418	3.32944e-07	0.023614	COG0696@1|root,COG0696@2|Bacteria,1MUQ1@1224|Proteobacteria,1RMJE@1236|Gammaproteobacteria,3XMVW@561|Escherichia	F	Catalyzes the interconversion of 2-phosphoglycerate and 3-phosphoglycerate	gpmI	K15633
MCIH_GL0114752	0.180774	8.94282e-09	0.00063427	COG1538@1|root,COG1538@2|Bacteria,1MWCJ@1224|Proteobacteria,1RQQV@1236|Gammaproteobacteria,3XMC8@561|Escherichia	M	Outer membrane channel, which is required for the function of several efflux systems such as AcrAB-TolC, AcrEF-TolC, EmrAB-TolC and MacAB-TolC. These systems are involved in export of antibiotics and other toxic compounds from the cell. TolC is also involved in import of colicin E1 into the cells	tolC	K12340
MCIH_GL0116182	4.69146	1.74799e-10	1.23976e-05	COG0119@1|root,COG0119@2|Bacteria,1TP4Y@1239|Firmicutes,2485A@186801|Clostridia	E	Catalyzes the condensation of the acetyl group of acetyl-CoA with 3-methyl-2-oxobutanoate (2-oxoisovalerate) to form 3-carboxy-3-hydroxy-4-methylpentanoate (2-isopropylmalate)	leuA	K01649
MCIH_GL0116417	3.2457	5.55355e-07	0.0393885	COG0041@1|root,COG0041@2|Bacteria,1V1MV@1239|Firmicutes,24HCB@186801|Clostridia,25WPU@186806|Eubacteriaceae	F	Catalyzes the conversion of N5-carboxyaminoimidazole ribonucleotide (N5-CAIR) to 4-carboxy-5-aminoimidazole ribonucleotide (CAIR)	purE	K01588
MCIH_GL0116436	0.27358	1.52577e-07	0.0108215	COG0014@1|root,COG0014@2|Bacteria,1MUGJ@1224|Proteobacteria,1RMAY@1236|Gammaproteobacteria,3XN41@561|Escherichia	E	Catalyzes the NADPH-dependent reduction of L-glutamate 5-phosphate into L-glutamate 5-semialdehyde and phosphate. The product spontaneously undergoes cyclization to form 1-pyrroline-5- carboxylate	proA	K00147
MCIH_GL0116442	0.247868	8.9171e-08	0.00632445	COG2195@1|root,COG2195@2|Bacteria,1MUWK@1224|Proteobacteria,1RP5F@1236|Gammaproteobacteria,3XN1M@561|Escherichia	E	Dipeptidase with broad substrate specificity. Requires dipeptide substrates with an unblocked N-terminus and the amino group in the alpha or beta position. Non-protein amino acids and proline are not accepted in the C-terminal position, whereas some dipeptide amides and formyl amino acids are hydrolyzed. Also shows cysteinylglycinase activity, which is sufficient for E.coli to utilize cysteinylgl…	pepD	K01270
MCIH_GL0116662	0.324778	1.35314e-07	0.00959712	COG0097@1|root,COG0097@2|Bacteria,2GK35@201174|Actinobacteria,4CYQV@85004|Bifidobacteriales	J	This protein binds to the 23S rRNA, and is important in its secondary structure. It is located near the subunit interface in the base of the L7 L12 stalk, and near the tRNA binding site of the peptidyltransferase center	rplF	K02933
MCIH_GL0116670	0.316379	7.9048e-08	0.00560648	COG0197@1|root,COG0197@2|Bacteria,2IFEI@201174|Actinobacteria,4D0Q8@85004|Bifidobacteriales	J	Binds 23S rRNA and is also seen to make contacts with the A and possibly P site tRNAs	rplP	K02878
MCIH_GL0117638	0.335157	4.98781e-10	3.5376e-05	COG0484@1|root,COG0484@2|Bacteria,2GK69@201174|Actinobacteria,4CUYQ@84998|Coriobacteriia	O	ATP binding to DnaK triggers the release of the substrate protein, thus completing the reaction cycle. Several rounds of ATP-dependent interactions between DnaJ, DnaK and GrpE are required for fully efficient folding. Also involved, together with DnaK and GrpE, in the DNA replication of plasmids through activation of initiation proteins	dnaJ	K03686
MCIH_GL0118048	3.04432	1.20545e-07	0.00854967	COG0548@1|root,COG0548@2|Bacteria,1TP0N@1239|Firmicutes,2486J@186801|Clostridia	E	Belongs to the acetylglutamate kinase family. ArgB subfamily	argB	K00930
MCIH_GL0118447	0.443019	1.77948e-07	0.012621	COG1762@1|root,COG1762@2|Bacteria,1UVFR@1239|Firmicutes,25KHF@186801|Clostridia,3Y26Z@572511|Blautia	GT	COG COG1762 Phosphotransferase system mannitol fructose-specific IIA domain (Ntr-type)	-	-
MCIH_GL0119159	0.240831	7.21368e-10	5.1163e-05	COG0851@1|root,COG0851@2|Bacteria,1N6QD@1224|Proteobacteria,1SC8W@1236|Gammaproteobacteria,3XPUI@561|Escherichia	D	Prevents the cell division inhibition by proteins MinC and MinD at internal division sites while permitting inhibition at polar sites. This ensures cell division at the proper site by restricting the formation of a division septum at the midpoint of the long axis of the cell	minE	K03608
MCIH_GL0119160	0.146541	1.12771e-08	0.000799827	COG2894@1|root,COG2894@2|Bacteria,1MUEU@1224|Proteobacteria,1RNJ0@1236|Gammaproteobacteria,3XNRZ@561|Escherichia	D	ATPase required for the correct placement of the division site. Cell division inhibitors MinC and MinD act in concert to form an inhibitor capable of blocking formation of the polar Z ring septums. Rapidly oscillates between the poles of the cell to destabilize FtsZ filaments that have formed before they mature into polar Z rings	minD	K03609
MCIH_GL0119171	3.62483	2.91196e-08	0.00206531	2C4R5@1|root,2Z7JK@2|Bacteria,1TQIE@1239|Firmicutes,24879@186801|Clostridia	S	Psort location Cytoplasmic, score	-	-
MCIH_GL0119173	4.24539	6.75786e-08	0.00479301	COG1207@1|root,COG1207@2|Bacteria	M	glucosamine-1-phosphate N-acetyltransferase activity	glmU	K04042
MCIH_GL0119176	3.32807	2.00508e-09	0.00014221	COG1672@1|root,COG1672@2|Bacteria,1TR21@1239|Firmicutes,24ADD@186801|Clostridia,25X12@186806|Eubacteriaceae	S	Archaea bacterial proteins of unknown function	-	K06921
MCIH_GL0119755	2.98383	6.71423e-07	0.0476207	COG1446@1|root,COG1446@2|Bacteria,2IDMF@201174|Actinobacteria,4D073@85004|Bifidobacteriales	E	Asparaginase	iaaA	K13051
MCIH_GL0119795	4.46831	1.3563e-08	0.000961959	COG0152@1|root,COG0152@2|Bacteria,1TP11@1239|Firmicutes,2483I@186801|Clostridia,3WRT3@541000|Ruminococcaceae	F	SAICAR synthetase	purC	K01923
MCIH_GL0120386	3.22084	1.01921e-07	0.00722873	COG2183@1|root,COG2183@2|Bacteria,4NETD@976|Bacteroidetes,2FMAZ@200643|Bacteroidia,4AKD7@815|Bacteroidaceae	K	Tex-like protein N-terminal domain	yhgF	K06959
MCIH_GL0120389	3.07825	5.75863e-07	0.0408431	COG3855@1|root,COG3855@2|Bacteria,4NGBV@976|Bacteroidetes,2FPT1@200643|Bacteroidia,4AKIP@815|Bacteroidaceae	G	D-fructose-1,6-bisphosphate 1-phosphohydrolase class 3	fbp	K04041
MCIH_GL0120694	3.36964	4.32495e-08	0.00306747	COG1722@1|root,COG1722@2|Bacteria,2HVAT@201174|Actinobacteria,4CWK9@84998|Coriobacteriia	L	Bidirectionally degrades single-stranded DNA into large acid-insoluble oligonucleotides, which are then degraded further into small acid-soluble oligonucleotides	xseB	K03602
MCIH_GL0121403	3.14871	1.04424e-07	0.00740624	COG1866@1|root,COG1866@2|Bacteria,1TPQV@1239|Firmicutes,248JE@186801|Clostridia,3WGXZ@541000|Ruminococcaceae	H	Involved in the gluconeogenesis. Catalyzes the conversion of oxaloacetate (OAA) to phosphoenolpyruvate (PEP) through direct phosphoryl transfer between the nucleoside triphosphate and OAA	pckA	K01610
MCIH_GL0122049	0.483228	6.41999e-07	0.0455338	COG0260@1|root,COG0260@2|Bacteria,1MUF9@1224|Proteobacteria,1RNM1@1236|Gammaproteobacteria,3XNPE@561|Escherichia	E	involved in the processing and regular turnover of intracellular proteins. Catalyzes the removal of unsubstituted N-terminal amino acids from various peptides	pepA	K01255
MCIH_GL0122178	0.308424	2.10837e-09	0.000149536	COG1982@1|root,COG1982@2|Bacteria,1TNZ9@1239|Firmicutes,247RA@186801|Clostridia,3XZBZ@572511|Blautia	E	Orn Lys Arg decarboxylase, major domain protein	speA	K01585
MCIH_GL0122923	3.33042	2.00252e-07	0.0142029	COG0653@1|root,COG0653@2|Bacteria,1TPEY@1239|Firmicutes,247N2@186801|Clostridia,3XYPH@572511|Blautia	U	Part of the Sec protein translocase complex. Interacts with the SecYEG preprotein conducting channel. Has a central role in coupling the hydrolysis of ATP to the transfer of proteins into and across the cell membrane, serving as an ATP-driven molecular motor driving the stepwise translocation of polypeptide chains across the membrane	secA	K03070
MCIH_GL0123776	0.146895	6.00881e-09	0.000426175	COG1734@1|root,COG1734@2|Bacteria,1RD08@1224|Proteobacteria,1S47H@1236|Gammaproteobacteria	T	Transcription factor that acts by binding directly to the RNA polymerase (RNAP). Required for negative regulation of rRNA expression and positive regulation of several amino acid biosynthesis promoters. Also required for regulation of fis expression	dksA	K06204
MCIH_GL0123944	0.0479863	1.27672e-14	9.05513e-10	COG1359@1|root,COG1359@2|Bacteria,1N0P9@1224|Proteobacteria,1SHMC@1236|Gammaproteobacteria,3XRGH@561|Escherichia	S	Antibiotic biosynthesis monooxygenase	ygiN	-
MCIH_GL0124099	3.53661	2.51795e-07	0.0178586	COG1129@1|root,COG1129@2|Bacteria,1TP6I@1239|Firmicutes,247II@186801|Clostridia,3XZ1W@572511|Blautia	P	import. Responsible for energy coupling to the transport system	mglA	K10441
MCIH_GL0124108	2.96293	5.73605e-11	4.06829e-06	COG0049@1|root,COG0049@2|Bacteria,1V1GG@1239|Firmicutes,24FQN@186801|Clostridia,3WGPA@541000|Ruminococcaceae	J	One of the primary rRNA binding proteins, it binds directly to 16S rRNA where it nucleates assembly of the head domain of the 30S subunit. Is located at the subunit interface close to the decoding center, probably blocks exit of the E-site tRNA	rpsG	K02992
MCIH_GL0126216	0.160876	3.8158e-07	0.0270636	COG0198@1|root,COG0198@2|Bacteria,1V9ZQ@1239|Firmicutes,4H53H@909932|Negativicutes	J	One of the proteins that surrounds the polypeptide exit tunnel on the outside of the subunit	rplX	K02895
MCIH_GL0126592	2.72426	2.40862e-08	0.00170831	COG1091@1|root,COG1091@2|Bacteria,1TP71@1239|Firmicutes,247PG@186801|Clostridia,3WGZV@541000|Ruminococcaceae	M	Catalyzes the reduction of dTDP-6-deoxy-L-lyxo-4- hexulose to yield dTDP-L-rhamnose	rfbD	K00067
MCIH_GL0127129	2.81343	3.17051e-16	2.24868e-11	COG2233@1|root,COG2233@2|Bacteria,1TNZZ@1239|Firmicutes,25CEM@186801|Clostridia,3XYP4@572511|Blautia	F	Psort location CytoplasmicMembrane, score 10.00	pbuX	K03458
MCIH_GL0127449	0.453035	2.01758e-07	0.0143097	COG0828@1|root,COG0828@2|Bacteria,1VEHU@1239|Firmicutes,24QP9@186801|Clostridia,25XHW@186806|Eubacteriaceae	J	Belongs to the bacterial ribosomal protein bS21 family	rpsU	K02970
MCIH_GL0128389	2.5379	4.00362e-13	2.83957e-08	COG1873@1|root,COG1873@2|Bacteria,1TUA5@1239|Firmicutes,259AT@186801|Clostridia,3WMB7@541000|Ruminococcaceae	S	sporulation protein, YlmC YmxH family	-	-
MCIH_GL0128433	3.17334	4.87124e-09	0.000345493	COG0174@1|root,COG0174@2|Bacteria,1TNZA@1239|Firmicutes,2489S@186801|Clostridia,3WGBE@541000|Ruminococcaceae	E	glutamine synthetase	-	K01915
MCIH_GL0128858	3.58514	4.64944e-08	0.00329762	COG0330@1|root,COG0330@2|Bacteria,1TPXU@1239|Firmicutes,248MP@186801|Clostridia,25VEF@186806|Eubacteriaceae	O	SPFH Band 7 PHB domain protein	qmcA	-
MCIH_GL0129066	0.163513	2.22771e-09	0.000158	COG1838@1|root,COG1951@1|root,COG1838@2|Bacteria,COG1951@2|Bacteria,1MUV9@1224|Proteobacteria,1RN8U@1236|Gammaproteobacteria,3XNKC@561|Escherichia	C	Catalyzes the reversible hydration of fumarate to (S)- malate. Functions as an aerobic enzyme in the direction of malate formation as part of the citric acid cycle. Accounts for about 80 of the fumarase activity when the bacteria grow aerobically. To a lesser extent, also displays D-tartrate dehydratase activity in vitro, but is not able to convert (R)-malate, L-tartrate or meso- tartrate. Can al…	fumA	K01676
MCIH_GL0129128	0.203753	4.22541e-10	2.99687e-05	COG0745@1|root,COG0745@2|Bacteria,1MWJG@1224|Proteobacteria,1RPU3@1236|Gammaproteobacteria,3XN3D@561|Escherichia	K	It also may be involved in the osmoregulation of envelope proteins. When activated by ArcB, it negatively regulates the expression of genes of aerobic function. Activates the transcription of the plfB operon by binding to its promoter	arcA	K07773
MCIH_GL0129494	0.408617	8.58663e-09	0.000609007	COG2235@1|root,COG2235@2|Bacteria,2GJTR@201174|Actinobacteria,4CUZS@84998|Coriobacteriia	E	Arginine deiminase	arcA	K01478
MCIH_GL0129495	0.287798	2.32942e-07	0.0165214	COG0078@1|root,COG0078@2|Bacteria,2GJ6H@201174|Actinobacteria,4CUPQ@84998|Coriobacteriia	E	Reversibly catalyzes the transfer of the carbamoyl group from carbamoyl phosphate (CP) to the N(epsilon) atom of ornithine (ORN) to produce L-citrulline	argF	K00611
MCIH_GL0130213	0.453232	1.09716e-07	0.00778162	COG0549@1|root,COG0549@2|Bacteria,1TP9H@1239|Firmicutes,2482W@186801|Clostridia,3XZFB@572511|Blautia	E	Amino acid kinase family	arcC	K00926
MCIH_GL0131025	0.242301	6.58483e-07	0.0467029	COG2916@1|root,COG2916@2|Bacteria,1R9YM@1224|Proteobacteria,1S24H@1236|Gammaproteobacteria,3XPMF@561|Escherichia	K	A DNA-binding protein implicated in transcriptional repression and chromosome organization and compaction. Binds nucleation sites in AT-rich DNA and bridges them, forming higher- order nucleoprotein complexes and condensing the chromosome. As many horizontally transferred genes are AT-rich, it plays a central role in silencing foreign genes. A subset of genes are repressed by H-NS in association …	hns	K03746,K11685
MCIH_GL0131026	0.233731	1.51713e-07	0.0107602	COG1210@1|root,COG1210@2|Bacteria,1MV5F@1224|Proteobacteria,1RNDX@1236|Gammaproteobacteria,3XNPY@561|Escherichia	M	May play a role in stationary phase survival	galU	K00963
MCIH_GL0131030	0.231872	4.25374e-07	0.0301696	COG0788@1|root,COG0788@2|Bacteria,1MVCF@1224|Proteobacteria,1RN6Q@1236|Gammaproteobacteria	F	Catalyzes the hydrolysis of 10-formyltetrahydrofolate (formyl-FH4) to formate and tetrahydrofolate (FH4)	purU	K01433
MCIH_GL0131728	0.367426	2.37297e-07	0.0168303	COG0119@1|root,COG0119@2|Bacteria,2GISX@201174|Actinobacteria,4CZYW@85004|Bifidobacteriales	E	Catalyzes the condensation of the acetyl group of acetyl-CoA with 3-methyl-2-oxobutanoate (2-oxoisovalerate) to form 3-carboxy-3-hydroxy-4-methylpentanoate (2-isopropylmalate)	leuA	K01649
MCIH_GL0131873	4.36474	1.52196e-07	0.0107945	COG0090@1|root,COG0090@2|Bacteria,1TP9X@1239|Firmicutes,247XY@186801|Clostridia,3XZ12@572511|Blautia	J	One of the primary rRNA binding proteins. Required for association of the 30S and 50S subunits to form the 70S ribosome, for tRNA binding and peptide bond formation. It has been suggested to have peptidyltransferase activity	rplB	K02886
MCIH_GL0131898	3.0538	4.77098e-07	0.0338382	COG0150@1|root,COG0150@2|Bacteria,1TP9J@1239|Firmicutes,248BT@186801|Clostridia,3WHKH@541000|Ruminococcaceae	F	Phosphoribosylformylglycinamidine cyclo-ligase	purM	K01933
MCIH_GL0131940	2.78392	2.60701e-08	0.00184903	COG3459@1|root,COG3459@2|Bacteria,1TQY8@1239|Firmicutes,248YP@186801|Clostridia,3WGK9@541000|Ruminococcaceae	G	Glycosyltransferase family 36	-	K00702
MCIH_GL0132012	2.47414	2.18115e-09	0.000154698	COG0174@1|root,COG0174@2|Bacteria,1TNZA@1239|Firmicutes,2489S@186801|Clostridia,27UYP@189330|Dorea	E	Glutamine synthetase, beta-Grasp domain	glnA	K01915
MCIH_GL0132039	4.96507	1.51192e-10	1.07233e-05	COG1185@1|root,COG1185@2|Bacteria,1TQDW@1239|Firmicutes,248RW@186801|Clostridia,27IWZ@186928|unclassified Lachnospiraceae	J	Involved in mRNA degradation. Catalyzes the phosphorolysis of single-stranded polyribonucleotides processively in the 3'- to 5'-direction	pnp	K00962
MCIH_GL0132148	2.92888	3.37829e-07	0.0239605	COG1263@1|root,COG1264@1|root,COG1263@2|Bacteria,COG1264@2|Bacteria,1TPJ8@1239|Firmicutes,24809@186801|Clostridia,3WN0C@541000|Ruminococcaceae	G	Psort location CytoplasmicMembrane, score 10.00	glvC	K02749,K02750,K02790,K02791
MCIH_GL0133868	2.02858	3.76869e-10	2.67294e-05	COG1328@1|root,COG1328@2|Bacteria,1TR9K@1239|Firmicutes,3VNQ5@526524|Erysipelotrichia	F	Psort location Cytoplasmic, score 8.87	-	-
MCIH_GL0133891	0.265426	1.84326e-07	0.0130733	COG0448@1|root,COG0448@2|Bacteria,1TNZW@1239|Firmicutes,24943@186801|Clostridia	H	Catalyzes the synthesis of ADP-glucose, a sugar donor used in elongation reactions on alpha-glucans	glgC	K00975
MCIH_GL0134055	8.89137	1.5394e-07	0.0109182	COG0784@1|root,COG0835@1|root,COG0784@2|Bacteria,COG0835@2|Bacteria,1TRJU@1239|Firmicutes,24AQW@186801|Clostridia	T	response regulator receiver	cheV	K03407,K03415
MCIH_GL0134451	2.03831	4.79807e-11	3.40303e-06	COG1516@1|root,COG1516@2|Bacteria,1VA8K@1239|Firmicutes,24MRW@186801|Clostridia,269Q4@186813|unclassified Clostridiales	NOU	Flagellar protein FliS	fliS	K02422
MCIH_GL0134536	2.45099	8.77562e-08	0.00622411	COG0493@1|root,COG0493@2|Bacteria,1TQ1A@1239|Firmicutes,248EK@186801|Clostridia,25UR0@186806|Eubacteriaceae	C	NADPH-dependent glutamate synthase beta chain and related oxidoreductases	gltA	K00266
MCIH_GL0135010	2.3283	5.32701e-07	0.0377818	2EBE4@1|root,335ET@2|Bacteria,4NXKQ@976|Bacteroidetes,2FQY2@200643|Bacteroidia,4AN0H@815|Bacteroidaceae	S	COG NOG27987 non supervised orthologous group	-	-
MCIH_GL0135127	3.89317	2.2381e-07	0.0158737	COG0698@1|root,COG0698@2|Bacteria,1V3HE@1239|Firmicutes,24JWT@186801|Clostridia,25WQ2@186806|Eubacteriaceae	G	Ribose 5-phosphate isomerase	rpiB	K01808
MCIH_GL0135590	0.408836	2.05029e-07	0.0145416	COG0436@1|root,COG0436@2|Bacteria,2GPM3@201174|Actinobacteria,4CZ6T@85004|Bifidobacteriales	E	Psort location Cytoplasmic, score 8.87	-	K11358
MCIH_GL0135592	0.458663	1.15626e-09	8.20077e-05	COG1011@1|root,COG1011@2|Bacteria,2I8XE@201174|Actinobacteria,4D00B@85004|Bifidobacteriales	S	Haloacid dehalogenase-like hydrolase	-	K01560,K07025
MCIH_GL0135835	2.04919	2.5231e-11	1.78951e-06	2DBS1@1|root,2ZANX@2|Bacteria,1UZPQ@1239|Firmicutes,24D5T@186801|Clostridia,3WMAI@541000|Ruminococcaceae	-	-	-	-
MCIH_GL0136246	2.33548	6.42345e-09	0.000455583	COG0018@1|root,COG0018@2|Bacteria,1TPEZ@1239|Firmicutes,248JZ@186801|Clostridia,3WHFX@541000|Ruminococcaceae	J	Arginyl-tRNA synthetase	argS	K01887
MCIH_GL0137833	0.25714	1.27736e-07	0.00905968	COG1948@1|root,arCOG02284@2157|Archaea,2XQ09@28889|Crenarchaeota	L	PFAM Beta propeller domain	-	-
MCIH_GL0138416	5.41998	3.03639e-09	0.000215356	COG1104@1|root,COG1104@2|Bacteria,1TP21@1239|Firmicutes,24888@186801|Clostridia	E	Master enzyme that delivers sulfur to a number of partners involved in Fe-S cluster assembly, tRNA modification or cofactor biosynthesis. Catalyzes the removal of elemental sulfur atoms from cysteine to produce alanine. Functions as a sulfur delivery protein for Fe-S cluster synthesis onto IscU, an Fe-S scaffold assembly protein, as well as other S acceptor proteins	iscS	K04487
MCIH_GL0138679	2.55659	1.48542e-08	0.00105354	COG0370@1|root,COG0370@2|Bacteria,1TP7E@1239|Firmicutes,24885@186801|Clostridia	P	transporter of a GTP-driven Fe(2 ) uptake system	feoB	K04759
MCIH_GL0139025	0.38578	1.5115e-08	0.00107203	COG0674@1|root,COG1013@1|root,COG1014@1|root,COG1143@1|root,COG0674@2|Bacteria,COG1013@2|Bacteria,COG1014@2|Bacteria,COG1143@2|Bacteria,4NF4F@976|Bacteroidetes,2FKZU@200643|Bacteroidia,4AM1C@815|Bacteroidaceae	C	Oxidoreductase required for the transfer of electrons from pyruvate to flavodoxin	nifJ	K03737
MCIH_GL0139199	0.103303	7.01335e-12	4.97422e-07	2E4DS@1|root,32Z93@2|Bacteria,1N93Z@1224|Proteobacteria,1SD4V@1236|Gammaproteobacteria,3XQ0F@561|Escherichia	S	response to butan-1-ol	yibT	-
MCIH_GL0139263	2.9789	3.67302e-07	0.0260509	COG0558@1|root,COG0558@2|Bacteria,1V6PJ@1239|Firmicutes,24J7Y@186801|Clostridia,3WITZ@541000|Ruminococcaceae	I	Belongs to the CDP-alcohol phosphatidyltransferase class-I family	pgsA	K00995,K08744
MCIH_GL0140380	0.388758	3.93965e-07	0.027942	COG0282@1|root,COG0282@2|Bacteria,2GJAW@201174|Actinobacteria,4CZ7V@85004|Bifidobacteriales	H	Catalyzes the formation of acetyl phosphate from acetate and ATP. Can also catalyze the reverse reaction	ackA	K00925
MCIH_GL0141197	0.471325	5.68091e-07	0.0402918	COG1035@1|root,COG4656@1|root,COG1035@2|Bacteria,COG4656@2|Bacteria,1TPBM@1239|Firmicutes,24CJH@186801|Clostridia,3Y13N@572511|Blautia	C	4Fe-4S dicluster domain	-	-
MCIH_GL0141201	0.499489	3.9935e-10	2.83239e-05	COG1053@1|root,COG1053@2|Bacteria,1TPAR@1239|Firmicutes,247SY@186801|Clostridia,3WHXW@541000|Ruminococcaceae	C	FAD binding domain	-	K00239,K00244,K17363
MCIH_GL0141487	0.185617	1.37799e-10	9.77339e-06	COG2926@1|root,COG2926@2|Bacteria,1RH0U@1224|Proteobacteria,1S6XT@1236|Gammaproteobacteria,3XPNT@561|Escherichia	S	Belongs to the UPF0265 family	yeeX	K09802
MCIH_GL0142291	2.06171	1.83103e-16	1.29866e-11	COG0576@1|root,COG0576@2|Bacteria,1V6G2@1239|Firmicutes,24MQK@186801|Clostridia	O	Participates actively in the response to hyperosmotic and heat shock by preventing the aggregation of stress-denatured proteins, in association with DnaK and GrpE. It is the nucleotide exchange factor for DnaK and may function as a thermosensor. Unfolded proteins bind initially to DnaJ	grpE	K03687
MCIH_GL0142451	0.493201	7.44442e-09	0.000527996	COG0653@1|root,COG0653@2|Bacteria,1TPEY@1239|Firmicutes,247N2@186801|Clostridia,3XYPH@572511|Blautia	U	Part of the Sec protein translocase complex. Interacts with the SecYEG preprotein conducting channel. Has a central role in coupling the hydrolysis of ATP to the transfer of proteins into and across the cell membrane, serving as an ATP-driven molecular motor driving the stepwise translocation of polypeptide chains across the membrane	secA	K03070
MCIH_GL0142617	0.369775	2.58411e-10	1.83278e-05	COG0197@1|root,COG0197@2|Bacteria,1V1AY@1239|Firmicutes,24FQX@186801|Clostridia,268NC@186813|unclassified Clostridiales	J	Binds 23S rRNA and is also seen to make contacts with the A and possibly P site tRNAs	rplP	K02878
MCIH_GL0144342	0.193871	2.99807e-08	0.00212638	COG0451@1|root,COG0451@2|Bacteria,1MVE4@1224|Proteobacteria,1RP2S@1236|Gammaproteobacteria	GM	Catalyzes the interconversion between ADP-D-glycero- beta-D-manno-heptose and ADP-L-glycero-beta-D-manno-heptose via an epimerization at carbon 6 of the heptose	hldD	K03274
MCIH_GL0144426	0.280725	3.71286e-11	2.63335e-06	COG0205@1|root,COG0205@2|Bacteria,1TPF4@1239|Firmicutes,248PB@186801|Clostridia,3XYH6@572511|Blautia	H	Catalyzes the phosphorylation of D-fructose 6-phosphate to fructose 1,6-bisphosphate by ATP, the first committing step of glycolysis	pfkA	K00850
MCIH_GL0144709	8.36703	6.02633e-08	0.00427417	COG0197@1|root,COG0197@2|Bacteria,1V1AY@1239|Firmicutes,3VQ9M@526524|Erysipelotrichia	J	Binds 23S rRNA and is also seen to make contacts with the A and possibly P site tRNAs	rplP	K02878
MCIH_GL0145900	2.03517	5.93757e-07	0.0421122	COG0371@1|root,COG0371@2|Bacteria,1TR6W@1239|Firmicutes,25CDJ@186801|Clostridia	C	3-dehydroquinate synthase	egsA	K00096
MCIH_GL0146535	2.02559	1.46123e-09	0.000103638	COG0395@1|root,COG0395@2|Bacteria,1TRCP@1239|Firmicutes,249NY@186801|Clostridia	P	Psort location CytoplasmicMembrane, score 10.00	-	K02026
MCIH_GL0146607	0.302822	3.52189e-07	0.024979	COG0071@1|root,COG0071@2|Bacteria,1VG0E@1239|Firmicutes,24MRZ@186801|Clostridia,3Y04I@572511|Blautia	O	COG COG0071 Molecular chaperone (small heat shock protein)	hsp18	K13993
MCIH_GL0146918	2.65512	4.58407e-07	0.0325125	COG4821@1|root,COG4821@2|Bacteria,4NHQW@976|Bacteroidetes,2FMFV@200643|Bacteroidia,4AQCC@815|Bacteroidaceae	S	Psort location Cytoplasmic, score 8.96	-	-
MCIH_GL0147154	0.429054	6.14974e-07	0.043617	COG0014@1|root,COG0014@2|Bacteria,1TQ9V@1239|Firmicutes,248NX@186801|Clostridia,3WH60@541000|Ruminococcaceae	E	Catalyzes the NADPH-dependent reduction of L-glutamate 5-phosphate into L-glutamate 5-semialdehyde and phosphate. The product spontaneously undergoes cyclization to form 1-pyrroline-5- carboxylate	proA	K00147
MCIH_GL0147922	0.200045	1.11692e-07	0.00792175	COG0268@1|root,COG0268@2|Bacteria,1MZ94@1224|Proteobacteria,1S9AI@1236|Gammaproteobacteria,3XPV1@561|Escherichia	J	Binds directly to 16S ribosomal RNA	rpsT	K02968
MCIH_GL0148429	3.06529	4.20377e-07	0.0298153	COG0504@1|root,COG0504@2|Bacteria,1TP34@1239|Firmicutes,2482E@186801|Clostridia,25VE5@186806|Eubacteriaceae	F	Catalyzes the ATP-dependent amination of UTP to CTP with either L-glutamine or ammonia as the source of nitrogen. Regulates intracellular CTP levels through interactions with the four ribonucleotide triphosphates	pyrG	K01937
MCIH_GL0148764	3.52932	1.46317e-11	1.03775e-06	COG2407@1|root,COG2407@2|Bacteria,1UDWP@1239|Firmicutes,24ARY@186801|Clostridia	G	Catalyzes the conversion of L-arabinose to L-ribulose	-	-
MCIH_GL0149114	7.3267	2.49177e-07	0.0176729	COG0250@1|root,COG0250@2|Bacteria,1TR3P@1239|Firmicutes,248XB@186801|Clostridia,3WJ0G@541000|Ruminococcaceae	K	Participates in transcription elongation, termination and antitermination	nusG	K02601
MCIH_GL0149578	0.164567	1.87669e-07	0.0133105	COG0244@1|root,COG0244@2|Bacteria,4NFFK@976|Bacteroidetes,2FSBB@200643|Bacteroidia,4AK81@815|Bacteroidaceae	J	Ribosomal protein L10	rplJ	K02864
MCIH_GL0150382	2.80228	1.5712e-08	0.00111437	COG0330@1|root,COG0330@2|Bacteria,1TPXU@1239|Firmicutes,248MP@186801|Clostridia,3WH9Z@541000|Ruminococcaceae	O	SPFH Band 7 PHB domain protein	qmcA	-
MCIH_GL0150496	2.33139	5.86448e-07	0.0415938	COG1529@1|root,COG1529@2|Bacteria,1TP7U@1239|Firmicutes,248BV@186801|Clostridia,267ZM@186813|unclassified Clostridiales	C	Aldehyde oxidase and xanthine dehydrogenase, a/b hammerhead domain	xdhA	K00087
MCIH_GL0150528	0.314521	6.44408e-07	0.0457047	COG0021@1|root,COG0021@2|Bacteria,2GJ1K@201174|Actinobacteria,4CZ64@85004|Bifidobacteriales	H	Belongs to the transketolase family	tkt	K00615
MCIH_GL0150899	0.431555	1.26123e-07	0.00894525	COG0014@1|root,COG0014@2|Bacteria,1TQ9V@1239|Firmicutes,248NX@186801|Clostridia	E	Catalyzes the NADPH-dependent reduction of L-glutamate 5-phosphate into L-glutamate 5-semialdehyde and phosphate. The product spontaneously undergoes cyclization to form 1-pyrroline-5- carboxylate	proA	K00147
MCIH_GL0151129	0.281586	5.31323e-07	0.0376841	COG0711@1|root,COG0711@2|Bacteria,1RHZ0@1224|Proteobacteria,1S402@1236|Gammaproteobacteria,3XNMY@561|Escherichia	C	F(1)F(0) ATP synthase produces ATP from ADP in the presence of a proton or sodium gradient. F-type ATPases consist of two structural domains, F(1) containing the extramembraneous catalytic core and F(0) containing the membrane proton channel, linked together by a central stalk and a peripheral stalk. During catalysis, ATP synthesis in the catalytic domain of F(1) is coupled via a rotary mechanism…	atpF	K02109
MCIH_GL0151130	0.196248	2.44248e-07	0.0173233	COG0712@1|root,COG0712@2|Bacteria,1MVRH@1224|Proteobacteria,1S8X2@1236|Gammaproteobacteria,3XMJ4@561|Escherichia	C	F(1)F(0) ATP synthase produces ATP from ADP in the presence of a proton or sodium gradient. F-type ATPases consist of two structural domains, F(1) containing the extramembraneous catalytic core and F(0) containing the membrane proton channel, linked together by a central stalk and a peripheral stalk. During catalysis, ATP synthesis in the catalytic domain of F(1) is coupled via a rotary mechanism…	atpH	K02113
MCIH_GL0151131	0.180707	3.25492e-10	2.30856e-05	COG0056@1|root,COG0056@2|Bacteria,1MUG7@1224|Proteobacteria,1RP4V@1236|Gammaproteobacteria,3XP3D@561|Escherichia	F	Produces ATP from ADP in the presence of a proton gradient across the membrane. The alpha chain is a regulatory subunit	atpA	K02111
MCIH_GL0151132	0.195948	8.6927e-10	6.1653e-05	COG0224@1|root,COG0224@2|Bacteria,1MU28@1224|Proteobacteria,1RNWJ@1236|Gammaproteobacteria,3XPI3@561|Escherichia	C	Produces ATP from ADP in the presence of a proton gradient across the membrane. The gamma chain is believed to be important in regulating ATPase activity and the flow of protons through the CF(0) complex	atpG	K02115
MCIH_GL0151133	0.172398	6.02886e-10	4.27597e-05	COG0055@1|root,COG0055@2|Bacteria,1MUFU@1224|Proteobacteria,1RN6U@1236|Gammaproteobacteria,3XPEM@561|Escherichia	F	Produces ATP from ADP in the presence of a proton gradient across the membrane. The catalytic sites are hosted primarily by the beta subunits	atpD	K02112
MCIH_GL0151154	0.282657	4.40622e-11	3.12511e-06	COG0571@1|root,COG0571@2|Bacteria,1TPGC@1239|Firmicutes,249QD@186801|Clostridia,3XZ9W@572511|Blautia	J	Digests double-stranded RNA. Involved in the processing of primary rRNA transcript to yield the immediate precursors to the large and small rRNAs (23S and 16S). Processes some mRNAs, and tRNAs when they are encoded in the rRNA operon. Processes pre- crRNA and tracrRNA of type II CRISPR loci if present in the organism	rnc	K03685
MCIH_GL0151367	0.106054	2.97015e-08	0.00210658	COG2960@1|root,COG2960@2|Bacteria,1N7AH@1224|Proteobacteria,1SCH1@1236|Gammaproteobacteria	S	protein conserved in bacteria	yqiC	K09806
MCIH_GL0152275	0.367957	5.06371e-08	0.00359144	COG0215@1|root,COG0215@2|Bacteria,1TP9D@1239|Firmicutes,247KS@186801|Clostridia	J	Belongs to the class-I aminoacyl-tRNA synthetase family	cysS	K01883
MCIH_GL0152449	2.33117	1.28649e-07	0.00912443	COG3716@1|root,COG3716@2|Bacteria,1R8CG@1224|Proteobacteria,1RVTC@1236|Gammaproteobacteria,3ZK66@590|Salmonella	G	PTS system mannose/fructose/sorbose family IID component	-	K02796,K19509
MCIH_GL0152553	0.468546	3.60655e-12	2.55794e-07	2C4R5@1|root,2Z7JK@2|Bacteria,1TQIE@1239|Firmicutes,24879@186801|Clostridia	S	Psort location Cytoplasmic, score	-	-
MCIH_GL0153104	4.73841	1.94967e-10	1.3828e-05	COG0669@1|root,COG0669@2|Bacteria,1V3MR@1239|Firmicutes,24HC3@186801|Clostridia,3WJBF@541000|Ruminococcaceae	H	Reversibly transfers an adenylyl group from ATP to 4'- phosphopantetheine, yielding dephospho-CoA (dPCoA) and pyrophosphate	coaD	K00954
MCIH_GL0153826	2.65258	8.59011e-12	6.09254e-07	COG0114@1|root,COG0114@2|Bacteria,1UHPH@1239|Firmicutes,25F3I@186801|Clostridia,3WI23@541000|Ruminococcaceae	C	Involved in the TCA cycle. Catalyzes the stereospecific interconversion of fumarate to L-malate	fumC	K01679
MCIH_GL0154797	5.79995	6.38711e-09	0.000453005	COG4659@1|root,COG4659@2|Bacteria,1V7R1@1239|Firmicutes,24JVM@186801|Clostridia,3WKJX@541000|Ruminococcaceae	C	Part of a membrane complex involved in electron transport	rnfG	K03612
MCIH_GL0154798	2.84755	2.13766e-11	1.51613e-06	COG4660@1|root,COG4660@2|Bacteria,1TSE7@1239|Firmicutes,24972@186801|Clostridia,3WHAI@541000|Ruminococcaceae	C	Part of a membrane complex involved in electron transport	rnfE	K03613
MCIH_GL0155157	2.89308	7.06449e-08	0.00501049	COG0018@1|root,COG0018@2|Bacteria,1TPEZ@1239|Firmicutes,248JZ@186801|Clostridia	J	Arginyl-tRNA synthetase	argS	K01887
MCIH_GL0155573	2.8472	5.44756e-10	3.86368e-05	COG0745@1|root,COG0745@2|Bacteria,1TPZ0@1239|Firmicutes,2484X@186801|Clostridia,3WGIQ@541000|Ruminococcaceae	K	response regulator receiver	resD	K07775
MCIH_GL0155686	3.14153	3.77871e-07	0.0268005	COG0776@1|root,COG0776@2|Bacteria,1VZ6B@1239|Firmicutes,253S5@186801|Clostridia,3WQ7M@541000|Ruminococcaceae	L	bacterial (prokaryotic) histone like domain	-	K03530
MCIH_GL0156039	4.47374	6.80708e-07	0.0482792	COG0154@1|root,COG0154@2|Bacteria,1TP0C@1239|Firmicutes,24911@186801|Clostridia,25V2X@186806|Eubacteriaceae	J	Allows the formation of correctly charged Gln-tRNA(Gln) through the transamidation of misacylated Glu-tRNA(Gln) in organisms which lack glutaminyl-tRNA synthetase. The reaction takes place in the presence of glutamine and ATP through an activated gamma-phospho-Glu-tRNA(Gln)	gatA	K02433
MCIH_GL0156592	3.41595	4.33239e-10	3.07275e-05	COG3118@1|root,COG3118@2|Bacteria,1VA3Y@1239|Firmicutes,24MM5@186801|Clostridia,3NHCI@46205|Pseudobutyrivibrio	O	Thioredoxin	trxA	K03671
MCIH_GL0157523	0.363159	1.20616e-09	8.55469e-05	COG1167@1|root,COG1167@2|Bacteria,1TPMY@1239|Firmicutes,24986@186801|Clostridia,27ICY@186928|unclassified Lachnospiraceae	EK	Alanine-glyoxylate amino-transferase	-	-
MCIH_GL0157896	2.05439	6.86634e-08	0.00486995	COG2268@1|root,COG2268@2|Bacteria,1TQDT@1239|Firmicutes,247MK@186801|Clostridia,3WI3V@541000|Ruminococcaceae	S	Flotillin	-	K07192
MCIH_GL0158099	0.0712225	4.31734e-07	0.0306208	COG0450@1|root,COG0450@2|Bacteria,4NEDT@976|Bacteroidetes,2FMG5@200643|Bacteroidia,4AMZ2@815|Bacteroidaceae	O	Psort location Cytoplasmic, score	ahpC	K03386
MCIH_GL0158543	2.37251	1.82657e-07	0.012955	COG0091@1|root,COG0091@2|Bacteria,1V6PU@1239|Firmicutes,24JF4@186801|Clostridia,3WJ9K@541000|Ruminococcaceae	J	The globular domain of the protein is located near the polypeptide exit tunnel on the outside of the subunit, while an extended beta-hairpin is found that lines the wall of the exit tunnel in the center of the 70S ribosome	rplV	K02890
MCIH_GL0158661	0.251272	6.24005e-13	4.42576e-08	COG1959@1|root,COG1959@2|Bacteria,1V6U4@1239|Firmicutes,25CBZ@186801|Clostridia	K	Transcriptional regulator	-	-
MCIH_GL0158998	0.228466	4.62958e-08	0.00328353	COG0626@1|root,COG0626@2|Bacteria,1MU57@1224|Proteobacteria,1RMCV@1236|Gammaproteobacteria,3XNGS@561|Escherichia	E	Catalyzes the formation of L-cystathionine from O- succinyl-L-homoserine (OSHS) and L-cysteine, via a gamma- replacement reaction. In the absence of thiol, catalyzes gamma- elimination to form 2-oxobutanoate, succinate and ammonia	metB	K01739
MCIH_GL0159094	3.01459	2.5802e-07	0.0183	COG1640@1|root,COG1640@2|Bacteria,1W5VQ@1239|Firmicutes,25E46@186801|Clostridia	G	4-alpha-glucanotransferase	malQ	K00705
MCIH_GL0159172	2.06596	1.2185e-08	0.000864218	COG1669@1|root,COG1669@2|Bacteria,1VBYU@1239|Firmicutes,24N0Y@186801|Clostridia,36KM6@31979|Clostridiaceae	S	Nucleotidyltransferase substrate binding protein like	-	-
MCIH_GL0159656	4.58494	3.4947e-09	0.000247861	COG0504@1|root,COG0504@2|Bacteria,1TP34@1239|Firmicutes,2482E@186801|Clostridia,3WGE8@541000|Ruminococcaceae	F	Catalyzes the ATP-dependent amination of UTP to CTP with either L-glutamine or ammonia as the source of nitrogen. Regulates intracellular CTP levels through interactions with the four ribonucleotide triphosphates	pyrG	K01937
MCIH_GL0160012	2.42218	3.00026e-08	0.00212794	COG0446@1|root,COG1902@1|root,COG0446@2|Bacteria,COG1902@2|Bacteria,1TPM6@1239|Firmicutes,247V1@186801|Clostridia	C	NADH flavin oxidoreductase NADH oxidase	-	-
MCIH_GL0160294	2.46038	1.20672e-07	0.00855867	COG3716@1|root,COG3716@2|Bacteria,2IDHX@201174|Actinobacteria	G	PTS system mannose fructose sorbose family IID component	-	K02796,K19509
MCIH_GL0160345	3.09432	4.62684e-09	0.000328158	COG0773@1|root,COG0773@2|Bacteria,1TQ5H@1239|Firmicutes,2484K@186801|Clostridia	M	Belongs to the MurCDEF family	murC	K01924
MCIH_GL0160683	0.360251	2.94207e-07	0.0208666	COG2017@1|root,COG2017@2|Bacteria,2GJ0H@201174|Actinobacteria,4CYWN@85004|Bifidobacteriales	G	Aldose 1-epimerase	-	K01785
MCIH_GL0160684	0.417513	4.46815e-07	0.0316903	COG2017@1|root,COG2017@2|Bacteria,2GJ0H@201174|Actinobacteria,4CYWN@85004|Bifidobacteriales	G	Aldose 1-epimerase	-	K01785
MCIH_GL0161968	4.17232	2.12789e-15	1.5092e-10	COG0235@1|root,COG0235@2|Bacteria,1TRMG@1239|Firmicutes,24BBT@186801|Clostridia,25VXQ@186806|Eubacteriaceae	G	Catalyzes the reversible cleavage of L-rhamnulose-1- phosphate to dihydroxyacetone phosphate (DHAP) and L-lactaldehyde	rhaD	K01629
MCIH_GL0162583	2.1114	5.22376e-07	0.0370495	COG0722@1|root,COG0722@2|Bacteria,1TQI4@1239|Firmicutes,24842@186801|Clostridia	E	Stereospecific condensation of phosphoenolpyruvate (PEP) and D-erythrose-4-phosphate (E4P) giving rise to 3-deoxy-D- arabino-heptulosonate-7-phosphate (DAHP)	aroH	K01626
MCIH_GL0162738	0.216777	5.2659e-08	0.00373484	COG0008@1|root,COG0008@2|Bacteria,1MUCR@1224|Proteobacteria,1RN3R@1236|Gammaproteobacteria,3XMCH@561|Escherichia	J	Catalyzes the attachment of glutamate to tRNA(Glu) in a two-step reaction glutamate is first activated by ATP to form Glu-AMP and then transferred to the acceptor end of tRNA(Glu)	gltX	K01885
MCIH_GL0162878	4.00795	1.5866e-07	0.011253	COG0002@1|root,COG0002@2|Bacteria,2GKQK@201174|Actinobacteria,4CZNC@85004|Bifidobacteriales	E	Catalyzes the NADPH-dependent reduction of N-acetyl-5- glutamyl phosphate to yield N-acetyl-L-glutamate 5-semialdehyde	argC	K00145
MCIH_GL0163327	3.09322	1.01822e-08	0.000722174	COG0504@1|root,COG0504@2|Bacteria,1TP34@1239|Firmicutes,2482E@186801|Clostridia	F	Catalyzes the ATP-dependent amination of UTP to CTP with either L-glutamine or ammonia as the source of nitrogen. Regulates intracellular CTP levels through interactions with the four ribonucleotide triphosphates	pyrG	K01937
MCIH_GL0165661	0.174562	9.66579e-08	0.00685546	COG0449@1|root,COG0449@2|Bacteria,1MW4K@1224|Proteobacteria,1RMVN@1236|Gammaproteobacteria,3XMF7@561|Escherichia	M	Catalyzes the first step in hexosamine metabolism, converting fructose-6P into glucosamine-6P using glutamine as a nitrogen source	glmS	K00820
MCIH_GL0166187	2.18003	5.21612e-07	0.0369954	COG1573@1|root,COG1573@2|Bacteria,1V1F8@1239|Firmicutes,4HFVS@91061|Bacilli	L	Uracil-DNA glycosylase	ung2	-
MCIH_GL0166433	2.57736	3.04022e-07	0.0215628	COG0071@1|root,COG0071@2|Bacteria,1VG0E@1239|Firmicutes,24MRZ@186801|Clostridia,27N8Y@186928|unclassified Lachnospiraceae	O	Hsp20/alpha crystallin family	hsp18	K13993
MCIH_GL0166510	14.0519	5.04264e-07	0.0357649	COG0778@1|root,COG0778@2|Bacteria,1V4K6@1239|Firmicutes,24B09@186801|Clostridia,3WJCA@541000|Ruminococcaceae	C	Nitroreductase family	nfrA2	-
MCIH_GL0166572	3.90215	4.84402e-09	0.000343562	COG0440@1|root,COG0440@2|Bacteria,1V2AJ@1239|Firmicutes,24HZM@186801|Clostridia	E	Acetolactate synthase, small subunit	ilvN	K01653
MCIH_GL0168459	0.187539	4.02294e-09	0.000285327	COG1653@1|root,COG1653@2|Bacteria,1V61U@1239|Firmicutes	G	Bacterial extracellular solute-binding protein	-	K02027
MCIH_GL0169233	3.23747	1.18892e-07	0.0084324	COG1883@1|root,COG1883@2|Bacteria,1TPEP@1239|Firmicutes,248ET@186801|Clostridia,3WH3E@541000|Ruminococcaceae	C	decarboxylase beta subunit	gcdB	K01572
MCIH_GL0170766	3.31266	2.8965e-07	0.0205434	COG0596@1|root,COG0596@2|Bacteria,1TR3M@1239|Firmicutes,24DR9@186801|Clostridia,25WFC@186806|Eubacteriaceae	S	hydrolases or acyltransferases (alpha beta hydrolase superfamily)	-	-
MCIH_GL0170900	0.147027	5.7797e-08	0.00409925	COG3085@1|root,COG3085@2|Bacteria,1RD72@1224|Proteobacteria,1S3NW@1236|Gammaproteobacteria,3XPT4@561|Escherichia	S	Belongs to the UPF0438 family	yifE	K09897
MCIH_GL0171896	0.156139	3.83639e-08	0.00272096	COG1028@1|root,COG1028@2|Bacteria,1MU6X@1224|Proteobacteria,1RMBB@1236|Gammaproteobacteria	IQ	reductase	fabG	K00059
MCIH_GL0171897	0.237847	3.67053e-07	0.0260332	COG0331@1|root,COG0331@2|Bacteria,1MV6N@1224|Proteobacteria,1RNH3@1236|Gammaproteobacteria,3XN0C@561|Escherichia	I	malonyl CoA-acyl carrier protein transacylase	fabD	K00645
MCIH_GL0172863	2.26753	1.09912e-10	7.79553e-06	COG4932@1|root,COG4932@2|Bacteria,1UXYC@1239|Firmicutes,25MH3@186801|Clostridia,27X03@189330|Dorea	M	Gram-positive pilin backbone subunit 2, Cna-B-like domain	-	-
MCIH_GL0173639	0.194973	6.79703e-10	4.82079e-05	COG0568@1|root,COG0568@2|Bacteria,1MVNJ@1224|Proteobacteria,1RMQI@1236|Gammaproteobacteria,3XPCE@561|Escherichia	K	Sigma factors are initiation factors that promote the attachment of RNA polymerase to specific initiation sites and are then released. This sigma factor is the primary sigma factor during exponential growth	rpoD	K03086
MCIH_GL0174771	2.86607	7.38231e-08	0.0052359	COG1015@1|root,COG1015@2|Bacteria,1TP70@1239|Firmicutes,247WB@186801|Clostridia,3XYUY@572511|Blautia	G	Phosphotransfer between the C1 and C5 carbon atoms of pentose	deoB	K01839
MCIH_GL0175317	0.391987	3.91578e-08	0.00277727	COG3250@1|root,COG3250@2|Bacteria,1TPDC@1239|Firmicutes,248H7@186801|Clostridia,27W2S@189330|Dorea	G	Beta galactosidase small chain	-	K01190
MCIH_GL0175712	2.93344	6.33073e-07	0.0449007	COG0352@1|root,COG0352@2|Bacteria,1V3ZR@1239|Firmicutes,24DG3@186801|Clostridia,3WIVU@541000|Ruminococcaceae	H	Condenses 4-methyl-5-(beta-hydroxyethyl)thiazole monophosphate (THZ-P) and 2-methyl-4-amino-5-hydroxymethyl pyrimidine pyrophosphate (HMP-PP) to form thiamine monophosphate (TMP)	thiE	K00788
MCIH_GL0176395	7.61895	8.67069e-10	6.14969e-05	COG1175@1|root,COG1175@2|Bacteria,1TR2A@1239|Firmicutes,247MA@186801|Clostridia	P	PFAM binding-protein-dependent transport systems inner membrane component	-	K15771
MCIH_GL0176414	3.10893	3.96924e-08	0.00281518	COG0554@1|root,COG0554@2|Bacteria,1TPX3@1239|Firmicutes,2493W@186801|Clostridia,3XZ0V@572511|Blautia	H	Key enzyme in the regulation of glycerol uptake and metabolism. Catalyzes the phosphorylation of glycerol to yield sn- glycerol 3-phosphate	glpK	K00864
MCIH_GL0176600	3.08176	5.80865e-07	0.0411979	COG0102@1|root,COG0102@2|Bacteria,1V3HX@1239|Firmicutes,24HD9@186801|Clostridia,25WEH@186806|Eubacteriaceae	J	This protein is one of the early assembly proteins of the 50S ribosomal subunit, although it is not seen to bind rRNA by itself. It is important during the early stages of 50S assembly	rplM	K02871
MCIH_GL0176814	2.99788	1.37057e-07	0.00972077	COG0366@1|root,COG0366@2|Bacteria,1TP53@1239|Firmicutes,247XR@186801|Clostridia,3XZ6T@572511|Blautia	G	Psort location Cytoplasmic, score 9.98	malL	K01176,K01182
MCIH_GL0176910	3.44971	6.09929e-08	0.00432592	COG0363@1|root,COG0363@2|Bacteria,1TP10@1239|Firmicutes,248HK@186801|Clostridia,25VFM@186806|Eubacteriaceae	G	Catalyzes the reversible isomerization-deamination of glucosamine 6-phosphate (GlcN6P) to form fructose 6-phosphate (Fru6P) and ammonium ion	nagB	K02564
MCIH_GL0177126	2.21424	9.55244e-08	0.00677506	COG3209@1|root,COG3209@2|Bacteria,1TR8F@1239|Firmicutes,248C6@186801|Clostridia	M	RHS repeat-associated core domain	-	-
MCIH_GL0177490	3.53288	5.39264e-08	0.00382473	COG0039@1|root,COG0039@2|Bacteria,1TPSY@1239|Firmicutes,248DH@186801|Clostridia,3WH12@541000|Ruminococcaceae	C	Belongs to the LDH MDH superfamily. LDH family	ldh	K00016
MCIH_GL0177514	4.80055	6.60733e-09	0.000468625	COG0495@1|root,COG0495@2|Bacteria,1TP0Y@1239|Firmicutes,3VP2J@526524|Erysipelotrichia	J	Belongs to the class-I aminoacyl-tRNA synthetase family	leuS	K01869
MCIH_GL0178924	2.93837	4.68305e-11	3.32146e-06	COG1109@1|root,COG1109@2|Bacteria,1TP2N@1239|Firmicutes,2481Y@186801|Clostridia,27VEE@189330|Dorea	G	Phosphoglucomutase/phosphomannomutase, alpha/beta/alpha domain III	pgcA	K01835,K01840
MCIH_GL0179459	0.171854	3.58698e-09	0.000254406	COG0103@1|root,COG0103@2|Bacteria,1V3MQ@1239|Firmicutes,24H94@186801|Clostridia,27VHU@189330|Dorea	J	Ribosomal protein S9/S16	rpsI	K02996
MCIH_GL0179570	0.467412	5.2956e-07	0.037559	COG0334@1|root,COG0334@2|Bacteria,2GKXG@201174|Actinobacteria,4CYTN@85004|Bifidobacteriales	E	Belongs to the Glu Leu Phe Val dehydrogenases family	gdhA	K00262
MCIH_GL0180273	0.223541	4.77955e-08	0.0033899	COG0776@1|root,COG0776@2|Bacteria,1V9XQ@1239|Firmicutes,3VRR0@526524|Erysipelotrichia	L	Histone-like DNA-binding protein which is capable of wrapping DNA to stabilize it, and thus to prevent its denaturation under extreme environmental conditions	hup	K03530
MCIH_GL0180442	2.27171	1.57527e-09	0.000111726	COG1488@1|root,COG1488@2|Bacteria,1TPDW@1239|Firmicutes,247NY@186801|Clostridia,3WGKF@541000|Ruminococcaceae	H	Catalyzes the synthesis of beta-nicotinate D- ribonucleotide from nicotinate and 5-phospho-D-ribose 1-phosphate at the expense of ATP	pncB	K00763
MCIH_GL0180977	0.144007	7.43306e-11	5.2719e-06	COG0166@1|root,COG0166@2|Bacteria,1MUFP@1224|Proteobacteria,1RNIT@1236|Gammaproteobacteria,3XNB8@561|Escherichia	F	Belongs to the GPI family	pgi	K01810
MCIH_GL0181637	3.25946	5.84239e-08	0.00414371	COG1593@1|root,COG1593@2|Bacteria,1TPNU@1239|Firmicutes,248BY@186801|Clostridia,3WI33@541000|Ruminococcaceae	G	Psort location CytoplasmicMembrane, score	-	-
MCIH_GL0182078	2.58595	7.19331e-12	5.10186e-07	COG0735@1|root,COG0735@2|Bacteria,1V400@1239|Firmicutes,24JS4@186801|Clostridia	P	Belongs to the Fur family	perR	K09825
MCIH_GL0182215	3.06908	3.0213e-08	0.00214286	COG0824@1|root,COG0824@2|Bacteria,1VAGM@1239|Firmicutes,24NBX@186801|Clostridia	S	acyl-CoA thioester hydrolase, YbgC YbaW family	FcbC	K07107
MCIH_GL0183797	3.75228	1.12878e-09	8.00588e-05	COG1327@1|root,COG1327@2|Bacteria,1V3JA@1239|Firmicutes,24HFT@186801|Clostridia	K	Negatively regulates transcription of bacterial ribonucleotide reductase nrd genes and operons by binding to NrdR- boxes	nrdR	K07738
MCIH_GL0184300	4.41537	1.2167e-09	8.62945e-05	COG0081@1|root,COG0081@2|Bacteria,1TPTS@1239|Firmicutes,247JB@186801|Clostridia	J	Binds directly to 23S rRNA. The L1 stalk is quite mobile in the ribosome, and is involved in E site tRNA release	rplA	K02863
MCIH_GL0184303	4.17234	9.04377e-08	0.00641429	COG0690@1|root,COG0690@2|Bacteria,1VH7Y@1239|Firmicutes,24RJ1@186801|Clostridia	U	Essential subunit of the Sec protein translocation channel SecYEG. Clamps together the 2 halves of SecY. May contact the channel plug during translocation	secE	K03073
MCIH_GL0184841	4.82282	6.72592e-08	0.00477036	COG0330@1|root,COG0330@2|Bacteria,1TPXU@1239|Firmicutes,248MP@186801|Clostridia	O	SPFH Band 7 PHB domain protein	qmcA	-
MCIH_GL0186241	0.187127	5.57118e-07	0.0395136	COG1027@1|root,COG1027@2|Bacteria,4P1PR@976|Bacteroidetes,2FNWI@200643|Bacteroidia,4AP1B@815|Bacteroidaceae	E	Psort location Cytoplasmic, score 9.97	aspA	K01744
MCIH_GL0188557	5.77193	1.69105e-07	0.0119938	COG0782@1|root,COG0782@2|Bacteria,1V44S@1239|Firmicutes,24HP9@186801|Clostridia,3WIJW@541000|Ruminococcaceae	K	Necessary for efficient RNA polymerase transcription elongation past template-encoded arresting sites. The arresting sites in DNA have the property of trapping a certain fraction of elongating RNA polymerases that pass through, resulting in locked ternary complexes. Cleavage of the nascent transcript by cleavage factors such as GreA or GreB allows the resumption of elongation from the new 3'termi…	greA	K03624
MCIH_GL0189533	0.338109	1.8763e-07	0.0133077	COG0413@1|root,COG0413@2|Bacteria,1TPZA@1239|Firmicutes,248RR@186801|Clostridia,3Y161@572511|Blautia	H	Ketopantoate hydroxymethyltransferase	panB	K00606
MCIH_GL0190276	2.79663	4.53075e-07	0.0321343	COG1932@1|root,COG1932@2|Bacteria,1TP6Y@1239|Firmicutes,247SM@186801|Clostridia,3XZDW@572511|Blautia	E	Catalyzes the reversible conversion of 3- phosphohydroxypyruvate to phosphoserine and of 3-hydroxy-2-oxo-4- phosphonooxybutanoate to phosphohydroxythreonine	serC	K00831
MCIH_GL0191184	2.07667	2.54495e-07	0.01805	COG1879@1|root,COG1879@2|Bacteria,1TQ1B@1239|Firmicutes,247K8@186801|Clostridia	G	ABC-type sugar transport system periplasmic component	-	-
MCIH_GL0193261	2.64295	1.0066e-08	0.000713934	COG1192@1|root,COG1192@2|Bacteria,4NFEX@976|Bacteroidetes,47JM3@768503|Cytophagia	D	PFAM CobQ CobB MinD ParA nucleotide binding domain	soj	K03496
MCIH_GL0193719	3.63416	3.5708e-08	0.00253259	COG4637@1|root,COG4637@2|Bacteria,1TQ9X@1239|Firmicutes,247NI@186801|Clostridia	K	Psort location Cytoplasmic, score 8.87	-	-
MCIH_GL0194134	3.30967	9.10786e-10	6.45975e-05	COG0167@1|root,COG0167@2|Bacteria,1TPFV@1239|Firmicutes,248CQ@186801|Clostridia	F	Belongs to the dihydroorotate dehydrogenase family. Type 1 subfamily	pyrD	K17828
MCIH_GL0194656	4.37215	6.11586e-09	0.000433767	COG1129@1|root,COG1129@2|Bacteria,1TP6I@1239|Firmicutes,247II@186801|Clostridia,25VXF@186806|Eubacteriaceae	G	ATPases associated with a variety of cellular activities	mglA	K10441,K10542
MCIH_GL0195745	2.84767	2.12004e-09	0.000150364	COG3250@1|root,COG3250@2|Bacteria,1TPDC@1239|Firmicutes,249UZ@186801|Clostridia,4BXZT@830|Butyrivibrio	G	Glycosyl hydrolases family 2, sugar binding domain	-	-
MCIH_GL0196233	0.0618768	3.41283e-08	0.00242055	COG0198@1|root,COG0198@2|Bacteria,1V9ZQ@1239|Firmicutes,24MY0@186801|Clostridia	J	One of the proteins that surrounds the polypeptide exit tunnel on the outside of the subunit	rplX	K02895
MCIH_GL0197955	8.78585	7.51548e-10	5.33036e-05	COG0710@1|root,COG0710@2|Bacteria,1TSPN@1239|Firmicutes,249EX@186801|Clostridia	E	Involved in the third step of the chorismate pathway, which leads to the biosynthesis of aromatic amino acids. Catalyzes the cis-dehydration of 3-dehydroquinate (DHQ) and introduces the first double bond of the aromatic ring to yield 3- dehydroshikimate	aroD	K03785
MCIH_GL0199898	2.43513	8.23786e-14	5.8427e-09	COG1126@1|root,COG1126@2|Bacteria,1TNYD@1239|Firmicutes,247QZ@186801|Clostridia,3WGJA@541000|Ruminococcaceae	E	ABC-type polar amino acid transport system ATPase component	glnQ	K02028
MCIH_GL0199945	0.0437608	7.73333e-09	0.000548486	COG0799@1|root,COG0799@2|Bacteria,1VA2Z@1239|Firmicutes,24MVA@186801|Clostridia,36KHS@31979|Clostridiaceae	J	Functions as a ribosomal silencing factor. Interacts with ribosomal protein L14 (rplN), blocking formation of intersubunit bridge B8. Prevents association of the 30S and 50S ribosomal subunits and the formation of functional ribosomes, thus repressing translation	rsfS	K09710
MCIH_GL0200344	2.45754	1.14945e-08	0.000815247	COG0822@1|root,COG0822@2|Bacteria,1TQEQ@1239|Firmicutes,248ID@186801|Clostridia,3WGYK@541000|Ruminococcaceae	C	Psort location Cytoplasmic, score	-	-
MCIH_GL0201972	2.45104	7.07719e-10	5.0195e-05	COG2080@1|root,COG2080@2|Bacteria,1V6HE@1239|Firmicutes,24HQN@186801|Clostridia,3XZVY@572511|Blautia	C	Psort location Cytoplasmic, score 8.87	hcrC	K03518
MCIH_GL0202054	0.228827	2.91501e-07	0.0206747	COG1629@1|root,COG4206@1|root,COG1629@2|Bacteria,COG4206@2|Bacteria,4NDXS@976|Bacteroidetes,2FM37@200643|Bacteroidia	P	TonB-linked outer membrane protein, SusC RagA family	-	-
MCIH_GL0202057	0.0457175	3.98051e-08	0.00282317	COG1309@1|root,COG1309@2|Bacteria,1V3UT@1239|Firmicutes,4HHJS@91061|Bacilli,4AZSA@81852|Enterococcaceae	K	WHG domain	-	-
MCIH_GL0202261	4.39226	5.06378e-10	3.59149e-05	COG0081@1|root,COG0081@2|Bacteria,1TPTS@1239|Firmicutes,247JB@186801|Clostridia,3XZIY@572511|Blautia	J	Binds directly to 23S rRNA. The L1 stalk is quite mobile in the ribosome, and is involved in E site tRNA release	rplA	K02863
MCIH_GL0202435	2.12079	3.40525e-09	0.000241517	COG0139@1|root,COG0140@1|root,COG0139@2|Bacteria,COG0140@2|Bacteria,1UYNA@1239|Firmicutes,247RS@186801|Clostridia	E	Catalyzes the hydrolysis of the adenine ring of phosphoribosyl-AMP	hisI	K01496,K11755
MCIH_GL0204250	6.45025	3.63403e-07	0.0257744	COG2721@1|root,COG2721@2|Bacteria,1VFEZ@1239|Firmicutes,24R0A@186801|Clostridia,4C133@830|Butyrivibrio	G	SAF	-	K16849
MCIH_GL0205560	3.2501	7.04028e-08	0.00499332	COG2116@1|root,COG2116@2|Bacteria,1TRTT@1239|Firmicutes,24BU5@186801|Clostridia,3XZWD@572511|Blautia	P	Psort location CytoplasmicMembrane, score 9.99	fnt	K02598
MCIH_GL0205928	2.70947	3.91936e-08	0.00277981	COG0089@1|root,COG0089@2|Bacteria,1VA4W@1239|Firmicutes,4HKCV@91061|Bacilli	J	One of the early assembly proteins it binds 23S rRNA. One of the proteins that surrounds the polypeptide exit tunnel on the outside of the ribosome. Forms the main docking site for trigger factor binding to the ribosome	rplW	K02892
MCIH_GL0206763	5.61895	6.64687e-08	0.0047143	COG0059@1|root,COG0059@2|Bacteria,1TPI7@1239|Firmicutes,247RH@186801|Clostridia,25VBQ@186806|Eubacteriaceae	H	Involved in the biosynthesis of branched-chain amino acids (BCAA). Catalyzes an alkyl-migration followed by a ketol- acid reduction of (S)-2-acetolactate (S2AL) to yield (R)-2,3- dihydroxy-isovalerate. In the isomerase reaction, S2AL is rearranged via a Mg-dependent methyl migration to produce 3- hydroxy-3-methyl-2-ketobutyrate (HMKB). In the reductase reaction, this 2-ketoacid undergoes a metal-…	ilvC	K00053
MCIH_GL0207875	4.09974	2.74138e-08	0.00194432	COG0714@1|root,COG0714@2|Bacteria,1TPKR@1239|Firmicutes,248IM@186801|Clostridia,25UR5@186806|Eubacteriaceae	S	ATPase family associated with various cellular activities (AAA)	-	K03924
MCIH_GL0208154	5.45056	2.00599e-08	0.00142275	COG2199@1|root,COG2199@2|Bacteria,1VQTU@1239|Firmicutes,24D8M@186801|Clostridia	T	Diguanylate cyclase (GGDEF) domain	-	-
MCIH_GL0208612	0.159715	2.25765e-07	0.0160124	COG0049@1|root,COG0049@2|Bacteria,1V1GG@1239|Firmicutes,4H1ZN@909932|Negativicutes	J	One of the primary rRNA binding proteins, it binds directly to 16S rRNA where it nucleates assembly of the head domain of the 30S subunit. Is located at the subunit interface close to the decoding center, probably blocks exit of the E-site tRNA	rpsG	K02992
MCIH_GL0209456	3.80743	6.34756e-08	0.00450201	COG1045@1|root,COG1045@2|Bacteria,1TR42@1239|Firmicutes,249SF@186801|Clostridia,3WHD9@541000|Ruminococcaceae	E	serine O-acetyltransferase	cysE	K00640
MCIH_GL0210422	3.91967	3.42713e-07	0.0243069	COG3808@1|root,COG3808@2|Bacteria,4NF2I@976|Bacteroidetes,2FM7F@200643|Bacteroidia,4AKW4@815|Bacteroidaceae	C	Sodium pump that utilizes the energy of pyrophosphate hydrolysis as the driving force for Na( ) movement across the membrane	hppA	K15987
MCIH_GL0212122	0.206756	5.38446e-08	0.00381893	COG0129@1|root,COG0129@2|Bacteria,2GJIJ@201174|Actinobacteria,4CZ1T@85004|Bifidobacteriales	H	Belongs to the IlvD Edd family	ilvD	K01687
MCIH_GL0212252	2.22426	2.83217e-07	0.0200872	COG1932@1|root,COG1932@2|Bacteria,1TP6Y@1239|Firmicutes,247SM@186801|Clostridia,3WGD1@541000|Ruminococcaceae	E	Catalyzes the reversible conversion of 3- phosphohydroxypyruvate to phosphoserine and of 3-hydroxy-2-oxo-4- phosphonooxybutanoate to phosphohydroxythreonine	serC	K00831
MCIH_GL0213891	0.289993	3.84685e-09	0.000272838	COG3537@1|root,COG3537@2|Bacteria,4NDYB@976|Bacteroidetes,2FMQP@200643|Bacteroidia,4AKXS@815|Bacteroidaceae	G	Alpha-1,2-mannosidase	-	-
MCIH_GL0216006	8.34606	5.49821e-08	0.00389961	2E5VW@1|root,330JY@2|Bacteria,1VEZ5@1239|Firmicutes,24R14@186801|Clostridia,2218J@1506553|Lachnoclostridium	S	H( )-transporting two-sector ATPase subunit H.a (A-type ATP synthase) K02121	-	-
MCIH_GL0218564	4.22641	4.20244e-08	0.00298058	COG2894@1|root,COG2894@2|Bacteria,1TP6P@1239|Firmicutes,249BB@186801|Clostridia	D	Belongs to the ParA family	minD	K03609
MCIH_GL0218575	2.74868	1.21059e-12	8.58613e-08	COG0326@1|root,COG0326@2|Bacteria,1TQEU@1239|Firmicutes,247ND@186801|Clostridia,27IG4@186928|unclassified Lachnospiraceae	O	Hsp90 protein	htpG	K04079
MCIH_GL0219134	8.31437	5.23736e-08	0.0037146	COG1109@1|root,COG1109@2|Bacteria,1TP1X@1239|Firmicutes,2499P@186801|Clostridia,3WGDW@541000|Ruminococcaceae	G	Catalyzes the conversion of glucosamine-6-phosphate to glucosamine-1-phosphate	glmM	K03431
MCIH_GL0220918	2.00205	1.85656e-07	0.0131676	COG1882@1|root,COG1882@2|Bacteria,2ITDB@201174|Actinobacteria,4CWEC@84998|Coriobacteriia	C	Glycine radical domain protein	-	-
MCIH_GL0222443	0.439978	1.86778e-08	0.00132472	COG0129@1|root,COG0129@2|Bacteria,2GJIJ@201174|Actinobacteria,4CZ1T@85004|Bifidobacteriales	H	Belongs to the IlvD Edd family	ilvD	K01687
MCIH_GL0222585	0.177455	2.24737e-08	0.00159395	COG0439@1|root,COG0439@2|Bacteria,1MU4H@1224|Proteobacteria,1RMNB@1236|Gammaproteobacteria,3XP5G@561|Escherichia	I	first, biotin carboxylase catalyzes the carboxylation of the carrier protein and then the transcarboxylase transfers the carboxyl group to form malonyl-CoA	accC	K01961
MCIH_GL0222586	0.126662	1.16086e-10	8.23342e-06	COG0511@1|root,COG0511@2|Bacteria,1RCXA@1224|Proteobacteria,1S3YP@1236|Gammaproteobacteria,3XM9J@561|Escherichia	I	first, biotin carboxylase catalyzes the carboxylation of the carrier protein and then the transcarboxylase transfers the carboxyl group to form malonyl-CoA	accB	K02160
MCIH_GL0222781	3.81099	8.51668e-08	0.00604046	COG0238@1|root,COG0238@2|Bacteria,4NSAR@976|Bacteroidetes,2FT22@200643|Bacteroidia,4ARBM@815|Bacteroidaceae	J	Binds as a heterodimer with protein S6 to the central domain of the 16S rRNA, where it helps stabilize the platform of the 30S subunit	rpsR	K02963
MCIH_GL0223329	0.326773	1.1451e-08	0.000812164	COG0450@1|root,COG0450@2|Bacteria,4NEDT@976|Bacteroidetes,2FMG5@200643|Bacteroidia,4AMZ2@815|Bacteroidaceae	O	Psort location Cytoplasmic, score	ahpC	K03386
MCIH_GL0224722	2.38263	6.27224e-09	0.000444859	COG3315@1|root,COG3315@2|Bacteria,1UPJI@1239|Firmicutes,24BUU@186801|Clostridia,3Y152@572511|Blautia	Q	Leucine carboxyl methyltransferase	-	-
MCIH_GL0224989	3.95189	1.96714e-08	0.00139519	COG2873@1|root,COG2873@2|Bacteria,1VYCY@1239|Firmicutes,247XK@186801|Clostridia,2N6GT@216572|Oscillospiraceae	E	Cys/Met metabolism PLP-dependent enzyme	metY	K01740
MCIH_GL0225919	9.48902	6.47123e-10	4.58972e-05	COG0674@1|root,COG0674@2|Bacteria,1TSSC@1239|Firmicutes,248I6@186801|Clostridia,26ACS@186813|unclassified Clostridiales	C	Pyruvate:ferredoxin oxidoreductase core domain II	-	K00174
MCIH_GL0229788	0.407523	2.9778e-07	0.02112	COG4115@1|root,COG4115@2|Bacteria,4NW06@976|Bacteroidetes,2FT3U@200643|Bacteroidia,4ARIX@815|Bacteroidaceae	S	Psort location Cytoplasmic, score 8.96	-	-
MCIH_GL0233087	4.57458	5.23589e-07	0.0371356	COG0085@1|root,COG0085@2|Bacteria,1TP96@1239|Firmicutes,247J1@186801|Clostridia,3WH6H@541000|Ruminococcaceae	K	DNA-dependent RNA polymerase catalyzes the transcription of DNA into RNA using the four ribonucleoside triphosphates as substrates	rpoB	K03043
MCIH_GL0233884	0.40952	2.76249e-07	0.0195929	COG0740@1|root,COG0740@2|Bacteria,4NE20@976|Bacteroidetes,2FN8E@200643|Bacteroidia,4AM2P@815|Bacteroidaceae	O	Cleaves peptides in various proteins in a process that requires ATP hydrolysis. Has a chymotrypsin-like activity. Plays a major role in the degradation of misfolded proteins	clpP	K01358
MCIH_GL0234218	4.40371	4.86365e-11	3.44954e-06	COG3842@1|root,COG3842@2|Bacteria,1TP2M@1239|Firmicutes,247JR@186801|Clostridia	P	Part of the ABC transporter complex PotABCD involved in spermidine putrescine import. Responsible for energy coupling to the transport system	-	K10112
MCIH_GL0235582	2.25963	3.96565e-08	0.00281264	COG1014@1|root,COG1014@2|Bacteria,4NGWJ@976|Bacteroidetes,2FNG6@200643|Bacteroidia,4AMT1@815|Bacteroidaceae	C	2-oxoacid ferredoxin flavodoxin oxidoreductase, gamma subunit	porG	K00177
MCIH_GL0238795	4.9486	1.87764e-08	0.00133171	COG0822@1|root,COG0822@2|Bacteria,1TQEQ@1239|Firmicutes,248ID@186801|Clostridia	C	Psort location Cytoplasmic, score	-	-
MCIH_GL0239456	0.0688238	9.06567e-12	6.42983e-07	COG0099@1|root,COG0099@2|Bacteria,2IHPN@201174|Actinobacteria,4CVUM@84998|Coriobacteriia	J	Located at the top of the head of the 30S subunit, it contacts several helices of the 16S rRNA. In the 70S ribosome it contacts the 23S rRNA (bridge B1a) and protein L5 of the 50S subunit (bridge B1b), connecting the 2 subunits	rpsM	K02952
MCIH_GL0239970	2.81527	3.98455e-08	0.00282604	COG0472@1|root,COG0472@2|Bacteria,1TP8W@1239|Firmicutes,247S7@186801|Clostridia,27IAW@186928|unclassified Lachnospiraceae	M	First step of the lipid cycle reactions in the biosynthesis of the cell wall peptidoglycan	mraY	K01000
MCIH_GL0241514	2.39675	1.07137e-08	0.000759866	COG1882@1|root,COG1882@2|Bacteria,1VBNT@1239|Firmicutes,24MR3@186801|Clostridia,3WJX9@541000|Ruminococcaceae	C	Glycine radical	-	-
MCIH_GL0244458	2.17422	7.815e-09	0.000554279	COG0366@1|root,COG0366@2|Bacteria,1TNZ0@1239|Firmicutes,247YM@186801|Clostridia	G	Belongs to the glycosyl hydrolase 13 family	-	K01208
MCIH_GL0249024	5.20597	2.05655e-09	0.000145861	COG1314@1|root,COG1314@2|Bacteria,4NUYQ@976|Bacteroidetes,2FSK4@200643|Bacteroidia,4AQXY@815|Bacteroidaceae	U	Preprotein translocase SecG subunit	secG	K03075
MCIH_GL0251647	0.188543	7.03785e-14	4.99159e-09	2DXZ6@1|root,3479F@2|Bacteria,1VZX8@1239|Firmicutes	-	-	-	-
MCIH_GL0252977	0.117621	5.50682e-11	3.90571e-06	COG2885@1|root,COG2885@2|Bacteria,1MZTV@1224|Proteobacteria,1S8RG@1236|Gammaproteobacteria,3XMTD@561|Escherichia	M	Thought to play a role in bacterial envelope integrity. Very strongly associated with the peptidoglycan	pal	K03640
MCIH_GL0253004	2.0681	5.34682e-07	0.0379223	COG3345@1|root,COG3345@2|Bacteria,1TQF4@1239|Firmicutes,24NSC@186801|Clostridia,3WIB3@541000|Ruminococcaceae	G	Melibiase	-	K07407
MCIH_GL0253714	2.5833	2.17299e-12	1.54119e-07	COG0488@1|root,COG0488@2|Bacteria,1TPAX@1239|Firmicutes,247U6@186801|Clostridia,3XYSE@572511|Blautia	S	Psort location CytoplasmicMembrane, score	yfmM	K06158
MCIH_GL0254871	5.01278	1.07565e-08	0.000762904	COG1053@1|root,COG1053@2|Bacteria,1TPAR@1239|Firmicutes,247SY@186801|Clostridia,26AHF@186813|unclassified Clostridiales	C	Thi4 family	-	K00239,K00244
MCIH_GL0255205	0.459368	2.26203e-07	0.0160434	COG2234@1|root,COG2234@2|Bacteria,1UFM1@1239|Firmicutes	S	Aminopeptidase	-	-
MCIH_GL0255294	3.52913	1.05052e-08	0.000745083	COG0024@1|root,COG0024@2|Bacteria,1TQC1@1239|Firmicutes,248I8@186801|Clostridia	E	Methionine aminopeptidase	map	K01265
MCIH_GL0255619	5.67596	6.52019e-08	0.00462445	COG0267@1|root,COG0267@2|Bacteria,2GQFG@201174|Actinobacteria,4CWGB@84998|Coriobacteriia	J	Belongs to the bacterial ribosomal protein bL33 family	rpmG	K02913
MCIH_GL0259366	0.275242	2.53338e-08	0.0017968	COG0104@1|root,COG0104@2|Bacteria,2GMP4@201174|Actinobacteria,4CZ0U@85004|Bifidobacteriales	F	Plays an important role in the de novo pathway of purine nucleotide biosynthesis. Catalyzes the first committed step in the biosynthesis of AMP from IMP	purA	K01939
MCIH_GL0260914	4.44582	9.8149e-09	0.000696122	COG1472@1|root,COG1472@2|Bacteria,1TPH5@1239|Firmicutes,247QP@186801|Clostridia,27IMH@186928|unclassified Lachnospiraceae	G	Fibronectin type III-like domain	-	K05349
MCIH_GL0261574	2.17301	2.8885e-09	0.000204867	COG0776@1|root,COG0776@2|Bacteria,1V9XQ@1239|Firmicutes,4HKF2@91061|Bacilli,3F6YN@33958|Lactobacillaceae	L	Histone-like DNA-binding protein which is capable of wrapping DNA to stabilize it, and thus to prevent its denaturation under extreme environmental conditions	hup	K03530
MCIH_GL0261882	4.05542	9.76889e-08	0.00692858	COG1175@1|root,COG1175@2|Bacteria,1TPMR@1239|Firmicutes,2494U@186801|Clostridia,3XYXH@572511|Blautia	G	Binding-protein-dependent transport system inner membrane component	-	K02025,K10189
MCIH_GL0261953	0.469142	1.22348e-07	0.00867754	COG1047@1|root,COG1433@1|root,COG1047@2|Bacteria,COG1433@2|Bacteria,1TRMQ@1239|Firmicutes,24BUF@186801|Clostridia	O	dinitrogenase iron-molybdenum cofactor	-	-
MCIH_GL0265692	0.181096	4.04583e-13	2.86951e-08	COG1397@1|root,COG1397@2|Bacteria,1TQPF@1239|Firmicutes,24AQ2@186801|Clostridia,25VQQ@186806|Eubacteriaceae	O	ADP-ribosylglycohydrolase	-	-
MCIH_GL0266682	0.0333404	1.22129e-07	0.00866198	COG4822@1|root,COG4822@2|Bacteria,1TQ5V@1239|Firmicutes,4H2FE@909932|Negativicutes	H	cobalt chelatase	cbiK	K02190
MCIH_GL0269182	7.62524	1.49372e-07	0.0105942	COG1716@1|root,COG1716@2|Bacteria,1V3CJ@1239|Firmicutes,25CT9@186801|Clostridia	T	Domain of unknown function (DUF4234)	-	-
MCIH_GL0269984	0.0523356	7.08345e-12	5.02393e-07	COG3203@1|root,COG3203@2|Bacteria,1MVRY@1224|Proteobacteria,1RNBS@1236|Gammaproteobacteria,3XQJG@561|Escherichia	M	Belongs to the Gram-negative porin family	ompD	K09475,K09476,K11929,K14062,K16076
MCIH_GL0272992	0.276671	1.42749e-07	0.0101245	COG0747@1|root,COG0747@2|Bacteria,1TQ0N@1239|Firmicutes,25CDM@186801|Clostridia	E	Family 5	-	K02035
MCIH_GL0274394	0.228135	1.84212e-07	0.0130652	2E5VW@1|root,330JY@2|Bacteria,1VEZ5@1239|Firmicutes,24R14@186801|Clostridia,27PGI@186928|unclassified Lachnospiraceae	S	H( )-transporting two-sector ATPase subunit H.a (A-type ATP synthase) K02121	-	-
MCIH_GL0276296	3.11717	1.71744e-12	1.21809e-07	COG0543@1|root,COG0543@2|Bacteria,1TP6D@1239|Firmicutes,3VPC6@526524|Erysipelotrichia	C	Psort location Cytoplasmic, score	-	-
MCIH_GL0280245	2.39018	1.04507e-10	7.41218e-06	COG0776@1|root,COG0776@2|Bacteria,1V9XQ@1239|Firmicutes,24MM0@186801|Clostridia,25WUG@186806|Eubacteriaceae	L	Histone-like DNA-binding protein which is capable of wrapping DNA to stabilize it, and thus to prevent its denaturation under extreme environmental conditions	hup	K03530
MCIH_GL0281041	2.76436	7.53734e-09	0.000534586	COG1024@1|root,COG1024@2|Bacteria,1TQ89@1239|Firmicutes,247RK@186801|Clostridia,3NGQJ@46205|Pseudobutyrivibrio	I	Enoyl-CoA hydratase/isomerase	crt	K01715
MCIH_GL0283959	2.00586	7.69441e-10	5.45726e-05	COG0035@1|root,COG0035@2|Bacteria,1TPMT@1239|Firmicutes,248FV@186801|Clostridia,36DZ9@31979|Clostridiaceae	F	Catalyzes the conversion of uracil and 5-phospho-alpha- D-ribose 1-diphosphate (PRPP) to UMP and diphosphate	upp	K00761
MCIH_GL0284795	2.56047	5.67555e-08	0.00402538	COG1102@1|root,COG1102@2|Bacteria,1TRCW@1239|Firmicutes,249Z9@186801|Clostridia,25W68@186806|Eubacteriaceae	F	Psort location Cytoplasmic, score	-	-
MCIH_GL0286535	0.161142	5.33151e-08	0.00378137	COG1429@1|root,COG1429@2|Bacteria,4NHR3@976|Bacteroidetes,2FP41@200643|Bacteroidia,4AMWY@815|Bacteroidaceae	H	COG1429 Cobalamin biosynthesis protein CobN and related	cobN	K02230
MCIH_GL0290356	3.48111	1.87385e-07	0.0132903	COG0191@1|root,COG0191@2|Bacteria,1TQ01@1239|Firmicutes,248B7@186801|Clostridia,25UWN@186806|Eubacteriaceae	G	Fructose-1,6-bisphosphate aldolase, class II	fba	K01624
MCIH_GL0293747	3.81007	3.24903e-11	2.30437e-06	COG1038@1|root,COG1038@2|Bacteria,1UHP9@1239|Firmicutes,25E5B@186801|Clostridia,3Y1B8@572511|Blautia	C	Biotin carboxylase C-terminal domain	pyc	K01958
MCIH_GL0295027	2.08211	4.66874e-11	3.3113e-06	COG0641@1|root,COG0641@2|Bacteria,1TQPS@1239|Firmicutes,248DD@186801|Clostridia,3XZ42@572511|Blautia	C	Psort location Cytoplasmic, score 8.87	scfB	K06871
MCIH_GL0298151	2.29975	1.61988e-10	1.1489e-05	COG1190@1|root,COG1190@2|Bacteria,1TP2P@1239|Firmicutes,247VX@186801|Clostridia,27V7Y@189330|Dorea	J	tRNA synthetases class II (D, K and N)	lysS	K04567
MCIH_GL0299525	0.473981	6.749e-08	0.00478673	COG2081@1|root,COG2081@2|Bacteria,1TQ6E@1239|Firmicutes,247S5@186801|Clostridia,3WGDB@541000|Ruminococcaceae	S	Flavoprotein family	-	K07007
MCIH_GL0303125	3.38923	1.22725e-07	0.00870429	COG1932@1|root,COG1932@2|Bacteria,1TP6Y@1239|Firmicutes,247SM@186801|Clostridia,3WGD1@541000|Ruminococcaceae	E	Catalyzes the reversible conversion of 3- phosphohydroxypyruvate to phosphoserine and of 3-hydroxy-2-oxo-4- phosphonooxybutanoate to phosphohydroxythreonine	serC	K00831
MCIH_GL0303210	3.64981	5.99596e-07	0.0425264	COG3937@1|root,COG3937@2|Bacteria,1VGV1@1239|Firmicutes,24QS6@186801|Clostridia,3WMFM@541000|Ruminococcaceae	S	Psort location Cytoplasmic, score	-	-
MCIH_GL0303722	2.20928	5.05766e-07	0.0358714	COG1186@1|root,COG1186@2|Bacteria,1TPSB@1239|Firmicutes,247KU@186801|Clostridia,3WG91@541000|Ruminococcaceae	J	Peptide chain release factor 2 directs the termination of translation in response to the peptide chain termination codons UGA and UAA	prfB	K02836
MCIH_GL0305734	0.132629	5.69043e-08	0.00403594	COG0776@1|root,COG0776@2|Bacteria,1V9XQ@1239|Firmicutes,4H539@909932|Negativicutes	L	Histone-like DNA-binding protein which is capable of wrapping DNA to stabilize it, and thus to prevent its denaturation under extreme environmental conditions	hup	K03530
MCIH_GL0311150	2.16029	2.19465e-09	0.000155655	COG2267@1|root,COG2267@2|Bacteria,1TRM1@1239|Firmicutes,247J5@186801|Clostridia,3WHZJ@541000|Ruminococcaceae	I	Hydrolase, alpha beta domain protein	-	-
MCIH_GL0311837	2.2587	5.81572e-08	0.0041248	COG2198@1|root,COG2198@2|Bacteria,1TUB6@1239|Firmicutes,257TB@186801|Clostridia,3Y0UT@572511|Blautia	T	Histidine Phosphotransfer domain	-	-
MCIH_GL0312143	2.20488	3.57085e-07	0.0253263	COG0840@1|root,COG0840@2|Bacteria,1TP5A@1239|Firmicutes,247S3@186801|Clostridia,26B8C@186813|unclassified Clostridiales	NT	Methyl-accepting chemotaxis-like domains (chemotaxis sensory transducer).	-	K03406
MCIH_GL0312421	4.70828	5.04425e-09	0.000357763	COG0711@1|root,COG0711@2|Bacteria,1V97P@1239|Firmicutes,24JGQ@186801|Clostridia,3WK11@541000|Ruminococcaceae	C	Psort location Cytoplasmic, score	-	-
MCIH_GL0315649	3.30129	3.747e-07	0.0265756	COG2509@1|root,COG2509@2|Bacteria,1TP9I@1239|Firmicutes,247QM@186801|Clostridia	S	'oxidoreductase	-	K07137
MCIH_GL0316423	0.376651	2.73493e-08	0.00193975	COG0292@1|root,COG0292@2|Bacteria,2IHTN@201174|Actinobacteria,4CVXQ@84998|Coriobacteriia	J	Binds directly to 23S ribosomal RNA and is necessary for the in vitro assembly process of the 50S ribosomal subunit. It is not involved in the protein synthesizing functions of that subunit	rplT	K02887
MCIH_GL0317395	0.0877026	1.04523e-08	0.000741328	COG1744@1|root,COG1744@2|Bacteria,1TPEU@1239|Firmicutes,3VNT5@526524|Erysipelotrichia	S	ABC transporter substrate-binding protein PnrA-like	-	K07335
MCIH_GL0321284	0.46316	2.2301e-07	0.015817	COG0253@1|root,COG0253@2|Bacteria,1TPMN@1239|Firmicutes,24B81@186801|Clostridia,3XZ57@572511|Blautia	E	Catalyzes the stereoinversion of LL-2,6- diaminoheptanedioate (L,L-DAP) to meso-diaminoheptanedioate (meso- DAP), a precursor of L-lysine and an essential component of the bacterial peptidoglycan	dapF_2	K01778
MCIH_GL0326677	0.166395	4.29531e-07	0.0304645	COG1744@1|root,COG1744@2|Bacteria,1TPEU@1239|Firmicutes,3VNT5@526524|Erysipelotrichia	S	ABC transporter substrate-binding protein PnrA-like	-	K07335
MCIH_GL0327365	0.366675	2.45853e-08	0.00174371	COG1629@1|root,COG1629@2|Bacteria,4NDXS@976|Bacteroidetes,2FM2D@200643|Bacteroidia,4AK7X@815|Bacteroidaceae	P	TonB-linked outer membrane protein, SusC RagA family	-	-
MCIH_GL0328851	2.69212	6.73777e-07	0.0477876	COG2131@1|root,COG2131@2|Bacteria,1V3PU@1239|Firmicutes,24HF0@186801|Clostridia,3WRVA@541000|Ruminococcaceae	F	MafB19-like deaminase	comEB	K01493
MCIH_GL0330854	0.356379	8.6465e-12	6.13253e-07	COG1834@1|root,COG1834@2|Bacteria,2I99J@201174|Actinobacteria,4CUW4@84998|Coriobacteriia	E	amidinotransferase	-	K00613
MCIH_GL0331724	2.20164	2.81721e-07	0.0199811	COG0284@1|root,COG0284@2|Bacteria,1TQ7P@1239|Firmicutes,247SZ@186801|Clostridia,3XZ6C@572511|Blautia	F	Belongs to the OMP decarboxylase family. Type 2 subfamily	pyrF	K01591
MCIH_GL0333951	0.0247131	1.66176e-12	1.1786e-07	COG3516@1|root,COG3516@2|Bacteria,4NKZY@976|Bacteroidetes,2FQCM@200643|Bacteroidia	S	Psort location Cytoplasmic, score	-	-
MCIH_GL0334305	2.43629	1.25781e-07	0.00892101	COG3842@1|root,COG3842@2|Bacteria,1TP2M@1239|Firmicutes,247JR@186801|Clostridia,36DYU@31979|Clostridiaceae	P	Belongs to the ABC transporter superfamily	ugpC_1	K10112
MCIH_GL0334422	6.23632	3.66595e-10	2.60007e-05	COG0374@1|root,COG0374@2|Bacteria,1TQMW@1239|Firmicutes,4HCX0@91061|Bacilli	C	Belongs to the NiFe NiFeSe hydrogenase large subunit family	B4168_1462	K06281
MCIH_GL0335090	0.297604	7.30972e-09	0.000518442	COG3033@1|root,COG3033@2|Bacteria,1TRGV@1239|Firmicutes,248WC@186801|Clostridia	E	Beta-eliminating lyase	tpl	K01668
MCIH_GL0337670	2.00847	2.24108e-08	0.00158949	COG1396@1|root,COG1396@2|Bacteria,1UVDV@1239|Firmicutes,25KGD@186801|Clostridia,27SND@186928|unclassified Lachnospiraceae	K	Helix-turn-helix XRE-family like proteins	-	-
MCIH_GL0337708	2.45496	1.22676e-07	0.00870076	COG0488@1|root,COG0488@2|Bacteria,1TPW0@1239|Firmicutes,248ST@186801|Clostridia,25VHM@186806|Eubacteriaceae	S	of ABC transporters with duplicated ATPase	ykpA	-
MCIH_GL0338907	5.66964	3.88125e-08	0.00275277	COG0064@1|root,COG0064@2|Bacteria,1TPG3@1239|Firmicutes,247MS@186801|Clostridia,36E2U@31979|Clostridiaceae	J	Allows the formation of correctly charged Asn-tRNA(Asn) or Gln-tRNA(Gln) through the transamidation of misacylated Asp- tRNA(Asn) or Glu-tRNA(Gln) in organisms which lack either or both of asparaginyl-tRNA or glutaminyl-tRNA synthetases. The reaction takes place in the presence of glutamine and ATP through an activated phospho-Asp-tRNA(Asn) or phospho-Glu-tRNA(Gln)	gatB	K02434
MCIH_GL0340632	3.70901	7.61433e-11	5.40046e-06	COG0211@1|root,COG0211@2|Bacteria,1V6HW@1239|Firmicutes,24N3D@186801|Clostridia	J	Belongs to the bacterial ribosomal protein bL27 family	rpmA	K02899
MCIH_GL0341758	0.104035	2.62747e-11	1.86353e-06	COG0359@1|root,COG0359@2|Bacteria,1RD0R@1224|Proteobacteria,1S3WS@1236|Gammaproteobacteria,3XMY6@561|Escherichia	J	Binds to the 23S rRNA	rplI	K02939
MCIH_GL0341947	2.93564	7.06353e-11	5.00981e-06	COG1190@1|root,COG1190@2|Bacteria,1TP2P@1239|Firmicutes,247VX@186801|Clostridia	J	Belongs to the class-II aminoacyl-tRNA synthetase family	lysS	K04567
MCIH_GL0344162	2.58095	1.15155e-07	0.00816735	COG1092@1|root,COG1092@2|Bacteria,1TRAJ@1239|Firmicutes,247TI@186801|Clostridia	J	SMART PUA domain containing protein	rlmI	K06969
MCIH_GL0344944	5.50881	2.90594e-07	0.0206104	COG0423@1|root,COG0423@2|Bacteria,1TP94@1239|Firmicutes,248FB@186801|Clostridia,25V91@186806|Eubacteriaceae	J	Catalyzes the attachment of glycine to tRNA(Gly)	glyQS	K01880
MCIH_GL0345754	5.50121	5.26795e-08	0.00373629	COG0579@1|root,COG0579@2|Bacteria,1TRDH@1239|Firmicutes,248IK@186801|Clostridia,3WH8P@541000|Ruminococcaceae	C	FAD dependent oxidoreductase	glpA	K00111
MCIH_GL0352426	2.19039	6.21866e-07	0.0441059	COG0086@1|root,COG0086@2|Bacteria,1TNYT@1239|Firmicutes,24925@186801|Clostridia,3WGVS@541000|Ruminococcaceae	K	DNA-dependent RNA polymerase catalyzes the transcription of DNA into RNA using the four ribonucleoside triphosphates as substrates	rpoC	K03046
MCIH_GL0354672	0.325664	6.75632e-07	0.0479192	COG0503@1|root,COG0503@2|Bacteria,1V1DU@1239|Firmicutes,249VC@186801|Clostridia,3XZCM@572511|Blautia	F	Converts the preformed base xanthine, a product of nucleic acid breakdown, to xanthosine 5'-monophosphate (XMP), so it can be reused for RNA or DNA synthesis	xpt	K03816
MCIH_GL0360059	0.273353	6.24616e-08	0.00443009	COG0091@1|root,COG0091@2|Bacteria,2IM3J@201174|Actinobacteria,4D0UZ@85004|Bifidobacteriales	J	The globular domain of the protein is located near the polypeptide exit tunnel on the outside of the subunit, while an extended beta-hairpin is found that lines the wall of the exit tunnel in the center of the 70S ribosome	rplV	K02890
MCIH_GL0360407	4.40246	5.96095e-08	0.0042278	COG2721@1|root,COG2721@2|Bacteria,1TPTX@1239|Firmicutes,24AEC@186801|Clostridia	G	D-galactarate dehydratase Altronate hydrolase	-	K16850
MCIH_GL0360989	3.90417	1.05363e-07	0.00747284	COG0522@1|root,COG0522@2|Bacteria,1TR0J@1239|Firmicutes,248Y5@186801|Clostridia,36DKK@31979|Clostridiaceae	J	One of the primary rRNA binding proteins, it binds directly to 16S rRNA where it nucleates assembly of the body of the 30S subunit	rpsD	K02986
MCIH_GL0364422	0.275349	4.03709e-07	0.0286331	COG0092@1|root,COG0092@2|Bacteria,1MUAI@1224|Proteobacteria,1RN0P@1236|Gammaproteobacteria	J	Binds the lower part of the 30S subunit head. Binds mRNA in the 70S ribosome, positioning it for translation	rpsC	K02982
MCIH_GL0364714	0.314518	5.53586e-07	0.0392631	COG4799@1|root,COG4799@2|Bacteria,1TQCV@1239|Firmicutes,4H2BA@909932|Negativicutes	I	methylmalonyl-CoA decarboxylase alpha subunit	mmdA	-
MCIH_GL0365398	0.285259	8.59404e-13	6.09533e-08	COG0525@1|root,COG0525@2|Bacteria,1TPN4@1239|Firmicutes,248VC@186801|Clostridia,3WHFT@541000|Ruminococcaceae	J	amino acids such as threonine, to avoid such errors, it has a posttransfer editing activity that hydrolyzes mischarged Thr-tRNA(Val) in a tRNA-dependent manner	valS	K01873
MCIH_GL0365763	7.19679	5.39826e-07	0.0382872	COG0099@1|root,COG0099@2|Bacteria,1V3JH@1239|Firmicutes,24HCT@186801|Clostridia,3Y043@572511|Blautia	J	Located at the top of the head of the 30S subunit, it contacts several helices of the 16S rRNA. In the 70S ribosome it contacts the 23S rRNA (bridge B1a) and protein L5 of the 50S subunit (bridge B1b), connecting the 2 subunits	rpsM	K02952
MCIH_GL0366675	2.81312	5.1669e-07	0.0366462	COG0444@1|root,COG0444@2|Bacteria,1TS8Q@1239|Firmicutes,3VP9N@526524|Erysipelotrichia	EP	Psort location Cytoplasmic, score 8.87	-	-
MCIH_GL0369069	3.45652	1.76217e-07	0.0124982	COG2407@1|root,COG2407@2|Bacteria,1TQDX@1239|Firmicutes,247N8@186801|Clostridia	G	Psort location Cytoplasmic, score	-	-
MCIH_GL0369493	2.14729	3.80439e-12	2.69827e-07	COG4932@1|root,COG4932@2|Bacteria,1UXYC@1239|Firmicutes,24GBW@186801|Clostridia,3WKET@541000|Ruminococcaceae	M	Gram-positive pilin backbone subunit 2, Cna-B-like domain	-	-
MCIH_GL0373643	0.461386	9.27555e-08	0.00657868	COG0173@1|root,COG0173@2|Bacteria,1TPCN@1239|Firmicutes,247Z3@186801|Clostridia,267N5@186813|unclassified Clostridiales	J	L-aspartate is first activated by ATP to form Asp-AMP and then transferred to the acceptor end of tRNA(Asp	aspS	K01876
MCIH_GL0374838	0.106595	6.07498e-17	4.30868e-12	2EASV@1|root,334UU@2|Bacteria,1VEJX@1239|Firmicutes,24R23@186801|Clostridia,36J9R@31979|Clostridiaceae	S	Psort location Cytoplasmic, score 8.87	-	-
MCIH_GL0378659	0.264392	1.13388e-11	8.04207e-07	COG1629@1|root,COG1629@2|Bacteria,4NDXS@976|Bacteroidetes,2FM2D@200643|Bacteroidia,4AK7X@815|Bacteroidaceae	P	TonB-linked outer membrane protein, SusC RagA family	-	-
MCIH_GL0378722	2.77227	5.01545e-08	0.00355721	COG4980@1|root,COG4980@2|Bacteria,4NXMW@976|Bacteroidetes,2FUB7@200643|Bacteroidia,4ARS7@815|Bacteroidaceae	S	COG NOG35214 non supervised orthologous group	-	-
MCIH_GL0380076	0.0340983	1.1164e-09	7.91806e-05	COG3203@1|root,COG3203@2|Bacteria,1MVRY@1224|Proteobacteria,1RNBS@1236|Gammaproteobacteria,3XQJG@561|Escherichia	M	Belongs to the Gram-negative porin family	ompD	K09475,K09476,K11929,K14062,K16076
MCIH_GL0382631	4.26098	2.96686e-09	0.000210425	COG0048@1|root,COG0048@2|Bacteria,1V1FJ@1239|Firmicutes,24FQT@186801|Clostridia,21ZYE@1506553|Lachnoclostridium	J	Interacts with and stabilizes bases of the 16S rRNA that are involved in tRNA selection in the A site and with the mRNA backbone. Located at the interface of the 30S and 50S subunits, it traverses the body of the 30S subunit contacting proteins on the other side and probably holding the rRNA structure together. The combined cluster of proteins S8, S12 and S17 appears to hold together the shoulder…	rpsL	K02950
MCIH_GL0385317	4.23064	4.04245e-07	0.0286711	COG0318@1|root,COG0318@2|Bacteria,1TPSX@1239|Firmicutes,248JC@186801|Clostridia,3WH64@541000|Ruminococcaceae	IQ	AMP-binding enzyme	-	K01897
MCIH_GL0386161	2.6671	6.34265e-07	0.0449852	COG0192@1|root,COG0192@2|Bacteria,1TPCV@1239|Firmicutes,248QF@186801|Clostridia,25V3W@186806|Eubacteriaceae	H	Catalyzes the formation of S-adenosylmethionine (AdoMet) from methionine and ATP. The overall synthetic reaction is composed of two sequential steps, AdoMet formation and the subsequent tripolyphosphate hydrolysis which occurs prior to release of AdoMet from the enzyme	metK	K00789
MCIH_GL0388968	2.55192	8.18834e-08	0.00580758	COG1940@1|root,COG1940@2|Bacteria,1TPKW@1239|Firmicutes,248U9@186801|Clostridia,3WHF9@541000|Ruminococcaceae	GK	Psort location Cytoplasmic, score	-	K00845
MCIH_GL0389566	6.60153	4.19217e-08	0.0029733	COG2262@1|root,COG2262@2|Bacteria,1TNZB@1239|Firmicutes,248IU@186801|Clostridia,25V8Z@186806|Eubacteriaceae	S	GTPase that associates with the 50S ribosomal subunit and may have a role during protein synthesis or ribosome biogenesis	hflX	K03665
MCIH_GL0390581	3.58335	3.6843e-09	0.000261309	COG0543@1|root,COG0543@2|Bacteria,1TP6D@1239|Firmicutes,247YB@186801|Clostridia,36DFV@31979|Clostridiaceae	C	Oxidoreductase	pyrK_1	K00528,K16951
MCIH_GL0394357	2.2317	2.54263e-08	0.00180336	COG4209@1|root,COG4209@2|Bacteria,1TP33@1239|Firmicutes,24AW8@186801|Clostridia,36GVH@31979|Clostridiaceae	G	Binding-protein-dependent transport system inner membrane component	-	K17319
MCIH_GL0396209	0.075863	3.12467e-11	2.21617e-06	2CCAQ@1|root,2Z8M7@2|Bacteria,4NE4K@976|Bacteroidetes,2FPGF@200643|Bacteroidia	S	Family of unknown function (DUF5458)	-	-
MCIH_GL0398585	3.09943	2.68727e-08	0.00190595	COG1175@1|root,COG1175@2|Bacteria,2GMTW@201174|Actinobacteria,4CZX2@85004|Bifidobacteriales	G	Binding-protein-dependent transport system inner membrane component	-	K02025
MCIH_GL0401559	0.112552	1.60039e-10	1.13507e-05	COG0102@1|root,COG0102@2|Bacteria,1RA11@1224|Proteobacteria,1S280@1236|Gammaproteobacteria,3XP67@561|Escherichia	J	This protein is one of the early assembly proteins of the 50S ribosomal subunit, although it is not seen to bind rRNA by itself. It is important during the early stages of 50S assembly	rplM	K02871
MCIH_GL0401560	0.236311	1.03254e-07	0.00732328	COG0103@1|root,COG0103@2|Bacteria,1RD4A@1224|Proteobacteria,1S3Q7@1236|Gammaproteobacteria	J	Belongs to the universal ribosomal protein uS9 family	rpsI	K02996
MCIH_GL0404912	3.82062	9.31129e-10	6.60404e-05	COG0097@1|root,COG0097@2|Bacteria,4NGJM@976|Bacteroidetes,2FNEG@200643|Bacteroidia,22UZ3@171550|Rikenellaceae	J	This protein binds to the 23S rRNA, and is important in its secondary structure. It is located near the subunit interface in the base of the L7 L12 stalk, and near the tRNA binding site of the peptidyltransferase center	rplF	K02933
MCIH_GL0406717	5.04471	4.79632e-08	0.00340179	COG3012@1|root,COG3012@2|Bacteria,1V1CC@1239|Firmicutes,24FYC@186801|Clostridia	U	Psort location Cytoplasmic, score	secA_2	-
MCIH_GL0408249	0.204622	2.77908e-08	0.00197106	2C4R5@1|root,2Z7JK@2|Bacteria,1TQIE@1239|Firmicutes,24879@186801|Clostridia,21Y7Y@1506553|Lachnoclostridium	S	Psort location Cytoplasmic, score 8.87	-	-
MCIH_GL0412617	2.05608	9.12201e-09	0.000646978	COG1166@1|root,COG1166@2|Bacteria,4PKX0@976|Bacteroidetes,2FMN2@200643|Bacteroidia	H	Catalyzes the biosynthesis of agmatine from arginine	speA	K01585
MCIH_GL0413609	2.24109	6.48832e-07	0.0460184	COG2755@1|root,COG2755@2|Bacteria,1U232@1239|Firmicutes,4IPMS@91061|Bacilli,2769U@186822|Paenibacillaceae	E	GDSL-like Lipase/Acylhydrolase	-	-
MCIH_GL0414635	2.6686	3.78162e-07	0.0268212	COG0057@1|root,COG0057@2|Bacteria,1MU93@1224|Proteobacteria,42N9Q@68525|delta/epsilon subdivisions,2WIK1@28221|Deltaproteobacteria,2M8C4@213115|Desulfovibrionales	G	Belongs to the glyceraldehyde-3-phosphate dehydrogenase family	gapA	K00134
MCIH_GL0415455	2.39497	5.76177e-10	4.08654e-05	COG0776@1|root,COG0776@2|Bacteria,4NT0D@976|Bacteroidetes,2FTUV@200643|Bacteroidia,4AR9I@815|Bacteroidaceae	L	Belongs to the bacterial histone-like protein family	hupA	K03530
MCIH_GL0415705	3.70028	4.41348e-10	3.13026e-05	COG1390@1|root,COG1390@2|Bacteria,1V7UJ@1239|Firmicutes,24ICM@186801|Clostridia,21Z0G@1506553|Lachnoclostridium	C	Psort location Cytoplasmic, score 8.87	-	-
MCIH_GL0418153	0.0920063	5.69674e-07	0.0404041	COG0521@1|root,COG0521@2|Bacteria,4P0RA@976|Bacteroidetes,2G0JA@200643|Bacteroidia,4AV9C@815|Bacteroidaceae	H	Susd and RagB outer membrane lipoprotein	-	-
MCIH_GL0418944	6.01361	9.4025e-12	6.66872e-07	COG0516@1|root,COG0517@1|root,COG0516@2|Bacteria,COG0517@2|Bacteria,1TNZ1@1239|Firmicutes,247PS@186801|Clostridia,3WGWJ@541000|Ruminococcaceae	F	Catalyzes the conversion of inosine 5'-phosphate (IMP) to xanthosine 5'-phosphate (XMP), the first committed and rate- limiting step in the de novo synthesis of guanine nucleotides, and therefore plays an important role in the regulation of cell growth	guaB	K00088
MCIH_GL0426084	2.05628	3.06101e-07	0.0217102	COG0185@1|root,COG0185@2|Bacteria,1V6CX@1239|Firmicutes,24JN3@186801|Clostridia,269DU@186813|unclassified Clostridiales	J	Protein S19 forms a complex with S13 that binds strongly to the 16S ribosomal RNA	rpsS	K02965
MCIH_GL0427683	3.25556	7.0292e-07	0.0498546	COG0073@1|root,COG0073@2|Bacteria,1V496@1239|Firmicutes,24J1W@186801|Clostridia	J	Putative tRNA binding domain	-	-
MCIH_GL0428034	0.423826	1.2522e-07	0.00888123	COG1109@1|root,COG1109@2|Bacteria,1TP2N@1239|Firmicutes,2481Y@186801|Clostridia,3XYJR@572511|Blautia	G	Psort location Cytoplasmic, score 8.87	pgcA	K01835,K01840
MCIH_GL0437186	6.55678	1.38413e-09	9.81697e-05	COG0480@1|root,COG0480@2|Bacteria,1TPF9@1239|Firmicutes,247VN@186801|Clostridia,2N72W@216572|Oscillospiraceae	J	Catalyzes the GTP-dependent ribosomal translocation step during translation elongation. During this step, the ribosome changes from the pre-translocational (PRE) to the post- translocational (POST) state as the newly formed A-site-bound peptidyl-tRNA and P-site-bound deacylated tRNA move to the P and E sites, respectively. Catalyzes the coordinated movement of the two tRNA molecules, the mRNA and…	fusA	K02355
MCIH_GL0442907	3.47078	3.41388e-09	0.00024213	COG0050@1|root,COG0050@2|Bacteria,1TPKC@1239|Firmicutes,2485I@186801|Clostridia,4BWUM@830|Butyrivibrio	J	This protein promotes the GTP-dependent binding of aminoacyl-tRNA to the A-site of ribosomes during protein biosynthesis	tuf	K02358
MCIH_GL0448228	2.00598	2.86856e-07	0.0203453	COG0050@1|root,COG0050@2|Bacteria,1TPKC@1239|Firmicutes,2485I@186801|Clostridia,27I75@186928|unclassified Lachnospiraceae	J	This protein promotes the GTP-dependent binding of aminoacyl-tRNA to the A-site of ribosomes during protein biosynthesis	tuf	K02358
MCIH_GL0451587	0.1975	2.56748e-08	0.00182098	COG2873@1|root,COG2873@2|Bacteria,1VYCY@1239|Firmicutes,247XK@186801|Clostridia,21XFB@1506553|Lachnoclostridium	E	Psort location Cytoplasmic, score 9.98	metY	K01740
MCIH_GL0453106	0.0994031	6.63532e-11	4.7061e-06	COG0236@1|root,COG0236@2|Bacteria,1MZ4P@1224|Proteobacteria,1S8X4@1236|Gammaproteobacteria	IQ	Carrier of the growing fatty acid chain in fatty acid biosynthesis	acpP	K02078
MCIH_GL0459519	0.308222	1.68202e-07	0.0119298	COG3266@1|root,COG3866@1|root,COG3266@2|Bacteria,COG3866@2|Bacteria,1TSAU@1239|Firmicutes,24ARA@186801|Clostridia,3WHJV@541000|Ruminococcaceae	G	Pectate lyase	pel	K01728
MCIH_GL0459967	2.48478	1.19482e-07	0.00847427	COG0440@1|root,COG0440@2|Bacteria,1V2AJ@1239|Firmicutes,24HZM@186801|Clostridia,36I2Y@31979|Clostridiaceae	E	Acetolactate synthase, small subunit	ilvN	K01653
MCIH_GL0461696	2.31357	1.36033e-08	0.000964817	COG0104@1|root,COG0104@2|Bacteria,1TQ4C@1239|Firmicutes,247RN@186801|Clostridia,21YVY@1506553|Lachnoclostridium	F	Plays an important role in the de novo pathway of purine nucleotide biosynthesis. Catalyzes the first committed step in the biosynthesis of AMP from IMP	purA	K01939
MCIH_GL0462069	0.210711	5.2453e-07	0.0372023	COG2986@1|root,COG2986@2|Bacteria,1TPCW@1239|Firmicutes,247XP@186801|Clostridia,2221B@1506553|Lachnoclostridium	E	Aromatic amino acid lyase	hutH	K01745
MCIH_GL0462085	2.00639	9.95317e-11	7.05929e-06	COG0202@1|root,COG0202@2|Bacteria,1TPR8@1239|Firmicutes,248DS@186801|Clostridia,3XYUC@572511|Blautia	K	DNA-dependent RNA polymerase catalyzes the transcription of DNA into RNA using the four ribonucleoside triphosphates as substrates	rpoA	K03040
MCIH_GL0464837	0.187742	3.41944e-11	2.42524e-06	COG0503@1|root,COG0503@2|Bacteria,1V1DU@1239|Firmicutes,249VC@186801|Clostridia,21ZAK@1506553|Lachnoclostridium	F	Converts the preformed base xanthine, a product of nucleic acid breakdown, to xanthosine 5'-monophosphate (XMP), so it can be reused for RNA or DNA synthesis	xpt	K03816
MCIH_GL0464919	4.40521	2.06948e-08	0.00146778	COG0459@1|root,COG0459@2|Bacteria,1TP1T@1239|Firmicutes,248BG@186801|Clostridia,36E1F@31979|Clostridiaceae	O	Prevents misfolding and promotes the refolding and proper assembly of unfolded polypeptides generated under stress conditions	groL	K04077
MCIH_GL0465512	5.33141	3.47697e-07	0.0246604	COG0764@1|root,COG0764@2|Bacteria,1V6EX@1239|Firmicutes,4HGX1@91061|Bacilli	I	Involved in unsaturated fatty acids biosynthesis. Catalyzes the dehydration of short chain beta-hydroxyacyl-ACPs and long chain saturated and unsaturated beta-hydroxyacyl-ACPs	fabZ	K02372
MCIH_GL0467284	3.83645	6.038e-13	4.28245e-08	COG0173@1|root,COG0173@2|Bacteria,1TPCN@1239|Firmicutes,247Z3@186801|Clostridia,27J8N@186928|unclassified Lachnospiraceae	J	Aspartyl-tRNA synthetase with relaxed tRNA specificity since it is able to aspartylate not only its cognate tRNA(Asp) but also tRNA(Asn). Reaction proceeds in two steps L-aspartate is first activated by ATP to form Asp-AMP and then transferred to the acceptor end of tRNA(Asp Asn)	aspS	K01876
MCIH_GL0473198	6.99048	2.84438e-07	0.0201738	COG1476@1|root,COG1476@2|Bacteria,1VBRD@1239|Firmicutes,24MYK@186801|Clostridia,25YYS@186806|Eubacteriaceae	K	Helix-turn-helix XRE-family like proteins	-	-
MCIH_GL0473812	3.68743	2.94813e-08	0.00209096	COG0480@1|root,COG0480@2|Bacteria,1TPF9@1239|Firmicutes,247VN@186801|Clostridia,36EHS@31979|Clostridiaceae	J	Catalyzes the GTP-dependent ribosomal translocation step during translation elongation. During this step, the ribosome changes from the pre-translocational (PRE) to the post- translocational (POST) state as the newly formed A-site-bound peptidyl-tRNA and P-site-bound deacylated tRNA move to the P and E sites, respectively. Catalyzes the coordinated movement of the two tRNA molecules, the mRNA and…	fusA	K02355
MCIH_GL0474463	5.4447	3.46427e-07	0.0245703	COG0071@1|root,COG0071@2|Bacteria,1VG0E@1239|Firmicutes,24MRZ@186801|Clostridia	O	Belongs to the small heat shock protein (HSP20) family	hsp18	K13993
MCIH_GL0476639	2.59836	3.098e-08	0.00219726	COG4799@1|root,COG4799@2|Bacteria,1TQCV@1239|Firmicutes,247WG@186801|Clostridia,3XZR6@572511|Blautia	I	Acetyl-CoA carboxylase alpha subunit	-	-
MCIH_GL0477809	4.32969	2.64249e-10	1.87419e-05	COG0096@1|root,COG0096@2|Bacteria,1V3KK@1239|Firmicutes,24HCP@186801|Clostridia,27MPA@186928|unclassified Lachnospiraceae	J	One of the primary rRNA binding proteins, it binds directly to 16S rRNA central domain where it helps coordinate assembly of the platform of the 30S subunit	rpsH	K02994
MCIH_GL0483944	4.58952	1.95077e-07	0.0138358	COG0191@1|root,COG0191@2|Bacteria,2GM5P@201174|Actinobacteria,4D3VK@85005|Actinomycetales	G	fructose-bisphosphate aldolase	fbaA	K01624
MCIH_GL0485622	2.87352	2.97751e-09	0.00021118	COG1804@1|root,COG1804@2|Bacteria,1TP54@1239|Firmicutes,24AFB@186801|Clostridia,21ZJ0@1506553|Lachnoclostridium	C	CoA-transferase family III	-	-
MCIH_GL0487724	0.284993	6.07394e-09	0.000430794	COG0059@1|root,COG0059@2|Bacteria,1MV7M@1224|Proteobacteria,42MRS@68525|delta/epsilon subdivisions,2WJW8@28221|Deltaproteobacteria,2M9WJ@213115|Desulfovibrionales	EH	Involved in the biosynthesis of branched-chain amino acids (BCAA). Catalyzes an alkyl-migration followed by a ketol- acid reduction of (S)-2-acetolactate (S2AL) to yield (R)-2,3- dihydroxy-isovalerate. In the isomerase reaction, S2AL is rearranged via a Mg-dependent methyl migration to produce 3- hydroxy-3-methyl-2-ketobutyrate (HMKB). In the reductase reaction, this 2-ketoacid undergoes a metal-…	ilvC	K00053
MCIH_GL0487886	0.251067	3.9786e-10	2.82182e-05	COG4577@1|root,COG4577@2|Bacteria	CQ	ethanolamine catabolic process	pduK	-
MCIH_GL0488689	0.289382	1.95018e-09	0.000138317	COG0167@1|root,COG0167@2|Bacteria,4NF4D@976|Bacteroidetes,2FM0X@200643|Bacteroidia,22WFK@171551|Porphyromonadaceae	F	Catalyzes the conversion of dihydroorotate to orotate	-	K00226
MCIH_GL0489761	3.25961	6.55041e-09	0.000464588	COG0103@1|root,COG0103@2|Bacteria,1V3MQ@1239|Firmicutes,24H94@186801|Clostridia	J	Belongs to the universal ribosomal protein uS9 family	rpsI	K02996
MCIH_GL0490074	2.91072	5.59826e-07	0.0397057	2BD7Z@1|root,326W4@2|Bacteria	-	-	-	-
MCIH_GL0490672	6.27008	9.8622e-09	0.000699476	COG1109@1|root,COG1109@2|Bacteria,1TP2N@1239|Firmicutes,2481Y@186801|Clostridia,3WB78@53433|Halanaerobiales	G	Phosphoglucomutase phosphomannomutase alpha beta alpha domain I	pgcA	K01835,K01840
MCIH_GL0494274	3.53283	5.16868e-08	0.00366589	COG0235@1|root,COG0235@2|Bacteria,1TRMG@1239|Firmicutes,24BBT@186801|Clostridia,3XZSF@572511|Blautia	G	Class II Aldolase and Adducin N-terminal domain	rhaD	K01629
MCIH_GL0495451	0.161983	3.92573e-07	0.0278432	COG1052@1|root,COG1052@2|Bacteria,1TPCX@1239|Firmicutes,248UR@186801|Clostridia	CH	D-isomer specific 2-hydroxyacid dehydrogenase	-	K00058
MCIH_GL0507234	0.436123	6.17478e-07	0.0437946	COG4656@1|root,COG4656@2|Bacteria,1TPCC@1239|Firmicutes,24805@186801|Clostridia,2N733@216572|Oscillospiraceae	C	Electron transport complex	rnfC	K03615
MCIH_GL0509604	0.340563	2.23656e-08	0.00158628	COG0369@1|root,COG1151@2|Bacteria,1TRSC@1239|Firmicutes,4H24J@909932|Negativicutes	C	carbon-monoxide dehydrogenase catalytic subunit	cooS	K00198
MCIH_GL0511778	3.90342	1.02094e-08	0.0007241	COG0629@1|root,COG0629@2|Bacteria,1V3WT@1239|Firmicutes,24HF9@186801|Clostridia,25WQN@186806|Eubacteriaceae	L	Single-stranded DNA-binding protein	ssb	K03111
MCIH_GL0511815	0.314658	2.09377e-07	0.0148501	COG4219@1|root,COG4219@2|Bacteria,1TP3Z@1239|Firmicutes,24A30@186801|Clostridia,3WRGR@541000|Ruminococcaceae	KT	BlaR1 peptidase M56	-	-
MCIH_GL0519261	0.30087	9.83798e-10	6.97758e-05	COG2067@1|root,COG2067@2|Bacteria,4NEP1@976|Bacteroidetes,2FN33@200643|Bacteroidia,22W7P@171551|Porphyromonadaceae	I	Psort location OuterMembrane, score	-	-
MCIH_GL0522309	0.326587	9.05279e-12	6.42069e-07	COG0297@1|root,COG0297@2|Bacteria,1TQ4M@1239|Firmicutes,248G1@186801|Clostridia,21Z8F@1506553|Lachnoclostridium	F	Synthesizes alpha-1,4-glucan chains using ADP-glucose	glgA	K00703
MCIH_GL0525259	2.04077	3.95919e-10	2.80806e-05	COG0441@1|root,COG0441@2|Bacteria,1TP78@1239|Firmicutes,248CH@186801|Clostridia,3WGVM@541000|Ruminococcaceae	J	Catalyzes the attachment of threonine to tRNA(Thr) in a two-step reaction L-threonine is first activated by ATP to form Thr-AMP and then transferred to the acceptor end of tRNA(Thr)	thrS	K01868
MCIH_GL0526921	4.00974	1.1913e-07	0.00844932	COG1185@1|root,COG1185@2|Bacteria,1TQDW@1239|Firmicutes,248RW@186801|Clostridia,25V7M@186806|Eubacteriaceae	J	Involved in mRNA degradation. Catalyzes the phosphorolysis of single-stranded polyribonucleotides processively in the 3'- to 5'-direction	pnp	K00962
MCIH_GL0530627	12.2382	1.61483e-07	0.0114532	COG1092@1|root,COG1092@2|Bacteria,4NG9S@976|Bacteroidetes,2FN8H@200643|Bacteroidia	J	SAM-dependent methyltransferase	rlmI	K06969
MCIH_GL0536517	2.52022	2.77494e-09	0.000196812	COG1249@1|root,COG1249@2|Bacteria	C	cell redox homeostasis	merA	K00520,K21739
MCIH_GL0537243	0.481389	1.6949e-07	0.0120211	COG0426@1|root,COG0426@2|Bacteria,1TQE9@1239|Firmicutes,249CU@186801|Clostridia,3XYHM@572511|Blautia	C	anaerobic nitric oxide reductase flavorubredoxin	-	-
MCIH_GL0545491	2.35796	2.54931e-13	1.8081e-08	COG0067@1|root,COG0069@1|root,COG0067@2|Bacteria,COG0069@2|Bacteria,1TQ0B@1239|Firmicutes,248IB@186801|Clostridia,3WHE2@541000|Ruminococcaceae	E	glutamate synthase	gltB	K00265,K00284
MCIH_GL0547858	2.24529	1.10782e-08	0.000785724	COG0822@1|root,COG0822@2|Bacteria,1TQEQ@1239|Firmicutes,4H3SG@909932|Negativicutes	C	Psort location Cytoplasmic, score	-	-
MCIH_GL0548116	2.60124	1.31308e-08	0.000931301	COG0407@1|root,COG0407@2|Bacteria,1TR8Q@1239|Firmicutes,24B2U@186801|Clostridia,27VCT@189330|Dorea	H	Uroporphyrinogen decarboxylase (URO-D)	-	K01599,K14080
MCIH_GL0550700	0.338156	6.18307e-08	0.00438534	COG3533@1|root,COG3533@2|Bacteria,1TRXQ@1239|Firmicutes,24BS8@186801|Clostridia	S	Beta-L-arabinofuranosidase, GH127	-	-
MCIH_GL0555962	0.0265661	4.03257e-26	2.8601e-21	COG0197@1|root,COG0197@2|Bacteria,1V1AY@1239|Firmicutes,24FQX@186801|Clostridia,3WCGY@538999|Clostridiales incertae sedis	J	Binds 23S rRNA and is also seen to make contacts with the A and possibly P site tRNAs	rplP	K02878
MCIH_GL0558887	0.340169	1.85412e-08	0.00131503	COG0616@1|root,COG0616@2|Bacteria,4NES1@976|Bacteroidetes,2FMR0@200643|Bacteroidia,22WA3@171551|Porphyromonadaceae	OU	signal peptide peptidase SppA, 67K type	sppA	K04773
MCIH_GL0559198	0.071793	1.65624e-08	0.00117469	2CCAQ@1|root,2Z8M7@2|Bacteria,4NE4K@976|Bacteroidetes,2FPGF@200643|Bacteroidia	S	Family of unknown function (DUF5458)	-	-
MCIH_GL0560298	0.239034	3.88042e-08	0.00275219	COG0371@1|root,COG0371@2|Bacteria,1TQFU@1239|Firmicutes,248KH@186801|Clostridia,27IAS@186928|unclassified Lachnospiraceae	C	Iron-containing alcohol dehydrogenase	dhaD	K00005
MCIH_GL0561220	2.05305	4.55795e-10	3.23273e-05	COG0055@1|root,COG0055@2|Bacteria,1TPGF@1239|Firmicutes,2489W@186801|Clostridia,25QEH@186804|Peptostreptococcaceae	C	Produces ATP from ADP in the presence of a proton gradient across the membrane. The catalytic sites are hosted primarily by the beta subunits	atpD	K02112
MCIH_GL0567061	0.168665	5.34379e-07	0.0379008	COG4716@1|root,COG4716@2|Bacteria,1TQZ6@1239|Firmicutes,248TZ@186801|Clostridia	S	Myosin-crossreactive antigen	-	K10254
MCIH_GL0578179	2.38556	1.05935e-08	0.000751343	COG0574@1|root,COG1080@1|root,COG0574@2|Bacteria,COG1080@2|Bacteria,1TPK8@1239|Firmicutes,247RW@186801|Clostridia,27J0E@186928|unclassified Lachnospiraceae	G	PEP-utilising enzyme, TIM barrel domain	ppdK	K01006
MCIH_GL0578971	0.273316	4.44523e-07	0.0315278	29A4E@1|root,2ZX5H@2|Bacteria,1V9WE@1239|Firmicutes,4H4KA@909932|Negativicutes	-	-	-	-
MCIH_GL0580445	2.3576	2.74351e-08	0.00194584	COG0574@1|root,COG1080@1|root,COG0574@2|Bacteria,COG1080@2|Bacteria,1TPK8@1239|Firmicutes,247RW@186801|Clostridia,3XZCJ@572511|Blautia	G	Phosphoenolpyruvate synthase pyruvate phosphate dikinase	ppdK	K01006
MCIH_GL0586940	2.53249	5.58915e-10	3.96411e-05	COG1028@1|root,COG1028@2|Bacteria,1MWB6@1224|Proteobacteria,1RMZB@1236|Gammaproteobacteria	IQ	COG1028 Dehydrogenases with different specificities (related to short-chain alcohol dehydrogenases)	kduD	K00065
MCIH_GL0587867	4.77896	1.39827e-14	9.91721e-10	COG0292@1|root,COG0292@2|Bacteria,1V6DB@1239|Firmicutes,24JBJ@186801|Clostridia,36ITT@31979|Clostridiaceae	J	Binds directly to 23S ribosomal RNA and is necessary for the in vitro assembly process of the 50S ribosomal subunit. It is not involved in the protein synthesizing functions of that subunit	rplT	K02887
MCIH_GL0588350	2.70804	2.5032e-09	0.000177539	COG0525@1|root,COG0525@2|Bacteria,1TPN4@1239|Firmicutes,248VC@186801|Clostridia,27J5T@186928|unclassified Lachnospiraceae	J	amino acids such as threonine, to avoid such errors, it has a posttransfer editing activity that hydrolyzes mischarged Thr-tRNA(Val) in a tRNA-dependent manner	valS	K01873
MCIH_GL0592727	8.61289	5.55255e-07	0.0393815	COG1653@1|root,COG1653@2|Bacteria,1TSQ9@1239|Firmicutes,24B4N@186801|Clostridia,36Q86@31979|Clostridiaceae	G	Bacterial extracellular solute-binding protein	-	-
MCIH_GL0593717	6.87738	6.40469e-07	0.0454253	COG2759@1|root,COG2759@2|Bacteria,1TP6N@1239|Firmicutes,247P5@186801|Clostridia,27I5X@186928|unclassified Lachnospiraceae	F	Formate--tetrahydrofolate ligase	fhs	K01938
MCIH_GL0594660	5.91568	2.23386e-09	0.000158437	COG1908@1|root,COG1908@2|Bacteria,1V7I6@1239|Firmicutes,24JV2@186801|Clostridia,3WIHI@541000|Ruminococcaceae	C	Methyl-viologen-reducing hydrogenase, delta subunit	-	-
MCIH_GL0598805	0.124177	2.08033e-10	1.47547e-05	COG1882@1|root,COG1882@2|Bacteria,1TPTF@1239|Firmicutes,247YY@186801|Clostridia,3XZ2A@572511|Blautia	C	Psort location Cytoplasmic, score 9.98	pflB	K00656
MCIH_GL0601664	0.362928	2.47761e-09	0.000175725	COG0405@1|root,COG0405@2|Bacteria,1TR9U@1239|Firmicutes,24CHH@186801|Clostridia,22294@1506553|Lachnoclostridium	M	Gamma-glutamyltranspeptidase	ggt	K00681
MCIH_GL0608792	0.106436	1.3541e-08	0.000960393	2DB79@1|root,2Z7K9@2|Bacteria,1NR0Z@1224|Proteobacteria,1RQ9G@1236|Gammaproteobacteria,3XP1X@561|Escherichia	S	glucose-1-phosphatase	agp	K01085
MCIH_GL0609961	4.78201	5.08225e-14	3.60459e-09	COG0426@1|root,COG0426@2|Bacteria,1TQE9@1239|Firmicutes	C	domain protein	-	-
MCIH_GL0612582	2.58927	5.85299e-07	0.0415124	COG0458@1|root,COG0458@2|Bacteria,1TPID@1239|Firmicutes,2498I@186801|Clostridia,2681X@186813|unclassified Clostridiales	EF	Carbamoyl-phosphate synthetase large chain, oligomerisation domain	carB	K01955
MCIH_GL0613136	7.24194	1.73094e-07	0.0122767	COG2407@1|root,COG2407@2|Bacteria,1TQ5Q@1239|Firmicutes,248V0@186801|Clostridia,3XZ8N@572511|Blautia	G	Converts the aldose L-fucose into the corresponding ketose L-fuculose	fucI	K01818
MCIH_GL0615232	0.443497	9.72229e-09	0.000689553	COG2160@1|root,COG2160@2|Bacteria,1TPXC@1239|Firmicutes,24A08@186801|Clostridia,36EAS@31979|Clostridiaceae	G	Catalyzes the conversion of L-arabinose to L-ribulose	araA	K01804
MCIH_GL0615400	0.479632	3.01688e-07	0.0213972	COG1473@1|root,COG1473@2|Bacteria,1TPD7@1239|Firmicutes,248AH@186801|Clostridia,2N84U@216572|Oscillospiraceae	E	Peptidase dimerisation domain	-	-
MCIH_GL0615530	0.138539	5.00201e-11	3.54768e-06	29A4E@1|root,2ZX5H@2|Bacteria,1V9WE@1239|Firmicutes,4H4KA@909932|Negativicutes	-	-	-	-
MCIH_GL0616366	0.280498	6.5832e-08	0.00466914	COG3537@1|root,COG3537@2|Bacteria,4NDYB@976|Bacteroidetes,2FMQ9@200643|Bacteroidia,22XIK@171551|Porphyromonadaceae	G	Glycosyl hydrolase family 92	-	-
MCIH_GL0616980	2.96039	4.72613e-07	0.0335201	COG0091@1|root,COG0091@2|Bacteria,1V6PU@1239|Firmicutes,24JF4@186801|Clostridia,25WWP@186806|Eubacteriaceae	J	The globular domain of the protein is located near the polypeptide exit tunnel on the outside of the subunit, while an extended beta-hairpin is found that lines the wall of the exit tunnel in the center of the 70S ribosome	rplV	K02890
MCIH_GL0618784	3.04932	3.01814e-08	0.00214061	COG1269@1|root,COG1269@2|Bacteria,1TPTE@1239|Firmicutes,249YV@186801|Clostridia,21Z37@1506553|Lachnoclostridium	C	Belongs to the V-ATPase 116 kDa subunit family	ntpI	K02123
MCIH_GL0621236	4.99889	3.09515e-07	0.0219523	COG0198@1|root,COG0198@2|Bacteria,1V9ZQ@1239|Firmicutes,24MY0@186801|Clostridia,3WJBH@541000|Ruminococcaceae	J	One of the proteins that surrounds the polypeptide exit tunnel on the outside of the subunit	rplX	K02895
MCIH_GL0623526	2.079	5.6251e-07	0.039896	COG0446@1|root,COG0446@2|Bacteria,4P21Q@976|Bacteroidetes,2G2QF@200643|Bacteroidia,4AW2Z@815|Bacteroidaceae	S	SusD family	-	K21572
MCIH_GL0628570	0.112716	6.08517e-13	4.31591e-08	COG0480@1|root,COG0480@2|Bacteria,2NNSV@2323|unclassified Bacteria	J	Catalyzes the GTP-dependent ribosomal translocation step during translation elongation. During this step, the ribosome changes from the pre-translocational (PRE) to the post- translocational (POST) state as the newly formed A-site-bound peptidyl-tRNA and P-site-bound deacylated tRNA move to the P and E sites, respectively. Catalyzes the coordinated movement of the two tRNA molecules, the mRNA and…	fusA	K02355
MCIH_GL0628571	0.183713	1.62262e-11	1.15084e-06	COG3203@1|root,COG3203@2|Bacteria,1V1RK@1239|Firmicutes,4H431@909932|Negativicutes	M	Psort location OuterMembrane, score	-	-
MCIH_GL0629007	4.39677	3.73951e-10	2.65224e-05	COG4864@1|root,COG4864@2|Bacteria,4NGG6@976|Bacteroidetes,2FPNC@200643|Bacteroidia,22WRB@171551|Porphyromonadaceae	S	UPF0365 protein	-	-
MCIH_GL0640521	0.0504742	2.98961e-14	2.12038e-09	COG0547@1|root,COG0547@2|Bacteria,1QJ8Q@1224|Proteobacteria,1RY26@1236|Gammaproteobacteria,3WWF2@544|Citrobacter	E	Glycosyl transferase family, helical bundle domain	ybiB	-
MCIH_GL0644123	0.245586	2.23436e-08	0.00158472	COG0058@1|root,COG0058@2|Bacteria,1TQAJ@1239|Firmicutes,4H9XI@91061|Bacilli,43FMV@68892|Streptococcus infantis	F	Phosphorylase is an important allosteric enzyme in carbohydrate metabolism. Enzymes from different sources differ in their regulatory mechanisms and in their natural substrates. However, all known phosphorylases share catalytic and structural properties	glgP	K00688
MCIH_GL0645165	0.216474	4.27827e-09	0.000303436	COG1538@1|root,COG1538@2|Bacteria,1TRDS@1239|Firmicutes,4H2S7@909932|Negativicutes	MU	outer membrane efflux protein	tolC	-
MCIH_GL0645464	0.276606	1.57013e-07	0.0111361	COG0516@1|root,COG0516@2|Bacteria,1TNZ1@1239|Firmicutes,4H9V3@91061|Bacilli,470ME@74385|Gracilibacillus	F	IMP dehydrogenase / GMP reductase domain	guaB	K00088
MCIH_GL0647142	2.77927	4.02884e-08	0.00285746	COG0222@1|root,COG0222@2|Bacteria,1V6EI@1239|Firmicutes,24JAC@186801|Clostridia,36IQP@31979|Clostridiaceae	J	Forms part of the ribosomal stalk which helps the ribosome interact with GTP-bound translation factors. Is thus essential for accurate translation	rplL	K02935
MCIH_GL0658352	0.0420725	1.59648e-07	0.0113231	COG3203@1|root,COG3203@2|Bacteria,1V1RK@1239|Firmicutes,4H7FS@909932|Negativicutes	M	PFAM S-layer domain protein	-	-
MCIH_GL0659548	0.433588	8.31526e-08	0.0058976	COG0458@1|root,COG0458@2|Bacteria,1TPID@1239|Firmicutes,2498I@186801|Clostridia,2681X@186813|unclassified Clostridiales	EF	Carbamoyl-phosphate synthetase large chain, oligomerisation domain	carB	K01955
MCIH_GL0661029	0.309543	1.72775e-07	0.0122541	COG0148@1|root,COG0148@2|Bacteria,4NF5M@976|Bacteroidetes,2FMNI@200643|Bacteroidia,22X7E@171551|Porphyromonadaceae	G	Catalyzes the reversible conversion of 2- phosphoglycerate into phosphoenolpyruvate. It is essential for the degradation of carbohydrates via glycolysis	eno	K01689
MCIH_GL0663446	0.43034	3.93223e-07	0.0278893	COG0161@1|root,COG0161@2|Bacteria,1MU2N@1224|Proteobacteria,2TR8R@28211|Alphaproteobacteria	H	Belongs to the class-III pyridoxal-phosphate-dependent aminotransferase family	tpa	K03851
MCIH_GL0663677	9.62831	2.79077e-08	0.00197936	COG0448@1|root,COG0448@2|Bacteria,1TNZW@1239|Firmicutes,24943@186801|Clostridia,3WGWG@541000|Ruminococcaceae	H	Catalyzes the synthesis of ADP-glucose, a sugar donor used in elongation reactions on alpha-glucans	glgC	K00975
MCIH_GL0667316	0.243715	4.97416e-09	0.000352792	COG4166@1|root,COG4166@2|Bacteria,1TNYQ@1239|Firmicutes,25E4B@186801|Clostridia,27WF0@189330|Dorea	E	Bacterial extracellular solute-binding proteins, family 5 Middle	-	K15580
MCIH_GL0672253	0.206585	9.88998e-15	7.01447e-10	COG1866@1|root,COG1866@2|Bacteria,1TPQV@1239|Firmicutes,248JE@186801|Clostridia,3XYJY@572511|Blautia	H	Involved in the gluconeogenesis. Catalyzes the conversion of oxaloacetate (OAA) to phosphoenolpyruvate (PEP) through direct phosphoryl transfer between the nucleoside triphosphate and OAA	pckA	K01610
MCIH_GL0672620	5.58988	2.751e-08	0.00195115	COG0093@1|root,COG0093@2|Bacteria,1V3N0@1239|Firmicutes,24H98@186801|Clostridia,3WITX@541000|Ruminococcaceae	J	Binds to 23S rRNA. Forms part of two intersubunit bridges in the 70S ribosome	rplN	K02874
MCIH_GL0673733	0.126775	3.26819e-09	0.000231796	COG5263@1|root,COG5263@2|Bacteria,1UYGF@1239|Firmicutes,24DXJ@186801|Clostridia,21ZAM@1506553|Lachnoclostridium	S	Putative cell wall binding repeat	-	-
MCIH_GL0680176	4.39417	5.53869e-07	0.0392832	COG0050@1|root,COG0050@2|Bacteria,1TPKC@1239|Firmicutes,2485I@186801|Clostridia,21XMI@1506553|Lachnoclostridium	J	This protein promotes the GTP-dependent binding of aminoacyl-tRNA to the A-site of ribosomes during protein biosynthesis	tuf	K02358
MCIH_GL0680923	4.78977	9.58806e-08	0.00680033	COG0542@1|root,COG0542@2|Bacteria,1TPMU@1239|Firmicutes,247TD@186801|Clostridia,21XWS@1506553|Lachnoclostridium	O	Part of a stress-induced multi-chaperone system, it is involved in the recovery of the cell from heat-induced damage, in cooperation with DnaK, DnaJ and GrpE	clpB	K03695,K03696
MCIH_GL0688271	0.10916	1.99691e-12	1.41631e-07	COG1589@1|root,COG1589@2|Bacteria,1V729@1239|Firmicutes,24K1X@186801|Clostridia,2N77S@216572|Oscillospiraceae	M	POTRA domain, FtsQ-type	-	K03589
MCIH_GL0690226	0.336586	5.9629e-07	0.0422919	COG1013@1|root,COG1013@2|Bacteria,4NF4F@976|Bacteroidetes,2FKZU@200643|Bacteroidia,4AM1C@815|Bacteroidaceae	C	Oxidoreductase required for the transfer of electrons from pyruvate to flavodoxin	nifJ	K03737
MCIH_GL0697857	2.36356	6.29613e-07	0.0446553	COG0776@1|root,COG0776@2|Bacteria,1V9XQ@1239|Firmicutes,4HKF2@91061|Bacilli	L	Histone-like DNA-binding protein which is capable of wrapping DNA to stabilize it, and thus to prevent its denaturation under extreme environmental conditions	hup	K03530
MCIH_GL0702876	0.167117	8.24756e-09	0.000584958	COG1840@1|root,COG1840@2|Bacteria,1TPY0@1239|Firmicutes,24BQB@186801|Clostridia,4BY1Z@830|Butyrivibrio	P	ABC-type Fe3 transport system, periplasmic component	-	-
MCIH_GL0705892	2.06978	1.56903e-13	1.11283e-08	COG1476@1|root,COG1476@2|Bacteria,1UUSK@1239|Firmicutes,247YW@186801|Clostridia,27VTS@189330|Dorea	K	Psort location Cytoplasmic, score 8.87	-	-
MCIH_GL0706727	0.253086	4.4406e-07	0.031495	COG4775@1|root,COG4775@2|Bacteria,1UMDS@1239|Firmicutes,4H27F@909932|Negativicutes	M	Outer membrane protein, OMP85 family	yaeT	K07277
MCIH_GL0713285	8.2493	6.30725e-08	0.00447342	COG0471@1|root,COG0471@2|Bacteria,4NFDK@976|Bacteroidetes,2FM6C@200643|Bacteroidia	P	Transporter, DASS family	-	K14445
MCIH_GL0717549	2.31283	1.60972e-07	0.011417	28JGY@1|root,2Z9AH@2|Bacteria,3786Y@32066|Fusobacteria	-	-	-	-
MCIH_GL0718211	0.213849	7.38589e-08	0.00523844	COG0683@1|root,COG0683@2|Bacteria,1TPQ2@1239|Firmicutes,4H1YK@909932|Negativicutes	M	Receptor family ligand binding region	-	K01999
MCIH_GL0721418	3.3974	2.7091e-07	0.0192143	COG0085@1|root,COG0085@2|Bacteria,1TP96@1239|Firmicutes,247J1@186801|Clostridia,267SB@186813|unclassified Clostridiales	K	DNA-dependent RNA polymerase catalyzes the transcription of DNA into RNA using the four ribonucleoside triphosphates as substrates	rpoB	K03043
MCIH_GL0723346	0.0332587	7.97461e-08	0.00565599	COG0126@1|root,KOG1367@2759|Eukaryota,38EF9@33154|Opisthokonta,3NVNN@4751|Fungi,3QPZ4@4890|Ascomycota,214FB@147550|Sordariomycetes,3THNY@5125|Hypocreales,1FU8Q@110618|Nectriaceae	G	Belongs to the phosphoglycerate kinase family	PGK1	K00927
MCIH_GL0724845	0.141939	1.26044e-07	0.0089397	COG3968@1|root,COG3968@2|Bacteria,1UHUF@1239|Firmicutes,2481B@186801|Clostridia,3WHCK@541000|Ruminococcaceae	S	glutamine synthetase	glnA	K01915
MCIH_GL0726196	0.282618	7.45138e-08	0.00528489	COG1455@1|root,COG1455@2|Bacteria,1TP8D@1239|Firmicutes,4HDDJ@91061|Bacilli,3FC6Z@33958|Lactobacillaceae	G	The phosphoenolpyruvate-dependent sugar phosphotransferase system (PTS), a major carbohydrate active - transport system, catalyzes the phosphorylation of incoming sugar substrates concomitant with their translocation across the cell membrane	ptcC1	K02761
MCIH_GL0733924	0.106474	4.82034e-08	0.00341883	COG1486@1|root,COG1486@2|Bacteria,1TQ9I@1239|Firmicutes,4H1XR@909932|Negativicutes	G	Family 4 glycosyl hydrolase	-	K01232
MCIH_GL0739355	4.55102	2.5546e-09	0.000181185	2E3FD@1|root,32YE7@2|Bacteria,1VEE4@1239|Firmicutes,24QJ7@186801|Clostridia,3WKHY@541000|Ruminococcaceae	S	TSCPD domain	-	-
MCIH_GL0740167	0.299714	1.41282e-07	0.0100204	COG0091@1|root,COG0091@2|Bacteria,1V6PU@1239|Firmicutes,24JF4@186801|Clostridia,21ZWS@1506553|Lachnoclostridium	J	The globular domain of the protein is located near the polypeptide exit tunnel on the outside of the subunit, while an extended beta-hairpin is found that lines the wall of the exit tunnel in the center of the 70S ribosome	rplV	K02890
MCIH_GL0740804	2.34452	4.39787e-07	0.0311919	COG0624@1|root,COG0624@2|Bacteria,1TR99@1239|Firmicutes,248DC@186801|Clostridia,36G77@31979|Clostridiaceae	E	peptidase	-	-
MCIH_GL0744910	2.43434	6.08562e-09	0.000431623	COG1544@1|root,COG1544@2|Bacteria,1V1D5@1239|Firmicutes,24HDH@186801|Clostridia,3WJ9P@541000|Ruminococcaceae	J	Required for dimerization of active 70S ribosomes into 100S ribosomes in stationary phase	hpf	K05808
MCIH_GL0752043	4.05664	1.03958e-07	0.00737319	COG0184@1|root,COG0184@2|Bacteria,1VA5C@1239|Firmicutes,24MRM@186801|Clostridia,25WWJ@186806|Eubacteriaceae	J	Forms an intersubunit bridge (bridge B4) with the 23S rRNA of the 50S subunit in the ribosome	rpsO	K02956
MCIH_GL0755883	2.47922	1.17535e-07	0.00833619	COG2233@1|root,COG2233@2|Bacteria,1TQKX@1239|Firmicutes,2485Z@186801|Clostridia,3WGSM@541000|Ruminococcaceae	F	Psort location CytoplasmicMembrane, score 10.00	pyrP	K02824
MCIH_GL0756232	2.31555	6.71137e-07	0.0476004	COG0330@1|root,COG0330@2|Bacteria,1TPXU@1239|Firmicutes,248MP@186801|Clostridia,25R71@186804|Peptostreptococcaceae	O	SPFH Band 7 PHB domain protein	qmcA	-
MCIH_GL0759028	2.23916	4.5402e-13	3.22014e-08	COG0057@1|root,COG0057@2|Bacteria,1TNYU@1239|Firmicutes,247IZ@186801|Clostridia,3WGXW@541000|Ruminococcaceae	C	Belongs to the glyceraldehyde-3-phosphate dehydrogenase family	gap	K00134
MCIH_GL0762028	0.228007	1.82851e-08	0.00129687	COG0629@1|root,COG0629@2|Bacteria,1V3WT@1239|Firmicutes,4H55N@909932|Negativicutes	L	Plays an important role in DNA replication, recombination and repair. Binds to ssDNA and to an array of partner proteins to recruit them to their sites of action during DNA metabolism	ssb	K03111
MCIH_GL0765168	0.420389	7.49105e-08	0.00531303	COG0059@1|root,COG0059@2|Bacteria,1TPI7@1239|Firmicutes,247RH@186801|Clostridia,27J1Z@186928|unclassified Lachnospiraceae	EH	Involved in the biosynthesis of branched-chain amino acids (BCAA). Catalyzes an alkyl-migration followed by a ketol- acid reduction of (S)-2-acetolactate (S2AL) to yield (R)-2,3- dihydroxy-isovalerate. In the isomerase reaction, S2AL is rearranged via a Mg-dependent methyl migration to produce 3- hydroxy-3-methyl-2-ketobutyrate (HMKB). In the reductase reaction, this 2-ketoacid undergoes a metal-…	ilvC	K00053
MCIH_GL0771372	2.85477	8.96227e-10	6.35649e-05	COG0698@1|root,COG0698@2|Bacteria,1V3HE@1239|Firmicutes,24JWT@186801|Clostridia,25WQ2@186806|Eubacteriaceae	G	Ribose 5-phosphate isomerase	rpiB	K01808
MCIH_GL0776014	0.289046	2.25416e-09	0.000159876	COG1960@1|root,COG1960@2|Bacteria,1TP57@1239|Firmicutes,247UB@186801|Clostridia,2N6WV@216572|Oscillospiraceae	I	Acyl-CoA dehydrogenase, C-terminal domain	-	K00248
MCIH_GL0776867	2.33208	6.92079e-07	0.0490857	COG1638@1|root,COG1638@2|Bacteria,1TSSW@1239|Firmicutes,24DW9@186801|Clostridia,21Z6U@1506553|Lachnoclostridium	G	Bacterial extracellular solute-binding protein, family 7	-	-
MCIH_GL0777450	2.26466	2.31609e-07	0.0164269	COG2267@1|root,COG2267@2|Bacteria,1TRM1@1239|Firmicutes,247J5@186801|Clostridia,3WHZJ@541000|Ruminococcaceae	I	Hydrolase, alpha beta domain protein	-	-
MCIH_GL0782375	0.0952409	2.79965e-07	0.0198565	COG1830@1|root,COG1830@2|Bacteria,1MW9N@1224|Proteobacteria,1RQHJ@1236|Gammaproteobacteria	G	Catalyzes the formation of glycerone phosphate and D-glyceraldehyde 3-phosphate from D-fructose 1,6-bisphosphate	fbaB	K11645
MCIH_GL0787349	0.231711	1.01426e-07	0.00719366	COG0589@1|root,COG0589@2|Bacteria	T	AMP binding	-	-
MCIH_GL0788004	0.132619	3.14542e-09	0.000223089	COG0234@1|root,COG0234@2|Bacteria,1V9ZM@1239|Firmicutes,4H53Y@909932|Negativicutes	O	Binds to Cpn60 in the presence of Mg-ATP and suppresses the ATPase activity of the latter	groS	K04078
MCIH_GL0792165	11.0941	3.33026e-08	0.00236198	COG1014@1|root,COG1145@1|root,COG1014@2|Bacteria,COG1145@2|Bacteria,1R2WZ@1224|Proteobacteria,43DH8@68525|delta/epsilon subdivisions,2X8P1@28221|Deltaproteobacteria,43VZ3@69541|Desulfuromonadales	C	Domain of unknown function	nifJ	K03737
MCIH_GL0796113	0.339126	1.48299e-08	0.00105181	COG0280@1|root,COG0280@2|Bacteria,1TPQ0@1239|Firmicutes,247W9@186801|Clostridia,21XUK@1506553|Lachnoclostridium	C	Phosphate acetyl/butaryl transferase	pta	K00625
MCIH_GL0803390	0.470108	8.90055e-11	6.31272e-06	COG0046@1|root,COG0046@2|Bacteria,4NETY@976|Bacteroidetes,2FM2Z@200643|Bacteroidia,4AN6Y@815|Bacteroidaceae	F	Phosphoribosylformylglycinamidine synthase involved in the purines biosynthetic pathway. Catalyzes the ATP-dependent conversion of formylglycinamide ribonucleotide (FGAR) and glutamine to yield formylglycinamidine ribonucleotide (FGAM) and glutamate	purL	K01952
MCIH_GL0806237	0.318801	5.75397e-08	0.00408101	COG1653@1|root,COG1653@2|Bacteria,1TR4M@1239|Firmicutes,24BFM@186801|Clostridia,3WJ7Y@541000|Ruminococcaceae	G	Bacterial extracellular solute-binding protein	-	K02027,K10192
MCIH_GL0812155	9.66301	6.00857e-07	0.0426158	COG1160@1|root,COG1160@2|Bacteria,4NE2J@976|Bacteroidetes,2FN63@200643|Bacteroidia	S	GTPase that plays an essential role in the late steps of ribosome biogenesis	der	K03977
MCIH_GL0812703	3.9496	1.17693e-07	0.00834736	COG0443@1|root,COG0443@2|Bacteria	O	unfolded protein binding	dnaK	K04043
MCIH_GL0813298	2.22115	2.24846e-10	1.59472e-05	COG0484@1|root,COG0484@2|Bacteria,1TP00@1239|Firmicutes,248EM@186801|Clostridia,27VCX@189330|Dorea	O	ATP binding to DnaK triggers the release of the substrate protein, thus completing the reaction cycle. Several rounds of ATP-dependent interactions between DnaJ, DnaK and GrpE are required for fully efficient folding. Also involved, together with DnaK and GrpE, in the DNA replication of plasmids through activation of initiation proteins	dnaJ	K03686
MCIH_GL0821008	3.93536	2.30494e-07	0.0163478	COG0119@1|root,COG0119@2|Bacteria,1TP4Y@1239|Firmicutes,4HD8T@91061|Bacilli	E	Catalyzes the condensation of the acetyl group of acetyl-CoA with 3-methyl-2-oxobutanoate (2-oxoisovalerate) to form 3-carboxy-3-hydroxy-4-methylpentanoate (2-isopropylmalate)	leuA	K01649
MCIH_GL0821827	0.240458	5.18488e-11	3.67738e-06	COG0450@1|root,COG0450@2|Bacteria,4NEDT@976|Bacteroidetes,2FMG5@200643|Bacteroidia,22W4F@171551|Porphyromonadaceae	O	alkyl hydroperoxide reductase	ahpC	K03386
MCIH_GL0824868	0.0542993	8.98526e-14	6.3728e-09	COG2182@1|root,COG2182@2|Bacteria,1N9AE@1224|Proteobacteria,1RN4E@1236|Gammaproteobacteria,3XMUV@561|Escherichia	P	Involved in the high-affinity maltose membrane transport system MalEFGK. Initial receptor for the active transport of and chemotaxis toward maltooligosaccharides	malE	K10108
MCIH_GL0830493	0.156354	1.6307e-08	0.00115657	2DZSH@1|root,32VHS@2|Bacteria,4NYRA@976|Bacteroidetes,2FRXJ@200643|Bacteroidia	S	to other proteins from the same organism	-	-
MCIH_GL0832394	0.201799	9.77307e-08	0.00693155	COG1879@1|root,COG1879@2|Bacteria,1TSUI@1239|Firmicutes,24BR7@186801|Clostridia,21XVG@1506553|Lachnoclostridium	G	Periplasmic binding protein domain	-	K02058
MCIH_GL0832398	0.151276	3.18503e-14	2.25899e-09	COG0574@1|root,COG1080@1|root,COG0574@2|Bacteria,COG1080@2|Bacteria,1TPK8@1239|Firmicutes,247RW@186801|Clostridia,27J0E@186928|unclassified Lachnospiraceae	G	PEP-utilising enzyme, TIM barrel domain	ppdK	K01006
MCIH_GL0838460	2.08278	2.75783e-07	0.0195599	COG0480@1|root,COG0480@2|Bacteria,4NE9X@976|Bacteroidetes,2FM1M@200643|Bacteroidia,4AKVK@815|Bacteroidaceae	J	Catalyzes the GTP-dependent ribosomal translocation step during translation elongation. During this step, the ribosome changes from the pre-translocational (PRE) to the post- translocational (POST) state as the newly formed A-site-bound peptidyl-tRNA and P-site-bound deacylated tRNA move to the P and E sites, respectively. Catalyzes the coordinated movement of the two tRNA molecules, the mRNA and…	fusA	K02355
MCIH_GL0841934	0.195569	6.14432e-09	0.000435786	COG0205@1|root,COG0205@2|Bacteria,1TRJQ@1239|Firmicutes,247IV@186801|Clostridia,2N73P@216572|Oscillospiraceae	G	Catalyzes the phosphorylation of D-fructose 6-phosphate, the first committing step of glycolysis. Uses inorganic phosphate (PPi) as phosphoryl donor instead of ATP like common ATP-dependent phosphofructokinases (ATP-PFKs), which renders the reaction reversible, and can thus function both in glycolysis and gluconeogenesis. Consistently, PPi-PFK can replace the enzymes of both the forward (ATP-PFK)…	pfp	K21071
MCIH_GL0846448	0.285077	3.75675e-07	0.0266448	COG3874@1|root,COG3874@2|Bacteria,1U4KP@1239|Firmicutes,4H5UI@909932|Negativicutes	S	Sporulation protein YtfJ	-	-
MCIH_GL0846970	2.92166	1.45863e-09	0.000103453	COG0166@1|root,COG0166@2|Bacteria,1TP29@1239|Firmicutes,2487A@186801|Clostridia,3WHJX@541000|Ruminococcaceae	G	Belongs to the GPI family	pgi	K01810
MCIP_GL0002244	0.311875	6.13667e-15	4.35244e-10	COG0522@1|root,COG0522@2|Bacteria,1TR0J@1239|Firmicutes,4HAC9@91061|Bacilli	J	One of the primary rRNA binding proteins, it binds directly to 16S rRNA where it nucleates assembly of the body of the 30S subunit	rpsD	K02986
MCIP_GL0003954	8.22207	1.36112e-07	0.00965377	COG0461@1|root,COG0461@2|Bacteria,1TREW@1239|Firmicutes,248WM@186801|Clostridia,3XYW9@572511|Blautia	F	Catalyzes the transfer of a ribosyl phosphate group from 5-phosphoribose 1-diphosphate to orotate, leading to the formation of orotidine monophosphate (OMP)	pyrE	K00762
MCIP_GL0012218	4.2606	1.32023e-09	9.36374e-05	COG0099@1|root,COG0099@2|Bacteria,2NPKH@2323|unclassified Bacteria	J	Located at the top of the head of the 30S subunit, it contacts several helices of the 16S rRNA. In the 70S ribosome it contacts the 23S rRNA (bridge B1a) and protein L5 of the 50S subunit (bridge B1b), connecting the 2 subunits	rpsM	K02952
MCIP_GL0012814	0.245944	6.22806e-09	0.000441725	COG0264@1|root,COG0264@2|Bacteria,1TPFJ@1239|Firmicutes,248J2@186801|Clostridia,3XZ81@572511|Blautia	J	Associates with the EF-Tu.GDP complex and induces the exchange of GDP to GTP. It remains bound to the aminoacyl-tRNA.EF- Tu.GTP complex up to the GTP hydrolysis stage on the ribosome	tsf	K02357
MCIP_GL0012886	2.21008	3.63648e-07	0.0257918	COG0540@1|root,COG0540@2|Bacteria,1TQ96@1239|Firmicutes,2496D@186801|Clostridia,36DT0@31979|Clostridiaceae	F	Belongs to the ATCase OTCase family	pyrB	K00609
MCIP_GL0015840	2.65472	5.76973e-07	0.0409218	COG0185@1|root,COG0185@2|Bacteria,1V6CX@1239|Firmicutes,24JN3@186801|Clostridia,36JHK@31979|Clostridiaceae	J	Protein S19 forms a complex with S13 that binds strongly to the 16S ribosomal RNA	rpsS	K02965
MCIP_GL0017760	3.64729	1.70545e-08	0.00120959	COG1419@1|root,COG1419@2|Bacteria,1TSP7@1239|Firmicutes,249R1@186801|Clostridia	N	PFAM GTP-binding signal recognition particle SRP54 G- domain	flhF	K02404
MCIP_GL0018174	2.10857	6.58208e-11	4.66834e-06	COG5632@1|root,COG5632@2|Bacteria,1TR9V@1239|Firmicutes,248QA@186801|Clostridia,3WHGH@541000|Ruminococcaceae	M	CRISPR-associated protein, Csd1 family	csd1	K19117
MCIP_GL0019017	4.01449	1.21827e-13	8.64055e-09	COG0056@1|root,COG0056@2|Bacteria,1TNZ8@1239|Firmicutes,248IY@186801|Clostridia,3XZ7P@572511|Blautia	C	Produces ATP from ADP in the presence of a proton gradient across the membrane. The alpha chain is a regulatory subunit	atpA	K02111
MCIP_GL0019380	3.7952	2.03238e-12	1.44146e-07	2CAZH@1|root,2Z7RU@2|Bacteria,4NGM5@976|Bacteroidetes,2FM2S@200643|Bacteroidia,4ANSP@815|Bacteroidaceae	C	Succinate dehydrogenase cytochrome B subunit, b558 family	sdhC	K00241
MCIP_GL0019386	4.07927	2.00606e-07	0.014228	COG0454@1|root,COG0456@2|Bacteria,4NFWE@976|Bacteroidetes,2FNG4@200643|Bacteroidia,4AM1R@815|Bacteroidaceae	K	COG NOG07967 non supervised orthologous group	yghO	-
MCIP_GL0019563	2.46908	3.38649e-07	0.0240187	COG1966@1|root,COG1966@2|Bacteria,4NFPD@976|Bacteroidetes,2FM48@200643|Bacteroidia,4AKWJ@815|Bacteroidaceae	T	Psort location CytoplasmicMembrane, score 10.00	cstA	K06200
MCIP_GL0019789	0.228738	1.42634e-07	0.0101163	COG0057@1|root,COG0057@2|Bacteria,4NEMF@976|Bacteroidetes,2FMT7@200643|Bacteroidia,4AKZB@815|Bacteroidaceae	C	Belongs to the glyceraldehyde-3-phosphate dehydrogenase family	gap	K00134
MCIP_GL0019796	0.2922	9.27256e-10	6.57656e-05	COG0623@1|root,COG0623@2|Bacteria,4NEVE@976|Bacteroidetes,2FM85@200643|Bacteroidia,4AN5G@815|Bacteroidaceae	I	Enoyl- acyl-carrier-protein reductase NADH	fabI	K00208
MCIP_GL0019909	4.32975	3.99578e-09	0.000283401	COG1702@1|root,COG1702@2|Bacteria,4NDYV@976|Bacteroidetes,2FMIF@200643|Bacteroidia,22V0M@171550|Rikenellaceae	T	Phosphate starvation-inducible protein PhoH	phoH	K06217
MCIP_GL0021885	4.8124	1.16372e-09	8.25367e-05	COG0216@1|root,COG0216@2|Bacteria,1TQ7V@1239|Firmicutes,248CN@186801|Clostridia,3NGEA@46205|Pseudobutyrivibrio	J	Peptide chain release factor 1 directs the termination of translation in response to the peptide chain termination codons UAG and UAA	prfA	K02835
MCIP_GL0023427	6.17589	1.73129e-09	0.000122792	COG3088@1|root,COG3088@2|Bacteria,4NGHU@976|Bacteroidetes,2FP8Y@200643|Bacteroidia,4AMBY@815|Bacteroidaceae	O	Psort location CytoplasmicMembrane, score	-	-
MCIP_GL0023483	0.479465	6.28938e-07	0.0446074	COG0167@1|root,COG0167@2|Bacteria,2GJMN@201174|Actinobacteria,4CZKM@85004|Bifidobacteriales	F	Dihydroorotate dehydrogenase	pyr	K00226
MCIP_GL0026812	3.82026	1.79952e-07	0.0127631	COG0538@1|root,COG0538@2|Bacteria,1TSKB@1239|Firmicutes,247KX@186801|Clostridia,3NGV0@46205|Pseudobutyrivibrio	C	Isocitrate/isopropylmalate dehydrogenase	icd	K00031
MCIP_GL0027127	15.8638	1.08188e-12	7.67323e-08	COG1211@1|root,COG1211@2|Bacteria,1V3M7@1239|Firmicutes,248E6@186801|Clostridia,3WINW@541000|Ruminococcaceae	I	Catalyzes the formation of 4-diphosphocytidyl-2-C- methyl-D-erythritol from CTP and 2-C-methyl-D-erythritol 4- phosphate (MEP)	ispD	K00991,K21030
MCIP_GL0031457	2.03349	1.11054e-07	0.00787649	COG0388@1|root,COG0388@2|Bacteria,1TRMU@1239|Firmicutes,25B19@186801|Clostridia,27IFV@186928|unclassified Lachnospiraceae	S	Carbon-nitrogen hydrolase	aguB	K01431,K12251
MCIP_GL0032399	8.81255	2.08295e-07	0.0147733	COG0268@1|root,COG0268@2|Bacteria,4NSB1@976|Bacteroidetes,2FTW4@200643|Bacteroidia,4ARA4@815|Bacteroidaceae	J	Binds directly to 16S ribosomal RNA	rpsT	K02968
MCIP_GL0036412	2.08802	6.40057e-07	0.0453961	28M3W@1|root,33ZH7@2|Bacteria,4P3Z6@976|Bacteroidetes,2FY9I@200643|Bacteroidia,4AUZS@815|Bacteroidaceae	-	-	-	-
MCIP_GL0036721	5.41496	3.52574e-07	0.0250063	COG4105@1|root,COG4105@2|Bacteria,4NIE4@976|Bacteroidetes,2G374@200643|Bacteroidia,4ANE6@815|Bacteroidaceae	S	outer membrane assembly lipoprotein YfiO	yfiO	K05807
MCIP_GL0037577	4.06425	3.46356e-08	0.00245653	COG0771@1|root,COG0771@2|Bacteria,1TQ3P@1239|Firmicutes,248GS@186801|Clostridia,3WG85@541000|Ruminococcaceae	M	Cell wall formation. Catalyzes the addition of glutamate to the nucleotide precursor UDP-N-acetylmuramoyl-L-alanine (UMA)	murD	K01925
MCIP_GL0039731	2.21393	9.95017e-08	0.00705716	COG0528@1|root,COG0528@2|Bacteria,1TPXN@1239|Firmicutes,247KR@186801|Clostridia	F	Catalyzes the reversible phosphorylation of UMP to UDP	pyrH	K09903
MCIP_GL0041053	4.00805	6.58542e-10	4.67071e-05	COG0771@1|root,COG0771@2|Bacteria,4NEFF@976|Bacteroidetes,2FP0X@200643|Bacteroidia,4AKCI@815|Bacteroidaceae	M	Cell wall formation. Catalyzes the addition of glutamate to the nucleotide precursor UDP-N-acetylmuramoyl-L-alanine (UMA)	murD	K01925
MCIP_GL0041076	0.240265	1.02264e-14	7.25304e-10	COG3887@1|root,COG3887@2|Bacteria,1TPGP@1239|Firmicutes,2484R@186801|Clostridia,36E60@31979|Clostridiaceae	T	domain protein	yybT	-
MCIP_GL0044848	4.80947	5.17249e-08	0.00366859	COG0016@1|root,COG0016@2|Bacteria,1TPFW@1239|Firmicutes,2486E@186801|Clostridia,3WGWV@541000|Ruminococcaceae	J	Belongs to the class-II aminoacyl-tRNA synthetase family. Phe-tRNA synthetase alpha subunit type 1 subfamily	pheS	K01889
MCIP_GL0047022	2.60414	1.69574e-07	0.012027	COG0769@1|root,COG0769@2|Bacteria,1TPQE@1239|Firmicutes,248Q4@186801|Clostridia,3WHE3@541000|Ruminococcaceae	M	acid to the nucleotide precursor UDP-N-acetylmuramoyl-L-alanyl-D-glutamate (UMAG) in the biosynthesis of bacterial cell-wall peptidoglycan	murE	K01928
MCIP_GL0047038	2.2395	5.14558e-07	0.0364951	COG1132@1|root,COG1132@2|Bacteria,1TP0B@1239|Firmicutes,247T8@186801|Clostridia,3WGE4@541000|Ruminococcaceae	V	ABC transporter	-	K06147
MCIP_GL0047131	2.91125	7.72869e-09	0.000548157	COG0082@1|root,COG0082@2|Bacteria,1TQ40@1239|Firmicutes,24998@186801|Clostridia	E	Catalyzes the anti-1,4-elimination of the C-3 phosphate and the C-6 proR hydrogen from 5-enolpyruvylshikimate-3-phosphate (EPSP) to yield chorismate, which is the branch point compound that serves as the starting substrate for the three terminal pathways of aromatic amino acid biosynthesis. This reaction introduces a second double bond into the aromatic ring system	aroC	K01736
MCIP_GL0055773	7.46931	5.64418e-07	0.0400313	COG1596@1|root,COG1596@2|Bacteria,4NEXJ@976|Bacteroidetes,2FM4E@200643|Bacteroidia,4ANHT@815|Bacteroidaceae	M	COG1596 Periplasmic protein involved in polysaccharide export	kpsD	-
MCIP_GL0056161	0.254841	7.6287e-08	0.00541065	COG3579@1|root,COG3579@2|Bacteria,2HCVR@201174|Actinobacteria,4CZD8@85004|Bifidobacteriales	E	Peptidase C1-like family	-	K01372
MCIP_GL0056938	2.40582	5.52455e-12	3.91828e-07	COG2327@1|root,COG2327@2|Bacteria,1V4VX@1239|Firmicutes	M	Psort location Cytoplasmic, score	-	-
MCIP_GL0058851	2.16227	2.97547e-07	0.0211035	COG1249@1|root,COG1249@2|Bacteria,4NDVC@976|Bacteroidetes,2FM8Y@200643|Bacteroidia,22V1T@171550|Rikenellaceae	C	Dihydrolipoyl dehydrogenase	lpdA	K00382
MCIP_GL0060666	0.260552	3.19305e-09	0.000226467	COG0211@1|root,COG0211@2|Bacteria,4NS7T@976|Bacteroidetes,2FTXU@200643|Bacteroidia,4ARA7@815|Bacteroidaceae	J	Belongs to the bacterial ribosomal protein bL27 family	rpmA	K02899
MCIP_GL0061496	2.35587	1.09578e-07	0.00777184	COG0523@1|root,COG0523@2|Bacteria,4NENH@976|Bacteroidetes,2FQ6A@200643|Bacteroidia,4ANNF@815|Bacteroidaceae	S	CobW P47K family protein	cobW	-
MCIP_GL0062159	0.49316	7.02177e-09	0.000498019	COG0474@1|root,COG0474@2|Bacteria,1TPF5@1239|Firmicutes,247JN@186801|Clostridia,3XZ0A@572511|Blautia	P	Cation transporter/ATPase, N-terminus	-	K01537
MCIP_GL0062992	2.04351	1.706e-08	0.00120998	COG0653@1|root,COG0653@2|Bacteria,4NF7C@976|Bacteroidetes,2FMVF@200643|Bacteroidia,22U6Q@171550|Rikenellaceae	U	Part of the Sec protein translocase complex. Interacts with the SecYEG preprotein conducting channel. Has a central role in coupling the hydrolysis of ATP to the transfer of proteins into and across the cell membrane, serving as an ATP-driven molecular motor driving the stepwise translocation of polypeptide chains across the membrane	secA	K03070
MCIP_GL0064301	2.75576	1.38268e-07	0.00980668	COG0048@1|root,COG0048@2|Bacteria,1V1FJ@1239|Firmicutes,24FQT@186801|Clostridia,3WIHG@541000|Ruminococcaceae	J	Interacts with and stabilizes bases of the 16S rRNA that are involved in tRNA selection in the A site and with the mRNA backbone. Located at the interface of the 30S and 50S subunits, it traverses the body of the 30S subunit contacting proteins on the other side and probably holding the rRNA structure together. The combined cluster of proteins S8, S12 and S17 appears to hold together the shoulder…	rpsL	K02950
MCIP_GL0066264	5.23538	1.67078e-07	0.01185	COG0198@1|root,COG0198@2|Bacteria,1V9ZQ@1239|Firmicutes,24MY0@186801|Clostridia,25RP2@186804|Peptostreptococcaceae	J	One of the proteins that surrounds the polypeptide exit tunnel on the outside of the subunit	rplX	K02895
MCIP_GL0066826	27.6031	8.25249e-09	0.000585308	COG4206@1|root,COG4206@2|Bacteria,4P258@976|Bacteroidetes,2FW53@200643|Bacteroidia,4AWE5@815|Bacteroidaceae	P	TonB-linked outer membrane protein, SusC RagA family	-	-
MCIP_GL0067968	2.416	2.89758e-09	0.000205511	COG0584@1|root,COG4733@1|root,COG0584@2|Bacteria,COG4733@2|Bacteria,4NMGN@976|Bacteroidetes,2FP5M@200643|Bacteroidia	C	glycerophosphoryl diester phosphodiesterase	-	K01126
MCIP_GL0069559	3.23505	1.26774e-08	0.000899148	COG0201@1|root,COG0201@2|Bacteria,4NEPU@976|Bacteroidetes,2FPIT@200643|Bacteroidia,4AKPG@815|Bacteroidaceae	U	The central subunit of the protein translocation channel SecYEG. Consists of two halves formed by TMs 1-5 and 6-10. These two domains form a lateral gate at the front which open onto the bilayer between TMs 2 and 7, and are clamped together by SecE at the back. The channel is closed by both a pore ring composed of hydrophobic SecY resides and a short helix (helix 2A) on the extracellular side of …	secY	K03076
MCIP_GL0071235	2.8994	4.95566e-07	0.035148	COG4209@1|root,COG4209@2|Bacteria,1TQ64@1239|Firmicutes,24YP3@186801|Clostridia,3WHKN@541000|Ruminococcaceae	P	binding-protein-dependent transport systems inner membrane component	-	K17319
MCIP_GL0072402	2.69441	4.79541e-07	0.0340114	COG0222@1|root,COG0222@2|Bacteria,1V6EI@1239|Firmicutes,24JAC@186801|Clostridia,25RMD@186804|Peptostreptococcaceae	J	Forms part of the ribosomal stalk which helps the ribosome interact with GTP-bound translation factors. Is thus essential for accurate translation	rplL	K02935
MCIP_GL0073419	4.83034	2.37774e-08	0.00168641	COG0821@1|root,COG0821@2|Bacteria,1TPFR@1239|Firmicutes,247N1@186801|Clostridia,3WGBA@541000|Ruminococcaceae	I	Converts 2C-methyl-D-erythritol 2,4-cyclodiphosphate (ME-2,4cPP) into 1-hydroxy-2-methyl-2-(E)-butenyl 4-diphosphate	ispG	K03526
MCIP_GL0073792	6.20903	2.99903e-07	0.0212706	COG3835@1|root,COG3835@2|Bacteria,1TQWD@1239|Firmicutes,24ZMW@186801|Clostridia,3WHDV@541000|Ruminococcaceae	KT	Psort location Cytoplasmic, score	-	K02647
MCIP_GL0076386	3.44108	3.36329e-10	2.38541e-05	COG2730@1|root,COG2730@2|Bacteria,1TQUA@1239|Firmicutes,248Y8@186801|Clostridia,3WGZF@541000|Ruminococcaceae	G	Belongs to the glycosyl hydrolase 5 (cellulase A) family	celC	K01179
MCIP_GL0079393	2.7575	2.37204e-11	1.68237e-06	COG0317@1|root,COG0317@2|Bacteria,1TNYZ@1239|Firmicutes,2489A@186801|Clostridia,3WGUK@541000|Ruminococcaceae	KT	In eubacteria ppGpp (guanosine 3'-diphosphate 5-' diphosphate) is a mediator of the stringent response that coordinates a variety of cellular activities in response to changes in nutritional abundance	relA	K00951
MCIP_GL0079414	6.02721	1.57354e-08	0.00111603	COG1866@1|root,COG1866@2|Bacteria,1TPQV@1239|Firmicutes,248JE@186801|Clostridia,27V2Q@189330|Dorea	H	Involved in the gluconeogenesis. Catalyzes the conversion of oxaloacetate (OAA) to phosphoenolpyruvate (PEP) through direct phosphoryl transfer between the nucleoside triphosphate and OAA	pckA	K01610
MCIP_GL0080304	8.85898	4.098e-08	0.0029065	COG0504@1|root,COG0504@2|Bacteria,4NEWT@976|Bacteroidetes,2FMC4@200643|Bacteroidia,4AMIN@815|Bacteroidaceae	F	Catalyzes the ATP-dependent amination of UTP to CTP with either L-glutamine or ammonia as the source of nitrogen. Regulates intracellular CTP levels through interactions with the four ribonucleotide triphosphates	pyrG	K01937
MCIP_GL0080526	3.10421	6.57175e-07	0.0466102	COG3637@1|root,COG3637@2|Bacteria,4PKVN@976|Bacteroidetes,2G057@200643|Bacteroidia	M	Has lipid A 3-O-deacylase activity. Hydrolyzes the ester bond at the 3 position of lipid A, a bioactive component of lipopolysaccharide (LPS), thereby releasing the primary fatty acyl moiety	-	-
MCIP_GL0080741	3.02059	1.1333e-07	0.00803789	COG0174@1|root,COG0174@2|Bacteria,1TNZA@1239|Firmicutes,2489S@186801|Clostridia	E	glutamine synthetase	glnA	K01915
MCIP_GL0083119	2.32818	7.18017e-10	5.09254e-05	COG0071@1|root,COG0071@2|Bacteria,1VG0E@1239|Firmicutes,24MRZ@186801|Clostridia,21ZVF@1506553|Lachnoclostridium	O	Hsp20/alpha crystallin family	hsp18	K13993
MCIP_GL0083423	3.44475	1.85057e-07	0.0131252	COG3049@1|root,COG3049@2|Bacteria,1TPZS@1239|Firmicutes,24B0E@186801|Clostridia,25UVN@186806|Eubacteriaceae	M	Choloylglycine hydrolase	cbh	K01442
MCIP_GL0084427	0.359572	2.0027e-07	0.0142041	COG1012@1|root,COG1454@1|root,COG1012@2|Bacteria,COG1454@2|Bacteria,2GJI2@201174|Actinobacteria,4CZ8F@85004|Bifidobacteriales	C	belongs to the iron- containing alcohol dehydrogenase family	adhE	K04072,K15515
MCIP_GL0087188	2.27825	3.83688e-07	0.0272131	COG0297@1|root,COG0297@2|Bacteria,1TQ4M@1239|Firmicutes,248G1@186801|Clostridia,3WGRA@541000|Ruminococcaceae	G	Synthesizes alpha-1,4-glucan chains using ADP-glucose	glgA	K00703
MCIP_GL0088553	3.80914	5.68091e-09	0.000402919	COG0810@1|root,COG0810@2|Bacteria,4NMG7@976|Bacteroidetes,2FPKW@200643|Bacteroidia,4AKHT@815|Bacteroidaceae	U	Interacts with outer membrane receptor proteins that carry out high-affinity binding and energy dependent uptake into the periplasmic space of specific substrates. It could act to transduce energy from the cytoplasmic membrane to specific energy- requiring processes in the outer membrane, resulting in the release into the periplasm of ligands bound by these outer membrane proteins	-	K03832
MCIP_GL0089404	3.56697	1.23885e-10	8.78656e-06	COG1846@1|root,COG1846@2|Bacteria,1VHM5@1239|Firmicutes,24IJZ@186801|Clostridia,2212J@1506553|Lachnoclostridium	K	helix_turn_helix multiple antibiotic resistance protein	-	-
MCIP_GL0090734	0.426174	4.73665e-10	3.35947e-05	COG0522@1|root,COG0522@2|Bacteria,1TR0J@1239|Firmicutes,248Y5@186801|Clostridia,3WH6V@541000|Ruminococcaceae	J	One of the primary rRNA binding proteins, it binds directly to 16S rRNA where it nucleates assembly of the body of the 30S subunit	rpsD	K02986
MCIP_GL0091860	0.169876	1.43367e-08	0.00101683	COG3064@1|root,COG3064@2|Bacteria	M	translation initiation factor activity	-	K20276
MCIP_GL0093389	4.52948	5.44059e-07	0.0385874	COG0112@1|root,COG0112@2|Bacteria,1TQVM@1239|Firmicutes,248W5@186801|Clostridia,3WGJK@541000|Ruminococcaceae	E	Catalyzes the reversible interconversion of serine and glycine with tetrahydrofolate (THF) serving as the one-carbon carrier. This reaction serves as the major source of one-carbon groups required for the biosynthesis of purines, thymidylate, methionine, and other important biomolecules. Also exhibits THF- independent aldolase activity toward beta-hydroxyamino acids, producing glycine and aldehyd…	glyA	K00600
MCIP_GL0094783	0.40586	3.51389e-07	0.0249223	COG2048@1|root,COG2048@2|Bacteria,1U4JW@1239|Firmicutes,24C8P@186801|Clostridia,3Y1B6@572511|Blautia	C	Cysteine-rich domain	-	K03389
MCIP_GL0096135	0.300542	8.23771e-08	0.00584259	COG0329@1|root,COG0329@2|Bacteria,4NHBA@976|Bacteroidetes,2FM35@200643|Bacteroidia,4AK6H@815|Bacteroidaceae	EM	Belongs to the DapA family	nanA	K01639,K01707,K01714
MCIP_GL0096770	0.20602	1.19343e-07	0.00846439	COG1185@1|root,COG1185@2|Bacteria,4NE4Q@976|Bacteroidetes,2FN5H@200643|Bacteroidia,4ANQE@815|Bacteroidaceae	J	Involved in mRNA degradation. Catalyzes the phosphorolysis of single-stranded polyribonucleotides processively in the 3'- to 5'-direction	pnp	K00962
MCIP_GL0098048	0.341999	2.58981e-07	0.0183682	COG0461@1|root,COG0461@2|Bacteria,1V23H@1239|Firmicutes,24FTS@186801|Clostridia,3XZRS@572511|Blautia	F	orotate phosphoribosyltransferase K00762	-	K00762
MCIP_GL0098477	2.50952	2.11823e-07	0.0150236	COG0543@1|root,COG0543@2|Bacteria,1TP6D@1239|Firmicutes,247YB@186801|Clostridia,3WGGC@541000|Ruminococcaceae	C	domain protein	nfnA	K00528,K16951
MCIP_GL0098973	3.49256	4.18859e-08	0.00297076	COG0176@1|root,COG0176@2|Bacteria,1TP4Q@1239|Firmicutes,248KZ@186801|Clostridia,3WGS5@541000|Ruminococcaceae	H	Transaldolase is important for the balance of metabolites in the pentose-phosphate pathway	tal	K00616
MCIP_GL0102907	2.04952	2.92019e-07	0.0207115	COG1053@1|root,COG1053@2|Bacteria,4NFDU@976|Bacteroidetes,2FM67@200643|Bacteroidia,22U6H@171550|Rikenellaceae	C	Fumarate reductase flavoprotein C-term	sdhA	K00239
MCIP_GL0104880	0.0724461	2.40916e-08	0.00170869	COG0076@1|root,COG0076@2|Bacteria,1MX25@1224|Proteobacteria,1RNSQ@1236|Gammaproteobacteria,3XMMA@561|Escherichia	E	Converts glutamate to gamma-aminobutyrate (GABA), consuming one intracellular proton in the reaction. The gad system helps to maintain a near-neutral intracellular pH when cells are exposed to extremely acidic conditions. The ability to survive transit through the acidic conditions of the stomach is essential for successful colonization of the mammalian host by commensal and pathogenic bacteria	gadA	K01580
MCIP_GL0105494	2.89836	8.14778e-09	0.000577881	COG4799@1|root,COG4799@2|Bacteria,1TQCV@1239|Firmicutes,247WG@186801|Clostridia,27V05@189330|Dorea	I	COG COG4799 Acetyl-CoA carboxylase, carboxyltransferase component (subunits alpha and beta)	-	-
MCIP_GL0105910	4.32925	1.18502e-08	0.000840474	COG0008@1|root,COG0008@2|Bacteria,4NFCC@976|Bacteroidetes,2FMVI@200643|Bacteroidia,4AMGM@815|Bacteroidaceae	J	Glutamine--tRNA ligase	glnS	K01886
MCIP_GL0111388	7.53597	6.62801e-07	0.0470091	COG0334@1|root,COG0334@2|Bacteria,1TP45@1239|Firmicutes,24960@186801|Clostridia	E	Belongs to the Glu Leu Phe Val dehydrogenases family	gdhA	K00261,K00262
MCIP_GL0114644	3.72206	2.86265e-07	0.0203034	COG2357@1|root,COG2357@2|Bacteria,1TSC9@1239|Firmicutes,25CET@186801|Clostridia	S	RelA SpoT domain protein	spoT	K07816
MCIP_GL0120007	2.54022	1.95102e-07	0.0138376	COG0124@1|root,COG0124@2|Bacteria,1TP3D@1239|Firmicutes,24852@186801|Clostridia,27V63@189330|Dorea	J	Histidyl-tRNA synthetase	hisS	K01892
MCIP_GL0120220	2.1781	6.61473e-10	4.6915e-05	COG3887@1|root,COG3887@2|Bacteria,1TPGP@1239|Firmicutes,2484R@186801|Clostridia	T	domain protein	yybT	-
MCIP_GL0121759	2.00368	4.63833e-08	0.00328974	COG0037@1|root,COG0607@1|root,COG0037@2|Bacteria,COG0607@2|Bacteria,1TQ0Y@1239|Firmicutes,247RP@186801|Clostridia,36DIN@31979|Clostridiaceae	H	Belongs to the TtcA family	ttcA	-
MCIP_GL0123849	2.0492	6.92936e-10	4.91465e-05	COG0154@1|root,COG0154@2|Bacteria,1TP0C@1239|Firmicutes,24911@186801|Clostridia,25V2X@186806|Eubacteriaceae	J	Allows the formation of correctly charged Gln-tRNA(Gln) through the transamidation of misacylated Glu-tRNA(Gln) in organisms which lack glutaminyl-tRNA synthetase. The reaction takes place in the presence of glutamine and ATP through an activated gamma-phospho-Glu-tRNA(Gln)	gatA	K02433
MCIP_GL0124742	2.03223	1.74289e-08	0.00123615	COG0012@1|root,COG0012@2|Bacteria,1TPRK@1239|Firmicutes,2482Z@186801|Clostridia,3WG9I@541000|Ruminococcaceae	J	ATPase that binds to both the 70S ribosome and the 50S ribosomal subunit in a nucleotide-independent manner	ychF	K06942
MCIP_GL0127128	2.27201	2.0318e-08	0.00144105	COG1653@1|root,COG1653@2|Bacteria,1TQJE@1239|Firmicutes,2496C@186801|Clostridia,3WK4C@541000|Ruminococcaceae	G	Bacterial extracellular solute-binding protein	-	K10117
MCIP_GL0127547	4.64669	1.73213e-07	0.0122851	COG4656@1|root,COG4656@2|Bacteria,1UIC8@1239|Firmicutes,25EHB@186801|Clostridia	C	domain protein	-	-
MCIP_GL0127799	2.89875	4.01553e-11	2.84801e-06	2907A@1|root,2ZMX3@2|Bacteria,4NXK8@976|Bacteroidetes,2FV6F@200643|Bacteroidia,4AS7U@815|Bacteroidaceae	-	-	-	-
MCIP_GL0128439	2.05817	2.5043e-08	0.00177618	COG3507@1|root,COG3507@2|Bacteria,1TQBJ@1239|Firmicutes,24CFJ@186801|Clostridia,3WNRJ@541000|Ruminococcaceae	G	Glycosyl hydrolases family 43	-	-
MCIP_GL0128679	12.4656	3.59568e-09	0.000255024	2CF54@1|root,3249U@2|Bacteria,1UQKU@1239|Firmicutes,24VCN@186801|Clostridia,36VF2@31979|Clostridiaceae	S	Domain of unknown function (DUF3787)	-	-
MCIP_GL0129222	2.51636	1.88586e-07	0.0133755	COG1126@1|root,COG1126@2|Bacteria,1TNYD@1239|Firmicutes,247QZ@186801|Clostridia,3XZ1I@572511|Blautia	E	Psort location CytoplasmicMembrane, score 9.49	glnQ	K02028
MCIP_GL0130673	3.44023	5.54946e-08	0.00393595	COG1748@1|root,COG1748@2|Bacteria,1TQTN@1239|Firmicutes,24AHW@186801|Clostridia,3XYN8@572511|Blautia	C	Psort location Cytoplasmic, score 8.87	LYS1	K00290
MCIP_GL0131904	5.75733	6.06449e-07	0.0430124	COG0129@1|root,COG0129@2|Bacteria,1TP1R@1239|Firmicutes,247UC@186801|Clostridia,25VFE@186806|Eubacteriaceae	H	Belongs to the IlvD Edd family	ilvD	K01687
MCIP_GL0132238	2.63422	7.06795e-09	0.000501294	COG1533@1|root,COG1533@2|Bacteria,4NE62@976|Bacteroidetes,2FP03@200643|Bacteroidia,4ANXE@815|Bacteroidaceae	L	DNA repair photolyase K01669	-	-
MCIP_GL0132430	6.3503	3.85117e-07	0.0273144	COG0136@1|root,COG0136@2|Bacteria,4NE4V@976|Bacteroidetes,2FMHI@200643|Bacteroidia,4AKEU@815|Bacteroidaceae	E	Catalyzes the NADPH-dependent formation of L-aspartate- semialdehyde (L-ASA) by the reductive dephosphorylation of L- aspartyl-4-phosphate	asd	K00133
MCIP_GL0133901	2.60206	3.81448e-08	0.00270542	COG0183@1|root,COG0183@2|Bacteria,1TP07@1239|Firmicutes,4H9RJ@91061|Bacilli,3F3Q5@33958|Lactobacillaceae	I	Belongs to the thiolase family	atoB	K00054,K00626
MCIP_GL0134500	4.38982	2.65768e-10	1.88496e-05	COG1966@1|root,COG1966@2|Bacteria,1TQN8@1239|Firmicutes,248DZ@186801|Clostridia,27WC8@189330|Dorea	T	5TM C-terminal transporter carbon starvation CstA	cstA	-
MCIP_GL0134937	0.434507	1.84677e-08	0.00130982	COG1874@1|root,COG1874@2|Bacteria,1TQN6@1239|Firmicutes,2488V@186801|Clostridia,3XYX5@572511|Blautia	G	Psort location Cytoplasmic, score 8.87	pbg	K12308
MCIP_GL0135006	0.465345	4.33943e-08	0.00307774	COG3875@1|root,COG3875@2|Bacteria,1TQ1C@1239|Firmicutes,247PH@186801|Clostridia,3XYNS@572511|Blautia	S	Domain of unknown function (DUF2088)	-	-
MCIP_GL0135045	5.38934	1.40379e-08	0.000995641	COG0089@1|root,COG0089@2|Bacteria,1VA4W@1239|Firmicutes,24MN8@186801|Clostridia,3WJVK@541000|Ruminococcaceae	J	One of the early assembly proteins it binds 23S rRNA. One of the proteins that surrounds the polypeptide exit tunnel on the outside of the ribosome. Forms the main docking site for trigger factor binding to the ribosome	rplW	K02892
MCIP_GL0140078	0.270229	2.82747e-08	0.00200539	COG2030@1|root,COG2030@2|Bacteria,4NNHH@976|Bacteroidetes,2FP51@200643|Bacteroidia,4AN7T@815|Bacteroidaceae	I	Psort location Cytoplasmic, score 8.96	nodN	-
MCIP_GL0142931	2.21988	1.14411e-08	0.000811462	COG1595@1|root,COG1595@2|Bacteria,1V7ME@1239|Firmicutes,24GHU@186801|Clostridia,36KTX@31979|Clostridiaceae	K	TIGRFAM RNA polymerase sigma factor, sigma-70 family	-	K03088
MCIP_GL0143826	0.178977	4.59631e-07	0.0325994	COG4799@1|root,COG4799@2|Bacteria,1TQCV@1239|Firmicutes,247WG@186801|Clostridia,25VP1@186806|Eubacteriaceae	I	Acetyl-CoA carboxylase, carboxyltransferase component (subunits alpha and beta)	-	-
MCIP_GL0145914	0.224078	7.0461e-08	0.00499745	COG2959@1|root,COG2959@2|Bacteria,1MY3A@1224|Proteobacteria,1RNJY@1236|Gammaproteobacteria,3XMMF@561|Escherichia	H	HemX, putative uroporphyrinogen-III C-methyltransferase	hemX	K02496,K13543
MCIP_GL0147978	3.70578	5.47322e-09	0.000388188	COG0527@1|root,COG0527@2|Bacteria,1TPQJ@1239|Firmicutes,24811@186801|Clostridia	E	Belongs to the aspartokinase family	thrA	K00928
MCIP_GL0148968	2.98403	4.72221e-07	0.0334923	COG1109@1|root,COG1109@2|Bacteria,1TP2N@1239|Firmicutes,2481Y@186801|Clostridia,27J6W@186928|unclassified Lachnospiraceae	G	Phosphoglucomutase/phosphomannomutase, C-terminal domain	pgcA	K01835,K01840
MCIP_GL0152217	2.68211	3.84929e-08	0.00273011	COG0515@1|root,COG0515@2|Bacteria,1TP3F@1239|Firmicutes,2492G@186801|Clostridia	KLT	serine threonine protein kinase	prkC	K12132
MCIP_GL0152403	3.06686	6.8941e-07	0.0488964	COG0747@1|root,COG0747@2|Bacteria,1TQ6S@1239|Firmicutes,248A3@186801|Clostridia,21YBW@1506553|Lachnoclostridium	E	Bacterial extracellular solute-binding proteins, family 5 Middle	-	K02035
MCIP_GL0152739	4.295	1.45602e-09	0.000103268	COG1028@1|root,COG1028@2|Bacteria,1TZY6@1239|Firmicutes,248QZ@186801|Clostridia,3WIP8@541000|Ruminococcaceae	IQ	Oxidoreductase, short chain dehydrogenase reductase family protein	fabG5	K00059
MCIP_GL0156440	0.184861	6.67436e-07	0.0473379	COG1653@1|root,COG1653@2|Bacteria,2GZ1E@201174|Actinobacteria,4CZNE@85004|Bifidobacteriales	G	Bacterial extracellular solute-binding protein	-	K02027
MCIP_GL0157372	2.19131	4.19863e-07	0.0297788	COG3206@1|root,COG3206@2|Bacteria,1TR5K@1239|Firmicutes,24ARC@186801|Clostridia,36KE8@31979|Clostridiaceae	M	Psort location Cytoplasmic, score	-	-
MCIP_GL0158055	2.02584	7.01231e-15	4.97348e-10	COG0618@1|root,COG0618@2|Bacteria,1TSHJ@1239|Firmicutes,249EF@186801|Clostridia,27UCQ@186928|unclassified Lachnospiraceae	S	3'(2'),5'-bisphosphate nucleotidase activity	-	-
MCIP_GL0162399	0.251987	1.25765e-07	0.00891989	COG0013@1|root,COG0013@2|Bacteria,1MU9A@1224|Proteobacteria,1RMWZ@1236|Gammaproteobacteria,3XP02@561|Escherichia	J	Catalyzes the attachment of alanine to tRNA(Ala) in a two-step reaction alanine is first activated by ATP to form Ala- AMP and then transferred to the acceptor end of tRNA(Ala). Also edits incorrectly charged Ser-tRNA(Ala) and Gly-tRNA(Ala) via its editing domain	alaS	K01872
MCIP_GL0162662	4.4044	3.11362e-07	0.0220834	COG0176@1|root,COG0176@2|Bacteria,1TP4Q@1239|Firmicutes,248KZ@186801|Clostridia,27J8D@186928|unclassified Lachnospiraceae	G	Transaldolase is important for the balance of metabolites in the pentose-phosphate pathway	tal	K00616
MCIP_GL0166790	0.35845	1.31329e-08	0.000931453	COG1788@1|root,COG1788@2|Bacteria,1MVEI@1224|Proteobacteria,1RNXB@1236|Gammaproteobacteria,3XMT4@561|Escherichia	I	acetate CoA-transferase activity	atoD	K01034
MCIP_GL0168874	2.40573	8.81527e-08	0.00625223	COG1086@1|root,COG1086@2|Bacteria,4NERY@976|Bacteroidetes,2FMAA@200643|Bacteroidia,22USJ@171550|Rikenellaceae	GM	3-beta hydroxysteroid dehydrogenase/isomerase family	wbpM	-
MCIP_GL0169218	2.19056	8.25567e-08	0.00585533	COG0463@1|root,COG0463@2|Bacteria,1TT6C@1239|Firmicutes,248F2@186801|Clostridia	M	Psort location Cytoplasmic, score	-	-
MCIP_GL0170051	5.80902	5.33105e-08	0.00378105	COG2936@1|root,COG2936@2|Bacteria,1TT0H@1239|Firmicutes,24BT1@186801|Clostridia	I	Hydrolase CocE NonD family	-	K06978
MCIP_GL0171298	2.84356	6.76273e-07	0.0479646	COG2017@1|root,COG2017@2|Bacteria,1U26T@1239|Firmicutes,24AQ8@186801|Clostridia,25W6R@186806|Eubacteriaceae	G	Aldose 1-epimerase	lacX	-
MCIP_GL0172076	0.178705	1.65388e-07	0.0117302	COG1629@1|root,COG4771@2|Bacteria,4P1Z5@976|Bacteroidetes,2FWS8@200643|Bacteroidia	P	TonB-linked outer membrane protein, SusC RagA family	-	-
MCIP_GL0174924	2.06139	5.37503e-10	3.81224e-05	COG0556@1|root,COG0556@2|Bacteria,1TPKB@1239|Firmicutes,247P7@186801|Clostridia,27UXX@189330|Dorea	L	damaged site, the DNA wraps around one UvrB monomer. DNA wrap is dependent on ATP binding by UvrB and probably causes local melting of the DNA helix, facilitating insertion of UvrB beta-hairpin between the DNA strands. Then UvrB probes one DNA strand for the presence of a lesion. If a lesion is found the UvrA subunits dissociate and the UvrB-DNA preincision complex is formed. This complex is subs…	uvrB	K03702
MCIP_GL0176524	3.34466	4.00376e-15	2.83967e-10	COG1048@1|root,COG1048@2|Bacteria,1VTMM@1239|Firmicutes,25HJM@186801|Clostridia,3XYPZ@572511|Blautia	C	Psort location Cytoplasmic, score	ybhJ	K01681
MCIP_GL0178563	0.213025	6.32476e-10	4.48583e-05	COG0504@1|root,COG0504@2|Bacteria,1TP34@1239|Firmicutes,2482E@186801|Clostridia,3XZPG@572511|Blautia	F	Catalyzes the ATP-dependent amination of UTP to CTP with either L-glutamine or ammonia as the source of nitrogen. Regulates intracellular CTP levels through interactions with the four ribonucleotide triphosphates	pyrG	K01937
MCIP_GL0178647	2.06387	4.99105e-11	3.5399e-06	COG1119@1|root,COG1119@2|Bacteria	P	ATPase activity	-	K03546
MCIP_GL0178743	0.218365	2.09169e-08	0.00148353	COG0055@1|root,COG0055@2|Bacteria,1TPGF@1239|Firmicutes,2489W@186801|Clostridia,3XYVU@572511|Blautia	C	Produces ATP from ADP in the presence of a proton gradient across the membrane. The catalytic sites are hosted primarily by the beta subunits	atpD	K02112
MCIP_GL0178866	0.153133	9.26487e-10	6.57111e-05	COG0539@1|root,COG0539@2|Bacteria,1MVAV@1224|Proteobacteria,1RMFY@1236|Gammaproteobacteria,3XMK6@561|Escherichia	J	acts as an RNA chaperone to unfold structured mRNA on the ribosome but is not essential for mRNAs with strong SDs and little 5'-UTR structure, thus it may help fine-tune which mRNAs that are translated. Unwinds dsRNA by binding to transiently formed ssRNA regions	rpsA	K02945
MCIP_GL0179661	0.281446	7.46166e-08	0.00529219	COG0664@1|root,COG0664@2|Bacteria,1MVGE@1224|Proteobacteria,1RPTB@1236|Gammaproteobacteria,3XMYG@561|Escherichia	K	Global transcription factor that controls the expression of over 100 target genes in response to anoxia. It facilitates the adaptation to anaerobic growth conditions by regulating the expression of gene products that are involved in anaerobic energy metabolism. When the terminal electron acceptor, O(2), is no longer available, it represses the synthesis of enzymes involved in aerobic respiration …	fnr	K01420
MCIP_GL0189628	2.50591	6.34887e-07	0.0450294	COG0054@1|root,COG0054@2|Bacteria,1V1DA@1239|Firmicutes,24FRS@186801|Clostridia,25W25@186806|Eubacteriaceae	H	Catalyzes the formation of 6,7-dimethyl-8- ribityllumazine by condensation of 5-amino-6-(D- ribitylamino)uracil with 3,4-dihydroxy-2-butanone 4-phosphate. This is the penultimate step in the biosynthesis of riboflavin	ribH	K00794
MCIP_GL0189866	3.67992	1.37763e-09	9.77085e-05	COG0655@1|root,COG3255@1|root,COG0655@2|Bacteria,COG3255@2|Bacteria,1TT0Y@1239|Firmicutes,247MH@186801|Clostridia,27IC5@186928|unclassified Lachnospiraceae	I	SCP-2 sterol transfer family	-	-
MCIP_GL0192488	5.98897	4.80628e-09	0.000340886	COG1104@1|root,COG1104@2|Bacteria,1TP21@1239|Firmicutes,24888@186801|Clostridia,3WG87@541000|Ruminococcaceae	E	Master enzyme that delivers sulfur to a number of partners involved in Fe-S cluster assembly, tRNA modification or cofactor biosynthesis. Catalyzes the removal of elemental sulfur atoms from cysteine to produce alanine. Functions as a sulfur delivery protein for Fe-S cluster synthesis onto IscU, an Fe-S scaffold assembly protein, as well as other S acceptor proteins	iscS	K04487
MCIP_GL0192723	2.13106	9.52217e-08	0.0067536	COG0452@1|root,COG0452@2|Bacteria,1TPP3@1239|Firmicutes,247J3@186801|Clostridia,3NHNJ@46205|Pseudobutyrivibrio	H	Flavoprotein	coaBC	K01598,K13038
MCIP_GL0195141	4.45427	1.40348e-07	0.00995415	COG1109@1|root,COG1109@2|Bacteria,1TP2N@1239|Firmicutes,2481Y@186801|Clostridia,3WGEY@541000|Ruminococcaceae	G	Phosphoglucomutase phosphomannomutase, alpha beta alpha domain	pgcA	K01835,K01840
MCIP_GL0196386	0.21284	1.71819e-08	0.00121863	COG0050@1|root,COG0050@2|Bacteria,1MVC0@1224|Proteobacteria,1RMYX@1236|Gammaproteobacteria	J	This protein promotes the GTP-dependent binding of aminoacyl-tRNA to the A-site of ribosomes during protein biosynthesis	tuf	K02358
MCIP_GL0197410	2.91812	1.23086e-08	0.000872987	COG1609@1|root,COG1609@2|Bacteria,1TRFH@1239|Firmicutes,24825@186801|Clostridia	K	Periplasmic binding protein LacI transcriptional regulator	-	K01775,K02529
MCIP_GL0197891	9.45086	4.82669e-08	0.00342333	2EYFT@1|root,33RPP@2|Bacteria,1VSB0@1239|Firmicutes,24XZU@186801|Clostridia	-	-	-	-
MCIP_GL0199338	0.14949	5.09891e-14	3.6164e-09	COG2067@1|root,COG2067@2|Bacteria,1MUU4@1224|Proteobacteria,1RQZJ@1236|Gammaproteobacteria,3XNI3@561|Escherichia	M	Involved in translocation of long-chain fatty acids across the outer membrane	fadL	K06076
MCIP_GL0199347	0.169574	4.46675e-07	0.0316804	COG1894@1|root,COG1894@2|Bacteria,1TQB0@1239|Firmicutes,2483E@186801|Clostridia,3XZ6P@572511|Blautia	C	Psort location Cytoplasmic, score 9.98	-	K00335
MCIP_GL0203366	3.06235	7.83063e-11	5.55387e-06	COG0157@1|root,COG0157@2|Bacteria,1TPQC@1239|Firmicutes,248P2@186801|Clostridia,3XZ2V@572511|Blautia	H	Belongs to the NadC ModD family	nadC	K00767
MCIP_GL0203558	0.210914	1.82215e-08	0.00129236	COG0537@1|root,COG0537@2|Bacteria,1RDCJ@1224|Proteobacteria,1S3QE@1236|Gammaproteobacteria,3XPPK@561|Escherichia	FG	Hydrolyzes purine nucleotide phosphoramidates, including adenosine 5'monophosphoramidate (AMP-NH2), adenosine 5'monophosphomorpholidate (AMP-morpholidate), guanosine 5'monophosphomorpholidate (GMP-morpholidate) and tryptamine 5'guanosine monophosphate (TpGd). Hydrolyzes lysyl-AMP (AMP-N-epsilon-(N-alpha- acetyl lysine methyl ester)) generated by lysine--tRNA ligase, and lysyl-GMP (GMP-N-epsilon-(…	hinT	K02503
MCIP_GL0204430	0.190073	4.45817e-09	0.000316195	COG0260@1|root,COG0260@2|Bacteria,1MUIN@1224|Proteobacteria,1RNFI@1236|Gammaproteobacteria,3XPE7@561|Escherichia	E	Probably plays an important role in intracellular peptide degradation	pepB	K07751
MCIP_GL0206069	0.120366	1.30681e-07	0.00926856	COG1544@1|root,COG1544@2|Bacteria,1RD2Y@1224|Proteobacteria,1S6GT@1236|Gammaproteobacteria,3XPTC@561|Escherichia	J	During stationary phase prevents 70S dimer formation, probably in order to regulate translation efficiency during transition between the exponential and the stationary phases. During environmental stress such as cold shock or excessive cell density at stationary phase, stabilizes the 70S ribosome against dissociation, inhibits translation elongation and increases translation accuracy. When normal…	raiA	K05809
MCIP_GL0207996	2.31766	1.07046e-07	0.00759225	COG0548@1|root,COG0548@2|Bacteria,1TP0N@1239|Firmicutes,4H30H@909932|Negativicutes	E	Belongs to the acetylglutamate kinase family. ArgB subfamily	argB	K00930
MCIP_GL0208514	0.124171	2.80557e-18	1.98985e-13	COG4799@1|root,COG4799@2|Bacteria,1TQCV@1239|Firmicutes,247WG@186801|Clostridia,25VP1@186806|Eubacteriaceae	I	Acetyl-CoA carboxylase, carboxyltransferase component (subunits alpha and beta)	-	-
MCIP_GL0209860	2.58075	1.04011e-13	7.377e-09	COG0744@1|root,COG0744@2|Bacteria,1TPM5@1239|Firmicutes,248A4@186801|Clostridia,3WHIF@541000|Ruminococcaceae	M	penicillin-binding protein	-	K05366
MCIP_GL0210403	0.309137	2.33342e-11	1.65498e-06	COG1529@1|root,COG2080@1|root,COG1529@2|Bacteria,COG2080@2|Bacteria,1TP7U@1239|Firmicutes,248BV@186801|Clostridia,3Y192@572511|Blautia	C	Aldehyde oxidase and xanthine dehydrogenase, a/b hammerhead domain	mop	K07469
MCIP_GL0211339	2.22945	9.8791e-08	0.00700675	COG4656@1|root,COG4656@2|Bacteria,1TPCC@1239|Firmicutes,24805@186801|Clostridia,3WGZ1@541000|Ruminococcaceae	C	Part of a membrane complex involved in electron transport	rnfC	K03615
MCIP_GL0213804	6.13703	5.29652e-07	0.0375656	COG0674@1|root,COG1013@1|root,COG1014@1|root,COG1145@1|root,COG0674@2|Bacteria,COG1013@2|Bacteria,COG1014@2|Bacteria,COG1145@2|Bacteria,1TQJ2@1239|Firmicutes,248FW@186801|Clostridia,36EA6@31979|Clostridiaceae	C	Oxidoreductase required for the transfer of electrons from pyruvate to flavodoxin	nifJ	K03737
MCIP_GL0216490	4.39914	3.17651e-10	2.25294e-05	COG0035@1|root,COG0035@2|Bacteria,1TPMT@1239|Firmicutes,248FV@186801|Clostridia,36DZ9@31979|Clostridiaceae	F	Catalyzes the conversion of uracil and 5-phospho-alpha- D-ribose 1-diphosphate (PRPP) to UMP and diphosphate	upp	K00761
MCIP_GL0216539	2.10108	3.70368e-07	0.0262683	COG0495@1|root,COG0495@2|Bacteria,1TP0Y@1239|Firmicutes,2484Y@186801|Clostridia,3WH0P@541000|Ruminococcaceae	J	Belongs to the class-I aminoacyl-tRNA synthetase family	leuS	K01869
MCIP_GL0217559	8.43853	1.02462e-07	0.0072671	COG0745@1|root,COG0745@2|Bacteria,1TPF7@1239|Firmicutes,24916@186801|Clostridia,3WSIK@541000|Ruminococcaceae	K	May play the central regulatory role in sporulation. It may be an element of the effector pathway responsible for the activation of sporulation genes in response to nutritional stress. Spo0A may act in concert with spo0H (a sigma factor) to control the expression of some genes that are critical to the sporulation process	spo0A	K07699
MCIP_GL0222298	5.22096	4.30348e-07	0.0305225	2C0G9@1|root,310GM@2|Bacteria,4NHU0@976|Bacteroidetes,2FN0C@200643|Bacteroidia,22UHA@171550|Rikenellaceae	S	COG NOG19144 non supervised orthologous group	-	-
MCIP_GL0222861	2.17847	5.1565e-10	3.65724e-05	COG0452@1|root,COG0452@2|Bacteria,1TPP3@1239|Firmicutes,4H27H@909932|Negativicutes	H	Catalyzes two steps in the biosynthesis of coenzyme A. In the first step cysteine is conjugated to 4'-phosphopantothenate to form 4-phosphopantothenoylcysteine, in the latter compound is decarboxylated to form 4'-phosphopantotheine	coaBC	K13038
MCIP_GL0225274	7.79982	3.50316e-07	0.0248462	COG0231@1|root,COG0231@2|Bacteria,1TR8P@1239|Firmicutes,249DV@186801|Clostridia,268CB@186813|unclassified Clostridiales	J	Involved in peptide bond synthesis. Stimulates efficient translation and peptide-bond synthesis on native or reconstituted 70S ribosomes in vitro. Probably functions indirectly by altering the affinity of the ribosome for aminoacyl-tRNA, thus increasing their reactivity as acceptors for peptidyl transferase	efp	K02356
MCIP_GL0228347	0.1696	3.17444e-07	0.0225147	COG0522@1|root,COG0522@2|Bacteria,1MW0U@1224|Proteobacteria,1RQ38@1236|Gammaproteobacteria,3XNVS@561|Escherichia	J	One of the primary rRNA binding proteins, it binds directly to 16S rRNA where it nucleates assembly of the body of the 30S subunit	rpsD	K02986
MCIP_GL0229304	3.0531	9.76956e-12	6.92906e-07	COG2848@1|root,COG2848@2|Bacteria,1TQG8@1239|Firmicutes,247K4@186801|Clostridia,3WGZM@541000|Ruminococcaceae	S	UPF0210 protein	-	K09157
MCIP_GL0229403	3.0593	9.63284e-08	0.00683209	COG1291@1|root,COG1291@2|Bacteria,1TRH1@1239|Firmicutes,24AEJ@186801|Clostridia	N	PFAM MotA TolQ ExbB proton channel	motA	K02556
MCIP_GL0230388	5.84394	2.26727e-07	0.0160806	COG3842@1|root,COG3842@2|Bacteria,1TP2M@1239|Firmicutes,247JR@186801|Clostridia,3XYK4@572511|Blautia	P	Belongs to the ABC transporter superfamily	ugpC_1	K10112
MCIP_GL0235512	3.02354	3.84702e-07	0.027285	COG0480@1|root,COG0480@2|Bacteria,1TPF9@1239|Firmicutes,247VN@186801|Clostridia,3WGEG@541000|Ruminococcaceae	J	Catalyzes the GTP-dependent ribosomal translocation step during translation elongation. During this step, the ribosome changes from the pre-translocational (PRE) to the post- translocational (POST) state as the newly formed A-site-bound peptidyl-tRNA and P-site-bound deacylated tRNA move to the P and E sites, respectively. Catalyzes the coordinated movement of the two tRNA molecules, the mRNA and…	fusA	K02355
MCIP_GL0238412	8.27717	4.55818e-09	0.000323289	COG0104@1|root,COG0104@2|Bacteria,4NGRZ@976|Bacteroidetes,2FM8A@200643|Bacteroidia,4AMZZ@815|Bacteroidaceae	F	Plays an important role in the de novo pathway of purine nucleotide biosynthesis. Catalyzes the first committed step in the biosynthesis of AMP from IMP	purA	K01939
MCIP_GL0240825	2.37378	1.12322e-17	7.96643e-13	COG0459@1|root,COG0459@2|Bacteria,1TP1T@1239|Firmicutes,248BG@186801|Clostridia,3WGUG@541000|Ruminococcaceae	O	Prevents misfolding and promotes the refolding and proper assembly of unfolded polypeptides generated under stress conditions	groL	K04077
MCIP_GL0245785	2.32165	4.35081e-07	0.0308581	COG1091@1|root,COG1091@2|Bacteria,1TP71@1239|Firmicutes,247PG@186801|Clostridia,36E2P@31979|Clostridiaceae	M	Catalyzes the reduction of dTDP-6-deoxy-L-lyxo-4- hexulose to yield dTDP-L-rhamnose	rfbD	K00067
MCIP_GL0250759	0.152259	1.14251e-10	8.10323e-06	COG0703@1|root,COG0703@2|Bacteria,1MUFJ@1224|Proteobacteria,1RPF6@1236|Gammaproteobacteria	F	Catalyzes the specific phosphorylation of the 3-hydroxyl group of shikimic acid using ATP as a cosubstrate	aroK	K00891
MCIP_GL0255641	0.083061	6.8119e-11	4.83134e-06	COG0149@1|root,COG0149@2|Bacteria,1MWK5@1224|Proteobacteria,1RM8I@1236|Gammaproteobacteria,3XMQC@561|Escherichia	F	Involved in the gluconeogenesis. Catalyzes stereospecifically the conversion of dihydroxyacetone phosphate (DHAP) to D-glyceraldehyde-3-phosphate (G3P)	tpiA	K01803
MCIP_GL0257367	3.05717	1.96035e-08	0.00139038	COG0329@1|root,COG0329@2|Bacteria,1TPSG@1239|Firmicutes,24CFW@186801|Clostridia,26ARW@186813|unclassified Clostridiales	H	Dihydrodipicolinate synthetase family	-	K01714
MCIP_GL0257995	3.09875	1.37736e-08	0.000976892	COG1263@1|root,COG1264@1|root,COG1263@2|Bacteria,COG1264@2|Bacteria,1TPJ8@1239|Firmicutes,24809@186801|Clostridia,25V4Y@186806|Eubacteriaceae	G	PTS system	nagE	K02749,K02750,K02803,K02804
MCIP_GL0259790	0.406717	6.39858e-09	0.000453819	COG2062@1|root,COG2062@2|Bacteria,1NAAE@1224|Proteobacteria,1SD0B@1236|Gammaproteobacteria,3XMMS@561|Escherichia	T	Phosphohistidine phosphatase sixA	sixA	K08296
MCIP_GL0264660	2.0959	1.39768e-10	9.91306e-06	COG0448@1|root,COG0448@2|Bacteria,1TNZW@1239|Firmicutes,24943@186801|Clostridia,36DKC@31979|Clostridiaceae	H	Catalyzes the synthesis of ADP-glucose, a sugar donor used in elongation reactions on alpha-glucans	glgC	K00975
MCIP_GL0266800	0.0422947	1.54719e-15	1.09735e-10	COG0228@1|root,COG0228@2|Bacteria,1MZCT@1224|Proteobacteria,1S8RT@1236|Gammaproteobacteria,3XPX7@561|Escherichia	J	In addition to being a ribosomal protein, S16 also has a cation-dependent endonuclease activity	rpsP	K02959
MCIP_GL0269870	2.64057	1.35917e-11	9.63994e-07	COG3874@1|root,COG3874@2|Bacteria,1V99U@1239|Firmicutes,24K00@186801|Clostridia	S	Sporulation protein YtfJ	-	-
MCIP_GL0271130	2.20058	6.22621e-07	0.0441594	COG0366@1|root,COG4733@1|root,COG5492@1|root,COG0366@2|Bacteria,COG4733@2|Bacteria,COG5492@2|Bacteria,1UVIA@1239|Firmicutes,25KIT@186801|Clostridia,3WMI9@541000|Ruminococcaceae	N	Bacterial Ig-like domain 2	-	-
MCIP_GL0275997	3.03827	4.50214e-07	0.0319314	COG2407@1|root,COG2407@2|Bacteria,1TQDX@1239|Firmicutes,247N8@186801|Clostridia,3XZ0K@572511|Blautia	G	Psort location Cytoplasmic, score 8.87	-	-
MCIP_GL0277117	2.1953	9.12444e-08	0.00647151	COG2888@1|root,COG2888@2|Bacteria,1UK70@1239|Firmicutes,25FNQ@186801|Clostridia,25ZUG@186806|Eubacteriaceae	J	peptidyl-tyrosine sulfation	-	-
MCIP_GL0280081	2.8748	1.06623e-07	0.00756225	COG2025@1|root,COG2025@2|Bacteria,1TPC8@1239|Firmicutes,247NF@186801|Clostridia,2N6VH@216572|Oscillospiraceae	C	Electron transfer flavoprotein FAD-binding domain	etfA	K03522,K22432
MCIP_GL0280409	0.09201	4.9245e-09	0.00034927	COG3250@1|root,COG3250@2|Bacteria,4NGZH@976|Bacteroidetes,2FN7Y@200643|Bacteroidia	G	alpha-L-rhamnosidase	-	-
MCIP_GL0280563	2.75279	3.77874e-08	0.00268007	COG0205@1|root,COG0205@2|Bacteria,1TPF4@1239|Firmicutes,4H1UV@909932|Negativicutes	G	Catalyzes the phosphorylation of D-fructose 6-phosphate to fructose 1,6-bisphosphate by ATP, the first committing step of glycolysis	pfkA	K00850
MCIP_GL0283431	2.17247	3.26718e-08	0.00231725	COG4260@1|root,COG4260@2|Bacteria,1TRYU@1239|Firmicutes,24901@186801|Clostridia,3WHZY@541000|Ruminococcaceae	S	SPFH domain-Band 7 family	-	-
MCIP_GL0286535	2.54212	1.2055e-07	0.00854999	COG2247@1|root,COG2273@1|root,COG3525@1|root,COG2247@2|Bacteria,COG2273@2|Bacteria,COG3525@2|Bacteria,1TQ3T@1239|Firmicutes,24CXN@186801|Clostridia	G	Psort location	-	-
MCIP_GL0289134	2.09225	9.26939e-17	6.57431e-12	COG0268@1|root,COG0268@2|Bacteria,1VEGX@1239|Firmicutes,24QNX@186801|Clostridia,36KIE@31979|Clostridiaceae	J	Binds directly to 16S ribosomal RNA	rpsT	K02968
MCIP_GL0289300	2.051	1.83049e-13	1.29827e-08	COG1004@1|root,COG1004@2|Bacteria,2GJQB@201174|Actinobacteria,4CZ1N@85004|Bifidobacteriales	M	UDP binding domain	ugd	K00012
MCIP_GL0290543	3.15223	2.72108e-07	0.0192993	COG0341@1|root,COG0342@1|root,COG0341@2|Bacteria,COG0342@2|Bacteria,4NE1X@976|Bacteroidetes,2FMPX@200643|Bacteroidia,4AMC3@815|Bacteroidaceae	U	Part of the Sec protein translocase complex. Interacts with the SecYEG preprotein conducting channel. SecDF uses the proton motive force (PMF) to complete protein translocation after the ATP-dependent function of SecA	secD	K03072,K12257
MCIP_GL0290961	0.166354	4.54714e-09	0.000322506	COG1666@1|root,COG1666@2|Bacteria,1RDTF@1224|Proteobacteria,1S3RU@1236|Gammaproteobacteria,3XN7B@561|Escherichia	S	UPF0234 protein YajQ	yajQ	K09767
MCIP_GL0292019	21.0234	7.60905e-09	0.000539672	COG0491@1|root,COG0491@2|Bacteria,1V3ZB@1239|Firmicutes,24G09@186801|Clostridia	S	Metallo-beta-lactamase superfamily	-	-
MCIP_GL0294300	6.64443	4.15196e-08	0.00294478	COG1262@1|root,COG3005@1|root,COG1262@2|Bacteria,COG3005@2|Bacteria,4NEUZ@976|Bacteroidetes,2FQ5J@200643|Bacteroidia,22X2D@171551|Porphyromonadaceae	C	NapC/NirT cytochrome c family, N-terminal region	-	-
MCIP_GL0295223	2.0813	2.27319e-09	0.000161226	COG0154@1|root,COG0154@2|Bacteria,2NNSD@2323|unclassified Bacteria	J	Allows the formation of correctly charged Gln-tRNA(Gln) through the transamidation of misacylated Glu-tRNA(Gln) in organisms which lack glutaminyl-tRNA synthetase. The reaction takes place in the presence of glutamine and ATP through an activated gamma-phospho-Glu-tRNA(Gln)	gatA	K02433
MCIP_GL0297664	2.32365	2.22295e-11	1.57662e-06	COG0516@1|root,COG0517@1|root,COG0516@2|Bacteria,COG0517@2|Bacteria,1TNZ1@1239|Firmicutes,247PS@186801|Clostridia,267WW@186813|unclassified Clostridiales	F	Catalyzes the conversion of inosine 5'-phosphate (IMP) to xanthosine 5'-phosphate (XMP), the first committed and rate- limiting step in the de novo synthesis of guanine nucleotides, and therefore plays an important role in the regulation of cell growth	guaB	K00088
MCIP_GL0298868	3.02184	1.368e-08	0.000970254	COG0152@1|root,COG0152@2|Bacteria	F	phosphoribosylaminoimidazolesuccinocarboxamide synthase activity	purC	K01923,K01945,K03566
MCIP_GL0298909	0.445666	9.85273e-08	0.00698805	COG2407@1|root,COG2407@2|Bacteria,1TQDX@1239|Firmicutes,247N8@186801|Clostridia,27J0T@186928|unclassified Lachnospiraceae	G	L-fucose isomerase, C-terminal domain	-	-
MCIP_GL0301730	0.415431	1.94881e-07	0.0138219	COG0294@1|root,COG0294@2|Bacteria,2GJDQ@201174|Actinobacteria,4CZWW@85004|Bifidobacteriales	H	Catalyzes the condensation of para-aminobenzoate (pABA) with 6-hydroxymethyl-7,8-dihydropterin diphosphate (DHPt-PP) to form 7,8-dihydropteroate (H2Pte), the immediate precursor of folate derivatives	folP	K00796
MCIP_GL0303547	3.58842	2.22302e-12	1.57668e-07	COG0569@1|root,COG1226@1|root,COG0569@2|Bacteria,COG1226@2|Bacteria,1R4J8@1224|Proteobacteria,42NKU@68525|delta/epsilon subdivisions,2WIRH@28221|Deltaproteobacteria,2M9MG@213115|Desulfovibrionales	P	Ion transport 2 domain protein	-	-
MCIP_GL0303786	2.41297	1.02429e-08	0.00072648	COG0190@1|root,COG0190@2|Bacteria,1TP1P@1239|Firmicutes,248DB@186801|Clostridia,3XZ53@572511|Blautia	H	Catalyzes the oxidation of 5,10- methylenetetrahydrofolate to 5,10-methenyltetrahydrofolate and then the hydrolysis of 5,10-methenyltetrahydrofolate to 10- formyltetrahydrofolate	folD	K01491
MCIP_GL0306592	0.260264	1.53579e-07	0.0108926	COG0243@1|root,COG0243@2|Bacteria	C	molybdopterin cofactor binding	fdnG	K00123,K08348
MCIP_GL0308418	2.00996	7.87702e-12	5.58678e-07	COG3250@1|root,COG3250@2|Bacteria,4NFPC@976|Bacteroidetes,2G2Q9@200643|Bacteroidia,231H6@171551|Porphyromonadaceae	G	Glycosyl hydrolases family 2, TIM barrel domain	-	-
MCIP_GL0308472	0.0893781	5.85361e-08	0.00415167	COG0450@1|root,COG0450@2|Bacteria,1TQU7@1239|Firmicutes,24A31@186801|Clostridia,268ZA@186813|unclassified Clostridiales	O	AhpC/TSA family	ahpC	K03386
MCIP_GL0310921	2.55928	3.37352e-09	0.000239267	COG3599@1|root,COG3599@2|Bacteria	D	regulation of cell shape	rny	K18682
MCIP_GL0310934	2.2195	1.87532e-11	1.33007e-06	COG0013@1|root,COG0013@2|Bacteria,1TPK6@1239|Firmicutes,248M3@186801|Clostridia,2N6SR@216572|Oscillospiraceae	J	Catalyzes the attachment of alanine to tRNA(Ala) in a two-step reaction alanine is first activated by ATP to form Ala- AMP and then transferred to the acceptor end of tRNA(Ala). Also edits incorrectly charged Ser-tRNA(Ala) and Gly-tRNA(Ala) via its editing domain	alaS	K01872
MCIP_GL0312094	2.41876	4.90934e-08	0.00348195	COG1080@1|root,COG1080@2|Bacteria,1TPK8@1239|Firmicutes,247RW@186801|Clostridia,27J0E@186928|unclassified Lachnospiraceae	G	PEP-utilising enzyme, TIM barrel domain	ppdK	K01006
MCIP_GL0313054	0.336443	6.69529e-07	0.0474864	COG1629@1|root,COG1629@2|Bacteria,4NDXS@976|Bacteroidetes,2FKYX@200643|Bacteroidia,4AK5Y@815|Bacteroidaceae	P	TonB-linked outer membrane protein, SusC RagA family	-	-
MCIP_GL0316181	2.02401	7.03623e-08	0.00499045	COG0203@1|root,COG0203@2|Bacteria,1V6JQ@1239|Firmicutes,24J9T@186801|Clostridia,3WIPC@541000|Ruminococcaceae	J	Ribosomal protein L17	rplQ	K02879
MCIP_GL0316220	2.06252	2.36676e-07	0.0167863	COG3842@1|root,COG3842@2|Bacteria,1TP2M@1239|Firmicutes,247JR@186801|Clostridia,2N6AS@216572|Oscillospiraceae	P	TOBE domain	-	K10112
MCIP_GL0317288	3.71884	9.63369e-11	6.83269e-06	COG0092@1|root,COG0092@2|Bacteria,1TPCP@1239|Firmicutes,24833@186801|Clostridia,2680N@186813|unclassified Clostridiales	J	Binds the lower part of the 30S subunit head. Binds mRNA in the 70S ribosome, positioning it for translation	rpsC	K02982
MCIP_GL0318336	5.13879	8.89821e-09	0.000631106	COG0560@1|root,COG0560@2|Bacteria,1UW6W@1239|Firmicutes,24EG9@186801|Clostridia,36F5W@31979|Clostridiaceae	E	Phosphoserine phosphatase	-	-
MCIP_GL0318673	2.1366	2.19226e-08	0.00155486	COG4206@1|root,COG4206@2|Bacteria,4P258@976|Bacteroidetes,2FWW6@200643|Bacteroidia,22X8G@171551|Porphyromonadaceae	P	Carboxypeptidase regulatory-like domain	-	-
MCIP_GL0318914	5.33196	3.46559e-08	0.00245797	COG0184@1|root,COG0184@2|Bacteria,1VA5C@1239|Firmicutes,24MRM@186801|Clostridia,36KHC@31979|Clostridiaceae	J	Forms an intersubunit bridge (bridge B4) with the 23S rRNA of the 50S subunit in the ribosome	rpsO	K02956
MCIP_GL0319139	0.229055	5.96901e-07	0.0423352	COG4206@1|root,COG4206@2|Bacteria,4P258@976|Bacteroidetes,2FX80@200643|Bacteroidia	H	TonB-linked outer membrane protein, SusC RagA family	-	-
MCIP_GL0320559	3.50296	2.97275e-07	0.0210842	COG1260@1|root,COG1260@2|Bacteria,4NI0F@976|Bacteroidetes,2FMB3@200643|Bacteroidia,4AKGW@815|Bacteroidaceae	I	Inositol-3-phosphate synthase	ino1	K01858
MCIP_GL0320860	2.01205	3.35018e-08	0.00237611	COG0200@1|root,COG0200@2|Bacteria,1V3KE@1239|Firmicutes,24HAJ@186801|Clostridia,2N76W@216572|Oscillospiraceae	J	Ribosomal proteins 50S-L15, 50S-L18e, 60S-L27A	rplO	K02876
MCIP_GL0322972	0.139468	1.83964e-07	0.0130476	COG0330@1|root,COG0330@2|Bacteria,1TPXU@1239|Firmicutes,248MP@186801|Clostridia,27IS7@186928|unclassified Lachnospiraceae	O	prohibitin homologues	qmcA	-
MCIP_GL0324866	2.0366	1.97304e-14	1.39938e-09	COG1156@1|root,COG1156@2|Bacteria,1VSU1@1239|Firmicutes,2496H@186801|Clostridia,267RU@186813|unclassified Clostridiales	C	Produces ATP from ADP in the presence of a proton gradient across the membrane. The V-type beta chain is a regulatory subunit	atpB	K02118
MCIP_GL0325865	3.08067	1.30011e-09	9.22104e-05	COG0480@1|root,COG0480@2|Bacteria,1TPF9@1239|Firmicutes,247VN@186801|Clostridia,25VFH@186806|Eubacteriaceae	J	Catalyzes the GTP-dependent ribosomal translocation step during translation elongation. During this step, the ribosome changes from the pre-translocational (PRE) to the post- translocational (POST) state as the newly formed A-site-bound peptidyl-tRNA and P-site-bound deacylated tRNA move to the P and E sites, respectively. Catalyzes the coordinated movement of the two tRNA molecules, the mRNA and…	fusA	K02355
MCIP_GL0328501	0.226104	1.8062e-07	0.0128104	COG0388@1|root,COG0388@2|Bacteria,4NEME@976|Bacteroidetes,2FMCZ@200643|Bacteroidia,4AN6P@815|Bacteroidaceae	S	hydrolase, carbon-nitrogen family	-	K12251
MCIP_GL0332290	0.259287	4.78953e-12	3.39697e-07	COG1629@1|root,COG1629@2|Bacteria,4NDXS@976|Bacteroidetes,2FM2D@200643|Bacteroidia	P	TonB-linked outer membrane protein, SusC RagA family	-	-
MCIP_GL0332895	3.48369	4.1717e-07	0.0295878	COG0667@1|root,COG0667@2|Bacteria,1TRS0@1239|Firmicutes,247RJ@186801|Clostridia	C	aldo keto reductase	-	K19265
MCIP_GL0334738	0.271919	7.19067e-08	0.00509998	COG3525@1|root,COG3525@2|Bacteria,4NE08@976|Bacteroidetes,2FNAR@200643|Bacteroidia,22WBH@171551|Porphyromonadaceae	G	Glycosyl hydrolase family 20, catalytic domain	-	K12373
MCIP_GL0338938	4.15142	5.92706e-07	0.0420377	COG3835@1|root,COG3835@2|Bacteria,1TQWD@1239|Firmicutes,24ZMW@186801|Clostridia,3WHDV@541000|Ruminococcaceae	KT	Psort location Cytoplasmic, score	-	K02647
MCIP_GL0342835	4.75553	3.81126e-08	0.00270314	COG0232@1|root,COG0232@2|Bacteria,1TPEI@1239|Firmicutes,247Q1@186801|Clostridia	F	Belongs to the dGTPase family. Type 2 subfamily	dgt	K01129
MCIP_GL0343692	2.27742	2.17635e-07	0.0154357	COG1106@1|root,COG1106@2|Bacteria,4NS62@976|Bacteroidetes,2G381@200643|Bacteroidia	S	AAA domain, putative AbiEii toxin, Type IV TA system	-	-
MCIP_GL0343730	2.70191	3.5493e-07	0.0251734	COG0522@1|root,COG0522@2|Bacteria,1TR0J@1239|Firmicutes,248Y5@186801|Clostridia	J	One of the primary rRNA binding proteins, it binds directly to 16S rRNA where it nucleates assembly of the body of the 30S subunit	rpsD	K02986
MCIP_GL0346727	7.46307	1.62037e-07	0.0114925	2E34J@1|root,32Y4N@2|Bacteria,1VESM@1239|Firmicutes,24QZX@186801|Clostridia,25RN5@186804|Peptostreptococcaceae	S	CotJB protein	cotJB	K06333
MCIP_GL0348799	3.48123	1.17898e-12	8.3619e-08	COG0058@1|root,COG0058@2|Bacteria,1TQAJ@1239|Firmicutes,248E1@186801|Clostridia,21YUS@1506553|Lachnoclostridium	F	Phosphorylase is an important allosteric enzyme in carbohydrate metabolism. Enzymes from different sources differ in their regulatory mechanisms and in their natural substrates. However, all known phosphorylases share catalytic and structural properties	glgP	K00688
MCIP_GL0351298	3.38772	7.50932e-08	0.00532598	COG2152@1|root,COG2152@2|Bacteria,1TNYI@1239|Firmicutes,24A1K@186801|Clostridia,27JKT@186928|unclassified Lachnospiraceae	G	Converts 4-O-beta-D-mannopyranosyl-D-glucopyranose (Man- Glc) to mannose 1-phosphate (Man1P) and glucose	-	K16212
MCIP_GL0353522	3.95029	2.26378e-07	0.0160559	COG1109@1|root,COG1109@2|Bacteria,1TP2N@1239|Firmicutes,2481Y@186801|Clostridia,27J6W@186928|unclassified Lachnospiraceae	G	Phosphoglucomutase/phosphomannomutase, C-terminal domain	pgcA	K01835,K01840
MCIP_GL0355491	2.40306	7.03858e-07	0.0499211	COG2848@1|root,COG2848@2|Bacteria,1TQG8@1239|Firmicutes,247K4@186801|Clostridia,3XYI2@572511|Blautia	S	Psort location Cytoplasmic, score 8.87	-	K09157
MCIP_GL0357735	3.52575	1.5662e-08	0.00111083	COG2759@1|root,COG2759@2|Bacteria,1TP6N@1239|Firmicutes,247P5@186801|Clostridia,3XYQR@572511|Blautia	H	Psort location Cytoplasmic, score 8.87	fhs	K01938
MCIP_GL0358076	0.24361	6.05871e-09	0.000429714	COG0347@1|root,COG0347@2|Bacteria,4NQG9@976|Bacteroidetes,2FSGK@200643|Bacteroidia,22YDM@171551|Porphyromonadaceae	K	Nitrogen regulatory protein P-II	glnB	K04751
MCIP_GL0358636	0.272224	9.7268e-09	0.000689873	COG0086@1|root,COG0086@2|Bacteria,1MU3M@1224|Proteobacteria,1RPYH@1236|Gammaproteobacteria,3VXPA@53335|Pantoea	K	DNA-dependent RNA polymerase catalyzes the transcription of DNA into RNA using the four ribonucleoside triphosphates as substrates	rpoC	K03046
MCIP_GL0362997	0.164981	3.96116e-07	0.0280946	2DBE2@1|root,2Z8QB@2|Bacteria,4NK8H@976|Bacteroidetes,2FMIR@200643|Bacteroidia,4AP06@815|Bacteroidaceae	S	SusD family	-	K21572
MCIP_GL0364607	0.416677	7.1501e-08	0.00507121	COG1429@1|root,COG1429@2|Bacteria,4NHR3@976|Bacteroidetes,2FP41@200643|Bacteroidia,4AMWY@815|Bacteroidaceae	H	COG1429 Cobalamin biosynthesis protein CobN and related	cobN	K02230
MCIP_GL0370035	3.9097	1.41611e-08	0.00100437	COG0085@1|root,COG0085@2|Bacteria,1TP96@1239|Firmicutes,247J1@186801|Clostridia	K	DNA-dependent RNA polymerase catalyzes the transcription of DNA into RNA using the four ribonucleoside triphosphates as substrates	rpoB	K03043
MCIP_GL0373745	2.26044	2.10579e-15	1.49353e-10	COG0245@1|root,COG1211@1|root,COG0245@2|Bacteria,COG1211@2|Bacteria,1V3P0@1239|Firmicutes,24HCM@186801|Clostridia,3WITA@541000|Ruminococcaceae	H	Involved in the biosynthesis of isopentenyl diphosphate (IPP) and dimethylallyl diphosphate (DMAPP), two major building blocks of isoprenoid compounds. Catalyzes the conversion of 4- diphosphocytidyl-2-C-methyl-D-erythritol 2-phosphate (CDP-ME2P) to 2-C-methyl-D-erythritol 2,4-cyclodiphosphate (ME-CPP) with a corresponding release of cytidine 5-monophosphate (CMP)	ispF	K01770,K12506
MCIP_GL0386518	0.227961	4.04328e-10	2.8677e-05	COG0495@1|root,COG0495@2|Bacteria,1TP0Y@1239|Firmicutes,2484Y@186801|Clostridia,25V0K@186806|Eubacteriaceae	J	Belongs to the class-I aminoacyl-tRNA synthetase family	leuS	K01869
MCIP_GL0386535	3.0622	5.73882e-07	0.0407026	COG0173@1|root,COG0173@2|Bacteria,1TPCN@1239|Firmicutes,247Z3@186801|Clostridia,27J8N@186928|unclassified Lachnospiraceae	J	Aspartyl-tRNA synthetase with relaxed tRNA specificity since it is able to aspartylate not only its cognate tRNA(Asp) but also tRNA(Asn). Reaction proceeds in two steps L-aspartate is first activated by ATP to form Asp-AMP and then transferred to the acceptor end of tRNA(Asp Asn)	aspS	K01876
MCIP_GL0386990	3.77097	6.08809e-08	0.00431798	COG1653@1|root,COG1653@2|Bacteria,1TW09@1239|Firmicutes,24BZW@186801|Clostridia,2223U@1506553|Lachnoclostridium	G	Bacterial extracellular solute-binding protein	-	K17318
MCIP_GL0388258	0.251716	1.5207e-07	0.0107855	COG0173@1|root,COG0173@2|Bacteria,1MUXB@1224|Proteobacteria,1RNMI@1236|Gammaproteobacteria,1Y746@135625|Pasteurellales	J	Catalyzes the attachment of L-aspartate to tRNA(Asp) in a two-step reaction L-aspartate is first activated by ATP to form Asp-AMP and then transferred to the acceptor end of tRNA(Asp)	aspS	K01876
MCIP_GL0388283	4.20235	3.87558e-09	0.000274875	COG1653@1|root,COG1653@2|Bacteria,1TZ8B@1239|Firmicutes,24B4T@186801|Clostridia,36H2M@31979|Clostridiaceae	G	ABC transporter substrate-binding protein	-	K17318
MCIP_GL0388461	5.22343	6.19701e-07	0.0439523	COG1013@1|root,COG1013@2|Bacteria,1TQJ2@1239|Firmicutes,248FW@186801|Clostridia,3WH0Y@541000|Ruminococcaceae	C	Oxidoreductase required for the transfer of electrons from pyruvate to flavodoxin	nifJ	K03737
MCIP_GL0390473	6.63296	1.38131e-08	0.000979693	COG0479@1|root,COG0479@2|Bacteria,1TP8R@1239|Firmicutes,247QI@186801|Clostridia,3Y1ET@572511|Blautia	C	4Fe-4S dicluster domain	-	-
MCIP_GL0391003	2.00988	3.59032e-08	0.00254643	COG2759@1|root,COG2759@2|Bacteria,1TP6N@1239|Firmicutes,247P5@186801|Clostridia,3WHBU@541000|Ruminococcaceae	H	Belongs to the formate--tetrahydrofolate ligase family	fhs	K01938
MCIP_GL0391161	3.68017	1.08776e-08	0.000771494	COG0149@1|root,COG0149@2|Bacteria,4NE2F@976|Bacteroidetes,2FNEK@200643|Bacteroidia,4AKU6@815|Bacteroidaceae	G	Involved in the gluconeogenesis. Catalyzes stereospecifically the conversion of dihydroxyacetone phosphate (DHAP) to D-glyceraldehyde-3-phosphate (G3P)	tpiA	K01803
MCIP_GL0392583	2.04592	4.22764e-07	0.0299845	COG0674@1|root,COG1013@1|root,COG1014@1|root,COG0674@2|Bacteria,COG1013@2|Bacteria,COG1014@2|Bacteria,1TQJ2@1239|Firmicutes,248FW@186801|Clostridia,3XZ4K@572511|Blautia	C	Oxidoreductase required for the transfer of electrons from pyruvate to flavodoxin	nifJ	K03737
MCIP_GL0396425	3.08517	2.12108e-07	0.0150438	COG0526@1|root,COG0526@2|Bacteria	CO	cell redox homeostasis	resA	-
MCIP_GL0408446	0.0652681	3.67442e-08	0.00260608	COG3250@1|root,COG3250@2|Bacteria,1TPDC@1239|Firmicutes,248H7@186801|Clostridia,25V34@186806|Eubacteriaceae	G	Psort location Cytoplasmic, score	-	K01190
MCIP_GL0413598	0.412343	9.66708e-08	0.00685638	COG0673@1|root,COG0673@2|Bacteria,4NEN5@976|Bacteroidetes,2FP28@200643|Bacteroidia,22ZVD@171551|Porphyromonadaceae	S	Oxidoreductase family, NAD-binding Rossmann fold	-	-
MCIP_GL0413645	0.09374	2.36624e-07	0.0167826	2CJP4@1|root,33FB6@2|Bacteria,4NWNA@976|Bacteroidetes,2FUPW@200643|Bacteroidia,22YY0@171551|Porphyromonadaceae	S	COG NOG23371 non supervised orthologous group	-	-
MCIP_GL0414150	0.277476	2.79596e-09	0.000198303	COG1109@1|root,COG1109@2|Bacteria,1TP2N@1239|Firmicutes,2481Y@186801|Clostridia,27J6W@186928|unclassified Lachnospiraceae	G	Phosphoglucomutase/phosphomannomutase, C-terminal domain	-	K01835,K01840
MCIP_GL0414374	8.51649	1.23234e-07	0.0087404	COG1109@1|root,COG1109@2|Bacteria,1TP2N@1239|Firmicutes,2481Y@186801|Clostridia,27J6W@186928|unclassified Lachnospiraceae	G	Phosphoglucomutase/phosphomannomutase, C-terminal domain	-	K01835,K01840
MCIP_GL0415536	0.405598	1.18721e-07	0.00842029	COG0793@1|root,COG4946@1|root,COG0793@2|Bacteria,COG4946@2|Bacteria,4NGU2@976|Bacteroidetes,2FPGA@200643|Bacteroidia,22XI5@171551|Porphyromonadaceae	M	Tricorn protease homolog	-	K08676
MCIP_GL0417440	0.206451	3.24982e-08	0.00230493	COG3250@1|root,COG3250@2|Bacteria,1TPDC@1239|Firmicutes,248H7@186801|Clostridia,3XZCD@572511|Blautia	G	Psort location Cytoplasmic, score 8.87	lacZ	K01190
MCIP_GL0418999	2.07643	4.05297e-08	0.00287457	COG4603@1|root,COG4603@2|Bacteria,1TP1F@1239|Firmicutes,2494C@186801|Clostridia	S	Belongs to the binding-protein-dependent transport system permease family	-	K02057
MCIP_GL0419553	0.273578	5.20929e-07	0.0369469	COG0072@1|root,COG0073@1|root,COG0072@2|Bacteria,COG0073@2|Bacteria,4NF5B@976|Bacteroidetes,2FNBF@200643|Bacteroidia,22U65@171550|Rikenellaceae	J	Belongs to the phenylalanyl-tRNA synthetase beta subunit family. Type 1 subfamily	pheT	K01890
MCIP_GL0425227	3.91476	4.35191e-10	3.08659e-05	COG1321@1|root,COG1321@2|Bacteria,1V3IS@1239|Firmicutes,24MSE@186801|Clostridia,27N6B@186928|unclassified Lachnospiraceae	K	Helix-turn-helix diphteria tox regulatory element	-	-
MCIP_GL0425263	2.00898	2.17269e-07	0.0154098	COG0286@1|root,COG0610@1|root,COG0286@2|Bacteria,COG0610@2|Bacteria,1TPGZ@1239|Firmicutes,247RY@186801|Clostridia,3Y0F6@572511|Blautia	V	Psort location Cytoplasmic, score 8.87	-	-
MCIP_GL0426486	2.0732	2.81083e-10	1.99358e-05	COG0524@1|root,COG0524@2|Bacteria,1TRRY@1239|Firmicutes,248Y3@186801|Clostridia,27JMA@186928|unclassified Lachnospiraceae	G	pfkB family carbohydrate kinase	-	K00874
MCIP_GL0428107	4.26392	5.05577e-10	3.58581e-05	COG1960@1|root,COG1960@2|Bacteria,1V0RE@1239|Firmicutes,24CP0@186801|Clostridia,36QZ0@31979|Clostridiaceae	I	Acyl-CoA dehydrogenase, C-terminal domain	-	-
MCIP_GL0429965	3.21362	6.37608e-09	0.000452224	COG0115@1|root,COG0115@2|Bacteria,1TQQI@1239|Firmicutes,2480D@186801|Clostridia,27INK@186928|unclassified Lachnospiraceae	EH	Amino-transferase class IV	ilvE	K00826,K02619
MCIP_GL0430023	0.213938	7.87023e-10	5.58196e-05	COG0860@1|root,COG0860@2|Bacteria,1UMXD@1239|Firmicutes,25GRN@186801|Clostridia,26CS5@186813|unclassified Clostridiales	M	S-layer homology domain	-	-
MCIP_GL0430661	2.02484	5.45486e-13	3.86886e-08	COG0143@1|root,COG0143@2|Bacteria,1TPA1@1239|Firmicutes,4H2FJ@909932|Negativicutes	J	Is required not only for elongation of protein synthesis but also for the initiation of all mRNA translation through initiator tRNA(fMet) aminoacylation	metG	K01874
MCIP_GL0432556	0.337929	1.26409e-08	0.000896558	COG0049@1|root,COG0049@2|Bacteria,1V1GG@1239|Firmicutes,3VP37@526524|Erysipelotrichia	J	One of the primary rRNA binding proteins, it binds directly to 16S rRNA where it nucleates assembly of the head domain of the 30S subunit. Is located at the subunit interface close to the decoding center, probably blocks exit of the E-site tRNA	rpsG	K02992
MCIP_GL0434536	5.94413	4.1527e-09	0.00029453	COG0200@1|root,COG0200@2|Bacteria,1V3KE@1239|Firmicutes,24HAJ@186801|Clostridia,268S2@186813|unclassified Clostridiales	J	Binds to the 23S rRNA	rplO	K02876
MCIP_GL0437528	3.68946	7.71721e-08	0.00547343	COG1744@1|root,COG1744@2|Bacteria,1UZEP@1239|Firmicutes,25C7C@186801|Clostridia,2N8Z1@216572|Oscillospiraceae	S	ABC transporter substrate-binding protein PnrA-like	-	K07335
MCIP_GL0441030	4.6763	3.65634e-07	0.0259326	COG4799@1|root,COG4799@2|Bacteria,1TQCV@1239|Firmicutes,247WG@186801|Clostridia,3XZR6@572511|Blautia	I	Acetyl-CoA carboxylase alpha subunit	-	-
MCIP_GL0441249	6.66543	9.81687e-11	6.96261e-06	29YTQ@1|root,30KQ2@2|Bacteria,1UEJ4@1239|Firmicutes,24U8M@186801|Clostridia,4C1CP@830|Butyrivibrio	-	-	-	-
MCIP_GL0441659	0.145748	7.93091e-10	5.62499e-05	COG5013@1|root,COG5013@2|Bacteria,1MW9S@1224|Proteobacteria,2TQJW@28211|Alphaproteobacteria,1J2QM@118882|Brucellaceae	C	Molybdopterin oxidoreductase	narZ	K00370
MCIP_GL0444575	3.85601	1.96768e-08	0.00139558	COG0256@1|root,COG0256@2|Bacteria,1V6DM@1239|Firmicutes,24JCS@186801|Clostridia,2N7DA@216572|Oscillospiraceae	J	This is one of the proteins that binds and probably mediates the attachment of the 5S RNA into the large ribosomal subunit, where it forms part of the central protuberance	rplR	K02881
MCIP_GL0449929	4.47756	1.74887e-11	1.24039e-06	COG0292@1|root,COG0292@2|Bacteria,1V6DB@1239|Firmicutes,24JBJ@186801|Clostridia,3Y03U@572511|Blautia	J	Binds directly to 23S ribosomal RNA and is necessary for the in vitro assembly process of the 50S ribosomal subunit. It is not involved in the protein synthesizing functions of that subunit	rplT	K02887
MCIP_GL0453209	0.305722	4.61438e-12	3.27275e-07	COG0092@1|root,COG0092@2|Bacteria,1TPCP@1239|Firmicutes,24833@186801|Clostridia,36ETZ@31979|Clostridiaceae	J	Binds the lower part of the 30S subunit head. Binds mRNA in the 70S ribosome, positioning it for translation	rpsC	K02982
MCIP_GL0457977	2.03763	3.55344e-10	2.52028e-05	COG1028@1|root,COG1028@2|Bacteria,1TRQC@1239|Firmicutes,4HD7P@91061|Bacilli,3F4FH@33958|Lactobacillaceae	IQ	reductase	butA	K03366
MCIP_GL0458545	2.67428	6.33739e-07	0.0449479	COG0046@1|root,COG0047@1|root,COG0046@2|Bacteria,COG0047@2|Bacteria,1TPAS@1239|Firmicutes,247W2@186801|Clostridia	F	Part of the phosphoribosylformylglycinamidine synthase complex involved in the purines biosynthetic pathway. Catalyzes the ATP-dependent conversion of formylglycinamide ribonucleotide (FGAR) and glutamine to yield formylglycinamidine ribonucleotide (FGAM) and glutamate. The FGAM synthase complex is composed of three subunits. PurQ produces an ammonia molecule by converting glutamine to glutamate.…	purL	K01952
MCIP_GL0459270	5.57402	3.96598e-07	0.0281287	COG4289@1|root,COG4289@2|Bacteria,1TSHI@1239|Firmicutes,249KM@186801|Clostridia,4BX7Q@830|Butyrivibrio	S	Uncharacterized protein conserved in bacteria (DUF2264)	-	-
MCIP_GL0461733	3.163	2.57459e-07	0.0182603	COG2368@1|root,COG2368@2|Bacteria,1TQ70@1239|Firmicutes,248RP@186801|Clostridia,267KG@186813|unclassified Clostridiales	Q	4-hydroxyphenylacetate 3-hydroxylase C terminal	-	K00483
MCIP_GL0462876	0.3881	3.42923e-08	0.00243218	COG0444@1|root,COG0444@2|Bacteria,1TP6E@1239|Firmicutes,247NN@186801|Clostridia,22G4Z@1570339|Peptoniphilaceae	P	Belongs to the ABC transporter superfamily	appD	K02031
MCIP_GL0467302	4.70194	2.10142e-12	1.49043e-07	COG0058@1|root,COG0058@2|Bacteria,1TQAJ@1239|Firmicutes,248E1@186801|Clostridia,25VB4@186806|Eubacteriaceae	G	Phosphorylase is an important allosteric enzyme in carbohydrate metabolism. Enzymes from different sources differ in their regulatory mechanisms and in their natural substrates. However, all known phosphorylases share catalytic and structural properties	glgP	K00688
MCIP_GL0468640	2.53043	7.10092e-08	0.00503632	COG0115@1|root,COG0115@2|Bacteria,1TPY2@1239|Firmicutes,25CC3@186801|Clostridia,21XRX@1506553|Lachnoclostridium	EH	Amino-transferase class IV	dat	K00824
MCIP_GL0469306	2.21474	2.18303e-07	0.0154832	COG1404@1|root,COG1404@2|Bacteria,1UMRK@1239|Firmicutes,24YCI@186801|Clostridia,2N7FI@216572|Oscillospiraceae	O	S-layer homology domain	-	-
MCIP_GL0470862	33.445	1.0895e-08	0.000772728	COG2407@1|root,COG2407@2|Bacteria,1TQDX@1239|Firmicutes,247N8@186801|Clostridia,3WGMD@541000|Ruminococcaceae	G	Psort location Cytoplasmic, score	-	-
MCIP_GL0474478	2.52221	6.93638e-12	4.91963e-07	COG3459@1|root,COG3459@2|Bacteria,1TQY8@1239|Firmicutes,248YP@186801|Clostridia,4BW4V@830|Butyrivibrio	G	Putative carbohydrate binding domain	-	K00702
MCIP_GL0477741	6.71482	2.23917e-09	0.000158813	COG5016@1|root,COG5016@2|Bacteria,1VT8P@1239|Firmicutes,247NZ@186801|Clostridia	C	carboxylase	oadA	K01571
MCIP_GL0486440	2.1574	6.39287e-07	0.0453414	COG1418@1|root,COG1418@2|Bacteria,4NS2R@976|Bacteroidetes,2FN3X@200643|Bacteroidia	FJ	HD domain protein	-	K06950
MCIP_GL0487418	3.44274	4.22975e-09	0.000299995	COG0205@1|root,COG0205@2|Bacteria,1TRJQ@1239|Firmicutes	G	Catalyzes the phosphorylation of D-fructose 6-phosphate, the first committing step of glycolysis. Uses inorganic phosphate (PPi) as phosphoryl donor instead of ATP like common ATP-dependent phosphofructokinases (ATP-PFKs), which renders the reaction reversible, and can thus function both in glycolysis and gluconeogenesis. Consistently, PPi-PFK can replace the enzymes of both the forward (ATP-PFK)…	pfp	K21071
MCIP_GL0487483	4.67169	1.15299e-10	8.17758e-06	COG1653@1|root,COG1653@2|Bacteria,1V5R7@1239|Firmicutes,25BSW@186801|Clostridia,221PP@1506553|Lachnoclostridium	G	Bacterial extracellular solute-binding protein	-	K02027
MCIP_GL0489619	8.26962	6.44329e-07	0.045699	COG1013@1|root,COG1013@2|Bacteria,1TQJ2@1239|Firmicutes,248FW@186801|Clostridia,268CP@186813|unclassified Clostridiales	C	Oxidoreductase required for the transfer of electrons from pyruvate to flavodoxin	nifJ	K03737
MCIP_GL0493265	2.37511	8.44308e-08	0.00598825	COG0289@1|root,COG0289@2|Bacteria,1TR9D@1239|Firmicutes,248FY@186801|Clostridia,36DQC@31979|Clostridiaceae	E	Catalyzes the conversion of 4-hydroxy- tetrahydrodipicolinate (HTPA) to tetrahydrodipicolinate	dapB	K00215
MCIP_GL0493779	0.0799454	3.2895e-15	2.33308e-10	28PTU@1|root,2ZCEZ@2|Bacteria,1U95M@1239|Firmicutes,247W6@186801|Clostridia,3WIDK@541000|Ruminococcaceae	S	Domain of unknown function (DUF4867)	-	-
MCIP_GL0495350	4.54212	8.18931e-09	0.000580827	COG0448@1|root,COG0448@2|Bacteria,1TPZ3@1239|Firmicutes,2482Q@186801|Clostridia,3WGWM@541000|Ruminococcaceae	G	Glucose-1-phosphate adenylyltransferase, GlgD subunit	glgD	K00975
MCIP_GL0497418	4.41907	1.33916e-10	9.49796e-06	COG0050@1|root,COG0050@2|Bacteria,1TPKC@1239|Firmicutes,2485I@186801|Clostridia,27I75@186928|unclassified Lachnospiraceae	J	This protein promotes the GTP-dependent binding of aminoacyl-tRNA to the A-site of ribosomes during protein biosynthesis	tuf	K02358
MCIP_GL0498075	68.2798	5.45443e-08	0.00386855	COG1509@1|root,COG1509@2|Bacteria,1TQQZ@1239|Firmicutes,249JV@186801|Clostridia,36E9A@31979|Clostridiaceae	E	lysine 2,3-aminomutase YodO family protein	ablA	K01843
MCIP_GL0500369	4.0303	3.14396e-07	0.0222985	COG4716@1|root,COG4716@2|Bacteria,1TQZ6@1239|Firmicutes,248TZ@186801|Clostridia	S	Myosin-crossreactive antigen	-	K10254
MCIP_GL0502125	2.37355	3.02025e-10	2.14211e-05	COG1695@1|root,COG1695@2|Bacteria,1V9XX@1239|Firmicutes,24RE5@186801|Clostridia,36JXJ@31979|Clostridiaceae	K	transcriptional regulator	-	-
MCIP_GL0506312	2.51992	1.38429e-08	0.000981811	COG0091@1|root,COG0091@2|Bacteria,1V6PU@1239|Firmicutes,24JF4@186801|Clostridia,3WJ9K@541000|Ruminococcaceae	J	The globular domain of the protein is located near the polypeptide exit tunnel on the outside of the subunit, while an extended beta-hairpin is found that lines the wall of the exit tunnel in the center of the 70S ribosome	rplV	K02890
MCIP_GL0511473	0.282136	6.38436e-10	4.52811e-05	COG1435@1|root,COG1435@2|Bacteria,4NGX8@976|Bacteroidetes,2FPJC@200643|Bacteroidia	F	SusD family	-	K21572
MCIP_GL0511840	4.30365	1.98263e-07	0.0140618	COG0227@1|root,COG0227@2|Bacteria,1VEI2@1239|Firmicutes,24QNA@186801|Clostridia,25RTD@186804|Peptostreptococcaceae	J	Belongs to the bacterial ribosomal protein bL28 family	rpmB	K02902
MCIP_GL0512721	2.11268	2.9092e-07	0.0206335	2DB7A@1|root,2Z7KK@2|Bacteria,4NGC2@976|Bacteroidetes,2FMN6@200643|Bacteroidia	S	COG NOG06097 non supervised orthologous group	-	-
MCIP_GL0514263	4.95381	1.43559e-08	0.00101819	COG5426@1|root,COG5426@2|Bacteria,1TPH0@1239|Firmicutes,24892@186801|Clostridia,3WHG2@541000|Ruminococcaceae	S	Lacto-N-biose phosphorylase C-terminal domain	gnpA	K15533,K15534
MCIP_GL0516930	2.99766	1.53838e-07	0.010911	COG0034@1|root,COG0034@2|Bacteria,4NFSM@976|Bacteroidetes,2FM3Y@200643|Bacteroidia,4AMYH@815|Bacteroidaceae	F	Psort location Cytoplasmic, score 8.96	purF	K00764
MCIP_GL0519612	4.74894	9.45954e-08	0.00670918	COG0480@1|root,COG0480@2|Bacteria,1TPWN@1239|Firmicutes,247N4@186801|Clostridia,21YVN@1506553|Lachnoclostridium	J	elongation factor G	fusA2	K02355
MCIP_GL0521993	0.358344	1.09121e-11	7.73937e-07	COG0825@1|root,COG0825@2|Bacteria,1MURN@1224|Proteobacteria,1RNN8@1236|Gammaproteobacteria	I	Component of the acetyl coenzyme A carboxylase (ACC) complex. First, biotin carboxylase catalyzes the carboxylation of biotin on its carrier protein (BCCP) and then the CO(2) group is transferred by the carboxyltransferase to acetyl-CoA to form malonyl-CoA	accA	K01962
MCIP_GL0527994	2.54532	8.29057e-08	0.00588009	COG1744@1|root,COG1744@2|Bacteria,1TPEU@1239|Firmicutes,248QT@186801|Clostridia,3WJKQ@541000|Ruminococcaceae	S	basic membrane	bmpA	K07335
MCIP_GL0533122	4.27826	2.88155e-10	2.04374e-05	COG0480@1|root,COG0480@2|Bacteria,1TPF9@1239|Firmicutes,247VN@186801|Clostridia,27IQF@186928|unclassified Lachnospiraceae	J	Catalyzes the GTP-dependent ribosomal translocation step during translation elongation. During this step, the ribosome changes from the pre-translocational (PRE) to the post- translocational (POST) state as the newly formed A-site-bound peptidyl-tRNA and P-site-bound deacylated tRNA move to the P and E sites, respectively. Catalyzes the coordinated movement of the two tRNA molecules, the mRNA and…	fusA	K02355
MCIP_GL0533738	2.3017	1.19163e-08	0.000845167	COG0090@1|root,COG0090@2|Bacteria,1TP9X@1239|Firmicutes,247XY@186801|Clostridia,36E17@31979|Clostridiaceae	J	One of the primary rRNA binding proteins. Required for association of the 30S and 50S subunits to form the 70S ribosome, for tRNA binding and peptide bond formation. It has been suggested to have peptidyltransferase activity	rplB	K02886
MCIP_GL0535143	2.07378	6.4881e-08	0.00460168	COG2352@1|root,COG2352@2|Bacteria,2GKDB@201174|Actinobacteria,4CVBB@84998|Coriobacteriia	H	Forms oxaloacetate, a four-carbon dicarboxylic acid source for the tricarboxylic acid cycle	ppc	K01595
MCIP_GL0535495	3.7593	4.3162e-07	0.0306126	COG0800@1|root,COG0800@2|Bacteria,1TS0F@1239|Firmicutes,248GA@186801|Clostridia	G	2-dehydro-3-deoxyphosphogluconate aldolase 4-hydroxy-2-oxoglutarate aldolase	eda	K01625
MCIP_GL0537609	3.20738	1.53075e-10	1.08569e-05	COG3525@1|root,COG3525@2|Bacteria,1TSXM@1239|Firmicutes,248U1@186801|Clostridia	G	hydrolase, family 20	-	-
MCIP_GL0544839	2.95287	3.88111e-07	0.0275268	COG1653@1|root,COG1653@2|Bacteria,1TS98@1239|Firmicutes,24BNQ@186801|Clostridia	G	Bacterial extracellular solute-binding protein	-	-
MCIP_GL0545973	4.98575	1.93248e-07	0.0137061	COG1464@1|root,COG1464@2|Bacteria,1TQAS@1239|Firmicutes,247WV@186801|Clostridia,36DGV@31979|Clostridiaceae	P	Belongs to the nlpA lipoprotein family	metQ	K02073
MCIP_GL0546357	5.20259	4.53127e-08	0.0032138	COG2017@1|root,COG2017@2|Bacteria,1TQGJ@1239|Firmicutes,249DZ@186801|Clostridia,27JEQ@186928|unclassified Lachnospiraceae	G	Converts alpha-aldose to the beta-anomer	mro	K01785
MCIP_GL0546387	2.11356	2.27726e-10	1.61514e-05	COG0653@1|root,COG0653@2|Bacteria,1TPEY@1239|Firmicutes,247N2@186801|Clostridia	U	Part of the Sec protein translocase complex. Interacts with the SecYEG preprotein conducting channel. Has a central role in coupling the hydrolysis of ATP to the transfer of proteins into and across the cell membrane, serving as an ATP-driven molecular motor driving the stepwise translocation of polypeptide chains across the membrane	secA	K03070
MCIP_GL0552818	0.0907551	4.63473e-09	0.000328718	COG2407@1|root,COG2407@2|Bacteria,2GPIC@201174|Actinobacteria,4D4HG@85005|Actinomycetales	G	Converts the aldose L-fucose into the corresponding ketose L-fuculose	fucI	K01818
MCIP_GL0556244	2.34673	1.09495e-08	0.00077659	COG0436@1|root,COG0436@2|Bacteria,1TP0J@1239|Firmicutes,247NQ@186801|Clostridia,2N6S9@216572|Oscillospiraceae	E	DegT/DnrJ/EryC1/StrS aminotransferase family	-	K00812
MCIP_GL0557234	0.166576	4.24584e-08	0.00301136	COG0716@1|root,COG0716@2|Bacteria,4NQ9B@976|Bacteroidetes,2FTDN@200643|Bacteroidia,22Y61@171551|Porphyromonadaceae	C	Low-potential electron donor to a number of redox enzymes	-	K03839
MCIP_GL0557431	2.38612	1.12295e-09	7.96454e-05	COG0209@1|root,COG0209@2|Bacteria,4NEHQ@976|Bacteroidetes,2FN30@200643|Bacteroidia,4AKPU@815|Bacteroidaceae	F	Catalyzes the reduction of ribonucleotides to deoxyribonucleotides. May function to provide a pool of deoxyribonucleotide precursors for DNA repair during oxygen limitation and or for immediate growth after restoration of oxygen	nrd	K00525
MCIP_GL0557855	2.0152	5.42652e-08	0.00384876	COG0550@1|root,COG0550@2|Bacteria,4NE6R@976|Bacteroidetes,2FN9D@200643|Bacteroidia	L	DNA topoisomerase	topB	K03169
MCIP_GL0558701	4.5386	4.46773e-10	3.16874e-05	COG0326@1|root,COG0326@2|Bacteria,1TQEU@1239|Firmicutes,247ND@186801|Clostridia	O	Molecular chaperone. Has ATPase activity	htpG	K04079
MCIP_GL0561670	2.34017	2.95512e-11	2.09592e-06	COG1104@1|root,COG1104@2|Bacteria,2NNVR@2323|unclassified Bacteria	E	Catalyzes the removal of elemental sulfur atoms from cysteine to produce alanine	iscS	K04487
MCIP_GL0565221	2.42324	1.65988e-07	0.0117727	COG4799@1|root,COG4799@2|Bacteria,1TQCV@1239|Firmicutes,247WG@186801|Clostridia,3XZR6@572511|Blautia	I	Acetyl-CoA carboxylase alpha subunit	-	-
MCIP_GL0571292	0.300562	3.47195e-08	0.00246248	COG1629@1|root,COG1629@2|Bacteria,4NDXS@976|Bacteroidetes,2FKYX@200643|Bacteroidia,4AK5Y@815|Bacteroidaceae	P	TonB-linked outer membrane protein, SusC RagA family	-	-
MCIP_GL0571357	4.85907	1.33208e-10	9.44776e-06	COG4166@1|root,COG4166@2|Bacteria,1VRU1@1239|Firmicutes,255ES@186801|Clostridia	E	ABC transporter, substrate-binding protein, family 5	-	K02035,K15580
MCIP_GL0571954	2.90501	8.68558e-10	6.16025e-05	COG0264@1|root,COG0264@2|Bacteria,1TPFJ@1239|Firmicutes,248J2@186801|Clostridia	J	Associates with the EF-Tu.GDP complex and induces the exchange of GDP to GTP. It remains bound to the aminoacyl-tRNA.EF- Tu.GTP complex up to the GTP hydrolysis stage on the ribosome	tsf	K02357
MCIP_GL0579235	2.7547	1.77926e-11	1.26194e-06	COG1874@1|root,COG1874@2|Bacteria,1TSHK@1239|Firmicutes,249IJ@186801|Clostridia,4BW4Q@830|Butyrivibrio	G	Glycosyl hydrolases family 35	-	K12308
MCIP_GL0581188	4.40098	2.66748e-10	1.89191e-05	COG0071@1|root,COG0071@2|Bacteria,1VG0E@1239|Firmicutes,24MRZ@186801|Clostridia,3Y04I@572511|Blautia	O	COG COG0071 Molecular chaperone (small heat shock protein)	hsp18	K13993
MCIP_GL0582903	0.238096	2.30304e-11	1.63343e-06	COG4206@1|root,COG4206@2|Bacteria,4P258@976|Bacteroidetes,2FX80@200643|Bacteroidia	H	TonB-linked outer membrane protein, SusC RagA family	-	-
MCIP_GL0586460	0.250062	2.93756e-10	2.08346e-05	COG2067@1|root,COG2067@2|Bacteria,4NEP1@976|Bacteroidetes,2FN33@200643|Bacteroidia,22W7P@171551|Porphyromonadaceae	I	Psort location OuterMembrane, score	-	-
MCIP_GL0590470	2.77677	1.00803e-08	0.000714948	COG2376@1|root,COG2376@2|Bacteria,1TP92@1239|Firmicutes,2488D@186801|Clostridia	G	Dihydroxyacetone kinase	dhaK	K05878
MCIP_GL0594878	2.25787	9.64322e-10	6.83945e-05	COG1080@1|root,COG1080@2|Bacteria,1TPK8@1239|Firmicutes,248QP@186801|Clostridia,27UZ0@189330|Dorea	G	General (non sugar-specific) component of the phosphoenolpyruvate-dependent sugar phosphotransferase system (sugar PTS). This major carbohydrate active-transport system catalyzes the phosphorylation of incoming sugar substrates concomitantly with their translocation across the cell membrane. Enzyme I transfers the phosphoryl group from phosphoenolpyruvate (PEP) to the phosphoryl carrier protein (…	ptsP	K01007,K08483
MCIP_GL0595082	0.333568	2.33606e-07	0.0165685	COG1629@1|root,COG4771@2|Bacteria,4NF66@976|Bacteroidetes,2FKYY@200643|Bacteroidia	P	Psort location OuterMembrane, score	-	-
MCIP_GL0595666	0.298996	6.14764e-09	0.000436021	COG1726@1|root,COG1726@2|Bacteria,4NEDQ@976|Bacteroidetes,2FN6J@200643|Bacteroidia,22XC8@171551|Porphyromonadaceae	C	NQR complex catalyzes the reduction of ubiquinone-1 to ubiquinol by two successive reactions, coupled with the transport of Na( ) ions from the cytoplasm to the periplasm. NqrA to NqrE are probably involved in the second step, the conversion of ubisemiquinone to ubiquinol	nqrA	K00346
MCIP_GL0595995	6.49507	7.93365e-09	0.000562694	COG0176@1|root,COG0176@2|Bacteria,1TP4Q@1239|Firmicutes,248KZ@186801|Clostridia,3XYWX@572511|Blautia	H	Transaldolase is important for the balance of metabolites in the pentose-phosphate pathway	tal	K00616
MCIP_GL0600479	3.0277	3.19757e-09	0.000226787	COG4302@1|root,COG4302@2|Bacteria,1TSZM@1239|Firmicutes,24A5Y@186801|Clostridia,3WN59@541000|Ruminococcaceae	E	Ethanolamine ammonia-lyase light chain (EutC)	eutC	K03736
MCIP_GL0600806	3.03863	9.78117e-10	6.93729e-05	COG4728@1|root,COG4728@2|Bacteria,1VENJ@1239|Firmicutes,24SFD@186801|Clostridia	K	Psort location Cytoplasmic, score	-	-
MCIP_GL0600807	2.22398	1.64957e-08	0.00116996	COG1820@1|root,COG1820@2|Bacteria,1TPFK@1239|Firmicutes,4HC6C@91061|Bacilli	G	Belongs to the metallo-dependent hydrolases superfamily. NagA family	nagA	K01443
MCIP_GL0601363	6.58176	6.8247e-07	0.0484042	COG0098@1|root,COG0098@2|Bacteria,1V1B1@1239|Firmicutes,24G5D@186801|Clostridia,3WICZ@541000|Ruminococcaceae	J	Located at the back of the 30S subunit body where it stabilizes the conformation of the head with respect to the body	rpsE	K02988
MCIP_GL0609790	4.1067	2.73585e-07	0.019404	COG0191@1|root,COG0191@2|Bacteria,1TQ01@1239|Firmicutes,248B7@186801|Clostridia,3WGNI@541000|Ruminococcaceae	G	Fructose-1,6-bisphosphate aldolase, class II	fba	K01624
MCIP_GL0613571	6.64664	4.01919e-07	0.0285061	2EC34@1|root,33623@2|Bacteria,4NV47@976|Bacteroidetes,2FSWQ@200643|Bacteroidia	S	Putative Actinobacterial Holin-X, holin superfamily III	-	-
MCIP_GL0614041	2.08085	4.29904e-07	0.030491	COG0337@1|root,COG0337@2|Bacteria,4NGSS@976|Bacteroidetes,2FNVM@200643|Bacteroidia	E	Catalyzes the conversion of 3-deoxy-D-arabino- heptulosonate 7-phosphate (DAHP) to dehydroquinate (DHQ)	aroB	K01735
MCIP_GL0615541	0.375457	6.22666e-08	0.00441626	COG1883@1|root,COG1883@2|Bacteria,4NH3V@976|Bacteroidetes,2FMSY@200643|Bacteroidia,22UZA@171550|Rikenellaceae	C	Na+-transporting oxaloacetate decarboxylase beta subunit	oadB	K01572
MCIP_GL0619471	4.86505	2.31346e-11	1.64082e-06	COG4206@1|root,COG4206@2|Bacteria,4NI2R@976|Bacteroidetes,2FNYT@200643|Bacteroidia	H	Psort location OuterMembrane, score	-	-
MCIP_GL0619816	3.83137	5.7019e-09	0.000404407	COG0574@1|root,COG0574@2|Bacteria,1UIEA@1239|Firmicutes,25EJM@186801|Clostridia,3WRDP@541000|Ruminococcaceae	G	Pyruvate phosphate dikinase, PEP/pyruvate binding domain	ppdK	K01006,K01007
MCIP_GL0623193	2.30451	2.99967e-07	0.0212751	COG5464@1|root,COG5464@2|Bacteria,4NJT2@976|Bacteroidetes,2FQ31@200643|Bacteroidia	S	Psort location Cytoplasmic, score 8.96	-	-
MCIP_GL0631400	4.93969	1.1112e-07	0.00788121	COG1043@1|root,COG1043@2|Bacteria,4NEBA@976|Bacteroidetes,2FKYH@200643|Bacteroidia	M	Involved in the biosynthesis of lipid A, a phosphorylated glycolipid that anchors the lipopolysaccharide to the outer membrane of the cell	lpxA	K00677
MCIP_GL0631843	4.92869	1.2933e-07	0.00917271	COG0228@1|root,COG0228@2|Bacteria,4NNY8@976|Bacteroidetes,2FN6N@200643|Bacteroidia,22XNN@171551|Porphyromonadaceae	J	Belongs to the bacterial ribosomal protein bS16 family	rpsP	K02959
MCIP_GL0642413	9.98764	2.82735e-08	0.0020053	COG1013@1|root,COG1145@1|root,COG1013@2|Bacteria,COG1145@2|Bacteria,4NF4F@976|Bacteroidetes,2FKZU@200643|Bacteroidia	C	Oxidoreductase required for the transfer of electrons from pyruvate to flavodoxin	nifJ	K03737
MCIP_GL0646061	2.57985	5.90073e-10	4.18509e-05	COG0685@1|root,COG0685@2|Bacteria,1TQFE@1239|Firmicutes,247ZK@186801|Clostridia,3Y08F@572511|Blautia	C	Psort location Cytoplasmic, score 8.87	metF	K00297
MCIP_GL0648517	5.77092	8.06567e-08	0.00572058	COG0541@1|root,COG0541@2|Bacteria,1TP06@1239|Firmicutes,248EU@186801|Clostridia,21XWP@1506553|Lachnoclostridium	U	Involved in targeting and insertion of nascent membrane proteins into the cytoplasmic membrane. Binds to the hydrophobic signal sequence of the ribosome-nascent chain (RNC) as it emerges from the ribosomes. The SRP-RNC complex is then targeted to the cytoplasmic membrane where it interacts with the SRP receptor FtsY	ffh	K03106
MCIP_GL0649758	2.26698	1.25125e-08	0.000887446	COG0152@1|root,COG0152@2|Bacteria,1UF8J@1239|Firmicutes,25K96@186801|Clostridia,3XZ70@572511|Blautia	F	Belongs to the SAICAR synthetase family	purC	K01923
MCIP_GL0651554	29.1955	5.5214e-07	0.0391605	COG1629@1|root,COG4771@2|Bacteria,4P1Z5@976|Bacteroidetes,1I04A@117743|Flavobacteriia	P	Outer membrane receptor	-	-
MCIP_GL0652112	3.60386	9.64932e-08	0.00684378	COG0179@1|root,COG0179@2|Bacteria,4NGCT@976|Bacteroidetes,2FPPX@200643|Bacteroidia	Q	FAH family	fahA	-
MCIP_GL0652405	2.79494	1.06418e-08	0.000754772	COG1882@1|root,COG1882@2|Bacteria,1TPTF@1239|Firmicutes,247YY@186801|Clostridia,36F8M@31979|Clostridiaceae	C	formate acetyltransferase	pflB	K00656
MCIP_GL0653862	3.04106	2.11558e-09	0.000150048	COG0056@1|root,COG0056@2|Bacteria,1TNZ8@1239|Firmicutes,248IY@186801|Clostridia,27IEF@186928|unclassified Lachnospiraceae	C	Produces ATP from ADP in the presence of a proton gradient across the membrane. The alpha chain is a regulatory subunit	atpA	K02111
MCIP_GL0654407	3.40418	2.97058e-10	2.10689e-05	COG0326@1|root,COG0326@2|Bacteria,1MUUE@1224|Proteobacteria,42N42@68525|delta/epsilon subdivisions,2WK62@28221|Deltaproteobacteria,2M9AC@213115|Desulfovibrionales	O	Molecular chaperone. Has ATPase activity	htpG	K04079
MCIP_GL0659020	5.34306	1.7265e-07	0.0122452	COG0459@1|root,COG0459@2|Bacteria,1TP1T@1239|Firmicutes,248BG@186801|Clostridia,2681F@186813|unclassified Clostridiales	O	Prevents misfolding and promotes the refolding and proper assembly of unfolded polypeptides generated under stress conditions	groL	K04077
MCIP_GL0671213	2.15878	4.06413e-07	0.0288249	COG0426@1|root,COG0426@2|Bacteria,1TQE9@1239|Firmicutes,249CU@186801|Clostridia,3WI85@541000|Ruminococcaceae	C	Psort location Cytoplasmic, score	-	-
MCIP_GL0672320	10.5917	8.12594e-08	0.00576332	COG1940@1|root,COG1940@2|Bacteria,1TPKW@1239|Firmicutes,248U9@186801|Clostridia,3WHF9@541000|Ruminococcaceae	GK	Psort location Cytoplasmic, score	-	K00845
MCIP_GL0673003	0.321634	3.78765e-07	0.0268639	COG0521@1|root,COG0521@2|Bacteria,4PMTR@976|Bacteroidetes,2G0FX@200643|Bacteroidia	H	Susd and RagB outer membrane lipoprotein	-	-
MCIP_GL0674065	8.62335	7.63067e-08	0.00541205	COG1454@1|root,COG1454@2|Bacteria,1TPB4@1239|Firmicutes,247IQ@186801|Clostridia,267Q3@186813|unclassified Clostridiales	C	Iron-containing alcohol dehydrogenase	adh	-
MCIP_GL0676456	7.44115	2.29756e-07	0.0162954	COG0436@1|root,COG0436@2|Bacteria,1TP0J@1239|Firmicutes,247NQ@186801|Clostridia,25VAD@186806|Eubacteriaceae	E	Psort location Cytoplasmic, score	-	K00812
MCIP_GL0680221	2.11656	9.14577e-10	6.48664e-05	COG0621@1|root,COG0621@2|Bacteria,4NEJK@976|Bacteroidetes,2FMEW@200643|Bacteroidia	J	Catalyzes the methylthiolation of an aspartic acid residue of ribosomal protein S12	rimO	K14441
MCIP_GL0680600	0.365755	1.45128e-07	0.0102932	COG0673@1|root,COG0673@2|Bacteria,4NF3G@976|Bacteroidetes,47MH7@768503|Cytophagia	S	Oxidoreductase family, NAD-binding Rossmann fold	-	-
MCIP_GL0680682	0.137076	1.12739e-10	7.99599e-06	COG1882@1|root,COG1882@2|Bacteria,1MWBF@1224|Proteobacteria,2VNB9@28216|Betaproteobacteria	C	Psort location Cytoplasmic, score 9.97	pflB	K00656,K07540
MCIP_GL0683440	10.0269	9.17107e-11	6.50458e-06	COG1840@1|root,COG1840@2|Bacteria,1TPY0@1239|Firmicutes,24BQB@186801|Clostridia	P	ABC-type Fe3 transport system, periplasmic component	-	-
MCIP_GL0683506	2.31052	2.0413e-08	0.00144779	COG0457@1|root,COG0457@2|Bacteria,4PKF4@976|Bacteroidetes,2G3EZ@200643|Bacteroidia,4APQM@815|Bacteroidaceae	S	Pfam:SusD	-	K21572
MCIP_GL0697196	17.5512	1.09289e-08	0.000775132	COG2885@1|root,COG2885@2|Bacteria,4NN1X@976|Bacteroidetes,2G2MJ@200643|Bacteroidia	M	OmpA family	-	-
MCIP_GL0698109	2.02945	2.47287e-08	0.00175389	2DB6Z@1|root,2Z7IY@2|Bacteria,4NIQG@976|Bacteroidetes,2FQ70@200643|Bacteroidia	S	SusD family	-	K21572
MCIP_GL0700814	0.105684	7.27858e-08	0.00516233	COG1013@1|root,COG1013@2|Bacteria,1TQJ2@1239|Firmicutes,4H2K7@909932|Negativicutes	C	Oxidoreductase required for the transfer of electrons from pyruvate to flavodoxin	nifJ	K03737
MCIP_GL0705099	0.061568	7.4365e-08	0.00527434	COG0111@1|root,COG0111@2|Bacteria,1TSDK@1239|Firmicutes,4HAW5@91061|Bacilli,26UH9@186822|Paenibacillaceae	EH	Belongs to the D-isomer specific 2-hydroxyacid dehydrogenase family	-	-
MCIP_GL0715410	2.1369	2.1597e-07	0.0153177	COG5434@1|root,COG5434@2|Bacteria,1TQQW@1239|Firmicutes,24A0R@186801|Clostridia	G	Belongs to the glycosyl hydrolase 28 family	-	-
MCIP_GL0719116	0.0959907	8.51024e-09	0.000603588	COG1511@1|root,COG1511@2|Bacteria,1TQ15@1239|Firmicutes,24A8K@186801|Clostridia	J	Psort location Cellwall, score	-	K01421
MCIP_GL0721290	2.17094	8.27947e-08	0.00587221	COG0047@1|root,COG0047@2|Bacteria,1UNAT@1239|Firmicutes,25H1K@186801|Clostridia	F	CobB/CobQ-like glutamine amidotransferase domain	-	-
MCIP_GL0721819	12.7582	2.36468e-07	0.0167715	COG1435@1|root,COG1435@2|Bacteria,4NE0A@976|Bacteroidetes,2FN01@200643|Bacteroidia,4AM89@815|Bacteroidaceae	F	Pfam:SusD	-	K21572
MCIP_GL0722066	0.352136	6.80432e-07	0.0482597	COG0048@1|root,COG0048@2|Bacteria,1V1FJ@1239|Firmicutes,24FQT@186801|Clostridia,2N77D@216572|Oscillospiraceae	J	Interacts with and stabilizes bases of the 16S rRNA that are involved in tRNA selection in the A site and with the mRNA backbone. Located at the interface of the 30S and 50S subunits, it traverses the body of the 30S subunit contacting proteins on the other side and probably holding the rRNA structure together. The combined cluster of proteins S8, S12 and S17 appears to hold together the shoulder…	rpsL	K02950
MCIP_GL0722071	0.0982446	2.69616e-08	0.00191225	COG4946@1|root,COG4946@2|Bacteria,4NGU2@976|Bacteroidetes,2FPGA@200643|Bacteroidia,4APU7@815|Bacteroidaceae	M	Tricorn protease homolog	-	K08676
MCIP_GL0728137	2.21219	2.84333e-08	0.00201663	COG1197@1|root,COG1197@2|Bacteria,4NEPA@976|Bacteroidetes	L	Couples transcription and DNA repair by recognizing RNA polymerase (RNAP) stalled at DNA lesions. Mediates ATP-dependent release of RNAP and its truncated transcript from the DNA, and recruitment of nucleotide excision repair machinery to the damaged site	mfd	K03723
MCIP_GL0735095	6.5076	3.00591e-07	0.0213194	COG1167@1|root,COG1167@2|Bacteria,1TPS5@1239|Firmicutes,248ZB@186801|Clostridia,36EK3@31979|Clostridiaceae	K	aminotransferase class I and II	-	K05825
[truncated: 24 more rows]
