# Supplementary material for: Data-independent acquisition boosts quantitative metaproteomics for deep characterization of gut microbiota
Source: NPJ Biofilms Microbiomes. 2023 Jan 24;9:4. doi: 10.1038/s41522-023-00373-9 (PMC9873935; doi:10.1038/s41522-023-00373-9)
Supplement: Supplementary file 10 — Data Set 8 [file 41522_2023_373_MOESM10_ESM.xlsx]

## Sheet: Actinobacteria
Supplementary Data 8: Enriched bacterial metabolic pathways in MCI based on the differential proteins.
ID	Description	Gene ratio	Background ratio	p-value	Adjusted p-value	KO	Count
ko01230	Biosynthesis of amino acids	13/50	177/3627	4.17743e-07	2.29759e-05	K00873/K03786/K01703/K00611/K00549/K00013/K00948/K01649/K11358/K00615/K00145/K01687/K01624	13
ko03010	Ribosome	8/50	62/3627	1.40447e-06	3.86228e-05	K02992/K02899/K02952/K02933/K02878/K02913/K02887/K02890	8
ko00220	Arginine biosynthesis	5/50	37/3627	0.00012695	0.00166164	K00611/K01478/K11358/K00145/K00262	5
ko01210	2-Oxocarboxylic acid metabolism	5/50	37/3627	0.00012695	0.00166164	K01703/K01649/K11358/K00145/K01687	5
ko01200	Carbon metabolism	11/50	221/3627	0.000151058	0.00166164	K00873/K00036/K00033/K00175/K00297/K01938/K00948/K00925/K00615/K01624/K01595	11
ko00250	Alanine, aspartate and glutamate metabolism	5/50	45/3627	0.000327474	0.00300185	K00609/K13051/K11358/K00262/K01939	5
ko00290	Valine, leucine and isoleucine biosynthesis	3/50	13/3627	0.000639918	0.00502793	K01703/K01649/K01687	3
ko00030	Pentose phosphate pathway	5/50	60/3627	0.00125307	0.00861488	K00036/K00033/K00948/K00615/K01624	5
ko00710	Carbon fixation in photosynthetic organisms	3/50	25/3627	0.00458041	0.0279914	K00615/K01624/K01595	3
ko00620	Pyruvate metabolism	5/50	97/3627	0.0100885	0.0554866	K00873/K00175/K01649/K00925/K01595	5
ko01240	Biosynthesis of cofactors	8/50	251/3627	0.0199037	0.0995185	K00873/K03525/K01938/K00609/K01939/K00226/K00012/K00796	8
ko00010	Glycolysis / Gluconeogenesis	4/50	82/3627	0.0254171	0.110777	K00873/K00175/K01785/K01624	4
ko00480	Glutathione metabolism	2/50	20/3627	0.0302118	0.110777	K00036/K00033	2
ko00670	One carbon pool by folate	2/50	20/3627	0.0302118	0.110777	K00297/K01938	2
ko03060	Protein export	2/50	20/3627	0.0302118	0.110777	K03210/K03217	2
ko03430	Mismatch repair	2/50	21/3627	0.0331021	0.113789	K02338/K03602	2
ko00040	Pentose and glucuronate interconversions	3/50	62/3627	0.0528268	0.17091	K01804/K00012/K01818	3
ko00770	Pantothenate and CoA biosynthesis	2/50	29/3627	0.059705	0.182432	K03525/K01687	2
ko03070	Bacterial secretion system	2/50	33/3627	0.0750124	0.217141	K03210/K03217	2
ko00460	Cyanoamino acid metabolism	1/50	10/3627	0.129761	0.356844	K13051	1
ko00400	Phenylalanine, tyrosine and tryptophan biosynthesis	2/50	47/3627	0.136259	0.356869	K03786/K11358	2
ko00680	Methane metabolism	3/50	103/3627	0.168217	0.420544	K00925/K01624/K01595	3
ko00430	Taurine and hypotaurine metabolism	1/50	15/3627	0.188302	0.431525	K00925	1
ko00633	Nitrotoluene degradation	1/50	15/3627	0.188302	0.431525	K06281	1
ko00330	Arginine and proline metabolism	2/50	63/3627	0.215189	0.435655	K11358/K00613	2
ko00230	Purine metabolism	3/50	117/3627	0.217524	0.435655	K08289/K00948/K01939	3
ko00401	Novobiocin biosynthesis	1/50	18/3627	0.221555	0.435655	K11358	1
ko01502	Vancomycin resistance	1/50	19/3627	0.23234	0.435655	K01921	1
ko03030	DNA replication	1/50	19/3627	0.23234	0.435655	K02338	1
ko00660	C5-Branched dibasic acid metabolism	1/50	20/3627	0.242978	0.435655	K01703	1
ko00240	Pyrimidine metabolism	2/50	70/3627	0.251078	0.435655	K00609/K00226	2
ko00450	Selenocompound metabolism	1/50	21/3627	0.253472	0.435655	K00549	1
ko00270	Cysteine and methionine metabolism	2/50	77/3627	0.287175	0.478625	K00549/K11358	2
ko03440	Homologous recombination	1/50	26/3627	0.303839	0.483625	K02338	1
ko00051	Fructose and mannose metabolism	2/50	81/3627	0.307761	0.483625	K01624/K01818	2
ko00340	Histidine metabolism	1/50	32/3627	0.359898	0.534983	K00013	1
ko01051	Biosynthesis of ansamycins	1/50	32/3627	0.359898	0.534983	K00615	1
ko00053	Ascorbate and aldarate metabolism	1/50	35/3627	0.386243	0.559036	K00012	1
ko00520	Amino sugar and nucleotide sugar metabolism	2/50	103/3627	0.418038	0.559907	K00975/K00012	2
ko00470	D-Amino acid metabolism	1/50	40/3627	0.42781	0.559907	K01921	1
ko00550	Peptidoglycan biosynthesis	1/50	40/3627	0.42781	0.559907	K01921	1
ko00910	Nitrogen metabolism	1/50	43/3627	0.451412	0.559907	K00262	1
ko00360	Phenylalanine metabolism	1/50	44/3627	0.459065	0.559907	K11358	1
ko00020	Citrate cycle (TCA cycle)	1/50	45/3627	0.466614	0.559907	K00175	1
ko00350	Tyrosine metabolism	1/50	45/3627	0.466614	0.559907	K11358	1
ko00541	O-Antigen nucleotide sugar biosynthesis	1/50	46/3627	0.474059	0.559907	K00012	1
ko00052	Galactose metabolism	1/50	47/3627	0.481403	0.559907	K01785	1
ko00790	Folate biosynthesis	1/50	48/3627	0.488646	0.559907	K00796	1
ko01250	Biosynthesis of nucleotide sugars	2/50	127/3627	0.527961	0.590149	K00975/K00012	2
ko02024	Quorum sensing	2/50	129/3627	0.536499	0.590149	K03210/K03217	2
ko00640	Propanoate metabolism	1/50	68/3627	0.61435	0.662535	K00925	1
ko00500	Starch and sucrose metabolism	1/50	75/3627	0.650744	0.688287	K00975	1
ko00260	Glycine, serine and threonine metabolism	1/50	79/3627	0.670006	0.695289	K00613	1
ko00650	Butanoate metabolism	1/50	87/3627	0.705458	0.718522	K00175	1
ko02020	Two-component system	1/50	235/3627	0.965711	0.965711	K06281	1

## Sheet: Bacteroidetes
ID	Description	Gene ratio	Background ratio	p-value	Adjusted p-value	KO	Count
ko00020	Citrate cycle (TCA cycle)	7/55	42/2381	3.43269e-05	0.00192231	K01610/K00175/K03737/K00177/K00241/K00382/K00239	7
ko00010	Glycolysis / Gluconeogenesis	8/55	69/2381	0.000135464	0.00379299	K01610/K01803/K00175/K04041/K03737/K01689/K00134/K00382	8
ko03010	Ribosome	6/55	58/2381	0.00184673	0.0273236	K02864/K02963/K02933/K02968/K02899/K02959	6
ko01200	Carbon metabolism	11/55	178/2381	0.00195169	0.0273236	K01610/K01803/K00175/K00925/K03737/K00177/K01689/K00241/K00134/K00382/K00239	11
ko03060	Protein export	3/55	19/2381	0.00869797	0.0974172	K03075/K03070/K03076	3
ko00240	Pyrimidine metabolism	5/55	60/2381	0.0113666	0.106088	K01081/K01591/K00226/K01937/K00525	5
ko00650	Butanoate metabolism	5/55	69/2381	0.0199906	0.159925	K01653/K00175/K03737/K00241/K00239	5
ko00511	Other glycan degradation	2/55	11/2381	0.0252157	0.160659	K01206/K12373	2
ko00230	Purine metabolism	6/55	100/2381	0.0258202	0.160659	K00602/K01081/K01952/K01939/K00764/K00525	6
ko03070	Bacterial secretion system	3/55	30/2381	0.0304804	0.17069	K03075/K03070/K03076	3
ko00620	Pyruvate metabolism	5/55	80/2381	0.0353169	0.179795	K01610/K00175/K00925/K03737/K00382	5
ko03018	RNA degradation	2/55	18/2381	0.0632992	0.295396	K01689/K00962	2
ko00250	Alanine, aspartate and glutamate metabolism	3/55	42/2381	0.0710747	0.306168	K01744/K01939/K00764	3
ko01240	Biosynthesis of cofactors	9/55	233/2381	0.0826011	0.330404	K01661/K01591/K02230/K00226/K00208/K00382/K01937/K01939/K00796	9
ko00562	Inositol phosphate metabolism	2/55	23/2381	0.0973422	0.363411	K01803/K01858	2
ko00970	Aminoacyl-tRNA biosynthesis	3/55	53/2381	0.121799	0.426295	K01886/K01890/K01889	3
ko01230	Biosynthesis of amino acids	6/55	158/2381	0.153801	0.496248	K01653/K01803/K01689/K00134/K00133/K01735	6
ko01210	2-Oxocarboxylic acid metabolism	2/55	31/2381	0.159508	0.496248	K01653/K00133	2
ko00680	Methane metabolism	3/55	64/2381	0.182311	0.537337	K00925/K04041/K01689	3
ko03420	Nucleotide excision repair	1/55	10/2381	0.208759	0.580129	K03723	1
ko00430	Taurine and hypotaurine metabolism	1/55	11/2381	0.227114	0.580129	K00925	1
ko00330	Arginine and proline metabolism	2/55	41/2381	0.244281	0.580129	K01585/K12251	2
ko00521	Streptomycin biosynthesis	1/55	12/2381	0.24505	0.580129	K01858	1
ko01120	Microbial metabolism in diverse environments	13/55	459/2381	0.249765	0.580129	K01610/K01803/K00175/K00925/K04041/K03737/K00177/K01689/K00241/K00134/K00382/K00239/K00133	13
ko00190	Oxidative phosphorylation	3/55	78/2381	0.268182	0.580129	K00331/K00241/K00239	3
ko00261	Monobactam biosynthesis	1/55	14/2381	0.279705	0.580129	K00133	1
ko00780	Biotin metabolism	1/55	14/2381	0.279705	0.580129	K00208	1
ko00290	Valine, leucine and isoleucine biosynthesis	1/55	15/2381	0.296442	0.588869	K01653	1
ko00640	Propanoate metabolism	2/55	48/2381	0.30495	0.588869	K00925/K00382	2
ko00660	C5-Branched dibasic acid metabolism	1/55	17/2381	0.328778	0.593922	K01653	1
ko00670	One carbon pool by folate	1/55	17/2381	0.328778	0.593922	K00602	1
ko00061	Fatty acid biosynthesis	1/55	19/2381	0.359654	0.629395	K00208	1
ko00260	Glycine, serine and threonine metabolism	2/55	59/2381	0.398259	0.653238	K00382/K00133	2
ko00300	Lysine biosynthesis	1/55	22/2381	0.403371	0.653238	K00133	1
ko01503	Cationic antimicrobial peptide (CAMP) resistance	1/55	23/2381	0.417281	0.653238	K00677	1
ko02024	Quorum sensing	3/55	104/2381	0.434358	0.653238	K03075/K03070/K03076	3
ko00051	Fructose and mannose metabolism	2/55	66/2381	0.454766	0.653238	K01803/K04041	2
ko00310	Lysine degradation	1/55	28/2381	0.482196	0.653238	K00382	1
ko00380	Tryptophan metabolism	1/55	28/2381	0.482196	0.653238	K00382	1
ko00770	Pantothenate and CoA biosynthesis	1/55	28/2381	0.482196	0.653238	K01653	1
ko00550	Peptidoglycan biosynthesis	1/55	29/2381	0.494299	0.653238	K01925	1
ko00270	Cysteine and methionine metabolism	2/55	72/2381	0.500811	0.653238	K01740/K00133	2
ko00470	D-Amino acid metabolism	1/55	30/2381	0.506125	0.653238	K01925	1
ko01212	Fatty acid metabolism	1/55	31/2381	0.517678	0.653238	K00208	1
ko00130	Ubiquinone and other terpenoid-quinone biosynthesis	1/55	32/2381	0.528967	0.653238	K01661	1
ko00400	Phenylalanine, tyrosine and tryptophan biosynthesis	1/55	33/2381	0.539996	0.653238	K01735	1
ko00280	Valine, leucine and isoleucine degradation	1/55	35/2381	0.561298	0.653238	K00382	1
ko00540	Lipopolysaccharide biosynthesis	1/55	35/2381	0.561298	0.653238	K00677	1
ko00790	Folate biosynthesis	1/55	36/2381	0.571583	0.653238	K00796	1
ko00564	Glycerophospholipid metabolism	1/55	40/2381	0.610408	0.670252	K01126	1
ko00760	Nicotinate and nicotinamide metabolism	1/55	40/2381	0.610408	0.670252	K01081	1
ko00030	Pentose phosphate pathway	1/55	47/2381	0.670208	0.721762	K04041	1
ko00630	Glyoxylate and dicarboxylate metabolism	1/55	57/2381	0.7403	0.767718	K00382	1
ko00860	Porphyrin and chlorophyll metabolism	1/55	57/2381	0.7403	0.767718	K02230	1
ko00520	Amino sugar and nucleotide sugar metabolism	1/55	100/2381	0.908154	0.924666	K12373	1
ko02020	Two-component system	1/55	214/2381	0.994712	0.994712	K04751	1

## Sheet: Firmicutes - Clostridia
ID	Description	Gene ratio	Background ratio	p-value	Adjusted p-value	KO	Count
ko03010	Ribosome	38/266	61/2645	4.84267e-24	4.11627e-22	K02884/K02864/K02990/K02899/K02926/K02982/K02906/K02961/K02874/K02948/K02956/K02996/K02950/K02904/K02878/K02931/K02935/K02879/K02888/K02946/K02992/K02970/K02886/K02890/K02871/K02863/K02895/K02986/K02952/K02965/K02994/K02887/K02892/K02968/K02876/K02881/K02902/K02988	38
ko01230	Biosynthesis of amino acids	42/266	169/2645	6.59266e-09	2.80188e-07	K01624/K04517/K00031/K00615/K01940/K00930/K00058/K01652/K00266/K01754/K01738/K00215/K01586/K00145/K00616/K14260/K01649/K01915/K01808/K00850/K00147/K01626/K01653/K00831/K03785/K00053/K00640/K01958/K01778/K00789/K00134/K21071/K01736/K00600/K00290/K01687/K00928/K01681/K01714/K00812/K01803/K01689	42
ko01210	2-Oxocarboxylic acid metabolism	13/266	37/2645	3.12586e-05	0.00088566	K00031/K00930/K01652/K00145/K14260/K01649/K01653/K00053/K01687/K00928/K01681/K00812/K05825	13
ko00290	Valine, leucine and isoleucine biosynthesis	7/266	13/2645	9.71095e-05	0.00194965	K01652/K01754/K14260/K01649/K01653/K00053/K01687	7
ko01200	Carbon metabolism	38/266	208/2645	0.000114685	0.00194965	K00625/K01938/K01624/K00031/K00615/K00058/K01715/K00626/K01754/K15024/K01738/K00616/K01610/K00926/K01808/K00850/K01679/K00831/K00640/K00174/K01958/K00845/K01006/K00134/K00248/K21071/K01810/K00600/K03389/K01681/K03737/K01491/K00874/K01625/K00297/K01803/K01689/K18119	38
ko00970	Aminoacyl-tRNA biosynthesis	14/266	55/2645	0.000750492	0.010632	K02434/K01892/K01880/K01890/K01889/K01873/K01887/K01883/K02433/K04567/K01876/K01868/K01869/K01872	14
ko03018	RNA degradation	7/266	19/2645	0.00167358	0.0177818	K03628/K12574/K00937/K00962/K00850/K04077/K01689	7
ko03060	Protein export	7/266	19/2645	0.00167358	0.0177818	K03106/K03076/K03210/K03217/K03110/K03070/K03073	7
ko00010	Glycolysis / Gluconeogenesis	15/266	72/2645	0.00427488	0.0348418	K01624/K04072/K01610/K00850/K00016/K00174/K00845/K01006/K00134/K21071/K01810/K03737/K01785/K01803/K01689	15
ko00710	Carbon fixation in photosynthetic organisms	7/266	22/2645	0.00434749	0.0348418	K01624/K00615/K01610/K01808/K01006/K00134/K01803	7
ko00300	Lysine biosynthesis	8/266	28/2645	0.00487565	0.0348418	K00215/K01586/K01778/K01928/K00290/K00928/K01714/K05825	8
ko00250	Alanine, aspartate and glutamate metabolism	10/266	40/2645	0.00491885	0.0348418	K01955/K01940/K00266/K01956/K01756/K14260/K01915/K01939/K00609/K00812	10
ko02030	Bacterial chemotaxis	6/266	18/2645	0.0063966	0.0418239	K02416/K03407/K03408/K03406/K10439/K02556	6
ko00770	Pantothenate and CoA biosynthesis	7/266	27/2645	0.0146083	0.08545	K01652/K01918/K00954/K01653/K00606/K00053/K01687	7
ko00720	Carbon fixation pathways in prokaryotes	13/266	68/2645	0.0157431	0.08545	K00625/K01938/K00031/K00626/K15024/K01679/K00174/K01958/K01006/K01681/K03737/K01491/K00297	13
ko00240	Pyrimidine metabolism	12/266	61/2645	0.0160847	0.08545	K01955/K09903/K17828/K00945/K01956/K00876/K01937/K00761/K01493/K01591/K00762/K00609	12
ko00620	Pyruvate metabolism	14/266	78/2645	0.0211353	0.101872	K00625/K01571/K04072/K00626/K15024/K01649/K01610/K01679/K00016/K00174/K01958/K01006/K00656/K03737	14
ko03070	Bacterial secretion system	7/266	29/2645	0.0215728	0.101872	K03106/K03076/K03210/K03217/K03110/K03070/K03073	7
ko00052	Galactose metabolism	9/266	45/2645	0.031781	0.142178	K07407/K02746/K01854/K00850/K01190/K00845/K21071/K12308/K01785	9
ko00030	Pentose phosphate pathway	10/266	53/2645	0.0351465	0.149373	K01624/K00615/K00616/K01808/K00850/K01839/K21071/K01810/K00874/K01625	10
ko00220	Arginine biosynthesis	7/266	35/2645	0.0553641	0.221763	K01940/K00930/K00145/K14260/K01915/K00926/K00812	7
ko00230	Purine metabolism	15/266	97/2645	0.0573974	0.221763	K01588/K03816/K01933/K00759/K01756/K11175/K01923/K00926/K00087/K01839/K00088/K01939/K07816/K01129/K01952	15
ko02024	Quorum sensing	16/266	108/2645	0.0701655	0.250533	K03106/K03076/K03210/K15583/K15581/K03217/K03110/K03070/K01626/K03073/K02035/K01897/K01728/K15580/K07699/K02031	16
ko00460	Cyanoamino acid metabolism	3/266	10/2645	0.0708109	0.250533	K05349/K00681/K00600	3
ko00900	Terpenoid backbone biosynthesis	5/266	23/2645	0.0736863	0.250533	K00099/K00806/K03526/K00626/K13789	5
ko00550	Peptidoglycan biosynthesis	7/266	38/2645	0.0803962	0.262834	K00790/K00806/K01924/K01000/K01925/K01928/K05366	7
ko00670	One carbon pool by folate	5/266	24/2645	0.0857814	0.270053	K01938/K11175/K00600/K01491/K00297	5
ko00020	Citrate cycle (TCA cycle)	7/266	40/2645	0.1002	0.304177	K00031/K01610/K01679/K00174/K01958/K01681/K03737	7
ko00071	Fatty acid degradation	4/266	21/2645	0.153481	0.449857	K04072/K00626/K01897/K00248	4
ko00430	Taurine and hypotaurine metabolism	3/266	14/2645	0.159855	0.452922	K00625/K15024/K00681	3
ko00500	Starch and sucrose metabolism	10/266	72/2645	0.181536	0.485422	K00975/K00703/K00702/K00705/K01208/K05349/K00845/K01810/K01179/K00688	10
ko00521	Streptomycin biosynthesis	3/266	15/2645	0.185816	0.485422	K00973/K00067/K00845	3
ko00270	Cysteine and methionine metabolism	9/266	64/2645	0.188458	0.485422	K00058/K01738/K00016/K00831/K00640/K01740/K00789/K00928/K00812	9
ko00561	Glycerolipid metabolism	5/266	31/2645	0.195287	0.488219	K07407/K08591/K00864/K00005/K05878	5
ko01212	Fatty acid metabolism	4/266	24/2645	0.216519	0.511226	K00626/K01897/K00248/K00059	4
ko01501	beta-Lactam resistance	4/266	24/2645	0.216519	0.511226	K15583/K15581/K15580/K05366	4
ko00650	Butanoate metabolism	10/266	76/2645	0.228834	0.520995	K01652/K04072/K01715/K00626/K01653/K00174/K00656/K00248/K03737/K18119	10
ko00564	Glycerophospholipid metabolism	5/266	33/2645	0.232916	0.520995	K00057/K08591/K00096/K00111/K03736	5
ko01240	Biosynthesis of cofactors	26/266	226/2645	0.2559	0.557732	K01955/K09903/K00796/K01938/K00763/K03151/K17828/K01956/K01918/K01756/K04487/K01937/K00954/K00788/K00606/K00831/K01591/K00789/K01939/K00762/K00609/K00600/K00059/K00794/K00767/K01491	26
ko00310	Lysine degradation	4/266	27/2645	0.285175	0.605998	K00626/K00290/K00824/K01843	4
ko00400	Phenylalanine, tyrosine and tryptophan biosynthesis	5/266	37/2645	0.313156	0.628208	K04517/K01626/K03785/K01736/K00812	5
ko00190	Oxidative phosphorylation	9/266	74/2645	0.324434	0.628208	K02115/K02109/K02113/K02112/K00937/K02123/K02111/K00335/K02118	9
ko00640	Propanoate metabolism	7/266	56/2645	0.330593	0.628208	K00625/K01734/K15024/K00016/K00005/K00656/K00248	7
ko00350	Tyrosine metabolism	4/266	29/2645	0.332581	0.628208	K04072/K01668/K00483/K00812	4
ko00470	D-Amino acid metabolism	4/266	29/2645	0.332581	0.628208	K01586/K01778/K01925/K00824	4
ko00600	Sphingolipid metabolism	2/266	12/2645	0.343699	0.635097	K07407/K01190	2
ko00730	Thiamine metabolism	3/266	22/2645	0.383629	0.688836	K03151/K04487/K00788	3
ko00040	Pentose and glucuronate interconversions	6/266	50/2645	0.38899	0.688836	K01629/K16849/K16850/K01728/K01818/K01804	6
ko00660	C5-Branched dibasic acid metabolism	2/266	14/2645	0.418582	0.726111	K01652/K01653	2
ko00061	Fatty acid biosynthesis	2/266	15/2645	0.454392	0.772466	K01897/K00059	2
ko00410	beta-Alanine metabolism	2/266	16/2645	0.488909	0.814848	K01918/K00248	2
ko00480	Glutathione metabolism	2/266	17/2645	0.522029	0.853317	K00031/K00681	2
ko00051	Fructose and mannose metabolism	7/266	69/2645	0.550464	0.88282	K01624/K01808/K00850/K01629/K01818/K21071/K01803	7
ko02040	Flagellar assembly	4/266	42/2645	0.622709	0.98019	K02416/K02409/K02422/K02556	4
ko03420	Nucleotide excision repair	1/266	10/2645	0.654173	0.991069	K03702	1
ko04122	Sulfur relay system	2/266	22/2645	0.665153	0.991069	K03151/K04487	2
ko00330	Arginine and proline metabolism	4/266	45/2645	0.677679	0.991069	K01585/K00147/K00824/K00812	4
ko01250	Biosynthesis of nucleotide sugars	8/266	89/2645	0.6865	0.991069	K00790/K00973/K00975/K00067/K01854/K03431/K00845/K01810	8
ko00680	Methane metabolism	9/266	101/2645	0.701694	0.991069	K00625/K01624/K00058/K00850/K00831/K21071/K00600/K03389/K01689	9
ko00511	Other glycan degradation	1/266	12/2645	0.720482	0.991069	K01190	1
ko00780	Biotin metabolism	1/266	12/2645	0.720482	0.991069	K00059	1
ko00260	Glycine, serine and threonine metabolism	5/266	59/2645	0.722897	0.991069	K00058/K01754/K00831/K00600/K00928	5
ko00630	Glyoxylate and dicarboxylate metabolism	5/266	62/2645	0.762966	0.999901	K00626/K01915/K00600/K01681/K01625	5
ko00625	Chloroalkane and chloroalkene degradation	1/266	14/2645	0.774116	0.999901	K04072	1
ko00910	Nitrogen metabolism	3/266	40/2645	0.782751	0.999901	K00266/K01915/K00926	3
ko00740	Riboflavin metabolism	1/266	15/2645	0.796953	0.999901	K00794	1
ko01502	Vancomycin resistance	1/266	17/2645	0.835956	0.999901	K01000	1
ko00541	O-Antigen nucleotide sugar biosynthesis	3/266	45/2645	0.846139	0.999901	K00973/K00067/K01854	3
ko00520	Amino sugar and nucleotide sugar metabolism	7/266	94/2645	0.850186	0.999901	K00790/K00975/K01854/K02564/K03431/K00845/K01810	7
ko03030	DNA replication	1/266	18/2645	0.85256	0.999901	K03111	1
ko03430	Mismatch repair	1/266	19/2645	0.867489	0.999901	K03111	1
ko00280	Valine, leucine and isoleucine degradation	2/266	34/2645	0.870955	0.999901	K00626/K00248	2
ko00360	Phenylalanine metabolism	2/266	34/2645	0.870955	0.999901	K00824/K00812	2
ko00562	Inositol phosphate metabolism	1/266	21/2645	0.892979	0.999901	K01803	1
ko03440	Homologous recombination	1/266	21/2645	0.892979	0.999901	K03111	1
ko00380	Tryptophan metabolism	1/266	23/2645	0.913581	0.999901	K00626	1
ko00340	Histidine metabolism	1/266	24/2645	0.922348	0.999901	K01745	1
ko00760	Nicotinate and nicotinamide metabolism	2/266	46/2645	0.954429	0.999901	K00763/K00767	2
ko00790	Folate biosynthesis	1/266	41/2645	0.987483	0.999901	K00796	1
ko02010	ABC transporters	19/266	289/2645	0.988984	0.999901	K10201/K09811/K10112/K15772/K15583/K15581/K02071/K10542/K10439/K10118/K10440/K10441/K15771/K17319/K15580/K10117/K17318/K07335/K02073	19
ko00920	Sulfur metabolism	2/266	62/2645	0.989528	0.999901	K01738/K00640	2
ko01220	Degradation of aromatic compounds	2/266	63/2645	0.99047	0.999901	K04072/K00483	2
ko00362	Benzoate degradation	1/266	47/2645	0.993447	0.999901	K00626	1
ko02060	Phosphotransferase system (PTS)	1/266	63/2645	0.998842	0.999901	K02746	1
ko02020	Two-component system	10/266	244/2645	0.999901	0.999901	K03407/K03408/K03406/K00626/K07636/K01915/K07775/K01179/K07699/K02556	10

## Sheet: Gammaproteobacteria
ID	Description	Gene ratio	Background ratio	p-value	Adjusted p-value	KO	Count
ko03010	Ribosome	38/215	61/4091	1.22027e-34	1.12265e-32	K02967/K02887/K02990/K02946/K02906/K02926/K02886/K02890/K02982/K02878/K02904/K02874/K02895/K02931/K02994/K02933/K02988/K02952/K02948/K02899/K02888/K02950/K02992/K02897/K02902/K02935/K02864/K02863/K02867/K02879/K02913/K02968/K02939/K02871/K02996/K02945/K02986/K02959	38
ko01200	Carbon metabolism	42/215	233/4091	2.84618e-13	1.30924e-11	K01690/K01689/K00600/K00615/K00927/K01624/K01807/K00058/K00605/K00134/K00873/K01803/K00163/K00627/K00382/K01682/K00948/K01962/K00240/K01963/K00244/K00245/K00246/K01610/K11645/K00831/K01595/K01902/K01903/K00658/K01834/K01007/K03841/K01738/K00024/K00616/K22015/K15633/K01676/K01810/K01961/K02160	42
ko00010	Glycolysis / Gluconeogenesis	20/215	82/4091	3.69556e-09	1.13331e-07	K01689/K02777/K04072/K00927/K01624/K00134/K00873/K01803/K00163/K00627/K00382/K01610/K11645/K01785/K01834/K01007/K03841/K15633/K01810/K01085	20
ko00710	Carbon fixation in photosynthetic organisms	11/215	24/4091	8.95714e-09	2.06014e-07	K00615/K00927/K01624/K01807/K00134/K01803/K01610/K11645/K01595/K03841/K00024	11
ko00020	Citrate cycle (TCA cycle)	14/215	45/4091	3.15198e-08	5.79964e-07	K00163/K00627/K00382/K01682/K00240/K00244/K00245/K00246/K01610/K01902/K01903/K00658/K00024/K01676	14
ko01230	Biosynthesis of amino acids	28/215	180/4091	1.19997e-07	1.83996e-06	K01689/K00600/K01714/K00789/K00615/K00927/K01624/K01807/K00058/K00134/K00873/K01803/K01682/K00948/K00674/K11645/K00831/K01834/K01626/K01915/K07173/K01738/K00616/K00133/K15633/K00147/K01739/K00891	28
ko00190	Oxidative phosphorylation	17/215	80/4091	5.02261e-07	6.49115e-06	K00334/K00335/K00338/K00240/K00331/K13378/K00336/K00244/K00245/K00246/K00426/K01507/K02109/K02113/K02111/K02115/K02112	17
ko00620	Pyruvate metabolism	19/215	99/4091	5.64448e-07	6.49115e-06	K04072/K00873/K00163/K00627/K00382/K01962/K01963/K00244/K00245/K00246/K01610/K03778/K00656/K01595/K01007/K00024/K01676/K01961/K02160	19
ko00061	Fatty acid biosynthesis	8/215	21/4091	5.74703e-06	5.87474e-05	K00647/K00208/K01962/K01963/K00059/K00645/K01961/K02160	8
ko00970	Aminoacyl-tRNA biosynthesis	11/215	54/4091	8.45693e-05	0.000778037	K01893/K04567/K01876/K01881/K01868/K01887/K01890/K01889/K01874/K01885/K01872	11
ko00250	Alanine, aspartate and glutamate metabolism	10/215	51/4091	0.000249165	0.0020446	K01955/K00609/K00764/K01744/K01939/K01915/K01756/K00610/K01580/K00820	10
ko00030	Pentose phosphate pathway	11/215	61/4091	0.000266687	0.0020446	K01690/K00615/K01624/K01807/K00948/K01839/K11645/K03841/K01619/K00616/K01810	11
ko01212	Fatty acid metabolism	8/215	41/4091	0.00108291	0.00766366	K00647/K00208/K01962/K01963/K00059/K00645/K01961/K02160	8
ko01240	Biosynthesis of cofactors	26/215	264/4091	0.00117382	0.00771368	K00647/K01937/K01579/K01955/K00600/K04487/K03809/K00208/K00939/K00789/K00873/K00796/K00793/K00382/K01918/K00609/K03638/K01939/K00831/K00230/K01756/K00610/K00946/K00963/K01885/K00059	26
ko03018	RNA degradation	5/215	19/4091	0.0024272	0.0148813	K01689/K03628/K00962/K04077/K04043	5
ko00640	Propanoate metabolism	10/215	68/4091	0.00258805	0.0148813	K00382/K01682/K01962/K01963/K00656/K01902/K01903/K19745/K01961/K02160	10
ko02026	Biofilm formation - Escherichia coli	8/215	61/4091	0.0135355	0.0732507	K07659/K02777/K00688/K07173/K00975/K00703/K06204/K07773	8
ko00680	Methane metabolism	13/215	134/4091	0.022572	0.115368	K01689/K00600/K01624/K00058/K11645/K00831/K01595/K01834/K01007/K03841/K00024/K22015/K15633	13
ko00670	One carbon pool by folate	4/215	22/4091	0.0257169	0.118298	K00600/K00605/K00602/K01433	4
ko04626	Plant-pathogen interaction	4/215	22/4091	0.0257169	0.118298	K00864/K04079/K12340/K02358	4
ko00410	beta-Alanine metabolism	4/215	23/4091	0.0298858	0.130928	K01579/K01918/K17722/K01580	4
ko00333	Prodigiosin biosynthesis	3/215	15/4091	0.0407693	0.163077	K00208/K00059/K00645	3
ko00780	Biotin metabolism	3/215	15/4091	0.0407693	0.163077	K00647/K00208/K00059	3
ko00480	Glutathione metabolism	4/215	28/4091	0.0564167	0.216264	K00799/K01270/K01255/K07751	4
ko00260	Glycine, serine and threonine metabolism	8/215	84/4091	0.0721618	0.265555	K00600/K00058/K00605/K00382/K00831/K01834/K00133/K15633	8
ko00270	Cysteine and methionine metabolism	8/215	86/4091	0.0804447	0.28465	K00789/K00058/K00831/K07173/K01738/K00024/K00133/K01739	8
ko00730	Thiamine metabolism	3/215	20/4091	0.0844062	0.287606	K04487/K00939/K00946	3
ko00650	Butanoate metabolism	8/215	88/4091	0.0892721	0.293323	K04072/K00240/K00244/K00245/K00246/K00656/K01580/K01034	8
ko00240	Pyrimidine metabolism	7/215	75/4091	0.0970707	0.304934	K01937/K01955/K00761/K00609/K06966/K17722/K00610	7
ko00380	Tryptophan metabolism	4/215	34/4091	0.100467	0.304934	K00382/K03782/K00658/K01667	4
ko00450	Selenocompound metabolism	3/215	22/4091	0.105732	0.304934	K01874/K00384/K01739	3
ko00230	Purine metabolism	10/215	122/4091	0.106064	0.304934	K01923/K01951/K00939/K00948/K01839/K00764/K06966/K01939/K00602/K01756	10
ko00040	Pentose and glucuronate interconversions	6/215	64/4091	0.117683	0.323008	K01818/K01051/K00853/K01804/K00963/K00065	6
ko00630	Glyoxylate and dicarboxylate metabolism	7/215	79/4091	0.119372	0.323008	K00600/K00605/K00382/K01682/K01915/K00024/K01433	7
ko00300	Lysine biosynthesis	3/215	26/4091	0.153716	0.404053	K01714/K00674/K00133	3
ko00770	Pantothenate and CoA biosynthesis	3/215	29/4091	0.193363	0.494151	K01579/K01918/K17722	3
ko00500	Starch and sucrose metabolism	6/215	75/4091	0.199702	0.496557	K02777/K00688/K00975/K00703/K00963/K01810	6
ko00052	Galactose metabolism	4/215	48/4091	0.243713	0.590043	K01784/K01785/K07406/K00963	4
ko00520	Amino sugar and nucleotide sugar metabolism	8/215	116/4091	0.26391	0.622556	K02777/K00790/K01784/K00975/K01788/K00963/K00820/K01810	8
ko01250	Biosynthesis of nucleotide sugars	9/215	134/4091	0.270691	0.622589	K01627/K00790/K03270/K01784/K00975/K00963/K03274/K00820/K01810	9
ko00310	Lysine degradation	3/215	35/4091	0.278445	0.624804	K00382/K00658/K01034	3
ko00261	Monobactam biosynthesis	2/215	22/4091	0.323068	0.675506	K01714/K00133	2
ko03060	Protein export	2/215	22/4091	0.323068	0.675506	K03076/K03072	2
ko04122	Sulfur relay system	2/215	22/4091	0.323068	0.675506	K04487/K03638	2
ko05132	Salmonella infection	3/215	39/4091	0.337049	0.685366	K00134/K03671/K04079	3
ko00660	C5-Branched dibasic acid metabolism	2/215	23/4091	0.342683	0.685366	K01902/K01903	2
ko02030	Bacterial chemotaxis	2/215	26/4091	0.4003	0.783566	K10439/K10108	2
ko05134	Legionellosis	2/215	27/4091	0.418993	0.80307	K04077/K03596	2
ko00750	Vitamin B6 metabolism	1/215	11/4091	0.448211	0.84154	K00831	1
ko00460	Cyanoamino acid metabolism	1/215	12/4091	0.477288	0.876326	K00600	1
ko00910	Nitrogen metabolism	3/215	50/4091	0.493639	0.876326	K01673/K01915/K02567	3
ko00051	Fructose and mannose metabolism	5/215	88/4091	0.495753	0.876326	K01624/K01803/K11645/K01818/K03841	5
ko03420	Nucleotide excision repair	1/215	13/4091	0.50484	0.876326	K03701	1
ko00600	Sphingolipid metabolism	1/215	14/4091	0.530946	0.904574	K07406	1
ko00561	Glycerolipid metabolism	2/215	35/4091	0.556428	0.930752	K00864/K07406	2
ko00540	Lipopolysaccharide biosynthesis	3/215	56/4091	0.571189	0.938382	K01627/K03270/K03274	3
ko00626	Naphthalene degradation	1/215	17/4091	0.601324	0.954456	K04072	1
ko01210	2-Oxocarboxylic acid metabolism	2/215	38/4091	0.601722	0.954456	K01682/K00133	2
ko00997	Biosynthesis of various secondary metabolites - part 3	1/215	18/4091	0.622364	0.968712	K00789	1
ko00430	Taurine and hypotaurine metabolism	1/215	19/4091	0.642298	0.968712	K01580	1
ko00633	Nitrotoluene degradation	1/215	19/4091	0.642298	0.968712	K10679	1
ko00400	Phenylalanine, tyrosine and tryptophan biosynthesis	2/215	44/4091	0.681682	0.999939	K01626/K00891	2
ko00625	Chloroalkane and chloroalkene degradation	1/215	22/4091	0.696031	0.999939	K04072	1
ko00562	Inositol phosphate metabolism	1/215	24/4091	0.727309	0.999939	K01803	1
ko03070	Bacterial secretion system	3/215	73/4091	0.747374	0.999939	K03076/K03072/K12340	3
ko00900	Terpenoid backbone biosynthesis	1/215	26/4091	0.755381	0.999939	K03526	1
ko00740	Riboflavin metabolism	1/215	27/4091	0.768319	0.999939	K00793	1
ko00760	Nicotinate and nicotinamide metabolism	2/215	53/4091	0.776612	0.999939	K00325/K06211	2
ko00790	Folate biosynthesis	2/215	55/4091	0.794031	0.999939	K00796/K03638	2
ko00071	Fatty acid degradation	1/215	31/4091	0.813607	0.999939	K04072	1
ko00550	Peptidoglycan biosynthesis	1/215	32/4091	0.823477	0.999939	K00790	1
ko05130	Pathogenic Escherichia coli infection	1/215	32/4091	0.823477	0.999939	K00134	1
ko00130	Ubiquinone and other terpenoid-quinone biosynthesis	1/215	35/4091	0.850074	0.999939	K03809	1
ko00860	Porphyrin and chlorophyll metabolism	3/215	88/4091	0.850253	0.999939	K03594/K00230/K01885	3
ko02060	Phosphotransferase system (PTS)	2/215	65/4091	0.864295	0.999939	K02777/K02822	2
ko00220	Arginine biosynthesis	1/215	37/4091	0.865549	0.999939	K01915	1
ko00053	Ascorbate and aldarate metabolism	1/215	38/4091	0.87268	0.999939	K02822	1
ko00280	Valine, leucine and isoleucine degradation	1/215	45/4091	0.91309	0.999939	K00382	1
ko01503	Cationic antimicrobial peptide (CAMP) resistance	1/215	45/4091	0.91309	0.999939	K12340	1
ko00350	Tyrosine metabolism	1/215	48/4091	0.926225	0.999939	K04072	1
ko00360	Phenylalanine metabolism	1/215	48/4091	0.926225	0.999939	K03782	1
ko00541	O-Antigen nucleotide sugar biosynthesis	2/215	80/4091	0.929498	0.999939	K01784/K00963	2
ko02040	Flagellar assembly	1/215	51/4091	0.937382	0.999939	K03086	1
ko00627	Aminobenzoate degradation	1/215	53/4091	0.943871	0.999939	K01034	1
ko00920	Sulfur metabolism	2/215	87/4091	0.948558	0.999939	K01738/K01739	2
ko00330	Arginine and proline metabolism	1/215	64/4091	0.969276	0.999939	K00147	1
ko02020	Two-component system	12/215	366/4091	0.977154	0.999939	K07659/K04751/K00244/K00245/K00246/K07792/K00426/K01051/K01915/K12340/K07773/K01034	12
ko05111	Biofilm formation - Vibrio cholerae	2/215	106/4091	0.978661	0.999939	K02777/K07173	2
ko02024	Quorum sensing	4/215	176/4091	0.985808	0.999939	K03076/K01626/K07173/K01580	4
ko01501	beta-Lactam resistance	1/215	80/4091	0.987251	0.999939	K12340	1
ko01220	Degradation of aromatic compounds	1/215	139/4091	0.999518	0.999939	K04072	1
ko02010	ABC transporters	6/215	364/4091	0.999939	0.999939	K02071/K07323/K02067/K10439/K10111/K10108	6
