# Supplementary material for: Data-independent acquisition boosts quantitative metaproteomics for deep characterization of gut microbiota
Source: NPJ Biofilms Microbiomes. 2023 Jan 24;9:4. doi: 10.1038/s41522-023-00373-9 (PMC9873935; doi:10.1038/s41522-023-00373-9)
Supplement: Supplementary file 12 — Data Set 10 [file 41522_2023_373_MOESM12_ESM.xlsx]

## Sheet: Differential protein
Supplementary Data 10: The 1387 differential proteins between PC patients and controls with annotated taxonomy information.
Protein	FC	p-value	Adjusted p-value	eggNOG OGs	COG category	Description	Preferred name	KEGG KO
SRS022071.23960-T1-C	678.354	7.93523e-10	5.2528e-05	COG0443@1|root,COG0443@2|Bacteria,1TP1J@1239|Firmicutes,4HA9S@91061|Bacilli,3F5IJ@33958|Lactobacillaceae	O	Hsp70 protein	dnaK	K04043
SRS049959.140697-T1-C	571.604	8.01892e-13	5.3082e-08	COG3637@1|root,COG3637@2|Bacteria,4NR9K@976|Bacteroidetes,2FU05@200643|Bacteroidia	M	Outer membrane protein beta-barrel domain	-	-
SRS016095.106714-T1-C	516.059	6.59092e-07	0.0436292	COG0080@1|root,COG0080@2|Bacteria,4NM60@976|Bacteroidetes,1I18G@117743|Flavobacteriia	J	Forms part of the ribosomal stalk which helps the ribosome interact with GTP-bound translation factors	rplK	K02867
SRS050422.27441-T1-C	473.469	4.8957e-16	3.24076e-11	COG0821@1|root,COG0821@2|Bacteria,1TPFR@1239|Firmicutes,247N1@186801|Clostridia,3XYGT@572511|Blautia	H	Converts 2C-methyl-D-erythritol 2,4-cyclodiphosphate (ME-2,4cPP) into 1-hydroxy-2-methyl-2-(E)-butenyl 4-diphosphate	ispG	K03526
SRS011586.163293-T1-C	436.222	1.48318e-13	9.81809e-09	COG0469@1|root,COG0469@2|Bacteria,1TPGG@1239|Firmicutes,2489V@186801|Clostridia,222EV@1506553|Lachnoclostridium	G	Pyruvate kinase, barrel domain	pyk	K00873
SRS047044.39825-T1-C	397.658	4.57115e-07	0.0302592	COG3203@1|root,COG3203@2|Bacteria,1RH1J@1224|Proteobacteria,2VVWK@28216|Betaproteobacteria,4PQ6C@995019|Sutterellaceae	M	Gram-negative porin	-	-
SRS024435.35765-T1-C	365.384	1.15345e-08	0.000763539	COG0443@1|root,COG0443@2|Bacteria,1TP1J@1239|Firmicutes,4H36V@909932|Negativicutes	O	Heat shock 70 kDa protein	dnaK	K04043
SRS021948.237421-T1-C	363.309	1.76286e-11	1.16694e-06	COG0126@1|root,COG0126@2|Bacteria,1TP3H@1239|Firmicutes,248VS@186801|Clostridia,42F8F@68295|Thermoanaerobacterales	F	Belongs to the phosphoglycerate kinase family	pgk	K00927,K01803
SRS021948.39691-T1-C	309.097	1.65219e-12	1.09369e-07	COG0126@1|root,COG0126@2|Bacteria,3WSUW@544448|Tenericutes	F	belongs to the phosphoglycerate kinase family	pgk	K00927
SRS017521.286447-T1-C	279.938	2.70508e-07	0.0179066	COG0149@1|root,COG0149@2|Bacteria,1TP2F@1239|Firmicutes,3VPAP@526524|Erysipelotrichia	G	Involved in the gluconeogenesis. Catalyzes stereospecifically the conversion of dihydroxyacetone phosphate (DHAP) to D-glyceraldehyde-3-phosphate (G3P)	tpiA	K01803
SRS015794.33862-T1-C	266.909	3.46414e-08	0.00229312	COG2195@1|root,COG2195@2|Bacteria,4NG8I@976|Bacteroidetes,2FM0V@200643|Bacteroidia	E	Xaa-His dipeptidase	pepD_2	K01270
SRS024132.69781-T1-C	256.452	8.28307e-12	5.48306e-07	COG0642@1|root,COG2205@2|Bacteria,1TT7F@1239|Firmicutes,4HAPG@91061|Bacilli,1ZDA4@1386|Bacillus	T	His Kinase A (phosphoacceptor) domain	-	-
SRS049995.13176-T1-C	256.163	3.32401e-07	0.0220036	COG0149@1|root,COG2259@1|root,COG0149@2|Bacteria,COG2259@2|Bacteria,4NE2F@976|Bacteroidetes,2FNEK@200643|Bacteroidia	G	Involved in the gluconeogenesis. Catalyzes stereospecifically the conversion of dihydroxyacetone phosphate (DHAP) to D-glyceraldehyde-3-phosphate (G3P)	tpiA	K01803
SRS014923.143627-T1-C	243.203	4.35789e-12	2.88475e-07	COG0180@1|root,COG0180@2|Bacteria,1TPY7@1239|Firmicutes,4H30W@909932|Negativicutes	J	Tryptophanyl-tRNA synthetase	trpS	K01867
SRS015794.43756-T1-C	228.549	1.4e-08	0.000926747	COG0138@1|root,COG0138@2|Bacteria,4NIY8@976|Bacteroidetes,2FMYP@200643|Bacteroidia	F	AICARFT IMPCHase bienzyme	purH2	K00602
SRS020233.185456-T1-C	222.697	5.61305e-07	0.0371562	COG0441@1|root,COG0441@2|Bacteria,4NEFT@976|Bacteroidetes,2FMAU@200643|Bacteroidia,22VXM@171551|Porphyromonadaceae	J	Catalyzes the attachment of threonine to tRNA(Thr) in a two-step reaction L-threonine is first activated by ATP to form Thr-AMP and then transferred to the acceptor end of tRNA(Thr)	thrS	K01868
SRS043701.25420-T1-C	217.057	1.33866e-13	8.8614e-09	COG4770@1|root,COG4770@2|Bacteria,1VA1E@1239|Firmicutes,4H5DY@909932|Negativicutes	I	glutaconyl-CoA decarboxylase subunit gamma	gcdC	K01615
SRS011061.171953-T1-C	210.223	4.45652e-11	2.95004e-06	COG2207@1|root,COG2207@2|Bacteria,4NGS3@976|Bacteroidetes,2FMQ2@200643|Bacteroidia,22WJF@171551|Porphyromonadaceae	K	AraC-like ligand binding domain	-	-
SRS017821.56829-T1-C	207.581	2.47123e-12	1.63586e-07	COG0513@1|root,COG0513@2|Bacteria,1TPAP@1239|Firmicutes,247IT@186801|Clostridia,3WGD9@541000|Ruminococcaceae	L	Belongs to the DEAD box helicase family	cshA	K05592
SRS015794.27694-T1-C	205.382	1.13314e-09	7.50093e-05	COG1904@1|root,COG1904@2|Bacteria,4NFHS@976|Bacteroidetes,2FMMW@200643|Bacteroidia	G	glucuronate isomerase	uxaC	K01812
SRS011586.192171-T1-C	179.696	1.43449e-09	9.49576e-05	COG0300@1|root,COG0300@2|Bacteria	S	Belongs to the short-chain dehydrogenases reductases (SDR) family	sdh	K07124
SRS015217.73147-T1-C	169.013	9.88402e-11	6.54283e-06	COG1570@1|root,COG1570@2|Bacteria,1TP4E@1239|Firmicutes,247KE@186801|Clostridia,27IVA@186928|unclassified Lachnospiraceae	L	Bidirectionally degrades single-stranded DNA into large acid-insoluble oligonucleotides, which are then degraded further into small acid-soluble oligonucleotides	xseA	K03601
SRS014459.51827-T1-C	167.783	2.4473e-10	1.62001e-05	COG0056@1|root,COG0056@2|Bacteria,1MUG7@1224|Proteobacteria,2TQYK@28211|Alphaproteobacteria,2JQN1@204441|Rhodospirillales	C	Produces ATP from ADP in the presence of a proton gradient across the membrane. The alpha chain is a regulatory subunit	atpA	K02111
SRS045713.121037-T1-C	156.731	1.87954e-07	0.0124418	COG1629@1|root,COG4771@2|Bacteria,4P1Z5@976|Bacteroidetes,2FWS8@200643|Bacteroidia	P	TonB-linked outer membrane protein, SusC RagA family	-	-
SRS011529.157313-T1-C	155.778	2.15113e-10	1.42396e-05	COG0184@1|root,KOG0400@2759|Eukaryota,3QAGK@4776|Peronosporales	J	Ribosomal S13/S15 N-terminal domain	-	K02953
SRS015217.80944-T1-C	144.638	6.7793e-09	0.000448763	COG0056@1|root,COG0056@2|Bacteria,1TNZ8@1239|Firmicutes,4H2EY@909932|Negativicutes	C	Produces ATP from ADP in the presence of a proton gradient across the membrane. The alpha chain is a regulatory subunit	atpA	K02111
SRS015264.88450-T1-C	143.192	1.48995e-08	0.000986287	COG0776@1|root,COG0776@2|Bacteria,46T4V@74201|Verrucomicrobia,2IUR0@203494|Verrucomicrobiae	L	bacterial (prokaryotic) histone like domain	-	-
SRS019161.82094-T1-C	141.388	3.73582e-10	2.47296e-05	COG1846@1|root,COG2184@1|root,COG1846@2|Bacteria,COG2184@2|Bacteria,4NGIN@976|Bacteroidetes,2FNQ5@200643|Bacteroidia,4AMZ8@815|Bacteroidaceae	DK	Fic/DOC family	-	-
SRS015794.39703-T1-C	140.225	2.26205e-10	1.49739e-05	COG0244@1|root,COG0244@2|Bacteria,4NFFK@976|Bacteroidetes,2FSBB@200643|Bacteroidia	J	Ribosomal protein L10	rplJ	K02864
SRS023526.2052-T1-C	127.063	8.68729e-13	5.75064e-08	COG0764@1|root,COG0764@2|Bacteria,1V6EX@1239|Firmicutes,4HGX1@91061|Bacilli	I	Involved in unsaturated fatty acids biosynthesis. Catalyzes the dehydration of short chain beta-hydroxyacyl-ACPs and long chain saturated and unsaturated beta-hydroxyacyl-ACPs	fabZ	K02372
SRS015190.69055-T1-C	126.88	1.29002e-08	0.000853944	COG1156@1|root,KOG1351@2759|Eukaryota,3Q901@4776|Peronosporales	C	ATP synthase alpha/beta family, beta-barrel domain	-	K02147
SRS017701.146520-T1-C	124.978	8.41204e-08	0.00556843	COG2885@1|root,COG2885@2|Bacteria,4NN1X@976|Bacteroidetes,2G2MJ@200643|Bacteroidia,1WDJM@1283313|Alloprevotella	M	OmpA family	-	-
SRS077730.22634-T1-C	123.965	1.0292e-07	0.00681291	COG0056@1|root,COG0056@2|Bacteria,1TNZ8@1239|Firmicutes,248IY@186801|Clostridia,3WGXD@541000|Ruminococcaceae	C	Produces ATP from ADP in the presence of a proton gradient across the membrane. The alpha chain is a regulatory subunit	atpA	K02111
SRS017821.90135-T1-C	122.059	1.54649e-09	0.000102371	COG0148@1|root,COG0148@2|Bacteria,1TP2S@1239|Firmicutes,247TU@186801|Clostridia,3WCC3@538999|Clostridiales incertae sedis	G	Catalyzes the reversible conversion of 2- phosphoglycerate into phosphoenolpyruvate. It is essential for the degradation of carbohydrates via glycolysis	eno	K01689
SRS019685.40279-T1-C	121.778	3.12682e-11	2.06983e-06	COG0488@1|root,COG0488@2|Bacteria,4NEHU@976|Bacteroidetes,2FMW7@200643|Bacteroidia,4AKW8@815|Bacteroidaceae	S	COG COG0488 ATPase components of ABC transporters with duplicated ATPase domains	-	-
SRS015663.235831-T1-C	115.69	2.0561e-08	0.00136106	COG0299@1|root,COG0299@2|Bacteria,1V3RJ@1239|Firmicutes,249JC@186801|Clostridia,3WIAG@541000|Ruminococcaceae	F	Catalyzes the transfer of a formyl group from 10- formyltetrahydrofolate to 5-phospho-ribosyl-glycinamide (GAR), producing 5-phospho-ribosyl-N-formylglycinamide (FGAR) and tetrahydrofolate	purN	K11175
SRS024132.18644-T1-C	113.08	7.49927e-08	0.00496422	COG0326@1|root,COG0326@2|Bacteria,1TQEU@1239|Firmicutes,247ND@186801|Clostridia,3WGY6@541000|Ruminococcaceae	O	Molecular chaperone. Has ATPase activity	htpG	K04079
SRS019582.89018-T1-C	112.189	1.06476e-12	7.04829e-08	COG0248@1|root,COG0248@2|Bacteria,4NEI0@976|Bacteroidetes,2FN6C@200643|Bacteroidia,22WYJ@171551|Porphyromonadaceae	FP	exopolyphosphatase	ppx	K01524
SRS011529.145179-T1-C	111.693	8.87144e-08	0.00587254	COG1143@1|root,COG1143@2|Bacteria,4NSJ7@976|Bacteroidetes,2FPVH@200643|Bacteroidia	C	4Fe-4S binding domain protein	-	-
SRS019787.34807-T1-C	107.383	3.99122e-10	2.64203e-05	COG1538@1|root,COG1538@2|Bacteria,4NGXM@976|Bacteroidetes,2FMD9@200643|Bacteroidia,22XFV@171551|Porphyromonadaceae	MU	Outer membrane efflux protein	-	-
SRS054590.11944-T1-C	101.136	3.35075e-09	0.000221806	COG0017@1|root,COG0017@2|Bacteria,1TP38@1239|Firmicutes,248XN@186801|Clostridia,3WRU0@541000|Ruminococcaceae	J	Catalyzes the attachment of L-aspartate to tRNA(Asp) in a two-step reaction L-aspartate is first activated by ATP to form Asp-AMP and then transferred to the acceptor end of tRNA(Asp)	aspS	K01876,K09759
SRS022609.178516-T1-C	98.7777	1.05674e-08	0.000699523	COG0171@1|root,COG0388@1|root,COG0171@2|Bacteria,COG0388@2|Bacteria,1TQ38@1239|Firmicutes,2484Z@186801|Clostridia,3WH2R@541000|Ruminococcaceae	H	Catalyzes the ATP-dependent amidation of deamido-NAD to form NAD. Uses L-glutamine as a nitrogen source	nadE	K01950
SRS015794.14237-T1-C	96.9411	1.36755e-07	0.00905264	COG0440@1|root,COG0440@2|Bacteria,4NIDK@976|Bacteroidetes,2FNQ4@200643|Bacteroidia	E	synthase small subunit	ilvN	K01653
SRS013687.21745-T1-C	88.9561	6.90127e-14	4.56837e-09	COG0039@1|root,COG0039@2|Bacteria,4NEJ7@976|Bacteroidetes	C	Catalyzes the reversible oxidation of malate to oxaloacetate	mdh	K00024
SRS020328.266276-T1-C	88.7029	5.16594e-09	0.000341964	2CXQ8@1|root,32T2C@2|Bacteria,4NXXJ@976|Bacteroidetes,2G020@200643|Bacteroidia	-	-	-	-
SRS048870.178780-T1-C	84.2744	3.0652e-07	0.0202904	COG1959@1|root,COG1959@2|Bacteria,1V3QB@1239|Firmicutes,24JIV@186801|Clostridia,25WZC@186806|Eubacteriaceae	K	Transcriptional regulator	-	-
SRS049959.35664-T1-C	84.2477	6.8747e-07	0.0455078	28KJP@1|root,2ZA4Q@2|Bacteria,4NKJJ@976|Bacteroidetes,2FR8N@200643|Bacteroidia,23025@171551|Porphyromonadaceae	S	Putative binding domain, N-terminal	-	-
SRS024009.79675-T1-C	84.2125	3.69934e-08	0.00244882	COG0443@1|root,COG0443@2|Bacteria,1TP1J@1239|Firmicutes,248QV@186801|Clostridia,36DJ7@31979|Clostridiaceae	O	Heat shock 70 kDa protein	dnaK	K04043
SRS017307.75695-T1-C	84.0317	8.80542e-12	5.82884e-07	COG0280@1|root,COG0280@2|Bacteria,4PNJE@976|Bacteroidetes,2G106@200643|Bacteroidia	C	Phosphate acetyl/butaryl transferase	-	K13788
SRS078176.8576-T1-C	83.1629	1.90575e-08	0.00126153	COG2730@1|root,COG2730@2|Bacteria,4NEU5@976|Bacteroidetes,2FNKD@200643|Bacteroidia	G	Belongs to the glycosyl hydrolase 5 (cellulase A) family	celA	K01179
SRS019397.38123-T1-C	82.3974	2.15917e-10	1.42928e-05	COG1533@1|root,COG1533@2|Bacteria,1TQA6@1239|Firmicutes,24A2T@186801|Clostridia,3WIAI@541000|Ruminococcaceae	L	Domain of unknown function (DUF1848)	-	-
SRS017521.296369-T1-C	81.4948	4.01372e-13	2.65692e-08	COG0238@1|root,COG0238@2|Bacteria,4NSAR@976|Bacteroidetes,2FT22@200643|Bacteroidia	J	Binds as a heterodimer with protein S6 to the central domain of the 16S rRNA, where it helps stabilize the platform of the 30S subunit	rpsR	K02963
SRS011271.8159-T1-C	81.1487	4.46444e-11	2.95528e-06	COG0153@1|root,COG0153@2|Bacteria,4NE0C@976|Bacteroidetes,2FNGC@200643|Bacteroidia	G	Belongs to the GHMP kinase family. GalK subfamily	galK	K00849
SRS049995.218366-T1-C	80.2329	8.00009e-09	0.000529574	COG1781@1|root,COG1781@2|Bacteria,4NP1H@976|Bacteroidetes,2G380@200643|Bacteroidia	F	Involved in allosteric regulation of aspartate carbamoyltransferase	pyrI	K00610
SRS022137.167401-T1-C	80.2112	7.93722e-09	0.000525412	COG0126@1|root,COG0126@2|Bacteria,1TP3H@1239|Firmicutes,4H2GV@909932|Negativicutes	G	Belongs to the phosphoglycerate kinase family	pgk	K00927,K01803
SRS065504.273606-T1-C	78.6843	3.52764e-09	0.000233515	COG1181@1|root,COG1181@2|Bacteria,1TP2Y@1239|Firmicutes,248CR@186801|Clostridia,36DR8@31979|Clostridiaceae	F	Belongs to the D-alanine--D-alanine ligase family	ddl	K01921
SRS015794.9294-T1-C	78.6117	5.5186e-08	0.0036531	COG3507@1|root,COG3507@2|Bacteria,4NGA5@976|Bacteroidetes,2FMIM@200643|Bacteroidia	G	Belongs to the glycosyl hydrolase 43 family	xylB	K01198,K01209
SRS023526.40468-T1-C	78.3307	5.77017e-08	0.00381962	COG0124@1|root,COG0124@2|Bacteria,4NE8N@976|Bacteroidetes,2FM6I@200643|Bacteroidia	J	histidyl-tRNA synthetase	hisS	K01892
SRS078176.31622-T1-C	77.0809	2.41053e-08	0.00159567	COG3637@1|root,COG3637@2|Bacteria,4NTUD@976|Bacteroidetes,2FS3S@200643|Bacteroidia	M	Outer membrane protein beta-barrel domain	-	-
SRS011271.957-T1-C	75.7403	7.54876e-12	4.99698e-07	COG0052@1|root,COG0052@2|Bacteria,4NER0@976|Bacteroidetes,2FM4T@200643|Bacteroidia	J	Belongs to the universal ribosomal protein uS2 family	rpsB	K02967
SRS017307.154826-T1-C	74.7612	1.22979e-09	8.14071e-05	COG0071@1|root,COG0071@2|Bacteria,4NQXY@976|Bacteroidetes,2FS5J@200643|Bacteroidia	O	Belongs to the small heat shock protein (HSP20) family	hsp20	K13993
SRS043701.22665-T1-C	72.8627	3.06585e-10	2.02947e-05	COG0052@1|root,COG0052@2|Bacteria,1TPNA@1239|Firmicutes,4H1Z4@909932|Negativicutes	J	Belongs to the universal ribosomal protein uS2 family	rpsB	K02967
SRS049995.18733-T1-C	69.6852	2.84241e-10	1.88156e-05	2FEYN@1|root,346XB@2|Bacteria,4P6MT@976|Bacteroidetes,2FVIW@200643|Bacteroidia	-	-	-	-
SRS015190.64112-T1-C	69.4038	8.897e-09	0.000588946	COG5256@1|root,KOG0052@2759|Eukaryota,3ZAM0@5878|Ciliophora	J	This protein promotes the GTP-dependent binding of aminoacyl-tRNA to the A-site of ribosomes during protein biosynthesis	-	K03231
SRS022071.133647-T1-C	67.8169	3.00669e-08	0.00199031	COG0191@1|root,COG0191@2|Bacteria,46UMQ@74201|Verrucomicrobia,2ITR6@203494|Verrucomicrobiae	G	Fructose-bisphosphate aldolase class-II	-	K01624
SRS013215.24595-T1-C	67.7894	1.26283e-07	0.00835943	COG0098@1|root,COG0098@2|Bacteria,1V1B1@1239|Firmicutes,4H3Z7@909932|Negativicutes	J	Located at the back of the 30S subunit body where it stabilizes the conformation of the head with respect to the body	rpsE	K02988
SRS015190.127362-T1-C	66.3253	4.03002e-07	0.0266771	COG0499@1|root,KOG1370@2759|Eukaryota	H	adenosylhomocysteinase activity	AHCYL1	K01251,K03927
SRS019582.126310-T1-C	65.7136	6.91131e-12	4.57501e-07	COG4372@1|root,COG4372@2|Bacteria,4NMT7@976|Bacteroidetes,2FNI1@200643|Bacteroidia	S	Transposase	-	-
SRS023526.33253-T1-C	65.4318	4.09255e-10	2.7091e-05	COG4980@1|root,COG4980@2|Bacteria,4NXMW@976|Bacteroidetes,2FUB7@200643|Bacteroidia	S	YtxH-like protein	-	-
SRS015663.27664-T1-C	64.9971	1.77204e-07	0.0117302	COG3063@1|root,COG3063@2|Bacteria,4PKG6@976|Bacteroidetes,2G3G2@200643|Bacteroidia	NU	Tetratricopeptide repeat protein	-	-
SRS017307.181707-T1-C	64.7455	3.00733e-07	0.0199073	COG3637@1|root,COG3637@2|Bacteria,4NSVH@976|Bacteroidetes,2FS20@200643|Bacteroidia	M	Psort location CytoplasmicMembrane, score	-	-
SRS049959.40972-T1-C	61.168	6.26685e-10	4.1484e-05	COG1209@1|root,COG1209@2|Bacteria,4NF32@976|Bacteroidetes,2FP9F@200643|Bacteroidia	M	Nucleotidyltransferase	-	-
SRS049959.98777-T1-C	61.0703	3.88956e-13	2.57474e-08	COG0138@1|root,COG0138@2|Bacteria,4NEZD@976|Bacteroidetes,2FN3G@200643|Bacteroidia	F	bifunctional purine biosynthesis protein PurH	purH	K00602
SRS017307.208898-T1-C	60.8004	2.84272e-07	0.0188176	COG0459@1|root,COG0459@2|Bacteria,1TP1T@1239|Firmicutes,248BG@186801|Clostridia,36E1F@31979|Clostridiaceae	O	Prevents misfolding and promotes the refolding and proper assembly of unfolded polypeptides generated under stress conditions	groL	K04077
SRS019910.114390-T1-C	60.1861	2.92017e-07	0.0193303	COG0446@1|root,COG0446@2|Bacteria,4PM76@976|Bacteroidetes,2G0U3@200643|Bacteroidia	S	Pfam:SusD	-	K21572
SRS047044.78810-T1-C	59.6516	2.62037e-10	1.73458e-05	COG0071@1|root,COG0071@2|Bacteria,4NQXY@976|Bacteroidetes,2FS35@200643|Bacteroidia	O	Belongs to the small heat shock protein (HSP20) family	hsp20	K13993
SRS048870.56328-T1-C	59.4912	6.85638e-07	0.0453865	COG0443@1|root,COG0443@2|Bacteria,46SDM@74201|Verrucomicrobia,2ITH0@203494|Verrucomicrobiae	O	MreB/Mbl protein	dnaK	K04043
SRS020869.157498-T1-C	58.5934	3.25263e-07	0.0215311	COG1052@1|root,COG1052@2|Bacteria,1TSZ6@1239|Firmicutes,4HCIS@91061|Bacilli,3F4US@33958|Lactobacillaceae	CH	Belongs to the D-isomer specific 2-hydroxyacid dehydrogenase family	-	K03778
SRS011529.117877-T1-C	58.5769	1.16244e-07	0.0076949	COG4352@1|root,KOG3295@2759|Eukaryota,37NMZ@33090|Viridiplantae,3G8XH@35493|Streptophyta	J	Belongs to the eukaryotic ribosomal protein eL13 family	-	K02873
SRS015217.65164-T1-C	58.5129	1.09025e-07	0.00721703	COG0458@1|root,COG0458@2|Bacteria,4NEQ0@976|Bacteroidetes,2FMKD@200643|Bacteroidia,22U9I@171550|Rikenellaceae	EF	Belongs to the CarB family	carB	K01955
SRS011271.39979-T1-C	58.0678	8.19466e-08	0.00542453	COG2885@1|root,COG2885@2|Bacteria,4NKM0@976|Bacteroidetes,2FP8P@200643|Bacteroidia	M	COG2885 Outer membrane protein and related peptidoglycan-associated	-	-
SRS024132.66988-T1-C	57.5782	1.68397e-11	1.11472e-06	COG1544@1|root,COG1544@2|Bacteria,4NUME@976|Bacteroidetes,2FTZJ@200643|Bacteroidia	J	ribosomal subunit interface protein	raiA	K05808
SRS015217.32882-T1-C	57.0592	9.74604e-08	0.00645149	COG0561@1|root,COG0561@2|Bacteria,1UFDJ@1239|Firmicutes,25B6S@186801|Clostridia,3Y2E2@572511|Blautia	S	Sucrose-6F-phosphate phosphohydrolase	-	-
SRS043411.125542-T1-C	57.0105	3.94633e-08	0.00261231	COG0329@1|root,COG0329@2|Bacteria,46UHJ@74201|Verrucomicrobia,2IU2T@203494|Verrucomicrobiae	EM	Dihydrodipicolinate synthetase family	-	K01639
SRS022137.69907-T1-C	56.4528	3.90477e-08	0.0025848	COG0059@1|root,COG0059@2|Bacteria,4NFYV@976|Bacteroidetes,2FN0U@200643|Bacteroidia,4AMN6@815|Bacteroidaceae	E	ketol-acid reductoisomerase	ilvC	K00053
SRS015190.71748-T1-C	56.3922	2.39109e-07	0.0158281	KOG1744@1|root,KOG1744@2759|Eukaryota,2XCBM@2836|Bacillariophyta	B	Histone H2B	-	K11252
SRS015794.27395-T1-C	56.095	1.09959e-08	0.000727886	COG1082@1|root,COG1082@2|Bacteria,4NEWC@976|Bacteroidetes,2FKZT@200643|Bacteroidia	G	alpha-glucosidase	susB	K01187,K21574
SRS020869.152170-T1-C	55.7708	1.91329e-07	0.0126652	COG0469@1|root,COG0469@2|Bacteria,1TPGG@1239|Firmicutes,2489V@186801|Clostridia,25V57@186806|Eubacteriaceae	G	Pyruvate kinase	pyk	K00873
SRS019161.88291-T1-C	55.5831	2.39099e-07	0.0158274	COG4716@1|root,COG4716@2|Bacteria,1TQZ6@1239|Firmicutes,248TZ@186801|Clostridia,3WGYT@541000|Ruminococcaceae	S	MCRA family	-	K10254
SRS013687.71028-T1-C	54.7873	4.89973e-09	0.000324342	COG1632@1|root,KOG1678@2759|Eukaryota	J	structural constituent of ribosome	RPL15	K02877,K15276
SRS045713.102022-T1-C	54.4508	7.74281e-09	0.000512543	COG0057@1|root,COG0057@2|Bacteria,2GJK4@201174|Actinobacteria,4CUJP@84998|Coriobacteriia	C	Belongs to the glyceraldehyde-3-phosphate dehydrogenase family	gap	K00134
SRS024132.104422-T1-C	54.2031	5.43596e-07	0.0359839	COG2211@1|root,COG2211@2|Bacteria,4NE3B@976|Bacteroidetes,2FPMF@200643|Bacteroidia	G	Transporter, major facilitator family protein	uidB	K03292
SRS013687.209875-T1-C	53.7007	1.73667e-07	0.011496	COG0465@1|root,COG0465@2|Bacteria,2GJ4Q@201174|Actinobacteria,4CV6C@84998|Coriobacteriia	O	Acts as a processive, ATP-dependent zinc metallopeptidase for both cytoplasmic and membrane proteins. Plays a role in the quality control of integral membrane proteins	ftsH	K03798
SRS023526.8826-T1-C	53.3216	1.65786e-07	0.0109744	COG0071@1|root,COG0071@2|Bacteria,4NQXY@976|Bacteroidetes	O	Belongs to the small heat shock protein (HSP20) family	hsp20	K13993
SRS049959.9102-T1-C	53.185	6.47934e-08	0.00428906	COG0265@1|root,COG0265@2|Bacteria,4NFCS@976|Bacteroidetes,2FMUA@200643|Bacteroidia	O	peptidase Do	htrA	-
SRS011239.45519-T1-C	53.1576	2.37778e-08	0.00157399	COG0056@1|root,COG0056@2|Bacteria,1MUG7@1224|Proteobacteria,42MVX@68525|delta/epsilon subdivisions,2WIK7@28221|Deltaproteobacteria,2M8U7@213115|Desulfovibrionales	C	Produces ATP from ADP in the presence of a proton gradient across the membrane. The alpha chain is a regulatory subunit	atpA	K02111
SRS024009.18517-T1-C	52.2267	6.87502e-07	0.0455099	28UPU@1|root,2ZGU8@2|Bacteria,4P71R@976|Bacteroidetes,2FVDV@200643|Bacteroidia,4ATWW@815|Bacteroidaceae	-	-	-	-
SRS019601.170035-T1-C	51.6792	2.35176e-09	0.000155677	COG1278@1|root,COG1278@2|Bacteria,1N6Q5@1224|Proteobacteria,1SCA7@1236|Gammaproteobacteria,3ZMIG@590|Salmonella	K	Ribonuclease B OB domain	cspE	K03704
SRS043701.20883-T1-C	51.4501	4.88484e-07	0.0323357	COG0222@1|root,COG0222@2|Bacteria,1V6EI@1239|Firmicutes,4H4X8@909932|Negativicutes	J	Forms part of the ribosomal stalk which helps the ribosome interact with GTP-bound translation factors. Is thus essential for accurate translation	rplL	K02935
SRS011271.7611-T1-C	51.3767	2.57416e-07	0.0170399	COG0463@1|root,COG0463@2|Bacteria,4NGGM@976|Bacteroidetes,2FMW6@200643|Bacteroidia	M	Glycosyltransferase, group 2 family protein	ykoT	-
SRS017521.13007-T1-C	50.7185	1.97589e-08	0.00130796	2E29B@1|root,32XF1@2|Bacteria,1VQT6@1239|Firmicutes,24QIB@186801|Clostridia	-	-	-	-
SRS011239.94659-T1-C	50.4969	8.48626e-10	5.61757e-05	COG0078@1|root,COG0078@2|Bacteria,1TPF2@1239|Firmicutes,248I5@186801|Clostridia,36DQ3@31979|Clostridiaceae	E	Reversibly catalyzes the transfer of the carbamoyl group from carbamoyl phosphate (CP) to the N(epsilon) atom of ornithine (ORN) to produce L-citrulline	argF	K00611,K13252
SRS013687.4873-T1-C	50.4845	3.7087e-09	0.000245501	COG1360@1|root,COG1360@2|Bacteria,4NF2Y@976|Bacteroidetes,2FNVT@200643|Bacteroidia	N	OmpA family	-	K02557
SRS015190.139123-T1-C	50.2249	1.24218e-09	8.22272e-05	COG0443@1|root,KOG0101@2759|Eukaryota,3QHAC@4776|Peronosporales	O	Belongs to the heat shock protein 70 family	-	K03283
SRS015578.94371-T1-C	50.2214	9.92686e-09	0.000657118	COG0465@1|root,COG0465@2|Bacteria,1TRV4@1239|Firmicutes,24C3E@186801|Clostridia,36FPW@31979|Clostridiaceae	O	Acts as a processive, ATP-dependent zinc metallopeptidase for both cytoplasmic and membrane proteins. Plays a role in the quality control of integral membrane proteins	-	K03798
SRS020869.58070-T1-C	50.168	6.80385e-09	0.000450387	COG1629@1|root,COG1629@2|Bacteria,4NDXS@976|Bacteroidetes,2FM2D@200643|Bacteroidia,22VWX@171551|Porphyromonadaceae	P	TonB dependent receptor	-	-
SRS023526.36171-T1-C	49.2	4.33777e-11	2.87143e-06	COG0098@1|root,COG0098@2|Bacteria,4NG1Z@976|Bacteroidetes,2FMI8@200643|Bacteroidia	J	Located at the back of the 30S subunit body where it stabilizes the conformation of the head with respect to the body	rpsE	K02988
SRS019601.28955-T1-C	48.9822	6.65749e-07	0.0440699	COG3133@1|root,COG3133@2|Bacteria,46XNK@74201|Verrucomicrobia,2IW9F@203494|Verrucomicrobiae	M	Glycine zipper 2TM domain	-	K06077
SRS011061.63877-T1-C	47.9739	8.84159e-09	0.000585278	COG0489@1|root,COG3206@1|root,COG0489@2|Bacteria,COG3206@2|Bacteria,4NEXU@976|Bacteroidetes,2FM9K@200643|Bacteroidia,4AKKD@815|Bacteroidaceae	DM	Chain length determinant protein	-	-
SRS019267.27421-T1-C	47.6108	1.76894e-09	0.000117097	COG0513@1|root,COG0513@2|Bacteria,1MU49@1224|Proteobacteria,1RMWA@1236|Gammaproteobacteria,464WF@72275|Alteromonadaceae	JKL	DEAD-box RNA helicase involved in ribosome assembly. Has RNA-dependent ATPase activity and unwinds double-stranded RNA	rhlE	K11927
SRS017307.196689-T1-C	47.5004	2.53843e-08	0.00168034	COG2885@1|root,COG2885@2|Bacteria,4NKM0@976|Bacteroidetes,2FP8P@200643|Bacteroidia	M	COG2885 Outer membrane protein and related peptidoglycan-associated	-	-
SRS024009.39263-T1-C	47.3745	7.09807e-07	0.0469864	COG0057@1|root,COG0057@2|Bacteria,1TNYU@1239|Firmicutes,247IZ@186801|Clostridia,3WGXW@541000|Ruminococcaceae	C	Belongs to the glyceraldehyde-3-phosphate dehydrogenase family	gap	K00134
SRS020869.156411-T1-C	47.0379	5.01696e-07	0.0332103	COG0148@1|root,COG0148@2|Bacteria,1TP2S@1239|Firmicutes,4HAKI@91061|Bacilli,3F3JP@33958|Lactobacillaceae	G	Catalyzes the reversible conversion of 2- phosphoglycerate into phosphoenolpyruvate. It is essential for the degradation of carbohydrates via glycolysis	eno	K01689
SRS011134.323897-T1-C	46.0525	1.07492e-09	7.11553e-05	COG0457@1|root,COG0457@2|Bacteria,4NGGZ@976|Bacteroidetes,2FMHN@200643|Bacteroidia,22WD9@171551|Porphyromonadaceae	S	Tetratricopeptide repeat	-	-
SRS014923.244591-T1-C	45.4962	6.35417e-08	0.00420621	2DI16@1|root,301P4@2|Bacteria,1V4QG@1239|Firmicutes,4H4CI@909932|Negativicutes	S	YlqD protein	-	-
SRS043701.63904-T1-C	44.7893	1.62984e-07	0.0107889	COG0103@1|root,COG0103@2|Bacteria,1V3MQ@1239|Firmicutes,4H4GK@909932|Negativicutes	J	Belongs to the universal ribosomal protein uS9 family	rpsI	K02996
SRS015190.32930-T1-C	44.7666	1.10183e-10	7.29366e-06	COG0317@1|root,COG0317@2|Bacteria,1MU44@1224|Proteobacteria,2VHSK@28216|Betaproteobacteria,1KIXB@119065|unclassified Burkholderiales	KT	In eubacteria ppGpp (guanosine 3'-diphosphate 5-' diphosphate) is a mediator of the stringent response that coordinates a variety of cellular activities in response to changes in nutritional abundance	relA	K00951
SRS013951.68205-T1-C	44.2721	7.39175e-08	0.00489304	COG0148@1|root,COG0148@2|Bacteria,1TP2S@1239|Firmicutes,247TU@186801|Clostridia,3WGBH@541000|Ruminococcaceae	G	Catalyzes the reversible conversion of 2- phosphoglycerate into phosphoenolpyruvate. It is essential for the degradation of carbohydrates via glycolysis	eno	K01689
SRS054590.19862-T1-C	43.842	2.80984e-07	0.0186	COG0050@1|root,COG0050@2|Bacteria,1MVC0@1224|Proteobacteria,2VH5D@28216|Betaproteobacteria,4PQIE@995019|Sutterellaceae	J	This protein promotes the GTP-dependent binding of aminoacyl-tRNA to the A-site of ribosomes during protein biosynthesis	tuf	K02358
SRS011271.35496-T1-C	43.7894	1.74639e-09	0.000115604	COG0681@1|root,COG0681@2|Bacteria,4NFTP@976|Bacteroidetes,2FNMS@200643|Bacteroidia	U	Belongs to the peptidase S26 family	lepB	K03100
SRS049995.23958-T1-C	43.3654	2.60287e-10	1.72299e-05	COG0254@1|root,COG0254@2|Bacteria,4NS7P@976|Bacteroidetes,2FTUG@200643|Bacteroidia	J	50S ribosomal protein L31 type B	rpmE2	K02909
SRS022609.6958-T1-C	43.2603	3.0064e-09	0.000199012	29KG5@1|root,307DE@2|Bacteria,4NP5J@976|Bacteroidetes,2FNVE@200643|Bacteroidia	S	Protein of unknown function (DUF3826)	-	-
SRS013215.24610-T1-C	43.2383	9.16016e-10	6.06366e-05	COG0090@1|root,COG0090@2|Bacteria,1TP9X@1239|Firmicutes,4H3E9@909932|Negativicutes	J	One of the primary rRNA binding proteins. Required for association of the 30S and 50S subunits to form the 70S ribosome, for tRNA binding and peptide bond formation. It has been suggested to have peptidyltransferase activity	rplB	K02886
SRS013951.17043-T1-C	42.8268	1.76265e-07	0.011668	COG1105@1|root,COG1105@2|Bacteria,2GK7E@201174|Actinobacteria,4CUTY@84998|Coriobacteriia	H	Belongs to the carbohydrate kinase PfkB family	-	K00917
SRS078176.13974-T1-C	42.7563	2.21995e-07	0.0146952	COG0504@1|root,COG0504@2|Bacteria,4NEWT@976|Bacteroidetes,2FMC4@200643|Bacteroidia	F	Catalyzes the ATP-dependent amination of UTP to CTP with either L-glutamine or ammonia as the source of nitrogen. Regulates intracellular CTP levels through interactions with the four ribonucleotide triphosphates	pyrG	K01937
SRS015794.19937-T1-C	42.4931	6.36131e-09	0.000421093	COG0845@1|root,COG0845@2|Bacteria,4NFT4@976|Bacteroidetes,2FPA0@200643|Bacteroidia	M	Belongs to the membrane fusion protein (MFP) (TC 8.A.1) family	-	K02005
SRS013521.19479-T1-C	42.4355	7.72511e-13	5.11372e-08	COG0236@1|root,COG0236@2|Bacteria,4NS6C@976|Bacteroidetes,2FTWG@200643|Bacteroidia	IQ	Carrier of the growing fatty acid chain in fatty acid biosynthesis	acpP	K02078
SRS016954.83308-T1-C	42.2191	1.54165e-16	1.02051e-11	COG0228@1|root,COG0228@2|Bacteria,1VA0X@1239|Firmicutes,24MND@186801|Clostridia,2N7M5@216572|Oscillospiraceae	J	Ribosomal protein S16	rpsP	K02959
SRS015794.22547-T1-C	42.1964	1.47361e-09	9.75474e-05	COG0057@1|root,COG0057@2|Bacteria,4NEMF@976|Bacteroidetes,2FMT7@200643|Bacteroidia	G	Belongs to the glyceraldehyde-3-phosphate dehydrogenase family	gap	K00134
SRS024435.1726-T1-C	42.0104	6.38545e-12	4.22691e-07	COG1185@1|root,COG1185@2|Bacteria,4NE4Q@976|Bacteroidetes,2FN5H@200643|Bacteroidia,1WCQI@1283313|Alloprevotella	J	Involved in mRNA degradation. Catalyzes the phosphorolysis of single-stranded polyribonucleotides processively in the 3'- to 5'-direction	pnp	K00962
SRS049995.104794-T1-C	41.8056	3.07917e-07	0.0203829	COG1004@1|root,COG1004@2|Bacteria,1MW5U@1224|Proteobacteria,42MDV@68525|delta/epsilon subdivisions,2WJ3T@28221|Deltaproteobacteria,2MQAM@213462|Syntrophobacterales	C	Belongs to the UDP-glucose GDP-mannose dehydrogenase family	ugd	K00012
SRS042628.974-T1-C	41.578	5.03038e-08	0.00332991	COG1061@1|root,COG1061@2|Bacteria,1VDRT@1239|Firmicutes,24AB2@186801|Clostridia,3WHWG@541000|Ruminococcaceae	L	domain protein	-	-
SRS047044.103481-T1-C	41.4002	1.08077e-13	7.15429e-09	COG0537@1|root,COG0537@2|Bacteria,4NQ4X@976|Bacteroidetes,2FSRY@200643|Bacteroidia	FG	Histidine triad domain protein	hinT	K02503
SRS014613.62987-T1-C	40.8688	2.83502e-07	0.0187667	COG0138@1|root,COG0138@2|Bacteria,4NEZD@976|Bacteroidetes,2FN3G@200643|Bacteroidia,22UQS@171550|Rikenellaceae	F	Bifunctional purine biosynthesis protein PurH	purH	K00602
SRS017521.261691-T1-C	40.6898	3.33585e-07	0.022082	COG2893@1|root,COG3444@1|root,COG2893@2|Bacteria,COG3444@2|Bacteria,1TQJ4@1239|Firmicutes,3VPPZ@526524|Erysipelotrichia	G	Psort location Cytoplasmic, score 9.98	-	-
SRS050422.113477-T1-C	40.4003	5.39731e-10	3.5728e-05	COG0649@1|root,COG0649@2|Bacteria,4NF02@976|Bacteroidetes,2FNCW@200643|Bacteroidia	C	NDH-1 shuttles electrons from NADH, via FMN and iron- sulfur (Fe-S) centers, to quinones in the respiratory chain. The immediate electron acceptor for the enzyme in this species is believed to be a menaquinone. Couples the redox reaction to proton translocation (for every two electrons transferred, four hydrogen ions are translocated across the cytoplasmic membrane), and thus conserves the redox …	nuoC	K00333,K13378
SRS011061.153356-T1-C	40.3896	3.68748e-09	0.000244096	COG1012@1|root,COG1012@2|Bacteria,4NGHD@976|Bacteroidetes,2FNBM@200643|Bacteroidia,22WIE@171551|Porphyromonadaceae	C	Aldehyde dehydrogenase family	aldH	K00128
SRS011271.160934-T1-C	39.6594	8.70024e-10	5.75921e-05	COG0462@1|root,COG0462@2|Bacteria,4NEVF@976|Bacteroidetes,2FPH1@200643|Bacteroidia	F	Involved in the biosynthesis of the central metabolite phospho-alpha-D-ribosyl-1-pyrophosphate (PRPP) via the transfer of pyrophosphoryl group from ATP to 1-hydroxyl of ribose-5-phosphate (Rib-5-P)	prs	K00948
SRS078176.27002-T1-C	38.914	1.64318e-08	0.00108772	COG0034@1|root,COG0034@2|Bacteria,4NFSM@976|Bacteroidetes,2FM3Y@200643|Bacteroidia	F	Class II glutamine amidotransferase	purF	K00764
SRS013687.113642-T1-C	38.7419	2.04811e-08	0.00135577	COG0197@1|root,KOG0857@2759|Eukaryota,1MEIE@121069|Pythiales	J	60S ribosomal protein L10. Source PGD	-	-
SRS051031.121711-T1-C	38.2589	2.80256e-08	0.00185518	COG0012@1|root,KOG1491@2759|Eukaryota	J	GTP binding	-	K19788
SRS019161.20090-T1-C	38.2226	1.14051e-10	7.54973e-06	COG0086@1|root,COG0086@2|Bacteria,1TNYT@1239|Firmicutes,24925@186801|Clostridia,36EQT@31979|Clostridiaceae	K	DNA-dependent RNA polymerase catalyzes the transcription of DNA into RNA using the four ribonucleoside triphosphates as substrates	rpoC	K03046
SRS050422.22149-T1-C	37.7831	1.49343e-07	0.00988588	COG0166@1|root,COG0166@2|Bacteria,4NDV0@976|Bacteroidetes,2FP20@200643|Bacteroidia	G	Belongs to the GPI family	pgi	K01810
SRS011271.15217-T1-C	36.555	1.44873e-08	0.000958999	COG0280@1|root,COG0281@1|root,COG0280@2|Bacteria,COG0281@2|Bacteria,4NFUJ@976|Bacteroidetes,2FM2T@200643|Bacteroidia	C	Psort location Cytoplasmic, score	maeB	K00027,K00029
SRS017521.93725-T1-C	36.5066	8.13681e-08	0.00538624	COG0578@1|root,COG0578@2|Bacteria,1MUMY@1224|Proteobacteria,1RMGP@1236|Gammaproteobacteria,3XMEJ@561|Escherichia	C	Belongs to the FAD-dependent glycerol-3-phosphate dehydrogenase family	glpD	K00111
SRS023914.89460-T1-C	36.3164	3.29893e-09	0.000218376	COG0443@1|root,COG0443@2|Bacteria,4NERF@976|Bacteroidetes,2FMNH@200643|Bacteroidia	O	Heat shock 70 kDa protein	dnaK	K04043
SRS014923.274595-T1-C	36.2997	5.47365e-07	0.0362334	COG0031@1|root,COG0031@2|Bacteria,1TP30@1239|Firmicutes,4H20W@909932|Negativicutes	E	Belongs to the cysteine synthase cystathionine beta- synthase family	cysK	K01738
SRS015794.48704-T1-C	35.6889	2.79365e-09	0.000184928	COG1360@1|root,COG1360@2|Bacteria,4NF2Y@976|Bacteroidetes,2FNVT@200643|Bacteroidia	N	OmpA family	-	K02557
SRS049959.14060-T1-C	35.5604	3.33508e-07	0.0220769	COG1043@1|root,COG1043@2|Bacteria,4NN2E@976|Bacteroidetes,2FMA1@200643|Bacteroidia	M	Acyl- acyl-carrier-protein -UDP-N-acetylglucosamine O-acyltransferase	lpxA2	K00677
SRS015794.11201-T1-C	35.5157	5.27908e-08	0.00349454	COG1841@1|root,COG1841@2|Bacteria	J	maturation of LSU-rRNA from tricistronic rRNA transcript (SSU-rRNA, 5.8S rRNA, LSU-rRNA)	rpmD	K02907
SRS043701.31180-T1-C	35.4071	1.66452e-07	0.0110184	COG0197@1|root,COG0197@2|Bacteria,1V1AY@1239|Firmicutes,4H40D@909932|Negativicutes	J	Binds 23S rRNA and is also seen to make contacts with the A and possibly P site tRNAs	rplP	K02878
SRS015578.42763-T1-C	34.8043	1.07558e-08	0.000711989	COG0230@1|root,COG0230@2|Bacteria,1NGGS@1224|Proteobacteria,1SGDJ@1236|Gammaproteobacteria	J	Belongs to the bacterial ribosomal protein bL34 family	rpmH	K02914
SRS045713.146216-T1-C	34.7025	3.8424e-07	0.0254352	COG1629@1|root,COG4771@2|Bacteria,4P1Z5@976|Bacteroidetes,2FWS8@200643|Bacteroidia,4AWF7@815|Bacteroidaceae	P	TonB-linked outer membrane protein, SusC RagA family	-	-
SRS015578.208371-T1-C	34.6045	1.21165e-08	0.000802062	COG3212@1|root,COG3212@2|Bacteria,1U5QD@1239|Firmicutes,4H8C8@909932|Negativicutes	S	Peptidase propeptide and YPEB domain	-	-
SRS013521.6808-T1-C	34.4376	3.80083e-11	2.516e-06	COG0021@1|root,COG0021@2|Bacteria,4P14U@976|Bacteroidetes,2FN0P@200643|Bacteroidia	G	Belongs to the transketolase family	tkt	K00615
SRS050422.234548-T1-C	34.1476	1.74761e-08	0.00115685	COG0676@1|root,COG0676@2|Bacteria,2IIUH@201174|Actinobacteria,4CZWN@85004|Bifidobacteriales	G	Aldose 1-epimerase	-	K01792
SRS049959.43307-T1-C	34.1467	7.39811e-07	0.0489725	COG0073@1|root,COG0143@1|root,COG0073@2|Bacteria,COG0143@2|Bacteria,4NECB@976|Bacteroidetes,2FNV6@200643|Bacteroidia	J	Is required not only for elongation of protein synthesis but also for the initiation of all mRNA translation through initiator tRNA(fMet) aminoacylation	metG	K01874
SRS017307.92776-T1-C	33.9903	5.08151e-10	3.36376e-05	COG0015@1|root,COG0015@2|Bacteria,4NFY8@976|Bacteroidetes,2FMYF@200643|Bacteroidia	F	Belongs to the lyase 1 family. Adenylosuccinate lyase subfamily	purB	K01756
SRS024132.7426-T1-C	33.7845	3.07493e-07	0.0203548	28PY0@1|root,2ZCHU@2|Bacteria,4NR5X@976|Bacteroidetes	-	-	-	-
SRS019582.60456-T1-C	33.0169	1.19438e-07	0.00790634	2EC34@1|root,33623@2|Bacteria,4NV47@976|Bacteroidetes,2FSWQ@200643|Bacteroidia	S	Putative Actinobacterial Holin-X, holin superfamily III	-	-
SRS011529.17629-T1-C	32.7228	2.17305e-07	0.0143847	COG0222@1|root,COG0222@2|Bacteria,4NQAQ@976|Bacteroidetes	J	Forms part of the ribosomal stalk which helps the ribosome interact with GTP-bound translation factors. Is thus essential for accurate translation	rplL	K02935
SRS050752.71219-T1-C	32.527	2.66239e-13	1.76239e-08	COG0094@1|root,COG0094@2|Bacteria,1TPE0@1239|Firmicutes,247X0@186801|Clostridia,2N6EZ@216572|Oscillospiraceae	J	This is 1 of the proteins that binds and probably mediates the attachment of the 5S RNA into the large ribosomal subunit, where it forms part of the central protuberance. In the 70S ribosome it contacts protein S13 of the 30S subunit (bridge B1b), connecting the 2 subunits	rplE	K02931
SRS049995.228614-T1-C	32.5032	7.07058e-07	0.0468044	COG0480@1|root,COG0480@2|Bacteria,4NG4H@976|Bacteroidetes,2FN1G@200643|Bacteroidia	J	elongation factor G	fusA2	K02355
SRS015794.44673-T1-C	32.1144	1.88993e-08	0.00125106	COG2233@1|root,COG2233@2|Bacteria,4NG6D@976|Bacteroidetes,2FMKN@200643|Bacteroidia	F	xanthine permease	pbuX	K16345
SRS050752.30539-T1-C	32.0595	3.80997e-07	0.0252205	COG0148@1|root,COG0148@2|Bacteria,4NF5M@976|Bacteroidetes,2FMNI@200643|Bacteroidia	G	Catalyzes the reversible conversion of 2- phosphoglycerate into phosphoenolpyruvate. It is essential for the degradation of carbohydrates via glycolysis	eno	K01689
SRS015794.12107-T1-C	32.0224	5.12756e-07	0.0339424	COG1629@1|root,COG1629@2|Bacteria,4NDXS@976|Bacteroidetes,2FM2D@200643|Bacteroidia,4AK7X@815|Bacteroidaceae	P	TonB-linked outer membrane protein, SusC RagA family	-	-
SRS014923.267047-T1-C	31.8114	9.40481e-08	0.00622561	COG0094@1|root,COG0094@2|Bacteria,1TPE0@1239|Firmicutes,4H1V0@909932|Negativicutes	J	This is 1 of the proteins that binds and probably mediates the attachment of the 5S RNA into the large ribosomal subunit, where it forms part of the central protuberance. In the 70S ribosome it contacts protein S13 of the 30S subunit (bridge B1b), connecting the 2 subunits	rplE	K02931
SRS049995.8337-T1-C	31.6298	3.49267e-07	0.0231201	COG0769@1|root,COG0769@2|Bacteria,4NE9W@976|Bacteroidetes,2FM8E@200643|Bacteroidia	M	Catalyzes the addition of meso-diaminopimelic acid to the nucleotide precursor UDP-N-acetylmuramoyl-L-alanyl-D-glutamate (UMAG) in the biosynthesis of bacterial cell-wall peptidoglycan	murE	K01928
SRS011271.16097-T1-C	31.0318	4.14745e-11	2.74544e-06	COG1566@1|root,COG1566@2|Bacteria,4PKGF@976|Bacteroidetes,2G3GB@200643|Bacteroidia	V	Auxiliary transport protein, membrane fusion protein (MFP) family protein	farA	K01993
SRS049995.216527-T1-C	29.9792	4.1444e-07	0.0274342	COG3637@1|root,COG3637@2|Bacteria,4NEA6@976|Bacteroidetes,2FNRM@200643|Bacteroidia,4AKT2@815|Bacteroidaceae	M	SusD family	susD	K21572
SRS015663.49824-T1-C	29.6821	1.3205e-08	0.00087412	COG0335@1|root,COG0335@2|Bacteria,4NNPW@976|Bacteroidetes,2FSHU@200643|Bacteroidia	J	This protein is located at the 30S-50S ribosomal subunit interface and may play a role in the structure and function of the aminoacyl-tRNA binding site	rplS	K02884
SRS054956.113006-T1-C	29.6675	3.12349e-08	0.00206762	COG0057@1|root,COG0057@2|Bacteria,1TNYU@1239|Firmicutes,4H9NS@91061|Bacilli,43FFT@68892|Streptococcus infantis	C	Glyceraldehyde 3-phosphate dehydrogenase, C-terminal domain	gap	K00134
SRS017307.197350-T1-C	29.6581	1.77413e-07	0.011744	2DPJD@1|root,332C5@2|Bacteria,4NVI7@976|Bacteroidetes	-	-	-	-
SRS011529.54115-T1-C	29.3943	7.99784e-10	5.29425e-05	COG0138@1|root,COG0138@2|Bacteria,1TPQ5@1239|Firmicutes,24AB8@186801|Clostridia,3WGTW@541000|Ruminococcaceae	F	AICARFT IMPCHase bienzyme	purH	K00602
SRS054956.134806-T1-C	29.3394	2.55942e-08	0.00169424	COG1882@1|root,COG1882@2|Bacteria,1TPTF@1239|Firmicutes,4H9RD@91061|Bacilli,1WP1M@1303|Streptococcus oralis	C	the current gene model (or a revised gene model) may contain a frame shift	pflB	K00656
SRS013687.105823-T1-C	29.2985	6.61428e-07	0.0437839	2CJ7Z@1|root,33S4W@2|Bacteria,4P161@976|Bacteroidetes,2FNXV@200643|Bacteroidia	-	-	-	-
SRS043701.54364-T1-C	29.1756	4.73896e-08	0.003137	COG1951@1|root,COG1951@2|Bacteria,1TPXQ@1239|Firmicutes,4H2BS@909932|Negativicutes	C	Hydrolyase tartrate alpha subunit fumarate domain protein Fe-S type	fumA	K01677
SRS017521.218645-T1-C	29.0928	4.29766e-07	0.0284488	COG0528@1|root,COG0528@2|Bacteria,4NE8Z@976|Bacteroidetes,2FMES@200643|Bacteroidia	F	Catalyzes the reversible phosphorylation of UMP to UDP	pyrH	K09903
SRS018427.100555-T1-C	28.7698	1.46401e-07	0.00969119	COG4716@1|root,COG4716@2|Bacteria,1TQZ6@1239|Firmicutes,248TZ@186801|Clostridia,26817@186813|unclassified Clostridiales	S	MCRA family	-	K10254
SRS014923.306223-T1-C	28.7438	5.84495e-07	0.0386913	COG3210@1|root,COG4968@1|root,COG3210@2|Bacteria,COG4968@2|Bacteria,1TPP4@1239|Firmicutes,24EQB@186801|Clostridia	U	Pkd domain containing protein	-	-
SRS014923.265879-T1-C	28.6297	6.57376e-07	0.0435156	COG1438@1|root,COG1438@2|Bacteria,1V1R7@1239|Firmicutes,4H4FR@909932|Negativicutes	K	Regulates arginine biosynthesis genes	argR	K03402
SRS015264.14244-T1-C	28.4879	4.21886e-08	0.00279272	COG0091@1|root,COG0091@2|Bacteria,1V6PU@1239|Firmicutes,4H4YN@909932|Negativicutes	J	The globular domain of the protein is located near the polypeptide exit tunnel on the outside of the subunit, while an extended beta-hairpin is found that lines the wall of the exit tunnel in the center of the 70S ribosome	rplV	K02890
SRS023526.8143-T1-C	28.4287	3.1633e-08	0.00209398	COG0332@1|root,COG0332@2|Bacteria,4NEYH@976|Bacteroidetes,2FM5X@200643|Bacteroidia	I	Catalyzes the condensation reaction of fatty acid synthesis by the addition to an acyl acceptor of two carbons from malonyl-ACP. Catalyzes the first condensation reaction which initiates fatty acid synthesis and may therefore play a role in governing the total rate of fatty acid production. Possesses both acetoacetyl-ACP synthase and acetyl transacylase activities. Its substrate specificity deter…	fabH	K00648
SRS043701.20885-T1-C	28.3008	1.68395e-07	0.0111471	COG0081@1|root,COG0081@2|Bacteria,1TPTS@1239|Firmicutes,4H228@909932|Negativicutes	J	Binds directly to 23S rRNA. The L1 stalk is quite mobile in the ribosome, and is involved in E site tRNA release	rplA	K02863
SRS013687.112298-T1-C	28.0618	2.58079e-08	0.00170838	2CAZH@1|root,2Z7RU@2|Bacteria,4NGM5@976|Bacteroidetes,2FM2S@200643|Bacteroidia	S	Succinate dehydrogenase cytochrome B subunit, b558 family	sdhC	K00241
SRS019582.95850-T1-C	28.0359	3.48566e-08	0.00230737	COG3015@1|root,COG3015@2|Bacteria,4NSEQ@976|Bacteroidetes,2FSUC@200643|Bacteroidia	MP	lipoprotein NlpE involved in copper resistance	nlpE	-
SRS049959.50713-T1-C	27.2488	9.166e-10	6.06753e-05	COG3408@1|root,COG3408@2|Bacteria,4NF09@976|Bacteroidetes,2FMEX@200643|Bacteroidia	G	Glycogen debranching enzyme, archaeal type	-	-
SRS063040.42762-T1-C	27.2232	2.64113e-07	0.0174832	COG0561@1|root,COG0561@2|Bacteria	Q	phosphatase activity	supH	-
SRS016095.236992-T1-C	27.0948	9.51166e-10	6.29634e-05	COG0088@1|root,COG0088@2|Bacteria,4NEWZ@976|Bacteroidetes,2FM1W@200643|Bacteroidia	J	Forms part of the polypeptide exit tunnel	rplD	K02926
SRS015578.91234-T1-C	26.4077	3.61271e-07	0.0239147	COG0048@1|root,COG0048@2|Bacteria,1V1FJ@1239|Firmicutes,4H4CG@909932|Negativicutes	J	Interacts with and stabilizes bases of the 16S rRNA that are involved in tRNA selection in the A site and with the mRNA backbone. Located at the interface of the 30S and 50S subunits, it traverses the body of the 30S subunit contacting proteins on the other side and probably holding the rRNA structure together. The combined cluster of proteins S8, S12 and S17 appears to hold together the shoulder…	rpsL	K02950
SRS054956.50400-T1-C	26.3103	4.90231e-10	3.24514e-05	COG0335@1|root,COG0335@2|Bacteria,1V6FT@1239|Firmicutes,4HIK3@91061|Bacilli	J	This protein is located at the 30S-50S ribosomal subunit interface and may play a role in the structure and function of the aminoacyl-tRNA binding site	rplS	K02884
SRS015190.92760-T1-C	26.221	4.12315e-09	0.000272936	COG5277@1|root,KOG0676@2759|Eukaryota,3Y9P2@5794|Apicomplexa,3YK9S@5796|Coccidia	Z	Belongs to the actin family	ACT1	K10355
SRS012273.273738-T1-C	26.1722	1.55607e-08	0.00103005	COG0092@1|root,COG0092@2|Bacteria,1MUAI@1224|Proteobacteria,1RN0P@1236|Gammaproteobacteria	J	Binds the lower part of the 30S subunit head. Binds mRNA in the 70S ribosome, positioning it for translation	rpsC	K02982
SRS019397.112362-T1-C	26.1366	7.15159e-08	0.00473406	COG3203@1|root,COG3203@2|Bacteria,1NNCI@1224|Proteobacteria,1SHUD@1236|Gammaproteobacteria,1Y87A@135625|Pasteurellales	M	Outer membrane protein (porin)	ompP2	-
SRS022609.31828-T1-C	25.8911	5.79362e-07	0.0383515	COG1435@1|root,COG1435@2|Bacteria,4NE95@976|Bacteroidetes,2FM1H@200643|Bacteroidia	F	SusD family	-	K21572
SRS022137.62208-T1-C	25.7193	3.89047e-07	0.0257534	COG4799@1|root,COG4799@2|Bacteria,4NEMJ@976|Bacteroidetes,2FM4G@200643|Bacteroidia,22WJA@171551|Porphyromonadaceae	I	Carboxyl transferase domain	mmdA	-
SRS015794.21254-T1-C	25.7151	5.49848e-09	0.000363977	COG1523@1|root,COG1523@2|Bacteria,4NIH2@976|Bacteroidetes,2FKZS@200643|Bacteroidia	G	Belongs to the glycosyl hydrolase 13 family	pulA	K01200
SRS024132.29174-T1-C	25.6319	2.94521e-13	1.94961e-08	COG0081@1|root,COG0081@2|Bacteria,4NEIC@976|Bacteroidetes,2FNKI@200643|Bacteroidia	J	Binds directly to 23S rRNA. The L1 stalk is quite mobile in the ribosome, and is involved in E site tRNA release	rplA	K02863
SRS024132.10627-T1-C	25.4549	7.51343e-12	4.97359e-07	COG0776@1|root,COG0776@2|Bacteria,4NSK6@976|Bacteroidetes,2FTWW@200643|Bacteroidia	L	Histone-like DNA-binding protein which is capable of wrapping DNA to stabilize it, and thus to prevent its denaturation under extreme environmental conditions	hupB	K03530
SRS015794.20709-T1-C	25.1417	3.64982e-07	0.0241603	COG0764@1|root,COG0774@1|root,COG0764@2|Bacteria,COG0774@2|Bacteria,4NEJ3@976|Bacteroidetes,2FM6X@200643|Bacteroidia	IM	Catalyzes the hydrolysis of UDP-3-O-myristoyl-N- acetylglucosamine to form UDP-3-O-myristoylglucosamine and acetate, the committed step in lipid A biosynthesis	fabZ	K16363
SRS043701.31200-T1-C	25.0568	2.9743e-07	0.0196887	COG0203@1|root,COG0203@2|Bacteria,1V6JQ@1239|Firmicutes,4H4TR@909932|Negativicutes	J	Ribosomal protein L17	rplQ	K02879
SRS023526.62475-T1-C	24.9781	9.5368e-11	6.31298e-06	COG0557@1|root,COG0557@2|Bacteria,4NE7T@976|Bacteroidetes,2FMM6@200643|Bacteroidia	J	3'-5' exoribonuclease that releases 5'-nucleoside monophosphates and is involved in maturation of structured RNAs	rnr	K12573,K12585
SRS011405.12096-T1-C	24.973	2.51589e-07	0.0166542	COG0446@1|root,COG0446@2|Bacteria,4PKWU@976|Bacteroidetes,2G06U@200643|Bacteroidia,4AV2C@815|Bacteroidaceae	S	SusD family	-	K21572
SRS049959.112702-T1-C	24.9704	2.2975e-10	1.52085e-05	COG0454@1|root,COG0456@2|Bacteria,4NFWE@976|Bacteroidetes,2FNG4@200643|Bacteroidia	K	Psort location Cytoplasmic, score 8.96	yghO	-
SRS013521.9640-T1-C	24.8822	1.29217e-08	0.000855364	COG2407@1|root,COG2407@2|Bacteria,4NFGS@976|Bacteroidetes,2FMDZ@200643|Bacteroidia	G	L-fucose isomerase, C-terminal domain	-	-
SRS015578.57637-T1-C	24.8668	3.48573e-07	0.0230741	COG0517@1|root,COG0517@2|Bacteria,1VA1X@1239|Firmicutes,4H57A@909932|Negativicutes	S	CBS domain	-	-
SRS050422.6263-T1-C	24.8333	1.08388e-12	7.17488e-08	COG0090@1|root,COG0090@2|Bacteria,4NE8G@976|Bacteroidetes,2FN89@200643|Bacteroidia	J	One of the primary rRNA binding proteins. Required for association of the 30S and 50S subunits to form the 70S ribosome, for tRNA binding and peptide bond formation. It has been suggested to have peptidyltransferase activity	rplB	K02886
SRS024132.105867-T1-C	24.7847	1.13028e-09	7.48197e-05	COG0388@1|root,COG0388@2|Bacteria,4NEAQ@976|Bacteroidetes,2FNGK@200643|Bacteroidia	S	Psort location Cytoplasmic, score 8.96	ramA_2	-
SRS049959.1620-T1-C	24.7134	2.34056e-09	0.000154935	COG5009@1|root,COG5009@2|Bacteria,4NECJ@976|Bacteroidetes,2FNBG@200643|Bacteroidia	M	transglycosylase	ponA	K05366
SRS015794.26374-T1-C	24.6459	5.56909e-08	0.00368651	COG0360@1|root,COG0360@2|Bacteria,4NQ9W@976|Bacteroidetes,2FSHK@200643|Bacteroidia	J	Binds together with S18 to 16S ribosomal RNA	rpsF	K02990
SRS024132.82165-T1-C	24.4719	3.83937e-07	0.0254151	COG3579@1|root,COG3579@2|Bacteria,4NJ3J@976|Bacteroidetes,2FMZY@200643|Bacteroidia	E	Peptidase C1-like family	pepC	K01372
SRS019910.44998-T1-C	24.4506	1.53054e-08	0.00101315	COG5464@1|root,COG5464@2|Bacteria,4NHKS@976|Bacteroidetes,2FPNY@200643|Bacteroidia	S	PD-(D/E)XK nuclease family transposase	-	-
SRS018427.79645-T1-C	24.1519	1.13552e-07	0.00751671	COG0009@1|root,COG0009@2|Bacteria,1U3HQ@1239|Firmicutes,4HFGZ@91061|Bacilli	J	Belongs to the SUA5 family	XK27_00020	-
SRS053398.82538-T1-C	24.0778	4.42608e-07	0.0292989	COG0197@1|root,COG0197@2|Bacteria,1V1AY@1239|Firmicutes,4H40D@909932|Negativicutes	J	Binds 23S rRNA and is also seen to make contacts with the A and possibly P site tRNAs	rplP	K02878
SRS014923.292007-T1-C	23.8814	3.42807e-09	0.000226925	COG0580@1|root,COG0580@2|Bacteria,1TP4T@1239|Firmicutes,248U5@186801|Clostridia	G	Belongs to the MIP aquaporin (TC 1.A.8) family	glpF	K02440
SRS019582.26674-T1-C	23.8691	1.66988e-08	0.00110539	COG0018@1|root,COG0018@2|Bacteria,4NE7Q@976|Bacteroidetes,2FN06@200643|Bacteroidia,4ANJJ@815|Bacteroidaceae	J	Psort location Cytoplasmic, score	argS	K01887
SRS020328.68671-T1-C	23.7953	1.89658e-07	0.0125546	COG1015@1|root,COG1015@2|Bacteria,1TP70@1239|Firmicutes,247WB@186801|Clostridia	G	Phosphotransfer between the C1 and C5 carbon atoms of pentose	deoB	K01839
SRS043701.28257-T1-C	23.7017	2.26741e-07	0.0150093	COG0444@1|root,COG0444@2|Bacteria,1TP6E@1239|Firmicutes,4H2WA@909932|Negativicutes	EP	ABC transporter, ATP-binding protein	-	K02031
SRS043701.65010-T1-C	23.6315	5.69451e-07	0.0376954	COG0104@1|root,COG0104@2|Bacteria,1TQ4C@1239|Firmicutes,4H24N@909932|Negativicutes	F	Plays an important role in the de novo pathway of purine nucleotide biosynthesis. Catalyzes the first committed step in the biosynthesis of AMP from IMP	purA	K01939
SRS015663.267619-T1-C	23.5802	2.34253e-08	0.00155066	28HI8@1|root,2Z7TS@2|Bacteria,1TQTK@1239|Firmicutes,249WK@186801|Clostridia,25VJ4@186806|Eubacteriaceae	S	Domain of unknown function (DUF4317)	-	-
SRS013521.94864-T1-C	23.4459	2.11916e-07	0.014028	COG2885@1|root,COG2885@2|Bacteria,4NN9C@976|Bacteroidetes,2FPCM@200643|Bacteroidia,22Y84@171551|Porphyromonadaceae	M	Protein of unknown function (DUF3575)	-	-
SRS011529.48981-T1-C	23.3609	3.07714e-11	2.03694e-06	COG0149@1|root,COG2259@1|root,COG0149@2|Bacteria,COG2259@2|Bacteria,4NE2F@976|Bacteroidetes,2FNEK@200643|Bacteroidia,1WDU2@1283313|Alloprevotella	G	Involved in the gluconeogenesis. Catalyzes stereospecifically the conversion of dihydroxyacetone phosphate (DHAP) to D-glyceraldehyde-3-phosphate (G3P)	tpiA	K01803
SRS015578.135203-T1-C	23.32	3.38201e-07	0.0223875	COG0542@1|root,COG0542@2|Bacteria,1TRHP@1239|Firmicutes,4IIWJ@91061|Bacilli,1WSKW@1307|Streptococcus suis	O	AAA domain (Cdc48 subfamily)	-	K04086
SRS014923.193985-T1-C	23.2741	8.16813e-08	0.00540698	COG0234@1|root,COG0234@2|Bacteria,1V9ZM@1239|Firmicutes,4H53Y@909932|Negativicutes	O	Binds to Cpn60 in the presence of Mg-ATP and suppresses the ATPase activity of the latter	groS	K04078
SRS051031.214302-T1-C	23.1931	9.81985e-08	0.00650035	COG5078@1|root,KOG0417@2759|Eukaryota,38B6R@33154|Opisthokonta,3NWPW@4751|Fungi,3QNHS@4890|Ascomycota,3RRH7@4891|Saccharomycetes	O	Belongs to the ubiquitin-conjugating enzyme family	UBC4	K06689
SRS014287.134067-T1-C	23.157	8.96126e-09	0.0005932	28JN4@1|root,2Z9EJ@2|Bacteria,1TRQI@1239|Firmicutes,24E4X@186801|Clostridia	S	Psort location Cytoplasmic, score	-	-
SRS011529.30664-T1-C	23.0045	6.40138e-07	0.0423746	COG0052@1|root,COG0052@2|Bacteria,4NER0@976|Bacteroidetes,2FM4T@200643|Bacteroidia,4AN49@815|Bacteroidaceae	J	Belongs to the universal ribosomal protein uS2 family	rpsB	K02967
SRS011271.268442-T1-C	22.9991	5.00673e-07	0.0331426	COG1629@1|root,COG1629@2|Bacteria,4NDXS@976|Bacteroidetes,2FKYX@200643|Bacteroidia,22W07@171551|Porphyromonadaceae	P	TonB-dependent receptor plug domain	-	K02014
SRS013521.2771-T1-C	22.973	2.09258e-09	0.000138521	COG0265@1|root,COG0265@2|Bacteria,4NFCS@976|Bacteroidetes,2FMUA@200643|Bacteroidia	O	peptidase Do	htrA	-
SRS024132.5117-T1-C	22.8982	1.42929e-07	0.00946132	COG2211@1|root,COG2211@2|Bacteria,4NE3F@976|Bacteroidetes,2FMUY@200643|Bacteroidia	G	Transporter, major facilitator family protein	-	K16211
SRS023526.1108-T1-C	22.6735	6.61379e-09	0.000437806	COG1047@1|root,COG1047@2|Bacteria,4NM29@976|Bacteroidetes,2FM08@200643|Bacteroidia	G	Peptidyl-prolyl cis-trans isomerase	slyD	K03775
SRS050752.30354-T1-C	22.5958	5.7472e-09	0.000380442	COG1014@1|root,COG1014@2|Bacteria,4NGWJ@976|Bacteroidetes,2FNG6@200643|Bacteroidia	C	2-oxoacid ferredoxin flavodoxin oxidoreductase, gamma subunit	porG	K00177
SRS017521.171715-T1-C	22.4658	9.05318e-08	0.00599284	COG4716@1|root,COG4716@2|Bacteria,1TQZ6@1239|Firmicutes,248TZ@186801|Clostridia,26817@186813|unclassified Clostridiales	S	MCRA family	-	K10254
SRS045713.13549-T1-C	22.3042	4.94837e-12	3.27562e-07	COG0838@1|root,COG0838@2|Bacteria,4NQET@976|Bacteroidetes,2FTGA@200643|Bacteroidia	C	NDH-1 shuttles electrons from NADH, via FMN and iron- sulfur (Fe-S) centers, to quinones in the respiratory chain. The immediate electron acceptor for the enzyme in this species is believed to be a menaquinone. Couples the redox reaction to proton translocation (for every two electrons transferred, four hydrogen ions are translocated across the cytoplasmic membrane), and thus conserves the redox …	nuoA	K00330
SRS023526.48190-T1-C	22.261	2.65263e-10	1.75593e-05	2CFCI@1|root,32S1P@2|Bacteria,4NYAF@976|Bacteroidetes,2FTZT@200643|Bacteroidia	S	Protein of unknown function (DUF4230)	-	-
SRS043701.54363-T1-C	22.177	7.31993e-08	0.0048455	COG1838@1|root,COG1838@2|Bacteria,1V1CP@1239|Firmicutes,4H36A@909932|Negativicutes	C	Hydrolyase, tartrate beta subunit fumarate domain protein, Fe-S type	fumB	K01678
SRS049959.256543-T1-C	22.1703	1.98924e-09	0.00013168	COG0462@1|root,COG0462@2|Bacteria,4NEVF@976|Bacteroidetes,2FPH1@200643|Bacteroidia	F	Involved in the biosynthesis of the central metabolite phospho-alpha-D-ribosyl-1-pyrophosphate (PRPP) via the transfer of pyrophosphoryl group from ATP to 1-hydroxyl of ribose-5-phosphate (Rib-5-P)	prs	K00948
SRS017103.87042-T1-C	22.1565	3.79892e-09	0.000251473	COG0015@1|root,COG0015@2|Bacteria,1TPMM@1239|Firmicutes,4HACW@91061|Bacilli,43FAP@68892|Streptococcus infantis	F	Belongs to the lyase 1 family. Adenylosuccinate lyase subfamily	purB	K01756
SRS013687.209556-T1-C	22.1481	5.98755e-07	0.0396352	COG0459@1|root,KOG0361@2759|Eukaryota,1MDIS@121069|Pythiales	O	T-complex protein 1 subunit eta. Source PGD	-	-
SRS015578.101399-T1-C	22.1035	6.09785e-08	0.00403654	COG0459@1|root,COG0459@2|Bacteria,2GKC9@201174|Actinobacteria,4CZJK@85004|Bifidobacteriales	O	Prevents misfolding and promotes the refolding and proper assembly of unfolded polypeptides generated under stress conditions	groL	K04077
SRS011529.8337-T1-C	22.0284	9.67992e-13	6.40772e-08	COG0197@1|root,COG0197@2|Bacteria,4NM87@976|Bacteroidetes,2FRZE@200643|Bacteroidia	J	Binds 23S rRNA and is also seen to make contacts with the A and possibly P site tRNAs	rplP	K02878
SRS011271.30527-T1-C	22.0184	7.43379e-11	4.92087e-06	COG1301@1|root,COG1301@2|Bacteria,4NDUU@976|Bacteroidetes,2G2YY@200643|Bacteroidia	C	Belongs to the dicarboxylate amino acid cation symporter (DAACS) (TC 2.A.23) family	-	-
SRS015578.2678-T1-C	21.962	2.7046e-07	0.0179034	COG0100@1|root,COG0100@2|Bacteria,1V3IK@1239|Firmicutes,4H4GB@909932|Negativicutes	J	Located on the platform of the 30S subunit, it bridges several disparate RNA helices of the 16S rRNA. Forms part of the Shine-Dalgarno cleft in the 70S ribosome	rpsK	K02948
SRS020233.313192-T1-C	21.8359	2.81857e-08	0.00186578	COG0334@1|root,COG0334@2|Bacteria,4NEBH@976|Bacteroidetes,2FM43@200643|Bacteroidia,22V1Z@171550|Rikenellaceae	E	Glutamate/Leucine/Phenylalanine/Valine dehydrogenase	gdhA	K00262
SRS049995.59147-T1-C	21.5501	1.13768e-08	0.000753099	COG0770@1|root,COG0787@1|root,COG0770@2|Bacteria,COG0787@2|Bacteria,4NEXM@976|Bacteroidetes,2FMM3@200643|Bacteroidia	M	Catalyzes the interconversion of L-alanine and D- alanine. May also act on other amino acids	alr	K01775
SRS015794.20708-T1-C	21.537	3.79246e-08	0.00251046	COG1044@1|root,COG1044@2|Bacteria,4NE5G@976|Bacteroidetes,2FMZE@200643|Bacteroidia	M	Catalyzes the N-acylation of UDP-3-O-acylglucosamine using 3-hydroxyacyl-ACP as the acyl donor. Is involved in the biosynthesis of lipid A, a phosphorylated glycolipid that anchors the lipopolysaccharide to the outer membrane of the cell	lpxD	K02536
SRS024132.88470-T1-C	21.3876	1.04076e-08	0.000688944	COG0117@1|root,COG1985@1|root,COG0117@2|Bacteria,COG1985@2|Bacteria,4NFJE@976|Bacteroidetes,2FM4R@200643|Bacteroidia	H	Converts 2,5-diamino-6-(ribosylamino)-4(3h)-pyrimidinone 5'-phosphate into 5-amino-6-(ribosylamino)-2,4(1h,3h)- pyrimidinedione 5'-phosphate	ribD	K11752
SRS051031.20203-T1-C	21.2925	7.07663e-07	0.0468445	COG2885@1|root,COG2885@2|Bacteria,1N6EM@1224|Proteobacteria,2VM27@28216|Betaproteobacteria,4PQDC@995019|Sutterellaceae	M	OmpA family	ompA	K03286
SRS015663.15142-T1-C	21.2411	7.0535e-08	0.00466913	COG2730@1|root,COG2730@2|Bacteria,4NH83@976|Bacteroidetes,2FNQD@200643|Bacteroidia,4ANG7@815|Bacteroidaceae	G	Belongs to the glycosyl hydrolase 5 (cellulase A) family	-	K01179
SRS043701.25412-T1-C	21.2355	6.86758e-07	0.0454606	COG0427@1|root,COG0427@2|Bacteria,1TPHC@1239|Firmicutes,4H31P@909932|Negativicutes	C	succinate CoA transferase	scpC	K18118
SRS049959.13136-T1-C	21.1324	7.09147e-07	0.0469427	COG1841@1|root,COG1841@2|Bacteria,4NUXV@976|Bacteroidetes	J	Ribosomal protein L30	rpmD	K02907
SRS043701.6130-T1-C	21.0548	3.94508e-07	0.0261148	COG0231@1|root,COG0231@2|Bacteria,1TR8P@1239|Firmicutes,4H2YZ@909932|Negativicutes	J	Involved in peptide bond synthesis. Stimulates efficient translation and peptide-bond synthesis on native or reconstituted 70S ribosomes in vitro. Probably functions indirectly by altering the affinity of the ribosome for aminoacyl-tRNA, thus increasing their reactivity as acceptors for peptidyl transferase	efp	K02356
SRS050422.71973-T1-C	21.0205	3.32288e-07	0.0219961	COG0423@1|root,COG0423@2|Bacteria,4NE1C@976|Bacteroidetes,2FMM2@200643|Bacteroidia,4AM39@815|Bacteroidaceae	J	Catalyzes the attachment of glycine to tRNA(Gly)	glyQS	K01880
SRS043701.54411-T1-C	20.9619	9.14017e-09	0.000605043	COG0152@1|root,COG0152@2|Bacteria,1TP11@1239|Firmicutes,4H284@909932|Negativicutes	F	Belongs to the SAICAR synthetase family	purC	K01923
SRS012273.129299-T1-C	20.8	4.68739e-08	0.00310287	COG0056@1|root,COG0056@2|Bacteria,1TNZ8@1239|Firmicutes,4HAMZ@91061|Bacilli	C	Produces ATP from ADP in the presence of a proton gradient across the membrane. The alpha chain is a regulatory subunit	atpA	K02111
SRS011529.51921-T1-C	20.791	1.45573e-12	9.63632e-08	COG0472@1|root,COG0472@2|Bacteria,4NE0T@976|Bacteroidetes,2FMC3@200643|Bacteroidia,1WD3J@1283313|Alloprevotella	M	First step of the lipid cycle reactions in the biosynthesis of the cell wall peptidoglycan	mraY	K01000
SRS015794.21184-T1-C	20.7193	5.764e-08	0.00381554	COG0738@1|root,COG0738@2|Bacteria,4NEYR@976|Bacteroidetes,2FMPP@200643|Bacteroidia,4AKNP@815|Bacteroidaceae	G	Psort location CytoplasmicMembrane, score 10.00	gluP	-
SRS017307.169928-T1-C	20.7169	4.97779e-07	0.032951	COG3525@1|root,COG3525@2|Bacteria,4NHNU@976|Bacteroidetes,2FMM8@200643|Bacteroidia	G	O-GlcNAcase BT_4395	-	K01197
SRS017307.15969-T1-C	20.6834	6.7847e-07	0.044912	COG1314@1|root,COG1314@2|Bacteria,4NUYQ@976|Bacteroidetes,2FSK4@200643|Bacteroidia	U	Preprotein translocase SecG subunit	secG	K03075
SRS013687.73331-T1-C	20.6048	4.08063e-09	0.000270122	COG0199@1|root,COG0199@2|Bacteria,4NQ6N@976|Bacteroidetes,2FTD0@200643|Bacteroidia	J	Binds 16S rRNA, required for the assembly of 30S particles and may also be responsible for determining the conformation of the 16S rRNA at the A site	rpsN	K02954
SRS054956.133045-T1-C	20.5902	6.82867e-11	4.52031e-06	COG0081@1|root,COG0081@2|Bacteria,1TPTS@1239|Firmicutes,4HAK4@91061|Bacilli	J	Binds directly to 23S rRNA. The L1 stalk is quite mobile in the ribosome, and is involved in E site tRNA release	rplA	K02863
SRS049995.105957-T1-C	20.4227	2.9915e-07	0.0198025	COG1629@1|root,COG1629@2|Bacteria,4NDXS@976|Bacteroidetes,2FM37@200643|Bacteroidia	P	TonB-linked outer membrane protein, SusC RagA family	-	-
SRS050422.162377-T1-C	20.3639	3.84903e-07	0.025479	COG0148@1|root,COG0148@2|Bacteria,1MU1N@1224|Proteobacteria,2TR04@28211|Alphaproteobacteria,2JQAU@204441|Rhodospirillales	G	Catalyzes the reversible conversion of 2- phosphoglycerate into phosphoenolpyruvate. It is essential for the degradation of carbohydrates via glycolysis	eno	K01689
SRS022071.198120-T1-C	20.2539	7.15638e-09	0.000473724	COG0088@1|root,COG0088@2|Bacteria,2GJYJ@201174|Actinobacteria,4CV5I@84998|Coriobacteriia	J	Forms part of the polypeptide exit tunnel	rplD	K02926
SRS023526.399-T1-C	20.1394	1.4727e-07	0.00974869	COG4221@1|root,COG4221@2|Bacteria,4NE1R@976|Bacteroidetes,2FR40@200643|Bacteroidia	S	Belongs to the short-chain dehydrogenases reductases (SDR) family	ydfG	-
SRS015578.2580-T1-C	20.1261	1.75419e-08	0.00116121	COG0589@1|root,COG0589@2|Bacteria,1VEJR@1239|Firmicutes,4H558@909932|Negativicutes	T	Belongs to the universal stress protein A family	-	-
SRS015264.134729-T1-C	20.0764	3.36809e-09	0.000222954	COG4166@1|root,COG4166@2|Bacteria,1TNYQ@1239|Firmicutes,25E4B@186801|Clostridia,3WSCF@541000|Ruminococcaceae	E	Bacterial extracellular solute-binding proteins, family 5 Middle	oppA	K15580
SRS049959.3951-T1-C	20.0328	1.26914e-08	0.000840117	COG0770@1|root,COG0787@1|root,COG0770@2|Bacteria,COG0787@2|Bacteria,4NEXM@976|Bacteroidetes,2FMM3@200643|Bacteroidia	M	Catalyzes the interconversion of L-alanine and D- alanine. May also act on other amino acids	alr	K01775
SRS011529.14872-T1-C	20.0307	7.59051e-09	0.000502461	COG0706@1|root,COG0706@2|Bacteria,4NESJ@976|Bacteroidetes,2FN3A@200643|Bacteroidia	U	Required for the insertion and or proper folding and or complex formation of integral membrane proteins into the membrane. Involved in integration of membrane proteins that insert both dependently and independently of the Sec translocase complex, as well as at least some lipoproteins. Aids folding of multispanning membrane proteins	yidC	K03217
SRS024132.12194-T1-C	19.9064	2.39678e-13	1.58657e-08	COG0227@1|root,COG0227@2|Bacteria,4NS7Q@976|Bacteroidetes,2FTTQ@200643|Bacteroidia	J	Belongs to the bacterial ribosomal protein bL28 family	rpmB	K02902
SRS050422.89728-T1-C	19.8075	4.28755e-07	0.0283819	COG3056@1|root,COG3056@2|Bacteria,1MZ1N@1224|Proteobacteria,1RPG1@1236|Gammaproteobacteria	M	Lipoprotein	yajG	K07286
SRS049959.29834-T1-C	19.7404	7.06918e-07	0.0467952	COG0538@1|root,COG0538@2|Bacteria,4NDY2@976|Bacteroidetes,2FQZ2@200643|Bacteroidia	C	Belongs to the isocitrate and isopropylmalate dehydrogenases family	icd	K00031
SRS012273.172930-T1-C	19.4938	3.09439e-09	0.000204836	COG0085@1|root,COG0085@2|Bacteria,1TP96@1239|Firmicutes,4H9PK@91061|Bacilli,3F9DZ@33958|Lactobacillaceae	K	RNA polymerase Rpb2, domain 7	rpoB	K03043
SRS015794.64298-T1-C	19.4256	2.08972e-08	0.00138331	COG1418@1|root,COG1418@2|Bacteria,4NE3V@976|Bacteroidetes,2FKZ6@200643|Bacteroidia	D	Endoribonuclease that initiates mRNA decay	rny	K18682
SRS015794.21563-T1-C	19.3426	1.48852e-08	0.000985339	29A5Q@1|root,2ZX6Q@2|Bacteria,4NP43@976|Bacteroidetes,2FPGZ@200643|Bacteroidia	-	-	-	-
SRS015578.187527-T1-C	19.2459	7.18782e-11	4.75805e-06	COG0480@1|root,COG0480@2|Bacteria,1TPF9@1239|Firmicutes,247VN@186801|Clostridia,36EHS@31979|Clostridiaceae	J	Catalyzes the GTP-dependent ribosomal translocation step during translation elongation. During this step, the ribosome changes from the pre-translocational (PRE) to the post- translocational (POST) state as the newly formed A-site-bound peptidyl-tRNA and P-site-bound deacylated tRNA move to the P and E sites, respectively. Catalyzes the coordinated movement of the two tRNA molecules, the mRNA and…	fusA	K02355
SRS022137.72045-T1-C	19.1368	3.97925e-07	0.0263411	COG1629@1|root,COG1629@2|Bacteria,4P0JD@976|Bacteroidetes,2FPUH@200643|Bacteroidia	P	TonB-dependent Receptor Plug Domain	-	-
SRS011529.19211-T1-C	19.1178	6.14946e-09	0.000407069	COG0087@1|root,COG0087@2|Bacteria,4NEAN@976|Bacteroidetes,2FMS5@200643|Bacteroidia	J	One of the primary rRNA binding proteins, it binds directly near the 3'-end of the 23S rRNA, where it nucleates assembly of the 50S subunit	rplC	K02906
SRS017433.10228-T1-C	19.053	4.65659e-07	0.0308247	COG0636@1|root,COG0636@2|Bacteria,4NURW@976|Bacteroidetes,2FTSZ@200643|Bacteroidia,4ARQC@815|Bacteroidaceae	C	F(1)F(0) ATP synthase produces ATP from ADP in the presence of a proton or sodium gradient. F-type ATPases consist of two structural domains, F(1) containing the extramembraneous catalytic core and F(0) containing the membrane proton channel, linked together by a central stalk and a peripheral stalk. During catalysis, ATP synthesis in the catalytic domain of F(1) is coupled via a rotary mechanism…	atpE	K02110
SRS048164.189632-T1-C	18.9266	5.04738e-15	3.34116e-10	COG0335@1|root,COG0335@2|Bacteria,4NNPW@976|Bacteroidetes,2FSHU@200643|Bacteroidia	J	This protein is located at the 30S-50S ribosomal subunit interface and may play a role in the structure and function of the aminoacyl-tRNA binding site	rplS	K02884
SRS054956.128227-T1-C	18.9145	3.40602e-09	0.000225465	COG0588@1|root,COG0588@2|Bacteria,1TQFP@1239|Firmicutes,4HAW7@91061|Bacilli	G	Catalyzes the interconversion of 2-phosphoglycerate and 3-phosphoglycerate	gpmA	K01834
SRS013521.24884-T1-C	18.7987	2.44846e-09	0.000162078	COG5107@1|root,COG5107@2|Bacteria,4NEPG@976|Bacteroidetes,2FNHC@200643|Bacteroidia	A	Psort location Cytoplasmic, score 8.96	-	-
SRS017103.63867-T1-C	18.5137	6.76089e-10	4.47544e-05	COG0172@1|root,COG0172@2|Bacteria,1TP4W@1239|Firmicutes,4H9Y4@91061|Bacilli	J	Catalyzes the attachment of serine to tRNA(Ser). Is also able to aminoacylate tRNA(Sec) with serine, to form the misacylated tRNA L-seryl-tRNA(Sec), which will be further converted into selenocysteinyl-tRNA(Sec)	serS	K01875
SRS017307.175327-T1-C	18.4732	2.16799e-07	0.0143512	COG2885@1|root,COG2885@2|Bacteria,4NHSH@976|Bacteroidetes,2FQFX@200643|Bacteroidia,4AQKK@815|Bacteroidaceae	M	Protein of unknown function (DUF3575)	-	-
SRS015794.7692-T1-C	18.4038	4.80895e-07	0.0318333	COG3830@1|root,COG3830@2|Bacteria,4P4B2@976|Bacteroidetes,2FTZ5@200643|Bacteroidia	T	Belongs to the UPF0237 family	-	K07166
SRS019582.56809-T1-C	18.2675	6.79859e-07	0.045004	COG0443@1|root,COG0443@2|Bacteria,4NERF@976|Bacteroidetes,2FMNH@200643|Bacteroidia	O	Heat shock 70 kDa protein	dnaK	K04043
SRS049959.64054-T1-C	18.1857	4.6999e-07	0.0311114	COG4716@1|root,COG4716@2|Bacteria,1TQZ6@1239|Firmicutes,248TZ@186801|Clostridia,3WGYT@541000|Ruminococcaceae	S	MCRA family	-	K10254
SRS014235.108074-T1-C	18.0645	1.80659e-09	0.000119589	COG3250@1|root,COG3250@2|Bacteria,1TPDC@1239|Firmicutes,248H7@186801|Clostridia,21XWF@1506553|Lachnoclostridium	G	Beta galactosidase small chain	-	K01190
SRS011586.41910-T1-C	18.0199	4.00773e-07	0.0265295	COG1924@1|root,COG1924@2|Bacteria,1TQSD@1239|Firmicutes,2481W@186801|Clostridia,4BYXK@830|Butyrivibrio	I	BadF/BadG/BcrA/BcrD ATPase family	-	-
SRS054956.132345-T1-C	17.939	1.23338e-07	0.00816446	COG0251@1|root,COG0251@2|Bacteria,1V6HG@1239|Firmicutes,4HKEF@91061|Bacilli	J	endoribonuclease L-PSP	aldR	K09022
SRS015794.53263-T1-C	17.9024	7.90872e-09	0.000523526	COG1940@1|root,COG1940@2|Bacteria,4NFZ1@976|Bacteroidetes,2FNGN@200643|Bacteroidia	GK	ROK family	glk	K00845
SRS012273.206169-T1-C	17.807	5.94249e-09	0.000393369	COG1088@1|root,COG1088@2|Bacteria,1TPWM@1239|Firmicutes,4HA3Y@91061|Bacilli	M	Belongs to the NAD(P)-dependent epimerase dehydratase family. dTDP-glucose dehydratase subfamily	rfbB	K01710
SRS013687.57354-T1-C	17.8051	4.02286e-08	0.00266297	COG1841@1|root,COG1841@2|Bacteria,4NUXV@976|Bacteroidetes,2FUJQ@200643|Bacteroidia	J	50S ribosomal protein L30	rpmD	K02907
SRS024132.27554-T1-C	17.7474	1.23312e-12	8.16276e-08	COG0096@1|root,COG0096@2|Bacteria,4NNFW@976|Bacteroidetes,2FRZ6@200643|Bacteroidia	J	One of the primary rRNA binding proteins, it binds directly to 16S rRNA central domain where it helps coordinate assembly of the platform of the 30S subunit	rpsH	K02994
SRS053398.48052-T1-C	17.7016	1.8105e-07	0.0119848	COG0165@1|root,COG0165@2|Bacteria,4NFCY@976|Bacteroidetes,2FPNB@200643|Bacteroidia	E	argininosuccinate lyase	argH	K01755
SRS019582.95306-T1-C	17.6856	6.77608e-10	4.4855e-05	COG0534@1|root,COG0534@2|Bacteria,1TNZN@1239|Firmicutes,4H1V3@909932|Negativicutes	V	Polysaccharide biosynthesis C-terminal domain	-	-
SRS024132.27550-T1-C	17.5372	1.63684e-12	1.08353e-07	COG0093@1|root,COG0093@2|Bacteria,4NNM6@976|Bacteroidetes,2FSG8@200643|Bacteroidia	J	Binds to 23S rRNA. Forms part of two intersubunit bridges in the 70S ribosome	rplN	K02874
SRS054956.115785-T1-C	17.4955	2.62354e-08	0.00173668	COG0085@1|root,COG0085@2|Bacteria,1TP96@1239|Firmicutes,4H9PK@91061|Bacilli,3NENQ@45667|Halobacillus	K	DNA-directed RNA polymerase	rpoB	K03043
SRS054956.113987-T1-C	17.3227	5.52461e-08	0.00365707	COG1020@1|root,COG1020@2|Bacteria,1TPTH@1239|Firmicutes,4HAHU@91061|Bacilli	Q	Catalyzes the first step in the D-alanylation of lipoteichoic acid (LTA), the activation of D-alanine and its transfer onto the D-alanyl carrier protein (Dcp) DltC. In an ATP- dependent two-step reaction, forms a high energy D-alanyl-AMP intermediate, followed by transfer of the D-alanyl residue as a thiol ester to the phosphopantheinyl prosthetic group of the Dcp. D-alanylation of LTA plays an i…	dltA	K03367
SRS011271.10433-T1-C	17.1705	3.97413e-07	0.0263071	COG0072@1|root,COG0073@1|root,COG0072@2|Bacteria,COG0073@2|Bacteria,4NF5B@976|Bacteroidetes,2FNBF@200643|Bacteroidia	J	Belongs to the phenylalanyl-tRNA synthetase beta subunit family. Type 1 subfamily	pheT	K01890
SRS017103.84983-T1-C	17.0637	6.59107e-09	0.000436303	COG0151@1|root,COG0151@2|Bacteria,1UHN9@1239|Firmicutes,4HA70@91061|Bacilli	F	Belongs to the GARS family	purD	K01945
SRS024009.36149-T1-C	16.9986	8.2175e-10	5.43965e-05	COG0050@1|root,COG0050@2|Bacteria,1TPKC@1239|Firmicutes,2485I@186801|Clostridia,42EPJ@68295|Thermoanaerobacterales	J	This protein promotes the GTP-dependent binding of aminoacyl-tRNA to the A-site of ribosomes during protein biosynthesis	tuf	K02358
SRS049959.9099-T1-C	16.9838	2.82143e-07	0.0186767	COG0823@1|root,COG1506@1|root,COG0823@2|Bacteria,COG1506@2|Bacteria,4NETS@976|Bacteroidetes,2FNBA@200643|Bacteroidia	EU	Peptidase, S9A B C family, catalytic domain protein	dpp	K01278
SRS047044.7579-T1-C	16.8928	1.23728e-07	0.00819031	COG0089@1|root,COG0089@2|Bacteria,4NS7H@976|Bacteroidetes,2FT3A@200643|Bacteroidia	J	One of the early assembly proteins it binds 23S rRNA. One of the proteins that surrounds the polypeptide exit tunnel on the outside of the ribosome. Forms the main docking site for trigger factor binding to the ribosome	rplW	K02892
SRS049959.211624-T1-C	16.8627	1.79512e-08	0.0011883	COG0493@1|root,COG0493@2|Bacteria,4NG9R@976|Bacteroidetes,2FMJF@200643|Bacteroidia	C	glutamate synthase (NADPH)	gltA	K00266,K17722
SRS049959.72301-T1-C	16.8129	6.49021e-09	0.000429626	COG0647@1|root,COG0647@2|Bacteria,4NQ45@976|Bacteroidetes,2FSQ9@200643|Bacteroidia	G	Psort location Cytoplasmic, score 8.96	-	-
SRS019910.131-T1-C	16.7188	1.59136e-08	0.00105342	COG0099@1|root,COG0099@2|Bacteria,4NNGZ@976|Bacteroidetes,2FRYC@200643|Bacteroidia,4AQJ8@815|Bacteroidaceae	J	Located at the top of the head of the 30S subunit, it contacts several helices of the 16S rRNA. In the 70S ribosome it contacts the 23S rRNA (bridge B1a) and protein L5 of the 50S subunit (bridge B1b), connecting the 2 subunits	rpsM	K02952
SRS020869.191976-T1-C	16.6701	5.42814e-09	0.000359321	COG0828@1|root,COG0828@2|Bacteria,1VEHU@1239|Firmicutes,4HNPV@91061|Bacilli,3F81Y@33958|Lactobacillaceae	J	Belongs to the bacterial ribosomal protein bS21 family	rpsU	K02970
SRS015578.31157-T1-C	16.5489	5.11655e-07	0.0338695	COG0051@1|root,COG0051@2|Bacteria,1V6C9@1239|Firmicutes,4H4WC@909932|Negativicutes	J	Involved in the binding of tRNA to the ribosomes	rpsJ	K02946
SRS019910.38829-T1-C	16.5455	4.53927e-12	3.00482e-07	COG0184@1|root,COG0184@2|Bacteria,4NS7U@976|Bacteroidetes,2FTTZ@200643|Bacteroidia	J	Forms an intersubunit bridge (bridge B4) with the 23S rRNA of the 50S subunit in the ribosome	rpsO	K02956
SRS054956.111930-T1-C	16.5267	4.20682e-07	0.0278475	COG0149@1|root,COG0149@2|Bacteria,1TP2F@1239|Firmicutes,4HAPT@91061|Bacilli	G	Involved in the gluconeogenesis. Catalyzes stereospecifically the conversion of dihydroxyacetone phosphate (DHAP) to D-glyceraldehyde-3-phosphate (G3P)	tpiA	K01803
SRS013687.88141-T1-C	16.4853	9.22347e-10	6.10557e-05	COG0443@1|root,COG0443@2|Bacteria,4NERF@976|Bacteroidetes,2FMNH@200643|Bacteroidia	O	Heat shock 70 kDa protein	dnaK	K04043
SRS013687.32542-T1-C	16.3903	1.37897e-10	9.1282e-06	COG1005@1|root,COG1005@2|Bacteria,4NGK7@976|Bacteroidetes,2FNVC@200643|Bacteroidia	C	NDH-1 shuttles electrons from NADH, via FMN and iron- sulfur (Fe-S) centers, to quinones in the respiratory chain. The immediate electron acceptor for the enzyme in this species is believed to be ubiquinone. Couples the redox reaction to proton translocation (for every two electrons transferred, four hydrogen ions are translocated across the cytoplasmic membrane), and thus conserves the redox ene…	nuoH	K00337
SRS013521.14052-T1-C	16.3761	2.10207e-12	1.39148e-07	COG1576@1|root,COG1576@2|Bacteria,4NMFP@976|Bacteroidetes,2FN6G@200643|Bacteroidia	J	Specifically methylates the pseudouridine at position 1915 (m3Psi1915) in 23S rRNA	rlmH	K00783
SRS011271.137244-T1-C	16.3332	2.22494e-08	0.00147282	COG0057@1|root,COG0057@2|Bacteria,1TNYU@1239|Firmicutes,247IZ@186801|Clostridia,36DD0@31979|Clostridiaceae	G	Belongs to the glyceraldehyde-3-phosphate dehydrogenase family	gap	K00134
SRS017307.164169-T1-C	16.1985	4.09991e-07	0.0271398	2DZSH@1|root,32VHS@2|Bacteria,4NYRA@976|Bacteroidetes,2FRXJ@200643|Bacteroidia	S	to other proteins from the same organism	-	-
SRS017191.32927-T1-C	16.196	1.59064e-08	0.00105294	COG4221@1|root,COG4221@2|Bacteria,1MUF8@1224|Proteobacteria,1RMKM@1236|Gammaproteobacteria,3XNZ4@561|Escherichia	S	NADP-dependent dehydrogenase with broad substrate specificity acting on 3-hydroxy acids. Catalyzes the NADP- dependent oxidation of L-allo-threonine to L-2-amino-3-keto- butyrate, which is spontaneously decarboxylated into aminoacetone. Also acts on D-threonine, L-serine, D-serine, D-3- hydroxyisobutyrate, L-3-hydroxyisobutyrate, D-glycerate and L- glycerate. Able to catalyze the reduction of the…	ydfG	K16066
SRS024625.96233-T1-C	16.1541	1.6153e-07	0.0106926	2E5VW@1|root,330JY@2|Bacteria,1VEZ5@1239|Firmicutes,24R14@186801|Clostridia,3WKHQ@541000|Ruminococcaceae	S	H( )-transporting two-sector ATPase subunit H.a (A-type ATP synthase) K02121	-	-
SRS024132.70258-T1-C	16.0531	5.13903e-08	0.00340183	COG0133@1|root,COG0133@2|Bacteria,4NDWP@976|Bacteroidetes,2FP09@200643|Bacteroidia	E	The beta subunit is responsible for the synthesis of L- tryptophan from indole and L-serine	trpB	K01696,K01817
SRS023526.5656-T1-C	15.944	3.67521e-07	0.0243285	COG3023@1|root,COG3023@2|Bacteria,4PKIH@976|Bacteroidetes,2G0QV@200643|Bacteroidia	V	Glycosyl-hydrolase 97 C-terminal, oligomerisation	-	K01187,K21574
SRS049959.35303-T1-C	15.9155	4.6122e-09	0.000305309	COG0532@1|root,COG0532@2|Bacteria,378PR@32066|Fusobacteria	J	One of the essential components for the initiation of protein synthesis. Protects formylmethionyl-tRNA from spontaneous hydrolysis and promotes its binding to the 30S ribosomal subunits. Also involved in the hydrolysis of GTP during the formation of the 70S ribosomal complex	infB	K02519
SRS051031.29590-T1-C	15.8504	8.26247e-08	0.00546943	COG0085@1|root,COG0085@2|Bacteria,4NF8D@976|Bacteroidetes,2FMDI@200643|Bacteroidia	K	DNA-dependent RNA polymerase catalyzes the transcription of DNA into RNA using the four ribonucleoside triphosphates as substrates	rpoB	K03043
SRS024132.69521-T1-C	15.6223	4.86379e-12	3.21963e-07	COG0103@1|root,COG0103@2|Bacteria,4NNN1@976|Bacteroidetes,2FSGZ@200643|Bacteroidia	J	Belongs to the universal ribosomal protein uS9 family	rpsI	K02996
SRS054956.114379-T1-C	15.6128	8.03493e-08	0.0053188	COG1064@1|root,COG1064@2|Bacteria,1TP5B@1239|Firmicutes,4HA9Z@91061|Bacilli	C	alcohol dehydrogenase	adhP	K00001,K13953
SRS023526.1111-T1-C	15.5832	4.61172e-07	0.0305278	COG2825@1|root,COG2825@2|Bacteria,4NUTE@976|Bacteroidetes,2FTIS@200643|Bacteroidia	M	membrane	-	K06142
SRS019030.94601-T1-C	15.5435	2.37908e-09	0.000157485	COG0334@1|root,COG0334@2|Bacteria	E	glutamate dehydrogenase [NAD(P)+] activity	gdh	K00262
SRS049959.297650-T1-C	15.3655	2.78358e-07	0.0184262	2DMPT@1|root,32SXV@2|Bacteria,4PKGT@976|Bacteroidetes,2G3GU@200643|Bacteroidia	S	Domain of unknown function (DUF3127)	-	-
SRS024132.27539-T1-C	15.2901	6.69865e-11	4.43424e-06	COG0051@1|root,COG0051@2|Bacteria,4NQ65@976|Bacteroidetes,2FT32@200643|Bacteroidia	J	Involved in the binding of tRNA to the ribosomes	rpsJ	K02946
SRS013687.40267-T1-C	15.2817	1.28926e-10	8.53436e-06	COG1252@1|root,COG1252@2|Bacteria,4NE0H@976|Bacteroidetes,2FNZW@200643|Bacteroidia	C	Pyridine nucleotide-disulfide oxidoreductase	ndh	K03885
SRS054956.40432-T1-C	15.2219	1.53897e-07	0.0101874	COG1263@1|root,COG1264@1|root,COG1263@2|Bacteria,COG1264@2|Bacteria,1TPJ8@1239|Firmicutes,4HA8X@91061|Bacilli	G	pts system	ptsG	K02777,K20107,K20108
SRS013687.13888-T1-C	15.1871	2.49659e-08	0.00165264	COG1217@1|root,COG1217@2|Bacteria,4NDVM@976|Bacteroidetes,2FMNU@200643|Bacteroidia	T	GTP-binding protein TypA	typA	K06207
SRS019582.17851-T1-C	15.1509	3.76091e-10	2.48957e-05	COG0091@1|root,COG0091@2|Bacteria,4NQ8E@976|Bacteroidetes,2FS3J@200643|Bacteroidia	J	The globular domain of the protein is located near the polypeptide exit tunnel on the outside of the subunit, while an extended beta-hairpin is found that lines the wall of the exit tunnel in the center of the 70S ribosome	rplV	K02890
SRS043701.35677-T1-C	15.1373	6.21786e-08	0.00411597	COG3203@1|root,COG3203@2|Bacteria,1V1RK@1239|Firmicutes,4H431@909932|Negativicutes	M	Psort location OuterMembrane, score	-	-
SRS024132.75614-T1-C	15.1052	8.54172e-10	5.65427e-05	COG0603@1|root,COG0603@2|Bacteria,4NJK4@976|Bacteroidetes,2G2IG@200643|Bacteroidia	F	Catalyzes the ATP-dependent conversion of 7-carboxy-7- deazaguanine (CDG) to 7-cyano-7-deazaguanine (preQ(0))	queC	K06920
SRS011271.24805-T1-C	15.0235	5.36813e-09	0.000355348	COG1629@1|root,COG4771@2|Bacteria,4NIXB@976|Bacteroidetes,2FNC3@200643|Bacteroidia	P	beta-fructofuranosidase activity	scrL	-
SRS011134.2665-T1-C	15.016	4.16105e-11	2.75445e-06	COG0097@1|root,COG0097@2|Bacteria,4NGJM@976|Bacteroidetes,2FNEG@200643|Bacteroidia	J	This protein binds to the 23S rRNA, and is important in its secondary structure. It is located near the subunit interface in the base of the L7 L12 stalk, and near the tRNA binding site of the peptidyltransferase center	rplF	K02933
SRS024132.329561-T1-C	14.9632	3.85904e-09	0.000255453	COG5016@1|root,COG5016@2|Bacteria,4NEQV@976|Bacteroidetes,2FMXG@200643|Bacteroidia	C	COG5016 Pyruvate oxaloacetate carboxyltransferase	-	K01960
SRS019910.54842-T1-C	14.9104	5.22482e-09	0.000345862	COG1544@1|root,COG1544@2|Bacteria,4NUME@976|Bacteroidetes,2FTZJ@200643|Bacteroidia	J	ribosomal subunit interface protein	raiA	K05808
SRS024132.328986-T1-C	14.8816	3.02427e-09	0.000200195	COG0739@1|root,COG0739@2|Bacteria,4NQX6@976|Bacteroidetes,2FT6W@200643|Bacteroidia	M	Peptidase, M23 family	nlpD_2	-
SRS015264.142280-T1-C	14.829	6.90148e-08	0.0045685	COG0057@1|root,COG0057@2|Bacteria,1TNYU@1239|Firmicutes,247IZ@186801|Clostridia,36DD0@31979|Clostridiaceae	G	Belongs to the glyceraldehyde-3-phosphate dehydrogenase family	gap	K00134
SRS049995.39199-T1-C	14.7595	5.48448e-07	0.0363051	COG0261@1|root,COG0261@2|Bacteria,4NQKP@976|Bacteroidetes,2FTFV@200643|Bacteroidia	J	This protein binds to 23S rRNA in the presence of protein L20	rplU	K02888
SRS012273.67773-T1-C	14.7559	1.69425e-07	0.0112153	COG0205@1|root,COG0205@2|Bacteria,1TPF4@1239|Firmicutes,4HAPN@91061|Bacilli	F	Catalyzes the phosphorylation of D-fructose 6-phosphate to fructose 1,6-bisphosphate by ATP, the first committing step of glycolysis	pfkA	K00850
SRS019601.9433-T1-C	14.6966	1.77824e-07	0.0117712	COG2220@1|root,COG2220@2|Bacteria,4NIWY@976|Bacteroidetes,2G3B9@200643|Bacteroidia,4AWCX@815|Bacteroidaceae	S	Psort location Cytoplasmic, score 8.96	-	-
SRS017103.57753-T1-C	14.6348	2.32721e-07	0.0154052	COG0056@1|root,COG0056@2|Bacteria,1TNZ8@1239|Firmicutes,4HAMZ@91061|Bacilli	C	Produces ATP from ADP in the presence of a proton gradient across the membrane. The alpha chain is a regulatory subunit	atpA	K02111
SRS078176.220-T1-C	14.5091	2.51909e-08	0.00166754	COG4289@1|root,COG4289@2|Bacteria,4NEU3@976|Bacteroidetes,2FNYA@200643|Bacteroidia	S	Uncharacterized protein conserved in bacteria (DUF2264)	-	-
SRS024132.327323-T1-C	14.4805	2.91083e-07	0.0192685	28HG4@1|root,2Z7S0@2|Bacteria,4NE3G@976|Bacteroidetes,2FNU8@200643|Bacteroidia	S	Gliding motility-associated protein GldM	gldM	-
SRS019582.247195-T1-C	14.4676	8.78452e-09	0.0005815	COG0503@1|root,COG0503@2|Bacteria,1V1BV@1239|Firmicutes,4HFUA@91061|Bacilli,26NQW@186821|Sporolactobacillaceae	F	Catalyzes a salvage reaction resulting in the formation of AMP, that is energically less costly than de novo synthesis	apt	K00759
SRS017307.42044-T1-C	14.4659	2.18184e-09	0.000144429	COG1119@1|root,COG1119@2|Bacteria,4NEWY@976|Bacteroidetes,2FMN3@200643|Bacteroidia	P	ABC-type molybdenum transport system ATPase component photorepair protein PhrA	modF	K05776
SRS019582.53389-T1-C	14.4359	5.35317e-08	0.00354358	COG3507@1|root,COG3507@2|Bacteria,4NGA5@976|Bacteroidetes,2FMIM@200643|Bacteroidia	G	Belongs to the glycosyl hydrolase 43 family	xylB	K01198,K01209
SRS015578.82405-T1-C	14.4073	1.28493e-07	0.00850574	COG0735@1|root,COG0735@2|Bacteria,1V7F0@1239|Firmicutes,4H4AY@909932|Negativicutes	P	Belongs to the Fur family	fur	K03711
SRS023526.33444-T1-C	14.3657	1.32387e-07	0.00876351	COG0357@1|root,COG0357@2|Bacteria,4NEJG@976|Bacteroidetes,2FMRQ@200643|Bacteroidia	J	Specifically methylates the N7 position of a guanine in 16S rRNA	rsmG	K03501
SRS050422.19395-T1-C	14.3123	8.36147e-08	0.00553496	COG0334@1|root,COG0334@2|Bacteria,1TP45@1239|Firmicutes,24960@186801|Clostridia,3WGP0@541000|Ruminococcaceae	C	Belongs to the Glu Leu Phe Val dehydrogenases family	gdh	K00261,K00262
SRS017701.1993-T1-C	14.2734	6.60679e-09	0.000437343	COG0200@1|root,COG0200@2|Bacteria,4NNFQ@976|Bacteroidetes,47PP0@768503|Cytophagia	J	Binds to the 23S rRNA	rplO	K02876
SRS011529.26267-T1-C	14.0784	7.83791e-11	5.18838e-06	COG1216@1|root,COG1216@2|Bacteria,4NFS6@976|Bacteroidetes,2FNNV@200643|Bacteroidia	M	Glycosyltransferase, group 2 family protein	-	-
SRS058723.91567-T1-C	14.0201	4.91363e-11	3.25263e-06	COG0776@1|root,COG0776@2|Bacteria,2NPU6@2323|unclassified Bacteria	L	Histone-like DNA-binding protein which is capable of wrapping DNA to stabilize it, and thus to prevent its denaturation under extreme environmental conditions	hup	K03530,K05788
SRS053398.22661-T1-C	13.9874	6.64287e-07	0.0439731	COG0129@1|root,COG0129@2|Bacteria,4NFHP@976|Bacteroidetes,2FMCC@200643|Bacteroidia	EG	Belongs to the IlvD Edd family	ilvD	K01687
SRS017103.142975-T1-C	13.9859	2.53026e-07	0.0167493	COG2893@1|root,COG3444@1|root,COG2893@2|Bacteria,COG3444@2|Bacteria,1TQJ4@1239|Firmicutes,4H9Z8@91061|Bacilli	G	pts system	manL	K02769,K02793,K02794
SRS017191.147556-T1-C	13.9567	1.01358e-07	0.00670949	COG0207@1|root,COG0207@2|Bacteria,1MUBD@1224|Proteobacteria,1RPYV@1236|Gammaproteobacteria,3XNAW@561|Escherichia	F	Catalyzes the reductive methylation of 2'-deoxyuridine- 5'-monophosphate (dUMP) to 2'-deoxythymidine-5'-monophosphate (dTMP) while utilizing 5,10-methylenetetrahydrofolate (mTHF) as the methyl donor and reductant in the reaction, yielding dihydrofolate (DHF) as a by-product. This enzymatic reaction provides an intracellular de novo source of dTMP, an essential precursor for DNA biosynthesis	thyA	K00560
SRS011529.8339-T1-C	13.936	1.05729e-09	6.99881e-05	COG0091@1|root,COG0091@2|Bacteria,4NQ8E@976|Bacteroidetes,2FS3J@200643|Bacteroidia	J	The globular domain of the protein is located near the polypeptide exit tunnel on the outside of the subunit, while an extended beta-hairpin is found that lines the wall of the exit tunnel in the center of the 70S ribosome	rplV	K02890
SRS019910.73759-T1-C	13.8415	2.84629e-07	0.0188413	COG0824@1|root,COG0824@2|Bacteria,4NSJR@976|Bacteroidetes,2FS2E@200643|Bacteroidia	S	acyl-CoA thioester hydrolase, YbgC YbaW family	-	K07107
SRS050422.109387-T1-C	13.8204	2.13115e-12	1.41073e-07	COG1028@1|root,COG1028@2|Bacteria,4NEAI@976|Bacteroidetes,2FNB4@200643|Bacteroidia	IQ	reductase	fabG	K00059
SRS011529.2154-T1-C	13.807	1.63076e-11	1.0795e-06	COG0493@1|root,COG0543@1|root,COG0493@2|Bacteria,COG0543@2|Bacteria,4NG9R@976|Bacteroidetes,2FMJF@200643|Bacteroidia	C	glutamate synthase (NADPH)	gltA	K00266,K17722
SRS012273.204537-T1-C	13.7567	1.89798e-07	0.0125639	COG0462@1|root,COG0462@2|Bacteria,1TQ6Q@1239|Firmicutes,4HB61@91061|Bacilli	F	Involved in the biosynthesis of the central metabolite phospho-alpha-D-ribosyl-1-pyrophosphate (PRPP) via the transfer of pyrophosphoryl group from ATP to 1-hydroxyl of ribose-5-phosphate (Rib-5-P)	prs	K00948
SRS017521.85324-T1-C	13.6993	3.96377e-07	0.0262385	COG1561@1|root,COG1561@2|Bacteria,4NEU4@976|Bacteroidetes,2FPBF@200643|Bacteroidia,22WDC@171551|Porphyromonadaceae	S	Domain of unknown function (DUF1732)	-	-
SRS048164.24353-T1-C	13.6795	3.74703e-07	0.0248038	COG0653@1|root,COG0653@2|Bacteria,1TPEY@1239|Firmicutes,4H2RV@909932|Negativicutes	U	Part of the Sec protein translocase complex. Interacts with the SecYEG preprotein conducting channel. Has a central role in coupling the hydrolysis of ATP to the transfer of proteins into and across the cell membrane, serving as an ATP-driven molecular motor driving the stepwise translocation of polypeptide chains across the membrane	secA	K03070
SRS049995.4767-T1-C	13.6204	7.21786e-11	4.77794e-06	COG1209@1|root,COG1209@2|Bacteria,4NE1U@976|Bacteroidetes,2FNUA@200643|Bacteroidia	H	Catalyzes the formation of dTDP-glucose, from dTTP and glucose 1-phosphate, as well as its pyrophosphorolysis	rfbA	K00973
SRS020233.228920-T1-C	13.5311	2.02068e-07	0.0133761	COG0334@1|root,COG0334@2|Bacteria,4NEBH@976|Bacteroidetes,2FM43@200643|Bacteroidia,4AMNJ@815|Bacteroidaceae	C	Belongs to the Glu Leu Phe Val dehydrogenases family	gdh	K00262
SRS019910.97119-T1-C	13.5201	4.32152e-07	0.0286067	COG2849@1|root,COG2849@2|Bacteria	-	-	CP_0153	-
SRS015663.47876-T1-C	13.5127	3.32357e-07	0.0220007	COG1570@1|root,COG1570@2|Bacteria,1TP4E@1239|Firmicutes,247KE@186801|Clostridia,3WGCP@541000|Ruminococcaceae	L	Bidirectionally degrades single-stranded DNA into large acid-insoluble oligonucleotides, which are then degraded further into small acid-soluble oligonucleotides	xseA	K03601
SRS024132.27546-T1-C	13.5047	2.70877e-12	1.7931e-07	COG0092@1|root,COG0092@2|Bacteria,4NE9F@976|Bacteroidetes,2FMYX@200643|Bacteroidia	J	Binds the lower part of the 30S subunit head. Binds mRNA in the 70S ribosome, positioning it for translation	rpsC	K02982
SRS015578.100566-T1-C	13.5025	2.77582e-08	0.00183748	COG0629@1|root,COG0629@2|Bacteria,1V3WT@1239|Firmicutes,4H55N@909932|Negativicutes	L	Plays an important role in DNA replication, recombination and repair. Binds to ssDNA and to an array of partner proteins to recruit them to their sites of action during DNA metabolism	ssb	K03111
SRS049995.11654-T1-C	13.4864	6.90503e-08	0.00457085	COG0094@1|root,COG0094@2|Bacteria,4NEGY@976|Bacteroidetes,2FM5Y@200643|Bacteroidia	J	This is 1 of the proteins that binds and probably mediates the attachment of the 5S RNA into the large ribosomal subunit, where it forms part of the central protuberance. In the 70S ribosome it contacts protein S13 of the 30S subunit (bridge B1b), connecting the 2 subunits	rplE	K02931
SRS019582.199005-T1-C	13.4585	5.46952e-08	0.0036206	COG0071@1|root,COG0071@2|Bacteria,1VG0E@1239|Firmicutes,3VQQE@526524|Erysipelotrichia	O	Belongs to the small heat shock protein (HSP20) family	-	-
SRS012273.289819-T1-C	13.4527	6.6877e-10	4.42699e-05	COG0138@1|root,COG0138@2|Bacteria,1TPQ5@1239|Firmicutes,24AB8@186801|Clostridia,36DHZ@31979|Clostridiaceae	F	Bifunctional purine biosynthesis protein PurH	purH	K00602
SRS050422.193598-T1-C	13.4499	4.58687e-07	0.0303632	COG2501@1|root,COG2501@2|Bacteria,1N7NW@1224|Proteobacteria,1SCJU@1236|Gammaproteobacteria	S	Ribosome-associated protein	ybcJ	K14761
SRS011529.32326-T1-C	13.4279	2.26076e-07	0.0149654	2EIJE@1|root,33CAQ@2|Bacteria,4NXJ4@976|Bacteroidetes,2FP62@200643|Bacteroidia	S	Psort location CytoplasmicMembrane, score	-	-
SRS054956.19844-T1-C	13.3884	1.43622e-07	0.00950721	COG0018@1|root,COG0018@2|Bacteria,1TPEZ@1239|Firmicutes,4HAR3@91061|Bacilli,1ZBP1@1386|Bacillus	J	Arginyl-tRNA synthetase	argS	K01887
SRS014979.34922-T1-C	13.3727	2.78046e-07	0.0184055	COG1012@1|root,COG1012@2|Bacteria,1TP4S@1239|Firmicutes,247W7@186801|Clostridia,36DK7@31979|Clostridiaceae	C	Belongs to the aldehyde dehydrogenase family	gapN	K00131
SRS011271.2401-T1-C	13.3521	3.42346e-10	2.26619e-05	COG0082@1|root,COG0082@2|Bacteria,4NDXJ@976|Bacteroidetes,2FNGP@200643|Bacteroidia	E	Catalyzes the anti-1,4-elimination of the C-3 phosphate and the C-6 proR hydrogen from 5-enolpyruvylshikimate-3-phosphate (EPSP) to yield chorismate, which is the branch point compound that serves as the starting substrate for the three terminal pathways of aromatic amino acid biosynthesis. This reaction introduces a second double bond into the aromatic ring system	aroC	K01736
SRS019910.138230-T1-C	13.338	4.08157e-07	0.0270184	COG0292@1|root,COG0292@2|Bacteria,4NNKU@976|Bacteroidetes,2FSHF@200643|Bacteroidia	J	Binds directly to 23S ribosomal RNA and is necessary for the in vitro assembly process of the 50S ribosomal subunit. It is not involved in the protein synthesizing functions of that subunit	rplT	K02887
SRS019582.2863-T1-C	13.335	2.1084e-08	0.00139567	28HFG@1|root,2Z7RJ@2|Bacteria,4NFNY@976|Bacteroidetes,2FKZK@200643|Bacteroidia	S	Psort location Cytoplasmic, score	-	-
SRS013687.37058-T1-C	13.2119	2.18703e-09	0.000144773	COG1246@1|root,COG1246@2|Bacteria,4NGXY@976|Bacteroidetes,2FN6P@200643|Bacteroidia	E	Psort location Cytoplasmic, score 8.96	-	-
SRS050422.7314-T1-C	13.2012	4.89905e-07	0.0324297	COG0629@1|root,COG0629@2|Bacteria,4NQBK@976|Bacteroidetes,2FT5G@200643|Bacteroidia	L	Single-stranded DNA-binding protein	ssb	K03111
SRS017307.2331-T1-C	13.1792	3.86036e-07	0.0255541	COG0152@1|root,COG0152@2|Bacteria,4NF1Z@976|Bacteroidetes,2FPKZ@200643|Bacteroidia,4ANDS@815|Bacteroidaceae	F	Belongs to the SAICAR synthetase family	purC	K01923
SRS023526.31567-T1-C	13.1587	1.30322e-08	0.000862677	COG3339@1|root,COG3339@2|Bacteria,4NVY8@976|Bacteroidetes,2FUXD@200643|Bacteroidia	S	Protein of unknown function (DUF1232)	-	-
SRS017307.180370-T1-C	13.1237	2.07521e-10	1.3737e-05	COG0664@1|root,COG0664@2|Bacteria,4NSMK@976|Bacteroidetes,2FSMY@200643|Bacteroidia	T	Cyclic nucleotide-binding domain protein	-	-
SRS019582.9087-T1-C	13.0947	6.19081e-07	0.0409807	COG4716@1|root,COG4716@2|Bacteria,1TQZ6@1239|Firmicutes,248TZ@186801|Clostridia,4C0WD@830|Butyrivibrio	S	MCRA family	-	K10254
SRS049995.105503-T1-C	13.0512	6.13494e-09	0.000406109	COG1596@1|root,COG1596@2|Bacteria,4NEXJ@976|Bacteroidetes,2FM4E@200643|Bacteroidia	M	Polysaccharide biosynthesis export protein	kpsD	-
SRS015794.17756-T1-C	13.0412	1.67383e-08	0.00110801	COG0544@1|root,COG0544@2|Bacteria,4NE99@976|Bacteroidetes,2FM7B@200643|Bacteroidia	O	Trigger factor	tig	K03545
SRS019582.41361-T1-C	13.0203	1.01597e-07	0.00672534	COG1047@1|root,COG1047@2|Bacteria,4NM29@976|Bacteroidetes,2FM08@200643|Bacteroidia	G	Peptidyl-prolyl cis-trans isomerase	slyD	K03775
SRS017103.131881-T1-C	12.9914	1.16116e-07	0.00768639	COG1940@1|root,COG1940@2|Bacteria,1TQU4@1239|Firmicutes,4HA1C@91061|Bacilli	GK	Fructokinase	scrK	K00847
SRS017307.37193-T1-C	12.9578	2.01006e-07	0.0133058	COG1266@1|root,COG1266@2|Bacteria,4NMMK@976|Bacteroidetes,2FP40@200643|Bacteroidia	S	CAAX amino terminal protease family	-	K07052
SRS011271.31276-T1-C	12.9074	1.70045e-07	0.0112563	COG1139@1|root,COG1139@2|Bacteria,4NEBT@976|Bacteroidetes,2FP2X@200643|Bacteroidia	C	iron-sulfur cluster-binding protein	-	K18929
SRS024132.332998-T1-C	12.8828	6.64428e-09	0.000439825	COG3590@1|root,COG3590@2|Bacteria,4NEYB@976|Bacteroidetes,2FP7Y@200643|Bacteroidia	O	Peptidase family M13	pepO	K07386
SRS012273.244010-T1-C	12.8471	4.39571e-07	0.0290979	COG1302@1|root,COG1302@2|Bacteria,1V4IC@1239|Firmicutes,4HJ7T@91061|Bacilli	S	protein conserved in bacteria	WQ51_04310	K10947
SRS020328.69845-T1-C	12.8318	1.75389e-07	0.01161	COG0674@1|root,COG1013@1|root,COG1014@1|root,COG1145@1|root,COG0674@2|Bacteria,COG1013@2|Bacteria,COG1014@2|Bacteria,COG1145@2|Bacteria,2I995@201174|Actinobacteria,4CUGM@84998|Coriobacteriia	C	Oxidoreductase required for the transfer of electrons from pyruvate to flavodoxin	nifJ	K03737
SRS019030.121356-T1-C	12.8072	1.22648e-07	0.00811884	COG0156@1|root,COG0156@2|Bacteria,1MVVH@1224|Proteobacteria,42MM1@68525|delta/epsilon subdivisions,2WIU7@28221|Deltaproteobacteria,2MA8W@213115|Desulfovibrionales	E	Catalyzes the decarboxylative condensation of pimeloyl- acyl-carrier protein and L-alanine to produce 8-amino-7- oxononanoate (AON), acyl-carrier protein , and carbon dioxide	bioF	K00639,K00652
SRS054956.131932-T1-C	12.7423	8.56767e-10	5.67145e-05	COG1882@1|root,COG1882@2|Bacteria,1TPTF@1239|Firmicutes,4H9RD@91061|Bacilli	C	formate acetyltransferase'	pflB	K00656
SRS024132.87288-T1-C	12.6621	8.68841e-09	0.000575138	COG0021@1|root,COG0021@2|Bacteria,4P14U@976|Bacteroidetes,2FN0P@200643|Bacteroidia	G	Belongs to the transketolase family	tkt	K00615
SRS019582.74144-T1-C	12.6187	1.66549e-09	0.000110249	COG0261@1|root,COG0261@2|Bacteria,4NQKP@976|Bacteroidetes,2G2BD@200643|Bacteroidia	J	This protein binds to 23S rRNA in the presence of protein L20	rplU	K02888
SRS011586.193055-T1-C	12.6012	1.54593e-08	0.00102334	COG2825@1|root,COG2825@2|Bacteria,4NQHJ@976|Bacteroidetes	M	Pfam Outer membrane protein (OmpH-like)	ompH	K06142
SRS050422.149320-T1-C	12.5957	1.03876e-07	0.00687615	COG1866@1|root,COG1866@2|Bacteria,1TPQV@1239|Firmicutes,248JE@186801|Clostridia,25VG1@186806|Eubacteriaceae	H	Involved in the gluconeogenesis. Catalyzes the conversion of oxaloacetate (OAA) to phosphoenolpyruvate (PEP) through direct phosphoryl transfer between the nucleoside triphosphate and OAA	pckA	K01610
SRS012273.308751-T1-C	12.583	6.39795e-07	0.0423519	COG0329@1|root,COG0329@2|Bacteria,1R4AY@1224|Proteobacteria,1RRPJ@1236|Gammaproteobacteria,3XPXE@561|Escherichia	EM	Dihydrodipicolinate synthetase family	-	K01714
SRS047044.36783-T1-C	12.5775	8.98973e-08	0.00595084	COG1757@1|root,COG1757@2|Bacteria,4NFF8@976|Bacteroidetes	C	Na H anti-porter	-	-
SRS054956.98740-T1-C	12.571	1.57306e-08	0.0010413	COG0051@1|root,COG0051@2|Bacteria,1V6C9@1239|Firmicutes,4HIKH@91061|Bacilli	J	Involved in the binding of tRNA to the ribosomes	rpsJ	K02946
SRS011529.3952-T1-C	12.5352	3.22515e-09	0.000213492	COG0042@1|root,COG0042@2|Bacteria,4NEN4@976|Bacteroidetes,2FM9Z@200643|Bacteroidia	H	Catalyzes the synthesis of 5,6-dihydrouridine (D), a modified base found in the D-loop of most tRNAs, via the reduction of the C5-C6 double bond in target uridines	dus	-
SRS024132.19611-T1-C	12.5112	6.38246e-07	0.0422494	COG0712@1|root,COG0712@2|Bacteria,4NSNF@976|Bacteroidetes,2FQZ5@200643|Bacteroidia	C	F(1)F(0) ATP synthase produces ATP from ADP in the presence of a proton or sodium gradient. F-type ATPases consist of two structural domains, F(1) containing the extramembraneous catalytic core and F(0) containing the membrane proton channel, linked together by a central stalk and a peripheral stalk. During catalysis, ATP synthesis in the catalytic domain of F(1) is coupled via a rotary mechanism…	atpH	K02113
SRS019582.50772-T1-C	12.4546	1.28359e-11	8.49686e-07	COG0139@1|root,COG0140@1|root,COG0139@2|Bacteria,COG0140@2|Bacteria,4NERE@976|Bacteroidetes,2FKYQ@200643|Bacteroidia	E	belongs to the PRA-CH family	hisI	K11755
SRS011586.187271-T1-C	12.4071	5.30859e-07	0.0351407	COG0198@1|root,COG0198@2|Bacteria,4NSTI@976|Bacteroidetes,2FT5V@200643|Bacteroidia	J	One of the proteins that surrounds the polypeptide exit tunnel on the outside of the subunit	rplX	K02895
SRS054956.123894-T1-C	12.3544	3.42454e-07	0.0226691	COG1109@1|root,COG1109@2|Bacteria,1TP2N@1239|Firmicutes,4HADU@91061|Bacilli	G	Phosphoglucomutase	pgm	K01835
SRS049995.25450-T1-C	12.3388	1.71941e-07	0.0113818	COG0244@1|root,COG0244@2|Bacteria,4NFFK@976|Bacteroidetes,2FSBB@200643|Bacteroidia	J	Ribosomal protein L10	rplJ	K02864
SRS017103.75931-T1-C	12.3379	3.7334e-07	0.0247136	COG0015@1|root,COG0015@2|Bacteria,1TPMM@1239|Firmicutes,4HACW@91061|Bacilli,43FAP@68892|Streptococcus infantis	F	Belongs to the lyase 1 family. Adenylosuccinate lyase subfamily	purB	K01756
SRS015782.24654-T1-C	12.3355	8.54074e-08	0.00565363	COG1522@1|root,COG1522@2|Bacteria,4NMEN@976|Bacteroidetes,2FMP2@200643|Bacteroidia	K	Transcriptional regulator, AsnC Family	asnC	K03718
SRS015578.69267-T1-C	12.2975	6.03746e-07	0.0399655	COG0479@1|root,COG0479@2|Bacteria,1TP17@1239|Firmicutes,4H3DU@909932|Negativicutes	C	Belongs to the succinate dehydrogenase fumarate reductase iron-sulfur protein family	frdB	K00240
SRS014979.81614-T1-C	12.2964	2.6098e-07	0.0172758	COG0205@1|root,COG0205@2|Bacteria,1TPF4@1239|Firmicutes,248PB@186801|Clostridia,3WH67@541000|Ruminococcaceae	H	Catalyzes the phosphorylation of D-fructose 6-phosphate to fructose 1,6-bisphosphate by ATP, the first committing step of glycolysis	pfkA	K00850
SRS042628.135030-T1-C	12.2339	9.64683e-08	0.00638582	COG0088@1|root,COG0088@2|Bacteria,1TPGW@1239|Firmicutes,4HB01@91061|Bacilli,43FEX@68892|Streptococcus infantis	J	Forms part of the polypeptide exit tunnel	rplD	K02926
SRS050422.5881-T1-C	12.2185	5.66189e-07	0.0374795	COG0479@1|root,COG0479@2|Bacteria,4NFR3@976|Bacteroidetes,2FP6Q@200643|Bacteroidia	C	Succinate dehydrogenase Fumarate reductase	frdB	K00240
SRS053398.31461-T1-C	12.0552	8.4488e-09	0.000559277	COG2825@1|root,COG2825@2|Bacteria,4NUTE@976|Bacteroidetes,2FTIS@200643|Bacteroidia	M	membrane	-	K06142
SRS019582.23291-T1-C	12.0046	1.03096e-07	0.00682457	COG0057@1|root,COG0057@2|Bacteria,1TNYU@1239|Firmicutes,247IZ@186801|Clostridia,4BWJ8@830|Butyrivibrio	G	Glyceraldehyde 3-phosphate dehydrogenase, NAD binding domain	gap	K00134
SRS024132.5134-T1-C	11.9736	1.19065e-08	0.000788164	COG4206@1|root,COG4206@2|Bacteria,4NHH8@976|Bacteroidetes,2FQ8Y@200643|Bacteroidia	H	TonB-dependent receptor	-	K02014
SRS015782.55625-T1-C	11.9114	4.97138e-08	0.00329085	COG5464@1|root,COG5464@2|Bacteria,4NJT2@976|Bacteroidetes,2FQ31@200643|Bacteroidia	S	Psort location Cytoplasmic, score 8.96	-	-
SRS015663.10138-T1-C	11.9075	4.35252e-09	0.00028812	COG0100@1|root,COG0100@2|Bacteria,4NNHA@976|Bacteroidetes,2FRZD@200643|Bacteroidia,4AQI3@815|Bacteroidaceae	J	Located on the platform of the 30S subunit, it bridges several disparate RNA helices of the 16S rRNA. Forms part of the Shine-Dalgarno cleft in the 70S ribosome	rpsK	K02948
SRS017307.203863-T1-C	11.8732	7.53846e-07	0.0499016	COG0457@1|root,COG0457@2|Bacteria,4NG3F@976|Bacteroidetes,2FM0I@200643|Bacteroidia,4AKP7@815|Bacteroidaceae	S	SusD family	-	K21572
SRS017191.143293-T1-C	11.8611	5.9165e-07	0.0391648	COG0254@1|root,COG0254@2|Bacteria,1MZ69@1224|Proteobacteria,1SCMH@1236|Gammaproteobacteria,3XPZ0@561|Escherichia	J	Binds the 23S rRNA	rpmE	K02909
SRS049959.112710-T1-C	11.8228	3.18145e-08	0.00210599	COG0438@1|root,COG0438@2|Bacteria,4NEWR@976|Bacteroidetes,2FMW0@200643|Bacteroidia	M	Glycosyltransferase, group 1 family protein	gmhA	K13668
SRS050422.162851-T1-C	11.822	5.227e-08	0.00346007	COG0549@1|root,COG0549@2|Bacteria,1TP9H@1239|Firmicutes,2482W@186801|Clostridia,3XYK8@572511|Blautia	E	Psort location Cytoplasmic, score 8.87	arcC	K00926
SRS012273.142298-T1-C	11.8061	2.48419e-07	0.0164443	COG0041@1|root,COG0041@2|Bacteria,1V1MV@1239|Firmicutes,4HFR7@91061|Bacilli,43FX6@68892|Streptococcus infantis	F	Catalyzes the conversion of N5-carboxyaminoimidazole ribonucleotide (N5-CAIR) to 4-carboxy-5-aminoimidazole ribonucleotide (CAIR)	purE	K01588
SRS016095.218701-T1-C	11.7963	3.24322e-07	0.0214688	COG4799@1|root,COG4799@2|Bacteria,4NEMJ@976|Bacteroidetes,2FM4G@200643|Bacteroidia,22WJA@171551|Porphyromonadaceae	I	Carboxyl transferase domain	mmdA	-
SRS023526.15173-T1-C	11.7758	2.72415e-07	0.0180328	COG3669@1|root,COG3669@2|Bacteria,4NEDX@976|Bacteroidetes,2FNFV@200643|Bacteroidia,1WDTZ@1283313|Alloprevotella	G	Alpha-L-fucosidase	-	K01206
SRS015794.69819-T1-C	11.7291	4.91969e-07	0.0325664	COG0498@1|root,COG0498@2|Bacteria,4NEAA@976|Bacteroidetes,2FMPH@200643|Bacteroidia	E	Threonine synthase	thrC	K01733
SRS024132.79084-T1-C	11.7271	2.52782e-10	1.67331e-05	COG0138@1|root,COG0138@2|Bacteria,4NEZD@976|Bacteroidetes,2FN3G@200643|Bacteroidia	F	bifunctional purine biosynthesis protein PurH	purH	K00602
SRS024132.43664-T1-C	11.7233	4.4821e-07	0.0296697	2E359@1|root,32Y58@2|Bacteria,4NUXM@976|Bacteroidetes,2FUJX@200643|Bacteroidia	S	Domain of unknown function (DUF4295)	-	-
SRS015217.93032-T1-C	11.6229	1.21885e-07	0.00806831	COG0362@1|root,COG0362@2|Bacteria,4NG05@976|Bacteroidetes,2FMFW@200643|Bacteroidia,22WS9@171551|Porphyromonadaceae	G	Catalyzes the oxidative decarboxylation of 6- phosphogluconate to ribulose 5-phosphate and CO(2), with concomitant reduction of NADP to NADPH	gnd	K00033
SRS019787.28798-T1-C	11.571	7.16343e-07	0.047419	COG4716@1|root,COG4716@2|Bacteria,1TQZ6@1239|Firmicutes,248TZ@186801|Clostridia,3WGYT@541000|Ruminococcaceae	S	MCRA family	-	K10254
SRS015794.9295-T1-C	11.5652	7.02304e-07	0.0464897	COG0745@1|root,COG3292@1|root,COG5002@1|root,COG0745@2|Bacteria,COG3292@2|Bacteria,COG5002@2|Bacteria,4P0IA@976|Bacteroidetes,2FWSR@200643|Bacteroidia	T	ATPase histidine kinase DNA gyrase B HSP90 domain protein	-	-
SRS024132.96532-T1-C	11.4635	1.21596e-11	8.04915e-07	2F94I@1|root,341G3@2|Bacteria,4P4R4@976|Bacteroidetes,2FY7Q@200643|Bacteroidia	S	Winged helix-turn-helix domain (DUF2582)	-	-
SRS017247.15117-T1-C	11.4307	3.29736e-07	0.0218272	COG1629@1|root,COG4771@2|Bacteria,4P11K@976|Bacteroidetes,2G2MQ@200643|Bacteroidia,4AW19@815|Bacteroidaceae	P	Psort location OuterMembrane, score	-	-
SRS019582.38720-T1-C	11.4275	9.7468e-08	0.00645199	COG0228@1|root,COG0228@2|Bacteria,4NNY8@976|Bacteroidetes,2FN6N@200643|Bacteroidia	J	Belongs to the bacterial ribosomal protein bS16 family	rpsP	K02959
SRS054956.114802-T1-C	11.3781	1.43102e-07	0.00947276	COG0138@1|root,COG0138@2|Bacteria,1TPQ5@1239|Firmicutes,4H9YY@91061|Bacilli	F	Bifunctional purine biosynthesis protein PurH	purH	K00602
SRS019582.241660-T1-C	11.3727	5.76197e-08	0.00381419	COG4372@1|root,COG4372@2|Bacteria,4NMT7@976|Bacteroidetes,2FNI1@200643|Bacteroidia	S	Transposase	-	-
SRS019910.180540-T1-C	11.3493	5.93727e-07	0.0393024	COG0526@1|root,COG0526@2|Bacteria,4NT67@976|Bacteroidetes,2FQHA@200643|Bacteroidia	CO	AhpC Tsa family	resA	-
SRS012273.184576-T1-C	11.2298	2.48115e-07	0.0164242	COG0462@1|root,COG0462@2|Bacteria,1TQ4I@1239|Firmicutes,4HDRN@91061|Bacilli	F	Involved in the biosynthesis of the central metabolite phospho-alpha-D-ribosyl-1-pyrophosphate (PRPP) via the transfer of pyrophosphoryl group from ATP to 1-hydroxyl of ribose-5-phosphate (Rib-5-P)	prs2	K00948
SRS024132.27564-T1-C	11.1407	4.01959e-07	0.0266081	COG0202@1|root,COG0202@2|Bacteria,4NE8W@976|Bacteroidetes,2FM4P@200643|Bacteroidia	K	DNA-dependent RNA polymerase catalyzes the transcription of DNA into RNA using the four ribonucleoside triphosphates as substrates	rpoA	K03040
SRS011271.9610-T1-C	11.0805	1.10445e-07	0.00731103	COG0745@1|root,COG0745@2|Bacteria,4NF1I@976|Bacteroidetes,2FNZV@200643|Bacteroidia	K	transcriptional regulatory protein	rprY	-
SRS024625.154832-T1-C	11.0602	5.67579e-07	0.0375715	COG1475@1|root,COG1475@2|Bacteria	K	chromosome segregation	-	-
SRS017103.182712-T1-C	11.0298	7.02462e-08	0.00465002	COG0039@1|root,COG0039@2|Bacteria,1TPSY@1239|Firmicutes,4HB0Z@91061|Bacilli,3F3RM@33958|Lactobacillaceae	C	Belongs to the LDH MDH superfamily. LDH family	ldh	K00016
SRS017103.122523-T1-C	11.0264	1.72207e-08	0.00113994	COG0503@1|root,COG0503@2|Bacteria,1TPN9@1239|Firmicutes,4HB8I@91061|Bacilli	F	operon repressor	purR	K09685
SRS015794.44986-T1-C	11.0152	4.90264e-08	0.00324535	COG0514@1|root,COG0514@2|Bacteria,4NEB4@976|Bacteroidetes,2FMBR@200643|Bacteroidia	L	ATP-dependent DNA helicase RecQ	recQ	K03654
SRS019601.76218-T1-C	10.9803	2.49781e-08	0.00165345	COG0776@1|root,COG0776@2|Bacteria	L	regulation of translation	-	K03530
SRS015854.146106-T1-C	10.9444	6.08744e-07	0.0402964	COG0073@1|root,COG0143@1|root,COG0073@2|Bacteria,COG0143@2|Bacteria,1TPA1@1239|Firmicutes,4H9VC@91061|Bacilli	J	Is required not only for elongation of protein synthesis but also for the initiation of all mRNA translation through initiator tRNA(fMet) aminoacylation	metG	K01874
SRS024132.27541-T1-C	10.9311	2.0698e-07	0.0137012	COG0088@1|root,COG0088@2|Bacteria,4NEWZ@976|Bacteroidetes,2FM1W@200643|Bacteroidia	J	Forms part of the polypeptide exit tunnel	rplD	K02926
SRS013687.101002-T1-C	10.8102	3.50416e-09	0.000231961	COG0334@1|root,COG0334@2|Bacteria,4NEBH@976|Bacteroidetes,2FM43@200643|Bacteroidia	E	Belongs to the Glu Leu Phe Val dehydrogenases family	gdh	K00262
SRS024331.134898-T1-C	10.795	9.03325e-08	0.00597965	COG0098@1|root,COG0098@2|Bacteria,1V1B1@1239|Firmicutes,24G5D@186801|Clostridia,25WCN@186806|Eubacteriaceae	J	Located at the back of the 30S subunit body where it stabilizes the conformation of the head with respect to the body	rpsE	K02988
SRS019582.38103-T1-C	10.7864	1.78088e-09	0.000117887	COG0522@1|root,COG0522@2|Bacteria,4NEMZ@976|Bacteroidetes,2FMRC@200643|Bacteroidia	J	One of the primary rRNA binding proteins, it binds directly to 16S rRNA where it nucleates assembly of the body of the 30S subunit	rpsD	K02986
SRS049959.58925-T1-C	10.7572	9.57079e-08	0.00633548	COG1940@1|root,COG1940@2|Bacteria,4NFZ1@976|Bacteroidetes,2FNGN@200643|Bacteroidia	GK	ROK family	glk	K00845
SRS024132.96336-T1-C	10.7478	4.83962e-08	0.00320364	COG1143@1|root,COG1143@2|Bacteria,4NQNU@976|Bacteroidetes,2G34Y@200643|Bacteroidia	C	NDH-1 shuttles electrons from NADH, via FMN and iron- sulfur (Fe-S) centers, to quinones in the respiratory chain. The immediate electron acceptor for the enzyme in this species is believed to be ubiquinone. Couples the redox reaction to proton translocation (for every two electrons transferred, four hydrogen ions are translocated across the cytoplasmic membrane), and thus conserves the redox ene…	nuoI	K00338
SRS049959.21904-T1-C	10.5702	9.91923e-08	0.00656613	COG0173@1|root,COG0173@2|Bacteria,4NECY@976|Bacteroidetes,2FMCA@200643|Bacteroidia	J	Catalyzes the attachment of L-aspartate to tRNA(Asp) in a two-step reaction L-aspartate is first activated by ATP to form Asp-AMP and then transferred to the acceptor end of tRNA(Asp)	aspS	K01876
SRS012273.197348-T1-C	10.5132	2.27849e-08	0.00150827	COG1882@1|root,COG1882@2|Bacteria,1TPTF@1239|Firmicutes,4H9RD@91061|Bacilli	C	formate acetyltransferase'	pflB	K00656
SRS024132.70174-T1-C	10.5107	2.24484e-07	0.0148599	COG0290@1|root,COG0290@2|Bacteria,4NIZ5@976|Bacteroidetes,2FNF1@200643|Bacteroidia	J	IF-3 binds to the 30S ribosomal subunit and shifts the equilibrum between 70S ribosomes and their 50S and 30S subunits in favor of the free subunits, thus enhancing the availability of 30S subunits on which protein synthesis initiation begins	infC	K02520
SRS023526.37020-T1-C	10.508	4.85368e-07	0.0321294	COG0845@1|root,COG0845@2|Bacteria,4PPIF@976|Bacteroidetes	K	Belongs to the membrane fusion protein (MFP) (TC 8.A.1) family	-	-
SRS054956.131172-T1-C	10.4962	1.62616e-07	0.0107645	COG1882@1|root,COG1882@2|Bacteria,1TPTF@1239|Firmicutes,4H9RD@91061|Bacilli	C	formate acetyltransferase'	pflB	K00656
SRS024132.75612-T1-C	10.4679	3.09637e-13	2.04968e-08	COG0126@1|root,COG0126@2|Bacteria,4NFW2@976|Bacteroidetes,2FM2Q@200643|Bacteroidia	F	Belongs to the phosphoglycerate kinase family	pgk	K00927
SRS019910.129330-T1-C	10.4449	1.72429e-07	0.0114141	COG1428@1|root,COG1428@2|Bacteria,4NFA8@976|Bacteroidetes	F	deoxynucleoside kinase	dck	-
SRS019910.122799-T1-C	10.4202	3.22479e-08	0.00213468	2F1ZA@1|root,33UYK@2|Bacteria,4NWDD@976|Bacteroidetes,2FTEB@200643|Bacteroidia	-	-	-	-
SRS012273.153506-T1-C	10.4084	5.3516e-07	0.0354254	COG0231@1|root,COG0231@2|Bacteria,1TR8P@1239|Firmicutes,4H9YX@91061|Bacilli	J	Involved in peptide bond synthesis. Stimulates efficient translation and peptide-bond synthesis on native or reconstituted 70S ribosomes in vitro. Probably functions indirectly by altering the affinity of the ribosome for aminoacyl-tRNA, thus increasing their reactivity as acceptors for peptidyl transferase	efp	K02356
SRS018351.143885-T1-C	10.3694	1.52917e-07	0.0101225	COG4716@1|root,COG4716@2|Bacteria,1TQZ6@1239|Firmicutes,248TZ@186801|Clostridia,3XZ82@572511|Blautia	S	MCRA family	-	K10254
SRS017307.28018-T1-C	10.3651	3.67337e-08	0.00243162	COG1013@1|root,COG1014@1|root,COG1145@1|root,COG1013@2|Bacteria,COG1014@2|Bacteria,COG1145@2|Bacteria,1TQJ2@1239|Firmicutes,248FW@186801|Clostridia,36EA6@31979|Clostridiaceae	C	Oxidoreductase required for the transfer of electrons from pyruvate to flavodoxin	nifJ	K03737
SRS012273.127971-T1-C	10.3384	2.26994e-07	0.0150261	COG0544@1|root,COG0544@2|Bacteria,1TQQ8@1239|Firmicutes,4H9Q8@91061|Bacilli	D	Involved in protein export. Acts as a chaperone by maintaining the newly synthesized protein in an open conformation. Functions as a peptidyl-prolyl cis-trans isomerase	tig	K03545
SRS017307.25760-T1-C	10.3377	2.7382e-08	0.00181258	COG3590@1|root,COG3590@2|Bacteria,4NEYB@976|Bacteroidetes,2FP7Y@200643|Bacteroidia	O	Peptidase family M13	pepO	K01415,K07386
SRS012273.159678-T1-C	10.3146	2.13844e-07	0.0141556	COG0289@1|root,COG0289@2|Bacteria,1TR9D@1239|Firmicutes,4HA5X@91061|Bacilli	E	Catalyzes the conversion of 4-hydroxy- tetrahydrodipicolinate (HTPA) to tetrahydrodipicolinate	dapB	K00215
SRS011529.15136-T1-C	10.3119	1.76282e-07	0.0116692	COG0203@1|root,COG0203@2|Bacteria,4NNW0@976|Bacteroidetes,2FNPH@200643|Bacteroidia	J	50S ribosomal protein L17	rplQ	K02879
SRS024132.331746-T1-C	10.2802	2.70464e-08	0.00179036	2985A@1|root,2ZC2I@2|Bacteria,4NN2A@976|Bacteroidetes,2G3C3@200643|Bacteroidia	S	Domain of unknown function (DUF4494)	-	-
SRS024132.27552-T1-C	10.2764	4.60739e-10	3.0499e-05	COG0094@1|root,COG0094@2|Bacteria,4NEGY@976|Bacteroidetes,2FM5Y@200643|Bacteroidia	J	This is 1 of the proteins that binds and probably mediates the attachment of the 5S RNA into the large ribosomal subunit, where it forms part of the central protuberance. In the 70S ribosome it contacts protein S13 of the 30S subunit (bridge B1b), connecting the 2 subunits	rplE	K02931
SRS019910.95729-T1-C	10.2533	3.42669e-07	0.0226833	COG4225@1|root,COG4225@2|Bacteria,4NGSJ@976|Bacteroidetes,2G2R3@200643|Bacteroidia	S	Glycosyl Hydrolase Family 88	-	-
SRS050422.189544-T1-C	10.2389	4.65383e-07	0.0308065	COG0057@1|root,COG0057@2|Bacteria,1TNYU@1239|Firmicutes,4H298@909932|Negativicutes	C	Belongs to the glyceraldehyde-3-phosphate dehydrogenase family	gap	K00134
SRS017433.51287-T1-C	10.2322	2.78724e-07	0.0184504	COG1116@1|root,COG1116@2|Bacteria,1TRM6@1239|Firmicutes,248CG@186801|Clostridia	P	ABC-type nitrate sulfonate bicarbonate transport system ATPase component	-	K02049
SRS017191.153351-T1-C	10.2256	3.01253e-07	0.0199417	COG0226@1|root,COG0226@2|Bacteria,1MUAZ@1224|Proteobacteria,1RN5Q@1236|Gammaproteobacteria,3XPB3@561|Escherichia	P	Part of the ABC transporter complex PstSACB involved in phosphate import	pstS	K02040
SRS049959.8499-T1-C	10.1982	1.36679e-07	0.0090476	COG0108@1|root,COG0807@1|root,COG0108@2|Bacteria,COG0807@2|Bacteria,4NF6I@976|Bacteroidetes,2FNS0@200643|Bacteroidia	H	Catalyzes the conversion of D-ribulose 5-phosphate to formate and 3,4-dihydroxy-2-butanone 4-phosphate	ribBA	K14652
SRS018133.75603-T1-C	10.1979	1.54593e-07	0.0102334	COG2759@1|root,COG2759@2|Bacteria,1TP6N@1239|Firmicutes	H	Belongs to the formate--tetrahydrofolate ligase family	fhs	K01938
SRS053398.47074-T1-C	10.1929	3.11559e-07	0.020624	COG3507@1|root,COG3507@2|Bacteria,4NGA5@976|Bacteroidetes,2FMIM@200643|Bacteroidia	G	Belongs to the glycosyl hydrolase 43 family	xylB	K01198,K01209
SRS011529.30042-T1-C	10.1763	2.04452e-07	0.0135339	COG0858@1|root,COG0858@2|Bacteria,4NSQJ@976|Bacteroidetes,2FT27@200643|Bacteroidia	J	One of several proteins that assist in the late maturation steps of the functional core of the 30S ribosomal subunit. Associates with free 30S ribosomal subunits (but not with 30S subunits that are part of 70S ribosomes or polysomes). Required for efficient processing of 16S rRNA. May interact with the 5'-terminal helix region of 16S rRNA	rbfA	K02834
SRS024132.81274-T1-C	10.1581	1.17169e-08	0.000775609	COG4980@1|root,COG4980@2|Bacteria,4NXMW@976|Bacteroidetes,2FUB7@200643|Bacteroidia	S	YtxH-like protein	-	-
SRS051031.47539-T1-C	10.1412	1.79045e-07	0.0118521	COG0090@1|root,COG0090@2|Bacteria,4NE8G@976|Bacteroidetes,2FN89@200643|Bacteroidia	J	One of the primary rRNA binding proteins. Required for association of the 30S and 50S subunits to form the 70S ribosome, for tRNA binding and peptide bond formation. It has been suggested to have peptidyltransferase activity	rplB	K02886
SRS049995.112175-T1-C	10.1231	1.44937e-08	0.000959423	2ENY5@1|root,33GJ0@2|Bacteria,4NUKR@976|Bacteroidetes,2FTZU@200643|Bacteroidia	-	-	-	-
SRS019582.132-T1-C	10.0651	8.63226e-09	0.000571421	COG0810@1|root,COG0810@2|Bacteria,4NMG7@976|Bacteroidetes,2FPKW@200643|Bacteroidia	M	Interacts with outer membrane receptor proteins that carry out high-affinity binding and energy dependent uptake into the periplasmic space of specific substrates. It could act to transduce energy from the cytoplasmic membrane to specific energy- requiring processes in the outer membrane, resulting in the release into the periplasm of ligands bound by these outer membrane proteins	-	K03832
SRS014235.235488-T1-C	10.0572	1.02727e-07	0.00680013	COG0057@1|root,COG0057@2|Bacteria,2GJK4@201174|Actinobacteria,4CUJP@84998|Coriobacteriia	C	Belongs to the glyceraldehyde-3-phosphate dehydrogenase family	gap	K00134
SRS015794.3997-T1-C	10.0445	2.02517e-07	0.0134058	COG0062@1|root,COG0063@1|root,COG0062@2|Bacteria,COG0063@2|Bacteria,4NG2F@976|Bacteroidetes,2FQ4K@200643|Bacteroidia	H	Bifunctional enzyme that catalyzes the epimerization of the S- and R-forms of NAD(P)HX and the dehydration of the S-form of NAD(P)HX at the expense of ADP, which is converted to AMP. This allows the repair of both epimers of NAD(P)HX, a damaged form of NAD(P)H that is a result of enzymatic or heat-dependent hydration	nnrD	K17758,K17759
SRS047044.33210-T1-C	10.0146	7.79617e-09	0.000516075	COG1579@1|root,COG1579@2|Bacteria,4NE36@976|Bacteroidetes,2FPGP@200643|Bacteroidia	S	Zinc ribbon domain protein	-	K07164
SRS015264.177684-T1-C	9.99942	6.78021e-07	0.0448823	COG2986@1|root,COG2986@2|Bacteria,1TPCW@1239|Firmicutes,247XP@186801|Clostridia,3WNNU@541000|Ruminococcaceae	E	Aromatic amino acid lyase	hutH	K01745
SRS023526.41255-T1-C	9.99063	9.51237e-08	0.00629681	COG3254@1|root,COG3254@2|Bacteria	S	rhamnose metabolic process	-	K03534
SRS017701.138173-T1-C	9.97893	2.92203e-08	0.00193427	COG0254@1|root,COG0254@2|Bacteria,4NS7P@976|Bacteroidetes,2FTUG@200643|Bacteroidia	J	50S ribosomal protein L31 type B	rpmE2	K02909
SRS022609.20462-T1-C	9.96531	9.61661e-08	0.00636581	COG0503@1|root,COG0503@2|Bacteria,4NEP0@976|Bacteroidetes,2FP5S@200643|Bacteroidia	F	Converts the preformed base xanthine, a product of nucleic acid breakdown, to xanthosine 5'-monophosphate (XMP), so it can be reused for RNA or DNA synthesis	xpt	K03816
SRS013521.25180-T1-C	9.94253	9.4041e-08	0.00622514	COG4912@1|root,COG4912@2|Bacteria,4NUAZ@976|Bacteroidetes,2FQ8F@200643|Bacteroidia	L	Psort location Cytoplasmic, score 8.96	-	-
SRS015663.49821-T1-C	9.92448	5.29014e-07	0.0350186	COG0138@1|root,COG0138@2|Bacteria,4NIY8@976|Bacteroidetes,2FMYP@200643|Bacteroidia	F	AICARFT IMPCHase bienzyme	purH2	K00602
SRS024132.33315-T1-C	9.89145	4.07677e-07	0.0269866	COG0674@1|root,COG1013@1|root,COG1014@1|root,COG1145@1|root,COG0674@2|Bacteria,COG1013@2|Bacteria,COG1014@2|Bacteria,COG1145@2|Bacteria,4NF4F@976|Bacteroidetes,2FKZU@200643|Bacteroidia	C	Oxidoreductase required for the transfer of electrons from pyruvate to flavodoxin	nifJ	K03737
SRS024132.85692-T1-C	9.84852	3.56816e-07	0.0236198	COG5464@1|root,COG5464@2|Bacteria,4NHKS@976|Bacteroidetes,2FPNY@200643|Bacteroidia	S	PD-(D/E)XK nuclease family transposase	-	-
SRS017521.224806-T1-C	9.82492	6.92078e-09	0.000458128	COG5426@1|root,COG5426@2|Bacteria,1TPH0@1239|Firmicutes,24892@186801|Clostridia,36FBS@31979|Clostridiaceae	S	1,3-beta-galactosyl-N-acetylhexosamine phosphorylase	-	K15533
SRS016954.22518-T1-C	9.81015	6.50826e-07	0.0430821	COG3340@1|root,COG3340@2|Bacteria,4NHGC@976|Bacteroidetes,2FRRP@200643|Bacteroidia	E	Belongs to the peptidase S51 family	-	K05995
SRS015663.246655-T1-C	9.76054	3.417e-07	0.0226192	2E5VW@1|root,330JY@2|Bacteria,1VEZ5@1239|Firmicutes,24R14@186801|Clostridia,2218J@1506553|Lachnoclostridium	S	H( )-transporting two-sector ATPase subunit H.a (A-type ATP synthase) K02121	-	-
SRS024132.312502-T1-C	9.72391	2.88686e-08	0.00191098	COG3525@1|root,COG3525@2|Bacteria,4NHNU@976|Bacteroidetes,2FMM8@200643|Bacteroidia	G	O-GlcNAcase BT_4395	-	K01197
SRS018427.33077-T1-C	9.72365	2.98236e-08	0.00197421	COG1181@1|root,COG1181@2|Bacteria,1TP2Y@1239|Firmicutes,4H9KB@91061|Bacilli	F	Belongs to the D-alanine--D-alanine ligase family	ddl	K01921
SRS052697.204723-T1-C	9.71615	1.86116e-09	0.000123201	COG0484@1|root,COG0484@2|Bacteria,1TP00@1239|Firmicutes,4H9KA@91061|Bacilli	O	ATP binding to DnaK triggers the release of the substrate protein, thus completing the reaction cycle. Several rounds of ATP-dependent interactions between DnaJ, DnaK and GrpE are required for fully efficient folding. Also involved, together with DnaK and GrpE, in the DNA replication of plasmids through activation of initiation proteins	dnaJ	K03686
SRS049995.93288-T1-C	9.69683	4.63299e-07	0.0306685	COG1022@1|root,COG1022@2|Bacteria,4NEA4@976|Bacteroidetes,2FNK9@200643|Bacteroidia	I	AMP-binding enzyme	fadD	K01897
SRS012273.136312-T1-C	9.59892	6.6306e-07	0.0438919	COG0712@1|root,COG0712@2|Bacteria,1VAG3@1239|Firmicutes,4HKW1@91061|Bacilli	C	F(1)F(0) ATP synthase produces ATP from ADP in the presence of a proton or sodium gradient. F-type ATPases consist of two structural domains, F(1) containing the extramembraneous catalytic core and F(0) containing the membrane proton channel, linked together by a central stalk and a peripheral stalk. During catalysis, ATP synthesis in the catalytic domain of F(1) is coupled via a rotary mechanism…	atpH	K02113
SRS024132.11104-T1-C	9.58151	2.65652e-07	0.0175851	COG0231@1|root,COG0231@2|Bacteria,4NDXA@976|Bacteroidetes,2FP84@200643|Bacteroidia	J	Involved in peptide bond synthesis. Stimulates efficient translation and peptide-bond synthesis on native or reconstituted 70S ribosomes in vitro. Probably functions indirectly by altering the affinity of the ribosome for aminoacyl-tRNA, thus increasing their reactivity as acceptors for peptidyl transferase	efp	K02356
SRS016018.52392-T1-C	9.571	1.13051e-08	0.000748351	COG0261@1|root,COG0261@2|Bacteria,46T6P@74201|Verrucomicrobia,2IUNR@203494|Verrucomicrobiae	J	Ribosomal prokaryotic L21 protein	rplU	K02888
SRS015663.270541-T1-C	9.55301	9.15144e-09	0.000605788	COG3444@1|root,COG3444@2|Bacteria,1TQJ4@1239|Firmicutes,3VQ9H@526524|Erysipelotrichia	G	Psort location Cytoplasmic, score	-	K02745
SRS020328.87836-T1-C	9.54388	8.4241e-09	0.000557642	COG0206@1|root,COG0206@2|Bacteria,1TP6W@1239|Firmicutes,247Z5@186801|Clostridia,3WH3G@541000|Ruminococcaceae	D	Essential cell division protein that forms a contractile ring structure (Z ring) at the future cell division site. The regulation of the ring assembly controls the timing and the location of cell division. One of the functions of the FtsZ ring is to recruit other cell division proteins to the septum to produce a new cell wall between the dividing cells. Binds GTP and shows GTPase activity	ftsZ	K03531
SRS015782.3845-T1-C	9.51342	1.47748e-07	0.0097803	COG0443@1|root,COG0443@2|Bacteria,4NERF@976|Bacteroidetes,2FMNH@200643|Bacteroidia	O	Heat shock 70 kDa protein	dnaK	K04043
SRS049995.10441-T1-C	9.46087	1.03431e-07	0.00684674	COG0823@1|root,COG1506@1|root,COG0823@2|Bacteria,COG1506@2|Bacteria,4NETS@976|Bacteroidetes,2FNBA@200643|Bacteroidia	EU	Peptidase, S9A B C family, catalytic domain protein	dpp	K01278
SRS015663.123942-T1-C	9.44267	1.42155e-08	0.000941009	COG3716@1|root,COG3716@2|Bacteria,1TQA3@1239|Firmicutes,3VPTP@526524|Erysipelotrichia	G	Psort location CytoplasmicMembrane, score 10.00	-	K02747
SRS014235.20838-T1-C	9.43655	1.91729e-07	0.0126917	COG0059@1|root,COG0059@2|Bacteria,1TPI7@1239|Firmicutes,247RH@186801|Clostridia	H	Involved in the biosynthesis of branched-chain amino acids (BCAA). Catalyzes an alkyl-migration followed by a ketol- acid reduction of (S)-2-acetolactate (S2AL) to yield (R)-2,3- dihydroxy-isovalerate. In the isomerase reaction, S2AL is rearranged via a Mg-dependent methyl migration to produce 3- hydroxy-3-methyl-2-ketobutyrate (HMKB). In the reductase reaction, this 2-ketoacid undergoes a metal-…	ilvC	K00053
SRS012273.216633-T1-C	9.28233	5.39726e-07	0.0357277	COG0588@1|root,COG0588@2|Bacteria,1TQFP@1239|Firmicutes,4HAW7@91061|Bacilli	G	Catalyzes the interconversion of 2-phosphoglycerate and 3-phosphoglycerate	gpmA	K01834
SRS058770.77931-T1-C	9.24298	6.39185e-07	0.0423115	COG0050@1|root,COG0050@2|Bacteria,4NEWS@976|Bacteroidetes,2FKZA@200643|Bacteroidia,22UC0@171550|Rikenellaceae	J	This protein promotes the GTP-dependent binding of aminoacyl-tRNA to the A-site of ribosomes during protein biosynthesis	tuf	K02358
SRS024132.79083-T1-C	9.23403	2.73054e-07	0.0180751	COG1077@1|root,COG1077@2|Bacteria,4NETQ@976|Bacteroidetes,2FM2I@200643|Bacteroidia	D	Cell shape determining protein, MreB Mrl family	mreB	K03569
SRS011271.588-T1-C	9.20475	3.27559e-07	0.0216831	COG1579@1|root,COG1579@2|Bacteria,4NE36@976|Bacteroidetes,2FPGP@200643|Bacteroidia	S	Zinc ribbon domain protein	-	K07164
SRS022609.81876-T1-C	9.17471	3.86041e-08	0.00255544	COG0185@1|root,COG0185@2|Bacteria,4NQ8T@976|Bacteroidetes,2FT46@200643|Bacteroidia,22Y5Y@171551|Porphyromonadaceae	J	Protein S19 forms a complex with S13 that binds strongly to the 16S ribosomal RNA	rpsS	K02965
SRS013521.1214-T1-C	9.17292	3.0575e-07	0.0202395	COG1088@1|root,COG1088@2|Bacteria,4NE9V@976|Bacteroidetes,2FMUH@200643|Bacteroidia	M	Belongs to the NAD(P)-dependent epimerase dehydratase family. dTDP-glucose dehydratase subfamily	rfbB	K01710
SRS011529.7214-T1-C	9.09692	1.0129e-07	0.00670498	COG0050@1|root,COG0050@2|Bacteria,4P1C5@976|Bacteroidetes,2FX1Q@200643|Bacteroidia	J	This protein promotes the GTP-dependent binding of aminoacyl-tRNA to the A-site of ribosomes during protein biosynthesis	tuf	K02358
SRS024132.87778-T1-C	9.01988	2.79469e-08	0.00184998	COG1028@1|root,COG1028@2|Bacteria,4NEAI@976|Bacteroidetes,2FNB4@200643|Bacteroidia	IQ	reductase	fabG	K00059
SRS019601.96811-T1-C	9.01755	3.54622e-07	0.0234745	COG0519@1|root,COG0519@2|Bacteria,1TPG8@1239|Firmicutes,2487F@186801|Clostridia,3WGXK@541000|Ruminococcaceae	F	Catalyzes the synthesis of GMP from XMP	guaA	K01951
SRS011586.65494-T1-C	8.97474	6.79377e-08	0.0044972	COG0087@1|root,COG0087@2|Bacteria,4NEAN@976|Bacteroidetes,2FMS5@200643|Bacteroidia	J	One of the primary rRNA binding proteins, it binds directly near the 3'-end of the 23S rRNA, where it nucleates assembly of the 50S subunit	rplC	K02906
SRS023526.41145-T1-C	8.9644	8.86548e-08	0.00586859	COG0781@1|root,COG0781@2|Bacteria,4NDVR@976|Bacteroidetes,2FMU4@200643|Bacteroidia	K	Involved in transcription antitermination. Required for transcription of ribosomal RNA (rRNA) genes. Binds specifically to the boxA antiterminator sequence of the ribosomal RNA (rrn) operons	nusB	K03625
SRS011134.180923-T1-C	8.94096	7.51264e-08	0.00497307	COG0462@1|root,COG0462@2|Bacteria,1TQ6Q@1239|Firmicutes,4HB61@91061|Bacilli,2TNUN@28037|Streptococcus mitis	F	Involved in the biosynthesis of the central metabolite phospho-alpha-D-ribosyl-1-pyrophosphate (PRPP) via the transfer of pyrophosphoryl group from ATP to 1-hydroxyl of ribose-5-phosphate (Rib-5-P)	prs	K00948
SRS019582.74036-T1-C	8.92617	2.11567e-07	0.0140049	COG0102@1|root,COG0102@2|Bacteria,4NNGA@976|Bacteroidetes,2FS3I@200643|Bacteroidia	J	This protein is one of the early assembly proteins of the 50S ribosomal subunit, although it is not seen to bind rRNA by itself. It is important during the early stages of 50S assembly	rplM	K02871
SRS049995.120174-T1-C	8.90983	1.23776e-07	0.0081935	COG0080@1|root,COG0080@2|Bacteria,4NM60@976|Bacteroidetes,2FRYX@200643|Bacteroidia	J	Forms part of the ribosomal stalk which helps the ribosome interact with GTP-bound translation factors	rplK	K02867
SRS023526.36526-T1-C	8.90954	4.21841e-08	0.00279242	COG5009@1|root,COG5009@2|Bacteria,4NECJ@976|Bacteroidetes,2FNBG@200643|Bacteroidia	M	transglycosylase	ponA	K05366
SRS011529.7637-T1-C	8.84976	1.41853e-11	9.3901e-07	COG0488@1|root,COG0488@2|Bacteria,4NG1W@976|Bacteroidetes,2FMY5@200643|Bacteroidia	S	ABC transporter, ATP-binding protein	-	K06158
SRS050752.21228-T1-C	8.84748	9.41417e-10	6.2318e-05	COG0335@1|root,COG0335@2|Bacteria,4NNPW@976|Bacteroidetes,2FSHU@200643|Bacteroidia	J	This protein is located at the 30S-50S ribosomal subunit interface and may play a role in the structure and function of the aminoacyl-tRNA binding site	rplS	K02884
SRS015369.1053-T1-C	8.80706	5.3835e-10	3.56366e-05	COG0217@1|root,COG0217@2|Bacteria,4NE8Y@976|Bacteroidetes,2FN07@200643|Bacteroidia,4AK76@815|Bacteroidaceae	K	Transcriptional regulatory protein	yebC	-
SRS016495.14394-T1-C	8.79688	1.20771e-07	0.00799458	COG0722@1|root,COG0722@2|Bacteria,1TQI4@1239|Firmicutes,24842@186801|Clostridia,3WG84@541000|Ruminococcaceae	E	Stereospecific condensation of phosphoenolpyruvate (PEP) and D-erythrose-4-phosphate (E4P) giving rise to 3-deoxy-D- arabino-heptulosonate-7-phosphate (DAHP)	aroH	K01626
SRS011302.130626-T1-C	8.74866	4.55809e-07	0.0301727	COG0766@1|root,COG0766@2|Bacteria,1TPAU@1239|Firmicutes,4H2RQ@909932|Negativicutes	M	Belongs to the EPSP synthase family. MurA subfamily	murA	K00790
SRS049995.114761-T1-C	8.71283	1.50791e-07	0.00998176	COG0706@1|root,COG0706@2|Bacteria,4NESJ@976|Bacteroidetes,2FN3A@200643|Bacteroidia	U	Required for the insertion and or proper folding and or complex formation of integral membrane proteins into the membrane. Involved in integration of membrane proteins that insert both dependently and independently of the Sec translocase complex, as well as at least some lipoproteins. Aids folding of multispanning membrane proteins	yidC	K03217
SRS014979.240747-T1-C	8.6916	5.85126e-08	0.0038733	COG0097@1|root,COG0097@2|Bacteria,2GK35@201174|Actinobacteria,4CVIK@84998|Coriobacteriia	J	This protein binds to the 23S rRNA, and is important in its secondary structure. It is located near the subunit interface in the base of the L7 L12 stalk, and near the tRNA binding site of the peptidyltransferase center	rplF	K02933
SRS024132.69520-T1-C	8.65875	4.3595e-10	2.88582e-05	COG0052@1|root,COG0052@2|Bacteria,4NER0@976|Bacteroidetes,2FM4T@200643|Bacteroidia	J	Belongs to the universal ribosomal protein uS2 family	rpsB	K02967
SRS049959.125624-T1-C	8.65226	1.9659e-08	0.00130135	COG0493@1|root,COG0493@2|Bacteria,4NIIM@976|Bacteroidetes,2FR68@200643|Bacteroidia	C	Glutamate synthase	gltA	K00266
SRS024132.97456-T1-C	8.59226	7.5586e-09	0.000500349	COG0332@1|root,COG0332@2|Bacteria,4NEYH@976|Bacteroidetes,2FM5X@200643|Bacteroidia	I	Catalyzes the condensation reaction of fatty acid synthesis by the addition to an acyl acceptor of two carbons from malonyl-ACP. Catalyzes the first condensation reaction which initiates fatty acid synthesis and may therefore play a role in governing the total rate of fatty acid production. Possesses both acetoacetyl-ACP synthase and acetyl transacylase activities. Its substrate specificity deter…	fabH	K00648
SRS017307.21543-T1-C	8.57181	1.06988e-08	0.000708216	COG0664@1|root,COG0664@2|Bacteria,4NSMK@976|Bacteroidetes,2FSMY@200643|Bacteroidia	T	Cyclic nucleotide-binding domain protein	-	-
SRS045713.17219-T1-C	8.55843	1.73666e-08	0.0011496	COG0523@1|root,COG0523@2|Bacteria,4NENH@976|Bacteroidetes,2FQ6A@200643|Bacteroidia	S	CobW P47K family protein	cobW	-
SRS015782.38551-T1-C	8.53592	1.49447e-12	9.89277e-08	COG1283@1|root,COG1283@2|Bacteria,4NHMY@976|Bacteroidetes,2FMJB@200643|Bacteroidia	P	Na Pi-cotransporter II-like protein	-	K03324
SRS015782.78365-T1-C	8.52904	2.32624e-10	1.53988e-05	COG0823@1|root,COG1506@1|root,COG0823@2|Bacteria,COG1506@2|Bacteria,4NHS5@976|Bacteroidetes,2FN1K@200643|Bacteroidia	EU	Peptidase, S9A B C family, catalytic domain protein	pop	-
SRS043701.62181-T1-C	8.5052	4.25003e-08	0.00281335	COG0096@1|root,COG0096@2|Bacteria,1RDG3@1224|Proteobacteria,2VRBD@28216|Betaproteobacteria,1KKUW@119065|unclassified Burkholderiales	J	One of the primary rRNA binding proteins, it binds directly to 16S rRNA central domain where it helps coordinate assembly of the platform of the 30S subunit	rpsH	K02994
SRS050752.211093-T1-C	8.5003	7.96536e-08	0.00527275	COG0395@1|root,COG0395@2|Bacteria,1TS0R@1239|Firmicutes,248UX@186801|Clostridia,3WH4R@541000|Ruminococcaceae	P	Psort location CytoplasmicMembrane, score 10.00	-	K02026
SRS050422.50996-T1-C	8.49509	3.18206e-09	0.00021064	COG0238@1|root,COG0238@2|Bacteria,4NSAR@976|Bacteroidetes,2FT22@200643|Bacteroidia	J	Binds as a heterodimer with protein S6 to the central domain of the 16S rRNA, where it helps stabilize the platform of the 30S subunit	rpsR	K02963
SRS015794.33857-T1-C	8.46168	1.3899e-07	0.00920058	COG2207@1|root,COG2207@2|Bacteria,4NIWI@976|Bacteroidetes,2FRCQ@200643|Bacteroidia	K	methylphosphotriester-DNA alkyltransferase and transcriptional regulator (AraC XylS family) K00567	-	K18954
SRS018351.146748-T1-C	8.41585	7.49954e-07	0.049644	COG0172@1|root,COG0172@2|Bacteria,2GIWP@201174|Actinobacteria,4CUID@84998|Coriobacteriia	J	Catalyzes the attachment of serine to tRNA(Ser). Is also able to aminoacylate tRNA(Sec) with serine, to form the misacylated tRNA L-seryl-tRNA(Sec), which will be further converted into selenocysteinyl-tRNA(Sec)	serS	K01875
SRS014235.114747-T1-C	8.3745	5.13988e-09	0.000340239	COG0480@1|root,COG0480@2|Bacteria,1TPF9@1239|Firmicutes,247VN@186801|Clostridia,3XYNI@572511|Blautia	J	Catalyzes the GTP-dependent ribosomal translocation step during translation elongation. During this step, the ribosome changes from the pre-translocational (PRE) to the post- translocational (POST) state as the newly formed A-site-bound peptidyl-tRNA and P-site-bound deacylated tRNA move to the P and E sites, respectively. Catalyzes the coordinated movement of the two tRNA molecules, the mRNA and…	fusA	K02355
SRS018427.178126-T1-C	8.31267	5.31899e-11	3.52096e-06	COG0093@1|root,COG0093@2|Bacteria,1V3N0@1239|Firmicutes,24H98@186801|Clostridia,25WCX@186806|Eubacteriaceae	J	Binds to 23S rRNA. Forms part of two intersubunit bridges in the 70S ribosome	rplN	K02874
SRS015663.244184-T1-C	8.29971	6.03269e-07	0.039934	COG0674@1|root,COG1013@1|root,COG1014@1|root,COG1145@1|root,COG0674@2|Bacteria,COG1013@2|Bacteria,COG1014@2|Bacteria,COG1145@2|Bacteria,1TQJ2@1239|Firmicutes,3VNYH@526524|Erysipelotrichia	C	Oxidoreductase required for the transfer of electrons from pyruvate to flavodoxin	nifJ	-
SRS078176.5219-T1-C	8.29671	2.03504e-07	0.0134711	COG0488@1|root,COG0488@2|Bacteria,4NES5@976|Bacteroidetes,2FNIS@200643|Bacteroidia	S	ATP-binding cassette protein, ChvD family	-	-
SRS011271.20934-T1-C	8.25829	3.22003e-08	0.00213153	COG0072@1|root,COG0073@1|root,COG0072@2|Bacteria,COG0073@2|Bacteria,4NF5B@976|Bacteroidetes,2FNBF@200643|Bacteroidia	J	Belongs to the phenylalanyl-tRNA synthetase beta subunit family. Type 1 subfamily	pheT	K01890
SRS024132.71606-T1-C	8.25231	3.70536e-07	0.024528	COG0057@1|root,COG0057@2|Bacteria,4NEMF@976|Bacteroidetes,2FMT7@200643|Bacteroidia	G	Belongs to the glyceraldehyde-3-phosphate dehydrogenase family	gap	K00134
SRS023526.33442-T1-C	8.19475	4.15991e-07	0.0275369	COG0413@1|root,COG0413@2|Bacteria,4NDX4@976|Bacteroidetes,2FNNC@200643|Bacteroidia	H	Catalyzes the reversible reaction in which hydroxymethyl group from 5,10-methylenetetrahydrofolate is transferred onto alpha-ketoisovalerate to form ketopantoate	panB	K00606
SRS024132.103668-T1-C	8.16903	1.84288e-07	0.0121992	COG1825@1|root,COG1825@2|Bacteria,4NEN6@976|Bacteroidetes,2FN3J@200643|Bacteroidia	J	This is one of the proteins that binds to the 5S RNA in the ribosome where it forms part of the central protuberance	ctc	K02897
SRS019582.6353-T1-C	8.15957	2.70729e-11	1.79212e-06	COG0049@1|root,COG0049@2|Bacteria,4NEEM@976|Bacteroidetes,2FNKP@200643|Bacteroidia	J	One of the primary rRNA binding proteins, it binds directly to 16S rRNA where it nucleates assembly of the head domain of the 30S subunit. Is located at the subunit interface close to the decoding center, probably blocks exit of the E-site tRNA	rpsG	K02992
SRS022137.24599-T1-C	8.12831	5.87252e-10	3.88737e-05	COG1674@1|root,COG1674@2|Bacteria,4NE86@976|Bacteroidetes,2FMX0@200643|Bacteroidia,4AM6E@815|Bacteroidaceae	D	COG1674 DNA segregation ATPase FtsK SpoIIIE and related	ftsK	K03466
SRS015663.218892-T1-C	8.12667	4.53851e-07	0.0300431	COG1454@1|root,COG1454@2|Bacteria,1TPB4@1239|Firmicutes,247IQ@186801|Clostridia,3WHK1@541000|Ruminococcaceae	C	belongs to the iron- containing alcohol dehydrogenase family	adh	-
SRS017103.46638-T1-C	8.12438	9.93852e-08	0.0065789	COG1932@1|root,COG1932@2|Bacteria,1TP6Y@1239|Firmicutes,4HATT@91061|Bacilli	E	Catalyzes the reversible conversion of 3- phosphohydroxypyruvate to phosphoserine and of 3-hydroxy-2-oxo-4- phosphonooxybutanoate to phosphohydroxythreonine	serC	K00831
SRS016585.1450-T1-C	8.11307	4.10143e-07	0.0271498	COG0098@1|root,KOG0877@2759|Eukaryota,37JP5@33090|Viridiplantae,3G9AK@35493|Streptophyta,4JN4C@91835|fabids	J	Belongs to the universal ribosomal protein uS5 family	-	K02988
SRS019910.27527-T1-C	8.07569	5.20469e-08	0.0034453	COG0363@1|root,COG0363@2|Bacteria,4NHF8@976|Bacteroidetes,2FN1D@200643|Bacteroidia	G	Catalyzes the reversible isomerization-deamination of glucosamine 6-phosphate (GlcN6P) to form fructose 6-phosphate (Fru6P) and ammonium ion	nagB	K02564
SRS024331.191080-T1-C	8.05092	4.92184e-08	0.00325806	COG0498@1|root,COG0498@2|Bacteria,1TPR0@1239|Firmicutes,248YY@186801|Clostridia,36DKM@31979|Clostridiaceae	E	Threonine synthase	thrC	K01733
SRS050422.274985-T1-C	8.04627	3.59223e-07	0.0237792	COG0579@1|root,COG0579@2|Bacteria,1TRDH@1239|Firmicutes,248IK@186801|Clostridia,25V7H@186806|Eubacteriaceae	P	FAD dependent oxidoreductase	-	K00111
SRS054956.100262-T1-C	8.04547	2.45313e-07	0.0162388	COG0049@1|root,COG0049@2|Bacteria,1V1GG@1239|Firmicutes,4H9PA@91061|Bacilli	J	One of the primary rRNA binding proteins, it binds directly to 16S rRNA where it nucleates assembly of the head domain of the 30S subunit. Is located at the subunit interface close to the decoding center, probably blocks exit of the E-site tRNA	rpsG	K02992
SRS052697.200706-T1-C	8.01618	1.55979e-07	0.0103252	COG0102@1|root,COG0102@2|Bacteria,1V3HX@1239|Firmicutes,4HG0I@91061|Bacilli	J	This protein is one of the early assembly proteins of the 50S ribosomal subunit, although it is not seen to bind rRNA by itself. It is important during the early stages of 50S assembly	rplM	K02871
SRS053398.84199-T1-C	7.98523	1.43213e-07	0.0094801	COG1672@1|root,COG1672@2|Bacteria,4NIJ4@976|Bacteroidetes,2FM14@200643|Bacteroidia	S	Psort location Cytoplasmic, score 8.96	-	-
SRS013687.23495-T1-C	7.97292	5.64298e-08	0.00373543	COG1592@1|root,COG1592@2|Bacteria,4NH0J@976|Bacteroidetes,2FNC9@200643|Bacteroidia	C	Rubrerythrin	rbr	-
SRS024132.90180-T1-C	7.96938	2.90085e-07	0.0192025	COG1605@1|root,COG2876@1|root,COG1605@2|Bacteria,COG2876@2|Bacteria,4NDU4@976|Bacteroidetes,2FPF1@200643|Bacteroidia	E	3-deoxy-7-phosphoheptulonate synthase	pheB	K04516
SRS019910.87951-T1-C	7.96074	3.13564e-09	0.000207567	COG0292@1|root,COG0292@2|Bacteria,4NNKU@976|Bacteroidetes,2FSHF@200643|Bacteroidia	J	Binds directly to 23S ribosomal RNA and is necessary for the in vitro assembly process of the 50S ribosomal subunit. It is not involved in the protein synthesizing functions of that subunit	rplT	K02887
SRS019910.22132-T1-C	7.95817	1.12581e-08	0.00074524	COG1160@1|root,COG1160@2|Bacteria,4NE2J@976|Bacteroidetes,2FN63@200643|Bacteroidia	S	GTPase that plays an essential role in the late steps of ribosome biogenesis	der	K03977
SRS011271.7798-T1-C	7.87752	3.43111e-07	0.0227125	COG1253@1|root,COG1253@2|Bacteria,4NDZ7@976|Bacteroidetes,2FMEZ@200643|Bacteroidia	S	gliding motility-associated protein GldE	gldE	-
SRS024132.93047-T1-C	7.85588	2.9541e-07	0.0195549	COG1995@1|root,COG1995@2|Bacteria,4NEUR@976|Bacteroidetes,2FN0X@200643|Bacteroidia	C	Belongs to the PdxA family	pdxA	K00097
SRS049959.126314-T1-C	7.84666	4.54954e-07	0.0301162	COG2885@1|root,COG2885@2|Bacteria,4NN1X@976|Bacteroidetes,2G2MJ@200643|Bacteroidia	M	OmpA family	-	-
SRS019582.60452-T1-C	7.80154	5.17125e-07	0.0342316	2BWYR@1|root,324VM@2|Bacteria,4NQ6G@976|Bacteroidetes,2FNPP@200643|Bacteroidia	S	Psort location Cytoplasmic, score 8.96	-	-
SRS014613.72312-T1-C	7.75598	1.08298e-07	0.00716892	COG2086@1|root,COG2086@2|Bacteria,1TQA0@1239|Firmicutes,247K9@186801|Clostridia,2N6RS@216572|Oscillospiraceae	C	Electron transfer flavoprotein domain	-	K03521,K22431
SRS054590.30431-T1-C	7.7518	8.97349e-09	0.000594009	COG4716@1|root,COG4716@2|Bacteria,1TQZ6@1239|Firmicutes,248TZ@186801|Clostridia,3XZ82@572511|Blautia	S	MCRA family	-	K10254
SRS015663.59436-T1-C	7.7336	1.70309e-09	0.000112738	COG0086@1|root,COG0086@2|Bacteria,4NEMW@976|Bacteroidetes,2FMWR@200643|Bacteroidia	K	DNA-dependent RNA polymerase catalyzes the transcription of DNA into RNA using the four ribonucleoside triphosphates as substrates	rpoC	K03046
SRS050752.96283-T1-C	7.72473	1.47621e-07	0.00977191	COG0081@1|root,COG0081@2|Bacteria,1TPTS@1239|Firmicutes,247JB@186801|Clostridia	J	Binds directly to 23S rRNA. The L1 stalk is quite mobile in the ribosome, and is involved in E site tRNA release	rplA	K02863
SRS055982.110067-T1-C	7.71181	7.45439e-07	0.0493451	COG0149@1|root,COG0149@2|Bacteria,1TP2F@1239|Firmicutes,248JN@186801|Clostridia	G	Involved in the gluconeogenesis. Catalyzes stereospecifically the conversion of dihydroxyacetone phosphate (DHAP) to D-glyceraldehyde-3-phosphate (G3P)	tpiA	K01803
SRS015782.17472-T1-C	7.65772	6.4647e-07	0.0427937	COG2131@1|root,COG2131@2|Bacteria,4NM48@976|Bacteroidetes,2FRZ1@200643|Bacteroidia	F	Cytidine and deoxycytidylate deaminase zinc-binding region	comEB	K01493
SRS017307.31697-T1-C	7.64854	3.20418e-09	0.000212104	COG0557@1|root,COG0557@2|Bacteria,4NE7T@976|Bacteroidetes,2FMM6@200643|Bacteroidia	J	3'-5' exoribonuclease that releases 5'-nucleoside monophosphates and is involved in maturation of structured RNAs	rnr	K12573,K12585
SRS049995.101704-T1-C	7.61326	2.52411e-08	0.00167086	COG0493@1|root,COG0493@2|Bacteria,4NIIM@976|Bacteroidetes,2FR68@200643|Bacteroidia	C	Glutamate synthase	gltA	K00266
SRS019582.94152-T1-C	7.5796	3.99656e-08	0.00264556	COG0211@1|root,COG0211@2|Bacteria,1V6HW@1239|Firmicutes,24N3D@186801|Clostridia,4BZKQ@830|Butyrivibrio	J	Ribosomal L27 protein	rpmA	K02899
SRS019161.14073-T1-C	7.55168	7.51414e-08	0.00497406	COG1454@1|root,COG1454@2|Bacteria,4NIU1@976|Bacteroidetes,2FMAN@200643|Bacteroidia,4AKAE@815|Bacteroidaceae	C	Psort location Cytoplasmic, score	fucO	K00048
SRS078176.900-T1-C	7.49169	2.53269e-09	0.000167654	COG3637@1|root,COG3637@2|Bacteria,4PMIH@976|Bacteroidetes,2G0SD@200643|Bacteroidia	M	Pfam:SusD	-	K21572
SRS013521.12258-T1-C	7.38464	4.94059e-11	3.27047e-06	COG1373@1|root,COG1373@2|Bacteria,4NE3E@976|Bacteroidetes,2FQ28@200643|Bacteroidia	S	Psort location Cytoplasmic, score 8.96	-	K07133
SRS011134.12839-T1-C	7.38193	2.18869e-08	0.00144883	COG1077@1|root,COG1077@2|Bacteria,1TP51@1239|Firmicutes,247RG@186801|Clostridia,3WGF8@541000|Ruminococcaceae	D	Cell shape determining protein, MreB Mrl family	-	K03569
SRS024132.81264-T1-C	7.35822	2.04418e-07	0.0135317	COG0441@1|root,COG0441@2|Bacteria,4NEFT@976|Bacteroidetes,2FMAU@200643|Bacteroidia	J	Catalyzes the attachment of threonine to tRNA(Thr) in a two-step reaction L-threonine is first activated by ATP to form Thr-AMP and then transferred to the acceptor end of tRNA(Thr)	thrS	K01868
SRS045645.172343-T1-C	7.33002	4.21032e-07	0.0278707	COG0542@1|root,COG0542@2|Bacteria,1TPMU@1239|Firmicutes,4HA0V@91061|Bacilli,27FCR@186828|Carnobacteriaceae	O	C-terminal, D2-small domain, of ClpB protein	clpE	K03697
SRS019582.122899-T1-C	7.32519	5.04922e-07	0.0334238	COG1897@1|root,COG1897@2|Bacteria,4NEUV@976|Bacteroidetes,2FPRH@200643|Bacteroidia	E	Transfers an acetyl group from acetyl-CoA to L- homoserine, forming acetyl-L-homoserine	metAA	K00651
SRS024132.10626-T1-C	7.32356	2.66648e-07	0.0176511	COG1028@1|root,COG1028@2|Bacteria,4NFDX@976|Bacteroidetes,2FMSH@200643|Bacteroidia	IQ	Oxidoreductase, short chain dehydrogenase reductase family protein	idnO	K00046
SRS019582.57376-T1-C	7.29025	5.77078e-08	0.00382002	COG0469@1|root,COG0469@2|Bacteria,4NEEU@976|Bacteroidetes,2FNU3@200643|Bacteroidia	G	Belongs to the pyruvate kinase family	pyk	K00873
SRS015264.197489-T1-C	7.25257	3.50691e-07	0.0232144	COG1653@1|root,COG1653@2|Bacteria,1UEZ3@1239|Firmicutes,24ATD@186801|Clostridia,21YC8@1506553|Lachnoclostridium	G	solute-binding protein	-	K02027
SRS022609.11166-T1-C	7.19271	1.04857e-07	0.0069411	COG0516@1|root,COG0517@1|root,COG0516@2|Bacteria,COG0517@2|Bacteria,4NDXQ@976|Bacteroidetes,2FMKX@200643|Bacteroidia	F	Catalyzes the conversion of inosine 5'-phosphate (IMP) to xanthosine 5'-phosphate (XMP), the first committed and rate- limiting step in the de novo synthesis of guanine nucleotides, and therefore plays an important role in the regulation of cell growth	guaB	K00088
SRS015663.219092-T1-C	7.15995	9.5362e-10	6.31258e-05	COG0049@1|root,COG0049@2|Bacteria,1V1GG@1239|Firmicutes,24FQN@186801|Clostridia,25QHP@186804|Peptostreptococcaceae	J	One of the primary rRNA binding proteins, it binds directly to 16S rRNA where it nucleates assembly of the head domain of the 30S subunit. Is located at the subunit interface close to the decoding center, probably blocks exit of the E-site tRNA	rpsG	K02992
SRS024132.11097-T1-C	7.14373	2.76698e-07	0.0183163	COG0280@1|root,COG0280@2|Bacteria,4NGX5@976|Bacteroidetes,2FMKY@200643|Bacteroidia	C	phosphate acetyltransferase	pta	K00625,K13788
SRS022609.2874-T1-C	7.13661	5.07091e-08	0.00335674	COG1027@1|root,COG1027@2|Bacteria,4P1PR@976|Bacteroidetes,2FNWI@200643|Bacteroidia	E	Aspartate ammonia-lyase	aspA	K01744
SRS011271.55313-T1-C	7.10873	5.12493e-08	0.0033925	COG0097@1|root,COG0097@2|Bacteria,1V1FC@1239|Firmicutes,2496R@186801|Clostridia,25UZ9@186806|Eubacteriaceae	J	This protein binds to the 23S rRNA, and is important in its secondary structure. It is located near the subunit interface in the base of the L7 L12 stalk, and near the tRNA binding site of the peptidyltransferase center	rplF	K02933
SRS024132.104508-T1-C	7.10379	1.77756e-07	0.0117667	COG0379@1|root,COG0379@2|Bacteria,4NDVX@976|Bacteroidetes,2FMT0@200643|Bacteroidia	H	Catalyzes the condensation of iminoaspartate with dihydroxyacetone phosphate to form quinolinate	nadA	K03517
SRS019582.13631-T1-C	7.09853	4.8034e-10	3.17966e-05	COG1597@1|root,COG1597@2|Bacteria,4NGPY@976|Bacteroidetes,2FP27@200643|Bacteroidia	I	lipid kinase, YegS Rv2252 BmrU family	-	-
SRS016095.233465-T1-C	7.04003	3.38875e-08	0.00224322	COG0046@1|root,COG0047@1|root,COG0046@2|Bacteria,COG0047@2|Bacteria,4NETY@976|Bacteroidetes,2FWJ9@200643|Bacteroidia,22TZZ@171550|Rikenellaceae	F	phosphoribosylformylglycinamidine synthase	purL	K01952
SRS017103.44556-T1-C	7.02309	4.79637e-07	0.03175	COG0086@1|root,COG0086@2|Bacteria,1TNYT@1239|Firmicutes,4HA24@91061|Bacilli,3F99C@33958|Lactobacillaceae	K	RNA polymerase Rpb1, domain 5	rpoC	K03046
SRS013687.17842-T1-C	7.01349	2.20173e-07	0.0145746	COG0191@1|root,COG0191@2|Bacteria,4NF5C@976|Bacteroidetes,2FMMR@200643|Bacteroidia	G	Fructose-1,6-bisphosphate aldolase, class II	fba	K01624
SRS023526.17837-T1-C	6.99815	7.17394e-08	0.00474886	COG3775@1|root,COG3775@2|Bacteria,4P1UU@976|Bacteroidetes,2G2M8@200643|Bacteroidia	G	Psort location CytoplasmicMembrane, score 10.00	-	K02775
SRS049995.47506-T1-C	6.96728	1.18941e-07	0.0078734	COG1940@1|root,COG1940@2|Bacteria,4NMU1@976|Bacteroidetes,2FX7T@200643|Bacteroidia	GK	ROK family	-	-
SRS011586.67560-T1-C	6.96093	1.81046e-11	1.19845e-06	COG0545@1|root,COG0545@2|Bacteria,4NP7W@976|Bacteroidetes,2FM5J@200643|Bacteroidia	M	Peptidyl-prolyl cis-trans isomerase	-	K03772,K03773
SRS020328.98946-T1-C	6.95558	4.34936e-07	0.028791	COG0092@1|root,COG0092@2|Bacteria,2GKF1@201174|Actinobacteria,4CUK7@84998|Coriobacteriia	J	Binds the lower part of the 30S subunit head. Binds mRNA in the 70S ribosome, positioning it for translation	rpsC	K02982
SRS017701.101760-T1-C	6.95323	2.63565e-08	0.00174469	COG1471@1|root,KOG0378@2759|Eukaryota,38DSV@33154|Opisthokonta,3NTXF@4751|Fungi	J	Belongs to the eukaryotic ribosomal protein eS4 family	RPS4	K02987
SRS054956.122665-T1-C	6.94887	5.99627e-07	0.0396929	COG0752@1|root,COG0752@2|Bacteria,1TPW8@1239|Firmicutes,4HBCF@91061|Bacilli,43F94@68892|Streptococcus infantis	J	Glycyl-tRNA synthetase alpha subunit	glyQ	K01878
SRS015794.47160-T1-C	6.94101	6.70825e-07	0.0444059	COG0195@1|root,COG0195@2|Bacteria,4NFGA@976|Bacteroidetes,2FNJF@200643|Bacteroidia	K	Participates in both transcription termination and antitermination	nusA	K02600
SRS019582.70037-T1-C	6.94018	5.13694e-07	0.0340045	COG1792@1|root,COG1792@2|Bacteria,4NF14@976|Bacteroidetes,2FMWS@200643|Bacteroidia	M	shape-determining protein MreC	mreC	K03570
SRS049995.84109-T1-C	6.93816	3.74998e-08	0.00248233	COG5434@1|root,COG5434@2|Bacteria,4NG4T@976|Bacteroidetes,2FNB1@200643|Bacteroidia	G	Belongs to the glycosyl hydrolase 28 family	-	-
SRS064276.73396-T1-C	6.90777	3.38126e-10	2.23826e-05	COG1840@1|root,COG1840@2|Bacteria,1TPY0@1239|Firmicutes,24BQB@186801|Clostridia,2N87K@216572|Oscillospiraceae	P	ABC-type Fe3 transport system, periplasmic component	-	-
SRS049995.55302-T1-C	6.90775	2.04943e-09	0.000135664	COG0215@1|root,COG0215@2|Bacteria,4NE3Y@976|Bacteroidetes,2FM9D@200643|Bacteroidia	J	Belongs to the class-I aminoacyl-tRNA synthetase family	cysS	K01883
SRS054956.132277-T1-C	6.86115	2.6565e-07	0.017585	COG0448@1|root,COG0448@2|Bacteria,1TNZW@1239|Firmicutes,4HAZX@91061|Bacilli	H	Catalyzes the synthesis of ADP-glucose, a sugar donor used in elongation reactions on alpha-glucans	glgC	K00975
SRS016335.228447-T1-C	6.83563	2.41169e-09	0.000159644	COG1109@1|root,COG1109@2|Bacteria,1TP2N@1239|Firmicutes,2481Y@186801|Clostridia	G	phosphoglucomutase phosphomannomutase alpha beta alpha domain II	pgcA	K01835,K01840
SRS022609.238-T1-C	6.81674	1.06032e-08	0.000701886	COG0050@1|root,COG0050@2|Bacteria,1TPKC@1239|Firmicutes,4H22P@909932|Negativicutes	J	This protein promotes the GTP-dependent binding of aminoacyl-tRNA to the A-site of ribosomes during protein biosynthesis	tuf	K02358
SRS013476.3565-T1-C	6.80386	2.92987e-10	1.93946e-05	COG1250@1|root,COG1250@2|Bacteria,1TPJS@1239|Firmicutes,248AE@186801|Clostridia,4BXRS@830|Butyrivibrio	I	3-hydroxyacyl-CoA dehydrogenase, C-terminal domain	hbd	K00074
SRS065504.218196-T1-C	6.78506	3.09037e-09	0.00020457	COG0102@1|root,COG0102@2|Bacteria,1V3HX@1239|Firmicutes,24HD9@186801|Clostridia,27M8F@186928|unclassified Lachnospiraceae	J	This protein is one of the early assembly proteins of the 50S ribosomal subunit, although it is not seen to bind rRNA by itself. It is important during the early stages of 50S assembly	rplM	K02871
SRS011271.8596-T1-C	6.77714	4.96754e-08	0.00328831	COG0793@1|root,COG0793@2|Bacteria,4NEGV@976|Bacteroidetes,2FP0Y@200643|Bacteroidia	M	Belongs to the peptidase S41A family	ctp	K03797
SRS011271.11358-T1-C	6.76132	3.80993e-07	0.0252202	COG0569@1|root,COG2985@1|root,COG0569@2|Bacteria,COG2985@2|Bacteria,4NEBW@976|Bacteroidetes,2FMDF@200643|Bacteroidia	P	TrkA C-terminal domain protein	-	K07085
SRS055982.139913-T1-C	6.73704	3.2212e-08	0.0021323	COG0742@1|root,COG0742@2|Bacteria,1V3JF@1239|Firmicutes,24JHR@186801|Clostridia,3WJC4@541000|Ruminococcaceae	L	RNA methyltransferase, RsmD family	rsmD	K08316
SRS050422.4321-T1-C	6.72819	6.36218e-09	0.000421151	COG0426@1|root,COG0426@2|Bacteria,1TQE9@1239|Firmicutes,249CU@186801|Clostridia,3WI85@541000|Ruminococcaceae	C	Psort location Cytoplasmic, score	-	-
SRS015794.24188-T1-C	6.71508	5.72156e-07	0.0378745	COG0386@1|root,COG0386@2|Bacteria	O	Belongs to the glutathione peroxidase family	btuE	K00432
SRS050422.132285-T1-C	6.68218	3.9085e-08	0.00258727	COG0099@1|root,COG0099@2|Bacteria,2IKPU@201174|Actinobacteria,4CW7U@84998|Coriobacteriia	J	integration host factor	-	-
SRS011586.6245-T1-C	6.6327	4.92535e-08	0.00326039	COG1217@1|root,COG1217@2|Bacteria,1TQ5Y@1239|Firmicutes,3VP58@526524|Erysipelotrichia	T	GTP-binding protein TypA	typA	K06207
SRS045713.88692-T1-C	6.62482	4.61848e-07	0.0305725	COG0527@1|root,COG0527@2|Bacteria,2GN0G@201174|Actinobacteria,4CUV3@84998|Coriobacteriia	E	Belongs to the aspartokinase family	-	K00928
SRS054956.49037-T1-C	6.59917	4.18932e-07	0.0277316	COG1841@1|root,COG1841@2|Bacteria,1VEG4@1239|Firmicutes,4HNHF@91061|Bacilli,42EGM@671232|Streptococcus anginosus group	J	Ribosomal protein L30p/L7e	rpmD	K02907
SRS022609.17301-T1-C	6.58345	2.01998e-07	0.0133714	COG1043@1|root,COG1043@2|Bacteria,4NEBA@976|Bacteroidetes,2FKYH@200643|Bacteroidia	M	Involved in the biosynthesis of lipid A, a phosphorylated glycolipid that anchors the lipopolysaccharide to the outer membrane of the cell	lpxA	K00677
SRS015782.67239-T1-C	6.52579	1.54816e-07	0.0102482	COG0085@1|root,COG0085@2|Bacteria,4NF8D@976|Bacteroidetes,2FMDI@200643|Bacteroidia	K	DNA-dependent RNA polymerase catalyzes the transcription of DNA into RNA using the four ribonucleoside triphosphates as substrates	rpoB	K03043
SRS017521.125279-T1-C	6.52109	2.9413e-07	0.0194702	COG0369@1|root,COG1151@2|Bacteria,1TRSC@1239|Firmicutes,248HQ@186801|Clostridia,25UUE@186806|Eubacteriaceae	C	Carbon-monoxide dehydrogenase, catalytic subunit	cooS	K00198
SRS012273.122743-T1-C	6.51909	7.31002e-10	4.83894e-05	COG1544@1|root,COG1544@2|Bacteria,1V1D5@1239|Firmicutes,24HDH@186801|Clostridia,21ZZV@1506553|Lachnoclostridium	J	Required for dimerization of active 70S ribosomes into 100S ribosomes in stationary phase	hpf	K05808
SRS045713.69214-T1-C	6.51183	6.24402e-13	4.13329e-08	COG0093@1|root,COG0093@2|Bacteria,2IHNX@201174|Actinobacteria,4CVUJ@84998|Coriobacteriia	J	Binds to 23S rRNA. Forms part of two intersubunit bridges in the 70S ribosome	rplN	K02874
SRS049995.60850-T1-C	6.42468	3.38978e-08	0.0022439	COG0557@1|root,COG0557@2|Bacteria,4NE7T@976|Bacteroidetes,2FMM6@200643|Bacteroidia	J	3'-5' exoribonuclease that releases 5'-nucleoside monophosphates and is involved in maturation of structured RNAs	rnr	K12573,K12585
SRS019582.15023-T1-C	6.41817	6.93501e-07	0.045907	COG0436@1|root,COG0436@2|Bacteria,4NENS@976|Bacteroidetes,2FMU2@200643|Bacteroidia	E	Aminotransferase	aspC	K00812
SRS019582.116016-T1-C	6.41133	4.82636e-07	0.0319486	COG2382@1|root,COG2382@2|Bacteria,4NF50@976|Bacteroidetes,2G09S@200643|Bacteroidia	P	esterase	-	K07214
SRS024132.316393-T1-C	6.40823	7.34205e-07	0.0486015	COG5009@1|root,COG5009@2|Bacteria,4NECJ@976|Bacteroidetes,2FNBG@200643|Bacteroidia	M	transglycosylase	ponA	K05366
SRS018351.140874-T1-C	6.3766	5.23255e-07	0.0346374	COG2065@1|root,COG2065@2|Bacteria,2GJNP@201174|Actinobacteria,4CUFE@84998|Coriobacteriia	F	Also displays a weak uracil phosphoribosyltransferase activity which is not physiologically significant	pyrR	K02825
SRS019910.15864-T1-C	6.37241	1.64416e-08	0.00108837	COG2207@1|root,COG2207@2|Bacteria,4NIWI@976|Bacteroidetes,2FRCQ@200643|Bacteroidia	K	methylphosphotriester-DNA alkyltransferase and transcriptional regulator (AraC XylS family) K00567	-	K18954
SRS015663.125474-T1-C	6.30939	5.87734e-07	0.0389057	COG3715@1|root,COG3715@2|Bacteria,1U8TN@1239|Firmicutes,3VPSV@526524|Erysipelotrichia	G	Psort location CytoplasmicMembrane, score 10.00	-	-
SRS017103.44564-T1-C	6.30684	8.39897e-08	0.00555978	COG0094@1|root,COG0094@2|Bacteria,1TPE0@1239|Firmicutes,4HBAX@91061|Bacilli	J	This is 1 of the proteins that binds and probably mediates the attachment of the 5S RNA into the large ribosomal subunit, where it forms part of the central protuberance. In the 70S ribosome it contacts protein S13 of the 30S subunit (bridge B1b), connecting the 2 subunits	rplE	K02931
SRS022071.225090-T1-C	6.29382	1.82331e-07	0.0120696	COG4980@1|root,COG4980@2|Bacteria,2HUZG@201174|Actinobacteria,4CW1Q@84998|Coriobacteriia	S	YtxH-like protein	-	-
SRS015794.98500-T1-C	6.28023	5.94065e-09	0.000393247	COG0057@1|root,COG0057@2|Bacteria,1TNYU@1239|Firmicutes,247IZ@186801|Clostridia,268FY@186813|unclassified Clostridiales	G	Glyceraldehyde 3-phosphate dehydrogenase, NAD binding domain	gap	K00134
SRS023176.8460-T1-C	6.2746	3.55121e-07	0.0235076	COG0085@1|root,COG0085@2|Bacteria,4NF8D@976|Bacteroidetes,2FWE7@200643|Bacteroidia,4ATCW@815|Bacteroidaceae	K	RNA polymerase beta subunit	rpoB	K03043
SRS078176.17480-T1-C	6.24561	1.66342e-08	0.00110112	COG0157@1|root,COG0157@2|Bacteria,4NDXF@976|Bacteroidetes,2FMJM@200643|Bacteroidia	H	Belongs to the NadC ModD family	nadC	K00767
SRS012273.185400-T1-C	6.24306	5.68625e-07	0.0376407	COG0396@1|root,COG0396@2|Bacteria,1TQ98@1239|Firmicutes,4HAD9@91061|Bacilli	O	ABC-type transport system involved in Fe-S cluster assembly, ATPase component	sufC	K09013
SRS050422.132287-T1-C	6.22012	3.4464e-07	0.0228138	COG1758@1|root,COG1758@2|Bacteria,2HV5Z@201174|Actinobacteria,4CWD6@84998|Coriobacteriia	K	Promotes RNA polymerase assembly. Latches the N- and C- terminal regions of the beta' subunit thereby facilitating its interaction with the beta and alpha subunits	rpoZ	K03060
SRS014979.50216-T1-C	6.21511	5.12968e-09	0.000339565	COG0148@1|root,COG0148@2|Bacteria,1TP2S@1239|Firmicutes,247TU@186801|Clostridia,36ET7@31979|Clostridiaceae	G	Catalyzes the reversible conversion of 2- phosphoglycerate into phosphoenolpyruvate. It is essential for the degradation of carbohydrates via glycolysis	eno	K01689
SRS047044.30289-T1-C	6.21272	4.08215e-07	0.0270222	COG0138@1|root,COG0138@2|Bacteria,4NIY8@976|Bacteroidetes,2FMYP@200643|Bacteroidia	F	AICARFT IMPCHase bienzyme	purH2	K00602
SRS024132.49990-T1-C	6.20924	1.03593e-07	0.00685744	COG1136@1|root,COG1136@2|Bacteria,4NGDU@976|Bacteroidetes,2FKZC@200643|Bacteroidia	V	Part of the ABC transporter complex LolCDE involved in the translocation of lipoproteins, in an ATP-dependent manner	lolD	K09810
SRS011271.47486-T1-C	6.19205	5.6696e-08	0.00375305	COG0569@1|root,COG2985@1|root,COG0569@2|Bacteria,COG2985@2|Bacteria,4NEBW@976|Bacteroidetes,2FMDF@200643|Bacteroidia	P	TrkA C-terminal domain protein	-	K07085
SRS013687.17288-T1-C	6.1719	4.22021e-08	0.00279361	COG0781@1|root,COG0781@2|Bacteria,4NDVR@976|Bacteroidetes,2FMU4@200643|Bacteroidia	K	Involved in transcription antitermination. Required for transcription of ribosomal RNA (rRNA) genes. Binds specifically to the boxA antiterminator sequence of the ribosomal RNA (rrn) operons	nusB	K03625
SRS063040.195740-T1-C	6.12219	4.40497e-07	0.0291591	COG0052@1|root,COG0052@2|Bacteria,1TPNA@1239|Firmicutes,247ZR@186801|Clostridia,25UT8@186806|Eubacteriaceae	J	Belongs to the universal ribosomal protein uS2 family	rpsB	K02967
SRS019910.159462-T1-C	6.10638	1.96678e-07	0.0130193	COG0129@1|root,COG0129@2|Bacteria,4NFHP@976|Bacteroidetes,2FMCC@200643|Bacteroidia	EG	Belongs to the IlvD Edd family	ilvD	K01687
SRS022609.22026-T1-C	6.09212	3.49358e-07	0.0231261	2ENY5@1|root,33GJ0@2|Bacteria,4NUKR@976|Bacteroidetes,2FTZU@200643|Bacteroidia	-	-	-	-
SRS015217.74700-T1-C	6.08619	6.26424e-07	0.0414668	COG0459@1|root,COG0459@2|Bacteria,1TP1T@1239|Firmicutes,248BG@186801|Clostridia	O	Prevents misfolding and promotes the refolding and proper assembly of unfolded polypeptides generated under stress conditions	groL	K04077
SRS050925.53075-T1-C	6.08482	4.49469e-08	0.00297531	COG0458@1|root,COG0458@2|Bacteria,1TPID@1239|Firmicutes,2498I@186801|Clostridia,21Y24@1506553|Lachnoclostridium	F	Carbamoylphosphate synthase large subunit	carB	K01955
SRS019582.65644-T1-C	6.07551	2.00371e-08	0.00132638	COG0098@1|root,COG0098@2|Bacteria,4NG1Z@976|Bacteroidetes,2FMI8@200643|Bacteroidia	J	Located at the back of the 30S subunit body where it stabilizes the conformation of the head with respect to the body	rpsE	K02988
SRS019582.51105-T1-C	6.06255	2.63074e-08	0.00174144	COG1609@1|root,COG1609@2|Bacteria,4NDW6@976|Bacteroidetes,2FM9W@200643|Bacteroidia	K	Transcriptional regulator, LacI family	cytR	K02529,K05499
SRS014459.115015-T1-C	6.0579	4.16112e-08	0.00275449	2E5VW@1|root,330JY@2|Bacteria,1VEZ5@1239|Firmicutes,24R14@186801|Clostridia,3Y0EI@572511|Blautia	S	H( )-transporting two-sector ATPase subunit H.a (A-type ATP synthase) K02121	-	-
SRS015663.49318-T1-C	6.05459	3.9204e-07	0.0259515	COG0448@1|root,COG0448@2|Bacteria,1TPZ3@1239|Firmicutes,3VP1A@526524|Erysipelotrichia	G	Glucose-1-phosphate adenylyltransferase, GlgD subunit	glgD	-
SRS043411.57324-T1-C	6.04677	3.949e-07	0.0261408	COG0544@1|root,COG0544@2|Bacteria,2GJIG@201174|Actinobacteria,4CV3Q@84998|Coriobacteriia	D	Involved in protein export. Acts as a chaperone by maintaining the newly synthesized protein in an open conformation. Functions as a peptidyl-prolyl cis-trans isomerase	tig	K03545
SRS023526.55290-T1-C	6.02338	3.05023e-07	0.0201913	COG0381@1|root,COG0381@2|Bacteria,4NGBD@976|Bacteroidetes,2FNQP@200643|Bacteroidia	M	Belongs to the UDP-N-acetylglucosamine 2-epimerase family	wecB	K01791
SRS024132.36706-T1-C	6.01268	1.97897e-07	0.0131	COG0360@1|root,COG0360@2|Bacteria,4NQ9W@976|Bacteroidetes,2FSHK@200643|Bacteroidia	J	Binds together with S18 to 16S ribosomal RNA	rpsF	K02990
SRS043701.25421-T1-C	6.00165	3.04677e-08	0.00201684	COG1883@1|root,COG1883@2|Bacteria,1TPEP@1239|Firmicutes,4H275@909932|Negativicutes	C	sodium ion-translocating decarboxylase, beta subunit	gcdB	K01615
SRS015578.104195-T1-C	6.00005	2.18023e-08	0.00144323	COG0087@1|root,COG0087@2|Bacteria,2GJXT@201174|Actinobacteria,4CUQE@84998|Coriobacteriia	J	One of the primary rRNA binding proteins, it binds directly near the 3'-end of the 23S rRNA, where it nucleates assembly of the 50S subunit	rplC	K02906
SRS019582.48626-T1-C	5.99088	3.14244e-08	0.00208017	COG1022@1|root,COG1022@2|Bacteria,4NGFQ@976|Bacteroidetes,2FN1X@200643|Bacteroidia	I	AMP-binding enzyme	-	K01897
SRS024132.33411-T1-C	5.96985	4.81907e-07	0.0319003	COG0191@1|root,COG0191@2|Bacteria,2GM5P@201174|Actinobacteria,4CUIB@84998|Coriobacteriia	G	Fructose-1,6-bisphosphate aldolase, class II	fba	K01624
SRS078176.39103-T1-C	5.93184	8.58838e-10	5.68516e-05	COG0826@1|root,COG0826@2|Bacteria,4NERN@976|Bacteroidetes,2FN1E@200643|Bacteroidia	O	Peptidase, U32 family	prtC	K08303
SRS023914.8388-T1-C	5.87659	6.97671e-07	0.046183	COG0098@1|root,COG0098@2|Bacteria,4NG1Z@976|Bacteroidetes,2FMI8@200643|Bacteroidia	J	Located at the back of the 30S subunit body where it stabilizes the conformation of the head with respect to the body	rpsE	K02988
SRS012273.92219-T1-C	5.86294	2.66301e-07	0.0176281	COG1694@1|root,COG1694@2|Bacteria	FG	Mazg nucleotide pyrophosphohydrolase	-	-
SRS024132.332097-T1-C	5.84607	1.13685e-07	0.0075255	COG1522@1|root,COG1522@2|Bacteria,4NMEN@976|Bacteroidetes,2FPN5@200643|Bacteroidia	K	transcriptional regulator, AsnC family	asnC	K03718
SRS019582.33109-T1-C	5.83035	1.80654e-09	0.000119586	COG0204@1|root,COG0204@2|Bacteria,4NQTG@976|Bacteroidetes,2G3BX@200643|Bacteroidia	I	Acyl-transferase	-	-
SRS015578.95829-T1-C	5.81958	3.86346e-07	0.0255746	COG0292@1|root,COG0292@2|Bacteria,2IHTN@201174|Actinobacteria,4CVXQ@84998|Coriobacteriia	J	Binds directly to 23S ribosomal RNA and is necessary for the in vitro assembly process of the 50S ribosomal subunit. It is not involved in the protein synthesizing functions of that subunit	rplT	K02887
SRS018351.140875-T1-C	5.7903	2.51438e-08	0.00166442	COG0227@1|root,COG0227@2|Bacteria,2GQNU@201174|Actinobacteria,4CWH3@84998|Coriobacteriia	J	Belongs to the bacterial ribosomal protein bL28 family	rpmB	K02902
SRS011529.44612-T1-C	5.78976	7.07435e-07	0.0468293	COG0330@1|root,COG0330@2|Bacteria,1W711@1239|Firmicutes,25IRK@186801|Clostridia,3WC5Y@53433|Halanaerobiales	O	prohibitin homologues	-	-
SRS022609.4165-T1-C	5.78284	1.38581e-08	0.000917353	2E7TS@1|root,3328V@2|Bacteria,4NU6I@976|Bacteroidetes,2FRKK@200643|Bacteroidia	-	-	-	K07267
SRS022609.92211-T1-C	5.76271	2.54326e-09	0.000168354	COG0188@1|root,COG0188@2|Bacteria,4NDWQ@976|Bacteroidetes,2FMCP@200643|Bacteroidia	L	A type II topoisomerase that negatively supercoils closed circular double-stranded (ds) DNA in an ATP-dependent manner to modulate DNA topology and maintain chromosomes in an underwound state. Negative supercoiling favors strand separation, and DNA replication, transcription, recombination and repair, all of which involve strand separation. Also able to catalyze the interconversion of other topol…	gyrA	K02469
SRS011134.6797-T1-C	5.71576	2.58136e-07	0.0170876	COG0065@1|root,COG0065@2|Bacteria,4NG7E@976|Bacteroidetes,2FMCX@200643|Bacteroidia	E	Catalyzes the isomerization between 2-isopropylmalate and 3-isopropylmalate, via the formation of 2-isopropylmaleate	leuC	K01703
SRS050752.6497-T1-C	5.70892	1.44345e-08	0.000955507	COG0210@1|root,COG0507@1|root,COG0210@2|Bacteria,COG0507@2|Bacteria,4NF6J@976|Bacteroidetes,2FM19@200643|Bacteroidia	L	COG0507 ATP-dependent exoDNAse (exonuclease V) alpha subunit - helicase superfamily I member	uvrD2	-
SRS024132.27559-T1-C	5.68902	7.26411e-07	0.0480855	COG0201@1|root,COG0201@2|Bacteria,4NEPU@976|Bacteroidetes,2FPIT@200643|Bacteroidia	U	The central subunit of the protein translocation channel SecYEG. Consists of two halves formed by TMs 1-5 and 6-10. These two domains form a lateral gate at the front which open onto the bilayer between TMs 2 and 7, and are clamped together by SecE at the back. The channel is closed by both a pore ring composed of hydrophobic SecY resides and a short helix (helix 2A) on the extracellular side of …	secY	K03076
SRS024132.324085-T1-C	5.66456	6.9355e-07	0.0459102	COG0719@1|root,COG0719@2|Bacteria,4NFPG@976|Bacteroidetes,2FNCN@200643|Bacteroidia	O	FeS assembly protein SufD	sufD	K09015
SRS024132.35280-T1-C	5.65102	3.82762e-07	0.0253373	COG0484@1|root,COG0484@2|Bacteria,4NF41@976|Bacteroidetes,2FPHH@200643|Bacteroidia	O	ATP binding to DnaK triggers the release of the substrate protein, thus completing the reaction cycle. Several rounds of ATP-dependent interactions between DnaJ, DnaK and GrpE are required for fully efficient folding. Also involved, together with DnaK and GrpE, in the DNA replication of plasmids through activation of initiation proteins	dnaJ	K03686
SRS022609.29753-T1-C	5.64765	1.26493e-08	0.00083733	COG0072@1|root,COG0073@1|root,COG0072@2|Bacteria,COG0073@2|Bacteria,4NF5B@976|Bacteroidetes,2FNBF@200643|Bacteroidia	J	Belongs to the phenylalanyl-tRNA synthetase beta subunit family. Type 1 subfamily	pheT	K01890
SRS049900.52768-T1-C	5.6356	1.322e-07	0.00875114	COG4716@1|root,COG4716@2|Bacteria,1TQZ6@1239|Firmicutes,248TZ@186801|Clostridia,26817@186813|unclassified Clostridiales	S	MCRA family	-	K10254
SRS013521.7762-T1-C	5.62587	1.78047e-07	0.011786	COG5146@1|root,COG5146@2|Bacteria,4P0U7@976|Bacteroidetes,2FMS4@200643|Bacteroidia	H	Pantothenate kinase	-	K09680
SRS024132.23584-T1-C	5.62065	1.32837e-07	0.00879329	COG0013@1|root,COG0013@2|Bacteria,4NFHW@976|Bacteroidetes,2FN1R@200643|Bacteroidia	J	Catalyzes the attachment of alanine to tRNA(Ala) in a two-step reaction alanine is first activated by ATP to form Ala- AMP and then transferred to the acceptor end of tRNA(Ala). Also edits incorrectly charged Ser-tRNA(Ala) and Gly-tRNA(Ala) via its editing domain	alaS	K01872
SRS015578.215879-T1-C	5.61945	5.9762e-07	0.0395601	COG0335@1|root,COG0335@2|Bacteria,2IHRT@201174|Actinobacteria,4CXT4@84998|Coriobacteriia	J	This protein is located at the 30S-50S ribosomal subunit interface and may play a role in the structure and function of the aminoacyl-tRNA binding site	rplS	-
SRS018351.130427-T1-C	5.61448	8.85189e-08	0.0058596	COG0335@1|root,COG0335@2|Bacteria,1V6FT@1239|Firmicutes,24J83@186801|Clostridia,3WJ8U@541000|Ruminococcaceae	J	This protein is located at the 30S-50S ribosomal subunit interface and may play a role in the structure and function of the aminoacyl-tRNA binding site	rplS	K02884
SRS017433.107019-T1-C	5.61187	3.12595e-09	0.000206925	COG0100@1|root,COG0100@2|Bacteria,2IFFC@201174|Actinobacteria,4CVNX@84998|Coriobacteriia	J	Located on the platform of the 30S subunit, it bridges several disparate RNA helices of the 16S rRNA. Forms part of the Shine-Dalgarno cleft in the 70S ribosome	rpsK	K02948
SRS015217.83890-T1-C	5.60832	8.05542e-09	0.000533237	COG1953@1|root,COG1953@2|Bacteria,1TS5W@1239|Firmicutes,247WK@186801|Clostridia	FH	PFAM Permease for cytosine purines, uracil, thiamine, allantoin	pucI	K03457
SRS024132.330022-T1-C	5.58671	2.97091e-07	0.0196662	COG0782@1|root,COG0782@2|Bacteria,4NNH6@976|Bacteroidetes,2FPFU@200643|Bacteroidia	K	Necessary for efficient RNA polymerase transcription elongation past template-encoded arresting sites. The arresting sites in DNA have the property of trapping a certain fraction of elongating RNA polymerases that pass through, resulting in locked ternary complexes. Cleavage of the nascent transcript by cleavage factors such as GreA or GreB allows the resumption of elongation from the new 3'termi…	greA	K03624
SRS011529.28788-T1-C	5.57449	1.09223e-07	0.00723011	COG0200@1|root,COG0200@2|Bacteria,4NNFQ@976|Bacteroidetes,2FSJF@200643|Bacteroidia	J	binds to the 23S rRNA	rplO	K02876
SRS024132.71200-T1-C	5.56247	1.77858e-09	0.000117735	COG0471@1|root,COG0490@1|root,COG0471@2|Bacteria,COG0490@2|Bacteria,4NF52@976|Bacteroidetes,2FM64@200643|Bacteroidia	P	Psort location CytoplasmicMembrane, score 10.00	-	-
SRS014979.81137-T1-C	5.55168	6.61298e-07	0.0437753	COG0052@1|root,COG0052@2|Bacteria,2GMYC@201174|Actinobacteria,4CU8M@84998|Coriobacteriia	J	Belongs to the universal ribosomal protein uS2 family	rpsB	K02967
SRS023914.41332-T1-C	5.5346	5.77239e-10	3.82109e-05	COG0244@1|root,COG0244@2|Bacteria,4NFFK@976|Bacteroidetes,2FSBB@200643|Bacteroidia	J	Ribosomal protein L10	rplJ	K02864
SRS013951.247167-T1-C	5.51968	5.99595e-07	0.0396908	COG0185@1|root,COG0185@2|Bacteria,2IKMS@201174|Actinobacteria,4CW3A@84998|Coriobacteriia	J	Protein S19 forms a complex with S13 that binds strongly to the 16S ribosomal RNA	rpsS	K02965
SRS015217.74854-T1-C	5.51346	5.06257e-09	0.000335122	COG0335@1|root,COG0335@2|Bacteria,1V6FT@1239|Firmicutes,24J83@186801|Clostridia,36JJ4@31979|Clostridiaceae	J	This protein is located at the 30S-50S ribosomal subunit interface and may play a role in the structure and function of the aminoacyl-tRNA binding site	rplS	K02884
SRS024132.315522-T1-C	5.50806	4.86147e-07	0.032181	COG0377@1|root,COG0377@2|Bacteria,4NFKT@976|Bacteroidetes,2FMK8@200643|Bacteroidia	C	NDH-1 shuttles electrons from NADH, via FMN and iron- sulfur (Fe-S) centers, to quinones in the respiratory chain. The immediate electron acceptor for the enzyme in this species is believed to be a menaquinone. Couples the redox reaction to proton translocation (for every two electrons transferred, four hydrogen ions are translocated across the cytoplasmic membrane), and thus conserves the redox …	nuoB	K00331
SRS024132.102524-T1-C	5.5079	2.82321e-08	0.00186885	COG0304@1|root,COG0304@2|Bacteria,4NEKC@976|Bacteroidetes,2FNDB@200643|Bacteroidia	I	Catalyzes the condensation reaction of fatty acid synthesis by the addition to an acyl acceptor of two carbons from malonyl-ACP	fabF	K09458
SRS049959.30763-T1-C	5.48349	1.31696e-10	8.71774e-06	COG1774@1|root,COG1774@2|Bacteria,4NENX@976|Bacteroidetes,2FNYP@200643|Bacteroidia	S	PSP1 C-terminal domain protein	yaaT	-
SRS015663.258350-T1-C	5.45805	5.15816e-07	0.0341449	COG0115@1|root,COG0115@2|Bacteria,1TQQI@1239|Firmicutes,3VP4M@526524|Erysipelotrichia	EH	Amino-transferase class IV	ilvE	-
SRS019601.195055-T1-C	5.44172	4.10255e-09	0.000271572	COG0202@1|root,COG0202@2|Bacteria,1TPR8@1239|Firmicutes,248DS@186801|Clostridia,3WGUM@541000|Ruminococcaceae	K	DNA-dependent RNA polymerase catalyzes the transcription of DNA into RNA using the four ribonucleoside triphosphates as substrates	rpoA	K03040
SRS015217.18164-T1-C	5.43451	6.04493e-08	0.0040015	COG0087@1|root,COG0087@2|Bacteria,1TPFT@1239|Firmicutes,247NH@186801|Clostridia	J	One of the primary rRNA binding proteins, it binds directly near the 3'-end of the 23S rRNA, where it nucleates assembly of the 50S subunit	rplC	K02906
SRS019685.261962-T1-C	5.38011	6.10744e-07	0.0404288	COG0595@1|root,COG0595@2|Bacteria,1TQ9G@1239|Firmicutes,4H1Y7@909932|Negativicutes	S	An RNase that has 5'-3' exonuclease and possibly endonuclease activity. Involved in maturation of rRNA and in some organisms also mRNA maturation and or decay	rnj	K12574
SRS017307.31698-T1-C	5.34267	5.71299e-08	0.00378177	COG0557@1|root,COG0557@2|Bacteria,4NE7T@976|Bacteroidetes,2FMM6@200643|Bacteroidia	J	3'-5' exoribonuclease that releases 5'-nucleoside monophosphates and is involved in maturation of structured RNAs	rnr	K12573,K12585
SRS022609.83237-T1-C	5.33509	2.35972e-07	0.0156204	COG0092@1|root,COG0092@2|Bacteria,1TPCP@1239|Firmicutes,4HAUR@91061|Bacilli,4GYGK@90964|Staphylococcaceae	J	Binds the lower part of the 30S subunit head. Binds mRNA in the 70S ribosome, positioning it for translation	rpsC	K02982
SRS014313.17727-T1-C	5.3326	6.62888e-07	0.0438805	2BZEC@1|root,342J7@2|Bacteria,4P4NB@976|Bacteroidetes,2FTMV@200643|Bacteroidia,4ARH3@815|Bacteroidaceae	S	YtxH-like protein	-	-
SRS011271.10318-T1-C	5.32393	5.28522e-08	0.00349861	2DZSD@1|root,32VHP@2|Bacteria,4NTQH@976|Bacteroidetes,2FTVC@200643|Bacteroidia	S	Psort location Cytoplasmic, score	-	-
SRS024132.29177-T1-C	5.32122	3.69224e-09	0.000244412	COG0050@1|root,COG0050@2|Bacteria,4P1C5@976|Bacteroidetes,2FX1Q@200643|Bacteroidia	J	This protein promotes the GTP-dependent binding of aminoacyl-tRNA to the A-site of ribosomes during protein biosynthesis	tuf	K02358
SRS024132.91878-T1-C	5.31077	2.73737e-09	0.000181203	COG1388@1|root,COG1388@2|Bacteria,4NG96@976|Bacteroidetes,2FNR1@200643|Bacteroidia	M	LysM domain protein	lysM	-
SRS015663.33993-T1-C	5.28301	4.70824e-07	0.0311667	COG3842@1|root,COG3842@2|Bacteria,1TP2M@1239|Firmicutes,3VNPX@526524|Erysipelotrichia	P	Belongs to the ABC transporter superfamily	-	K10112
SRS013521.34212-T1-C	5.22017	6.96929e-07	0.0461339	COG0031@1|root,COG0031@2|Bacteria,1TZEW@1239|Firmicutes,249RW@186801|Clostridia,2N6W5@216572|Oscillospiraceae	E	Pyridoxal-phosphate dependent	-	-
SRS014923.241996-T1-C	5.2158	3.74942e-07	0.0248197	COG0334@1|root,COG0334@2|Bacteria,1TP45@1239|Firmicutes,4H63H@909932|Negativicutes	C	Belongs to the Glu Leu Phe Val dehydrogenases family	gdh	K00260,K00262
SRS018351.137217-T1-C	5.20363	7.69028e-08	0.00509066	COG0539@1|root,COG0539@2|Bacteria,1UYC5@1239|Firmicutes,24AJ1@186801|Clostridia,3WJ2M@541000|Ruminococcaceae	J	Ribosomal protein S1-like RNA-binding domain	rpsA	K02945
SRS047014.104365-T1-C	5.19494	3.14237e-08	0.00208012	COG2086@1|root,COG2086@2|Bacteria,1TQA0@1239|Firmicutes,247K9@186801|Clostridia	C	electron transfer flavoprotein	etfB	K03521
SRS024132.80006-T1-C	5.18834	5.65832e-10	3.74558e-05	COG1418@1|root,COG1418@2|Bacteria,4NE3V@976|Bacteroidetes,2FKZ6@200643|Bacteroidia	D	Endoribonuclease that initiates mRNA decay	rny	K18682
SRS049995.3021-T1-C	5.1868	3.50208e-07	0.0231824	COG0165@1|root,COG0165@2|Bacteria,4NFCY@976|Bacteroidetes,2FPNB@200643|Bacteroidia	E	argininosuccinate lyase	argH	K01755
SRS011271.87849-T1-C	5.17153	8.50969e-08	0.00563308	COG0049@1|root,COG0049@2|Bacteria,1MXC8@1224|Proteobacteria,2TSI8@28211|Alphaproteobacteria,2JRUV@204441|Rhodospirillales	J	One of the primary rRNA binding proteins, it binds directly to 16S rRNA where it nucleates assembly of the head domain of the 30S subunit. Is located at the subunit interface close to the decoding center, probably blocks exit of the E-site tRNA	rpsG	K02992
SRS052027.45886-T1-C	5.15941	2.58242e-07	0.0170946	COG0542@1|root,COG0542@2|Bacteria,1TPMU@1239|Firmicutes,247TD@186801|Clostridia,21XWS@1506553|Lachnoclostridium	O	Part of a stress-induced multi-chaperone system, it is involved in the recovery of the cell from heat-induced damage, in cooperation with DnaK, DnaJ and GrpE	clpB	K03695,K03696
SRS053398.37765-T1-C	5.13871	4.82606e-07	0.0319466	COG0621@1|root,COG0621@2|Bacteria,4NEJK@976|Bacteroidetes,2FMEW@200643|Bacteroidia	J	Catalyzes the methylthiolation of an aspartic acid residue of ribosomal protein S12	rimO	K14441
SRS024132.106303-T1-C	5.1376	4.13559e-07	0.0273759	2CEUT@1|root,2Z86D@2|Bacteria,4NNC4@976|Bacteroidetes,2FRB6@200643|Bacteroidia	S	Psort location Cytoplasmic, score	-	-
SRS015663.120568-T1-C	5.12931	3.00285e-07	0.0198777	COG0601@1|root,COG0601@2|Bacteria,1TP1S@1239|Firmicutes,3VNY0@526524|Erysipelotrichia	P	Psort location CytoplasmicMembrane, score 10.00	-	K02033
SRS017307.42119-T1-C	5.11463	2.03564e-09	0.000134751	COG4658@1|root,COG4658@2|Bacteria,1TQAY@1239|Firmicutes,247TM@186801|Clostridia,2N6Y7@216572|Oscillospiraceae	C	NQR2, RnfD, RnfE family	rnfD	K03614
SRS022137.73654-T1-C	5.10242	7.19063e-08	0.00475991	COG1210@1|root,COG1210@2|Bacteria,1TQ24@1239|Firmicutes,4H2XB@909932|Negativicutes	M	UTP-glucose-1-phosphate uridylyltransferase	galU	K00963
SRS019397.7588-T1-C	5.08358	1.21503e-09	8.043e-05	COG0683@1|root,COG0683@2|Bacteria,1TPQ2@1239|Firmicutes,248H1@186801|Clostridia,3XZ26@572511|Blautia	E	COG COG0683 ABC-type branched-chain amino acid transport systems, periplasmic component	braC	K01999
SRS017103.101792-T1-C	5.0649	3.20636e-08	0.00212248	COG0049@1|root,COG0049@2|Bacteria,1V1GG@1239|Firmicutes,4H9PA@91061|Bacilli	J	One of the primary rRNA binding proteins, it binds directly to 16S rRNA where it nucleates assembly of the head domain of the 30S subunit. Is located at the subunit interface close to the decoding center, probably blocks exit of the E-site tRNA	rpsG	K02992
SRS017521.53123-T1-C	5.03882	5.91614e-09	0.000391625	COG0822@1|root,COG0822@2|Bacteria,1V3H9@1239|Firmicutes,24HDD@186801|Clostridia,3XZVP@572511|Blautia	C	Psort location Cytoplasmic, score 8.87	nifU	K04488
SRS013687.32472-T1-C	5.03816	1.29897e-07	0.00859866	COG0809@1|root,COG0809@2|Bacteria,4NF2T@976|Bacteroidetes,2FMFT@200643|Bacteroidia	H	Transfers and isomerizes the ribose moiety from AdoMet to the 7-aminomethyl group of 7-deazaguanine (preQ1-tRNA) to give epoxyqueuosine (oQ-tRNA)	queA	K07568
SRS022609.116808-T1-C	5.00078	5.01343e-07	0.0331869	COG0489@1|root,COG3206@1|root,COG0489@2|Bacteria,COG3206@2|Bacteria,4NEXU@976|Bacteroidetes,2FM9K@200643|Bacteroidia	DM	Chain length determinant protein	ptk_3	-
SRS024132.305217-T1-C	4.97404	2.25054e-08	0.00148977	COG0569@1|root,COG2985@1|root,COG0569@2|Bacteria,COG2985@2|Bacteria,4NEBW@976|Bacteroidetes,2FMDF@200643|Bacteroidia	P	TrkA C-terminal domain protein	-	K07085
SRS024132.31544-T1-C	4.93387	1.83199e-07	0.0121271	COG0152@1|root,COG0152@2|Bacteria,4NF1Z@976|Bacteroidetes,2FPKZ@200643|Bacteroidia	F	Belongs to the SAICAR synthetase family	purC	K01923
SRS011134.18121-T1-C	4.93212	4.70785e-08	0.00311641	COG0209@1|root,COG0209@2|Bacteria,4NEHQ@976|Bacteroidetes,2FN30@200643|Bacteroidia	F	Catalyzes the reduction of ribonucleotides to deoxyribonucleotides. May function to provide a pool of deoxyribonucleotide precursors for DNA repair during oxygen limitation and or for immediate growth after restoration of oxygen	nrd	K00525
SRS019910.71674-T1-C	4.87676	6.69958e-07	0.0443486	COG0503@1|root,COG0503@2|Bacteria,4NP7K@976|Bacteroidetes,2FPJ4@200643|Bacteroidia	F	Catalyzes a salvage reaction resulting in the formation of AMP, that is energically less costly than de novo synthesis	apt	K00759
SRS013521.197-T1-C	4.86122	3.77747e-08	0.00250053	2EF1Y@1|root,338V0@2|Bacteria,4NVHI@976|Bacteroidetes,2FTRT@200643|Bacteroidia	-	-	-	-
SRS014923.302221-T1-C	4.85667	6.33746e-07	0.0419514	2E6AD@1|root,330Y9@2|Bacteria,1VFG8@1239|Firmicutes,24RI6@186801|Clostridia,27VSC@189330|Dorea	S	Psort location Cytoplasmic, score 8.87	-	-
SRS024132.90463-T1-C	4.846	4.40407e-08	0.00291532	2DFYP@1|root,2ZTS5@2|Bacteria,1V697@1239|Firmicutes,24J3D@186801|Clostridia	-	-	-	-
SRS019582.5407-T1-C	4.82902	1.71006e-08	0.00113199	COG1159@1|root,COG1159@2|Bacteria,4NES2@976|Bacteroidetes,2FN64@200643|Bacteroidia	S	An essential GTPase that binds both GDP and GTP, with rapid nucleotide exchange. Plays a role in 16S rRNA processing and 30S ribosomal subunit biogenesis and possibly also in cell cycle regulation and energy metabolism	era	K03595
SRS047014.3689-T1-C	4.82882	1.50619e-07	0.00997035	COG0185@1|root,COG0185@2|Bacteria,4NQ8T@976|Bacteroidetes,2FT46@200643|Bacteroidia,4ARAC@815|Bacteroidaceae	J	Protein S19 forms a complex with S13 that binds strongly to the 16S ribosomal RNA	rpsS	K02965
SRS023526.55591-T1-C	4.82321	6.46254e-07	0.0427794	COG1506@1|root,COG1506@2|Bacteria,4NHS5@976|Bacteroidetes,2FN1K@200643|Bacteroidia	EU	Peptidase, S9A B C family, catalytic domain protein	pop	-
SRS019582.41329-T1-C	4.74615	2.51229e-07	0.0166304	COG0514@1|root,COG0514@2|Bacteria,4NEB4@976|Bacteroidetes,2FMBR@200643|Bacteroidia	L	ATP-dependent DNA helicase RecQ	recQ	K03654
SRS024132.54401-T1-C	4.69719	1.62924e-08	0.00107849	COG1530@1|root,COG1530@2|Bacteria,4NED1@976|Bacteroidetes,2FMXV@200643|Bacteroidia	J	S1 RNA binding domain protein	rng	K08301
SRS049995.50740-T1-C	4.68301	5.38912e-07	0.0356738	COG0569@1|root,COG2985@1|root,COG0569@2|Bacteria,COG2985@2|Bacteria,4NEBW@976|Bacteroidetes,2FMDF@200643|Bacteroidia	P	TrkA C-terminal domain protein	-	K07085
SRS013521.4789-T1-C	4.67841	7.11647e-07	0.0471082	COG1187@1|root,COG1187@2|Bacteria,4NEE1@976|Bacteroidetes,2FP7M@200643|Bacteroidia	J	Belongs to the pseudouridine synthase RsuA family	rluB	K06178
SRS050752.9772-T1-C	4.66747	2.15442e-08	0.00142614	COG0203@1|root,COG0203@2|Bacteria,4NNW0@976|Bacteroidetes,2FNPH@200643|Bacteroidia	J	50S ribosomal protein L17	rplQ	K02879
SRS015782.79740-T1-C	4.65108	2.24231e-07	0.0148432	COG0653@1|root,COG0653@2|Bacteria,4NF7C@976|Bacteroidetes,2FMVF@200643|Bacteroidia	U	Part of the Sec protein translocase complex. Interacts with the SecYEG preprotein conducting channel. Has a central role in coupling the hydrolysis of ATP to the transfer of proteins into and across the cell membrane, serving as an ATP-driven molecular motor driving the stepwise translocation of polypeptide chains across the membrane	secA	K03070
SRS043701.39471-T1-C	4.64925	4.26246e-07	0.0282158	COG0161@1|root,COG0161@2|Bacteria,1TP9N@1239|Firmicutes,4H20G@909932|Negativicutes	H	Catalyzes the transfer of the alpha-amino group from S- adenosyl-L-methionine (SAM) to 7-keto-8-aminopelargonic acid (KAPA) to form 7,8-diaminopelargonic acid (DAPA). It is the only animotransferase known to utilize SAM as an amino donor	bioA	K00833
SRS024132.76442-T1-C	4.60586	2.1492e-07	0.0142268	COG0191@1|root,COG0191@2|Bacteria,4NF5C@976|Bacteroidetes,2FMMR@200643|Bacteroidia	G	Fructose-1,6-bisphosphate aldolase, class II	fba	K01624
SRS024132.29175-T1-C	4.57856	3.67609e-07	0.0243343	COG0080@1|root,COG0080@2|Bacteria,4NM60@976|Bacteroidetes,2FRYX@200643|Bacteroidia	J	Forms part of the ribosomal stalk which helps the ribosome interact with GTP-bound translation factors	rplK	K02867
SRS022609.11174-T1-C	4.56829	6.2228e-07	0.0411924	COG1187@1|root,COG1187@2|Bacteria,4NEE1@976|Bacteroidetes,2FP7M@200643|Bacteroidia	J	Belongs to the pseudouridine synthase RsuA family	rluB	K06178
SRS015578.49824-T1-C	4.55022	3.91304e-07	0.0259027	COG0081@1|root,COG0081@2|Bacteria,2GM51@201174|Actinobacteria,4CURG@84998|Coriobacteriia	J	Binds directly to 23S rRNA. The L1 stalk is quite mobile in the ribosome, and is involved in E site tRNA release	rplA	K02863
SRS019582.52989-T1-C	4.54763	3.18666e-09	0.000210944	COG1216@1|root,COG1216@2|Bacteria,4NEHI@976|Bacteroidetes,2FM3A@200643|Bacteroidia	S	Glycosyltransferase, group 2 family protein	dpm1	K00721
SRS013521.14626-T1-C	4.52542	8.25873e-08	0.00546695	COG1045@1|root,COG1045@2|Bacteria,4NGZ7@976|Bacteroidetes,2FM9U@200643|Bacteroidia	E	serine O-acetyltransferase	cysE	K00640
SRS020328.17330-T1-C	4.51009	2.30918e-08	0.00152858	COG1488@1|root,COG1488@2|Bacteria,1TPDW@1239|Firmicutes,247NY@186801|Clostridia,25QM4@186804|Peptostreptococcaceae	H	Catalyzes the synthesis of beta-nicotinate D- ribonucleotide from nicotinate and 5-phospho-D-ribose 1-phosphate at the expense of ATP	pncB	K00763
SRS015217.216214-T1-C	4.47968	6.97298e-07	0.0461583	COG0493@1|root,COG0493@2|Bacteria,1TR18@1239|Firmicutes,24A8Q@186801|Clostridia	E	'oxidoreductase	-	K17722
SRS019787.17372-T1-C	4.46138	2.48863e-08	0.00164737	COG0183@1|root,COG0183@2|Bacteria,1TP07@1239|Firmicutes,2482I@186801|Clostridia,3WHM7@541000|Ruminococcaceae	I	Belongs to the thiolase family	thlA	K00626
SRS024132.100451-T1-C	4.45844	4.58981e-07	0.0303827	COG0029@1|root,COG0029@2|Bacteria,4NGUE@976|Bacteroidetes,2FNMT@200643|Bacteroidia	H	Catalyzes the oxidation of L-aspartate to iminoaspartate	nadB	K00278
SRS020328.63724-T1-C	4.45375	1.88869e-07	0.0125023	COG0256@1|root,COG0256@2|Bacteria,1V6DM@1239|Firmicutes,24JCS@186801|Clostridia,3WJ8R@541000|Ruminococcaceae	J	This is one of the proteins that binds and probably mediates the attachment of the 5S RNA into the large ribosomal subunit, where it forms part of the central protuberance	rplR	K02881
SRS013687.45028-T1-C	4.44785	7.21385e-07	0.0477528	COG0820@1|root,COG0820@2|Bacteria,4NFH5@976|Bacteroidetes,2FPJH@200643|Bacteroidia	J	Specifically methylates position 2 of adenine 2503 in 23S rRNA and position 2 of adenine 37 in tRNAs	rlmN	K06941
SRS015217.18186-T1-C	4.41892	5.31391e-07	0.035176	COG0653@1|root,COG0653@2|Bacteria,1TPEY@1239|Firmicutes,247N2@186801|Clostridia,3WGPN@541000|Ruminococcaceae	U	Part of the Sec protein translocase complex. Interacts with the SecYEG preprotein conducting channel. Has a central role in coupling the hydrolysis of ATP to the transfer of proteins into and across the cell membrane, serving as an ATP-driven molecular motor driving the stepwise translocation of polypeptide chains across the membrane	secA	K03070
SRS011529.12126-T1-C	4.40511	1.7947e-07	0.0118802	COG3550@1|root,COG3550@2|Bacteria,4NG6N@976|Bacteroidetes,2FMN8@200643|Bacteroidia,4AMIR@815|Bacteroidaceae	S	HipA-like C-terminal domain	-	K07154
SRS020328.61682-T1-C	4.3949	4.37503e-07	0.0289609	COG0460@1|root,COG0460@2|Bacteria,2GIX9@201174|Actinobacteria,4CUZW@84998|Coriobacteriia	E	homoserine dehydrogenase	-	K00003
SRS016095.107131-T1-C	4.35593	1.27468e-08	0.00084379	COG3842@1|root,COG3842@2|Bacteria,1TP2M@1239|Firmicutes,247JR@186801|Clostridia,21YVV@1506553|Lachnoclostridium	P	ATPases associated with a variety of cellular activities	-	-
SRS050925.9438-T1-C	4.3542	5.43316e-09	0.000359653	COG2086@1|root,COG2086@2|Bacteria,1TQA0@1239|Firmicutes,247K9@186801|Clostridia,2N6RS@216572|Oscillospiraceae	C	Electron transfer flavoprotein domain	-	K03521,K22431
SRS024132.70558-T1-C	4.35032	6.56709e-08	0.00434715	COG0156@1|root,COG0156@2|Bacteria,4NFBU@976|Bacteroidetes,2FM0N@200643|Bacteroidia	E	8-amino-7-oxononanoate synthase	bioF	K00639,K00652
SRS054590.32639-T1-C	4.3425	6.37821e-07	0.0422212	COG0092@1|root,COG0092@2|Bacteria,1TPCP@1239|Firmicutes,24833@186801|Clostridia,2N6N1@216572|Oscillospiraceae	J	Binds the lower part of the 30S subunit head. Binds mRNA in the 70S ribosome, positioning it for translation	rpsC	K02982
SRS024132.27538-T1-C	4.33764	6.58192e-07	0.0435697	COG0480@1|root,COG0480@2|Bacteria,4NE9X@976|Bacteroidetes,2FM1M@200643|Bacteroidia	J	Catalyzes the GTP-dependent ribosomal translocation step during translation elongation. During this step, the ribosome changes from the pre-translocational (PRE) to the post- translocational (POST) state as the newly formed A-site-bound peptidyl-tRNA and P-site-bound deacylated tRNA move to the P and E sites, respectively. Catalyzes the coordinated movement of the two tRNA molecules, the mRNA and…	fusA	K02355
SRS047014.81167-T1-C	4.31467	2.02868e-07	0.0134291	COG0522@1|root,COG0522@2|Bacteria,1TR0J@1239|Firmicutes,248Y5@186801|Clostridia,2N67X@216572|Oscillospiraceae	J	One of the primary rRNA binding proteins, it binds directly to 16S rRNA where it nucleates assembly of the body of the 30S subunit	rpsD	K02986
SRS015217.37066-T1-C	4.30342	6.31346e-13	4.17926e-08	COG0516@1|root,COG0517@1|root,COG0516@2|Bacteria,COG0517@2|Bacteria,1TNZ1@1239|Firmicutes,247PS@186801|Clostridia,3XZR0@572511|Blautia	F	Catalyzes the conversion of inosine 5'-phosphate (IMP) to xanthosine 5'-phosphate (XMP), the first committed and rate- limiting step in the de novo synthesis of guanine nucleotides, and therefore plays an important role in the regulation of cell growth	guaB	K00088
SRS011271.237647-T1-C	4.29196	2.77456e-07	0.0183665	COG1882@1|root,COG1882@2|Bacteria,1TPTF@1239|Firmicutes,247YY@186801|Clostridia,25YA2@186806|Eubacteriaceae	H	Pyruvate formate lyase-like	-	K00656,K20038
SRS015217.187795-T1-C	4.27645	3.29416e-07	0.021806	2B1DC@1|root,31TU0@2|Bacteria,2HV71@201174|Actinobacteria,4CWF7@84998|Coriobacteriia	-	-	-	-
SRS024132.104713-T1-C	4.22363	6.04007e-08	0.00399829	COG0545@1|root,COG0545@2|Bacteria,4NJKK@976|Bacteroidetes,2G320@200643|Bacteroidia	O	Peptidyl-prolyl cis-trans isomerase	fkpB	K03772,K03773
SRS049959.4725-T1-C	4.21976	3.00486e-07	0.019891	COG0086@1|root,COG0086@2|Bacteria,4NEMW@976|Bacteroidetes,2FMWR@200643|Bacteroidia	K	DNA-dependent RNA polymerase catalyzes the transcription of DNA into RNA using the four ribonucleoside triphosphates as substrates	rpoC	K03046
SRS022609.50527-T1-C	4.21204	4.87937e-07	0.0322995	COG0493@1|root,COG0543@1|root,COG0493@2|Bacteria,COG0543@2|Bacteria,4NG9R@976|Bacteroidetes,2FMJF@200643|Bacteroidia	C	glutamate synthase (NADPH)	gltA	K00266,K17722
SRS014923.302971-T1-C	4.1892	2.97068e-07	0.0196647	COG0065@1|root,COG0065@2|Bacteria,1TPE5@1239|Firmicutes,2484F@186801|Clostridia,3WG9G@541000|Ruminococcaceae	E	Catalyzes the isomerization between 2-isopropylmalate and 3-isopropylmalate, via the formation of 2-isopropylmaleate	leuC	K01703,K20452
SRS024132.59459-T1-C	4.13687	6.50141e-07	0.0430368	COG5107@1|root,COG5107@2|Bacteria,4NEPG@976|Bacteroidetes,2FNHC@200643|Bacteroidia	A	Psort location Cytoplasmic, score 8.96	-	-
SRS017521.105278-T1-C	4.13458	8.32848e-08	0.00551312	COG0334@1|root,COG0334@2|Bacteria,1TP45@1239|Firmicutes,24960@186801|Clostridia,3WGP0@541000|Ruminococcaceae	C	Belongs to the Glu Leu Phe Val dehydrogenases family	gdh	K00261,K00262
SRS018351.136397-T1-C	4.13156	2.81185e-08	0.00186133	COG0254@1|root,COG0254@2|Bacteria,2HUWQ@201174|Actinobacteria,4CVW5@84998|Coriobacteriia	J	Binds the 23S rRNA	rpmE	K02909
SRS015663.116494-T1-C	4.12801	6.91928e-08	0.00458029	COG1605@1|root,COG2876@1|root,COG1605@2|Bacteria,COG2876@2|Bacteria,4NDU4@976|Bacteroidetes,2FPF1@200643|Bacteroidia	E	3-deoxy-7-phosphoheptulonate synthase	pheB	K04516
SRS049995.237485-T1-C	4.12491	2.9997e-09	0.000198568	COG0789@1|root,COG0789@2|Bacteria,4NSBD@976|Bacteroidetes,2FTI6@200643|Bacteroidia	K	transcriptional regulator, MerR family	ycgE	-
SRS024132.22500-T1-C	4.07478	1.11584e-07	0.00738644	COG0015@1|root,COG0015@2|Bacteria,4NFY8@976|Bacteroidetes,2FMYF@200643|Bacteroidia	F	Belongs to the lyase 1 family. Adenylosuccinate lyase subfamily	purB	K01756
SRS011529.229-T1-C	4.04501	2.23612e-07	0.0148022	COG1428@1|root,COG1428@2|Bacteria	F	Deoxynucleoside kinase	dck	-
SRS050422.48078-T1-C	4.04054	5.61408e-09	0.000371629	COG0102@1|root,COG0102@2|Bacteria,1V3HX@1239|Firmicutes,24HD9@186801|Clostridia,25WEH@186806|Eubacteriaceae	J	This protein is one of the early assembly proteins of the 50S ribosomal subunit, although it is not seen to bind rRNA by itself. It is important during the early stages of 50S assembly	rplM	K02871
SRS023526.93452-T1-C	4.02885	2.37243e-07	0.0157045	2C4R5@1|root,2Z7JK@2|Bacteria,1TQIE@1239|Firmicutes,24879@186801|Clostridia	S	Psort location Cytoplasmic, score	-	-
SRS013521.24718-T1-C	4.02243	4.35998e-07	0.0288613	COG1225@1|root,COG1225@2|Bacteria,4NNGK@976|Bacteroidetes	O	AhpC TSA family	bcp	K03564
SRS019910.14277-T1-C	4.01554	5.07953e-08	0.00336244	COG1472@1|root,COG1472@2|Bacteria,4NE90@976|Bacteroidetes,2FMCU@200643|Bacteroidia	G	Glycosyl hydrolase family 3	bglB_4	K05349
SRS019582.23149-T1-C	3.99924	2.11658e-07	0.0140109	COG0611@1|root,COG0611@2|Bacteria,4NDUT@976|Bacteroidetes,2FN7K@200643|Bacteroidia	H	Catalyzes the ATP-dependent phosphorylation of thiamine- monophosphate (TMP) to form thiamine-pyrophosphate (TPP), the active form of vitamin B1	thiL	K00946
SRS042284.76747-T1-C	3.97785	1.37201e-08	0.000908218	COG4213@1|root,COG4213@2|Bacteria,1TR3Q@1239|Firmicutes,2482X@186801|Clostridia,3WHCQ@541000|Ruminococcaceae	G	Periplasmic binding protein domain	-	K10546
SRS049959.67715-T1-C	3.9574	4.78322e-07	0.031663	COG0809@1|root,COG0809@2|Bacteria,4NF2T@976|Bacteroidetes,2FMFT@200643|Bacteroidia	H	Transfers and isomerizes the ribose moiety from AdoMet to the 7-aminomethyl group of 7-deazaguanine (preQ1-tRNA) to give epoxyqueuosine (oQ-tRNA)	queA	K07568
SRS045645.19781-T1-C	3.95269	3.65563e-07	0.0241988	COG0048@1|root,COG0048@2|Bacteria,4NM3Y@976|Bacteroidetes,2FRY7@200643|Bacteroidia	J	Interacts with and stabilizes bases of the 16S rRNA that are involved in tRNA selection in the A site and with the mRNA backbone. Located at the interface of the 30S and 50S subunits, it traverses the body of the 30S subunit contacting proteins on the other side and probably holding the rRNA structure together. The combined cluster of proteins S8, S12 and S17 appears to hold together the shoulder…	rpsL	K02950
SRS024132.324346-T1-C	3.87032	1.71202e-07	0.0113329	COG0008@1|root,COG0008@2|Bacteria,4NEED@976|Bacteroidetes,2FN2D@200643|Bacteroidia	J	Catalyzes the attachment of glutamate to tRNA(Glu) in a two-step reaction glutamate is first activated by ATP to form Glu-AMP and then transferred to the acceptor end of tRNA(Glu)	gltX	K01885
SRS016095.27560-T1-C	3.84249	1.14809e-10	7.59988e-06	COG0088@1|root,COG0088@2|Bacteria,1TPGW@1239|Firmicutes,248SY@186801|Clostridia,27V5S@189330|Dorea	J	Forms part of the polypeptide exit tunnel	rplD	K02926
SRS049959.224024-T1-C	3.82283	1.7952e-08	0.00118835	COG0261@1|root,COG0261@2|Bacteria,1V9YH@1239|Firmicutes,24MRS@186801|Clostridia	J	This protein binds to 23S rRNA in the presence of protein L20	rplU	K02888
SRS051882.3997-T1-C	3.80651	5.25684e-07	0.0347982	COG0745@1|root,COG0745@2|Bacteria,4NF1I@976|Bacteroidetes,2FNZV@200643|Bacteroidia,4AKWQ@815|Bacteroidaceae	K	COG0745 Response regulators consisting of a CheY-like receiver domain and a winged-helix DNA-binding domain	rprY	-
SRS019397.66389-T1-C	3.78998	5.01188e-08	0.00331767	COG0057@1|root,COG0057@2|Bacteria,1TNYU@1239|Firmicutes,247IZ@186801|Clostridia,3XZGK@572511|Blautia	C	Psort location Cytoplasmic, score	gap	K00134
SRS013687.15541-T1-C	3.77759	5.93445e-07	0.0392837	COG1475@1|root,COG1475@2|Bacteria,4NFZ9@976|Bacteroidetes,2FP81@200643|Bacteroidia	K	Belongs to the ParB family	parB	K03497
SRS050422.17284-T1-C	3.76917	1.47274e-09	9.74898e-05	COG3414@1|root,COG3414@2|Bacteria,2HV39@201174|Actinobacteria,4CW86@84998|Coriobacteriia	G	system, Lactose Cellobiose specific IIB subunit	-	K02774
SRS018427.125891-T1-C	3.75732	7.14411e-07	0.0472911	COG1882@1|root,COG1882@2|Bacteria,1TPTF@1239|Firmicutes,247YY@186801|Clostridia,25YA2@186806|Eubacteriaceae	H	Pyruvate formate lyase-like	-	K00656,K20038
SRS043411.55385-T1-C	3.75633	1.28798e-08	0.000852591	COG2222@1|root,COG2222@2|Bacteria,2IAKV@201174|Actinobacteria,4CXDN@84998|Coriobacteriia	M	SIS domain	-	-
SRS018427.28649-T1-C	3.73162	7.03441e-07	0.046565	COG4770@1|root,COG4770@2|Bacteria,1VA1E@1239|Firmicutes,24MUJ@186801|Clostridia,3WK2X@541000|Ruminococcaceae	I	Biotin-requiring enzyme	gcdC	-
SRS020869.41622-T1-C	3.73152	2.3254e-07	0.0153932	COG1629@1|root,COG1629@2|Bacteria,4NDXS@976|Bacteroidetes,2FM2D@200643|Bacteroidia	P	TonB-linked outer membrane protein, SusC RagA family	-	-
SRS050422.34670-T1-C	3.70224	2.41845e-08	0.00160092	COG4868@1|root,COG4868@2|Bacteria,1TQYE@1239|Firmicutes,247YI@186801|Clostridia,3XYIV@572511|Blautia	S	Psort location Cytoplasmic, score 8.87	-	-
SRS043411.6270-T1-C	3.68437	1.88683e-07	0.0124901	COG0050@1|root,COG0050@2|Bacteria,1TPKC@1239|Firmicutes,2485I@186801|Clostridia,3WCCR@538999|Clostridiales incertae sedis	J	This protein promotes the GTP-dependent binding of aminoacyl-tRNA to the A-site of ribosomes during protein biosynthesis	tuf	K02358
SRS014459.94991-T1-C	3.66154	5.42871e-07	0.0359359	COG0103@1|root,COG0103@2|Bacteria,1V3MQ@1239|Firmicutes,24H94@186801|Clostridia,3Y045@572511|Blautia	J	Belongs to the universal ribosomal protein uS9 family	rpsI	K02996
SRS016095.40270-T1-C	3.61754	1.21334e-10	8.03182e-06	COG0126@1|root,COG0126@2|Bacteria,1TP3H@1239|Firmicutes,248VS@186801|Clostridia,27URH@189330|Dorea	F	Phosphoglycerate kinase	pgk	K00927,K01803
SRS024132.45449-T1-C	3.61037	6.458e-09	0.000427494	COG5016@1|root,COG5016@2|Bacteria,1VT8P@1239|Firmicutes,247NZ@186801|Clostridia,25V0R@186806|Eubacteriaceae	C	Conserved carboxylase domain	pycB	K01571
SRS024132.85051-T1-C	3.59433	2.25185e-07	0.0149064	COG0544@1|root,COG0544@2|Bacteria,4NE99@976|Bacteroidetes,2FM7B@200643|Bacteroidia	O	Trigger factor	tig	K03545
SRS019582.67844-T1-C	3.58491	1.8288e-07	0.0121059	2EGWR@1|root,33ANW@2|Bacteria,4NYKH@976|Bacteroidetes,2FT4M@200643|Bacteroidia	S	Psort location Cytoplasmic, score 8.96	-	-
SRS077730.31629-T1-C	3.5155	6.17241e-07	0.0408589	COG0574@1|root,COG1080@1|root,COG0574@2|Bacteria,COG1080@2|Bacteria,1TPK8@1239|Firmicutes,247RW@186801|Clostridia,268N0@186813|unclassified Clostridiales	G	Belongs to the PEP-utilizing enzyme family	ppdK	K01006
SRS015578.7300-T1-C	3.50599	2.08023e-07	0.0137703	COG0244@1|root,COG0244@2|Bacteria,1V3JJ@1239|Firmicutes	J	Forms part of the ribosomal stalk, playing a central role in the interaction of the ribosome with GTP-bound translation factors	rplJ	K02864
SRS019030.140868-T1-C	3.48933	3.90657e-07	0.0258599	COG1629@1|root,COG1629@2|Bacteria,4NDXS@976|Bacteroidetes,2FM2D@200643|Bacteroidia,22W9I@171551|Porphyromonadaceae	P	CarboxypepD_reg-like domain	-	-
SRS014923.271613-T1-C	3.45118	5.25627e-08	0.00347944	COG0087@1|root,COG0087@2|Bacteria,1TPFT@1239|Firmicutes,247NH@186801|Clostridia	J	One of the primary rRNA binding proteins, it binds directly near the 3'-end of the 23S rRNA, where it nucleates assembly of the 50S subunit	rplC	K02906
SRS020328.174443-T1-C	3.44797	2.20895e-10	1.46224e-05	COG0085@1|root,COG0085@2|Bacteria,1TP96@1239|Firmicutes,247J1@186801|Clostridia,36EKQ@31979|Clostridiaceae	K	DNA-dependent RNA polymerase catalyzes the transcription of DNA into RNA using the four ribonucleoside triphosphates as substrates	rpoB	K03043
SRS011239.39165-T1-C	3.41441	2.12157e-09	0.00014044	COG0595@1|root,COG0595@2|Bacteria,1TQ9G@1239|Firmicutes,2488J@186801|Clostridia,3WH9M@541000|Ruminococcaceae	S	An RNase that has 5'-3' exonuclease and possibly endonuclease activity. Involved in maturation of rRNA and in some organisms also mRNA maturation and or decay	rnj	K12574
SRS014923.36194-T1-C	3.4052	1.95407e-07	0.0129351	COG1544@1|root,COG1544@2|Bacteria,1V1D5@1239|Firmicutes,24HDH@186801|Clostridia,27JIP@186928|unclassified Lachnospiraceae	J	Required for dimerization of active 70S ribosomes into 100S ribosomes in stationary phase	hpf	K05808
SRS017521.268095-T1-C	3.32913	1.21578e-07	0.00804798	COG0087@1|root,COG0087@2|Bacteria,1TPFT@1239|Firmicutes,247NH@186801|Clostridia,25VIA@186806|Eubacteriaceae	J	One of the primary rRNA binding proteins, it binds directly near the 3'-end of the 23S rRNA, where it nucleates assembly of the 50S subunit	rplC	K02906
SRS014613.81399-T1-C	3.29221	7.18242e-07	0.0475447	COG1250@1|root,COG1250@2|Bacteria,1TPJS@1239|Firmicutes,248AE@186801|Clostridia,2N73A@216572|Oscillospiraceae	I	3-hydroxyacyl-CoA dehydrogenase, C-terminal domain	hbd	K00074
SRS013687.64804-T1-C	3.27499	4.35637e-08	0.00288374	COG0674@1|root,COG1013@1|root,COG1014@1|root,COG0674@2|Bacteria,COG1013@2|Bacteria,COG1014@2|Bacteria,1TQJ2@1239|Firmicutes,248FW@186801|Clostridia,25USH@186806|Eubacteriaceae	C	Oxidoreductase required for the transfer of electrons from pyruvate to flavodoxin	nifJ	K03737
SRS049995.43622-T1-C	3.26687	6.63487e-11	4.39202e-06	COG0766@1|root,COG0766@2|Bacteria,4NDV8@976|Bacteroidetes,2FNYN@200643|Bacteroidia	M	Cell wall formation. Adds enolpyruvyl to UDP-N- acetylglucosamine	murA	K00790
SRS011271.1991-T1-C	3.23997	4.67329e-07	0.0309353	28P7K@1|root,2ZC1X@2|Bacteria,4NMQB@976|Bacteroidetes,2FQ00@200643|Bacteroidia	S	COG NOG25304 non supervised orthologous group	-	-
SRS064276.199002-T1-C	3.2142	2.14222e-07	0.0141807	COG0087@1|root,COG0087@2|Bacteria,1TPFT@1239|Firmicutes,247NH@186801|Clostridia,2N6NT@216572|Oscillospiraceae	J	One of the primary rRNA binding proteins, it binds directly near the 3'-end of the 23S rRNA, where it nucleates assembly of the 50S subunit	rplC	K02906
SRS018427.161753-T1-C	3.19175	5.17022e-08	0.00342248	COG0698@1|root,COG0698@2|Bacteria,1V3HE@1239|Firmicutes,24JWT@186801|Clostridia,3XZXS@572511|Blautia	G	Psort location Cytoplasmic, score 8.87	rpiB	K01808
SRS015578.86998-T1-C	3.19167	1.47949e-07	0.00979367	COG1438@1|root,COG1438@2|Bacteria,2GKA5@201174|Actinobacteria,4CVTV@84998|Coriobacteriia	K	Regulates arginine biosynthesis genes	argR	K03402
SRS050422.3125-T1-C	3.18221	5.67608e-07	0.0375734	COG0081@1|root,COG0081@2|Bacteria,1TPTS@1239|Firmicutes,247JB@186801|Clostridia,3XZIY@572511|Blautia	J	Binds directly to 23S rRNA. The L1 stalk is quite mobile in the ribosome, and is involved in E site tRNA release	rplA	K02863
SRS017521.45667-T1-C	3.17654	3.22808e-07	0.0213686	COG1904@1|root,COG1904@2|Bacteria,1TRI0@1239|Firmicutes,248C0@186801|Clostridia,3WH1J@541000|Ruminococcaceae	G	glucuronate isomerase	uxaC	K01812
SRS043411.70275-T1-C	3.13665	1.00253e-07	0.00663633	COG1038@1|root,COG1038@2|Bacteria,1UHP9@1239|Firmicutes,24YJ3@186801|Clostridia,3Y1CG@572511|Blautia	C	Conserved carboxylase domain	-	-
SRS016018.25640-T1-C	3.08162	1.59165e-08	0.00105361	COG0099@1|root,COG0099@2|Bacteria,1V3JH@1239|Firmicutes,24HCT@186801|Clostridia,2N7AR@216572|Oscillospiraceae	J	Located at the top of the head of the 30S subunit, it contacts several helices of the 16S rRNA. In the 70S ribosome it contacts the 23S rRNA (bridge B1a) and protein L5 of the 50S subunit (bridge B1b), connecting the 2 subunits	rpsM	K02952
SRS064276.72317-T1-C	3.07759	2.44408e-08	0.00161788	COG0086@1|root,COG0086@2|Bacteria,1TNYT@1239|Firmicutes,24925@186801|Clostridia	K	DNA-dependent RNA polymerase catalyzes the transcription of DNA into RNA using the four ribonucleoside triphosphates as substrates	rpoC	K03046
SRS024132.36708-T1-C	3.06566	9.83943e-09	0.000651331	COG0745@1|root,COG0745@2|Bacteria,4NF1I@976|Bacteroidetes,2FNZV@200643|Bacteroidia	K	transcriptional regulatory protein	rprY	-
SRS017433.89818-T1-C	3.06556	1.53797e-07	0.0101807	COG0256@1|root,COG0256@2|Bacteria,1V6DM@1239|Firmicutes,24JCS@186801|Clostridia,25WB4@186806|Eubacteriaceae	J	This is one of the proteins that binds and probably mediates the attachment of the 5S RNA into the large ribosomal subunit, where it forms part of the central protuberance	rplR	K02881
SRS015217.1917-T1-C	3.06142	6.28211e-10	4.15851e-05	COG0495@1|root,COG0495@2|Bacteria,1TP0Y@1239|Firmicutes,2484Y@186801|Clostridia,3WH0P@541000|Ruminococcaceae	J	Belongs to the class-I aminoacyl-tRNA synthetase family	leuS	K01869
SRS013951.250432-T1-C	3.05092	8.73998e-09	0.000578552	COG3118@1|root,COG3118@2|Bacteria,2IQ9T@201174|Actinobacteria,4CWAM@84998|Coriobacteriia	O	Belongs to the thioredoxin family	trxA	K03671
SRS016095.30931-T1-C	2.97467	1.26462e-08	0.000837129	COG0202@1|root,COG0202@2|Bacteria,1TPR8@1239|Firmicutes,248DS@186801|Clostridia,2N712@216572|Oscillospiraceae	K	DNA-dependent RNA polymerase catalyzes the transcription of DNA into RNA using the four ribonucleoside triphosphates as substrates	rpoA	K03040
SRS023526.17023-T1-C	2.95038	2.91348e-08	0.0019286	COG1472@1|root,COG1472@2|Bacteria,4NE90@976|Bacteroidetes,2FMCU@200643|Bacteroidia	G	Glycosyl hydrolase family 3	bglB_4	K05349
SRS049959.315689-T1-C	2.94297	4.07552e-07	0.0269783	COG0750@1|root,COG0750@2|Bacteria,4NEAR@976|Bacteroidetes,2FM5E@200643|Bacteroidia	M	zinc metalloprotease	rseP	K11749
SRS011134.10911-T1-C	2.93378	8.83408e-08	0.00584781	COG0178@1|root,COG0178@2|Bacteria,4NFQU@976|Bacteroidetes,2FNMG@200643|Bacteroidia	L	The UvrABC repair system catalyzes the recognition and processing of DNA lesions. UvrA is an ATPase and a DNA-binding protein. A damage recognition complex composed of 2 UvrA and 2 UvrB subunits scans DNA for abnormalities. When the presence of a lesion has been verified by UvrB, the UvrA molecules dissociate	uvrA2	K03701
SRS011586.10212-T1-C	2.90988	9.15932e-09	0.00060631	COG0624@1|root,COG0624@2|Bacteria,1TR99@1239|Firmicutes,248DC@186801|Clostridia,2N6K8@216572|Oscillospiraceae	E	Peptidase dimerisation domain	-	-
SRS018351.144429-T1-C	2.9043	2.89596e-07	0.0191701	COG0493@1|root,COG0493@2|Bacteria,2GJ0A@201174|Actinobacteria,4CZ7B@85004|Bifidobacteriales	C	Dihydroprymidine dehydrogenase domain II, 4Fe-4S cluster	gltD	K00266
SRS024132.10618-T1-C	2.89127	5.72942e-07	0.0379264	COG4122@1|root,COG4122@2|Bacteria,4NH42@976|Bacteroidetes,2FM5S@200643|Bacteroidia	S	O-Methyltransferase	mdmC	K00588
SRS024132.9267-T1-C	2.8579	1.27967e-07	0.00847088	COG1139@1|root,COG1139@2|Bacteria,4NEBT@976|Bacteroidetes,2FP2X@200643|Bacteroidia	C	iron-sulfur cluster-binding protein	-	K18929
SRS018817.129123-T1-C	2.85459	2.17534e-08	0.00143999	COG0182@1|root,COG0182@2|Bacteria,1TPDK@1239|Firmicutes,249C5@186801|Clostridia,3WHBV@541000|Ruminococcaceae	J	Catalyzes the interconversion of methylthioribose-1- phosphate (MTR-1-P) into methylthioribulose-1-phosphate (MTRu-1- P)	mtnA	K08963
SRS054590.35029-T1-C	2.85128	7.36639e-08	0.00487625	COG0334@1|root,COG0334@2|Bacteria,1TP45@1239|Firmicutes,24960@186801|Clostridia,3XZ9J@572511|Blautia	C	Belongs to the Glu Leu Phe Val dehydrogenases family	gdhA	K00261,K00262
SRS023914.183812-T1-C	2.82574	1.52477e-07	0.0100934	COG0235@1|root,COG0235@2|Bacteria,1TS5G@1239|Firmicutes,248NY@186801|Clostridia,3XZRB@572511|Blautia	G	Psort location Cytoplasmic, score 8.87	-	K01628
SRS019582.17213-T1-C	2.82179	6.23269e-08	0.00412579	COG2873@1|root,COG2873@2|Bacteria,4NE27@976|Bacteroidetes,2FMQX@200643|Bacteroidia	E	O-acetylhomoserine aminocarboxypropyltransferase cysteine synthase	metZ	K01740,K10764
SRS017521.29619-T1-C	2.78876	5.69671e-07	0.03771	COG0017@1|root,COG0017@2|Bacteria,1TP38@1239|Firmicutes,248XN@186801|Clostridia,3WRU0@541000|Ruminococcaceae	J	Catalyzes the attachment of L-aspartate to tRNA(Asp) in a two-step reaction L-aspartate is first activated by ATP to form Asp-AMP and then transferred to the acceptor end of tRNA(Asp)	aspS	K01876,K09759
SRS015217.232373-T1-C	2.78603	2.861e-07	0.0189387	COG1217@1|root,COG1217@2|Bacteria,1TQ5Y@1239|Firmicutes,3VP58@526524|Erysipelotrichia	T	GTP-binding protein TypA	typA	K06207
SRS015663.33994-T1-C	2.77588	2.61801e-08	0.00173302	COG5426@1|root,COG5426@2|Bacteria,1TPH0@1239|Firmicutes,3VNXT@526524|Erysipelotrichia	S	Lacto-N-biose phosphorylase C-terminal domain	gnpA	-
SRS022609.45957-T1-C	2.74651	3.51429e-07	0.0232632	COG2407@1|root,COG2407@2|Bacteria,1TQDX@1239|Firmicutes,247N8@186801|Clostridia,3WGMD@541000|Ruminococcaceae	G	Psort location Cytoplasmic, score	-	-
SRS017521.100978-T1-C	2.73257	7.48558e-07	0.0495515	COG1966@1|root,COG1966@2|Bacteria,1TQN8@1239|Firmicutes,248DZ@186801|Clostridia,3WHDM@541000|Ruminococcaceae	T	Psort location CytoplasmicMembrane, score	cstA	-
SRS022609.2873-T1-C	2.6912	3.5543e-07	0.023528	COG0642@1|root,COG0745@1|root,COG1879@1|root,COG0745@2|Bacteria,COG1879@2|Bacteria,COG2205@2|Bacteria,4NDXU@976|Bacteroidetes,2FM2N@200643|Bacteroidia	T	ATPase histidine kinase DNA gyrase B HSP90 domain protein	-	-
SRS043701.15561-T1-C	2.65734	1.17556e-07	0.00778175	COG0520@1|root,COG0520@2|Bacteria,1TQ1W@1239|Firmicutes,4H2RA@909932|Negativicutes	E	Catalyzes the removal of elemental sulfur and selenium atoms from L-cysteine, L-cystine, L-selenocysteine, and L- selenocystine to produce L-alanine	sufS	K11717
SRS015578.95277-T1-C	2.65634	7.15353e-07	0.0473535	COG1882@1|root,COG1882@2|Bacteria,1TPTF@1239|Firmicutes,247YY@186801|Clostridia,3XZ5F@572511|Blautia	C	Psort location Cytoplasmic, score 9.98	-	K00656,K20038
SRS063985.57956-T1-C	2.61328	2.8299e-07	0.0187328	COG0186@1|root,COG0186@2|Bacteria,2NPVE@2323|unclassified Bacteria	J	One of the primary rRNA binding proteins, it binds specifically to the 5'-end of 16S ribosomal RNA	rpsQ	K02961
SRS016495.26999-T1-C	2.60875	1.68017e-08	0.00111221	COG0124@1|root,COG0124@2|Bacteria,1TP3D@1239|Firmicutes,24852@186801|Clostridia,2N70T@216572|Oscillospiraceae	J	Histidyl-tRNA synthetase	hisS	K01892
SRS015782.42019-T1-C	2.60807	6.29168e-07	0.0416484	COG0050@1|root,COG0050@2|Bacteria,1TPKC@1239|Firmicutes,4H22P@909932|Negativicutes	J	This protein promotes the GTP-dependent binding of aminoacyl-tRNA to the A-site of ribosomes during protein biosynthesis	tuf	K02358
SRS015782.82719-T1-C	2.60707	4.97262e-08	0.00329167	COG4770@1|root,COG4770@2|Bacteria,1VA1E@1239|Firmicutes,24MUJ@186801|Clostridia,27VPV@189330|Dorea	I	Biotin-requiring enzyme	gcdC	-
SRS023914.129352-T1-C	2.60572	5.82923e-09	0.000385872	COG0200@1|root,COG0200@2|Bacteria,1V3KE@1239|Firmicutes,24HAJ@186801|Clostridia,25RKE@186804|Peptostreptococcaceae	J	binds to the 23S rRNA	rplO	K02876
SRS014923.11689-T1-C	2.59779	9.27413e-08	0.0061391	COG1024@1|root,COG1024@2|Bacteria,1TQ89@1239|Firmicutes,247RK@186801|Clostridia,36EDS@31979|Clostridiaceae	I	Belongs to the enoyl-CoA hydratase isomerase family	crt	K01715
SRS023176.7687-T1-C	2.58694	2.03387e-07	0.0134634	COG1610@1|root,COG1610@2|Bacteria,1V6F2@1239|Firmicutes,24JB0@186801|Clostridia,3Y076@572511|Blautia	S	Yqey-like protein	yqeY	K09117
SRS015794.54143-T1-C	2.54902	5.17464e-07	0.034254	COG0653@1|root,COG0653@2|Bacteria,4NF7C@976|Bacteroidetes,2FMVF@200643|Bacteroidia	U	Part of the Sec protein translocase complex. Interacts with the SecYEG preprotein conducting channel. Has a central role in coupling the hydrolysis of ATP to the transfer of proteins into and across the cell membrane, serving as an ATP-driven molecular motor driving the stepwise translocation of polypeptide chains across the membrane	secA	K03070
SRS049959.286455-T1-C	2.54414	1.74093e-07	0.0115243	COG3142@1|root,COG3142@2|Bacteria,4NINY@976|Bacteroidetes,2FN71@200643|Bacteroidia	P	Participates in the control of copper homeostasis	cutC	K06201
SRS043701.25405-T1-C	2.53771	2.12299e-07	0.0140533	COG0466@1|root,COG0466@2|Bacteria,1TNYG@1239|Firmicutes,4H315@909932|Negativicutes	O	ATP-dependent serine protease that mediates the selective degradation of mutant and abnormal proteins as well as certain short-lived regulatory proteins. Required for cellular homeostasis and for survival from DNA damage and developmental changes induced by stress. Degrades polypeptides processively to yield small peptide fragments that are 5 to 10 amino acids long. Binds to DNA in a double-stran…	lon	K01338
SRS047014.107891-T1-C	2.52921	2.67922e-07	0.0177354	COG0056@1|root,COG0056@2|Bacteria,1TNZ8@1239|Firmicutes,248IY@186801|Clostridia	C	Produces ATP from ADP in the presence of a proton gradient across the membrane. The alpha chain is a regulatory subunit	atpA	K02111
SRS011271.168236-T1-C	2.52666	3.61692e-08	0.00239425	COG1974@1|root,COG1974@2|Bacteria,1TQ3H@1239|Firmicutes,24AXJ@186801|Clostridia,25VX6@186806|Eubacteriaceae	K	Represses a number of genes involved in the response to DNA damage (SOS response), including recA and lexA. In the presence of single-stranded DNA, RecA interacts with LexA causing an autocatalytic cleavage which disrupts the DNA-binding part of LexA, leading to derepression of the SOS regulon and eventually DNA repair	lexA	K01356
SRS015217.40637-T1-C	2.52262	2.32499e-08	0.00153905	COG0330@1|root,COG0330@2|Bacteria,1TPXU@1239|Firmicutes,248MP@186801|Clostridia,27IS7@186928|unclassified Lachnospiraceae	O	prohibitin homologues	qmcA	-
SRS050422.270021-T1-C	2.51815	5.06171e-07	0.0335065	COG0426@1|root,COG0426@2|Bacteria,2NPHV@2323|unclassified Bacteria	C	Metallo-beta-lactamase superfamily	fprA	-
SRS015578.11385-T1-C	2.50999	2.79056e-07	0.0184724	COG0092@1|root,COG0092@2|Bacteria,1TPCP@1239|Firmicutes,24833@186801|Clostridia,25VHR@186806|Eubacteriaceae	J	Binds the lower part of the 30S subunit head. Binds mRNA in the 70S ribosome, positioning it for translation	rpsC	K02982
SRS019601.97759-T1-C	2.48705	3.36431e-08	0.00222704	COG1629@1|root,COG4773@1|root,COG1629@2|Bacteria,COG4773@2|Bacteria,4PKAS@976|Bacteroidetes,2FWM7@200643|Bacteroidia,4AWE8@815|Bacteroidaceae	P	TonB-linked outer membrane protein, SusC RagA family	-	-
SRS017521.258984-T1-C	2.47988	1.25333e-07	0.00829652	COG1464@1|root,COG1464@2|Bacteria,1TQAS@1239|Firmicutes,247WV@186801|Clostridia,25V3Q@186806|Eubacteriaceae	M	Belongs to the nlpA lipoprotein family	metQ	K02073
SRS045713.148565-T1-C	2.47812	1.3777e-07	0.0091198	COG1288@1|root,COG1288@2|Bacteria,2HK5U@201174|Actinobacteria,4CUHK@84998|Coriobacteriia	S	C4-dicarboxylate anaerobic carrier	-	-
SRS014923.121216-T1-C	2.47432	4.81485e-07	0.0318724	COG0449@1|root,COG0449@2|Bacteria,1TPGU@1239|Firmicutes,248F8@186801|Clostridia,3WGUC@541000|Ruminococcaceae	M	Catalyzes the first step in hexosamine metabolism, converting fructose-6P into glucosamine-6P using glutamine as a nitrogen source	glmS	K00820
SRS024132.685-T1-C	2.47032	2.65727e-07	0.01759	COG5492@1|root,COG5492@2|Bacteria,1VUQN@1239|Firmicutes,24CDA@186801|Clostridia,3WPAR@541000|Ruminococcaceae	N	Bacterial Ig-like domain 2	-	-
SRS017521.247680-T1-C	2.46984	5.45848e-07	0.036133	COG0539@1|root,COG0761@1|root,COG0539@2|Bacteria,COG0761@2|Bacteria,1TQ9N@1239|Firmicutes,247UK@186801|Clostridia,25UQX@186806|Eubacteriaceae	J	Catalyzes the conversion of 1-hydroxy-2-methyl-2-(E)- butenyl 4-diphosphate (HMBPP) into a mixture of isopentenyl diphosphate (IPP) and dimethylallyl diphosphate (DMAPP). Acts in the terminal step of the DOXP MEP pathway for isoprenoid precursor biosynthesis	ispH	K02945,K03527
SRS017521.250488-T1-C	2.46282	1.21576e-09	8.04783e-05	COG0330@1|root,COG0330@2|Bacteria,1TRN5@1239|Firmicutes,3VPWH@526524|Erysipelotrichia	O	prohibitin homologues	-	-
SRS050752.16333-T1-C	2.46038	2.56131e-07	0.0169549	COG0050@1|root,COG0050@2|Bacteria,1TPKC@1239|Firmicutes,2485I@186801|Clostridia,267PG@186813|unclassified Clostridiales	J	This protein promotes the GTP-dependent binding of aminoacyl-tRNA to the A-site of ribosomes during protein biosynthesis	tuf	K02358
SRS013158.483-T1-C	2.4587	1.10698e-07	0.00732774	COG0092@1|root,COG0092@2|Bacteria,1TPCP@1239|Firmicutes,24833@186801|Clostridia,3WGIF@541000|Ruminococcaceae	J	Binds the lower part of the 30S subunit head. Binds mRNA in the 70S ribosome, positioning it for translation	rpsC	K02982
SRS015065.33282-T1-C	2.43022	2.2199e-07	0.0146948	COG0015@1|root,COG0015@2|Bacteria,1TPMM@1239|Firmicutes,3VPWT@526524|Erysipelotrichia	F	adenylosuccinate lyase	purB	K01756
SRS054956.102935-T1-C	2.40202	2.51012e-07	0.016616	COG3133@1|root,COG3133@2|Bacteria,1RFYG@1224|Proteobacteria,2W8HB@28216|Betaproteobacteria,4PR3D@995019|Sutterellaceae	M	Outer membrane lipoprotein	-	-
SRS015217.57118-T1-C	2.39059	4.58535e-08	0.00303532	2B8D4@1|root,321N1@2|Bacteria,4NRJT@976|Bacteroidetes,2FQ9N@200643|Bacteroidia,4AQHB@815|Bacteroidaceae	-	-	-	-
SRS013951.12323-T1-C	2.34304	2.44796e-07	0.0162045	COG0103@1|root,COG0103@2|Bacteria,1V3MQ@1239|Firmicutes,24H94@186801|Clostridia,26924@186813|unclassified Clostridiales	J	Ribosomal protein S9/S16	rpsI	K02996
SRS016495.36974-T1-C	2.32759	4.20339e-08	0.00278248	COG2768@1|root,COG2878@1|root,COG2768@2|Bacteria,COG2878@2|Bacteria,1TQGD@1239|Firmicutes,24904@186801|Clostridia,2N6NY@216572|Oscillospiraceae	C	Putative Fe-S cluster	rnfB	K03616
SRS015578.108942-T1-C	2.30267	2.10655e-07	0.0139445	COG0436@1|root,COG0436@2|Bacteria,1TP36@1239|Firmicutes,248ZV@186801|Clostridia,3WH96@541000|Ruminococcaceae	E	PFAM Aminotransferase class I and II	yhdR	K11358
SRS054590.36223-T1-C	2.30191	7.09512e-07	0.0469668	COG0282@1|root,COG0282@2|Bacteria,1TQ22@1239|Firmicutes,248ZM@186801|Clostridia,3XZFQ@572511|Blautia	H	Catalyzes the formation of acetyl phosphate from acetate and ATP. Can also catalyze the reverse reaction	ackA	K00925
SRS011134.33615-T1-C	2.3007	3.97645e-11	2.63225e-06	COG0099@1|root,COG0099@2|Bacteria,1V3JH@1239|Firmicutes,3VQQU@526524|Erysipelotrichia	J	Located at the top of the head of the 30S subunit, it contacts several helices of the 16S rRNA. In the 70S ribosome it contacts the 23S rRNA (bridge B1a) and protein L5 of the 50S subunit (bridge B1b), connecting the 2 subunits	rpsM	K02952
SRS049959.148325-T1-C	2.29551	3.48615e-07	0.0230769	2DMKU@1|root,32S9Z@2|Bacteria,1UPRD@1239|Firmicutes,25HMK@186801|Clostridia,27X29@189330|Dorea	S	Selenoprotein B glycine betaine sarcosine D-proline reductase	-	-
SRS052697.240660-T1-C	2.28472	8.81334e-09	0.000583408	COG3649@1|root,COG3649@2|Bacteria,1TQZ8@1239|Firmicutes,248MT@186801|Clostridia,268IM@186813|unclassified Clostridiales	L	CRISPR-associated protein Cas7	-	K19118
SRS024132.215444-T1-C	2.27857	3.72988e-07	0.0246903	COG0674@1|root,COG1014@1|root,COG1143@1|root,COG0674@2|Bacteria,COG1014@2|Bacteria,COG1143@2|Bacteria,1VS48@1239|Firmicutes,25E5U@186801|Clostridia	C	pyruvate flavodoxin ferredoxin oxidoreductase	-	-
SRS011586.167019-T1-C	2.2493	2.84035e-07	0.018802	COG0489@1|root,COG0489@2|Bacteria,1TQ34@1239|Firmicutes,24817@186801|Clostridia,2617F@186807|Peptococcaceae	F	Binds and transfers iron-sulfur (Fe-S) clusters to target apoproteins. Can hydrolyze ATP	mrp	-
SRS056259.187057-T1-C	2.23906	1.02964e-07	0.00681582	COG0213@1|root,COG0213@2|Bacteria,1TPCH@1239|Firmicutes,24848@186801|Clostridia,3WGW3@541000|Ruminococcaceae	F	pyrimidine-nucleoside phosphorylase	pdp	K00756,K00758
SRS049995.79964-T1-C	2.23317	1.53979e-07	0.0101928	COG0848@1|root,COG0848@2|Bacteria,4NMT4@976|Bacteroidetes,2FQHV@200643|Bacteroidia	U	PFAM Biopolymer transport protein ExbD TolR	exbD1	-
SRS019601.199058-T1-C	2.22973	6.61798e-07	0.0438084	COG0035@1|root,COG0035@2|Bacteria,1TPMT@1239|Firmicutes,248FV@186801|Clostridia,3WGYU@541000|Ruminococcaceae	F	Catalyzes the conversion of uracil and 5-phospho-alpha- D-ribose 1-diphosphate (PRPP) to UMP and diphosphate	upp	K00761
SRS058723.85271-T1-C	2.21886	1.30499e-07	0.00863854	COG2723@1|root,COG2723@2|Bacteria	G	beta-glucosidase activity	celA	K01223
SRS012273.252370-T1-C	2.21604	6.54491e-07	0.0433247	COG0448@1|root,COG0448@2|Bacteria,1TNZW@1239|Firmicutes,24943@186801|Clostridia,21Y5D@1506553|Lachnoclostridium	H	Catalyzes the synthesis of ADP-glucose, a sugar donor used in elongation reactions on alpha-glucans	glgC	K00975
SRS019601.92266-T1-C	2.20801	3.10804e-07	0.020574	COG0087@1|root,COG0087@2|Bacteria,1TPFT@1239|Firmicutes,247NH@186801|Clostridia,3WHH0@541000|Ruminococcaceae	J	One of the primary rRNA binding proteins, it binds directly near the 3'-end of the 23S rRNA, where it nucleates assembly of the 50S subunit	rplC	K02906
SRS024132.280727-T1-C	2.19779	2.14462e-08	0.00141965	COG0351@1|root,COG4977@1|root,COG0351@2|Bacteria,COG4977@2|Bacteria	K	sequence-specific DNA binding	thiD	K00941,K02529
SRS049995.7784-T1-C	2.17822	2.47922e-08	0.00164114	COG0192@1|root,COG0192@2|Bacteria,1TPCV@1239|Firmicutes,248QF@186801|Clostridia,2N73U@216572|Oscillospiraceae	H	Catalyzes the formation of S-adenosylmethionine (AdoMet) from methionine and ATP. The overall synthetic reaction is composed of two sequential steps, AdoMet formation and the subsequent tripolyphosphate hydrolysis which occurs prior to release of AdoMet from the enzyme	metK	K00789
SRS014923.37775-T1-C	2.16426	4.1563e-09	0.00027513	COG0097@1|root,COG0097@2|Bacteria,4NGJM@976|Bacteroidetes,2FNEG@200643|Bacteroidia,4AKP6@815|Bacteroidaceae	J	This protein binds to the 23S rRNA, and is important in its secondary structure. It is located near the subunit interface in the base of the L7 L12 stalk, and near the tRNA binding site of the peptidyltransferase center	rplF	K02933
SRS022071.251282-T1-C	2.15247	1.47446e-07	0.00976036	COG1028@1|root,COG1028@2|Bacteria,2GJGM@201174|Actinobacteria,4CZMJ@85004|Bifidobacteriales	IQ	Enoyl-(Acyl carrier protein) reductase	-	K00065
SRS018351.157644-T1-C	2.14784	8.25755e-08	0.00546617	COG3481@1|root,COG3481@2|Bacteria,1TPIU@1239|Firmicutes,248SS@186801|Clostridia,3WHUS@541000|Ruminococcaceae	S	Metal dependent phosphohydrolases with conserved 'HD' motif.	yhaM	K03698
SRS015133.85465-T1-C	2.14021	8.75141e-08	0.00579308	COG0046@1|root,COG0047@1|root,COG0046@2|Bacteria,COG0047@2|Bacteria,1TPAS@1239|Firmicutes,247W2@186801|Clostridia,3WGRN@541000|Ruminococcaceae	F	phosphoribosylformylglycinamidine synthase	purL	K01952
SRS018351.34769-T1-C	2.12478	2.28609e-07	0.015133	COG4577@1|root,COG4577@2|Bacteria,1UKDS@1239|Firmicutes,24IS5@186801|Clostridia,3XZUS@572511|Blautia	CQ	COG COG4577 Carbon dioxide concentrating mechanism carboxysome shell protein	csoS1C	-
SRS049959.56935-T1-C	2.10069	6.51251e-07	0.0431102	COG0358@1|root,COG0358@2|Bacteria,4NENT@976|Bacteroidetes,2FMV1@200643|Bacteroidia	L	RNA polymerase that catalyzes the synthesis of short RNA molecules used as primers for DNA polymerase during DNA replication	dnaG	K02316
SRS016095.56154-T1-C	2.07881	1.12256e-10	7.43093e-06	COG0197@1|root,COG0197@2|Bacteria,1V1AY@1239|Firmicutes,24FQX@186801|Clostridia,27MBG@186928|unclassified Lachnospiraceae	J	Binds 23S rRNA and is also seen to make contacts with the A and possibly P site tRNAs	rplP	K02878
SRS049712.147731-T1-C	2.05475	1.48938e-08	0.000985908	COG1024@1|root,COG1024@2|Bacteria,1TQ89@1239|Firmicutes,247RK@186801|Clostridia,21Z2Z@1506553|Lachnoclostridium	I	Enoyl-CoA hydratase/isomerase	crt	K01715
SRS017433.88950-T1-C	2.0395	1.66602e-09	0.000110284	COG0136@1|root,COG0136@2|Bacteria,1TPC6@1239|Firmicutes,248ZR@186801|Clostridia,36DDT@31979|Clostridiaceae	E	Catalyzes the NADPH-dependent formation of L-aspartate- semialdehyde (L-ASA) by the reductive dephosphorylation of L- aspartyl-4-phosphate	asd	K00133
SRS019582.5410-T1-C	2.03191	7.02517e-07	0.0465038	COG1127@1|root,COG1127@2|Bacteria,4NETG@976|Bacteroidetes,2FM5W@200643|Bacteroidia	Q	ABC transporter, ATP-binding protein	metN	K02065
SRS015217.67673-T1-C	2.02216	1.14556e-08	0.000758315	COG0526@1|root,COG0526@2|Bacteria,1UY9A@1239|Firmicutes,24C03@186801|Clostridia	CO	Redoxin family	-	-
SRS017521.8948-T1-C	0.493301	9.62546e-08	0.00637167	COG0299@1|root,COG0299@2|Bacteria,1V3RJ@1239|Firmicutes,249JC@186801|Clostridia,3WIAG@541000|Ruminococcaceae	F	Catalyzes the transfer of a formyl group from 10- formyltetrahydrofolate to 5-phospho-ribosyl-glycinamide (GAR), producing 5-phospho-ribosyl-N-formylglycinamide (FGAR) and tetrahydrofolate	purN	K11175
SRS014923.102388-T1-C	0.493033	1.38888e-07	0.00919382	COG1109@1|root,COG1109@2|Bacteria,4NFU7@976|Bacteroidetes,2FM0A@200643|Bacteroidia,4AMJH@815|Bacteroidaceae	G	Phosphoglucomutase phosphomannomutase, alpha beta alpha domain II	pgcA	K01835
SRS043001.49788-T1-C	0.492802	3.53534e-07	0.0234025	COG2884@1|root,COG2884@2|Bacteria,4NEP2@976|Bacteroidetes,2FMNR@200643|Bacteroidia,4AMDQ@815|Bacteroidaceae	D	Psort location CytoplasmicMembrane, score 7.88	ftsE	K09812
SRS014459.12844-T1-C	0.489294	2.66532e-07	0.0176433	COG0458@1|root,COG0458@2|Bacteria,1TPID@1239|Firmicutes,2498I@186801|Clostridia,3WG9X@541000|Ruminococcaceae	F	Catalyzes the stereoinversion of LL-2,6- diaminoheptanedioate (L,L-DAP) to meso-diaminoheptanedioate (meso- DAP), a precursor of L-lysine and an essential component of the bacterial peptidoglycan	carB	K01955
SRS018351.148823-T1-C	0.486506	1.1245e-07	0.00744372	COG0204@1|root,COG0204@2|Bacteria,4NGR9@976|Bacteroidetes,2FM79@200643|Bacteroidia,22VV6@171551|Porphyromonadaceae	I	Acyltransferase	-	-
SRS053398.47214-T1-C	0.482501	5.43686e-07	0.0359898	COG0274@1|root,COG0274@2|Bacteria,4NGE3@976|Bacteroidetes,2FMTH@200643|Bacteroidia,4AMPM@815|Bacteroidaceae	H	Catalyzes a reversible aldol reaction between acetaldehyde and D-glyceraldehyde 3-phosphate to generate 2-deoxy- D-ribose 5-phosphate	deoC	K01619
SRS014287.79229-T1-C	0.481888	2.74141e-07	0.018147	COG0118@1|root,COG0118@2|Bacteria,1TQT0@1239|Firmicutes,248SH@186801|Clostridia,21Y6H@1506553|Lachnoclostridium	E	IGPS catalyzes the conversion of PRFAR and glutamine to IGP, AICAR and glutamate. The HisH subunit provides the glutamine amidotransferase activity that produces the ammonia necessary to HisF for the synthesis of IGP and AICAR	hisH	K02501
SRS021948.156191-T1-C	0.479597	4.11209e-07	0.0272204	COG0051@1|root,COG0051@2|Bacteria,1V6C9@1239|Firmicutes,24JDC@186801|Clostridia,25WIW@186806|Eubacteriaceae	J	Involved in the binding of tRNA to the ribosomes	rpsJ	K02946
SRS015663.33244-T1-C	0.476872	1.92279e-07	0.0127281	COG0154@1|root,COG0154@2|Bacteria,2NNSD@2323|unclassified Bacteria	J	Allows the formation of correctly charged Gln-tRNA(Gln) through the transamidation of misacylated Glu-tRNA(Gln) in organisms which lack glutaminyl-tRNA synthetase. The reaction takes place in the presence of glutamine and ATP through an activated gamma-phospho-Glu-tRNA(Gln)	gatA	K02433
SRS017247.2546-T1-C	0.472159	6.26223e-08	0.00414535	COG1181@1|root,COG1181@2|Bacteria,4NE9P@976|Bacteroidetes,2FNMC@200643|Bacteroidia,4AK98@815|Bacteroidaceae	F	Belongs to the D-alanine--D-alanine ligase family	ddl	K01921
SRS019397.49082-T1-C	0.46778	1.46955e-07	0.00972786	COG0015@1|root,COG0015@2|Bacteria,1TPMM@1239|Firmicutes,2485N@186801|Clostridia,3WG9P@541000|Ruminococcaceae	F	Belongs to the lyase 1 family. Adenylosuccinate lyase subfamily	purB	K01756
SRS016095.47856-T1-C	0.466965	3.69072e-07	0.0244311	COG0008@1|root,COG0008@2|Bacteria,4NFCC@976|Bacteroidetes,2FMVI@200643|Bacteroidia,4AMGM@815|Bacteroidaceae	J	Glutamine--tRNA ligase	glnS	K01886
SRS050422.46362-T1-C	0.461777	6.94862e-09	0.000459971	COG4799@1|root,COG4799@2|Bacteria,1TQCV@1239|Firmicutes,247WG@186801|Clostridia,3XZR6@572511|Blautia	I	Acetyl-CoA carboxylase alpha subunit	-	-
SRS016267.24294-T1-C	0.45867	1.83426e-09	0.000121421	COG0156@1|root,COG0156@2|Bacteria,4NFBU@976|Bacteroidetes,2FN0E@200643|Bacteroidia,22WXW@171551|Porphyromonadaceae	H	Catalyzes the cleavage of 2-amino-3-ketobutyrate to glycine and acetyl-CoA	kbl	K00639
SRS050422.57636-T1-C	0.456411	3.69579e-07	0.0244646	COG1167@1|root,COG1167@2|Bacteria,1TPMY@1239|Firmicutes,24986@186801|Clostridia,3WGVJ@541000|Ruminococcaceae	EK	Transcriptional regulators containing a DNA-binding HTH domain and an aminotransferase domain (MocR family) and their eukaryotic orthologs	-	-
SRS048870.34369-T1-C	0.447114	6.50428e-09	0.000430557	COG0443@1|root,COG0443@2|Bacteria,4NERF@976|Bacteroidetes,2FMNH@200643|Bacteroidia,4ANVI@815|Bacteroidaceae	O	Heat shock 70 kDa protein	dnaK	K04043
SRS011239.20015-T1-C	0.446574	4.42186e-08	0.00292709	COG1309@1|root,COG1309@2|Bacteria,4NQ99@976|Bacteroidetes,2FMT3@200643|Bacteroidia,4ANF8@815|Bacteroidaceae	K	transcriptional regulator, TetR family	-	-
SRS019397.16420-T1-C	0.437938	1.88826e-08	0.00124995	COG0458@1|root,COG0458@2|Bacteria,1TPID@1239|Firmicutes,2498I@186801|Clostridia,3WG9X@541000|Ruminococcaceae	F	Catalyzes the stereoinversion of LL-2,6- diaminoheptanedioate (L,L-DAP) to meso-diaminoheptanedioate (meso- DAP), a precursor of L-lysine and an essential component of the bacterial peptidoglycan	carB	K01955
SRS052697.211260-T1-C	0.437053	6.82998e-07	0.0452117	COG0489@1|root,COG0489@2|Bacteria,1TS4R@1239|Firmicutes,24B0Z@186801|Clostridia,36DN2@31979|Clostridiaceae	D	Capsular exopolysaccharide family	ywqD	-
SRS015190.30246-T1-C	0.436678	1.20402e-07	0.0079701	COG1028@1|root,COG1028@2|Bacteria,4NFDX@976|Bacteroidetes,2FMSH@200643|Bacteroidia,4AKTZ@815|Bacteroidaceae	IQ	Oxidoreductase, short chain dehydrogenase reductase family protein	idnO	K00046
SRS055982.35897-T1-C	0.432522	4.67106e-08	0.00309205	COG0423@1|root,COG0423@2|Bacteria,1TP94@1239|Firmicutes,248FB@186801|Clostridia,3WGTU@541000|Ruminococcaceae	J	Catalyzes the attachment of glycine to tRNA(Gly)	glyQS	K01880
SRS022071.234938-T1-C	0.431436	1.48219e-07	0.00981151	COG2873@1|root,COG2873@2|Bacteria,1VYCY@1239|Firmicutes,247XK@186801|Clostridia,3WH4H@541000|Ruminococcaceae	E	O-acetylhomoserine aminocarboxypropyltransferase cysteine synthase	metY	K01740
SRS019582.6871-T1-C	0.431405	6.67933e-07	0.0442145	COG0427@1|root,COG0427@2|Bacteria,1TPHC@1239|Firmicutes,247V0@186801|Clostridia,3WGGE@541000|Ruminococcaceae	C	Acetyl-CoA hydrolase/transferase C-terminal domain	cat	-
SRS015190.49165-T1-C	0.43124	1.34664e-08	0.000891421	COG0480@1|root,COG0480@2|Bacteria,1TPF9@1239|Firmicutes,247VN@186801|Clostridia,3WGEG@541000|Ruminococcaceae	J	Catalyzes the GTP-dependent ribosomal translocation step during translation elongation. During this step, the ribosome changes from the pre-translocational (PRE) to the post- translocational (POST) state as the newly formed A-site-bound peptidyl-tRNA and P-site-bound deacylated tRNA move to the P and E sites, respectively. Catalyzes the coordinated movement of the two tRNA molecules, the mRNA and…	fusA	K02355
SRS024132.211192-T1-C	0.430212	7.15875e-07	0.0473881	COG0480@1|root,COG0480@2|Bacteria,1MUCV@1224|Proteobacteria,42M4T@68525|delta/epsilon subdivisions,2WIM7@28221|Deltaproteobacteria,2M882@213115|Desulfovibrionales	J	Catalyzes the GTP-dependent ribosomal translocation step during translation elongation. During this step, the ribosome changes from the pre-translocational (PRE) to the post- translocational (POST) state as the newly formed A-site-bound peptidyl-tRNA and P-site-bound deacylated tRNA move to the P and E sites, respectively. Catalyzes the coordinated movement of the two tRNA molecules, the mRNA and…	fusA	K02355
SRS011529.16318-T1-C	0.428405	2.50774e-07	0.0166003	COG0138@1|root,COG0138@2|Bacteria,4NEZD@976|Bacteroidetes,2FN3G@200643|Bacteroidia,4AK6B@815|Bacteroidaceae	F	bifunctional purine biosynthesis protein PurH	purH	K00602
SRS016495.32367-T1-C	0.425391	6.76043e-07	0.0447513	COG1070@1|root,COG1070@2|Bacteria,4NIJC@976|Bacteroidetes,2FP4C@200643|Bacteroidia,4AKT3@815|Bacteroidaceae	G	Involved in the catabolism of L-rhamnose (6-deoxy-L- mannose). Catalyzes the transfer of the gamma-phosphate group from ATP to the 1-hydroxyl group of L-rhamnulose to yield L-rhamnulose 1-phosphate	rhaB	K00848,K00879
SRS015217.9550-T1-C	0.423461	6.95787e-08	0.00460583	COG2721@1|root,COG2721@2|Bacteria,1TPTX@1239|Firmicutes,24AEC@186801|Clostridia,3WI70@541000|Ruminococcaceae	G	SAF domain protein	uxaA	K01685
SRS015217.9004-T1-C	0.418718	4.42964e-08	0.00293225	COG5434@1|root,COG5434@2|Bacteria,1TQQW@1239|Firmicutes,24A0R@186801|Clostridia,3WI0S@541000|Ruminococcaceae	M	Belongs to the glycosyl hydrolase 28 family	-	-
SRS055982.49284-T1-C	0.416971	1.31176e-07	0.00868331	COG0411@1|root,COG0411@2|Bacteria,1TR0P@1239|Firmicutes,2490B@186801|Clostridia,3WH2I@541000|Ruminococcaceae	E	ABC-type branched-chain amino acid transport systems ATPase component	livG	K01995
SRS050422.45208-T1-C	0.41661	9.30499e-08	0.00615953	COG0280@1|root,COG0280@2|Bacteria,1TPQ0@1239|Firmicutes,247W9@186801|Clostridia,3WGX7@541000|Ruminococcaceae	C	PFAM Phosphate acetyl butaryl transferase	pta	K00625
SRS019910.72036-T1-C	0.41436	5.29338e-07	0.03504	COG4185@1|root,COG4185@2|Bacteria,4NNKA@976|Bacteroidetes,2FQ6Z@200643|Bacteroidia,4APBI@815|Bacteroidaceae	S	Zeta toxin	-	-
SRS015264.66232-T1-C	0.413566	9.26737e-09	0.000613463	COG0136@1|root,COG0136@2|Bacteria,4NE4V@976|Bacteroidetes,2FMHI@200643|Bacteroidia,22VZA@171551|Porphyromonadaceae	E	Catalyzes the NADPH-dependent formation of L-aspartate- semialdehyde (L-ASA) by the reductive dephosphorylation of L- aspartyl-4-phosphate	asd	K00133
SRS024132.6021-T1-C	0.41308	2.03213e-11	1.34519e-06	COG3172@1|root,COG3172@2|Bacteria,4NEQF@976|Bacteroidetes,2FN8P@200643|Bacteroidia,4AMSQ@815|Bacteroidaceae	H	COG NOG06391 non supervised orthologous group	-	-
SRS015217.66606-T1-C	0.413026	6.80955e-10	4.50765e-05	COG0149@1|root,COG0149@2|Bacteria,4NE2F@976|Bacteroidetes,2FNEK@200643|Bacteroidia,4AKU6@815|Bacteroidaceae	G	Involved in the gluconeogenesis. Catalyzes stereospecifically the conversion of dihydroxyacetone phosphate (DHAP) to D-glyceraldehyde-3-phosphate (G3P)	tpiA	K01803
SRS012902.6450-T1-C	0.408653	1.67144e-10	1.10643e-05	COG1932@1|root,COG1932@2|Bacteria,4NE06@976|Bacteroidetes,2FMET@200643|Bacteroidia,4AKSS@815|Bacteroidaceae	E	Catalyzes the reversible conversion of 3- phosphohydroxypyruvate to phosphoserine and of 3-hydroxy-2-oxo-4- phosphonooxybutanoate to phosphohydroxythreonine	serC	K00831
SRS016989.93372-T1-C	0.407797	8.43152e-10	5.58133e-05	COG0480@1|root,COG0480@2|Bacteria,1TPF9@1239|Firmicutes,247VN@186801|Clostridia,36EHS@31979|Clostridiaceae	J	Catalyzes the GTP-dependent ribosomal translocation step during translation elongation. During this step, the ribosome changes from the pre-translocational (PRE) to the post- translocational (POST) state as the newly formed A-site-bound peptidyl-tRNA and P-site-bound deacylated tRNA move to the P and E sites, respectively. Catalyzes the coordinated movement of the two tRNA molecules, the mRNA and…	fusA	K02355
SRS050422.9814-T1-C	0.403494	2.35185e-11	1.55683e-06	COG0711@1|root,COG0711@2|Bacteria,1V97P@1239|Firmicutes,24JGQ@186801|Clostridia,3WK11@541000|Ruminococcaceae	C	Psort location Cytoplasmic, score	-	-
SRS050752.36281-T1-C	0.401848	2.49947e-08	0.00165455	COG0519@1|root,COG0519@2|Bacteria,4NZSX@976|Bacteroidetes,2FNJE@200643|Bacteroidia,4AMZI@815|Bacteroidaceae	F	Psort location Cytoplasmic, score	-	K01951
SRS019601.79014-T1-C	0.400256	7.26048e-08	0.00480615	COG0674@1|root,COG1013@1|root,COG1014@1|root,COG0674@2|Bacteria,COG1013@2|Bacteria,COG1014@2|Bacteria,1TQJ2@1239|Firmicutes,248FW@186801|Clostridia,3WH0Y@541000|Ruminococcaceae	C	Oxidoreductase required for the transfer of electrons from pyruvate to flavodoxin	nifJ	K03737
SRS054590.22883-T1-C	0.399177	3.55875e-08	0.00235575	COG1312@1|root,COG1312@2|Bacteria,4NFA5@976|Bacteroidetes,2FM15@200643|Bacteroidia,4AM58@815|Bacteroidaceae	H	Catalyzes the dehydration of D-mannonate	uxuA	K01686
SRS011302.19065-T1-C	0.390679	5.05004e-08	0.00334292	COG0055@1|root,COG0055@2|Bacteria,1TPGF@1239|Firmicutes,2489W@186801|Clostridia,2N8XE@216572|Oscillospiraceae	C	ATP synthase alpha/beta family, nucleotide-binding domain	atpD	K02112
SRS050422.52816-T1-C	0.388984	4.09794e-07	0.0271267	COG2706@1|root,COG2706@2|Bacteria,1TQ3J@1239|Firmicutes,248JF@186801|Clostridia,25UYV@186806|Eubacteriaceae	G	Lactonase, 7-bladed beta-propeller	-	K07404
SRS019582.4368-T1-C	0.388916	2.97046e-08	0.00196633	COG0115@1|root,COG0115@2|Bacteria,4NEJY@976|Bacteroidetes,2FMPE@200643|Bacteroidia,4AMTS@815|Bacteroidaceae	EH	COG0115 Branched-chain amino acid aminotransferase 4-amino-4-deoxychorismate lyase	ilvE	K00826
SRS050422.113764-T1-C	0.388762	4.76175e-09	0.000315209	COG1940@1|root,COG1940@2|Bacteria,1TQU4@1239|Firmicutes,24AJH@186801|Clostridia,21YX9@1506553|Lachnoclostridium	GK	ROK family	gmuE	K00847
SRS013521.10125-T1-C	0.388575	2.64659e-08	0.00175193	COG0623@1|root,COG0623@2|Bacteria,4NEVE@976|Bacteroidetes,2FM85@200643|Bacteroidia,4AN5G@815|Bacteroidaceae	I	Enoyl- acyl-carrier-protein reductase NADH	fabI	K00208
SRS064276.269930-T1-C	0.388348	2.87352e-07	0.0190215	COG0563@1|root,COG0563@2|Bacteria,1TP27@1239|Firmicutes,247YN@186801|Clostridia,25UWE@186806|Eubacteriaceae	F	Catalyzes the reversible transfer of the terminal phosphate group between ATP and AMP. Plays an important role in cellular energy homeostasis and in adenine nucleotide metabolism	adk	K00939
SRS015663.13071-T1-C	0.388125	5.28441e-07	0.0349807	COG0222@1|root,COG0222@2|Bacteria,1V6EI@1239|Firmicutes,24JAC@186801|Clostridia,25WHU@186806|Eubacteriaceae	J	Forms part of the ribosomal stalk which helps the ribosome interact with GTP-bound translation factors. Is thus essential for accurate translation	rplL	K02935
SRS019910.180932-T1-C	0.387531	1.9826e-08	0.0013124	COG2873@1|root,COG2873@2|Bacteria,1VYCY@1239|Firmicutes,247XK@186801|Clostridia,3WH4H@541000|Ruminococcaceae	E	O-acetylhomoserine aminocarboxypropyltransferase cysteine synthase	metY	K01740
SRS050422.67095-T1-C	0.387251	4.92763e-09	0.000326189	COG0489@1|root,COG0489@2|Bacteria,1TQ34@1239|Firmicutes,24817@186801|Clostridia	D	Binds and transfers iron-sulfur (Fe-S) clusters to target apoproteins. Can hydrolyze ATP	mrp	-
SRS022071.272043-T1-C	0.387218	1.1749e-07	0.00777734	COG0438@1|root,COG0438@2|Bacteria,1TYQV@1239|Firmicutes,259DE@186801|Clostridia,27VXI@189330|Dorea	M	Glycosyl transferases group 1	-	-
SRS015217.80852-T1-C	0.387213	2.787e-07	0.0184488	COG1802@1|root,COG1802@2|Bacteria,1V5DF@1239|Firmicutes,24HJU@186801|Clostridia,3WRUX@541000|Ruminococcaceae	K	FCD	-	-
SRS050422.8304-T1-C	0.385413	4.05058e-09	0.000268132	COG5016@1|root,COG5016@2|Bacteria,1VT8P@1239|Firmicutes,247NZ@186801|Clostridia,3WH2N@541000|Ruminococcaceae	C	Pyruvate carboxylase, C-terminal domain subunit K01960	oadA	K01571
SRS019161.42062-T1-C	0.383871	4.26444e-08	0.00282289	COG0410@1|root,COG0410@2|Bacteria,1TPW4@1239|Firmicutes,247PN@186801|Clostridia,3WHG1@541000|Ruminococcaceae	E	ABC transporter, ATP-binding protein	livF	K01996
SRS022137.66324-T1-C	0.38241	1.83359e-07	0.0121376	COG1825@1|root,COG1825@2|Bacteria,4NEN6@976|Bacteroidetes,2FN3J@200643|Bacteroidia,22UPU@171550|Rikenellaceae	J	This is one of the proteins that binds to the 5S RNA in the ribosome where it forms part of the central protuberance	ctc	K02897
SRS018351.9166-T1-C	0.382327	6.59716e-16	4.36706e-11	COG1109@1|root,COG1109@2|Bacteria,4NFU7@976|Bacteroidetes,2FM0A@200643|Bacteroidia,4AMJH@815|Bacteroidaceae	G	Phosphoglucomutase phosphomannomutase, alpha beta alpha domain II	pgcA	K01835
SRS018817.162860-T1-C	0.381555	3.80049e-07	0.0251577	COG1109@1|root,COG1109@2|Bacteria,1TP2N@1239|Firmicutes,2481Y@186801|Clostridia,3XYJR@572511|Blautia	G	Psort location Cytoplasmic, score 8.87	pgcA	K01835,K01840
SRS019601.81219-T1-C	0.381496	1.18431e-07	0.00783963	COG0086@1|root,COG0086@2|Bacteria,1TNYT@1239|Firmicutes,24925@186801|Clostridia,3WGVS@541000|Ruminococcaceae	K	DNA-dependent RNA polymerase catalyzes the transcription of DNA into RNA using the four ribonucleoside triphosphates as substrates	rpoC	K03046
SRS077730.22655-T1-C	0.380396	6.33675e-07	0.0419468	COG0480@1|root,COG0480@2|Bacteria,1TPWN@1239|Firmicutes,247N4@186801|Clostridia,3WGA7@541000|Ruminococcaceae	J	translation elongation	fusA2	K02355
SRS015578.85589-T1-C	0.37634	1.22986e-07	0.00814117	COG0205@1|root,COG0205@2|Bacteria,1TRJQ@1239|Firmicutes,247IV@186801|Clostridia,25VUF@186806|Eubacteriaceae	H	Catalyzes the phosphorylation of D-fructose 6-phosphate, the first committing step of glycolysis. Uses inorganic phosphate (PPi) as phosphoryl donor instead of ATP like common ATP-dependent phosphofructokinases (ATP-PFKs), which renders the reaction reversible, and can thus function both in glycolysis and gluconeogenesis. Consistently, PPi-PFK can replace the enzymes of both the forward (ATP-PFK)…	pfp	K21071
SRS018133.1380-T1-C	0.375938	6.11123e-11	4.04539e-06	COG0576@1|root,COG0576@2|Bacteria,4NQ6M@976|Bacteroidetes,2FPIN@200643|Bacteroidia,4AKQG@815|Bacteroidaceae	O	Participates actively in the response to hyperosmotic and heat shock by preventing the aggregation of stress-denatured proteins, in association with DnaK and GrpE. It is the nucleotide exchange factor for DnaK and may function as a thermosensor. Unfolded proteins bind initially to DnaJ	grpE	K03687
SRS023176.10056-T1-C	0.375194	1.97972e-07	0.013105	COG0493@1|root,COG0543@1|root,COG0493@2|Bacteria,COG0543@2|Bacteria,4NG9R@976|Bacteroidetes,2FMJF@200643|Bacteroidia,4AKVY@815|Bacteroidaceae	C	Psort location Cytoplasmic, score 9.97	gltA	K00266,K17722
SRS015217.49952-T1-C	0.373779	5.18674e-07	0.0343341	COG1995@1|root,COG1995@2|Bacteria,1TQGT@1239|Firmicutes,24A12@186801|Clostridia,3WIJ8@541000|Ruminococcaceae	C	Belongs to the PdxA family	pdxA	K00097,K22024
SRS047014.202402-T1-C	0.37363	1.10612e-07	0.00732208	COG3842@1|root,COG3842@2|Bacteria,1TP2M@1239|Firmicutes,247JR@186801|Clostridia,3WGC7@541000|Ruminococcaceae	P	Belongs to the ABC transporter superfamily	msmX	K10112
SRS013951.8261-T1-C	0.373482	1.66781e-08	0.00110403	COG0524@1|root,COG0524@2|Bacteria,1TRRY@1239|Firmicutes,248Y3@186801|Clostridia,3WI8G@541000|Ruminococcaceae	H	Kinase, PfkB family	-	K00874
SRS078176.45489-T1-C	0.37341	4.12828e-10	2.73275e-05	COG0078@1|root,COG0078@2|Bacteria,4NEYX@976|Bacteroidetes,2FNR9@200643|Bacteroidia,4AM23@815|Bacteroidaceae	E	Belongs to the ATCase OTCase family	argF	K09065,K13043
SRS050422.9195-T1-C	0.372839	2.80719e-08	0.00185824	COG0674@1|root,COG1013@1|root,COG1014@1|root,COG0674@2|Bacteria,COG1013@2|Bacteria,COG1014@2|Bacteria,1TQJ2@1239|Firmicutes,248FW@186801|Clostridia,3XZ4K@572511|Blautia	C	Oxidoreductase required for the transfer of electrons from pyruvate to flavodoxin	nifJ	K03737
SRS017521.81325-T1-C	0.370654	2.12491e-08	0.0014066	COG4577@1|root,COG4577@2|Bacteria	CQ	ethanolamine catabolic process	pduK	-
SRS012273.8515-T1-C	0.370142	6.61736e-07	0.0438043	COG0180@1|root,COG0180@2|Bacteria,1TPY7@1239|Firmicutes,248RC@186801|Clostridia,27JME@186928|unclassified Lachnospiraceae	J	tRNA synthetases class I (W and Y)	trpS	K01867
SRS011529.10429-T1-C	0.368884	1.1691e-07	0.00773898	COG4992@1|root,COG4992@2|Bacteria,4NE0Z@976|Bacteroidetes,2FNR5@200643|Bacteroidia,4AKEG@815|Bacteroidaceae	E	Belongs to the class-III pyridoxal-phosphate-dependent aminotransferase family	argD	K00821
SRS019161.57126-T1-C	0.365907	1.02516e-07	0.00678616	COG0215@1|root,COG0215@2|Bacteria,1TP9D@1239|Firmicutes,247KS@186801|Clostridia,3WHD2@541000|Ruminococcaceae	J	Belongs to the class-I aminoacyl-tRNA synthetase family	cysS	K01883
SRS015190.37387-T1-C	0.36331	8.53155e-08	0.00564755	COG0674@1|root,COG1013@1|root,COG1014@1|root,COG1143@1|root,COG0674@2|Bacteria,COG1013@2|Bacteria,COG1014@2|Bacteria,COG1143@2|Bacteria,4NF4F@976|Bacteroidetes,2FKZU@200643|Bacteroidia,22U5S@171550|Rikenellaceae	C	Oxidoreductase required for the transfer of electrons from pyruvate to flavodoxin	nifJ	K03737
SRS015190.55355-T1-C	0.362875	2.94489e-07	0.019494	COG1129@1|root,COG1129@2|Bacteria,1TP6I@1239|Firmicutes,247II@186801|Clostridia,27UZX@189330|Dorea	G	Part of the ABC transporter complex MglABC involved in galactose methyl galactoside import. Responsible for energy coupling to the transport system	mglA	K10542
SRS022609.80236-T1-C	0.360751	6.15964e-07	0.0407744	COG3185@1|root,COG3185@2|Bacteria,1TQT2@1239|Firmicutes,249CY@186801|Clostridia	E	Acyclic terpene utilisation family protein AtuA	-	-
SRS012273.93100-T1-C	0.360693	1.90687e-07	0.0126227	COG3250@1|root,COG3250@2|Bacteria,1TPDC@1239|Firmicutes,248H7@186801|Clostridia,3XZCD@572511|Blautia	G	Psort location Cytoplasmic, score 8.87	lacZ	K01190
SRS020233.159837-T1-C	0.360053	1.1313e-08	0.000748878	COG1925@1|root,COG1925@2|Bacteria,1VAQP@1239|Firmicutes,24N19@186801|Clostridia,27NST@186928|unclassified Lachnospiraceae	G	PTS HPr component phosphorylation site	-	-
SRS051882.50886-T1-C	0.358988	5.36076e-09	0.000354861	COG1614@1|root,COG1614@2|Bacteria,1TSWZ@1239|Firmicutes,248Y2@186801|Clostridia,3WNGM@541000|Ruminococcaceae	C	CO dehydrogenase/acetyl-CoA synthase complex beta subunit	cdhC	K14138
SRS051882.158364-T1-C	0.356158	5.30323e-07	0.0351052	COG0360@1|root,COG0360@2|Bacteria,1VA18@1239|Firmicutes,24QZQ@186801|Clostridia,3Y068@572511|Blautia	J	Binds together with S18 to 16S ribosomal RNA	rpsF	K02990
SRS015578.110348-T1-C	0.354993	7.38705e-07	0.0488993	COG4864@1|root,COG4864@2|Bacteria,1TPTD@1239|Firmicutes,24APU@186801|Clostridia,27R5A@186928|unclassified Lachnospiraceae	S	SigmaW regulon antibacterial	-	-
SRS015369.24363-T1-C	0.35436	2.92127e-08	0.00193376	COG1449@1|root,COG1449@2|Bacteria,4NFXW@976|Bacteroidetes,2FMRY@200643|Bacteroidia,4AMCU@815|Bacteroidaceae	G	Belongs to the glycosyl hydrolase 57 family	amyA	K07405
SRS022071.253500-T1-C	0.353448	1.40447e-09	9.29704e-05	COG1472@1|root,COG1472@2|Bacteria,1TPH5@1239|Firmicutes,247QP@186801|Clostridia,3WGRC@541000|Ruminococcaceae	G	Glycosyl hydrolase family 3 N-terminal domain protein	-	K05349
SRS015578.109091-T1-C	0.350385	4.75308e-07	0.0314635	COG0345@1|root,COG0345@2|Bacteria,1TP1E@1239|Firmicutes,247SR@186801|Clostridia,3WGT7@541000|Ruminococcaceae	E	Catalyzes the reduction of 1-pyrroline-5-carboxylate (PCA) to L-proline	proC	K00286
SRS016095.217252-T1-C	0.348343	9.40021e-08	0.00622256	COG0055@1|root,COG0055@2|Bacteria,1TPGF@1239|Firmicutes,2489W@186801|Clostridia,3Y1D7@572511|Blautia	C	Produces ATP from ADP in the presence of a proton gradient across the membrane. The catalytic sites are hosted primarily by the beta subunits	atpD	K02112
SRS050299.22626-T1-C	0.348126	7.92961e-08	0.00524908	28H5J@1|root,2Z7I5@2|Bacteria,4NHK6@976|Bacteroidetes,2FM8F@200643|Bacteroidia,4AKBH@815|Bacteroidaceae	S	COG NOG11645 non supervised orthologous group	-	-
SRS014923.227720-T1-C	0.347705	5.4947e-07	0.0363727	COG0433@1|root,COG0433@2|Bacteria,1VF8X@1239|Firmicutes,24N9T@186801|Clostridia,3Y046@572511|Blautia	S	Psort location Cytoplasmic, score	-	-
SRS011302.23952-T1-C	0.346228	1.73533e-07	0.0114872	COG0139@1|root,COG0140@1|root,COG0139@2|Bacteria,COG0140@2|Bacteria,1UYNA@1239|Firmicutes,247RS@186801|Clostridia,3WJ30@541000|Ruminococcaceae	E	Catalyzes the hydrolysis of the adenine ring of phosphoribosyl-AMP	hisI	K01496,K11755
SRS019601.89405-T1-C	0.346084	2.60424e-07	0.017239	COG0265@1|root,COG0265@2|Bacteria,4NFCS@976|Bacteroidetes,2FMUA@200643|Bacteroidia,4ANIK@815|Bacteroidaceae	O	Psort location Periplasmic, score	htrA	-
SRS049900.27516-T1-C	0.345651	2.0016e-08	0.00132498	COG0167@1|root,COG0167@2|Bacteria,4NDVB@976|Bacteroidetes,2FPMW@200643|Bacteroidia,4AKT8@815|Bacteroidaceae	F	Belongs to the dihydroorotate dehydrogenase family. Type 1 subfamily	pyrD	K00226,K17828
SRS023914.32121-T1-C	0.345642	6.40899e-08	0.0042425	COG0080@1|root,COG0080@2|Bacteria,1RA2M@1224|Proteobacteria,42RE7@68525|delta/epsilon subdivisions,2WNAH@28221|Deltaproteobacteria,2MB3K@213115|Desulfovibrionales	J	Forms part of the ribosomal stalk which helps the ribosome interact with GTP-bound translation factors	rplK	K02867
SRS018351.57583-T1-C	0.345544	2.13751e-07	0.0141495	COG0231@1|root,COG0231@2|Bacteria,1TR8P@1239|Firmicutes,249DV@186801|Clostridia,36DS4@31979|Clostridiaceae	J	Involved in peptide bond synthesis. Stimulates efficient translation and peptide-bond synthesis on native or reconstituted 70S ribosomes in vitro. Probably functions indirectly by altering the affinity of the ribosome for aminoacyl-tRNA, thus increasing their reactivity as acceptors for peptidyl transferase	efp	K02356
SRS019601.543-T1-C	0.345161	5.31873e-10	3.52078e-05	COG0104@1|root,COG0104@2|Bacteria,4NGRZ@976|Bacteroidetes,2FM8A@200643|Bacteroidia,4AMZZ@815|Bacteroidaceae	F	Plays an important role in the de novo pathway of purine nucleotide biosynthesis. Catalyzes the first committed step in the biosynthesis of AMP from IMP	purA	K01939
SRS015190.1518-T1-C	0.343646	1.74438e-07	0.0115471	COG0094@1|root,COG0094@2|Bacteria,4NEGY@976|Bacteroidetes,2FM5Y@200643|Bacteroidia,22U02@171550|Rikenellaceae	J	This is 1 of the proteins that binds and probably mediates the attachment of the 5S RNA into the large ribosomal subunit, where it forms part of the central protuberance. In the 70S ribosome it contacts protein S13 of the 30S subunit (bridge B1b), connecting the 2 subunits	rplE	K02931
SRS065504.16929-T1-C	0.343575	5.65666e-07	0.0374448	COG0422@1|root,COG0422@2|Bacteria,4NFTF@976|Bacteroidetes,2FMBC@200643|Bacteroidia,4AMHH@815|Bacteroidaceae	H	Catalyzes the synthesis of the hydroxymethylpyrimidine phosphate (HMP-P) moiety of thiamine from aminoimidazole ribotide (AIR) in a radical S-adenosyl-L-methionine (SAM)-dependent reaction	thiC	K03147
SRS015217.15851-T1-C	0.343366	2.21512e-07	0.0146632	COG3835@1|root,COG3835@2|Bacteria,1TQWD@1239|Firmicutes,24ZMW@186801|Clostridia,3WHDV@541000|Ruminococcaceae	KT	Psort location Cytoplasmic, score	-	K02647
SRS018817.26220-T1-C	0.343335	4.68047e-08	0.00309829	COG0480@1|root,COG0480@2|Bacteria,1TPF9@1239|Firmicutes,247VN@186801|Clostridia,3WGEG@541000|Ruminococcaceae	J	Catalyzes the GTP-dependent ribosomal translocation step during translation elongation. During this step, the ribosome changes from the pre-translocational (PRE) to the post- translocational (POST) state as the newly formed A-site-bound peptidyl-tRNA and P-site-bound deacylated tRNA move to the P and E sites, respectively. Catalyzes the coordinated movement of the two tRNA molecules, the mRNA and…	fusA	K02355
SRS053335.154293-T1-C	0.343302	5.83378e-07	0.0386173	COG1966@1|root,COG1966@2|Bacteria,1TQN8@1239|Firmicutes,248DZ@186801|Clostridia,3WHDM@541000|Ruminococcaceae	T	Psort location CytoplasmicMembrane, score	cstA	-
SRS015854.70550-T1-C	0.341479	2.45259e-07	0.0162352	COG0102@1|root,COG0102@2|Bacteria,2NPCI@2323|unclassified Bacteria	J	This protein is one of the early assembly proteins of the 50S ribosomal subunit, although it is not seen to bind rRNA by itself. It is important during the early stages of 50S assembly	rplM	K02871
SRS015663.53537-T1-C	0.338924	6.70462e-07	0.0443819	COG0505@1|root,COG0505@2|Bacteria,1TQ8N@1239|Firmicutes,247Q8@186801|Clostridia,3WH1G@541000|Ruminococcaceae	F	Belongs to the CarA family	carA	K01956
SRS050422.96060-T1-C	0.337407	5.20626e-09	0.000344633	COG0776@1|root,COG0776@2|Bacteria,1V9XQ@1239|Firmicutes,24MM0@186801|Clostridia,3WKJ9@541000|Ruminococcaceae	L	Histone-like DNA-binding protein which is capable of wrapping DNA to stabilize it, and thus to prevent its denaturation under extreme environmental conditions	hup	K03530
SRS017433.45504-T1-C	0.336935	4.54578e-08	0.00300913	COG3866@1|root,COG3866@2|Bacteria,4P09P@976|Bacteroidetes,2FNQB@200643|Bacteroidia,4AMAR@815|Bacteroidaceae	G	pectate lyase K01728	-	-
SRS051882.159861-T1-C	0.333188	4.07649e-08	0.00269847	COG1148@1|root,COG1148@2|Bacteria,1VPAD@1239|Firmicutes,25B2G@186801|Clostridia	C	PFAM 4Fe-4S ferredoxin iron-sulfur binding domain protein	-	K03388
SRS024075.50570-T1-C	0.331676	1.14608e-08	0.000758657	COG0436@1|root,COG0436@2|Bacteria,4NHP7@976|Bacteroidetes,2FN3D@200643|Bacteroidia,4AMZT@815|Bacteroidaceae	E	Aminotransferase, class I II	alaC	-
SRS022071.264622-T1-C	0.329955	2.04861e-07	0.013561	COG0366@1|root,COG0366@2|Bacteria,1TP53@1239|Firmicutes,247XR@186801|Clostridia,3XZ8U@572511|Blautia	G	Psort location Cytoplasmic, score 9.98	ams	K05341,K05343
SRS015663.28918-T1-C	0.329324	1.90135e-08	0.00125861	COG0458@1|root,COG0458@2|Bacteria,4NEQ0@976|Bacteroidetes,2FMKD@200643|Bacteroidia,4AK6X@815|Bacteroidaceae	F	COG0458 Carbamoylphosphate synthase large subunit (split gene in MJ)	carB	K01955
SRS017307.15203-T1-C	0.327712	3.41881e-07	0.0226311	COG0822@1|root,COG0822@2|Bacteria,4NJ26@976|Bacteroidetes,2FNEH@200643|Bacteroidia,4AM4E@815|Bacteroidaceae	C	Psort location Cytoplasmic, score 8.96	-	-
SRS014459.145466-T1-C	0.327092	1.77669e-07	0.011761	COG1882@1|root,COG1882@2|Bacteria,1MWBF@1224|Proteobacteria,42M5J@68525|delta/epsilon subdivisions,2WJAK@28221|Deltaproteobacteria,2M9FS@213115|Desulfovibrionales	C	Glycine radical	-	K00656
SRS015190.53183-T1-C	0.326379	1.8962e-07	0.0125521	COG0765@1|root,COG0834@1|root,COG0765@2|Bacteria,COG0834@2|Bacteria,1TPM3@1239|Firmicutes,248UY@186801|Clostridia,268X5@186813|unclassified Clostridiales	E	Psort location CytoplasmicMembrane, score	ArtM	K02029,K02030
SRS018427.200760-T1-C	0.325927	2.99737e-07	0.0198414	COG2207@1|root,COG2207@2|Bacteria,1N1CY@1224|Proteobacteria,1RYD9@1236|Gammaproteobacteria	K	transcriptional regulator	-	-
SRS017191.40973-T1-C	0.325875	5.21722e-07	0.0345359	COG0094@1|root,COG0094@2|Bacteria,1TPE0@1239|Firmicutes,247X0@186801|Clostridia	J	This is 1 of the proteins that binds and probably mediates the attachment of the 5S RNA into the large ribosomal subunit, where it forms part of the central protuberance. In the 70S ribosome it contacts protein S13 of the 30S subunit (bridge B1b), connecting the 2 subunits	rplE	K02931
SRS013521.111785-T1-C	0.324565	1.18815e-09	7.86505e-05	COG1209@1|root,COG1209@2|Bacteria,1V301@1239|Firmicutes,247XE@186801|Clostridia,3WGQ3@541000|Ruminococcaceae	H	Catalyzes the formation of dTDP-glucose, from dTTP and glucose 1-phosphate, as well as its pyrophosphorolysis	rfbA	K00973
SRS017103.5069-T1-C	0.324383	1.15464e-08	0.000764324	COG0006@1|root,COG0006@2|Bacteria,4NG40@976|Bacteroidetes,2FMSQ@200643|Bacteroidia,4AKGR@815|Bacteroidaceae	E	Psort location Cytoplasmic, score	pepP	K01262
SRS019161.9365-T1-C	0.324378	1.38525e-10	9.16977e-06	COG4225@1|root,COG4225@2|Bacteria,1TRJ7@1239|Firmicutes,24806@186801|Clostridia,3WH3B@541000|Ruminococcaceae	S	Glycosyl Hydrolase Family 88	-	K15532
SRS014613.118505-T1-C	0.324108	6.13549e-10	4.06145e-05	COG0254@1|root,COG0254@2|Bacteria,1VEGU@1239|Firmicutes,24QNZ@186801|Clostridia	J	50S ribosomal protein L31	rpmE	K02909
SRS011529.84858-T1-C	0.322547	9.55784e-11	6.32691e-06	COG3968@1|root,COG3968@2|Bacteria,1UHUF@1239|Firmicutes,2481B@186801|Clostridia,27I8W@186928|unclassified Lachnospiraceae	S	Glutamine synthetase type III N terminal	glnA	K01915
SRS014459.225007-T1-C	0.321265	7.14144e-08	0.00472735	COG0462@1|root,COG0462@2|Bacteria,1MW21@1224|Proteobacteria,42MI2@68525|delta/epsilon subdivisions,2WJ5W@28221|Deltaproteobacteria,2M99U@213115|Desulfovibrionales	F	Involved in the biosynthesis of the central metabolite phospho-alpha-D-ribosyl-1-pyrophosphate (PRPP) via the transfer of pyrophosphoryl group from ATP to 1-hydroxyl of ribose-5-phosphate (Rib-5-P)	prs	K00948
SRS019968.7282-T1-C	0.320468	5.34198e-08	0.00353618	COG0115@1|root,COG0115@2|Bacteria,4NEJY@976|Bacteroidetes,2FMPE@200643|Bacteroidia,22U39@171550|Rikenellaceae	EH	Amino-transferase class IV	ilvE	K00826
SRS017433.17882-T1-C	0.318554	4.39499e-07	0.0290931	COG0492@1|root,COG0492@2|Bacteria,4NEVX@976|Bacteroidetes,2FMNF@200643|Bacteroidia,4AM3W@815|Bacteroidaceae	C	Belongs to the class-II pyridine nucleotide-disulfide oxidoreductase family	trxB	K00384
SRS022071.148014-T1-C	0.317148	2.07644e-09	0.000137452	COG0519@1|root,COG0519@2|Bacteria,1TPG8@1239|Firmicutes,2487F@186801|Clostridia,3XZG5@572511|Blautia	F	Catalyzes the synthesis of GMP from XMP	guaA	K01951
SRS017433.99756-T1-C	0.316165	3.49885e-07	0.023161	COG4209@1|root,COG4209@2|Bacteria,1TQ64@1239|Firmicutes,24YP3@186801|Clostridia	P	PFAM binding-protein-dependent transport systems inner membrane component	-	K17319
SRS015217.55456-T1-C	0.315546	3.95653e-07	0.0261906	COG0683@1|root,COG0683@2|Bacteria,1TPQ2@1239|Firmicutes,248H1@186801|Clostridia,3WI31@541000|Ruminococcaceae	E	ABC-type branched-chain amino acid transport systems periplasmic component	livK	K01999
SRS023914.171197-T1-C	0.315365	1.34455e-07	0.00890039	COG2181@1|root,COG2181@2|Bacteria,1R48S@1224|Proteobacteria,42MZU@68525|delta/epsilon subdivisions,2WKKU@28221|Deltaproteobacteria,2M7X4@213115|Desulfovibrionales	C	PFAM Nitrate reductase gamma subunit	dsrM	K00374
SRS063040.109221-T1-C	0.315315	1.11237e-07	0.00736347	COG0085@1|root,COG0085@2|Bacteria,1TP96@1239|Firmicutes,247J1@186801|Clostridia,3WH6H@541000|Ruminococcaceae	K	DNA-dependent RNA polymerase catalyzes the transcription of DNA into RNA using the four ribonucleoside triphosphates as substrates	rpoB	K03043
SRS050422.89532-T1-C	0.313792	4.30463e-08	0.00284949	COG2048@1|root,COG2048@2|Bacteria,1U4JW@1239|Firmicutes,24C8P@186801|Clostridia,3WHKS@541000|Ruminococcaceae	C	Cysteine-rich domain	-	K03389
SRS011586.89115-T1-C	0.312946	7.10054e-10	4.70027e-05	COG0388@1|root,COG0388@2|Bacteria,1TRMU@1239|Firmicutes,25B19@186801|Clostridia,25UVI@186806|Eubacteriaceae	S	Carbon-nitrogen hydrolase	aguB	K01431,K12251
SRS019582.50658-T1-C	0.309648	1.98463e-07	0.0131374	COG0634@1|root,COG0634@2|Bacteria,1V1C9@1239|Firmicutes,24FR4@186801|Clostridia,3WIX7@541000|Ruminococcaceae	F	Belongs to the purine pyrimidine phosphoribosyltransferase family	hpt	K00760
SRS015217.28191-T1-C	0.30904	2.62765e-07	0.017394	COG0246@1|root,COG0246@2|Bacteria,1TPZU@1239|Firmicutes,248J5@186801|Clostridia,3WGH9@541000|Ruminococcaceae	C	Mannitol dehydrogenase	-	K00009,K00041
SRS042284.90099-T1-C	0.308656	6.30426e-08	0.00417317	COG1082@1|root,COG1082@2|Bacteria,1TPJT@1239|Firmicutes,24A6G@186801|Clostridia	G	TIM barrel	-	-
SRS015782.100151-T1-C	0.308178	1.22772e-08	0.000812698	COG1653@1|root,COG1653@2|Bacteria,1TQ0V@1239|Firmicutes,2481M@186801|Clostridia,3XZJC@572511|Blautia	G	Bacterial extracellular solute-binding protein	lacE	K10188
SRS015190.10334-T1-C	0.306598	6.48574e-07	0.042933	COG4608@1|root,COG4608@2|Bacteria,1V36J@1239|Firmicutes,24C3R@186801|Clostridia,25VRJ@186806|Eubacteriaceae	P	Oligopeptide/dipeptide transporter, C-terminal region	appF	K02032,K10823
SRS053335.60617-T1-C	0.304305	3.31605e-09	0.000219509	COG1185@1|root,COG1185@2|Bacteria,1TQDW@1239|Firmicutes,248RW@186801|Clostridia,3XZKB@572511|Blautia	J	Involved in mRNA degradation. Catalyzes the phosphorolysis of single-stranded polyribonucleotides processively in the 3'- to 5'-direction	pnp	K00962
SRS016335.83483-T1-C	0.304079	7.70074e-09	0.000509758	COG1249@1|root,COG1249@2|Bacteria,4NDVC@976|Bacteroidetes,2FM8Y@200643|Bacteroidia,4AKE8@815|Bacteroidaceae	C	COG1249 Pyruvate 2-oxoglutarate dehydrogenase complex dihydrolipoamide dehydrogenase (E3)	lpdA	K00382
SRS011586.56146-T1-C	0.302844	5.7454e-07	0.0380323	COG0092@1|root,COG0092@2|Bacteria,1TPCP@1239|Firmicutes,24833@186801|Clostridia,3WGIF@541000|Ruminococcaceae	J	Binds the lower part of the 30S subunit head. Binds mRNA in the 70S ribosome, positioning it for translation	rpsC	K02982
SRS064276.68069-T1-C	0.302413	2.3471e-07	0.0155369	COG0056@1|root,COG0056@2|Bacteria,1TNZ8@1239|Firmicutes,248IY@186801|Clostridia,3WGXD@541000|Ruminococcaceae	C	Produces ATP from ADP in the presence of a proton gradient across the membrane. The alpha chain is a regulatory subunit	atpA	K02111
SRS015663.33242-T1-C	0.302291	2.38338e-07	0.015777	COG0173@1|root,COG0173@2|Bacteria,1TPCN@1239|Firmicutes,247Z3@186801|Clostridia,36EHV@31979|Clostridiaceae	J	Catalyzes the attachment of L-aspartate to tRNA(Asp) in a two-step reaction L-aspartate is first activated by ATP to form Asp-AMP and then transferred to the acceptor end of tRNA(Asp)	aspS	K01876
SRS019601.81218-T1-C	0.302052	4.95682e-07	0.0328122	COG0085@1|root,COG0085@2|Bacteria,1TP96@1239|Firmicutes,247J1@186801|Clostridia,3WH6H@541000|Ruminococcaceae	K	DNA-dependent RNA polymerase catalyzes the transcription of DNA into RNA using the four ribonucleoside triphosphates as substrates	rpoB	K03043
SRS015190.52963-T1-C	0.301312	1.75787e-07	0.0116364	COG1866@1|root,COG1866@2|Bacteria,1TPQV@1239|Firmicutes,248JE@186801|Clostridia,3WGXZ@541000|Ruminococcaceae	H	Involved in the gluconeogenesis. Catalyzes the conversion of oxaloacetate (OAA) to phosphoenolpyruvate (PEP) through direct phosphoryl transfer between the nucleoside triphosphate and OAA	pckA	K01610
SRS051031.71194-T1-C	0.301192	1.38578e-09	9.17332e-05	COG0719@1|root,COG0719@2|Bacteria,4NFXH@976|Bacteroidetes,2FMUZ@200643|Bacteroidia,22WAX@171551|Porphyromonadaceae	O	Cysteine desulfurase	sufB	K09014
SRS042284.28751-T1-C	0.300758	4.74612e-07	0.0314174	COG0059@1|root,COG0059@2|Bacteria,1TPI7@1239|Firmicutes,247RH@186801|Clostridia,25VBQ@186806|Eubacteriaceae	H	Involved in the biosynthesis of branched-chain amino acids (BCAA). Catalyzes an alkyl-migration followed by a ketol- acid reduction of (S)-2-acetolactate (S2AL) to yield (R)-2,3- dihydroxy-isovalerate. In the isomerase reaction, S2AL is rearranged via a Mg-dependent methyl migration to produce 3- hydroxy-3-methyl-2-ketobutyrate (HMKB). In the reductase reaction, this 2-ketoacid undergoes a metal-…	ilvC	K00053
SRS015782.179119-T1-C	0.300443	2.40379e-08	0.00159121	COG0065@1|root,COG0065@2|Bacteria,1MVYR@1224|Proteobacteria,42M5D@68525|delta/epsilon subdivisions,2WJ59@28221|Deltaproteobacteria,2M8NM@213115|Desulfovibrionales	E	Catalyzes the isomerization between 2-isopropylmalate and 3-isopropylmalate, via the formation of 2-isopropylmaleate	leuC	K01703
SRS024009.22351-T1-C	0.299793	4.48209e-11	2.96696e-06	COG0280@1|root,COG0280@2|Bacteria,4NGX5@976|Bacteroidetes,2FMKY@200643|Bacteroidia,4AK60@815|Bacteroidaceae	C	Psort location Cytoplasmic, score	pta	K00625,K13788
SRS050422.9048-T1-C	0.29832	7.3332e-09	0.000485429	COG0655@1|root,COG0655@2|Bacteria,1TT84@1239|Firmicutes,248W0@186801|Clostridia,27JW9@186928|unclassified Lachnospiraceae	S	NADPH-dependent FMN reductase	-	-
SRS051882.62700-T1-C	0.297261	3.43906e-07	0.0227652	COG0058@1|root,COG0058@2|Bacteria,1TQAJ@1239|Firmicutes,248E1@186801|Clostridia,3XYSX@572511|Blautia	G	Phosphorylase is an important allosteric enzyme in carbohydrate metabolism. Enzymes from different sources differ in their regulatory mechanisms and in their natural substrates. However, all known phosphorylases share catalytic and structural properties	-	K00688
SRS015264.57938-T1-C	0.297222	7.60336e-08	0.00503312	COG2819@1|root,COG2819@2|Bacteria,1UY7T@1239|Firmicutes,25BJ8@186801|Clostridia,3WM91@541000|Ruminococcaceae	S	Putative esterase	-	-
SRS015133.25397-T1-C	0.29708	6.03791e-10	3.99686e-05	COG0427@1|root,COG0427@2|Bacteria,4NFS3@976|Bacteroidetes,2FNCA@200643|Bacteroidia,4AM99@815|Bacteroidaceae	C	COG0427 Acetyl-CoA hydrolase	scpC	K01067,K18118
SRS019582.77604-T1-C	0.296483	5.36875e-07	0.035539	COG1087@1|root,COG1087@2|Bacteria,1TQ7N@1239|Firmicutes,247M9@186801|Clostridia,3WGSG@541000|Ruminococcaceae	M	UDP-glucose 4-epimerase	galE	K01784
SRS016056.2997-T1-C	0.295984	3.51552e-08	0.00232713	COG1070@1|root,COG1070@2|Bacteria,4NFBZ@976|Bacteroidetes,2FPIS@200643|Bacteroidia,4AMYR@815|Bacteroidaceae	G	Carbohydrate kinase, FGGY family protein	xylB_2	K00854
SRS013951.128841-T1-C	0.294824	2.93108e-09	0.000194026	COG0367@1|root,COG0367@2|Bacteria,1TRPB@1239|Firmicutes,247YA@186801|Clostridia,3WGJR@541000|Ruminococcaceae	E	Asparagine synthase	asnB	K01953
SRS015217.89227-T1-C	0.294751	1.36308e-07	0.00902304	COG3968@1|root,COG3968@2|Bacteria,1UHUF@1239|Firmicutes,2481B@186801|Clostridia,25V9J@186806|Eubacteriaceae	S	Glutamate--ammonia ligase, catalytic domain protein	glnA	K01915
SRS015217.28190-T1-C	0.294019	5.15945e-07	0.0341535	COG1904@1|root,COG1904@2|Bacteria,1TRI0@1239|Firmicutes,248C0@186801|Clostridia,3WH1J@541000|Ruminococcaceae	G	glucuronate isomerase	uxaC	K01812
SRS050422.70549-T1-C	0.291817	5.00209e-07	0.0331118	COG0799@1|root,COG0799@2|Bacteria,1VA2Z@1239|Firmicutes,24MVA@186801|Clostridia,3Y07Y@572511|Blautia	J	Functions as a ribosomal silencing factor. Interacts with ribosomal protein L14 (rplN), blocking formation of intersubunit bridge B8. Prevents association of the 30S and 50S ribosomal subunits and the formation of functional ribosomes, thus repressing translation	rsfS	K09710
SRS064276.42103-T1-C	0.291779	7.85902e-08	0.00520236	COG0539@1|root,COG0539@2|Bacteria,1TQ9N@1239|Firmicutes,247UK@186801|Clostridia,3XZ91@572511|Blautia	J	Psort location Cytoplasmic, score 9.98	ispH	K02945,K03527
SRS022071.260841-T1-C	0.29058	1.74617e-07	0.0115589	COG3250@1|root,COG3250@2|Bacteria,1TS96@1239|Firmicutes,248B9@186801|Clostridia,4BWEI@830|Butyrivibrio	G	Glycosyl hydrolases family 2	-	K01192
SRS057717.57549-T1-C	0.289284	1.38353e-07	0.00915842	COG0334@1|root,COG0334@2|Bacteria,1TP45@1239|Firmicutes,24960@186801|Clostridia,3WGP0@541000|Ruminococcaceae	C	Belongs to the Glu Leu Phe Val dehydrogenases family	gdhA	K00261,K00262
SRS019397.88798-T1-C	0.288069	3.91959e-07	0.0259461	COG0017@1|root,COG0017@2|Bacteria,1TP38@1239|Firmicutes,2484D@186801|Clostridia,3WGDY@541000|Ruminococcaceae	J	asparaginyl-tRNA synthetase	asnS	K01893
SRS015217.15006-T1-C	0.286982	2.1573e-07	0.0142804	COG0087@1|root,COG0087@2|Bacteria,1TPFT@1239|Firmicutes,247NH@186801|Clostridia,3WHH0@541000|Ruminococcaceae	J	One of the primary rRNA binding proteins, it binds directly near the 3'-end of the 23S rRNA, where it nucleates assembly of the 50S subunit	rplC	K02906
SRS015190.9910-T1-C	0.286858	5.93429e-07	0.0392826	COG1544@1|root,COG1544@2|Bacteria,1V1D5@1239|Firmicutes,24HDH@186801|Clostridia,3WJ9P@541000|Ruminococcaceae	J	Required for dimerization of active 70S ribosomes into 100S ribosomes in stationary phase	hpf	K05808
SRS015264.6754-T1-C	0.28512	2.42811e-08	0.00160731	COG0329@1|root,COG0329@2|Bacteria,1TQRK@1239|Firmicutes,247ZW@186801|Clostridia,3WGIU@541000|Ruminococcaceae	EM	Belongs to the DapA family	-	K01714
SRS015663.24795-T1-C	0.284555	6.88333e-07	0.0455649	COG1211@1|root,COG1211@2|Bacteria,1TS1B@1239|Firmicutes,2484P@186801|Clostridia,3WJ9I@541000|Ruminococcaceae	I	2-C-methyl-D-erythritol 4-phosphate cytidylyltransferase	-	K00991
SRS050422.25366-T1-C	0.283953	3.15361e-08	0.00208756	COG2069@1|root,COG2069@2|Bacteria,1TSSY@1239|Firmicutes,24BVJ@186801|Clostridia,3XZ3W@572511|Blautia	C	CO dehydrogenase/acetyl-CoA synthase delta subunit	acsD	K00194
SRS022071.155273-T1-C	0.283257	4.33062e-07	0.028667	COG0021@1|root,COG0021@2|Bacteria,4P14U@976|Bacteroidetes,2FN0P@200643|Bacteroidia,22WF7@171551|Porphyromonadaceae	G	Belongs to the transketolase family	tkt	K00615
SRS012273.90389-T1-C	0.281892	2.55832e-10	1.69351e-05	COG1501@1|root,COG1501@2|Bacteria,1TR8N@1239|Firmicutes,24A10@186801|Clostridia,36HJ0@31979|Clostridiaceae	G	Belongs to the glycosyl hydrolase 31 family	-	-
SRS063985.23523-T1-C	0.281871	1.42872e-07	0.00945755	COG0234@1|root,COG0234@2|Bacteria,1V9ZM@1239|Firmicutes,24MMM@186801|Clostridia,3Y05R@572511|Blautia	O	Binds to Cpn60 in the presence of Mg-ATP and suppresses the ATPase activity of the latter	groS	K04078
SRS015663.53745-T1-C	0.280778	7.63331e-08	0.00505295	COG0119@1|root,COG0119@2|Bacteria,2NNNZ@2323|unclassified Bacteria	E	Catalyzes the condensation of the acetyl group of acetyl-CoA with 3-methyl-2-oxobutanoate (2-oxoisovalerate) to form 3-carboxy-3-hydroxy-4-methylpentanoate (2-isopropylmalate)	leuA	K01649
SRS017521.248164-T1-C	0.280465	5.45719e-08	0.00361244	COG1882@1|root,COG1882@2|Bacteria,1MWBF@1224|Proteobacteria,42M5J@68525|delta/epsilon subdivisions,2WJAK@28221|Deltaproteobacteria,2M9FS@213115|Desulfovibrionales	C	Glycine radical	-	K00656
SRS023971.1206-T1-C	0.278343	5.08997e-14	3.36936e-09	COG0246@1|root,COG0246@2|Bacteria,4NEMT@976|Bacteroidetes,2FNTW@200643|Bacteroidia,4ANJ9@815|Bacteroidaceae	C	Belongs to the mannitol dehydrogenase family. UxaB subfamily	uxaB	K00009,K00041
SRS064276.23528-T1-C	0.277252	3.67481e-11	2.43258e-06	COG0334@1|root,COG0334@2|Bacteria,1TP45@1239|Firmicutes,24960@186801|Clostridia,27V70@189330|Dorea	C	Glutamate/Leucine/Phenylalanine/Valine dehydrogenase	gdhA	K00261,K00262
SRS011586.27521-T1-C	0.27709	9.12526e-08	0.00604056	COG0326@1|root,COG0326@2|Bacteria,1TQEU@1239|Firmicutes,247ND@186801|Clostridia,3WGY6@541000|Ruminococcaceae	O	Molecular chaperone. Has ATPase activity	htpG	K04079
SRS019601.21379-T1-C	0.277076	1.57412e-09	0.000104201	COG2195@1|root,COG2195@2|Bacteria,4NG8I@976|Bacteroidetes,2FM0V@200643|Bacteroidia,4ANJE@815|Bacteroidaceae	E	Xaa-His dipeptidase	pepD_2	K01270
SRS015663.115843-T1-C	0.274166	4.64653e-07	0.0307582	COG0539@1|root,COG0539@2|Bacteria,1TQ9N@1239|Firmicutes,247UK@186801|Clostridia,25UQX@186806|Eubacteriaceae	J	Catalyzes the conversion of 1-hydroxy-2-methyl-2-(E)- butenyl 4-diphosphate (HMBPP) into a mixture of isopentenyl diphosphate (IPP) and dimethylallyl diphosphate (DMAPP). Acts in the terminal step of the DOXP MEP pathway for isoprenoid precursor biosynthesis	ispH	K02945,K03527
SRS022071.212970-T1-C	0.274115	5.38537e-07	0.035649	COG0495@1|root,COG0495@2|Bacteria,1TP0Y@1239|Firmicutes,2484Y@186801|Clostridia	J	Belongs to the class-I aminoacyl-tRNA synthetase family	leuS	K01869
SRS015663.9722-T1-C	0.273355	3.00878e-07	0.0199169	COG1882@1|root,COG1882@2|Bacteria,1TPTF@1239|Firmicutes,247YY@186801|Clostridia,25VH6@186806|Eubacteriaceae	C	Psort location Cytoplasmic, score	pflB	K00656
SRS015578.109278-T1-C	0.271515	7.17898e-07	0.0475219	COG1472@1|root,COG1472@2|Bacteria,1TP0T@1239|Firmicutes,24932@186801|Clostridia,3WGZR@541000|Ruminococcaceae	G	Hydrolase Family 3	-	K05349
SRS022071.150450-T1-C	0.271365	1.30161e-09	8.61616e-05	COG0601@1|root,COG0601@2|Bacteria,1TP1S@1239|Firmicutes,247IP@186801|Clostridia,4BY42@830|Butyrivibrio	EP	Binding-protein-dependent transport system inner membrane component	-	K02033
SRS018351.4617-T1-C	0.27051	9.02621e-09	0.000597499	COG0137@1|root,COG0137@2|Bacteria,4NE3R@976|Bacteroidetes,2FMRA@200643|Bacteroidia,4AKJP@815|Bacteroidaceae	E	argininosuccinate synthase	argG	K01940
SRS014459.75458-T1-C	0.269954	1.15838e-08	0.000766804	COG3261@1|root,COG3261@2|Bacteria,1QUBF@1224|Proteobacteria,43DST@68525|delta/epsilon subdivisions,2WJ4E@28221|Deltaproteobacteria,2M872@213115|Desulfovibrionales	C	PFAM NADH-ubiquinone oxidoreductase chain 49kDa	-	K00333,K14090
SRS063985.37447-T1-C	0.269917	5.64028e-07	0.0373364	COG0175@1|root,COG0175@2|Bacteria,4NEPD@976|Bacteroidetes,2FM2X@200643|Bacteroidia,4AKXN@815|Bacteroidaceae	H	COG0175 3'-phosphoadenosine 5'-phosphosulfate sulfotransferase (PAPS reductase) FAD synthetase	cysD	K00957
SRS048164.82123-T1-C	0.269791	2.13777e-08	0.00141512	COG4472@1|root,COG4472@2|Bacteria	S	Bacterial protein of unknown function (DUF965)	yrzL	-
SRS024265.26781-T1-C	0.26854	6.58602e-08	0.00435968	COG0526@1|root,COG0526@2|Bacteria,4PCMG@976|Bacteroidetes,2FQXV@200643|Bacteroidia	CO	Outer membrane protein Omp28	-	-
SRS022071.255455-T1-C	0.265844	1.63317e-07	0.0108109	COG2272@1|root,COG2272@2|Bacteria,1UXY5@1239|Firmicutes,4HCKV@91061|Bacilli,26S80@186822|Paenibacillaceae	I	Belongs to the type-B carboxylesterase lipase family	-	K03929
SRS014459.30009-T1-C	0.26551	1.99205e-07	0.0131866	COG0538@1|root,COG0538@2|Bacteria,1TSKB@1239|Firmicutes,247KX@186801|Clostridia,3WGXI@541000|Ruminococcaceae	C	Belongs to the isocitrate and isopropylmalate dehydrogenases family	icd	K00031
SRS064276.65610-T1-C	0.264734	4.69395e-11	3.10721e-06	COG1109@1|root,COG1109@2|Bacteria,1TP2N@1239|Firmicutes,2481Y@186801|Clostridia,3XYJR@572511|Blautia	G	Psort location Cytoplasmic, score 8.87	pgcA	K01835,K01840
SRS017433.16305-T1-C	0.264486	5.54658e-07	0.0367161	COG0848@1|root,COG0848@2|Bacteria,4NKT1@976|Bacteroidetes,2FM42@200643|Bacteroidia,4APFS@815|Bacteroidaceae	U	COG NOG14448 non supervised orthologous group	-	K03559
SRS011586.612-T1-C	0.263128	3.6908e-07	0.0244316	COG0081@1|root,COG0081@2|Bacteria,1TPTS@1239|Firmicutes,247JB@186801|Clostridia,25VN3@186806|Eubacteriaceae	J	Binds directly to 23S rRNA. The L1 stalk is quite mobile in the ribosome, and is involved in E site tRNA release	rplA	K02863
SRS050422.52225-T1-C	0.262597	3.2272e-08	0.00213627	COG0800@1|root,COG0800@2|Bacteria,1TS0F@1239|Firmicutes,248GA@186801|Clostridia,3WHMB@541000|Ruminococcaceae	G	2-dehydro-3-deoxyphosphogluconate aldolase 4-hydroxy-2-oxoglutarate aldolase	eda	K01625
SRS050422.126192-T1-C	0.261948	1.5872e-10	1.05067e-05	COG0329@1|root,COG0329@2|Bacteria,1TPCK@1239|Firmicutes,247T5@186801|Clostridia,3XZIM@572511|Blautia	H	Catalyzes the condensation of (S)-aspartate-beta- semialdehyde (S)-ASA and pyruvate to 4-hydroxy- tetrahydrodipicolinate (HTPA)	dapA	K01714
SRS050422.63586-T1-C	0.261791	4.14878e-08	0.00274632	COG0360@1|root,COG0360@2|Bacteria,1VA18@1239|Firmicutes,24QZQ@186801|Clostridia,3WKNW@541000|Ruminococcaceae	J	Binds together with S18 to 16S ribosomal RNA	rpsF	K02990
SRS015663.4654-T1-C	0.260974	4.6979e-08	0.00310982	COG0046@1|root,COG0047@1|root,COG0046@2|Bacteria,COG0047@2|Bacteria,1TPAS@1239|Firmicutes,247W2@186801|Clostridia,3WGRN@541000|Ruminococcaceae	F	phosphoribosylformylglycinamidine synthase	purL	K01952
SRS011529.21450-T1-C	0.259861	4.99107e-07	0.0330389	COG0800@1|root,COG0800@2|Bacteria,4NEFY@976|Bacteroidetes,2FNWD@200643|Bacteroidia,4AMHW@815|Bacteroidaceae	G	KDPG and KHG aldolase	eda	K01625
SRS012273.87135-T1-C	0.259781	1.23573e-09	8.18005e-05	COG0441@1|root,COG0441@2|Bacteria,1TP78@1239|Firmicutes,248CH@186801|Clostridia,27UUP@189330|Dorea	J	Catalyzes the attachment of threonine to tRNA(Thr) in a two-step reaction L-threonine is first activated by ATP to form Thr-AMP and then transferred to the acceptor end of tRNA(Thr)	thrS	K01868
SRS019601.55390-T1-C	0.259724	5.38493e-09	0.000356461	COG0458@1|root,COG0458@2|Bacteria,1TPID@1239|Firmicutes,2498I@186801|Clostridia,3WG9X@541000|Ruminococcaceae	F	Catalyzes the stereoinversion of LL-2,6- diaminoheptanedioate (L,L-DAP) to meso-diaminoheptanedioate (meso- DAP), a precursor of L-lysine and an essential component of the bacterial peptidoglycan	carB	K01955
SRS015578.15648-T1-C	0.259654	4.58967e-07	0.0303818	COG0264@1|root,COG0264@2|Bacteria,1TPFJ@1239|Firmicutes,248J2@186801|Clostridia,3WGCR@541000|Ruminococcaceae	J	Associates with the EF-Tu.GDP complex and induces the exchange of GDP to GTP. It remains bound to the aminoacyl-tRNA.EF- Tu.GTP complex up to the GTP hydrolysis stage on the ribosome	tsf	K02357
SRS050422.11042-T1-C	0.259226	2.1697e-07	0.0143625	COG3408@1|root,COG3408@2|Bacteria,4NF09@976|Bacteroidetes,2FMEX@200643|Bacteroidia,22X3H@171551|Porphyromonadaceae	G	Glycogen debranching enzyme	-	-
SRS015190.11671-T1-C	0.257987	6.75101e-07	0.044689	COG1841@1|root,COG1841@2|Bacteria,1UG5U@1239|Firmicutes,24RUS@186801|Clostridia,3WKJT@541000|Ruminococcaceae	J	ribosomal protein	rpmD	K02907
SRS020328.232064-T1-C	0.256852	1.76689e-09	0.000116961	COG0523@1|root,COG3689@1|root,COG0523@2|Bacteria,COG3689@2|Bacteria,1TS8P@1239|Firmicutes,248DY@186801|Clostridia,3WGKW@541000|Ruminococcaceae	S	Psort location Cytoplasmic, score	-	-
SRS050925.79153-T1-C	0.256834	2.9969e-09	0.000198383	COG0459@1|root,COG0459@2|Bacteria,1TP1T@1239|Firmicutes,4HA38@91061|Bacilli,26QX2@186822|Paenibacillaceae	O	Prevents misfolding and promotes the refolding and proper assembly of unfolded polypeptides generated under stress conditions	groL	K04077
SRS015217.71565-T1-C	0.256805	2.64593e-07	0.017515	COG1653@1|root,COG1653@2|Bacteria,1TR4M@1239|Firmicutes,24BFM@186801|Clostridia,3WJ7Y@541000|Ruminococcaceae	G	Bacterial extracellular solute-binding protein	-	K02027,K10192
SRS017521.202183-T1-C	0.256588	1.05988e-08	0.000701599	COG0115@1|root,COG0115@2|Bacteria,1MVB0@1224|Proteobacteria,42MKX@68525|delta/epsilon subdivisions,2WKXU@28221|Deltaproteobacteria,2M80I@213115|Desulfovibrionales	E	Belongs to the class-IV pyridoxal-phosphate-dependent aminotransferase family	ilvE	K00826
SRS055982.4217-T1-C	0.255886	4.85586e-07	0.0321439	COG4864@1|root,COG4864@2|Bacteria,4NGG6@976|Bacteroidetes,2FPNC@200643|Bacteroidia,4ANG3@815|Bacteroidaceae	S	UPF0365 protein	-	-
SRS050422.89531-T1-C	0.25544	1.04692e-07	0.00693022	COG0039@1|root,COG0039@2|Bacteria,1TPSY@1239|Firmicutes,248DH@186801|Clostridia,3XZ3D@572511|Blautia	C	Psort location Cytoplasmic, score 9.98	ldh	K00016
SRS050925.112559-T1-C	0.254425	2.98905e-07	0.0197863	COG0246@1|root,COG0246@2|Bacteria,1TPZU@1239|Firmicutes,248J5@186801|Clostridia	G	Mannitol dehydrogenase	-	K00041
SRS014459.234600-T1-C	0.253626	3.88847e-09	0.000257401	COG1882@1|root,COG1882@2|Bacteria,1MWBF@1224|Proteobacteria,42M5J@68525|delta/epsilon subdivisions,2WJAK@28221|Deltaproteobacteria,2M9FS@213115|Desulfovibrionales	C	Glycine radical	-	K00656
SRS015217.216126-T1-C	0.253276	4.3576e-08	0.00288455	COG0031@1|root,COG0031@2|Bacteria,1TP30@1239|Firmicutes,2497G@186801|Clostridia,27USJ@189330|Dorea	E	Pyridoxal-phosphate dependent enzyme	cysK	K01738
SRS017521.288035-T1-C	0.252157	1.17154e-07	0.00775513	COG0539@1|root,COG0539@2|Bacteria,1MVAV@1224|Proteobacteria,42M29@68525|delta/epsilon subdivisions,2WJ0X@28221|Deltaproteobacteria,2M8F2@213115|Desulfovibrionales	J	thus facilitating recognition of the initiation point. It is needed to translate mRNA with a short Shine-Dalgarno (SD) purine-rich sequence	rpsA	K02945
SRS012273.76046-T1-C	0.251716	2.62462e-08	0.00173739	COG1013@1|root,COG1014@1|root,COG1145@1|root,COG1013@2|Bacteria,COG1014@2|Bacteria,COG1145@2|Bacteria,1TQJ2@1239|Firmicutes,248FW@186801|Clostridia,36EA6@31979|Clostridiaceae	C	Oxidoreductase required for the transfer of electrons from pyruvate to flavodoxin	nifJ	K03737
SRS014459.266567-T1-C	0.250513	3.35503e-07	0.022209	COG1882@1|root,COG1882@2|Bacteria,1TPTF@1239|Firmicutes,247YY@186801|Clostridia,260N4@186807|Peptococcaceae	C	formate C-acetyltransferase glycine radical	-	K00656,K20038
SRS015663.15681-T1-C	0.250043	6.46798e-08	0.00428155	COG0228@1|root,COG0228@2|Bacteria,4NNY8@976|Bacteroidetes,2FN6N@200643|Bacteroidia,22UEH@171550|Rikenellaceae	J	Belongs to the bacterial ribosomal protein bS16 family	rpsP	K02959
SRS022071.257391-T1-C	0.250014	3.07204e-08	0.00203357	COG0115@1|root,COG0115@2|Bacteria,1TQQI@1239|Firmicutes,2480D@186801|Clostridia	E	Branched-chain amino acid aminotransferase	ilvE	K00826,K02619
SRS052697.242852-T1-C	0.248468	2.12992e-11	1.40992e-06	COG1472@1|root,COG1472@2|Bacteria,1TPH5@1239|Firmicutes,247QP@186801|Clostridia,3XZIP@572511|Blautia	G	Fibronectin type III-like domain	-	K05349
SRS015217.49951-T1-C	0.247933	2.96505e-07	0.0196275	COG0329@1|root,COG0329@2|Bacteria,1TQRK@1239|Firmicutes,247ZW@186801|Clostridia,3WGIU@541000|Ruminococcaceae	EM	Belongs to the DapA family	-	K01714
SRS019910.92661-T1-C	0.245745	7.9003e-08	0.00522968	COG3507@1|root,COG3507@2|Bacteria,4NFXE@976|Bacteroidetes,2FNGR@200643|Bacteroidia,4AMKT@815|Bacteroidaceae	G	Belongs to the glycosyl hydrolase 43 family	xynB_10	-
SRS014313.76559-T1-C	0.24522	1.44149e-11	9.5421e-07	COG0090@1|root,COG0090@2|Bacteria,1TP9X@1239|Firmicutes,247XY@186801|Clostridia,3XZ12@572511|Blautia	J	One of the primary rRNA binding proteins. Required for association of the 30S and 50S subunits to form the 70S ribosome, for tRNA binding and peptide bond formation. It has been suggested to have peptidyltransferase activity	rplB	K02886
SRS050422.25256-T1-C	0.244161	2.18703e-08	0.00144773	COG0444@1|root,COG0444@2|Bacteria,1UYM7@1239|Firmicutes,249WA@186801|Clostridia,4BYAF@830|Butyrivibrio	EP	Oligopeptide/dipeptide transporter, C-terminal region	-	K02031
SRS014459.76337-T1-C	0.243556	5.73463e-07	0.0379609	COG0528@1|root,COG0528@2|Bacteria,1TPXN@1239|Firmicutes,247KR@186801|Clostridia,3WGUN@541000|Ruminococcaceae	F	Catalyzes the reversible phosphorylation of UMP to UDP	pyrH	K09903
SRS019582.54591-T1-C	0.243475	4.25098e-07	0.0281398	COG0190@1|root,COG0190@2|Bacteria,4NEJP@976|Bacteroidetes,2FMNT@200643|Bacteroidia,22V26@171550|Rikenellaceae	E	Catalyzes the oxidation of 5,10- methylenetetrahydrofolate to 5,10-methenyltetrahydrofolate and then the hydrolysis of 5,10-methenyltetrahydrofolate to 10- formyltetrahydrofolate	folD	K01491
SRS021484.140261-T1-C	0.243015	8.5508e-08	0.00566029	COG0244@1|root,COG0244@2|Bacteria,1V3JJ@1239|Firmicutes,24G9R@186801|Clostridia,3WIH7@541000|Ruminococcaceae	J	Forms part of the ribosomal stalk, playing a central role in the interaction of the ribosome with GTP-bound translation factors	rplJ	K02864
SRS019601.51281-T1-C	0.242876	1.46397e-10	9.69092e-06	COG0284@1|root,COG0284@2|Bacteria,4NE12@976|Bacteroidetes,2FPJM@200643|Bacteroidia,4AKFN@815|Bacteroidaceae	F	Belongs to the OMP decarboxylase family. Type 2 subfamily	pyrF	K01591
SRS015190.9792-T1-C	0.242655	4.13764e-07	0.0273895	2C4R5@1|root,2Z7JK@2|Bacteria,4NHGV@976|Bacteroidetes,2FMRU@200643|Bacteroidia,22VUI@171551|Porphyromonadaceae	S	GGGtGRT protein	-	-
SRS015663.14333-T1-C	0.242415	3.73626e-07	0.0247326	COG0522@1|root,COG0522@2|Bacteria,1TR0J@1239|Firmicutes,248Y5@186801|Clostridia,267UN@186813|unclassified Clostridiales	J	One of the primary rRNA binding proteins, it binds directly to 16S rRNA where it nucleates assembly of the body of the 30S subunit	rpsD	K02986
SRS018427.204490-T1-C	0.242394	5.94783e-08	0.00393722	COG4799@1|root,COG4799@2|Bacteria	I	CoA carboxylase activity	mdcD	K13932,K13933,K20510,K20511
SRS053398.23692-T1-C	0.241968	3.05268e-07	0.0202075	COG0057@1|root,COG0057@2|Bacteria,1TNYU@1239|Firmicutes,247IZ@186801|Clostridia,3WGXW@541000|Ruminococcaceae	C	Belongs to the glyceraldehyde-3-phosphate dehydrogenase family	gap	K00134
SRS053398.1214-T1-C	0.240317	2.51115e-09	0.000166228	COG0800@1|root,COG0800@2|Bacteria,1TS0F@1239|Firmicutes,248GA@186801|Clostridia,3WHMB@541000|Ruminococcaceae	G	2-dehydro-3-deoxyphosphogluconate aldolase 4-hydroxy-2-oxoglutarate aldolase	eda	K01625
SRS015782.18172-T1-C	0.239465	3.10431e-09	0.000205493	COG3959@1|root,COG3959@2|Bacteria,1TT51@1239|Firmicutes,247IK@186801|Clostridia	G	Transketolase, thiamine diphosphate binding domain	tktA	K00615
SRS015065.45541-T1-C	0.239214	7.68803e-08	0.00508917	COG0297@1|root,COG0297@2|Bacteria,1TQ4M@1239|Firmicutes,248G1@186801|Clostridia,3WGRA@541000|Ruminococcaceae	G	Synthesizes alpha-1,4-glucan chains using ADP-glucose	glgA	K00703
SRS022071.232043-T1-C	0.238896	8.16448e-11	5.40456e-06	COG0138@1|root,COG0138@2|Bacteria,1TPQ5@1239|Firmicutes,24AB8@186801|Clostridia,3XYNE@572511|Blautia	F	Psort location Cytoplasmic, score 8.87	purH	K00602
SRS013476.60054-T1-C	0.238863	5.34546e-07	0.0353848	2ED43@1|root,3370V@2|Bacteria,1VGAD@1239|Firmicutes,24RZU@186801|Clostridia,3WM6K@541000|Ruminococcaceae	-	-	-	-
SRS015960.144752-T1-C	0.238816	1.31843e-07	0.00872751	COG0473@1|root,COG0473@2|Bacteria,1TPEM@1239|Firmicutes,24A63@186801|Clostridia,3WG9H@541000|Ruminococcaceae	C	Catalyzes the oxidation of 3-carboxy-2-hydroxy-4- methylpentanoate (3-isopropylmalate) to 3-carboxy-4-methyl-2- oxopentanoate. The product decarboxylates to 4-methyl-2 oxopentanoate	leuB	K00052
SRS014459.122255-T1-C	0.238325	6.79269e-07	0.0449649	COG2115@1|root,COG2115@2|Bacteria,4NEBQ@976|Bacteroidetes,2FN9P@200643|Bacteroidia,4AN2N@815|Bacteroidaceae	G	Psort location Cytoplasmic, score	xylA	K01805
SRS017103.180327-T1-C	0.238097	7.46046e-11	4.93853e-06	COG4465@1|root,COG4465@2|Bacteria,1TS7A@1239|Firmicutes,2480R@186801|Clostridia,3XYZ9@572511|Blautia	K	DNA-binding protein that represses the expression of many genes that are induced as cells make the transition from rapid exponential growth to stationary phase. It is a GTP-binding protein that senses the intracellular GTP concentration as an indicator of nutritional limitations. At low GTP concentration it no longer binds GTP and stop to act as a transcriptional repressor	codY	K03706
SRS051882.149332-T1-C	0.237656	2.49665e-07	0.0165268	COG0369@1|root,COG1151@2|Bacteria,1TRSC@1239|Firmicutes,248HQ@186801|Clostridia,3WH69@541000|Ruminococcaceae	C	TIGRFAM carbon-monoxide dehydrogenase, catalytic subunit	cooS1	K00198
SRS019601.39976-T1-C	0.237555	5.54865e-07	0.0367298	COG0539@1|root,COG0761@1|root,COG0539@2|Bacteria,COG0761@2|Bacteria,2NNTP@2323|unclassified Bacteria	J	Ribosomal protein S1	ispH	K00945,K02945,K03527
SRS016954.173285-T1-C	0.237183	3.24494e-07	0.0214802	COG1803@1|root,COG1803@2|Bacteria,1V3KQ@1239|Firmicutes,24FUQ@186801|Clostridia,3WII3@541000|Ruminococcaceae	G	methylglyoxal synthase	mgsA	K01734
SRS015190.48779-T1-C	0.236677	4.19172e-07	0.0277475	COG0776@1|root,COG0776@2|Bacteria,1V9XQ@1239|Firmicutes,24MM0@186801|Clostridia,3WKJ9@541000|Ruminococcaceae	L	Histone-like DNA-binding protein which is capable of wrapping DNA to stabilize it, and thus to prevent its denaturation under extreme environmental conditions	hup	K03530
SRS019910.8735-T1-C	0.235888	2.74986e-07	0.018203	COG2271@1|root,COG2271@2|Bacteria,4NE7R@976|Bacteroidetes,2FNZJ@200643|Bacteroidia,4ANIR@815|Bacteroidaceae	G	Psort location CytoplasmicMembrane, score 10.00	exuT	K08191
SRS014923.73907-T1-C	0.234208	2.08141e-07	0.0137781	COG0050@1|root,COG0050@2|Bacteria,1TPKC@1239|Firmicutes,2485I@186801|Clostridia,3WGI1@541000|Ruminococcaceae	J	This protein promotes the GTP-dependent binding of aminoacyl-tRNA to the A-site of ribosomes during protein biosynthesis	tuf	K02358
SRS015190.65990-T1-C	0.234162	2.85917e-07	0.0189265	COG0191@1|root,COG0191@2|Bacteria,1TQ01@1239|Firmicutes,248B7@186801|Clostridia,3WGNI@541000|Ruminococcaceae	G	Fructose-1,6-bisphosphate aldolase, class II	fba	K01624
SRS018427.176255-T1-C	0.234105	4.37981e-07	0.0289926	COG1505@1|root,COG1505@2|Bacteria,4NFJS@976|Bacteroidetes,2FMXB@200643|Bacteroidia	E	Peptidase, S9A B C family, catalytic domain protein	pep	K01322
SRS011061.95936-T1-C	0.233476	6.07029e-07	0.0401829	COG1013@1|root,COG1014@1|root,COG1143@1|root,COG1013@2|Bacteria,COG1014@2|Bacteria,COG1143@2|Bacteria,4NF4F@976|Bacteroidetes,2FKZU@200643|Bacteroidia,4AM1C@815|Bacteroidaceae	C	Oxidoreductase required for the transfer of electrons from pyruvate to flavodoxin	nifJ	K03737
SRS012273.623-T1-C	0.233367	2.58537e-08	0.00171141	COG1305@1|root,COG1305@2|Bacteria,1TQGN@1239|Firmicutes,4I65K@91061|Bacilli,26QHE@186822|Paenibacillaceae	E	Transglutaminase-like superfamily	-	-
SRS024132.270047-T1-C	0.233206	1.5014e-07	0.00993866	COG0091@1|root,COG0091@2|Bacteria,1V6PU@1239|Firmicutes,24JF4@186801|Clostridia,3WJ9K@541000|Ruminococcaceae	J	The globular domain of the protein is located near the polypeptide exit tunnel on the outside of the subunit, while an extended beta-hairpin is found that lines the wall of the exit tunnel in the center of the 70S ribosome	rplV	K02890
SRS018656.20236-T1-C	0.232849	6.19192e-07	0.040988	COG0097@1|root,COG0097@2|Bacteria,1V1FC@1239|Firmicutes,2496R@186801|Clostridia,3WIFT@541000|Ruminococcaceae	J	This protein binds to the 23S rRNA, and is important in its secondary structure. It is located near the subunit interface in the base of the L7 L12 stalk, and near the tRNA binding site of the peptidyltransferase center	rplF	K02933
SRS016056.5969-T1-C	0.23284	4.68465e-11	3.10105e-06	COG2195@1|root,COG2195@2|Bacteria,4NE7N@976|Bacteroidetes,2FMBF@200643|Bacteroidia,4AKEH@815|Bacteroidaceae	E	Cleaves the N-terminal amino acid of tripeptides	pepT	K01258
SRS014923.65721-T1-C	0.232321	1.27487e-08	0.000843915	COG0185@1|root,COG0185@2|Bacteria,1V6CX@1239|Firmicutes,24JN3@186801|Clostridia,3WJ9F@541000|Ruminococcaceae	J	Protein S19 forms a complex with S13 that binds strongly to the 16S ribosomal RNA	rpsS	K02965
SRS018351.47214-T1-C	0.231326	4.09731e-08	0.00271225	COG1209@1|root,COG1209@2|Bacteria,1TPR2@1239|Firmicutes,2490F@186801|Clostridia,3WHDJ@541000|Ruminococcaceae	M	Nucleotidyl transferase	GalU	-
SRS016335.254486-T1-C	0.229734	6.98059e-07	0.0462087	COG0048@1|root,COG0048@2|Bacteria,1V1FJ@1239|Firmicutes,24FQT@186801|Clostridia,3WIHG@541000|Ruminococcaceae	J	Interacts with and stabilizes bases of the 16S rRNA that are involved in tRNA selection in the A site and with the mRNA backbone. Located at the interface of the 30S and 50S subunits, it traverses the body of the 30S subunit contacting proteins on the other side and probably holding the rRNA structure together. The combined cluster of proteins S8, S12 and S17 appears to hold together the shoulder…	rpsL	K02950
SRS050422.9233-T1-C	0.225836	1.64641e-08	0.00108986	COG1175@1|root,COG1175@2|Bacteria,1TPTZ@1239|Firmicutes,248DR@186801|Clostridia,3WISE@541000|Ruminococcaceae	P	carbohydrate ABC transporter membrane protein 1 CUT1 family	-	K02025,K10193
SRS050422.15539-T1-C	0.225773	2.16213e-09	0.000143125	COG0539@1|root,COG0761@1|root,COG0539@2|Bacteria,COG0761@2|Bacteria,1TQ9N@1239|Firmicutes,247UK@186801|Clostridia,25UQX@186806|Eubacteriaceae	J	Catalyzes the conversion of 1-hydroxy-2-methyl-2-(E)- butenyl 4-diphosphate (HMBPP) into a mixture of isopentenyl diphosphate (IPP) and dimethylallyl diphosphate (DMAPP). Acts in the terminal step of the DOXP MEP pathway for isoprenoid precursor biosynthesis	ispH	K02945,K03527
SRS011586.17931-T1-C	0.225601	4.10304e-07	0.0271605	COG2407@1|root,COG2407@2|Bacteria,1TQDX@1239|Firmicutes,247N8@186801|Clostridia,3WGMD@541000|Ruminococcaceae	G	Psort location Cytoplasmic, score	-	-
SRS050422.97294-T1-C	0.22536	8.00778e-10	5.30083e-05	COG0448@1|root,COG0448@2|Bacteria,1TPZ3@1239|Firmicutes,2482Q@186801|Clostridia,3XZRM@572511|Blautia	H	Psort location Cytoplasmic, score 8.87	glgD	K00975
SRS011452.44928-T1-C	0.225029	1.31782e-10	8.72344e-06	COG0186@1|root,COG0186@2|Bacteria,1V9YC@1239|Firmicutes,24MSW@186801|Clostridia,36KIV@31979|Clostridiaceae	J	One of the primary rRNA binding proteins, it binds specifically to the 5'-end of 16S ribosomal RNA	rpsQ	K02961
SRS018351.53606-T1-C	0.223957	9.77879e-08	0.00647317	COG1126@1|root,COG1126@2|Bacteria,1TNYD@1239|Firmicutes,247QZ@186801|Clostridia,36E89@31979|Clostridiaceae	E	ABC transporter	glnQ	K02028
SRS015190.38398-T1-C	0.223327	9.97984e-08	0.00660625	COG0282@1|root,COG0282@2|Bacteria,1TQ22@1239|Firmicutes,248ZM@186801|Clostridia,3WH48@541000|Ruminococcaceae	H	Catalyzes the formation of acetyl phosphate from acetate and ATP. Can also catalyze the reverse reaction	ackA	K00925
SRS011061.35943-T1-C	0.222602	1.02528e-07	0.00678692	COG0461@1|root,COG0461@2|Bacteria,4NEF8@976|Bacteroidetes,2FMTB@200643|Bacteroidia,22XEK@171551|Porphyromonadaceae	F	Catalyzes the transfer of a ribosyl phosphate group from 5-phosphoribose 1-diphosphate to orotate, leading to the formation of orotidine monophosphate (OMP)	pyrE	K00762,K13421
SRS024009.79389-T1-C	0.22254	1.59135e-08	0.00105341	COG0268@1|root,COG0268@2|Bacteria,1VEGX@1239|Firmicutes,24QNX@186801|Clostridia,36KIE@31979|Clostridiaceae	J	Binds directly to 16S ribosomal RNA	rpsT	K02968
SRS050422.67994-T1-C	0.220999	3.63767e-08	0.00240799	COG1087@1|root,COG1087@2|Bacteria,1TQ7N@1239|Firmicutes,247M9@186801|Clostridia,27IJN@186928|unclassified Lachnospiraceae	M	Polysaccharide biosynthesis protein	galE	K01784
SRS050422.355-T1-C	0.220377	1.16752e-08	0.000772848	COG1410@1|root,COG1410@2|Bacteria,1UXXG@1239|Firmicutes,24D45@186801|Clostridia	E	methionine synthase I, cobalamin-binding domain	acsE	K15023
SRS014235.106290-T1-C	0.220113	1.75049e-07	0.0115875	COG1454@1|root,COG1454@2|Bacteria,1TPB4@1239|Firmicutes,247IQ@186801|Clostridia,3WHK1@541000|Ruminococcaceae	C	belongs to the iron- containing alcohol dehydrogenase family	adh	-
SRS014613.9971-T1-C	0.218279	1.64085e-07	0.0108618	COG4603@1|root,COG4603@2|Bacteria,1TP1F@1239|Firmicutes,2494C@186801|Clostridia,3WHM5@541000|Ruminococcaceae	P	Belongs to the binding-protein-dependent transport system permease family	-	K02057
SRS015663.60585-T1-C	0.218249	9.21278e-08	0.00609849	COG0282@1|root,COG0282@2|Bacteria,4NFI0@976|Bacteroidetes,2FN9W@200643|Bacteroidia,4AN4X@815|Bacteroidaceae	F	Catalyzes the formation of acetyl phosphate from acetate and ATP. Can also catalyze the reverse reaction	ackA	K00925
SRS024009.105621-T1-C	0.217877	6.68161e-08	0.00442296	2DKYS@1|root,30XQX@2|Bacteria,1UPWU@1239|Firmicutes,25HQV@186801|Clostridia,3WNU3@541000|Ruminococcaceae	S	Domain of unknown function (DUF4867)	-	-
SRS017433.98819-T1-C	0.217425	7.74696e-08	0.00512818	COG0673@1|root,COG0673@2|Bacteria,1V0MQ@1239|Firmicutes,24CZ7@186801|Clostridia,3XZSH@572511|Blautia	S	Oxidoreductase family, NAD-binding Rossmann fold	-	-
SRS015960.28497-T1-C	0.214706	6.06299e-09	0.000401346	COG0574@1|root,COG1080@1|root,COG0574@2|Bacteria,COG1080@2|Bacteria,1TPK8@1239|Firmicutes,247RW@186801|Clostridia,25VEG@186806|Eubacteriaceae	G	Belongs to the PEP-utilizing enzyme family	ppdK	K01006
SRS015578.67936-T1-C	0.21447	3.15695e-07	0.0208978	COG3363@1|root,COG3363@2|Bacteria,1TRA7@1239|Firmicutes,249ZW@186801|Clostridia,3WGGF@541000|Ruminococcaceae	F	IMP cyclohydrolase-like protein	-	-
SRS015782.285090-T1-C	0.213137	1.63387e-08	0.00108156	COG1018@1|root,COG3894@1|root,COG1018@2|Bacteria,COG3894@2|Bacteria,1TP0H@1239|Firmicutes,247S0@186801|Clostridia,3XYV5@572511|Blautia	C	Psort location Cytoplasmic, score 8.87	-	-
SRS011452.56812-T1-C	0.213132	2.4443e-07	0.0161803	COG0094@1|root,COG0094@2|Bacteria,1TPE0@1239|Firmicutes,247X0@186801|Clostridia,3WGYQ@541000|Ruminococcaceae	J	This is 1 of the proteins that binds and probably mediates the attachment of the 5S RNA into the large ribosomal subunit, where it forms part of the central protuberance. In the 70S ribosome it contacts protein S13 of the 30S subunit (bridge B1b), connecting the 2 subunits	rplE	K02931
SRS050422.281609-T1-C	0.212911	1.19249e-11	7.89377e-07	COG4948@1|root,COG4948@2|Bacteria,1TQMS@1239|Firmicutes,25DGF@186801|Clostridia	M	Belongs to the mandelate racemase muconate lactonizing enzyme family	-	K19802
SRS024331.219178-T1-C	0.212575	2.17395e-07	0.0143907	COG0366@1|root,COG0366@2|Bacteria	G	hydrolase activity, hydrolyzing O-glycosyl compounds	-	-
SRS050422.146752-T1-C	0.212473	4.47053e-09	0.000295931	COG0089@1|root,COG0089@2|Bacteria,1VA4W@1239|Firmicutes,24MN8@186801|Clostridia,3WJVK@541000|Ruminococcaceae	J	One of the early assembly proteins it binds 23S rRNA. One of the proteins that surrounds the polypeptide exit tunnel on the outside of the ribosome. Forms the main docking site for trigger factor binding to the ribosome	rplW	K02892
SRS050422.89205-T1-C	0.211386	7.96293e-08	0.00527114	COG0081@1|root,COG0081@2|Bacteria,1TPTS@1239|Firmicutes,247JB@186801|Clostridia,3WH4A@541000|Ruminococcaceae	J	Binds directly to 23S rRNA. The L1 stalk is quite mobile in the ribosome, and is involved in E site tRNA release	rplA	K02863
SRS014923.9802-T1-C	0.211034	4.75203e-07	0.0314565	COG0747@1|root,COG0747@2|Bacteria,1TSBC@1239|Firmicutes,24B65@186801|Clostridia	E	Bacterial extracellular solute-binding proteins, family 5 Middle	-	K02035
SRS024331.23629-T1-C	0.210825	5.03965e-07	0.0333605	COG3579@1|root,COG3579@2|Bacteria,4NE02@976|Bacteroidetes,2FN7G@200643|Bacteroidia,4AKZY@815|Bacteroidaceae	E	Peptidase C1-like family	pepC	K01372
SRS020869.123925-T1-C	0.210506	1.61241e-11	1.06735e-06	COG0629@1|root,COG0629@2|Bacteria,1V3WT@1239|Firmicutes,24HF9@186801|Clostridia	L	Plays an important role in DNA replication, recombination and repair. Binds to ssDNA and to an array of partner proteins to recruit them to their sites of action during DNA metabolism	ssb	K03111
SRS015190.27146-T1-C	0.209753	2.05976e-07	0.0136348	COG3958@1|root,COG3958@2|Bacteria,1V0K5@1239|Firmicutes,24914@186801|Clostridia,3WGIP@541000|Ruminococcaceae	G	Transketolase, pyridine binding domain protein	tktB	K00615
SRS011586.30289-T1-C	0.208836	2.99649e-07	0.0198356	COG2182@1|root,COG2182@2|Bacteria,1VRPK@1239|Firmicutes,24Y63@186801|Clostridia,3WJGG@541000|Ruminococcaceae	G	Bacterial extracellular solute-binding protein	-	K15770
SRS020328.91442-T1-C	0.208601	7.37554e-07	0.0488231	COG0167@1|root,COG0167@2|Bacteria,1TPFV@1239|Firmicutes,248CQ@186801|Clostridia,3WGC5@541000|Ruminococcaceae	F	Belongs to the dihydroorotate dehydrogenase family. Type 1 subfamily	pyrD	K17828
SRS014923.73620-T1-C	0.208154	4.74485e-08	0.0031409	COG0522@1|root,COG0522@2|Bacteria,1TR0J@1239|Firmicutes,248Y5@186801|Clostridia,3WH6V@541000|Ruminococcaceae	J	One of the primary rRNA binding proteins, it binds directly to 16S rRNA where it nucleates assembly of the body of the 30S subunit	rpsD	K02986
SRS013158.41172-T1-C	0.206857	1.37649e-07	0.00911183	COG1799@1|root,COG1799@2|Bacteria,1VER3@1239|Firmicutes,24I9Y@186801|Clostridia,3WJJD@541000|Ruminococcaceae	D	Cell division protein that is part of the divisome complex and is recruited early to the Z-ring. Probably stimulates Z-ring formation, perhaps through the cross-linking of FtsZ protofilaments. Its function overlaps with FtsA	sepF	K09772
SRS015217.45128-T1-C	0.206466	3.31132e-10	2.19196e-05	COG3833@1|root,COG3833@2|Bacteria,1TRB7@1239|Firmicutes,248A7@186801|Clostridia	P	PFAM binding-protein-dependent transport systems inner membrane component	-	K15772
SRS015133.11617-T1-C	0.205185	2.91657e-08	0.00193065	COG0203@1|root,COG0203@2|Bacteria,1V6JQ@1239|Firmicutes,24J9T@186801|Clostridia,3WIRR@541000|Ruminococcaceae	J	Ribosomal protein L17	rplQ	K02879
SRS021484.225176-T1-C	0.204494	3.13047e-07	0.0207225	COG1758@1|root,COG1758@2|Bacteria,1VK74@1239|Firmicutes,24V8H@186801|Clostridia,3WKIK@541000|Ruminococcaceae	K	Promotes RNA polymerase assembly. Latches the N- and C- terminal regions of the beta' subunit thereby facilitating its interaction with the beta and alpha subunits	rpoZ	K03060
SRS051031.142023-T1-C	0.203863	2.77735e-07	0.0183849	COG0233@1|root,COG0233@2|Bacteria,1V1F2@1239|Firmicutes,24HWS@186801|Clostridia,3WIRX@541000|Ruminococcaceae	J	Responsible for the release of ribosomes from messenger RNA at the termination of protein biosynthesis. May increase the efficiency of translation by recycling ribosomes from one round of translation to another	frr	K02838
SRS050422.25253-T1-C	0.203195	9.65388e-09	0.000639048	COG0747@1|root,COG0747@2|Bacteria,1TPPC@1239|Firmicutes,24BKZ@186801|Clostridia,36NE5@31979|Clostridiaceae	E	Bacterial extracellular solute-binding proteins, family 5 Middle	-	K02035
SRS015217.242424-T1-C	0.203172	3.69294e-09	0.000244458	COG0427@1|root,COG0427@2|Bacteria,4NFS3@976|Bacteroidetes,2FNCA@200643|Bacteroidia,4AM99@815|Bacteroidaceae	C	COG0427 Acetyl-CoA hydrolase	scpC	K01067,K18118
SRS015190.3898-T1-C	0.202344	1.59803e-07	0.0105783	COG1299@1|root,COG1445@1|root,COG1762@1|root,COG1299@2|Bacteria,COG1445@2|Bacteria,COG1762@2|Bacteria,1TPKU@1239|Firmicutes,248V6@186801|Clostridia,3WHCI@541000|Ruminococcaceae	G	PTS system	fruA	K02768,K02769,K02770
SRS022137.157921-T1-C	0.201765	1.98881e-07	0.0131651	COG0071@1|root,COG0071@2|Bacteria,1VG0E@1239|Firmicutes,24MRZ@186801|Clostridia,2N8MA@216572|Oscillospiraceae	O	Hsp20/alpha crystallin family	hsp18	K13993
SRS057717.22507-T1-C	0.201463	4.11926e-09	0.000272678	2DVIX@1|root,33W44@2|Bacteria,4P3PR@976|Bacteroidetes,2FRJ1@200643|Bacteroidia,4AQ15@815|Bacteroidaceae	S	Domain of unknown function (DUF4925)	-	-
SRS050422.137976-T1-C	0.20131	9.23199e-12	6.11121e-07	COG2407@1|root,COG2407@2|Bacteria,1TQDX@1239|Firmicutes,247N8@186801|Clostridia,3XZ0K@572511|Blautia	G	Psort location Cytoplasmic, score 8.87	-	-
SRS012273.54773-T1-C	0.20121	3.25286e-07	0.0215327	COG0465@1|root,COG0465@2|Bacteria,1TPTV@1239|Firmicutes,247WQ@186801|Clostridia,27IB9@186928|unclassified Lachnospiraceae	O	Acts as a processive, ATP-dependent zinc metallopeptidase for both cytoplasmic and membrane proteins. Plays a role in the quality control of integral membrane proteins	ftsH	K03798
SRS050422.27754-T1-C	0.200849	3.87395e-11	2.5644e-06	COG0251@1|root,COG0251@2|Bacteria,1V6HG@1239|Firmicutes,24J8Y@186801|Clostridia,220VM@1506553|Lachnoclostridium	J	endoribonuclease L-PSP	-	K09022
SRS015217.222653-T1-C	0.200079	2.42778e-07	0.0160709	COG2145@1|root,COG2145@2|Bacteria,1V1R6@1239|Firmicutes,248AC@186801|Clostridia,27UX9@189330|Dorea	H	Catalyzes the phosphorylation of the hydroxyl group of 4-methyl-5-beta-hydroxyethylthiazole (THZ)	thiM	K00878
SRS050422.56397-T1-C	0.199876	3.50525e-09	0.000232034	COG2759@1|root,COG2759@2|Bacteria,1TP6N@1239|Firmicutes,247P5@186801|Clostridia,3XYQR@572511|Blautia	H	Psort location Cytoplasmic, score 8.87	fhs	K01938
SRS019968.812-T1-C	0.199017	8.68648e-08	0.0057501	COG0443@1|root,COG0443@2|Bacteria,4NERF@976|Bacteroidetes,1HWQ0@117743|Flavobacteriia	O	Heat shock 70 kDa protein	dnaK	K04043
SRS018351.43093-T1-C	0.198288	4.59315e-08	0.00304048	COG5016@1|root,COG5016@2|Bacteria,1VT8P@1239|Firmicutes,247NZ@186801|Clostridia,3WH2N@541000|Ruminococcaceae	C	Pyruvate carboxylase, C-terminal domain subunit K01960	oadA	K01571
SRS015663.11553-T1-C	0.1969	2.3754e-07	0.0157242	COG0799@1|root,COG0799@2|Bacteria,1VA2Z@1239|Firmicutes,24MVA@186801|Clostridia,3WJVU@541000|Ruminococcaceae	J	Functions as a ribosomal silencing factor. Interacts with ribosomal protein L14 (rplN), blocking formation of intersubunit bridge B8. Prevents association of the 30S and 50S ribosomal subunits and the formation of functional ribosomes, thus repressing translation	rsfS	K09710
SRS013687.10232-T1-C	0.196895	3.12222e-09	0.000206679	COG0090@1|root,COG0090@2|Bacteria,1TP9X@1239|Firmicutes,247XY@186801|Clostridia,3WGQK@541000|Ruminococcaceae	J	One of the primary rRNA binding proteins. Required for association of the 30S and 50S subunits to form the 70S ribosome, for tRNA binding and peptide bond formation. It has been suggested to have peptidyltransferase activity	rplB	K02886
SRS042628.28973-T1-C	0.195752	1.76192e-07	0.0116632	COG3250@1|root,COG3250@2|Bacteria,1TPDC@1239|Firmicutes,249UZ@186801|Clostridia,3WNIG@541000|Ruminococcaceae	G	Glycosyl hydrolases family 2	-	K01190
SRS050422.97293-T1-C	0.195745	7.62027e-10	5.04431e-05	COG0448@1|root,COG0448@2|Bacteria,1TNZW@1239|Firmicutes,24943@186801|Clostridia,3WGWG@541000|Ruminococcaceae	H	Catalyzes the synthesis of ADP-glucose, a sugar donor used in elongation reactions on alpha-glucans	glgC	K00975
SRS050422.20586-T1-C	0.194308	4.3878e-12	2.90455e-07	COG3049@1|root,COG3049@2|Bacteria,1TPZS@1239|Firmicutes,24B0E@186801|Clostridia,3Y087@572511|Blautia	M	COG COG3049 Penicillin V acylase and related amidases	cbh	K01442
SRS021484.92135-T1-C	0.193887	1.05453e-08	0.000698056	COG0527@1|root,COG0527@2|Bacteria,1TPQJ@1239|Firmicutes,24811@186801|Clostridia,3WHC9@541000|Ruminococcaceae	E	Belongs to the aspartokinase family	lysC	K00928
SRS013521.23187-T1-C	0.192946	1.48734e-10	9.84562e-06	COG0611@1|root,COG0611@2|Bacteria,4NDUT@976|Bacteroidetes,2FN7K@200643|Bacteroidia,4AM0A@815|Bacteroidaceae	H	Catalyzes the ATP-dependent phosphorylation of thiamine- monophosphate (TMP) to form thiamine-pyrophosphate (TPP), the active form of vitamin B1	thiL	K00946
SRS021484.164750-T1-C	0.192512	1.46746e-08	0.000971403	COG0119@1|root,COG0119@2|Bacteria,1TS0A@1239|Firmicutes,247MU@186801|Clostridia,25V7F@186806|Eubacteriaceae	E	HMGL-like	-	K01666
SRS014923.18538-T1-C	0.192488	7.52301e-09	0.000497993	COG0264@1|root,COG0264@2|Bacteria,1TPFJ@1239|Firmicutes,248J2@186801|Clostridia,3WGCR@541000|Ruminococcaceae	J	Associates with the EF-Tu.GDP complex and induces the exchange of GDP to GTP. It remains bound to the aminoacyl-tRNA.EF- Tu.GTP complex up to the GTP hydrolysis stage on the ribosome	tsf	K02357
SRS062427.31550-T1-C	0.191853	3.48066e-07	0.0230406	COG3669@1|root,COG3669@2|Bacteria,4NE74@976|Bacteroidetes,2FPVW@200643|Bacteroidia,4AKF8@815|Bacteroidaceae	G	Alpha-L-fucosidase	fucA	K01206
SRS043411.17895-T1-C	0.191389	8.72222e-09	0.000577376	COG0459@1|root,COG0459@2|Bacteria,1TP1T@1239|Firmicutes,248BG@186801|Clostridia,3WGUG@541000|Ruminococcaceae	O	Prevents misfolding and promotes the refolding and proper assembly of unfolded polypeptides generated under stress conditions	groL	K04077
SRS011405.85766-T1-C	0.190933	1.93663e-09	0.000128197	COG0097@1|root,COG0097@2|Bacteria,1V1FC@1239|Firmicutes,2496R@186801|Clostridia	J	This protein binds to the 23S rRNA, and is important in its secondary structure. It is located near the subunit interface in the base of the L7 L12 stalk, and near the tRNA binding site of the peptidyltransferase center	rplF	K02933
SRS015663.53533-T1-C	0.190586	1.44657e-08	0.000957568	COG0423@1|root,COG0423@2|Bacteria,1TP94@1239|Firmicutes,248FB@186801|Clostridia,3WGTU@541000|Ruminococcaceae	J	Catalyzes the attachment of glycine to tRNA(Gly)	glyQS	K01880
SRS015065.63290-T1-C	0.190354	6.37193e-07	0.0421796	COG3478@1|root,COG3478@2|Bacteria,1VEIV@1239|Firmicutes,24PFU@186801|Clostridia,36KR5@31979|Clostridiaceae	S	Nucleic-acid-binding protein containing Zn-ribbon domain (DUF2082)	-	K07069
SRS011586.32485-T1-C	0.189829	4.13347e-07	0.0273619	COG0088@1|root,COG0088@2|Bacteria,1TPGW@1239|Firmicutes,248SY@186801|Clostridia,3WGQT@541000|Ruminococcaceae	J	Forms part of the polypeptide exit tunnel	rplD	K02926
SRS018656.24497-T1-C	0.188819	1.28082e-08	0.000847855	COG0052@1|root,COG0052@2|Bacteria,1TPNA@1239|Firmicutes,247ZR@186801|Clostridia,3WGT4@541000|Ruminococcaceae	J	Belongs to the universal ribosomal protein uS2 family	rpsB	K02967
SRS015663.41519-T1-C	0.18862	1.51675e-07	0.0100403	COG0426@1|root,COG0426@2|Bacteria,4NGI2@976|Bacteroidetes,2FMWU@200643|Bacteroidia,4AKWF@815|Bacteroidaceae	C	anaerobic nitric oxide reductase flavorubredoxin	fprA	K22405
SRS064557.107031-T1-C	0.187791	6.3948e-08	0.0042331	COG1803@1|root,COG1803@2|Bacteria	G	methylglyoxal synthase activity	mgsA	K00859,K01734
SRS019601.76803-T1-C	0.187491	2.66585e-08	0.00176469	COG0574@1|root,COG0574@2|Bacteria,1UIEA@1239|Firmicutes,25EJM@186801|Clostridia,3WRDP@541000|Ruminococcaceae	G	Pyruvate phosphate dikinase, PEP/pyruvate binding domain	ppdK	K01006,K01007
SRS015663.81520-T1-C	0.187165	6.55195e-09	0.000433713	COG1209@1|root,COG1209@2|Bacteria,1V301@1239|Firmicutes,247XE@186801|Clostridia,3WGQ3@541000|Ruminococcaceae	H	Catalyzes the formation of dTDP-glucose, from dTTP and glucose 1-phosphate, as well as its pyrophosphorolysis	rfbA	K00973
SRS050422.29878-T1-C	0.186985	3.09364e-12	2.04787e-07	COG4166@1|root,COG4166@2|Bacteria,1VRU1@1239|Firmicutes,255ES@186801|Clostridia	E	ABC transporter, substrate-binding protein, family 5	-	K02035,K15580
SRS050422.50813-T1-C	0.185705	2.6757e-07	0.0177121	COG4770@1|root,COG4770@2|Bacteria,1VA1E@1239|Firmicutes,24MUJ@186801|Clostridia,1HVWB@1164882|Lachnoanaerobaculum	I	Biotin-requiring enzyme	gcdC	-
SRS020328.215719-T1-C	0.185445	1.41882e-12	9.39205e-08	COG0696@1|root,COG0696@2|Bacteria,1TPM4@1239|Firmicutes,247JG@186801|Clostridia,3XZ21@572511|Blautia	G	Catalyzes the interconversion of 2-phosphoglycerate and 3-phosphoglycerate	gpmI	K15633
SRS011586.217039-T1-C	0.185282	4.70834e-08	0.00311673	COG3833@1|root,COG3833@2|Bacteria,1VTCK@1239|Firmicutes,24XSU@186801|Clostridia,27TFT@186928|unclassified Lachnospiraceae	G	Binding-protein-dependent transport system inner membrane component	-	K15772
SRS017521.55334-T1-C	0.185076	3.87789e-09	0.0002567	COG0360@1|root,COG0360@2|Bacteria,1RH82@1224|Proteobacteria,42TJR@68525|delta/epsilon subdivisions,2WRDG@28221|Deltaproteobacteria,2MCE6@213115|Desulfovibrionales	J	Binds together with S18 to 16S ribosomal RNA	rpsF	K02990
SRS051882.26588-T1-C	0.184475	1.7946e-13	1.18795e-08	COG0426@1|root,COG0426@2|Bacteria,1TQE9@1239|Firmicutes,249CU@186801|Clostridia,3XYHM@572511|Blautia	C	anaerobic nitric oxide reductase flavorubredoxin	-	-
SRS019601.18442-T1-C	0.181439	1.56144e-07	0.0103361	COG0150@1|root,COG0150@2|Bacteria,1TP9J@1239|Firmicutes,248BT@186801|Clostridia	F	Phosphoribosylformylglycinamidine cyclo-ligase	purM	K01933
SRS015782.280217-T1-C	0.181369	1.22239e-13	8.09171e-09	COG0041@1|root,COG0041@2|Bacteria,1V1MV@1239|Firmicutes,24HCB@186801|Clostridia,3XZ51@572511|Blautia	F	Catalyzes the conversion of N5-carboxyaminoimidazole ribonucleotide (N5-CAIR) to 4-carboxy-5-aminoimidazole ribonucleotide (CAIR)	purE	K01588
SRS049995.135770-T1-C	0.180774	1.68707e-08	0.00111677	COG0091@1|root,COG0091@2|Bacteria,1V6PU@1239|Firmicutes,24JF4@186801|Clostridia,3WJ9K@541000|Ruminococcaceae	J	The globular domain of the protein is located near the polypeptide exit tunnel on the outside of the subunit, while an extended beta-hairpin is found that lines the wall of the exit tunnel in the center of the 70S ribosome	rplV	K02890
SRS024331.78301-T1-C	0.180507	4.60647e-07	0.030493	COG3408@1|root,COG3408@2|Bacteria,4NF09@976|Bacteroidetes,2FMEX@200643|Bacteroidia,4ANWK@815|Bacteroidaceae	G	glycogen debranching enzyme, archaeal type	-	-
SRS017103.157605-T1-C	0.180468	2.43721e-08	0.00161334	COG0244@1|root,COG0244@2|Bacteria,1V3JJ@1239|Firmicutes,24G9R@186801|Clostridia,3XZVD@572511|Blautia	J	Forms part of the ribosomal stalk, playing a central role in the interaction of the ribosome with GTP-bound translation factors	rplJ	K02864
SRS063040.547-T1-C	0.179443	4.9202e-09	0.000325698	COG0526@1|root,COG0526@2|Bacteria,4NNXC@976|Bacteroidetes	CO	Outer membrane protein Omp28	-	-
SRS051882.158326-T1-C	0.179393	2.23606e-13	1.48018e-08	COG0282@1|root,COG0282@2|Bacteria,1TQ22@1239|Firmicutes,248ZM@186801|Clostridia,3XZFQ@572511|Blautia	H	Catalyzes the formation of acetyl phosphate from acetate and ATP. Can also catalyze the reverse reaction	ackA	K00925
SRS015663.14335-T1-C	0.177511	1.01079e-08	0.000669102	COG0099@1|root,COG0099@2|Bacteria,1V3JH@1239|Firmicutes,24HCT@186801|Clostridia,3WJ08@541000|Ruminococcaceae	J	Located at the top of the head of the 30S subunit, it contacts several helices of the 16S rRNA. In the 70S ribosome it contacts the 23S rRNA (bridge B1a) and protein L5 of the 50S subunit (bridge B1b), connecting the 2 subunits	rpsM	K02952
SRS019601.100614-T1-C	0.17687	2.47535e-08	0.00163858	COG0297@1|root,COG0297@2|Bacteria,1TQ4M@1239|Firmicutes,248G1@186801|Clostridia,3WGRA@541000|Ruminococcaceae	G	Synthesizes alpha-1,4-glucan chains using ADP-glucose	glgA	K00703
SRS017521.275951-T1-C	0.176749	2.34726e-07	0.0155379	COG0050@1|root,COG0050@2|Bacteria,1MVC0@1224|Proteobacteria,42MWZ@68525|delta/epsilon subdivisions,2WJ2B@28221|Deltaproteobacteria,2M88A@213115|Desulfovibrionales	J	This protein promotes the GTP-dependent binding of aminoacyl-tRNA to the A-site of ribosomes during protein biosynthesis	tuf	K02358
SRS022071.248631-T1-C	0.176595	9.75988e-08	0.00646065	COG0706@1|root,COG0706@2|Bacteria,1TQ0J@1239|Firmicutes,247V9@186801|Clostridia,3WHYT@541000|Ruminococcaceae	U	Membrane protein insertase, YidC Oxa1 family	yidC	K03217
SRS024132.301814-T1-C	0.175599	3.94545e-07	0.0261173	COG1449@1|root,COG1449@2|Bacteria,4NFXW@976|Bacteroidetes,2FMRY@200643|Bacteroidia,4AMCU@815|Bacteroidaceae	G	Belongs to the glycosyl hydrolase 57 family	amyA	K07405
SRS024009.79641-T1-C	0.174758	1.08303e-07	0.00716924	COG0228@1|root,COG0228@2|Bacteria,1VA0X@1239|Firmicutes,24MND@186801|Clostridia,3WJSQ@541000|Ruminococcaceae	J	Belongs to the bacterial ribosomal protein bS16 family	rpsP	K02959
SRS050422.103809-T1-C	0.174357	6.83634e-09	0.000452538	COG1653@1|root,COG1653@2|Bacteria,1TS6D@1239|Firmicutes,2499U@186801|Clostridia,36QJI@31979|Clostridiaceae	G	Bacterial extracellular solute-binding protein	-	-
SRS017433.12874-T1-C	0.173752	1.04954e-09	6.94755e-05	COG3717@1|root,COG3717@2|Bacteria,4NDUV@976|Bacteroidetes,2FMP5@200643|Bacteroidia,4AM3B@815|Bacteroidaceae	G	Catalyzes the isomerization of 5-dehydro-4-deoxy-D- glucuronate to 3-deoxy-D-glycero-2,5-hexodiulosonate	kduI	K01815
SRS015217.22469-T1-C	0.173637	5.87002e-08	0.00388572	COG0096@1|root,COG0096@2|Bacteria,1V3KK@1239|Firmicutes,24HCP@186801|Clostridia,3WIYN@541000|Ruminococcaceae	J	One of the primary rRNA binding proteins, it binds directly to 16S rRNA central domain where it helps coordinate assembly of the platform of the 30S subunit	rpsH	K02994
SRS022137.30346-T1-C	0.173173	4.40393e-10	2.91523e-05	COG3579@1|root,COG3579@2|Bacteria,4NE02@976|Bacteroidetes,2FN7G@200643|Bacteroidia,22UYB@171550|Rikenellaceae	E	Peptidase C1-like family	pepC	K01372
SRS019582.2966-T1-C	0.17239	4.00738e-09	0.000265273	COG3593@1|root,COG3593@2|Bacteria,4NSQA@976|Bacteroidetes,1I5AE@117743|Flavobacteriia	L	AAA ATPase domain	-	K07459
SRS024009.104179-T1-C	0.172353	3.88799e-09	0.000257369	COG0096@1|root,COG0096@2|Bacteria,1V3KK@1239|Firmicutes,24HCP@186801|Clostridia,36I6W@31979|Clostridiaceae	J	One of the primary rRNA binding proteins, it binds directly to 16S rRNA central domain where it helps coordinate assembly of the platform of the 30S subunit	rpsH	K02994
SRS015578.28121-T1-C	0.171977	4.83516e-07	0.0320068	COG1387@1|root,COG1387@2|Bacteria,1V2QZ@1239|Firmicutes,24GV5@186801|Clostridia,3WJ8J@541000|Ruminococcaceae	E	Psort location Cytoplasmic, score	-	K04486
SRS011302.210831-T1-C	0.171967	1.53948e-09	0.000101907	COG0019@1|root,COG0019@2|Bacteria,1TPE9@1239|Firmicutes,247X7@186801|Clostridia,36FIT@31979|Clostridiaceae	E	Specifically catalyzes the decarboxylation of meso- diaminopimelate (meso-DAP) to L-lysine	lysA	K01586
SRS014459.58069-T1-C	0.171865	3.65467e-07	0.0241925	COG0449@1|root,COG0449@2|Bacteria,1TPGU@1239|Firmicutes,248F8@186801|Clostridia,3WGUC@541000|Ruminococcaceae	M	Catalyzes the first step in hexosamine metabolism, converting fructose-6P into glucosamine-6P using glutamine as a nitrogen source	glmS	K00820
SRS053398.150887-T1-C	0.168677	4.19985e-07	0.0278013	COG0234@1|root,COG0234@2|Bacteria,1V9ZM@1239|Firmicutes,24MMM@186801|Clostridia,3Y05R@572511|Blautia	O	Binds to Cpn60 in the presence of Mg-ATP and suppresses the ATPase activity of the latter	groS	K04078
SRS013687.81054-T1-C	0.168423	1.86906e-08	0.00123725	COG1966@1|root,COG1966@2|Bacteria,1TQN8@1239|Firmicutes,248DZ@186801|Clostridia,3WHDM@541000|Ruminococcaceae	T	Psort location CytoplasmicMembrane, score	cstA	-
SRS015782.93749-T1-C	0.168095	2.73907e-07	0.0181316	COG2145@1|root,COG2145@2|Bacteria,1V1R6@1239|Firmicutes,248AC@186801|Clostridia,21Z9W@1506553|Lachnoclostridium	H	Catalyzes the phosphorylation of the hydroxyl group of 4-methyl-5-beta-hydroxyethylthiazole (THZ)	thiM	K00878
SRS053335.84836-T1-C	0.167868	2.14981e-07	0.0142309	2DDTN@1|root,2ZJ7B@2|Bacteria,1US46@1239|Firmicutes,25A2J@186801|Clostridia,3WR2Q@541000|Ruminococcaceae	S	Predicted RNA-binding protein	-	-
SRS013951.10855-T1-C	0.167767	7.54329e-09	0.000499336	COG4166@1|root,COG4166@2|Bacteria,1TNYQ@1239|Firmicutes,25E4B@186801|Clostridia,3WHJ3@541000|Ruminococcaceae	E	ABC-type oligopeptide transport system periplasmic component	oppA	K02035,K15580
SRS017191.150779-T1-C	0.166989	9.14664e-09	0.000605471	COG1363@1|root,COG1363@2|Bacteria,1TNZT@1239|Firmicutes,248D0@186801|Clostridia,21Z75@1506553|Lachnoclostridium	G	M42 glutamyl aminopeptidase	-	-
SRS024009.73613-T1-C	0.166662	3.88388e-08	0.00257097	COG0071@1|root,COG0071@2|Bacteria,1VG0E@1239|Firmicutes,24MRZ@186801|Clostridia,269ES@186813|unclassified Clostridiales	O	Hsp20/alpha crystallin family	hsp18	K13993
SRS017247.35585-T1-C	0.166286	2.58983e-07	0.0171437	COG0489@1|root,COG3206@1|root,COG0489@2|Bacteria,COG3206@2|Bacteria,4NEXU@976|Bacteroidetes,2FM9K@200643|Bacteroidia,4AKKD@815|Bacteroidaceae	DM	Chain length determinant protein	ptk_3	-
SRS043001.17794-T1-C	0.164245	3.48274e-08	0.00230544	COG0255@1|root,COG0255@2|Bacteria,1VEME@1239|Firmicutes,24QV1@186801|Clostridia,3WKVV@541000|Ruminococcaceae	J	Belongs to the universal ribosomal protein uL29 family	rpmC	K02904
SRS012273.92690-T1-C	0.162785	1.56231e-08	0.00103419	COG0104@1|root,COG0104@2|Bacteria,1TQ4C@1239|Firmicutes,247RN@186801|Clostridia,3WGUF@541000|Ruminococcaceae	F	Plays an important role in the de novo pathway of purine nucleotide biosynthesis. Catalyzes the first committed step in the biosynthesis of AMP from IMP	purA	K01939
SRS053335.46136-T1-C	0.162637	6.86384e-07	0.0454359	COG3843@1|root,COG3843@2|Bacteria	U	relaxase mobilization nuclease domain protein	-	-
SRS017433.26721-T1-C	0.162441	2.49755e-07	0.0165328	COG1640@1|root,COG1640@2|Bacteria,4NF7Z@976|Bacteroidetes,2FMBZ@200643|Bacteroidia,4AMJZ@815|Bacteroidaceae	G	Psort location Cytoplasmic, score 9.26	malQ	K00705
SRS018427.204644-T1-C	0.161406	2.04098e-11	1.35105e-06	COG0200@1|root,COG0200@2|Bacteria,1V3KE@1239|Firmicutes,24HAJ@186801|Clostridia,3WIV7@541000|Ruminococcaceae	J	Binds to the 23S rRNA	rplO	K02876
SRS077730.156110-T1-C	0.161312	2.06265e-07	0.0136539	COG0052@1|root,COG0052@2|Bacteria,1TPNA@1239|Firmicutes,247ZR@186801|Clostridia,3WGT4@541000|Ruminococcaceae	J	Belongs to the universal ribosomal protein uS2 family	rpsB	K02967
SRS063040.80794-T1-C	0.159964	9.85265e-08	0.00652206	COG0090@1|root,COG0090@2|Bacteria,1TP9X@1239|Firmicutes,247XY@186801|Clostridia,3WGQK@541000|Ruminococcaceae	J	One of the primary rRNA binding proteins. Required for association of the 30S and 50S subunits to form the 70S ribosome, for tRNA binding and peptide bond formation. It has been suggested to have peptidyltransferase activity	rplB	K02886
SRS050422.92271-T1-C	0.159792	2.95698e-07	0.0195741	COG2115@1|root,COG2115@2|Bacteria,4NEBQ@976|Bacteroidetes,2FN9P@200643|Bacteroidia,4AN2N@815|Bacteroidaceae	G	Psort location Cytoplasmic, score	xylA	K01805
SRS014923.64144-T1-C	0.159776	1.08806e-07	0.00720255	COG1841@1|root,COG1841@2|Bacteria,1UD3D@1239|Firmicutes,257RZ@186801|Clostridia,2N7T2@216572|Oscillospiraceae	J	Ribosomal protein L30p/L7e	rpmD	K02907
SRS050422.74454-T1-C	0.159521	4.74975e-11	3.14414e-06	COG3842@1|root,COG3842@2|Bacteria,1TP2M@1239|Firmicutes,247JR@186801|Clostridia,3XYK4@572511|Blautia	P	Belongs to the ABC transporter superfamily	ugpC_1	K10112
SRS050422.45734-T1-C	0.159423	1.01029e-08	0.000668769	COG0326@1|root,COG0326@2|Bacteria,1TQEU@1239|Firmicutes,247ND@186801|Clostridia,3XZ94@572511|Blautia	T	Psort location Cytoplasmic, score	htpG	K04079
SRS022071.196437-T1-C	0.159015	3.71097e-12	2.45651e-07	COG2069@1|root,COG2069@2|Bacteria,1TSSY@1239|Firmicutes,24BVJ@186801|Clostridia,3XZ3W@572511|Blautia	C	CO dehydrogenase/acetyl-CoA synthase delta subunit	acsD	K00194
SRS053335.13164-T1-C	0.158975	4.67987e-08	0.00309788	COG0697@1|root,2Z7ID@2|Bacteria,4NEHB@976|Bacteroidetes,2FN7F@200643|Bacteroidia,4AN9W@815|Bacteroidaceae	EG	Psort location CytoplasmicMembrane, score 10.00	rhaT	K02856
SRS012273.302407-T1-C	0.158611	1.89473e-10	1.25424e-05	COG0190@1|root,COG0190@2|Bacteria,1TP1P@1239|Firmicutes,248DB@186801|Clostridia	F	Catalyzes the oxidation of 5,10- methylenetetrahydrofolate to 5,10-methenyltetrahydrofolate and then the hydrolysis of 5,10-methenyltetrahydrofolate to 10- formyltetrahydrofolate	folD	K01491
SRS015663.113188-T1-C	0.158556	1.81485e-07	0.0120136	COG0563@1|root,COG0563@2|Bacteria,1TP27@1239|Firmicutes,247YN@186801|Clostridia,3WHQ6@541000|Ruminococcaceae	F	Catalyzes the reversible transfer of the terminal phosphate group between ATP and AMP. Plays an important role in cellular energy homeostasis and in adenine nucleotide metabolism	adk	K00939
SRS050422.118172-T1-C	0.15779	4.96993e-08	0.0032899	COG1493@1|root,COG1493@2|Bacteria,1TP5Z@1239|Firmicutes,24999@186801|Clostridia,3XZ5K@572511|Blautia	H	Catalyzes the ATP- as well as the pyrophosphate- dependent phosphorylation of a specific serine residue in HPr, a phosphocarrier protein of the phosphoenolpyruvate-dependent sugar phosphotransferase system (PTS). HprK P also catalyzes the pyrophosphate-producing, inorganic phosphate-dependent dephosphorylation (phosphorolysis) of seryl-phosphorylated HPr (P- Ser-HPr). The two antagonistic activit…	hprK	K06023
SRS019968.29249-T1-C	0.157622	5.43498e-07	0.0359774	COG3118@1|root,COG3118@2|Bacteria,1VA3Y@1239|Firmicutes,24MM5@186801|Clostridia,3WJWZ@541000|Ruminococcaceae	O	Belongs to the thioredoxin family	trxA	K03671
SRS050422.25530-T1-C	0.157345	3.25453e-07	0.0215437	COG0355@1|root,COG0355@2|Bacteria,1TTR7@1239|Firmicutes,25MVC@186801|Clostridia,3Y1KM@572511|Blautia	C	Produces ATP from ADP in the presence of a proton gradient across the membrane	-	-
SRS015264.196477-T1-C	0.156792	1.35167e-08	0.000894752	COG5184@1|root,COG5184@2|Bacteria,1UPAA@1239|Firmicutes,4HHDX@91061|Bacilli	DZ	S-layer homology domain	-	-
SRS050422.48185-T1-C	0.156462	9.33154e-11	6.1771e-06	COG2152@1|root,COG2152@2|Bacteria,1TQE7@1239|Firmicutes,249D0@186801|Clostridia	G	PFAM Glycosidase	-	K18785
SRS017191.20379-T1-C	0.15619	2.85244e-08	0.0018882	COG0244@1|root,COG0244@2|Bacteria,1V3JJ@1239|Firmicutes,24G9R@186801|Clostridia	J	Forms part of the ribosomal stalk, playing a central role in the interaction of the ribosome with GTP-bound translation factors	rplJ	K02864
SRS050422.216656-T1-C	0.15607	6.55907e-07	0.0434184	COG0236@1|root,COG0236@2|Bacteria,1VJDA@1239|Firmicutes,25DUT@186801|Clostridia,3WSH8@541000|Ruminococcaceae	IQ	Phosphopantetheine attachment site	-	-
SRS017191.104524-T1-C	0.155885	4.69838e-09	0.000311014	COG0255@1|root,COG0255@2|Bacteria,1VEME@1239|Firmicutes	J	Belongs to the universal ribosomal protein uL29 family	rpmC	K02904
SRS020328.8590-T1-C	0.154865	1.22428e-09	8.10422e-05	COG4198@1|root,COG4198@2|Bacteria,4NFUK@976|Bacteroidetes,2FQSV@200643|Bacteroidia,4ARNJ@815|Bacteroidaceae	S	Susd and RagB outer membrane lipoprotein	-	-
SRS012902.3677-T1-C	0.15404	3.12145e-08	0.00206627	COG1089@1|root,COG1089@2|Bacteria,4NEB6@976|Bacteroidetes,2FMUP@200643|Bacteroidia,4AKHE@815|Bacteroidaceae	M	Catalyzes the conversion of GDP-D-mannose to GDP-4- dehydro-6-deoxy-D-mannose	gmd	K01711
SRS014979.103653-T1-C	0.15397	1.99935e-07	0.0132349	COG0519@1|root,COG0519@2|Bacteria,1TPG8@1239|Firmicutes,2487F@186801|Clostridia,3XZG5@572511|Blautia	F	Catalyzes the synthesis of GMP from XMP	guaA	K01951
SRS050422.45400-T1-C	0.153478	1.26107e-13	8.34777e-09	COG0149@1|root,COG0149@2|Bacteria,1TP2F@1239|Firmicutes,248JN@186801|Clostridia	G	Involved in the gluconeogenesis. Catalyzes stereospecifically the conversion of dihydroxyacetone phosphate (DHAP) to D-glyceraldehyde-3-phosphate (G3P)	tpiA	K01803
SRS063985.142763-T1-C	0.152811	2.03696e-08	0.00134839	COG0448@1|root,COG0448@2|Bacteria,1TNZW@1239|Firmicutes,24943@186801|Clostridia,25UUP@186806|Eubacteriaceae	H	Catalyzes the synthesis of ADP-glucose, a sugar donor used in elongation reactions on alpha-glucans	glgC	K00975
SRS014923.53032-T1-C	0.152456	1.18057e-07	0.00781493	COG3940@1|root,COG3940@2|Bacteria,1UK7P@1239|Firmicutes,25FPI@186801|Clostridia,3WSNK@541000|Ruminococcaceae	G	Ricin-type beta-trefoil lectin domain protein	-	-
SRS024009.108796-T1-C	0.152144	2.02048e-08	0.00133747	COG0712@1|root,COG0712@2|Bacteria,1VAG3@1239|Firmicutes,24JWN@186801|Clostridia,3WS23@541000|Ruminococcaceae	C	F(1)F(0) ATP synthase produces ATP from ADP in the presence of a proton or sodium gradient. F-type ATPases consist of two structural domains, F(1) containing the extramembraneous catalytic core and F(0) containing the membrane proton channel, linked together by a central stalk and a peripheral stalk. During catalysis, ATP synthesis in the catalytic domain of F(1) is coupled via a rotary mechanism…	atpH	K02113
SRS019601.7086-T1-C	0.151451	3.16469e-09	0.00020949	COG0088@1|root,COG0088@2|Bacteria,1TPGW@1239|Firmicutes,248SY@186801|Clostridia,3WGQT@541000|Ruminococcaceae	J	Forms part of the polypeptide exit tunnel	rplD	K02926
SRS019161.28680-T1-C	0.150854	1.40967e-09	9.33146e-05	COG0086@1|root,COG0086@2|Bacteria,1TNYT@1239|Firmicutes,24925@186801|Clostridia,3WGVS@541000|Ruminococcaceae	K	DNA-dependent RNA polymerase catalyzes the transcription of DNA into RNA using the four ribonucleoside triphosphates as substrates	rpoC	K03046
SRS050422.28019-T1-C	0.150742	1.32383e-11	8.76323e-07	COG0828@1|root,COG0828@2|Bacteria,1VEHU@1239|Firmicutes,24QP9@186801|Clostridia,36MKD@31979|Clostridiaceae	J	Belongs to the bacterial ribosomal protein bS21 family	rpsU	K02970
SRS015663.15165-T1-C	0.150602	1.08263e-08	0.000716657	COG1390@1|root,COG1390@2|Bacteria,1V8A3@1239|Firmicutes,24TN0@186801|Clostridia,3WS0G@541000|Ruminococcaceae	C	Archaeal vacuolar-type H -ATPase subunit E	-	-
SRS050422.25365-T1-C	0.150222	1.1458e-12	7.58475e-08	COG1456@1|root,COG1456@2|Bacteria,1TPWJ@1239|Firmicutes,24CTU@186801|Clostridia,3XZ0J@572511|Blautia	C	Psort location Cytoplasmic, score 8.87	acsC	K00197
SRS011586.8645-T1-C	0.146481	3.78712e-12	2.50692e-07	COG1883@1|root,COG1883@2|Bacteria,2NP19@2323|unclassified Bacteria	C	Na+-transporting oxaloacetate decarboxylase beta subunit	gcdB	K01572
SRS013158.3225-T1-C	0.146307	3.23547e-08	0.00214175	COG1136@1|root,COG1136@2|Bacteria,1TP6H@1239|Firmicutes,247JJ@186801|Clostridia,3WG7X@541000|Ruminococcaceae	V	ABC transporter, ATP-binding protein	-	K02003
SRS011239.43717-T1-C	0.144843	5.06498e-10	3.35281e-05	COG0006@1|root,COG0006@2|Bacteria,4NG40@976|Bacteroidetes,2FMSQ@200643|Bacteroidia,4AKGR@815|Bacteroidaceae	E	Psort location Cytoplasmic, score	pepP	K01262
SRS050925.21868-T1-C	0.143083	2.99324e-07	0.0198141	COG4409@1|root,COG4692@1|root,COG4409@2|Bacteria,COG4692@2|Bacteria,1UZJR@1239|Firmicutes,24CZ3@186801|Clostridia,3WP79@541000|Ruminococcaceae	G	BNR repeat-like domain	-	-
SRS015217.203449-T1-C	0.14307	1.63669e-10	1.08342e-05	COG0433@1|root,COG0433@2|Bacteria,1VF8X@1239|Firmicutes,24N9T@186801|Clostridia,3Y046@572511|Blautia	S	Psort location Cytoplasmic, score	-	-
SRS058770.180233-T1-C	0.142874	3.25143e-07	0.0215232	COG0673@1|root,COG0673@2|Bacteria,4NGHJ@976|Bacteroidetes,2FQNW@200643|Bacteroidia,22ZVG@171551|Porphyromonadaceae	S	Oxidoreductase family, NAD-binding Rossmann fold	-	-
SRS014313.74626-T1-C	0.142494	2.3345e-10	1.54534e-05	COG3845@1|root,COG3845@2|Bacteria,1UYQA@1239|Firmicutes,24XN8@186801|Clostridia	S	Abc transporter	-	K02056
SRS050422.10464-T1-C	0.141743	9.82031e-10	6.50065e-05	COG0540@1|root,COG0540@2|Bacteria,1TQ96@1239|Firmicutes,2496D@186801|Clostridia,3WG83@541000|Ruminococcaceae	F	Belongs to the ATCase OTCase family	pyrB	K00609
SRS024132.44566-T1-C	0.139575	3.39732e-08	0.00224889	COG4806@1|root,COG4806@2|Bacteria,4NHKW@976|Bacteroidetes,2FNVS@200643|Bacteroidia,4AN6H@815|Bacteroidaceae	G	Psort location Cytoplasmic, score 8.96	rhaA	K01813
SRS015190.39051-T1-C	0.138621	1.55673e-07	0.0103049	COG0652@1|root,COG0652@2|Bacteria,1TRHW@1239|Firmicutes,247XN@186801|Clostridia	O	PPIases accelerate the folding of proteins. It catalyzes the cis-trans isomerization of proline imidic peptide bonds in oligopeptides	ppiB	K03768
SRS022137.31202-T1-C	0.137984	1.07001e-12	7.08305e-08	COG1070@1|root,COG1070@2|Bacteria,4NGK8@976|Bacteroidetes,2FKZM@200643|Bacteroidia,4APIK@815|Bacteroidaceae	G	Carbohydrate kinase, FGGY family protein	araB	-
SRS011586.48678-T1-C	0.137787	1.1916e-08	0.000788793	COG0281@1|root,COG0281@2|Bacteria,1TPJ3@1239|Firmicutes,2487U@186801|Clostridia,3WG9F@541000|Ruminococcaceae	C	Malic enzyme, NAD binding domain	-	K00027
SRS050925.87749-T1-C	0.137701	1.8691e-07	0.0123727	COG1803@1|root,COG1803@2|Bacteria,1V3KQ@1239|Firmicutes,24FUQ@186801|Clostridia,3WII3@541000|Ruminococcaceae	G	methylglyoxal synthase	mgsA	K01734
SRS051882.79178-T1-C	0.13664	2.68655e-08	0.00177839	COG0536@1|root,COG0536@2|Bacteria,1TPX7@1239|Firmicutes,247SP@186801|Clostridia,3XYJQ@572511|Blautia	S	An essential GTPase which binds GTP, GDP and possibly (p)ppGpp with moderate affinity, with high nucleotide exchange rates and a fairly low GTP hydrolysis rate. Plays a role in control of the cell cycle, stress response, ribosome biogenesis and in those bacteria that undergo differentiation, in morphogenesis control	obg	K03979
SRS012273.35170-T1-C	0.136408	3.94632e-07	0.0261231	COG0086@1|root,COG0086@2|Bacteria,1TNYT@1239|Firmicutes,24925@186801|Clostridia,42FED@68295|Thermoanaerobacterales	K	DNA-dependent RNA polymerase catalyzes the transcription of DNA into RNA using the four ribonucleoside triphosphates as substrates	rpoC	K03046
SRS011452.50078-T1-C	0.136329	3.55763e-07	0.0235501	COG0222@1|root,COG0222@2|Bacteria,1V6EI@1239|Firmicutes,24JAC@186801|Clostridia,2N7E0@216572|Oscillospiraceae	J	Forms part of the ribosomal stalk which helps the ribosome interact with GTP-bound translation factors. Is thus essential for accurate translation	rplL	K02935
SRS077730.131957-T1-C	0.134098	5.34175e-07	0.0353603	COG0441@1|root,COG0441@2|Bacteria,1UHT4@1239|Firmicutes,25E98@186801|Clostridia,21YI3@1506553|Lachnoclostridium	J	Catalyzes the attachment of proline to tRNA(Pro) in a two-step reaction proline is first activated by ATP to form Pro- AMP and then transferred to the acceptor end of tRNA(Pro)	proS	K01881
SRS015578.45524-T1-C	0.133965	4.80251e-08	0.00317907	COG0056@1|root,COG0056@2|Bacteria,1TNZ8@1239|Firmicutes,3VNZ8@526524|Erysipelotrichia	C	Produces ATP from ADP in the presence of a proton gradient across the membrane. The alpha chain is a regulatory subunit	-	-
SRS050422.83422-T1-C	0.132555	1.03499e-07	0.00685123	COG0251@1|root,COG0251@2|Bacteria,1V6HG@1239|Firmicutes,24J8Y@186801|Clostridia,3WJG0@541000|Ruminococcaceae	J	endoribonuclease L-PSP	-	K09022
SRS018351.34450-T1-C	0.132121	4.87336e-08	0.00322597	COG3842@1|root,COG3842@2|Bacteria,2NNU0@2323|unclassified Bacteria	E	ATPases associated with a variety of cellular activities	msmX	K10112
SRS018817.180950-T1-C	0.131428	4.9583e-08	0.0032822	COG0366@1|root,COG3291@1|root,COG0366@2|Bacteria,COG3291@2|Bacteria,1V0U1@1239|Firmicutes,24ZQ4@186801|Clostridia	G	Alpha amylase, catalytic domain	-	-
SRS011529.58834-T1-C	0.130758	2.48323e-07	0.016438	2E4BG@1|root,32Z73@2|Bacteria,4NUZ9@976|Bacteroidetes	S	Histone H1	-	-
SRS013687.117803-T1-C	0.13021	3.258e-10	2.15667e-05	COG0254@1|root,COG0254@2|Bacteria,1VEGU@1239|Firmicutes,24QNZ@186801|Clostridia,2N7PC@216572|Oscillospiraceae	J	Ribosomal protein L31	rpmE	K02909
SRS062427.25330-T1-C	0.129177	4.05031e-12	2.68114e-07	COG0480@1|root,COG0480@2|Bacteria,1TPF9@1239|Firmicutes,247VN@186801|Clostridia,3WGEG@541000|Ruminococcaceae	J	Catalyzes the GTP-dependent ribosomal translocation step during translation elongation. During this step, the ribosome changes from the pre-translocational (PRE) to the post- translocational (POST) state as the newly formed A-site-bound peptidyl-tRNA and P-site-bound deacylated tRNA move to the P and E sites, respectively. Catalyzes the coordinated movement of the two tRNA molecules, the mRNA and…	fusA	K02355
SRS012273.83132-T1-C	0.129097	4.09065e-10	2.70785e-05	COG0015@1|root,COG0015@2|Bacteria,1TPMM@1239|Firmicutes,2485N@186801|Clostridia,3XZ1Q@572511|Blautia	F	Psort location Cytoplasmic, score 8.87	purB	K01756
SRS015663.23149-T1-C	0.126818	1.9055e-08	0.00126136	COG0363@1|root,COG0363@2|Bacteria,1TP10@1239|Firmicutes,248HK@186801|Clostridia,3WH3N@541000|Ruminococcaceae	G	Catalyzes the reversible isomerization-deamination of glucosamine 6-phosphate (GlcN6P) to form fructose 6-phosphate (Fru6P) and ammonium ion	nagB	K02564
SRS014459.54448-T1-C	0.12669	2.62124e-07	0.0173516	COG0696@1|root,COG0696@2|Bacteria,1TPM4@1239|Firmicutes,247JG@186801|Clostridia,3WGBI@541000|Ruminococcaceae	G	Catalyzes the interconversion of 2-phosphoglycerate and 3-phosphoglycerate	gpmI	K15633
SRS019397.28937-T1-C	0.125143	1.65702e-07	0.0109688	COG3968@1|root,COG3968@2|Bacteria,1UHUF@1239|Firmicutes,2481B@186801|Clostridia,3WHCK@541000|Ruminococcaceae	S	glutamine synthetase	glnA	K01915
SRS022071.269634-T1-C	0.125141	3.23463e-08	0.0021412	COG1653@1|root,COG1653@2|Bacteria,1TPWV@1239|Firmicutes,24AWQ@186801|Clostridia,3Y0N7@572511|Blautia	G	Domain of unknown function (DUF3502)	-	K17318
SRS043411.76257-T1-C	0.124975	1.05945e-08	0.000701316	COG0517@1|root,COG0794@1|root,COG0517@2|Bacteria,COG0794@2|Bacteria,4NED8@976|Bacteroidetes,2FMXM@200643|Bacteroidia,22UD5@171550|Rikenellaceae	M	Belongs to the SIS family. GutQ KpsF subfamily	kdsD	K06041
SRS014235.30128-T1-C	0.124492	6.31881e-07	0.041828	COG1862@1|root,COG1862@2|Bacteria	U	protein transport	yajC	K03210
SRS014923.111661-T1-C	0.123564	3.39735e-07	0.0224891	COG0686@1|root,COG0686@2|Bacteria,4NE8F@976|Bacteroidetes,2FP71@200643|Bacteroidia,4ANPV@815|Bacteroidaceae	C	Belongs to the AlaDH PNT family	ald	K00259
SRS050422.30450-T1-C	0.123495	4.80321e-09	0.000317953	COG0523@1|root,COG0523@2|Bacteria,1TPCG@1239|Firmicutes,248XD@186801|Clostridia,3XYNY@572511|Blautia	S	Psort location Cytoplasmic, score 8.87	cobW	-
SRS019601.7093-T1-C	0.123206	2.32136e-09	0.000153665	COG0255@1|root,COG0255@2|Bacteria,1VEME@1239|Firmicutes,24QV1@186801|Clostridia,3WKVV@541000|Ruminococcaceae	J	Belongs to the universal ribosomal protein uL29 family	rpmC	K02904
SRS049900.2835-T1-C	0.12131	1.4953e-07	0.0098983	COG3717@1|root,COG3717@2|Bacteria,4NDUV@976|Bacteroidetes,2FMP5@200643|Bacteroidia,4AM3B@815|Bacteroidaceae	G	Catalyzes the isomerization of 5-dehydro-4-deoxy-D- glucuronate to 3-deoxy-D-glycero-2,5-hexodiulosonate	kduI	K01815
SRS019582.144771-T1-C	0.11982	1.07103e-08	0.000708977	COG1592@1|root,COG1592@2|Bacteria,1TSUY@1239|Firmicutes,248GY@186801|Clostridia,3WGYN@541000|Ruminococcaceae	C	Psort location Cytoplasmic, score	rbr3A	-
SRS011271.123178-T1-C	0.11971	2.95528e-08	0.00195628	COG0360@1|root,COG0360@2|Bacteria,1VA18@1239|Firmicutes,24QZQ@186801|Clostridia,3WK85@541000|Ruminococcaceae	J	Binds together with S18 to 16S ribosomal RNA	rpsF	K02990
SRS022071.236315-T1-C	0.118694	6.42084e-08	0.00425034	COG1102@1|root,COG1102@2|Bacteria,1TRCW@1239|Firmicutes,249Z9@186801|Clostridia,3WJ2R@541000|Ruminococcaceae	F	Cytidylate kinase-like family	-	-
SRS050925.35594-T1-C	0.117465	4.08429e-07	0.0270364	COG0191@1|root,COG0191@2|Bacteria,1TQ01@1239|Firmicutes,248B7@186801|Clostridia	G	Fructose-1,6-bisphosphate aldolase, class II	fba	K01624
SRS014923.71551-T1-C	0.11676	1.20792e-08	0.000799592	COG1131@1|root,COG1131@2|Bacteria,1V1P4@1239|Firmicutes,249VI@186801|Clostridia,27K3J@186928|unclassified Lachnospiraceae	V	ATPases associated with a variety of cellular activities	-	K01990
SRS017433.33574-T1-C	0.116555	1.71996e-07	0.0113855	2DBK9@1|root,2Z9RZ@2|Bacteria,4NHP1@976|Bacteroidetes,2FREF@200643|Bacteroidia,4AP7R@815|Bacteroidaceae	S	Outer membrane protein SusF_SusE	-	K21571
SRS012273.77837-T1-C	0.115245	2.14772e-09	0.00014217	COG0595@1|root,COG0595@2|Bacteria,1TQ9G@1239|Firmicutes,2488J@186801|Clostridia,3WH9M@541000|Ruminococcaceae	S	An RNase that has 5'-3' exonuclease and possibly endonuclease activity. Involved in maturation of rRNA and in some organisms also mRNA maturation and or decay	rnj	K12574
SRS016095.183912-T1-C	0.114571	1.49665e-07	0.00990719	COG0200@1|root,COG0200@2|Bacteria,1V3KE@1239|Firmicutes,24HAJ@186801|Clostridia,268S2@186813|unclassified Clostridiales	J	Binds to the 23S rRNA	rplO	K02876
SRS015578.84321-T1-C	0.112622	2.30585e-07	0.0152638	COG0491@1|root,COG4099@1|root,COG0491@2|Bacteria,COG4099@2|Bacteria,1TRER@1239|Firmicutes,2492V@186801|Clostridia,3WMT7@541000|Ruminococcaceae	S	Thiolesterase that catalyzes the hydrolysis of S-D- lactoyl-glutathione to form glutathione and D-lactic acid	-	-
SRS019601.60424-T1-C	0.111844	1.08407e-07	0.00717612	COG0222@1|root,COG0222@2|Bacteria,1V6EI@1239|Firmicutes,24JAC@186801|Clostridia,269AI@186813|unclassified Clostridiales	J	Forms part of the ribosomal stalk which helps the ribosome interact with GTP-bound translation factors. Is thus essential for accurate translation	rplL	K02935
SRS050422.22248-T1-C	0.110392	3.80603e-08	0.00251944	COG4869@1|root,COG4869@2|Bacteria,1V242@1239|Firmicutes,24EHP@186801|Clostridia,3WRUR@541000|Ruminococcaceae	Q	Involved in 1,2-propanediol (1,2-PD) degradation by catalyzing the conversion of propanoyl-CoA to propanoyl-phosphate	-	K15024
SRS050422.28587-T1-C	0.110121	8.70143e-13	5.76e-08	COG2508@1|root,COG2508@2|Bacteria,1TTA0@1239|Firmicutes,248HN@186801|Clostridia,25V2S@186806|Eubacteriaceae	QT	Psort location Cytoplasmic, score	cdaR_3	K02647
SRS063985.173104-T1-C	0.109972	9.87869e-09	0.00065393	COG0403@1|root,COG0403@2|Bacteria,4PNXH@976|Bacteroidetes,2G108@200643|Bacteroidia	E	The glycine cleavage system catalyzes the degradation of glycine. The P protein binds the alpha-amino group of glycine through its pyridoxal phosphate cofactor	gcvPA	K00282
SRS015782.75914-T1-C	0.109461	1.1736e-10	7.76876e-06	COG1614@1|root,COG1614@2|Bacteria,1TSWZ@1239|Firmicutes,248Y2@186801|Clostridia,3WNGM@541000|Ruminococcaceae	C	CO dehydrogenase/acetyl-CoA synthase complex beta subunit	cdhC	K14138
SRS050422.454-T1-C	0.108296	1.87619e-10	1.24196e-05	COG0740@1|root,COG0740@2|Bacteria,1TQ91@1239|Firmicutes,247QY@186801|Clostridia,36ED5@31979|Clostridiaceae	O	Cleaves peptides in various proteins in a process that requires ATP hydrolysis. Has a chymotrypsin-like activity. Plays a major role in the degradation of misfolded proteins	clpP	K01358
SRS014287.63482-T1-C	0.107872	1.39613e-09	9.24185e-05	COG4166@1|root,COG4166@2|Bacteria,1TNYQ@1239|Firmicutes,25E4B@186801|Clostridia,3WHJ3@541000|Ruminococcaceae	E	ABC-type oligopeptide transport system periplasmic component	oppA	K02035,K15580
SRS063040.19465-T1-C	0.106411	7.56933e-08	0.00501059	COG0776@1|root,COG0776@2|Bacteria,1VZ6B@1239|Firmicutes,253S5@186801|Clostridia,3WQ7M@541000|Ruminococcaceae	L	bacterial (prokaryotic) histone like domain	-	K03530
SRS015217.189394-T1-C	0.106314	1.1099e-08	0.000734708	2EC7P@1|root,33668@2|Bacteria,1VHK0@1239|Firmicutes,24R0C@186801|Clostridia,36NYW@31979|Clostridiaceae	S	Psort location Cytoplasmic, score 8.87	-	-
SRS050422.3913-T1-C	0.105717	2.38035e-11	1.57569e-06	COG0205@1|root,COG0205@2|Bacteria,1TPF4@1239|Firmicutes,248PB@186801|Clostridia,3WH67@541000|Ruminococcaceae	H	Catalyzes the phosphorylation of D-fructose 6-phosphate to fructose 1,6-bisphosphate by ATP, the first committing step of glycolysis	pfkA	K00850
SRS047014.20375-T1-C	0.105206	7.57233e-08	0.00501258	COG1022@1|root,COG1022@2|Bacteria,1V0YG@1239|Firmicutes,24IFY@186801|Clostridia,3WRIU@541000|Ruminococcaceae	I	Psort location Cytoplasmic, score	-	K01897
SRS017191.9784-T1-C	0.104165	4.31096e-09	0.000285368	COG0004@1|root,COG0347@1|root,COG0004@2|Bacteria,COG0347@2|Bacteria,1TQYG@1239|Firmicutes,247W1@186801|Clostridia,25VN5@186806|Eubacteriaceae	P	Belongs to the P(II) protein family	amt	K03320,K06580
SRS015133.1820-T1-C	0.103965	8.92387e-11	5.90724e-06	COG0103@1|root,COG0103@2|Bacteria,1V3MQ@1239|Firmicutes,24H94@186801|Clostridia,3WIS1@541000|Ruminococcaceae	J	Belongs to the universal ribosomal protein uS9 family	rpsI	K02996
SRS015782.14086-T1-C	0.102357	9.07674e-10	6.00844e-05	COG0172@1|root,COG0172@2|Bacteria,1TP4W@1239|Firmicutes,2485M@186801|Clostridia,3XYK5@572511|Blautia	J	Psort location Cytoplasmic, score	serS	K01875
SRS015217.17310-T1-C	0.101235	5.62211e-08	0.00372161	COG0035@1|root,COG0035@2|Bacteria,1TPMT@1239|Firmicutes,248FV@186801|Clostridia,3WGYU@541000|Ruminococcaceae	F	Catalyzes the conversion of uracil and 5-phospho-alpha- D-ribose 1-diphosphate (PRPP) to UMP and diphosphate	upp	K00761
SRS023176.32629-T1-C	0.100338	4.48369e-07	0.0296803	COG1748@1|root,COG1748@2|Bacteria,1TQTN@1239|Firmicutes,24AHW@186801|Clostridia,27I85@186928|unclassified Lachnospiraceae	E	Saccharopine dehydrogenase C-terminal domain	LYS1	K00290
SRS015190.70018-T1-C	0.0987088	3.89855e-09	0.000258069	COG1592@1|root,COG1592@2|Bacteria,1TSUY@1239|Firmicutes,248GY@186801|Clostridia,25VDD@186806|Eubacteriaceae	C	Psort location Cytoplasmic, score	rbr3A	-
SRS017103.159611-T1-C	0.0984492	1.14368e-10	7.57072e-06	COG0465@1|root,COG0465@2|Bacteria,1TPTV@1239|Firmicutes,247WQ@186801|Clostridia,3WG9V@541000|Ruminococcaceae	O	Acts as a processive, ATP-dependent zinc metallopeptidase for both cytoplasmic and membrane proteins. Plays a role in the quality control of integral membrane proteins	ftsH	K03798
SRS017307.18969-T1-C	0.0980809	3.05423e-09	0.000202178	COG2759@1|root,COG2759@2|Bacteria,1TP6N@1239|Firmicutes,247P5@186801|Clostridia	H	Belongs to the formate--tetrahydrofolate ligase family	fhs	K01938
SRS077730.46469-T1-C	0.0957994	1.53267e-09	0.000101456	COG3968@1|root,COG3968@2|Bacteria,1UHUF@1239|Firmicutes,2481B@186801|Clostridia,3WHCK@541000|Ruminococcaceae	S	glutamine synthetase	glnA	K01915
SRS051031.112839-T1-C	0.0954057	9.43728e-08	0.0062471	COG1966@1|root,COG1966@2|Bacteria	T	Carbon starvation protein	cstA	K06200
SRS022137.28500-T1-C	0.0946883	6.1376e-07	0.0406284	COG0126@1|root,COG0126@2|Bacteria,1TP3H@1239|Firmicutes,248VS@186801|Clostridia	F	Belongs to the phosphoglycerate kinase family	pgk	K00927,K01803
SRS019582.49338-T1-C	0.0914663	3.52028e-07	0.0233029	COG1803@1|root,COG1803@2|Bacteria,1V3KQ@1239|Firmicutes,24FUQ@186801|Clostridia,3WII3@541000|Ruminococcaceae	G	methylglyoxal synthase	mgsA	K01734
SRS015217.44679-T1-C	0.0910666	8.68586e-11	5.74969e-06	COG0256@1|root,COG0256@2|Bacteria,2NPVI@2323|unclassified Bacteria	J	This is one of the proteins that binds and probably mediates the attachment of the 5S RNA into the large ribosomal subunit, where it forms part of the central protuberance	rplR	K02881
SRS023971.19284-T1-C	0.0903392	5.53053e-10	3.66099e-05	COG1866@1|root,COG1866@2|Bacteria,1MWXN@1224|Proteobacteria,1RPM0@1236|Gammaproteobacteria,1XT8R@135623|Vibrionales	F	Involved in the gluconeogenesis. Catalyzes the conversion of oxaloacetate (OAA) to phosphoenolpyruvate (PEP) through direct phosphoryl transfer between the nucleoside triphosphate and OAA	pckA	K01610
SRS017307.154833-T1-C	0.089428	4.62885e-09	0.000306411	COG0711@1|root,COG0711@2|Bacteria	C	ATP synthesis coupled proton transport	-	-
SRS011239.171777-T1-C	0.0892105	1.0953e-08	0.000725048	COG0236@1|root,COG0236@2|Bacteria,1TU8E@1239|Firmicutes,25P60@186801|Clostridia,3WKUX@541000|Ruminococcaceae	IQ	Carrier of the growing fatty acid chain in fatty acid biosynthesis	-	K02078
SRS019161.120272-T1-C	0.0858443	2.0063e-12	1.32809e-07	COG3679@1|root,COG3679@2|Bacteria,1VDFJ@1239|Firmicutes,24MY6@186801|Clostridia,3WJJP@541000|Ruminococcaceae	S	Belongs to the UPF0342 family	-	-
SRS018351.45156-T1-C	0.0854105	8.66008e-08	0.00573263	COG0742@1|root,COG0742@2|Bacteria,1V3JF@1239|Firmicutes,24JHR@186801|Clostridia,3WJC4@541000|Ruminococcaceae	L	RNA methyltransferase, RsmD family	rsmD	K08316
SRS017821.207400-T1-C	0.0851443	1.16881e-09	7.73707e-05	COG0236@1|root,COG0236@2|Bacteria,1VEX6@1239|Firmicutes,24QWP@186801|Clostridia	IQ	Psort location Cytoplasmic, score	-	-
SRS015217.6487-T1-C	0.0823329	3.07692e-07	0.020368	2ECK3@1|root,336I7@2|Bacteria,1VG26@1239|Firmicutes,24SK1@186801|Clostridia,3WKC5@541000|Ruminococcaceae	P	Oxaloacetate decarboxylase, gamma chain	-	-
SRS011586.29293-T1-C	0.0814746	4.50392e-07	0.0298142	COG3212@1|root,COG3212@2|Bacteria,4NQW5@976|Bacteroidetes,2FSR8@200643|Bacteroidia,4AM3M@815|Bacteroidaceae	S	COG NOG14442 non supervised orthologous group	-	-
SRS048164.66428-T1-C	0.0799405	7.21719e-07	0.0477749	COG0532@1|root,COG0532@2|Bacteria,1TPAI@1239|Firmicutes,248SJ@186801|Clostridia,3WHTD@541000|Ruminococcaceae	J	One of the essential components for the initiation of protein synthesis. Protects formylmethionyl-tRNA from spontaneous hydrolysis and promotes its binding to the 30S ribosomal subunits. Also involved in the hydrolysis of GTP during the formation of the 70S ribosomal complex	infB	K02519
SRS050422.97005-T1-C	0.0788163	8.86075e-09	0.000586546	COG0653@1|root,COG3012@1|root,COG0653@2|Bacteria,COG3012@2|Bacteria,1V1CC@1239|Firmicutes,24FYC@186801|Clostridia,3XZU8@572511|Blautia	U	Psort location Cytoplasmic, score 8.87	secA_2	-
SRS016335.29877-T1-C	0.0773834	2.88156e-08	0.00190748	COG0021@1|root,COG0021@2|Bacteria,4P14U@976|Bacteroidetes,2FN0P@200643|Bacteroidia,4AKPQ@815|Bacteroidaceae	H	Belongs to the transketolase family	tkt	K00615
SRS018351.35017-T1-C	0.0717412	3.33202e-11	2.20567e-06	COG0776@1|root,COG0776@2|Bacteria,1V9XQ@1239|Firmicutes,4H539@909932|Negativicutes	L	Histone-like DNA-binding protein which is capable of wrapping DNA to stabilize it, and thus to prevent its denaturation under extreme environmental conditions	hup	K03530
SRS024132.241163-T1-C	0.0702592	1.30748e-09	8.655e-05	COG1925@1|root,COG1925@2|Bacteria,1VA0R@1239|Firmicutes,24QIP@186801|Clostridia,3WK5I@541000|Ruminococcaceae	G	phosphocarrier, HPr family	ptsH	K11184,K11189
SRS015264.98541-T1-C	0.0698561	6.57683e-11	4.3536e-06	COG0255@1|root,COG0255@2|Bacteria,1VEME@1239|Firmicutes,24QV1@186801|Clostridia,22148@1506553|Lachnoclostridium	J	Belongs to the universal ribosomal protein uL29 family	rpmC	K02904
SRS022137.21222-T1-C	0.0680013	3.25497e-08	0.00215466	COG1629@1|root,COG4771@2|Bacteria,4P1Z5@976|Bacteroidetes,2FP9Q@200643|Bacteroidia,4ANGT@815|Bacteroidaceae	P	TonB-linked outer membrane protein, SusC RagA family	susC	K21573
SRS043411.88460-T1-C	0.0674137	1.79559e-07	0.0118861	COG2723@1|root,COG2723@2|Bacteria,1TP19@1239|Firmicutes,4HA1W@91061|Bacilli,26QRQ@186822|Paenibacillaceae	G	Belongs to the glycosyl hydrolase 1 family	bglH5	K01223
SRS050422.130491-T1-C	0.0664818	2.77824e-10	1.83908e-05	COG1278@1|root,COG1278@2|Bacteria,1VBBH@1239|Firmicutes,24QK9@186801|Clostridia,3WK5C@541000|Ruminococcaceae	K	Probable zinc-ribbon domain	-	-
SRS013687.23025-T1-C	0.060683	2.97533e-08	0.00196955	COG1028@1|root,COG1028@2|Bacteria,1TPZ8@1239|Firmicutes,24903@186801|Clostridia,3WHXZ@541000|Ruminococcaceae	IQ	Psort location Cytoplasmic, score	-	K00046
SRS014459.68552-T1-C	0.0605811	2.53515e-09	0.000167817	COG4166@1|root,COG4166@2|Bacteria,1TNYQ@1239|Firmicutes,25E4B@186801|Clostridia,3WSCF@541000|Ruminococcaceae	E	Bacterial extracellular solute-binding proteins, family 5 Middle	oppA	K15580
SRS051031.59924-T1-C	0.0582164	4.06943e-08	0.0026938	COG0059@1|root,COG0059@2|Bacteria,1TPI7@1239|Firmicutes,247RH@186801|Clostridia	H	Involved in the biosynthesis of branched-chain amino acids (BCAA). Catalyzes an alkyl-migration followed by a ketol- acid reduction of (S)-2-acetolactate (S2AL) to yield (R)-2,3- dihydroxy-isovalerate. In the isomerase reaction, S2AL is rearranged via a Mg-dependent methyl migration to produce 3- hydroxy-3-methyl-2-ketobutyrate (HMKB). In the reductase reaction, this 2-ketoacid undergoes a metal-…	ilvC	K00053
SRS019601.51285-T1-C	0.0578432	6.30289e-10	4.17226e-05	COG0222@1|root,COG0222@2|Bacteria,1V6EI@1239|Firmicutes,24JAC@186801|Clostridia,269AI@186813|unclassified Clostridiales	J	Forms part of the ribosomal stalk which helps the ribosome interact with GTP-bound translation factors. Is thus essential for accurate translation	rplL	K02935
SRS015663.24782-T1-C	0.0570925	1.80753e-10	1.19651e-05	COG3906@1|root,COG3906@2|Bacteria,1VF5Z@1239|Firmicutes,24V04@186801|Clostridia	S	Belongs to the UPF0473 family	-	-
SRS050422.136058-T1-C	0.0563894	5.4395e-09	0.000360073	COG0228@1|root,COG0228@2|Bacteria,1VA0X@1239|Firmicutes,24MND@186801|Clostridia,27VQV@189330|Dorea	J	Ribosomal protein S16	rpsP	K02959
SRS019582.109182-T1-C	0.0559461	7.62501e-08	0.00504745	COG0674@1|root,COG0674@2|Bacteria,1VS48@1239|Firmicutes,25E5U@186801|Clostridia,36V19@31979|Clostridiaceae	C	Pyruvate:ferredoxin oxidoreductase core domain II	-	-
SRS014979.22902-T1-C	0.0531027	4.93282e-12	3.26533e-07	COG0136@1|root,COG0136@2|Bacteria,1TPC6@1239|Firmicutes,248ZR@186801|Clostridia,3WGVU@541000|Ruminococcaceae	E	Belongs to the aspartate-semialdehyde dehydrogenase family	asd	K00133
SRS023176.68598-T1-C	0.0499209	2.1318e-07	0.0141117	COG1866@1|root,COG1866@2|Bacteria,1TPXB@1239|Firmicutes,24BKF@186801|Clostridia,27IUN@186928|unclassified Lachnospiraceae	H	Phosphoenolpyruvate carboxykinase	-	K01610
SRS023176.83462-T1-C	0.043101	1.74131e-07	0.0115268	COG4770@1|root,COG4770@2|Bacteria,1VA1E@1239|Firmicutes,24MUJ@186801|Clostridia,27N6N@186928|unclassified Lachnospiraceae	I	Biotin-requiring enzyme	gcdC	-
SRS054590.48991-T1-C	0.0382518	7.74881e-08	0.00512941	COG0335@1|root,COG0335@2|Bacteria,1V6FT@1239|Firmicutes,24J83@186801|Clostridia	J	This protein is located at the 30S-50S ribosomal subunit interface and may play a role in the structure and function of the aminoacyl-tRNA binding site	rplS	K02884
SRS018817.42555-T1-C	0.0251054	5.86517e-08	0.00388251	COG0071@1|root,COG0071@2|Bacteria,1VG0E@1239|Firmicutes,24MRZ@186801|Clostridia,3WHNP@541000|Ruminococcaceae	O	Belongs to the small heat shock protein (HSP20) family	hsp18	K13993
SRS014287.47056-T1-C	0.0189705	1.7983e-08	0.0011904	COG0071@1|root,COG0071@2|Bacteria,1VG0E@1239|Firmicutes,24MRZ@186801|Clostridia,3Y04I@572511|Blautia	O	COG COG0071 Molecular chaperone (small heat shock protein)	hsp18	K13993
