# Supplementary material for: Data-independent acquisition boosts quantitative metaproteomics for deep characterization of gut microbiota
Source: NPJ Biofilms Microbiomes. 2023 Jan 24;9:4. doi: 10.1038/s41522-023-00373-9 (PMC9873935; doi:10.1038/s41522-023-00373-9)
Supplement: Supplementary file 13 — Data Set 11 [file 41522_2023_373_MOESM13_ESM.xlsx]

## Sheet: Actinobacteria
Supplementary Data 11: Enriched bacterial metabolic pathways in PC based on the differential proteins.
ID	Description	Gene ratio	Background ratio	p-value	Adjusted p-value	KO	Count
ko03010	Ribosome	12/27	62/3627	2.91404e-15	7.2851e-14	K02967/K02863/K02982/K02926/K02906/K02933/K02909/K02948/K02887/K02965/K02874/K02902	12
ko00010	Glycolysis / Gluconeogenesis	4/27	82/3627	0.00286613	0.0280378	K03737/K00134/K01792/K01624	4
ko05152	Tuberculosis	2/27	12/3627	0.00336454	0.0280378	K04077/K04043	2
ko03018	RNA degradation	2/27	18/3627	0.0075879	0.043955	K04077/K04043	2
ko01230	Biosynthesis of amino acids	5/27	177/3627	0.00879101	0.043955	K00266/K00003/K00134/K01624/K00928	5
ko00710	Carbon fixation in photosynthetic organisms	2/27	25/3627	0.0144093	0.0554963	K00134/K01624	2
ko00300	Lysine biosynthesis	2/27	26/3627	0.015539	0.0554963	K00003/K00928	2
ko00052	Galactose metabolism	2/27	47/3627	0.0469777	0.146805	K00917/K02774	2
ko00270	Cysteine and methionine metabolism	2/27	77/3627	0.111106	0.286639	K00003/K00928	2
ko00260	Glycine, serine and threonine metabolism	2/27	79/3627	0.115951	0.286639	K00003/K00928	2
ko00261	Monobactam biosynthesis	1/27	18/3627	0.126121	0.286639	K00928	1
ko01200	Carbon metabolism	3/27	221/3627	0.224895	0.448472	K03737/K00134/K01624	3
ko01210	2-Oxocarboxylic acid metabolism	1/27	37/3627	0.24259	0.448472	K00928	1
ko00910	Nitrogen metabolism	1/27	43/3627	0.276155	0.448472	K00266	1
ko00020	Citrate cycle (TCA cycle)	1/27	45/3627	0.287022	0.448472	K03737	1
ko00250	Alanine, aspartate and glutamate metabolism	1/27	45/3627	0.287022	0.448472	K00266	1
ko02060	Phosphotransferase system (PTS)	1/27	54/3627	0.334008	0.466572	K02774	1
ko00970	Aminoacyl-tRNA biosynthesis	1/27	55/3627	0.339041	0.466572	K01875	1
ko00030	Pentose phosphate pathway	1/27	60/3627	0.36366	0.466572	K01624	1
ko00040	Pentose and glucuronate interconversions	1/27	62/3627	0.373258	0.466572	K00065	1
ko00240	Pyrimidine metabolism	1/27	70/3627	0.410276	0.488423	K02825	1
ko00051	Fructose and mannose metabolism	1/27	81/3627	0.457753	0.520174	K01624	1
ko00650	Butanoate metabolism	1/27	87/3627	0.482076	0.523996	K03737	1
ko00620	Pyruvate metabolism	1/27	97/3627	0.520297	0.54191	K03737	1
ko00680	Methane metabolism	1/27	103/3627	0.54191	0.54191	K01624	1

## Sheet: Bacteroidetes
ID	Description	Gene ratio	Background ratio	p-value	Adjusted p-value	KO	Count
ko03010	Ribosome	42/210	58/2381	2.24992e-33	1.91243e-31	K02933/K02886/K02864/K02967/K02982/K02863/K02926/K02906/K02897/K02986/K02890/K02959/K02931/K02992/K02988/K02884/K02879/K02871/K02876/K02867/K02878/K02888/K02994/K02948/K02996/K02952/K02946/K02874/K02887/K02990/K02892/K02950/K02895/K02909/K02956/K02954/K02963/K02935/K02902/K02965/K02907/K02945	42
ko01230	Biosynthesis of amino acids	32/210	158/2381	2.96428e-06	0.000125982	K01736/K00615/K01803/K00831/K00821/K01960/K00873/K00266/K01755/K00031/K01940/K00812/K00927/K04516/K00826/K00134/K01624/K00651/K00053/K01687/K01689/K00640/K00948/K11755/K00133/K01653/K01703/K01733/K12524/K00058/K01652/K00600	32
ko00250	Alanine, aspartate and glutamate metabolism	13/210	42/2381	3.43696e-05	0.000973804	K01955/K00278/K00266/K01744/K01756/K01755/K00262/K01939/K01940/K00812/K00259/K00764/K00610	13
ko01210	2-Oxocarboxylic acid metabolism	10/210	31/2381	0.000195163	0.00414721	K00821/K00031/K00812/K00826/K00053/K01687/K00133/K01653/K01703/K01652	10
ko00970	Aminoacyl-tRNA biosynthesis	13/210	53/2381	0.000469927	0.00798876	K01886/K01872/K01890/K01868/K01887/K01876/K01880/K01885/K01883/K01892/K01874/K01870/K01869	13
ko01200	Carbon metabolism	29/210	178/2381	0.000582099	0.0082464	K03737/K00615/K01803/K00831/K01960/K00033/K00873/K01810/K00382/K00031/K00925/K00927/K00134/K01624/K00845/K01491/K00240/K01625/K01689/K00024/K00177/K00640/K00241/K00948/K00282/K13788/K01006/K00058/K00600	29
ko00290	Valine, leucine and isoleucine biosynthesis	6/210	15/2381	0.0011127	0.0135113	K00826/K00053/K01687/K01653/K01703/K01652	6
ko00770	Pantothenate and CoA biosynthesis	8/210	28/2381	0.00211002	0.0224189	K00128/K00826/K00053/K09680/K00606/K01687/K01653/K01652	8
ko00061	Fatty acid biosynthesis	6/210	19/2381	0.00446347	0.042155	K01897/K09458/K00648/K00208/K00059/K16363	6
ko00010	Glycolysis / Gluconeogenesis	13/210	69/2381	0.00603285	0.0512793	K03737/K01803/K01835/K00873/K00128/K01810/K00382/K00927/K00134/K01624/K00845/K01689/K01006	13
ko00521	Streptomycin biosynthesis	4/210	12/2381	0.0165204	0.118958	K01835/K00845/K00973/K01710	4
ko03018	RNA degradation	5/210	18/2381	0.0167941	0.118958	K00962/K03654/K04043/K18682/K01689	5
ko03060	Protein export	5/210	19/2381	0.0211979	0.138601	K03070/K03076/K03100/K03075/K03217	5
ko00230	Purine metabolism	15/210	100/2381	0.0263866	0.154963	K01952/K01835/K01951/K00602/K00088/K00957/K01756/K01939/K01923/K01524/K00764/K00525/K03816/K00948/K00759	15
ko00020	Citrate cycle (TCA cycle)	8/210	42/2381	0.0273465	0.154963	K03737/K01960/K00382/K00031/K00240/K00024/K00177/K00241	8
ko01240	Biosynthesis of cofactors	28/210	233/2381	0.0496351	0.228104	K01955/K00831/K00278/K01885/K03147/K00873/K00128/K01756/K00382/K01939/K09458/K14652/K00946/K00097/K03517/K00826/K11752/K01491/K00767/K01591/K09680/K00606/K00208/K00059/K01937/K09903/K00610/K00600	28
ko01212	Fatty acid metabolism	6/210	31/2381	0.0497304	0.228104	K01897/K09458/K00648/K00208/K00059/K16363	6
ko00030	Pentose phosphate pathway	8/210	47/2381	0.0498633	0.228104	K00615/K01835/K00033/K01810/K01619/K01624/K01625/K00948	8
ko00750	Vitamin B6 metabolism	3/210	10/2381	0.0509879	0.228104	K00831/K00097/K01733	3
ko00430	Taurine and hypotaurine metabolism	3/210	11/2381	0.0656774	0.279129	K00925/K00259/K13788	3
ko00260	Glycine, serine and threonine metabolism	9/210	59/2381	0.0702434	0.284319	K00831/K00382/K00639/K00133/K00282/K01733/K12524/K00058/K00600	9
ko01502	Vancomycin resistance	3/210	12/2381	0.0820631	0.317062	K01775/K01000/K01921	3
ko00220	Arginine biosynthesis	5/210	28/2381	0.0941087	0.347793	K00821/K01755/K00262/K01940/K00812	5
ko00550	Peptidoglycan biosynthesis	5/210	29/2381	0.105973	0.375321	K05366/K01928/K00790/K01000/K01921	5
ko00261	Monobactam biosynthesis	3/210	14/2381	0.119361	0.385607	K00957/K00133/K12524	3
ko00780	Biotin metabolism	3/210	14/2381	0.119361	0.385607	K09458/K00208/K00059	3
ko00300	Lysine biosynthesis	4/210	22/2381	0.122487	0.385607	K00821/K01928/K00133/K12524	4
ko00500	Starch and sucrose metabolism	8/210	61/2381	0.164127	0.489504	K00705/K07405/K05349/K01835/K01810/K01179/K00845/K01200	8
ko00270	Cysteine and methionine metabolism	9/210	72/2381	0.17888	0.489504	K00831/K00812/K00826/K00651/K00024/K00640/K00133/K12524/K00058	9
ko00450	Selenocompound metabolism	3/210	17/2381	0.184284	0.489504	K00957/K00384/K01874	3
ko00660	C5-Branched dibasic acid metabolism	3/210	17/2381	0.184284	0.489504	K01653/K01703/K01652	3
ko00670	One carbon pool by folate	3/210	17/2381	0.184284	0.489504	K00602/K01491/K00600	3
ko00680	Methane metabolism	8/210	64/2381	0.197864	0.509651	K00831/K00925/K01624/K01689/K00024/K13788/K00058/K00600	8
ko00190	Oxidative phosphorylation	9/210	78/2381	0.24579	0.595896	K03885/K00337/K00240/K00331/K00241/K02113/K00338/K02110/K00330	9
ko00052	Galactose metabolism	4/210	29/2381	0.249412	0.595896	K02775/K01835/K00845/K00849	4
ko00511	Other glycan degradation	2/210	11/2381	0.252379	0.595896	K01206/K12373	2
ko03070	Bacterial secretion system	4/210	30/2381	0.269546	0.597127	K03070/K03076/K03075/K03217	4
ko00620	Pyruvate metabolism	9/210	80/2381	0.269838	0.597127	K03737/K01960/K00873/K00128/K00382/K00925/K00024/K13788/K01006	9
ko00240	Pyrimidine metabolism	7/210	60/2381	0.274736	0.597127	K01955/K01591/K00525/K01937/K09903/K00610/K01493	7
ko00480	Glutathione metabolism	3/210	21/2381	0.281001	0.597127	K01270/K00033/K00031	3
ko00540	Lipopolysaccharide biosynthesis	4/210	35/2381	0.372997	0.773286	K02536/K00677/K16363/K06041	4
ko00630	Glyoxylate and dicarboxylate metabolism	6/210	57/2381	0.388788	0.786833	K00382/K00048/K01625/K00024/K00282/K00600	6
ko01250	Biosynthesis of nucleotide sugars	10/210	101/2381	0.399246	0.789207	K01835/K01810/K00790/K01791/K01711/K00845/K00973/K00849/K01710/K06041	10
ko00040	Pentose and glucuronate interconversions	5/210	48/2381	0.418991	0.809414	K01686/K00854/K01805/K01815/K01812	5
ko03030	DNA replication	2/210	18/2381	0.480487	0.907587	K02316/K03111	2
ko00740	Riboflavin metabolism	2/210	19/2381	0.509757	0.941943	K14652/K11752	2
ko00520	Amino sugar and nucleotide sugar metabolism	9/210	100/2381	0.527694	0.95434	K01835/K01810/K00790/K01791/K01711/K00845/K02564/K00849/K12373	9
ko01120	Microbial metabolism in diverse environments	40/210	459/2381	0.565511	0.963575	K03737/K00615/K01803/K00831/K00821/K01960/K01835/K01885/K00957/K00033/K00873/K00266/K00128/K01810/K00382/K00262/K00031/K01813/K00925/K00048/K00927/K00134/K01624/K00845/K01491/K00240/K01625/K01689/K00024/K00177/K00640/K00241/K00948/K00133/K01733/K13788/K01006/K12524/K00058/K00600	40
ko00400	Phenylalanine, tyrosine and tryptophan biosynthesis	3/210	33/2381	0.56758	0.963575	K01736/K00812/K04516	3
ko00730	Thiamine metabolism	2/210	22/2381	0.590873	0.963575	K03147/K00946	2
ko03420	Nucleotide excision repair	1/210	10/2381	0.603532	0.963575	K03701	1
ko00280	Valine, leucine and isoleucine degradation	3/210	35/2381	0.608624	0.963575	K00128/K00382/K00826	3
ko00071	Fatty acid degradation	2/210	23/2381	0.615609	0.963575	K01897/K00128	2
ko00541	O-Antigen nucleotide sugar biosynthesis	4/210	48/2381	0.623489	0.963575	K01791/K01711/K00973/K01710	4
ko00640	Propanoate metabolism	4/210	48/2381	0.623489	0.963575	K00382/K00925/K00048/K13788	4
ko00760	Nicotinate and nicotinamide metabolism	3/210	40/2381	0.699468	0.995814	K00278/K03517/K00767	3
ko00051	Fructose and mannose metabolism	5/210	66/2381	0.705798	0.995814	K01803/K01805/K01813/K01711/K01624	5
ko00310	Lysine degradation	2/210	28/2381	0.72225	0.995814	K00128/K00382	2
ko00340	Histidine metabolism	2/210	28/2381	0.72225	0.995814	K00128/K11755	2
ko00380	Tryptophan metabolism	2/210	28/2381	0.72225	0.995814	K00128/K00382	2
ko00650	Butanoate metabolism	5/210	69/2381	0.742681	0.995814	K03737/K00240/K00241/K01653/K01652	5
ko00625	Chloroalkane and chloroalkene degradation	1/210	15/2381	0.750744	0.995814	K00128	1
ko02030	Bacterial chemotaxis	1/210	15/2381	0.750744	0.995814	K02557	1
ko00470	D-Amino acid metabolism	2/210	30/2381	0.757397	0.995814	K01775/K01921	2
ko02060	Phosphotransferase system (PTS)	1/210	16/2381	0.772867	0.995814	K02775	1
ko00410	beta-Alanine metabolism	1/210	18/2381	0.811421	0.995814	K00128	1
ko00900	Terpenoid backbone biosynthesis	1/210	19/2381	0.82818	0.995814	K03526	1
ko00790	Folate biosynthesis	2/210	36/2381	0.840715	0.995814	K14652/K06920	2
ko00920	Sulfur metabolism	3/210	51/2381	0.841927	0.995814	K00957/K00651/K00640	3
ko03430	Mismatch repair	1/210	20/2381	0.843456	0.995814	K03111	1
ko00910	Nitrogen metabolism	2/210	37/2381	0.851784	0.995814	K00266/K00262	2
ko00562	Inositol phosphate metabolism	1/210	23/2381	0.881637	0.995814	K01803	1
ko01503	Cationic antimicrobial peptide (CAMP) resistance	1/210	23/2381	0.881637	0.995814	K00677	1
ko03440	Homologous recombination	1/210	23/2381	0.881637	0.995814	K03111	1
ko00330	Arginine and proline metabolism	2/210	41/2381	0.889405	0.995814	K00128/K00812	2
ko01501	beta-Lactam resistance	1/210	24/2381	0.892178	0.995814	K05366	1
ko02024	Quorum sensing	6/210	104/2381	0.909873	0.995814	K03070/K01897/K03076/K11752/K03075/K03217	6
ko00350	Tyrosine metabolism	1/210	29/2381	0.932409	0.995814	K00812	1
ko00561	Glycerolipid metabolism	1/210	29/2381	0.932409	0.995814	K00128	1
ko00053	Ascorbate and aldarate metabolism	1/210	32/2381	0.948952	0.995814	K00128	1
ko00360	Phenylalanine metabolism	1/210	32/2381	0.948952	0.995814	K00812	1
ko02040	Flagellar assembly	1/210	38/2381	0.970915	1	K02557	1
ko00860	Porphyrin and chlorophyll metabolism	1/210	57/2381	0.995151	1	K01885	1
ko02010	ABC transporters	4/210	126/2381	0.997185	1	K05776/K09812/K02065/K09810	4
ko02020	Two-component system	2/210	214/2381	1	1	K01179/K01791	2

## Sheet: Firmicutes - Bacilli
ID	Description	Gene ratio	Background ratio	p-value	Adjusted p-value	KO	Count
ko03010	Ribosome	11/47	66/3147	1.41162e-09	6.21114e-08	K02982/K02992/K02926/K02863/K02871/K02946/K02931/K02884/K02970/K02907/K02956	11
ko00010	Glycolysis / Gluconeogenesis	9/47	69/3147	4.83493e-07	1.06368e-05	K00016/K00850/K01834/K01835/K00134/K01689/K01223/K01803/K04072	9
ko03018	RNA degradation	4/47	21/3147	0.000217124	0.00318449	K00850/K04077/K04043/K01689	4
ko00230	Purine metabolism	7/47	112/3147	0.00115942	0.0127536	K00759/K00948/K01835/K01756/K01945/K00602/K01588	7
ko01230	Biosynthesis of amino acids	8/47	166/3147	0.00272276	0.0239603	K00850/K01834/K00948/K00134/K01689/K01803/K00831/K00215	8
ko00970	Aminoacyl-tRNA biosynthesis	4/47	53/3147	0.00748908	0.0549199	K01874/K01875/K01878/K01887	4
ko00521	Streptomycin biosynthesis	2/47	13/3147	0.0153367	0.0964019	K01710/K01835	2
ko00500	Starch and sucrose metabolism	4/47	69/3147	0.0185853	0.102219	K00847/K01835/K01223/K00975	4
ko01200	Carbon metabolism	7/47	192/3147	0.0221247	0.108165	K00850/K01834/K00948/K00134/K01689/K01803/K00831	7
ko00680	Methane metabolism	4/47	77/3147	0.0266822	0.117402	K00850/K01834/K01689/K00831	4
ko00620	Pyruvate metabolism	4/47	88/3147	0.0408366	0.163346	K00016/K00656/K03778/K04072	4
ko00710	Carbon fixation in photosynthetic organisms	2/47	23/3147	0.0452663	0.165976	K00134/K01803	2
ko00030	Pentose phosphate pathway	3/47	60/3147	0.0590932	0.195451	K00850/K00948/K01835	3
ko01250	Biosynthesis of nucleotide sugars	4/47	101/3147	0.0621891	0.195451	K00847/K01710/K01835/K00975	4
ko00470	D-Amino acid metabolism	2/47	35/3147	0.0951844	0.279208	K03367/K01921	2
ko00051	Fructose and mannose metabolism	3/47	82/3147	0.122281	0.336273	K00847/K00850/K01803	3
ko00750	Vitamin B6 metabolism	1/47	11/3147	0.152774	0.378528	K00831	1
ko00052	Galactose metabolism	2/47	47/3147	0.154852	0.378528	K00850/K01835	2
ko00520	Amino sugar and nucleotide sugar metabolism	3/47	103/3147	0.197863	0.420608	K00847/K01835/K00975	3
ko00625	Chloroalkane and chloroalkene degradation	1/47	16/3147	0.214426	0.420608	K04072	1
ko00780	Biotin metabolism	1/47	16/3147	0.214426	0.420608	K02372	1
ko00450	Selenocompound metabolism	1/47	17/3147	0.226218	0.420608	K01874	1
ko01502	Vancomycin resistance	1/47	17/3147	0.226218	0.420608	K01921	1
ko00061	Fatty acid biosynthesis	1/47	18/3147	0.237837	0.420608	K02372	1
ko00640	Propanoate metabolism	2/47	63/3147	0.242049	0.420608	K00016/K00656	2
ko00562	Inositol phosphate metabolism	1/47	20/3147	0.260565	0.420608	K01803	1
ko00670	One carbon pool by folate	1/47	20/3147	0.260565	0.420608	K00602	1
ko00300	Lysine biosynthesis	1/47	22/3147	0.28263	0.420608	K00215	1
ko00260	Glycine, serine and threonine metabolism	2/47	71/3147	0.286778	0.420608	K01834/K00831	2
ko00270	Cysteine and methionine metabolism	2/47	71/3147	0.286778	0.420608	K00016/K00831	2
ko00071	Fatty acid degradation	1/47	25/3147	0.314523	0.435921	K04072	1
ko05150	Staphylococcus aureus infection	1/47	27/3147	0.33501	0.435921	K03367	1
ko00190	Oxidative phosphorylation	2/47	80/3147	0.336848	0.435921	K02111/K02113	2
ko00650	Butanoate metabolism	2/47	80/3147	0.336848	0.435921	K00656/K04072	2
ko01503	Cationic antimicrobial peptide (CAMP) resistance	1/47	30/3147	0.364621	0.458381	K03367	1
ko01212	Fatty acid metabolism	1/47	32/3147	0.383641	0.468895	K02372	1
ko00350	Tyrosine metabolism	1/47	38/3147	0.437419	0.520173	K04072	1
ko00250	Alanine, aspartate and glutamate metabolism	1/47	46/3147	0.502033	0.581301	K01756	1
ko00550	Peptidoglycan biosynthesis	1/47	48/3147	0.517015	0.583299	K01921	1
ko00541	O-Antigen nucleotide sugar biosynthesis	1/47	55/3147	0.566061	0.622667	K01710	1
ko00240	Pyrimidine metabolism	1/47	65/3147	0.627772	0.673707	K00761	1
ko01220	Degradation of aromatic compounds	1/47	75/3147	0.680867	0.71329	K04072	1
ko01240	Biosynthesis of cofactors	3/47	249/3147	0.7317	0.748717	K01756/K00831/K02372	3
ko02020	Two-component system	1/47	329/3147	0.994648	0.994648	K03367	1

## Sheet: Firmicutes - Clostridia
ID	Description	Gene ratio	Background ratio	p-value	Adjusted p-value	KO	Count
ko03010	Ribosome	39/187	61/2645	1.56842e-31	1.20769e-29	K02986/K02906/K02886/K02863/K02945/K02982/K02967/K02926/K02879/K02933/K02864/K02931/K02871/K02950/K02992/K02876/K02890/K02994/K02996/K02874/K02884/K02935/K02952/K02881/K02878/K02946/K02988/K02990/K02892/K02899/K02888/K02961/K02965/K02909/K02959/K02968/K02970/K02904/K02907	39
ko01200	Carbon metabolism	37/187	208/2645	4.21444e-08	1.62256e-06	K03737/K03388/K14138/K01610/K01938/K00131/K00198/K01006/K00197/K21071/K00925/K00626/K00031/K00027/K07404/K15633/K00874/K00625/K00850/K00134/K00194/K00926/K00615/K01738/K00074/K01624/K01491/K15023/K03389/K01715/K01689/K01803/K00873/K01625/K15024/K01808/K00948	37
ko01230	Biosynthesis of amino acids	29/187	169/2645	3.36066e-06	8.6257e-05	K01953/K01915/K01586/K21071/K00031/K11358/K15633/K01626/K00053/K00850/K00290/K00134/K00615/K01738/K01714/K01733/K01624/K04486/K00286/K00052/K00789/K01689/K01803/K02501/K00873/K00133/K01808/K00928/K00948	29
ko03018	RNA degradation	7/187	19/2645	0.000191788	0.0030377	K12574/K04077/K05592/K00850/K00962/K04043/K01689	7
ko00720	Carbon fixation pathways in prokaryotes	14/187	68/2645	0.000197253	0.0030377	K03737/K14138/K01938/K00198/K01006/K00197/K00925/K00626/K00031/K00625/K00194/K01491/K15023/K15024	14
ko00710	Carbon fixation in photosynthetic organisms	7/187	22/2645	0.000540671	0.00693861	K01610/K01006/K00134/K00615/K01624/K01803/K01808	7
ko00030	Pentose phosphate pathway	11/187	53/2645	0.00090344	0.00993784	K00131/K21071/K07404/K00874/K00850/K00615/K01839/K01624/K01625/K01808/K00948	11
ko00010	Glycolysis / Gluconeogenesis	13/187	72/2645	0.00125805	0.0121087	K03737/K01610/K00131/K01006/K21071/K15633/K00850/K00134/K00016/K01624/K01689/K01803/K00873	13
ko00250	Alanine, aspartate and glutamate metabolism	9/187	40/2645	0.00145734	0.0124683	K01955/K01953/K01915/K00820/K01756/K11358/K01956/K01939/K00609	9
ko00970	Aminoacyl-tRNA biosynthesis	10/187	55/2645	0.00434519	0.033458	K01876/K01880/K01883/K01893/K01892/K01869/K01875/K01867/K01881/K01868	10
ko00230	Purine metabolism	14/187	97/2645	0.00717561	0.0484979	K01952/K01756/K00602/K01951/K01933/K00926/K01939/K01839/K00939/K11175/K00760/K00088/K01588/K00948	14
ko00620	Pyruvate metabolism	12/187	78/2645	0.00755812	0.0484979	K03737/K00656/K01610/K01571/K01006/K00925/K00626/K00027/K00625/K00016/K00873/K15024	12
ko01210	2-Oxocarboxylic acid metabolism	6/187	37/2645	0.0425582	0.238684	K00031/K11358/K00053/K00052/K00133/K00928	6
ko00300	Lysine biosynthesis	5/187	28/2645	0.0433971	0.238684	K01586/K00290/K01714/K00133/K00928	5
ko00680	Methane metabolism	12/187	101/2645	0.0496694	0.25497	K03388/K00198/K00197/K21071/K00925/K15633/K00625/K00850/K00194/K01624/K03389/K01689	12
ko00430	Taurine and hypotaurine metabolism	3/187	14/2645	0.0709898	0.341639	K00925/K00625/K15024	3
ko00270	Cysteine and methionine metabolism	8/187	64/2645	0.0785278	0.355685	K01740/K11358/K00016/K01738/K00789/K08963/K00133/K00928	8
ko00670	One carbon pool by folate	4/187	24/2645	0.0845261	0.361584	K01938/K00602/K01491/K11175	4
ko00240	Pyrimidine metabolism	7/187	61/2645	0.135723	0.5283	K01955/K01956/K00609/K17828/K09903/K00761/K17722	7
ko02024	Quorum sensing	11/187	108/2645	0.137221	0.5283	K02035/K15580/K03217/K01999/K03070/K01626/K02031/K01995/K02033/K01996/K01897	11
ko00640	Propanoate metabolism	6/187	56/2645	0.20056	0.702978	K00656/K00925/K00625/K00016/K15024/K01734	6
ko00511	Other glycan degradation	2/187	12/2645	0.206259	0.702978	K01190/K01192	2
ko00051	Fructose and mannose metabolism	7/187	69/2645	0.21191	0.702978	K21071/K00850/K00847/K01624/K01628/K01803/K01808	7
ko00900	Terpenoid backbone biosynthesis	3/187	23/2645	0.21911	0.702978	K00626/K03526/K00991	3
ko00290	Valine, leucine and isoleucine biosynthesis	2/187	13/2645	0.233081	0.705842	K00053/K00052	2
ko00340	Histidine metabolism	3/187	24/2645	0.238336	0.705842	K04486/K02501/K01745	3
ko03060	Protein export	2/187	19/2645	0.393158	0.96036	K03217/K03070	2
ko03430	Mismatch repair	2/187	19/2645	0.393158	0.96036	K03601/K03111	2
ko00052	Galactose metabolism	4/187	45/2645	0.394986	0.96036	K01190/K21071/K01784/K00850	4
ko00500	Starch and sucrose metabolism	6/187	72/2645	0.400445	0.96036	K05349/K00703/K00975/K00688/K00847/K01176	6
ko00360	Phenylalanine metabolism	3/187	34/2645	0.435695	0.96036	K11358/K01666/K00074	3
ko00071	Fatty acid degradation	2/187	21/2645	0.443574	0.96036	K00626/K01897	2
ko00220	Arginine biosynthesis	3/187	35/2645	0.454807	0.96036	K01915/K11358/K00926	3
ko00730	Thiamine metabolism	2/187	22/2645	0.467908	0.96036	K00878/K00939	2
ko00040	Pentose and glucuronate interconversions	4/187	50/2645	0.47608	0.96036	K00041/K01685/K01812/K01628	4
ko01212	Fatty acid metabolism	2/187	24/2645	0.514627	0.96036	K00626/K01897	2
ko00460	Cyanoamino acid metabolism	1/187	10/2645	0.520268	0.96036	K05349	1
ko00020	Citrate cycle (TCA cycle)	3/187	40/2645	0.545798	0.96036	K03737/K01610/K00031	3
ko00310	Lysine degradation	2/187	27/2645	0.579469	0.96036	K00626/K00290	2
ko00770	Pantothenate and CoA biosynthesis	2/187	27/2645	0.579469	0.96036	K00053/K17722	2
ko00600	Sphingolipid metabolism	1/187	12/2645	0.585955	0.96036	K01190	1
ko00622	Xylene degradation	1/187	12/2645	0.585955	0.96036	K01666	1
ko00260	Glycine, serine and threonine metabolism	4/187	59/2645	0.609698	0.96036	K15633/K01733/K00133/K00928	4
ko00470	D-Amino acid metabolism	2/187	29/2645	0.619066	0.96036	K01586/K01921	2
ko03070	Bacterial secretion system	2/187	29/2645	0.619066	0.96036	K03217/K03070	2
ko00650	Butanoate metabolism	5/187	76/2645	0.633688	0.96036	K03737/K00656/K00626/K00074/K01715	5
ko00633	Nitrotoluene degradation	1/187	14/2645	0.642689	0.96036	K00198	1
ko00660	C5-Branched dibasic acid metabolism	1/187	14/2645	0.642689	0.96036	K00052	1
ko01240	Biosynthesis of cofactors	15/187	226/2645	0.645532	0.96036	K01955/K01950/K01938/K01756/K00763/K01956/K01939/K00609/K17828/K00878/K01491/K09903/K00789/K00939/K00873	15
ko00362	Benzoate degradation	3/187	47/2645	0.657111	0.96036	K00626/K01666/K00074	3
ko00061	Fatty acid biosynthesis	1/187	15/2645	0.668085	0.96036	K01897	1
ko00521	Streptomycin biosynthesis	1/187	15/2645	0.668085	0.96036	K00973	1
ko00410	beta-Alanine metabolism	1/187	16/2645	0.691685	0.96036	K17722	1
ko00480	Glutathione metabolism	1/187	17/2645	0.713616	0.96036	K00031	1
ko01502	Vancomycin resistance	1/187	17/2645	0.713616	0.96036	K01921	1
ko03030	DNA replication	1/187	18/2645	0.733994	0.96036	K03111	1
ko00400	Phenylalanine, tyrosine and tryptophan biosynthesis	2/187	37/2645	0.749043	0.96036	K11358/K01626	2
ko01250	Biosynthesis of nucleotide sugars	5/187	89/2645	0.766967	0.96036	K00820/K00975/K01784/K00973/K00847	5
ko00562	Inositol phosphate metabolism	1/187	21/2645	0.786871	0.96036	K01803	1
ko03440	Homologous recombination	1/187	21/2645	0.786871	0.96036	K03111	1
ko00910	Nitrogen metabolism	2/187	40/2645	0.78701	0.96036	K01915/K00926	2
ko00520	Amino sugar and nucleotide sugar metabolism	5/187	94/2645	0.807315	0.96036	K00820/K00975/K01784/K00847/K02564	5
ko00380	Tryptophan metabolism	1/187	23/2645	0.816171	0.96036	K00626	1
ko00630	Glyoxylate and dicarboxylate metabolism	3/187	62/2645	0.826536	0.96036	K01915/K00626/K01625	3
ko01501	beta-Lactam resistance	1/187	24/2645	0.829282	0.96036	K15580	1
ko00330	Arginine and proline metabolism	2/187	45/2645	0.83917	0.96036	K11358/K00286	2
ko00541	O-Antigen nucleotide sugar biosynthesis	2/187	45/2645	0.83917	0.96036	K01784/K00973	2
ko00760	Nicotinate and nicotinamide metabolism	2/187	46/2645	0.848111	0.96036	K01950/K00763	2
ko00350	Tyrosine metabolism	1/187	29/2645	0.882125	0.982468	K11358	1
ko00190	Oxidative phosphorylation	3/187	74/2645	0.90522	0.982468	K02111/K02112/K02113	3
ko00564	Glycerophospholipid metabolism	1/187	33/2645	0.9124	0.982468	K00111	1
ko00280	Valine, leucine and isoleucine degradation	1/187	34/2645	0.918672	0.982468	K00626	1
ko00550	Peptidoglycan biosynthesis	1/187	38/2645	0.939596	0.991081	K01921	1
ko02010	ABC transporters	13/187	289/2645	0.978401	0.999998	K15580/K10542/K17318/K10188/K15770/K01999/K10112/K10546/K15772/K01995/K02073/K01996/K17319	13
ko00920	Sulfur metabolism	1/187	62/2645	0.989961	0.999998	K01738	1
ko01220	Degradation of aromatic compounds	1/187	63/2645	0.990688	0.999998	K01666	1
ko02020	Two-component system	3/187	244/2645	0.999998	0.999998	K01915/K00626/K00027	3

## Sheet: Firmicutes - Negativicutes
ID	Description	Gene ratio	Background ratio	p-value	Adjusted p-value	KO	Count
ko03010	Ribosome	14/35	57/1620	1.12572e-12	3.71487e-11	K02967/K02863/K02931/K02886/K02878/K02948/K02950/K02935/K02996/K02946/K02879/K02988/K02890/K02864	14
ko00020	Citrate cycle (TCA cycle)	5/35	29/1620	0.000286815	0.00473245	K18118/K01677/K01678/K00240/K03737	5
ko00650	Butanoate metabolism	4/35	51/1620	0.0221936	0.166464	K18118/K01615/K00240/K03737	4
ko01200	Carbon metabolism	7/35	137/1620	0.0238352	0.166464	K18118/K01738/K01677/K01678/K00240/K00134/K03737	7
ko00620	Pyruvate metabolism	4/35	53/1620	0.0252219	0.166464	K18118/K01677/K01678/K03737	4
ko03018	RNA degradation	2/35	13/1620	0.030472	0.167596	K04043/K12574	2
ko00780	Biotin metabolism	1/35	11/1620	0.214168	0.582776	K00833	1
ko00190	Oxidative phosphorylation	2/35	45/1620	0.253612	0.582776	K02111/K00240	2
ko00010	Glycolysis / Gluconeogenesis	2/35	46/1620	0.261756	0.582776	K00134/K03737	2
ko03030	DNA replication	1/35	15/1620	0.280405	0.582776	K03111	1
ko03060	Protein export	1/35	15/1620	0.280405	0.582776	K03070	1
ko00362	Benzoate degradation	1/35	16/1620	0.296097	0.582776	K01615	1
ko00450	Selenocompound metabolism	1/35	18/1620	0.32649	0.582776	K11717	1
ko03430	Mismatch repair	1/35	18/1620	0.32649	0.582776	K03111	1
ko01110	Biosynthesis of secondary metabolites	9/35	347/1620	0.326848	0.582776	K18118/K01738/K00963/K01677/K01923/K01678/K00240/K00134/K03737	9
ko01120	Microbial metabolism in diverse environments	8/35	305/1620	0.332099	0.582776	K18118/K01615/K01738/K01677/K01678/K00240/K00134/K03737	8
ko02024	Quorum sensing	2/35	57/1620	0.35097	0.582776	K03070/K02031	2
ko03440	Homologous recombination	1/35	20/1620	0.355607	0.582776	K03111	1
ko00550	Peptidoglycan biosynthesis	1/35	21/1620	0.369703	0.582776	K00790	1
ko03070	Bacterial secretion system	1/35	21/1620	0.369703	0.582776	K03070	1
ko01250	Biosynthesis of nucleotide sugars	2/35	62/1620	0.390595	0.582776	K00963/K00790	2
ko00520	Amino sugar and nucleotide sugar metabolism	2/35	63/1620	0.398407	0.582776	K00963/K00790	2
ko00230	Purine metabolism	2/35	64/1620	0.406177	0.582776	K01923/K01939	2
ko00920	Sulfur metabolism	1/35	31/1620	0.49516	0.622062	K01738	1
ko00250	Alanine, aspartate and glutamate metabolism	1/35	32/1620	0.50628	0.622062	K01939	1
ko00500	Starch and sucrose metabolism	1/35	32/1620	0.50628	0.622062	K00963	1
ko00541	O-Antigen nucleotide sugar biosynthesis	1/35	33/1620	0.517162	0.622062	K00963	1
ko00052	Galactose metabolism	1/35	34/1620	0.52781	0.622062	K00963	1
ko00040	Pentose and glucuronate interconversions	1/35	37/1620	0.558405	0.635427	K00963	1
ko00270	Cysteine and methionine metabolism	1/35	50/1620	0.670157	0.713392	K01738	1
ko00970	Aminoacyl-tRNA biosynthesis	1/35	50/1620	0.670157	0.713392	K01867	1
ko01240	Biosynthesis of cofactors	3/35	165/1620	0.709044	0.731201	K00833/K00963/K01939	3
ko01230	Biosynthesis of amino acids	2/35	138/1620	0.814375	0.814375	K01738/K00134	2
