# Supplementary material for: Data-independent acquisition boosts quantitative metaproteomics for deep characterization of gut microbiota
Source: NPJ Biofilms Microbiomes. 2023 Jan 24;9:4. doi: 10.1038/s41522-023-00373-9 (PMC9873935; doi:10.1038/s41522-023-00373-9)
Supplement: Supplementary file 14 — Data Set 12 [file 41522_2023_373_MOESM14_ESM.xlsx]

## Sheet: PC
Supplementary Data 12: Taxonomic abundance based on microbial proteins of the PC and MCI cohorts.
label	level	name	peptideCount	controls	patients	FC	p-value
FALSE	root	root	174720	1.07807e+10	1.72732e+10	1.60223	0.13068
FALSE	superkingdom	Archaea	159	1.78998e+06	3.36451e+06	1.87963	0.138921
FALSE	superkingdom	Bacteria	174486	1.07634e+10	1.72261e+10	1.60042	0.131501
FALSE	superkingdom	Eukaryota	67	1.06502e+07	4.35527e+07	4.08937	0.0497187
FALSE	superkingdom	Viruses	8	4.8606e+06	220945	0.0454563	0.272259
FALSE	phylum	Euryarchaeota	152	1.75255e+06	3.27852e+06	1.87072	0.138805
FALSE	phylum	Actinobacteria	4486	9.60177e+07	4.60882e+08	4.79997	0.0653788
FALSE	phylum	Bacteroidetes	59123	3.10521e+09	6.02057e+09	1.93886	0.158777
1	phylum	Candidatus Melainabacteria	2	476613	399607	0.83843	0.764882
2	phylum	Candidatus Roizmanbacteria	2	23603.9	117013	4.95737	0.310534
3	phylum	Chlamydiae	2	205838	119117	0.578692	0.603011
FALSE	phylum	Chloroflexi	8	303018	214814	0.708915	0.462775
4	phylum	Cyanobacteria	4	215778	148813	0.689658	0.341036
FALSE	phylum	Firmicutes	80059	4.94794e+09	5.80292e+09	1.17279	0.537346
FALSE	phylum	Fusobacteria	1499	6.52442e+07	3.59197e+07	0.550543	0.470117
5	phylum	Gemmatimonadetes	2	118441	301601	2.54643	0.133666
FALSE	phylum	Lentisphaerae	6	430901	1.43892e+06	3.33933	0.0606091
6	phylum	Planctomycetes	4	726108	619760	0.853538	0.81207
FALSE	phylum	Proteobacteria	5365	1.40679e+08	5.1126e+08	3.63424	0.0371562
FALSE	phylum	Spirochaetes	59	746547	624181	0.83609	0.736236
FALSE	phylum	Synergistetes	5	677924	266047	0.392444	0.0851466
FALSE	phylum	Tenericutes	6	217774	1.78637e+06	8.20288	0.105116
FALSE	phylum	Verrucomicrobia	4223	2.99551e+07	2.74532e+08	9.16478	0.166476
FALSE	phylum	Ascomycota	13	1.80505e+06	7.82069e+06	4.33267	0.169746
7	phylum	Mucoromycota	2	19622.9	127799	6.51274	0.217406
FALSE	class	Methanobacteria	140	799401	2.58954e+06	3.23936	0.0687487
FALSE	class	Methanomicrobia	3	123859	253122	2.04363	0.233041
FALSE	class	Thermoplasmata	2	405999	304337	0.7496	0.445193
FALSE	class	Actinobacteria	2863	5.42111e+07	3.00737e+08	5.54752	0.188521
FALSE	class	Coriobacteriia	1540	3.98828e+07	1.50552e+08	3.77486	0.0179145
FALSE	class	Bacteroidia	56786	2.90274e+09	5.58009e+09	1.92235	0.164835
FALSE	class	Chitinophagia	9	485863	145689	0.299856	0.0522366
FALSE	class	Cytophagia	5	475832	334218	0.702387	0.443587
FALSE	class	Flavobacteriia	19	1.09151e+06	1.91357e+06	1.75313	0.199872
FALSE	class	Sphingobacteriia	8	249079	284495	1.14219	0.754688
FALSE	class	Anaerolineae	3	120663	156107	1.29374	0.691369
FALSE	class	Bacilli	607	1.50354e+07	6.23763e+07	4.14862	0.0324691
FALSE	class	Clostridia	64426	4.11625e+09	3.7583e+09	0.91304	0.732697
FALSE	class	Erysipelotrichia	254	1.00839e+07	6.82984e+06	0.677302	0.388542
FALSE	class	Negativicutes	9347	4.1972e+08	1.39322e+09	3.31939	0.0840491
FALSE	class	Tissierellia	4	46079.1	1.66075e+06	36.0412	0.232071
FALSE	class	Fusobacteriia	1493	6.49103e+07	3.55734e+07	0.548039	0.467536
8	class	Lentisphaeria	3	81125.2	419938	5.17642	0.0518782
FALSE	class	Alphaproteobacteria	52	3.94624e+06	7.37446e+06	1.86873	0.145625
FALSE	class	Betaproteobacteria	1166	5.9282e+07	1.40187e+08	2.36476	0.221098
FALSE	class	Deltaproteobacteria	661	2.37939e+07	2.11779e+07	0.890056	0.735688
FALSE	class	Gammaproteobacteria	2949	4.11638e+07	2.9201e+08	7.09386	0.0777746
FALSE	class	Spirochaetia	59	746547	624181	0.83609	0.736236
FALSE	class	Synergistia	5	677924	266047	0.392444	0.0851466
FALSE	class	Mollicutes	5	53690.1	1.61041e+06	29.9945	0.110352
FALSE	class	Verrucomicrobiae	4165	2.96198e+07	2.69679e+08	9.1047	0.165955
FALSE	class	Bigyra	2	11107.4	1.68731e+06	151.909	0.0671147
9	class	Dothideomycetes	2	70351.1	72024.4	1.02378	0.974341
FALSE	class	Eurotiomycetes	3	87652.7	144650	1.65026	0.531191
FALSE	class	Leotiomycetes	2	909659	1.97806e+06	2.17451	0.0410943
FALSE	class	Saccharomycetes	2	436786	93700.3	0.214522	0.363653
10	class	Sordariomycetes	3	214410	5.04449e+06	23.5272	0.243001
FALSE	order	Methanobacteriales	140	799401	2.58954e+06	3.23936	0.0687487
11	order	Methanomicrobiales	2	92471	247694	2.67861	0.0984942
FALSE	order	Methanomassiliicoccales	2	405999	304337	0.7496	0.445193
FALSE	order	Actinomycetales	35	902894	5.33351e+06	5.90713	0.0281698
FALSE	order	Bifidobacteriales	2673	4.92415e+07	2.75675e+08	5.59841	0.202691
12	order	Corynebacteriales	2	24140.8	252076	10.4419	0.040257
FALSE	order	Micrococcales	5	110335	188340	1.70698	0.592479
13	order	Propionibacteriales	2	17292	95042.7	5.49635	0.191293
FALSE	order	Streptomycetales	5	57100.5	505203	8.84762	0.000146698
FALSE	order	Coriobacteriales	1353	3.53743e+07	1.38899e+08	3.92656	0.0176125
FALSE	order	Eggerthellales	58	1.1274e+06	894081	0.79305	0.638786
FALSE	order	Bacteroidales	56312	2.85948e+09	5.52437e+09	1.93195	0.163246
FALSE	order	Marinilabiliales	5	106380	57682.6	0.542233	0.150995
FALSE	order	Chitinophagales	9	485863	145689	0.299856	0.0522366
FALSE	order	Cytophagales	5	475832	334218	0.702387	0.443587
FALSE	order	Flavobacteriales	18	1.08024e+06	1.78181e+06	1.64946	0.243864
FALSE	order	Sphingobacteriales	8	249079	284495	1.14219	0.754688
FALSE	order	Anaerolineales	2	113377	149686	1.32025	0.684276
FALSE	order	Bacillales	16	488545	301410	0.616955	0.218884
FALSE	order	Lactobacillales	544	9.11827e+06	4.93859e+07	5.41615	0.0309904
FALSE	order	Clostridiales	63595	4.08442e+09	3.72208e+09	0.911286	0.728429
FALSE	order	Erysipelotrichales	254	1.00839e+07	6.82984e+06	0.677302	0.388542
FALSE	order	Acidaminococcales	2278	5.22006e+07	1.21428e+08	2.32619	0.092834
FALSE	order	Selenomonadales	4239	3.14939e+08	9.57796e+08	3.04121	0.246152
FALSE	order	Veillonellales	2613	4.01416e+07	2.60293e+08	6.48436	0.061473
FALSE	order	Tissierellales	3	31845.1	36305.7	1.14007	0.740706
FALSE	order	Fusobacteriales	1493	6.49103e+07	3.55734e+07	0.548039	0.467536
FALSE	order	Rhizobiales	15	3.04579e+06	5.77164e+06	1.89496	0.178618
FALSE	order	Rhodobacterales	2	62627.5	283610	4.52851	0.117511
FALSE	order	Rhodospirillales	25	568644	954468	1.6785	0.336841
14	order	Sphingomonadales	2	30610.3	32365.2	1.05733	0.950684
FALSE	order	Burkholderiales	1124	4.96574e+07	3.0386e+07	0.611912	0.352238
FALSE	order	Neisseriales	24	1.68924e+06	8.93168e+06	5.2874	0.125752
15	order	Nitrosomonadales	3	5.81082e+06	1.00244e+08	17.2512	0.120253
FALSE	order	Desulfobacterales	3	377733	72608.5	0.192222	0.0855405
FALSE	order	Desulfovibrionales	629	2.25121e+07	2.05042e+07	0.910809	0.788138
16	order	Myxococcales	2	13933.9	56382	4.0464	0.227834
FALSE	order	Aeromonadales	2	57047.3	760472	13.3306	0.146666
FALSE	order	Alteromonadales	5	185678	419818	2.261	0.118285
FALSE	order	Enterobacterales	1834	2.62641e+07	1.50719e+08	5.7386	0.197561
FALSE	order	Pasteurellales	584	6.1046e+06	8.64308e+07	14.1583	0.22965
FALSE	order	Pseudomonadales	6	447589	552453	1.23429	0.732984
FALSE	order	Thiotrichales	2	466487	81199.7	0.174067	0.00614127
FALSE	order	Brachyspirales	52	597501	532281	0.890845	0.852398
FALSE	order	Spirochaetales	5	81830.5	79906.8	0.976492	0.950457
FALSE	order	Synergistales	5	677924	266047	0.392444	0.0851466
FALSE	order	Mycoplasmatales	3	39313.2	1.59733e+06	40.6308	0.110237
FALSE	order	Verrucomicrobiales	4165	2.96198e+07	2.69679e+08	9.1047	0.165955
FALSE	order	Opalinata	2	11107.4	1.68731e+06	151.909	0.0671147
FALSE	order	Eurotiales	2	35969.2	140231	3.89864	0.228025
17	order	Helotiales	2	909659	1.97806e+06	2.17451	0.0410943
18	order	Saccharomycetales	2	436786	93700.3	0.214522	0.363653
FALSE	order	Caudovirales	3	33359.5	23269.9	0.697548	0.470606
19	family	Methanobacteriaceae	139	793824	2.56277e+06	3.22838	0.0679367
20	family	Methanomassiliicoccaceae	2	405999	304337	0.7496	0.445193
21	family	Actinomycetaceae	35	902894	5.33351e+06	5.90713	0.0281698
22	family	Bifidobacteriaceae	2673	4.92415e+07	2.75675e+08	5.59841	0.202691
23	family	Bogoriellaceae	2	14437.1	13551	0.938623	0.823675
24	family	Microbacteriaceae	2	69835.8	164625	2.35731	0.517425
25	family	Streptomycetaceae	5	57100.5	505203	8.84762	0.000146698
26	family	Atopobiaceae	3	15967	29225	1.83034	0.29084
27	family	Coriobacteriaceae	1226	2.86588e+07	1.12451e+08	3.92378	0.0147307
28	family	Eggerthellaceae	47	1.04126e+06	797779	0.766168	0.620874
29	family	Bacteroidaceae	24194	1.60801e+09	6.50243e+08	0.404378	0.076445
30	family	Barnesiellaceae	5	281412	151541	0.538502	0.112603
31	family	Muribaculaceae	23	1.39374e+06	218011	0.156422	0.186766
32	family	Odoribacteraceae	357	6.21297e+06	8.43498e+06	1.35764	0.292082
33	family	Paludibacteraceae	2	29866	587358	19.6664	0.100442
34	family	Porphyromonadaceae	84	1.05501e+06	2.39962e+06	2.2745	0.0403013
35	family	Prevotellaceae	19964	4.8613e+08	3.88139e+09	7.98427	0.0303787
36	family	Rikenellaceae	2381	5.92951e+07	4.13571e+07	0.697479	0.263878
37	family	Tannerellaceae	1112	4.21745e+07	2.76371e+07	0.655304	0.261962
38	family	Marinifilaceae	2	13773.1	10724.6	0.778661	0.169683
39	family	Marinilabiliaceae	2	52331.4	27768.5	0.530628	0.416303
40	family	Chitinophagaceae	9	485863	145689	0.299856	0.0522366
41	family	Cytophagaceae	2	46882.6	101823	2.17187	0.363964
42	family	Flavobacteriaceae	13	911967	1.19481e+06	1.31015	0.520331
43	family	Sphingobacteriaceae	7	135289	137123	1.01355	0.977857
44	family	Anaerolineaceae	2	113377	149686	1.32025	0.684276
45	family	Bacillaceae	2	59156.4	48445.1	0.818932	0.760016
46	family	Paenibacillaceae	5	57219.1	95315.4	1.6658	0.491858
47	family	Staphylococcaceae	2	199386	35588.8	0.178492	0.153483
48	family	Enterococcaceae	3	39973.5	32659.4	0.817027	0.772263
49	family	Lactobacillaceae	84	513202	5.49388e+06	10.7051	0.0397199
50	family	Leuconostocaceae	3	33721.1	50782.2	1.50595	0.655999
51	family	Streptococcaceae	365	6.72839e+06	3.51546e+07	5.22481	0.044539
52	family	Clostridiaceae	2506	1.10029e+08	9.2109e+07	0.837137	0.500598
53	family	Clostridiales Family XIII. Incertae Sedis	6	420551	652894	1.55247	0.128372
54	family	Eubacteriaceae	1348	3.74365e+07	7.11514e+07	1.90059	0.396422
55	family	Lachnospiraceae	8767	3.53414e+08	3.99439e+08	1.13023	0.688645
56	family	Oscillospiraceae	931	1.68784e+07	2.548e+07	1.50962	0.194221
57	family	Peptococcaceae	5	125978	158253	1.2562	0.725478
58	family	Peptostreptococcaceae	115	5.75324e+06	2.44374e+07	4.24758	0.302469
59	family	Ruminococcaceae	17473	1.65683e+09	1.0087e+09	0.608811	0.264701
60	family	Erysipelotrichaceae	253	1.00783e+07	6.82471e+06	0.67717	0.388632
61	family	Acidaminococcaceae	2278	5.22006e+07	1.21428e+08	2.32619	0.092834
62	family	Selenomonadaceae	4185	3.09143e+08	9.39739e+08	3.03982	0.246163
63	family	Sporomusaceae	2	61864.8	248635	4.01901	0.0163626
64	family	Veillonellaceae	2613	4.01416e+07	2.60293e+08	6.48436	0.061473
65	family	Peptoniphilaceae	3	31845.1	36305.7	1.14007	0.740706
66	family	Fusobacteriaceae	1450	6.31678e+07	3.31423e+07	0.524671	0.442559
67	family	Leptotrichiaceae	17	270076	1.07551e+06	3.98226	0.227778
68	family	Bradyrhizobiaceae	2	1.41723e+06	4.80473e+06	3.39022	0.101834
69	family	Phyllobacteriaceae	2	479963	156883	0.326866	0.0386955
70	family	Rhizobiaceae	7	487902	100391	0.205761	0.118659
71	family	Rhodobacteraceae	2	62627.5	283610	4.52851	0.117511
72	family	Acetobacteraceae	19	255323	397416	1.55652	0.320552
73	family	Rhodospirillaceae	4	301626	546971	1.81341	0.467458
74	family	Burkholderiaceae	2	30292.9	252603	8.33867	0.125629
75	family	Comamonadaceae	5	114706	216132	1.88423	0.0977428
76	family	Oxalobacteraceae	15	114431	207423	1.81265	0.253775
77	family	Sutterellaceae	680	1.88818e+07	1.65051e+07	0.874128	0.695514
78	family	Neisseriaceae	22	1.42086e+06	8.66527e+06	6.09862	0.127052
79	family	Desulfobacteraceae	2	17168.6	23906.1	1.39243	0.62937
80	family	Desulfovibrionaceae	617	2.20412e+07	2.02211e+07	0.917421	0.804552
81	family	Succinivibrionaceae	2	57047.3	760472	13.3306	0.146666
82	family	Alteromonadaceae	2	149846	56525.1	0.377221	0.445118
83	family	Shewanellaceae	2	17844.2	71035.7	3.98088	0.203203
84	family	Enterobacteriaceae	367	4.83183e+06	2.59406e+07	5.36869	0.109715
85	family	Morganellaceae	2	96193.9	43170.9	0.448791	0.151105
86	family	Pasteurellaceae	579	6.07762e+06	8.60955e+07	14.166	0.229272
87	family	Pseudomonadaceae	5	433314	474653	1.0954	0.889808
88	family	Piscirickettsiaceae	2	466487	81199.7	0.174067	0.00614127
89	family	Brachyspiraceae	52	597501	532281	0.890845	0.852398
90	family	Spirochaetaceae	5	81830.5	79906.8	0.976492	0.950457
91	family	Synergistaceae	5	677924	266047	0.392444	0.0851466
92	family	Mycoplasmataceae	3	39313.2	1.59733e+06	40.6308	0.110237
93	family	Akkermansiaceae	4092	2.90717e+07	2.64015e+08	9.08151	0.165698
94	family	Blastocystidae	2	11107.4	1.68731e+06	151.909	0.0671147
95	family	Aspergillaceae	2	35969.2	140231	3.89864	0.228025
96	family	Microviridae	5	4.82724e+06	197675	0.0409499	0.273391
97	family	Podoviridae	2	20353.1	10618.2	0.521702	0.317587
FALSE	genus	Methanobrevibacter	122	674820	1.56297e+06	2.31614	0.238874
FALSE	genus	Methanomassiliicoccus	2	405999	304337	0.7496	0.445193
FALSE	genus	Actinomyces	12	140534	811378	5.77351	0.0812027
FALSE	genus	Bifidobacterium	2387	4.22893e+07	2.34298e+08	5.54035	0.206573
FALSE	genus	Streptomyces	5	57100.5	505203	8.84762	0.000146698
FALSE	genus	Collinsella	1116	2.5679e+07	9.92739e+07	3.86596	0.0156844
FALSE	genus	Senegalimassilia	3	17523.1	149001	8.50311	0.149443
FALSE	genus	Eggerthella	32	663683	527823	0.795294	0.668367
FALSE	genus	Bacteroides	23886	1.51431e+09	6.20018e+08	0.40944	0.0750019
FALSE	genus	Barnesiella	4	259664	138375	0.532902	0.116119
FALSE	genus	Muribaculum	3	933919	95638.6	0.102406	0.302376
FALSE	genus	Paramuribaculum	2	14297.8	13843.8	0.968247	0.847394
FALSE	genus	Butyricimonas	30	376584	229070	0.608286	0.210493
FALSE	genus	Odoribacter	261	5.08289e+06	7.1253e+06	1.40182	0.293664
FALSE	genus	Paludibacter	2	29866	587358	19.6664	0.100442
FALSE	genus	Porphyromonas	4	325847	827011	2.53803	0.239432
FALSE	genus	Alloprevotella	4	22030	522482	23.7169	0.314202
FALSE	genus	Paraprevotella	330	8.915e+06	2.12856e+06	0.238762	0.190397
FALSE	genus	Prevotella	19417	4.63209e+08	3.81017e+09	8.2256	0.0307446
FALSE	genus	Alistipes	2367	5.8929e+07	4.11844e+07	0.698881	0.265768
FALSE	genus	Parabacteroides	1106	4.20903e+07	2.75533e+07	0.654624	0.261314
FALSE	genus	Chitinophaga	5	341435	30884.9	0.0904562	0.0810336
FALSE	genus	Spirosoma	2	46882.6	101823	2.17187	0.363964
FALSE	genus	Chryseobacterium	3	719195	1.05433e+06	1.46599	0.446993
FALSE	genus	Flavobacterium	4	61766.2	50769.7	0.821965	0.705111
FALSE	genus	Gramella	4	45485.9	21189.2	0.465841	0.158865
FALSE	genus	Pedobacter	4	98473	119183	1.21031	0.751133
FALSE	genus	Sphingobacterium	3	36816.4	17940.2	0.487289	0.177808
FALSE	genus	Bacillus	2	59156.4	48445.1	0.818932	0.760016
FALSE	genus	Paenibacillus	4	49265	89895.8	1.82474	0.464051
FALSE	genus	Staphylococcus	2	199386	35588.8	0.178492	0.153483
FALSE	genus	Enterococcus	3	39973.5	32659.4	0.817027	0.772263
FALSE	genus	Lactobacillus	82	500136	5.44158e+06	10.8802	0.0388691
FALSE	genus	Weissella	3	33721.1	50782.2	1.50595	0.655999
FALSE	genus	Lactococcus	3	65699.7	95139.9	1.4481	0.343704
FALSE	genus	Streptococcus	344	6.29075e+06	3.26091e+07	5.18366	0.0462717
FALSE	genus	Evtepia	137	5.01974e+06	5.29333e+06	1.0545	0.903663
FALSE	genus	Intestinimonas	6	42956.8	32282.2	0.751504	0.323572
FALSE	genus	Lawsonibacter	34	476531	236949	0.497237	0.00835123
FALSE	genus	Monoglobus	2	167886	30702.5	0.182878	0.0060676
FALSE	genus	Butyricicoccus	167	7.93038e+06	6.74084e+06	0.850002	0.626392
FALSE	genus	Clostridium	2086	9.78833e+07	7.84372e+07	0.801334	0.445199
FALSE	genus	Hungatella	68	486296	2.07742e+06	4.27193	0.137496
FALSE	genus	Eubacterium	1344	3.7196e+07	7.10919e+07	1.91128	0.393911
FALSE	genus	Pseudoramibacter	2	54124.5	10996.6	0.203172	0.150758
FALSE	genus	Acetatifactor	3	19618.5	37309.2	1.90173	0.413495
FALSE	genus	Anaerobutyricum	2	13854.5	139124	10.0418	0.171174
FALSE	genus	Anaerocolumna	4	223699	101639	0.454357	0.0793956
FALSE	genus	Anaerosacchariphilus	2	22587.5	10375	0.459324	0.250022
FALSE	genus	Anaerostipes	68	1.33214e+06	4.34727e+06	3.26338	0.23589
FALSE	genus	Anaerotignum	27	3.24137e+06	4.45632e+06	1.37482	0.639024
FALSE	genus	Blautia	601	1.38614e+07	6.85661e+06	0.494656	0.0235666
FALSE	genus	Butyrivibrio	11	310545	489205	1.57531	0.498256
FALSE	genus	Coprococcus	443	1.62311e+07	2.70601e+07	1.66718	0.490567
FALSE	genus	Dorea	439	1.34465e+07	1.42483e+07	1.05963	0.848959
FALSE	genus	Enterocloster	23	4.33151e+06	2.36832e+06	0.546765	0.571591
FALSE	genus	Frisingicoccus	6	499574	386448	0.773554	0.321051
FALSE	genus	Herbinix	3	23714.6	117530	4.95601	0.17337
FALSE	genus	Lachnoclostridium	8	250293	263915	1.05443	0.902629
FALSE	genus	Lachnospira	172	7.14866e+06	1.2385e+07	1.7325	0.48666
FALSE	genus	Lacrimispora	2	21251.7	36505.9	1.71779	0.583631
FALSE	genus	Oribacterium	3	24979.9	52311.8	2.09415	0.0920082
FALSE	genus	Pseudobutyrivibrio	3	69969.4	67912.3	0.9706	0.930588
FALSE	genus	Robinsoniella	3	48063.3	20030.6	0.416755	0.0678772
FALSE	genus	Roseburia	3253	1.30597e+08	1.73237e+08	1.3265	0.578622
FALSE	genus	Tyzzerella	68	915134	540905	0.591066	0.152273
FALSE	genus	Oscillibacter	761	1.1034e+07	2.32135e+07	2.10382	0.0471413
FALSE	genus	Intestinibacter	10	1.57641e+06	2.34375e+06	1.48677	0.343253
FALSE	genus	Romboutsia	83	2.82672e+06	2.01936e+07	7.14382	0.292618
FALSE	genus	Terrisporobacter	2	17743	58023.9	3.27025	0.361918
FALSE	genus	Acutalibacter	2	11535.7	60941.3	5.28283	0.201996
FALSE	genus	Agathobaculum	2	46859.1	38593.3	0.823604	0.683692
FALSE	genus	Anaeromassilibacillus	2	97160.1	70449.8	0.725091	0.64374
FALSE	genus	Anaerotruncus	58	1.81707e+08	3.60806e+08	1.98564	0.148225
FALSE	genus	Drancourtella	2	154294	173773	1.12625	0.743076
FALSE	genus	Faecalibacterium	7884	9.6838e+08	3.60056e+08	0.371812	0.170649
FALSE	genus	Flavonifractor	184	6.46325e+06	2.20135e+06	0.340595	0.11493
FALSE	genus	Gemmiger	120	2.86101e+06	2.04794e+06	0.715811	0.463454
FALSE	genus	Pseudoflavonifractor	6	75690.9	149462	1.97463	0.172122
FALSE	genus	Ruminococcus	5016	2.11828e+08	1.47909e+08	0.69825	0.05833
FALSE	genus	Ruthenibacterium	2	45898.8	12772.3	0.27827	0.00767159
FALSE	genus	Subdoligranulum	240	6.8301e+06	5.81987e+06	0.852091	0.628892
FALSE	genus	Absiella	5	192734	26526.2	0.137632	0.322507
FALSE	genus	Catenibacterium	82	7.18458e+06	2.83541e+06	0.394653	0.231302
FALSE	genus	Coprobacillus	48	759197	1.97142e+06	2.59672	0.130202
FALSE	genus	Dielma	3	79350.5	30236	0.381044	0.0780731
FALSE	genus	Holdemanella	9	71099.1	137745	1.93736	0.211753
FALSE	genus	Holdemania	3	43012.5	24404.8	0.567388	0.169646
FALSE	genus	Turicibacter	15	166048	564290	3.39834	0.160813
FALSE	genus	Acidaminococcus	160	3.18707e+06	5.87162e+06	1.84233	0.503245
FALSE	genus	Phascolarctobacterium	2028	4.28777e+07	1.04612e+08	2.43977	0.095137
FALSE	genus	Megamonas	3881	2.78081e+08	8.51979e+08	3.06378	0.243852
FALSE	genus	Selenomonas	4	350155	1.43541e+06	4.09936	0.151904
FALSE	genus	Allisonella	31	400204	1.81243e+06	4.52877	0.139011
FALSE	genus	Dialister	1049	2.22821e+07	3.03095e+07	1.36026	0.62465
FALSE	genus	Megasphaera	161	2.85236e+06	4.17494e+06	1.46368	0.55981
FALSE	genus	Veillonella	1255	1.16947e+07	2.07878e+08	17.7755	0.0704703
FALSE	genus	Peptoniphilus	2	25988.6	30940.2	1.19053	0.707907
FALSE	genus	Fusobacterium	1334	5.67591e+07	2.92193e+07	0.514796	0.428644
FALSE	genus	Leptotrichia	15	253640	966833	3.81183	0.2277
FALSE	genus	Bradyrhizobium	2	1.41723e+06	4.80473e+06	3.39022	0.101834
FALSE	genus	Mesorhizobium	2	479963	156883	0.326866	0.0386955
FALSE	genus	Ensifer	2	386833	21325.2	0.0551278	0.136201
FALSE	genus	Rhizobium	4	93096.4	56747	0.609551	0.511769
FALSE	genus	Acetobacter	19	255323	397416	1.55652	0.320552
FALSE	genus	Azospirillum	4	301626	546971	1.81341	0.467458
FALSE	genus	Variovorax	4	62118.8	113969	1.83469	0.202417
FALSE	genus	Oxalobacter	15	114431	207423	1.81265	0.253775
FALSE	genus	Mesosutterella	6	172852	30887	0.17869	0.266001
FALSE	genus	Parasutterella	30	3.05035e+06	419265	0.137448	0.256789
FALSE	genus	Sutterella	563	1.29519e+07	1.53731e+07	1.18694	0.657428
FALSE	genus	Turicimonas	6	468788	122536	0.26139	0.355134
FALSE	genus	Neisseria	19	1.02133e+06	5.97625e+06	5.85145	0.162881
FALSE	genus	Bilophila	267	1.53255e+07	1.33317e+07	0.869903	0.704253
FALSE	genus	Desulfovibrio	297	4.77902e+06	6.01517e+06	1.25866	0.713966
FALSE	genus	Shewanella	2	17844.2	71035.7	3.98088	0.203203
FALSE	genus	Enterobacter	2	43231.2	96253	2.22647	0.0417477
FALSE	genus	Escherichia	21	342461	3.77644e+06	11.0273	0.118076
FALSE	genus	Klebsiella	33	553800	3.87545e+06	6.99793	0.206703
FALSE	genus	Kluyvera	2	16225.8	74073.1	4.56515	0.11499
FALSE	genus	Salmonella	4	33949.9	126291	3.71993	0.213201
FALSE	genus	Shigella	2	126982	241393	1.901	0.517821
FALSE	genus	Haemophilus	223	2.47718e+06	2.85619e+07	11.53	0.248496
FALSE	genus	Pseudomonas	4	412730	389082	0.942704	0.936337
FALSE	genus	Brachyspira	52	597501	532281	0.890845	0.852398
FALSE	genus	Treponema	3	23154.2	35934	1.55194	0.511169
FALSE	genus	Mycoplasma	3	39313.2	1.59733e+06	40.6308	0.110237
FALSE	genus	Akkermansia	4092	2.90717e+07	2.64015e+08	9.08151	0.165698
FALSE	genus	Blastocystis	2	11107.4	1.68731e+06	151.909	0.0671147

## Sheet: MCI
label	level	name	peptideCount	group1	group2	fc	pvalue
FALSE	root	root	187209	1.02594e+11	9.67463e+10	0.943005	0.0941888
FALSE	superkingdom	Archaea	38	4.1426e+06	7.00936e+06	1.69202	0.184435
FALSE	superkingdom	Bacteria	187105	1.02573e+11	9.6716e+10	0.942904	0.0936852
FALSE	superkingdom	Eukaryota	43	1.50083e+07	1.47366e+07	0.981897	0.902381
FALSE	superkingdom	Viruses	23	1.95489e+06	8.54114e+06	4.36912	0.107323
FALSE	phylum	Euryarchaeota	35	3.79914e+06	6.74587e+06	1.77563	0.171035
1	phylum	Acidobacteria	5	1.31643e+06	3.1932e+06	2.42566	0.290294
FALSE	phylum	Actinobacteria	14547	6.4356e+09	5.19879e+09	0.807817	0.310555
FALSE	phylum	Bacteroidetes	31463	1.92448e+10	1.70015e+10	0.883434	0.508664
2	phylum	Candidatus Aminicenantes	2	326561	418381	1.28117	0.505713
3	phylum	Candidatus Magasanikbacteria	2	144265	190052	1.31738	0.0812604
4	phylum	Candidatus Marinimicrobia	2	206627	212044	1.02622	0.917077
FALSE	phylum	Candidatus Melainabacteria	7	890352	2.92363e+06	3.28368	0.214718
FALSE	phylum	Chlamydiae	3	1.71e+06	1.91739e+06	1.12128	0.753899
FALSE	phylum	Chloroflexi	11	3.83984e+06	1.75214e+06	0.456306	0.0042352
FALSE	phylum	Cyanobacteria	4	1.04367e+06	1.74006e+06	1.66725	0.236838
5	phylum	Elusimicrobia	3	761954	744603	0.977229	0.971821
FALSE	phylum	Firmicutes	103905	4.82189e+10	5.05115e+10	1.04754	0.325655
FALSE	phylum	Fusobacteria	103	2.25057e+07	1.39555e+07	0.620088	0.424607
FALSE	phylum	Ignavibacteriae	3	452095	418222	0.925076	0.798043
FALSE	phylum	Nitrospirae	3	244583	470132	1.92218	0.201694
6	phylum	Planctomycetes	4	977683	1.22556e+06	1.25353	0.33806
FALSE	phylum	Proteobacteria	5669	1.88825e+09	1.15815e+09	0.613344	0.250532
FALSE	phylum	Spirochaetes	14	7.70349e+06	5.84355e+06	0.758559	0.205506
7	phylum	Synergistetes	2	332978	147597	0.443263	0.148488
FALSE	phylum	Tenericutes	4	539991	628873	1.1646	0.666816
FALSE	phylum	Verrucomicrobia	4822	1.07755e+09	3.99417e+08	0.37067	0.333275
8	phylum	Apicomplexa	2	276193	128378	0.464811	0.372475
FALSE	phylum	Ascomycota	19	8.12769e+06	8.24663e+06	1.01463	0.947366
FALSE	phylum	Basidiomycota	6	1.67896e+06	2.81944e+06	1.67928	0.196844
FALSE	phylum	Mucoromycota	5	802505	1.00881e+06	1.25707	0.460658
9	class	Halobacteria	2	377219	353812	0.937947	0.936674
FALSE	class	Methanobacteria	27	1.96114e+06	4.57934e+06	2.33504	0.196681
10	class	Thermoplasmata	2	309228	239098	0.773208	0.679636
FALSE	class	Actinobacteria	9923	4.96843e+09	3.46574e+09	0.697552	0.218103
FALSE	class	Coriobacteriia	4460	1.38533e+09	1.65962e+09	1.198	0.448817
FALSE	class	Bacteroidia	29547	1.77996e+10	1.56387e+10	0.878595	0.501582
FALSE	class	Chitinophagia	7	3.01774e+06	3.50646e+06	1.16195	0.711193
FALSE	class	Flavobacteriia	20	1.2286e+07	1.66101e+07	1.35195	0.523811
FALSE	class	Sphingobacteriia	4	1.13323e+06	636811	0.561945	0.395627
11	class	Chlamydiia	2	669791	1.12819e+06	1.6844	0.333557
FALSE	class	Anaerolineae	4	2.09292e+06	918425	0.438825	0.024812
FALSE	class	Bacilli	3819	7.13712e+08	9.98583e+08	1.39914	0.330998
FALSE	class	Clostridia	83917	4.0438e+10	4.32968e+10	1.0707	0.223398
FALSE	class	Erysipelotrichia	1075	2.52317e+08	1.61049e+08	0.638277	0.0397315
FALSE	class	Negativicutes	7989	2.84418e+09	2.05668e+09	0.72312	0.274189
FALSE	class	Fusobacteriia	103	2.25057e+07	1.39555e+07	0.620088	0.424607
12	class	Ignavibacteria	2	272814	322039	1.18043	0.673441
FALSE	class	Nitrospira	2	152899	400625	2.6202	0.152898
FALSE	class	Alphaproteobacteria	41	2.05967e+07	2.47357e+07	1.20095	0.345076
FALSE	class	Betaproteobacteria	420	9.7822e+07	1.23712e+08	1.26466	0.410838
FALSE	class	Deltaproteobacteria	586	2.86193e+08	2.93837e+08	1.02671	0.903528
FALSE	class	Epsilonproteobacteria	4	1.09101e+06	775519	0.710828	0.423758
FALSE	class	Gammaproteobacteria	3870	1.14735e+09	5.85532e+08	0.510333	0.287086
FALSE	class	Oligoflexia	4	481758	667702	1.38597	0.31533
FALSE	class	Spirochaetia	14	7.70349e+06	5.84355e+06	0.758559	0.205506
FALSE	class	Mollicutes	4	539991	628873	1.1646	0.666816
FALSE	class	Verrucomicrobiae	4762	1.06199e+09	3.94002e+08	0.371002	0.333789
FALSE	class	Eurotiomycetes	9	3.1735e+06	4.48589e+06	1.41355	0.0604417
FALSE	class	Leotiomycetes	3	2.70454e+06	1.34982e+06	0.499095	0.150231
FALSE	class	Saccharomycetes	2	200129	190198	0.950374	0.806174
FALSE	class	Sordariomycetes	4	1.1002e+06	2.03913e+06	1.85341	0.31072
FALSE	class	Agaricomycetes	6	1.67896e+06	2.81944e+06	1.67928	0.196844
FALSE	class	Glomeromycetes	2	290210	136802	0.47139	0.191942
FALSE	class	Mucoromycetes	2	436879	506030	1.15828	0.597675
FALSE	order	Methanobacteriales	27	1.96114e+06	4.57934e+06	2.33504	0.196681
FALSE	order	Actinomycetales	26	9.16137e+06	8.09909e+06	0.884047	0.596771
FALSE	order	Bifidobacteriales	9512	4.67413e+09	3.2395e+09	0.69307	0.211082
FALSE	order	Micrococcales	9	2.45023e+06	2.50278e+06	1.02144	0.952929
13	order	Propionibacteriales	2	366824	585457	1.59602	0.307603
FALSE	order	Streptomycetales	5	861741	1.07416e+06	1.2465	0.6402
FALSE	order	Coriobacteriales	3919	1.22142e+09	1.49443e+09	1.22351	0.420716
FALSE	order	Eggerthellales	254	5.91544e+07	4.03069e+07	0.681384	0.0451326
FALSE	order	Bacteroidales	29183	1.75644e+10	1.54184e+10	0.877819	0.501415
FALSE	order	Marinilabiliales	5	1.18249e+06	1.3814e+06	1.16821	0.670362
FALSE	order	Chitinophagales	7	3.01774e+06	3.50646e+06	1.16195	0.711193
FALSE	order	Flavobacteriales	18	1.20346e+07	1.63085e+07	1.35513	0.524117
FALSE	order	Sphingobacteriales	4	1.13323e+06	636811	0.561945	0.395627
14	order	Candidatus Gastranaerophilales	6	540112	2.6291e+06	4.8677	0.203782
FALSE	order	Anaerolineales	3	1.3623e+06	702524	0.515689	0.149464
FALSE	order	Synechococcales	2	389923	1.18634e+06	3.0425	0.101911
FALSE	order	Bacillales	19	3.05272e+07	3.0747e+07	1.0072	0.957192
FALSE	order	Lactobacillales	3537	6.17833e+08	9.08409e+08	1.47032	0.290512
FALSE	order	Clostridiales	83405	4.01232e+10	4.29535e+10	1.07054	0.225415
FALSE	order	Erysipelotrichales	1075	2.52317e+08	1.61049e+08	0.638277	0.0397315
FALSE	order	Acidaminococcales	1896	7.47422e+08	5.92894e+08	0.793253	0.356528
FALSE	order	Selenomonadales	2660	1.13836e+09	5.12034e+08	0.4498	0.327271
FALSE	order	Veillonellales	3236	8.27628e+08	8.2771e+08	1.0001	0.999665
FALSE	order	Fusobacteriales	103	2.25057e+07	1.39555e+07	0.620088	0.424607
FALSE	order	Nitrospirales	2	152899	400625	2.6202	0.152898
FALSE	order	Caulobacterales	4	1.11407e+06	745070	0.668785	0.413316
FALSE	order	Rhizobiales	15	1.04988e+07	1.15138e+07	1.09668	0.709993
FALSE	order	Rhodobacterales	6	1.22153e+06	1.01638e+06	0.832055	0.588188
FALSE	order	Rhodospirillales	4	802181	410765	0.512061	0.438608
FALSE	order	Burkholderiales	413	9.43188e+07	1.1947e+08	1.26666	0.419562
FALSE	order	Desulfovibrionales	560	2.72939e+08	2.81479e+08	1.03129	0.886901
FALSE	order	Syntrophobacterales	2	224350	165641	0.738314	0.2454
FALSE	order	Campylobacterales	4	1.09101e+06	775519	0.710828	0.423758
15	order	Alteromonadales	2	480516	5.57087e+06	11.5935	0.247878
FALSE	order	Chromatiales	2	1.09995e+06	156719	0.142479	0.427737
FALSE	order	Enterobacterales	3292	9.06888e+08	4.60262e+08	0.507518	0.301443
FALSE	order	Methylococcales	3	1.84129e+06	2.38907e+06	1.2975	0.127615
16	order	Oceanospirillales	2	1.06214e+06	140265	0.13206	0.408064
FALSE	order	Pasteurellales	9	1.51687e+06	826875	0.54512	0.110756
FALSE	order	Pseudomonadales	7	2.40737e+07	2.55464e+07	1.06117	0.844622
FALSE	order	Vibrionales	4	1.89606e+06	1.032e+06	0.544287	0.372407
FALSE	order	Xanthomonadales	3	1.53902e+06	1.52061e+06	0.98804	0.968312
FALSE	order	Bacteriovoracales	2	202514	184706	0.912064	0.787161
17	order	Bdellovibrionales	2	279244	482997	1.72965	0.249866
FALSE	order	Leptospirales	2	158216	214259	1.35422	0.148194
FALSE	order	Spirochaetales	12	7.54527e+06	5.62929e+06	0.746069	0.192887
FALSE	order	Mycoplasmatales	4	539991	628873	1.1646	0.666816
FALSE	order	Verrucomicrobiales	4762	1.06199e+09	3.94002e+08	0.371002	0.333789
FALSE	order	Chaetothyriales	2	318821	451798	1.41709	0.586429
FALSE	order	Eurotiales	4	2.2003e+06	3.17457e+06	1.44279	0.0419247
18	order	Onygenales	2	318642	776348	2.43643	0.275952
19	order	Saccharomycetales	2	200129	190198	0.950374	0.806174
20	order	Hypocreales	2	406187	700068	1.72351	0.402622
21	order	Boletales	2	1.10481e+06	2.18085e+06	1.97396	0.209748
FALSE	order	Glomerales	2	290210	136802	0.47139	0.191942
22	order	Mucorales	2	436879	506030	1.15828	0.597675
FALSE	order	Caudovirales	21	1.78107e+06	8.32788e+06	4.67578	0.109775
23	family	Methanobacteriaceae	27	1.96114e+06	4.57934e+06	2.33504	0.196681
24	family	Actinomycetaceae	25	8.94081e+06	7.95991e+06	0.89029	0.625876
25	family	Bifidobacteriaceae	9512	4.67413e+09	3.2395e+09	0.69307	0.211082
26	family	Microbacteriaceae	2	363855	499634	1.37317	0.498196
27	family	Micrococcaceae	3	690788	883212	1.27856	0.512383
28	family	Streptomycetaceae	5	861741	1.07416e+06	1.2465	0.6402
29	family	Atopobiaceae	4	595032	639439	1.07463	0.858422
30	family	Coriobacteriaceae	3595	1.0512e+09	1.31122e+09	1.24736	0.367138
31	family	Eggerthellaceae	250	5.85712e+07	3.98471e+07	0.680319	0.0466017
32	family	Bacteroidaceae	17006	1.16043e+10	8.29521e+09	0.714836	0.240295
33	family	Barnesiellaceae	2	403143	826897	2.05112	0.0219895
34	family	Muribaculaceae	23	1.82273e+06	3.07713e+06	1.6882	0.234868
35	family	Odoribacteraceae	14	4.01234e+06	2.66699e+06	0.664697	0.0826511
36	family	Paludibacteraceae	3	309956	312140	1.00705	0.982078
37	family	Porphyromonadaceae	7	625567	735427	1.17562	0.380116
38	family	Prevotellaceae	3684	1.30444e+09	2.74221e+09	2.10221	0.130547
39	family	Rikenellaceae	1807	3.43881e+08	6.81849e+08	1.9828	0.0137656
40	family	Tannerellaceae	801	2.00574e+08	2.61263e+08	1.30258	0.421594
41	family	Marinilabiliaceae	2	503379	216211	0.429519	0.488709
42	family	Prolixibacteraceae	2	529057	1.08197e+06	2.0451	0.0302881
43	family	Chitinophagaceae	7	3.01774e+06	3.50646e+06	1.16195	0.711193
44	family	Flavobacteriaceae	10	8.6471e+06	8.68831e+06	1.00477	0.994596
45	family	Sphingobacteriaceae	4	1.13323e+06	636811	0.561945	0.395627
46	family	Anaerolineaceae	3	1.3623e+06	702524	0.515689	0.149464
47	family	Prochloraceae	2	389923	1.18634e+06	3.0425	0.101911
48	family	Bacillaceae	7	2.86994e+07	2.77921e+07	0.968386	0.821883
49	family	Paenibacillaceae	6	977189	1.41185e+06	1.44481	0.227916
50	family	Enterococcaceae	132	2.05482e+07	1.01257e+07	0.492779	0.181644
51	family	Lactobacillaceae	623	9.9329e+07	6.82489e+07	0.6871	0.436089
52	family	Streptococcaceae	2453	4.27774e+08	7.16145e+08	1.67412	0.19519
53	family	Clostridiaceae	1619	5.07744e+08	4.93101e+08	0.971161	0.79003
54	family	Clostridiales Family XIII. Incertae Sedis	13	1.53218e+06	1.89874e+06	1.23924	0.580288
55	family	Eubacteriaceae	1919	4.67905e+08	5.62858e+08	1.20293	0.495081
56	family	Hungateiclostridiaceae	3	405483	406931	1.00357	0.992531
57	family	Lachnospiraceae	13983	4.8457e+09	5.32717e+09	1.09936	0.366338
58	family	Oscillospiraceae	805	1.76752e+08	2.03236e+08	1.14984	0.572031
59	family	Peptococcaceae	9	979330	2.05544e+06	2.09882	0.0514242
60	family	Peptostreptococcaceae	275	7.54914e+07	1.67055e+08	2.21291	0.055746
61	family	Ruminococcaceae	19219	1.01366e+10	1.149e+10	1.13352	0.351598
62	family	Erysipelotrichaceae	1074	2.52235e+08	1.60978e+08	0.638207	0.0397419
63	family	Acidaminococcaceae	1896	7.47422e+08	5.92894e+08	0.793253	0.356528
64	family	Selenomonadaceae	2615	1.12196e+09	5.02927e+08	0.448256	0.326907
65	family	Sporomusaceae	4	1.06779e+06	1.36414e+06	1.27754	0.303039
66	family	Veillonellaceae	3236	8.27628e+08	8.2771e+08	1.0001	0.999665
67	family	Fusobacteriaceae	99	2.21387e+07	1.35467e+07	0.611901	0.417233
68	family	Nitrospiraceae	2	152899	400625	2.6202	0.152898
69	family	Caulobacteraceae	4	1.11407e+06	745070	0.668785	0.413316
70	family	Bradyrhizobiaceae	3	6.00734e+06	6.48694e+06	1.07984	0.840997
71	family	Methylobacteriaceae	2	326420	136495	0.418157	0.32656
72	family	Phyllobacteriaceae	2	189900	138356	0.728574	0.15324
73	family	Rhizobiaceae	5	1.79053e+06	620919	0.346779	0.0631713
74	family	Rhodobacteraceae	6	1.22153e+06	1.01638e+06	0.832055	0.588188
75	family	Rhodospirillaceae	2	610781	252603	0.413573	0.474365
76	family	Comamonadaceae	6	2.26178e+06	1.42006e+06	0.627849	0.31991
77	family	Oxalobacteraceae	15	1.24756e+06	3.75081e+06	3.00653	0.0521561
78	family	Sutterellaceae	128	2.31389e+07	3.20209e+07	1.38385	0.343691
79	family	Desulfovibrionaceae	550	2.6146e+08	2.67212e+08	1.022	0.920334
80	family	Syntrophaceae	2	224350	165641	0.738314	0.2454
81	family	Campylobacteraceae	3	731626	410611	0.561231	0.349701
82	family	Candidatus Competibacteraceae	2	3.86428e+06	2.93405e+06	0.759274	0.149744
83	family	Chromatiaceae	2	1.09995e+06	156719	0.142479	0.427737
84	family	Enterobacteriaceae	953	2.74861e+08	1.22894e+08	0.447114	0.0788589
85	family	Morganellaceae	96	8.55794e+06	1.30362e+07	1.52329	0.339183
86	family	Yersiniaceae	2	453599	187866	0.414167	0.271159
87	family	Methylococcaceae	3	1.84129e+06	2.38907e+06	1.2975	0.127615
88	family	Pasteurellaceae	9	1.51687e+06	826875	0.54512	0.110756
89	family	Pseudomonadaceae	6	2.36295e+07	2.54257e+07	1.07601	0.811666
90	family	Vibrionaceae	4	1.89606e+06	1.032e+06	0.544287	0.372407
91	family	Xanthomonadaceae	3	1.53902e+06	1.52061e+06	0.98804	0.968312
92	family	Halobacteriovoraceae	2	202514	184706	0.912064	0.787161
93	family	Leptospiraceae	2	158216	214259	1.35422	0.148194
94	family	Spirochaetaceae	11	7.37549e+06	5.55174e+06	0.752728	0.216343
95	family	Mycoplasmataceae	4	539991	628873	1.1646	0.666816
96	family	Akkermansiaceae	4689	1.03979e+09	3.87611e+08	0.372779	0.336117
97	family	Herpotrichiellaceae	2	318821	451798	1.41709	0.586429
98	family	Aspergillaceae	3	2.08426e+06	3.10365e+06	1.48909	0.0320239
99	family	Pseudeurotiaceae	2	2.63008e+06	1.2529e+06	0.476372	0.142845
100	family	Glomeraceae	2	290210	136802	0.47139	0.191942
101	family	Podoviridae	11	983072	2.77025e+06	2.81795	0.178334
102	family	Siphoviridae	9	728144	5.4593e+06	7.49755	0.226714
FALSE	genus	Methanobrevibacter	21	1.51753e+06	3.75405e+06	2.4738	0.193527
FALSE	genus	Actinomyces	2	415983	281463	0.676622	0.372885
FALSE	genus	Bifidobacterium	8878	4.07522e+09	2.84429e+09	0.697947	0.213694
FALSE	genus	Streptomyces	5	861741	1.07416e+06	1.2465	0.6402
FALSE	genus	Olsenella	3	466831	398957	0.854607	0.748617
FALSE	genus	Collinsella	3372	9.62871e+08	1.20409e+09	1.25052	0.360998
FALSE	genus	Eggerthella	133	3.18168e+07	1.82147e+07	0.572487	0.0229776
FALSE	genus	Gordonibacter	16	2.10949e+06	2.31331e+06	1.09662	0.706161
FALSE	genus	Slackia	4	886347	1.58396e+06	1.78706	0.169408
FALSE	genus	Bacteroides	16728	1.11899e+10	8.00559e+09	0.715433	0.245569
FALSE	genus	Muribaculum	2	172716	128340	0.74307	0.171772
FALSE	genus	Odoribacter	12	1.78401e+06	1.4176e+06	0.794616	0.597923
FALSE	genus	Paludibacter	3	309956	312140	1.00705	0.982078
FALSE	genus	Paraprevotella	2	147214	160772	1.09209	0.454093
FALSE	genus	Prevotella	3658	1.29332e+09	2.71744e+09	2.10113	0.130658
FALSE	genus	Alistipes	1795	3.421e+08	6.77014e+08	1.979	0.0138961
FALSE	genus	Parabacteroides	795	1.99832e+08	2.60549e+08	1.30384	0.420063
FALSE	genus	Chitinophaga	6	1.7703e+06	1.88433e+06	1.06441	0.922612
FALSE	genus	Flavobacterium	5	1.87045e+06	633801	0.33885	0.00548909
FALSE	genus	Pedobacter	3	1.00119e+06	554289	0.553628	0.444213
FALSE	genus	Prochlorococcus	2	389923	1.18634e+06	3.0425	0.101911
FALSE	genus	Bacillus	2	2.79937e+07	2.68931e+07	0.960684	0.783616
FALSE	genus	Paenibacillus	6	977189	1.41185e+06	1.44481	0.227916
FALSE	genus	Enterococcus	126	1.96969e+07	9.69736e+06	0.492329	0.174791
FALSE	genus	Lactobacillus	610	9.75671e+07	6.65413e+07	0.682005	0.431963
FALSE	genus	Pediococcus	2	174766	135296	0.774157	0.376227
FALSE	genus	Lactococcus	6	1.42623e+06	1.48843e+06	1.04361	0.774541
FALSE	genus	Streptococcus	2362	4.12127e+08	6.9021e+08	1.67475	0.192822
FALSE	genus	Evtepia	406	1.91388e+08	3.00231e+08	1.5687	0.152436
FALSE	genus	Lawsonibacter	48	7.93096e+06	9.81625e+06	1.23771	0.48889
FALSE	genus	Monoglobus	9	1.0011e+06	648344	0.647629	0.409934
FALSE	genus	Butyricicoccus	264	8.67736e+07	1.26815e+08	1.46145	0.065036
FALSE	genus	Clostridium	1060	3.59937e+08	3.10153e+08	0.861686	0.309515
FALSE	genus	Hungatella	62	9.65539e+06	1.63431e+07	1.69264	0.237073
FALSE	genus	Lactonifactor	5	2.53123e+06	2.20268e+06	0.8702	0.685149
FALSE	genus	Aminipila	2	263408	135088	0.512848	0.180957
FALSE	genus	Emergencia	4	296326	1.06277e+06	3.5865	0.184297
FALSE	genus	Mogibacterium	3	314993	327897	1.04097	0.878114
FALSE	genus	Eubacterium	1917	4.67227e+08	5.62601e+08	1.20413	0.493269
FALSE	genus	Acetatifactor	2	150217	223840	1.49012	0.14616
FALSE	genus	Agathobacter	2	357227	888878	2.48827	0.0348967
FALSE	genus	Anaerobium	2	761971	729954	0.957982	0.916842
FALSE	genus	Anaerobutyricum	23	1.80585e+07	1.09296e+07	0.605233	0.0625152
FALSE	genus	Anaerocolumna	3	363154	618553	1.70328	0.0356767
FALSE	genus	Anaerostipes	328	5.55826e+07	6.71324e+07	1.2078	0.586443
FALSE	genus	Anaerotignum	34	1.41283e+07	3.01442e+07	2.13361	0.0713906
FALSE	genus	Blautia	1334	2.65636e+08	3.5011e+08	1.31801	0.198799
FALSE	genus	Butyrivibrio	4	1.89026e+06	1.57984e+06	0.835781	0.545645
FALSE	genus	Coprococcus	750	1.69928e+08	2.10921e+08	1.24124	0.323578
FALSE	genus	Dorea	777	2.88744e+08	2.51985e+08	0.872691	0.422024
FALSE	genus	Eisenbergiella	3	338805	215465	0.635956	0.221573
FALSE	genus	Enterocloster	50	1.72849e+07	1.85225e+07	1.0716	0.847451
FALSE	genus	Faecalicatena	4	869551	1.10389e+06	1.2695	0.553522
FALSE	genus	Faecalimonas	3	211999	593585	2.79994	0.215562
FALSE	genus	Frisingicoccus	41	9.72768e+06	1.1823e+07	1.2154	0.346033
FALSE	genus	Fusicatenibacter	3	236608	218067	0.921638	0.428323
FALSE	genus	Herbinix	3	722514	1.11525e+06	1.54356	0.306223
FALSE	genus	Lachnobacterium	2	152593	130421	0.854697	0.164325
FALSE	genus	Lachnoclostridium	96	1.62909e+07	2.93861e+07	1.80384	0.0818443
FALSE	genus	Lachnospira	117	6.73166e+07	1.13352e+08	1.68387	0.0113842
FALSE	genus	Marvinbryantia	5	685063	719269	1.04993	0.871907
FALSE	genus	Oribacterium	3	306993	331975	1.08137	0.722103
FALSE	genus	Pseudobutyrivibrio	5	3.79046e+06	3.86745e+06	1.02031	0.949264
FALSE	genus	Robinsoniella	2	193270	706832	3.65723	0.0013497
FALSE	genus	Roseburia	5375	2.14736e+09	2.01544e+09	0.938563	0.756212
FALSE	genus	Schaedlerella	2	824666	225354	0.273267	0.416462
FALSE	genus	Sellimonas	75	9.25696e+06	1.482e+07	1.60096	0.163358
FALSE	genus	Tyzzerella	106	2.09289e+07	1.18155e+07	0.564553	0.319369
FALSE	genus	Oscillibacter	606	9.97631e+07	1.50303e+08	1.5066	0.223852
FALSE	genus	Desulfotomaculum	2	250658	952222	3.79889	0.144824
FALSE	genus	Peptococcus	3	201637	623484	3.09211	0.106139
FALSE	genus	Asaccharospora	2	167473	778547	4.64878	0.0490925
FALSE	genus	Intestinibacter	2	632416	507369	0.802272	0.712606
FALSE	genus	Peptoclostridium	11	1.76711e+06	774840	0.43848	0.363678
FALSE	genus	Romboutsia	88	3.90755e+07	1.20791e+08	3.09123	0.00671479
FALSE	genus	Terrisporobacter	2	594933	779295	1.30989	0.489325
FALSE	genus	Acetivibrio	3	650593	229891	0.353357	0.456359
FALSE	genus	Acutalibacter	2	194675	372103	1.91141	0.128314
FALSE	genus	Agathobaculum	6	2.27036e+06	1.82374e+06	0.803282	0.835701
FALSE	genus	Anaerofilum	2	523850	816382	1.55843	0.335446
FALSE	genus	Anaeromassilibacillus	2	421752	140285	0.332624	0.0525
FALSE	genus	Anaerotruncus	34	4.90697e+06	6.91227e+06	1.40866	0.243831
FALSE	genus	Faecalibacterium	8729	5.8164e+09	6.8231e+09	1.17308	0.354145
FALSE	genus	Flavonifractor	86	2.92855e+07	1.95227e+07	0.666632	0.163854
FALSE	genus	Gemmiger	133	4.10531e+07	3.87838e+07	0.944722	0.886386
FALSE	genus	Ruminococcus	5293	2.09098e+09	2.1291e+09	1.01823	0.932088
FALSE	genus	Subdoligranulum	380	8.62655e+07	1.01042e+08	1.17129	0.544759
FALSE	genus	Catenibacterium	217	4.83105e+07	2.29054e+07	0.474128	0.228215
FALSE	genus	Coprobacillus	67	9.95578e+06	6.78428e+06	0.681442	0.262044
FALSE	genus	Dielma	3	1.60961e+06	936794	0.582001	0.473279
FALSE	genus	Erysipelatoclostridium	18	2.03968e+07	1.60103e+06	0.0784944	0.346839
FALSE	genus	Holdemanella	146	2.2398e+07	2.05812e+07	0.918886	0.81287
FALSE	genus	Holdemania	5	1.67718e+06	1.3149e+06	0.783996	0.53099
FALSE	genus	Longibaculum	3	263475	206137	0.782378	0.281009
FALSE	genus	Turicibacter	2	1.28971e+06	1.72103e+06	1.33443	0.0809729
FALSE	genus	Acidaminococcus	805	1.62818e+08	9.7537e+07	0.599055	0.34216
FALSE	genus	Phascolarctobacterium	1027	5.06957e+08	4.24735e+08	0.837812	0.573284
FALSE	genus	Succiniclasticum	2	5.20117e+06	5.15316e+06	0.990769	0.987921
FALSE	genus	Megamonas	2408	1.01974e+09	4.5295e+08	0.444181	0.322679
FALSE	genus	Sporomusa	2	173703	240408	1.38401	0.491662
FALSE	genus	Allisonella	8	1.80177e+06	2.69154e+06	1.49383	0.404702
FALSE	genus	Anaeroglobus	126	2.34374e+07	1.21626e+07	0.518941	0.282245
FALSE	genus	Dialister	1977	4.95326e+08	6.09718e+08	1.23094	0.490677
FALSE	genus	Megasphaera	453	6.49277e+07	8.03844e+07	1.23806	0.706123
FALSE	genus	Veillonella	464	1.50836e+08	5.27748e+07	0.349883	0.0806576
FALSE	genus	Fusobacterium	90	1.90732e+07	1.13882e+07	0.597078	0.361856
FALSE	genus	Phenylobacterium	2	232561	404645	1.73995	0.225585
FALSE	genus	Methylobacterium	2	326420	136495	0.418157	0.32656
FALSE	genus	Mesorhizobium	2	189900	138356	0.728574	0.15324
FALSE	genus	Rhizobium	3	1.45468e+06	445054	0.305947	0.105441
FALSE	genus	Variovorax	2	456163	588438	1.28997	0.619709
FALSE	genus	Oxalobacter	15	1.24756e+06	3.75081e+06	3.00653	0.0521561
FALSE	genus	Mesosutterella	11	2.27143e+06	2.36863e+06	1.0428	0.927003
FALSE	genus	Parasutterella	26	8.12085e+06	1.66727e+07	2.05308	0.150053
FALSE	genus	Sutterella	3	280308	656491	2.34203	0.158258
FALSE	genus	Turicimonas	67	9.52565e+06	8.77609e+06	0.921312	0.867664
FALSE	genus	Bilophila	350	2.26983e+08	2.17135e+08	0.956613	0.852052
FALSE	genus	Desulfovibrio	151	1.62733e+07	2.77766e+07	1.70688	0.152579
FALSE	genus	Arcobacter	2	620622	340454	0.548569	0.381802
FALSE	genus	Rheinheimera	2	1.09995e+06	156719	0.142479	0.427737
FALSE	genus	Citrobacter	2	161130	155021	0.962088	0.812375
FALSE	genus	Enterobacter	2	213110	135933	0.637855	0.306802
FALSE	genus	Escherichia	159	5.33314e+07	1.45714e+07	0.273224	0.0793278
FALSE	genus	Klebsiella	81	2.6833e+07	8.45642e+06	0.31515	0.0890539
FALSE	genus	Raoultella	2	3.4266e+06	433642	0.126552	0.0516285
FALSE	genus	Salmonella	12	4.01969e+06	9.72767e+06	2.42001	0.113798
FALSE	genus	Shigella	2	9.32171e+06	545568	0.0585267	0.165575
FALSE	genus	Morganella	87	6.5198e+06	1.20088e+07	1.8419	0.233994
FALSE	genus	Xenorhabdus	2	1.04991e+06	438575	0.417727	0.00825153
FALSE	genus	Haemophilus	4	1.01835e+06	458921	0.450651	0.135891
FALSE	genus	Pseudomonas	6	2.36295e+07	2.54257e+07	1.07601	0.811666
FALSE	genus	Vibrio	3	456260	326692	0.716021	0.333803
FALSE	genus	Leptospira	2	158216	214259	1.35422	0.148194
FALSE	genus	Sphaerochaeta	4	511171	469410	0.918303	0.746334
FALSE	genus	Treponema	5	5.747e+06	4.92594e+06	0.857133	0.446646
FALSE	genus	Mycoplasma	4	539991	628873	1.1646	0.666816
FALSE	genus	Akkermansia	4689	1.03979e+09	3.87611e+08	0.372779	0.336117
FALSE	genus	Exophiala	2	318821	451798	1.41709	0.586429
FALSE	genus	Pseudogymnoascus	2	2.63008e+06	1.2529e+06	0.476372	0.142845
FALSE	genus	Rhizophagus	2	290210	136802	0.47139	0.191942
FALSE	genus	Roufvirus	9	728144	5.4593e+06	7.49755	0.226714
