# Supplementary material for: Data-independent acquisition boosts quantitative metaproteomics for deep characterization of gut microbiota
Source: NPJ Biofilms Microbiomes. 2023 Jan 24;9:4. doi: 10.1038/s41522-023-00373-9 (PMC9873935; doi:10.1038/s41522-023-00373-9)
Supplement: Supplementary file 15 — source data [file 41522_2023_373_MOESM15_ESM.xlsx]

## Sheet: Fig2b
directDIA protein FC						LFQ-DDA (PEAKS) protein FC						TMT (PEAKS) protein FC
protein	organism	S2/S1	S3/S1	S3/S2		protein	organism	S2/S1	S3/S1	S3/S2		protein	organism	S2/S1	S3/S1	S3/S2
A0A094XD57	E. asburiae	0.897607	0.330625	0.36834		C4IF57	C. butyricum	1.81013	5.37485	2.96931		A6TGP1	K. pneumoniae	0.778024	0.286564	0.368322
A0A094XPH7	E. asburiae	0.106272	0.390616	3.67564		A0A0D7LQ53	C. freundii	3.13523	0.617576	0.196979		A0A0H3FMA5	K. aerogenes	2.14391	1.63816	0.7641
A0A094XQR6	E. asburiae	0.133211	0.278068	2.08743		A0A0H3FYG9	K. aerogenes	1.93068	5.97371	3.09409		A0A0D7LDP5	C. freundii	2.69781	0.513998	0.190524
A0A094Z7M3	E. asburiae	0.579522	0.898027	1.5496		A0A0H3FVI3	K. aerogenes	1.99474	5.76593	2.89057		A6TGP0	K. pneumoniae	0.185419	0.34749	1.87409
A0A095A983	E. asburiae	0.486925	0.751124	1.54259		A0A0D7LN49	C. freundii	2.69953	0.628523	0.232827		A0A4V3TFP0	C. freundii	2.80262	0.885931	0.316108
A0A0A5MA24	E. asburiae	0.474715	0.612672	1.29061		C9A9F3	E. casseliflavus	2.63522	0.421027	0.159769		P0A8V4	E. coli	1.24697	0.594277	0.476576
A0A0A5MDS5	E. asburiae	0.175044	0.368704	2.10634		A0A0D7M0J7	C. freundii	3.05679	0.594837	0.194596		A0A0D9J494	E. asburiae	0.747002	0.479542	0.641955
A0A0A5MDV8	E. asburiae	0.256889	0.446451	1.73792		Q839G8	E. faecalis	2.21785	6.46916	2.91686		J7U2Y0	M. morganii	0.332736	0.464392	1.39568
A0A0A5MDW2	E. asburiae	1.11481	0.665846	0.597271		A0A0H3FTM2	K. aerogenes	1.76885	4.4657	2.52463		P0A8T8	E. coli	1.25584	0.564473	0.449477
A0A0A5ME71	E. asburiae	0.208243	0.608747	2.92325		A0A0D7M267	C. freundii	3.815	0.626375	0.164187		A6TAK6	K. pneumoniae	0.267543	0.399344	1.49264
A0A0A5ME76	E. asburiae	0.882513	0.535442	0.606724		Q5FKR8	L. acidophilus	0.358212	0.176505	0.492738		A0A0D7M0J7	C. freundii	2.55653	0.549238	0.214837
A0A0A5MES0	E. asburiae	0.0665398	0.525543	7.89819		Q5FL51	L. acidophilus	0.383191	0.204144	0.532747		J7U9P7	M. morganii	0.238754	0.384508	1.61048
A0A0A5MGD5	E. asburiae	0.102106	0.479876	4.6998		A0A0D7LDP5	C. freundii	2.87991	0.183449	0.0636995		P0A9Q8	E. coli	1.29397	0.515252	0.398196
A0A0A5P0D6	C. freundii	2.95741	0.621513	0.210155		A0A0D7M4E3	C. freundii	2.80074	0.628428	0.224379		A0A0H3FVI3	K. aerogenes	1.83119	4.27157	2.33267
A0A0A5P0F8	C. freundii	2.62951	0.552449	0.210096		C4IDS2	C. butyricum	1.7777	5.27988	2.97007		A0A0H3FYG9	K. aerogenes	1.13808	2.52691	2.22033
A0A0A5P0W7	C. freundii	1.12989	0.598245	0.529473		A0A0A5SRK4	C. freundii	3.13032	0.715824	0.228674		Q9HWC9	P. aeruginosa	1.98906	3.76216	1.89142
A0A0A5P111	C. freundii	1.25979	0.613418	0.48692		A0A0D7LXR2	C. freundii	2.92751	0.685707	0.234228		A0A263VV22	E. asburiae	0.342261	0.594675	1.73749
A0A0A5P140	C. freundii	0.996758	0.38238	0.383624		A0A0A5STW6	C. freundii	2.50355	0.582949	0.232849		A6T6Z6	K. pneumoniae	0.751975	0.427477	0.568472
A0A0A5P182	C. freundii	1.87632	0.654207	0.348665		C4IDZ4	C. butyricum	1.60516	4.77275	2.97338		A0A0D7M4E3	C. freundii	2.4039	0.570016	0.237121
A0A0A5P1F7	C. freundii	2.75008	0.599557	0.218014		Q5FIR0	L. acidophilus	0.364686	0.204096	0.559649		A0A0F1RBF2	E. asburiae	0.301625	0.465575	1.54355
A0A0A5P291	C. freundii	1.60705	0.690518	0.429682		Q5FKG5	L. acidophilus	0.389157	0.229124	0.58877		A0A0D7LN49	C. freundii	2.55111	0.484616	0.189963
A0A0A5P3R6	C. freundii	0.524796	0.518403	0.987818		P30718	P. aeruginosa	2.08132	5.60065	2.69092		Q51561	P. aeruginosa	1.90604	3.71067	1.94679
A0A0A5P3T4	C. freundii	2.38962	0.352516	0.14752		A0A0D7LQN4	C. freundii	2.47258	0.518642	0.209757		A6T4F4	K. pneumoniae	0.322982	0.411357	1.27362
A0A0A5P3V3	C. freundii	1.21622	0.658306	0.541271		A0A0D7LDZ7	C. freundii	2.55422	0.524562	0.205371		A0A263VP41	E. asburiae	0.238892	0.374142	1.56615
A0A0A5P444	C. freundii	1.534	0.673005	0.438727		P09591	P. aeruginosa	2.19085	6.19362	2.82704		C4IF61	C. butyricum	1.72403	3.81073	2.21036
A0A0A5P4L1	C. freundii	2.48446	0.388413	0.156337		C4IED4	C. butyricum	1.7156	5.9991	3.49679		P0A6Z0	E. coli	1.27646	0.54872	0.429878
A0A0A5P595	C. freundii	5.20552	0.429476	0.0825039		P0ABK6	E. coli	1.13899	0.362738	0.318475		P0A6N0	E. coli	0.978303	0.386737	0.395314
A0A0A5P5R6	C. freundii	1.05956	0.669385	0.631757		Q5FL50	L. acidophilus	0.397846	0.20926	0.525982		P0A6F7	E. coli	1.00027	0.484334	0.484202
A0A0A5P5W6	C. freundii	3.06235	0.077546	0.0253224		A0A0A5SXF9	C. freundii	2.45267	0.536366	0.218687		C4IDS2	C. butyricum	1.76644	4.56303	2.58318
A0A0A5P617	C. freundii	1.61747	0.541905	0.335033		Q9HWC9	P. aeruginosa	1.45087	3.68826	2.5421		J7TCW6	M. morganii	0.220991	0.404277	1.82938
A0A0A5P6N6	C. freundii	0.942931	0.407889	0.432576		Q5FM92	L. acidophilus	0.395284	0.213431	0.539945		A0A0H3FQT1	K. aerogenes	1.4866	3.3759	2.27089
A0A0A5P6W0	C. freundii	1.66537	0.371052	0.222805		C4IDZ3	C. butyricum	1.72416	4.77051	2.76686		C4IH26	C. butyricum	1.4583	2.49941	1.71391
A0A0A5P818	C. freundii	1.75895	0.228059	0.129656		A6TEA5	K. pneumoniae	2.43837	0.555718	0.227905		Q5L898	B. fragilis	3.50785	1.48051	0.422055
A0A0A5P8C2	C. freundii	1.16991	0.587041	0.501783		Q5FKM6	L. acidophilus	0.410843	0.156126	0.380014		A0A0H0ANI9	E. asburiae	0.262246	0.46557	1.77532
A0A0A5P8C5	C. freundii	3.42854	0.520278	0.151749		A0A0A5T299	C. freundii	2.91805	0.587183	0.201225		J7U405	M. morganii	0.248153	0.382859	1.54284
A0A0A5P8C8	C. freundii	0.894669	0.696259	0.778231		A0A0A5USD0	C. freundii	2.51068	0.72878	0.290272		A0A0D7LQ53	C. freundii	4.18973	0.518664	0.123794
A0A0A5P8P8	C. freundii	1.15527	0.645339	0.558604		A0A0F1DK84	E. asburiae	0.0101522	0.106562	10.4964		A0A263VSP4	E. asburiae	0.0951306	0.330411	3.47324
A0A0A5P916	C. freundii	2.63551	0.688584	0.261272		Q5FMJ3	L. acidophilus	0.360965	0.199814	0.553554		J7U0J6	M. morganii	0.241906	0.388394	1.60556
A0A0A5P934	C. freundii	1.23118	0.489684	0.397736		Q51561	P. aeruginosa	2.77551	6.29509	2.26809		Q8XEB4	E. coli	1.15796	0.524773	0.453189
A0A0A5P9D6	C. freundii	1.77851	0.385658	0.216843		C4ICB7	C. butyricum	1.94632	5.53848	2.84562		J7U564	M. morganii	0.313851	0.427093	1.36082
A0A0A5P9R6	C. freundii	1.03062	0.628344	0.609677		Q5FMW5	L. acidophilus	0.381617	0.215069	0.563575		P0AG69	E. coli	1.09782	0.468258	0.426534
A0A0A5P9T8	C. freundii	0.839596	0.671309	0.799562		Q839G9	E. faecalis	2.22143	6.09141	2.74211		Q5FM92	L. acidophilus	0.419569	0.20605	0.491099
A0A0A5P9X8	C. freundii	1.02791	0.895036	0.870738		A0A0H3FPN7	K. aerogenes	2.63106	7.00758	2.6634		M1SRI1	M. morganii	0.285881	0.395429	1.38319
A0A0A5P9Z2	C. freundii	2.25422	0.478914	0.212452		Q834N1	E. faecalis	2.08456	4.84989	2.32657		A0A0A5STW6	C. freundii	2.37781	0.57489	0.241773
A0A0A5PA23	C. freundii	2.93613	0.386466	0.131624		Q93G07	L. acidophilus	0.374638	0.21134	0.564116		Q5L7K2	B. fragilis	4.70605	1.98407	0.4216
A0A0A5PA40	C. freundii	1.61701	1.947	1.20407		A0A0A5UND8	C. freundii	2.85813	0.64801	0.226726		C9A9F3	E. casseliflavus	2.66183	0.486604	0.182808
A0A0A5PB87	C. freundii	2.90706	0.905757	0.311572		A6TEA2	K. pneumoniae	2.4119	0.570856	0.236683		A0A0H3FTM2	K. aerogenes	1.78642	3.63482	2.0347
A0A0A5PBT5	C. freundii	0.748851	0.604132	0.806745		Q5FM12	L. acidophilus	0.364606	0.172203	0.472298		A6T703	K. pneumoniae	0.669465	0.450144	0.672394
A0A0A5PBU9	C. freundii	1.00793	0.787121	0.780926		P08308	P. aeruginosa	1.83946	4.58133	2.49058		A0A1B0GX38	E. asburiae	0.266178	0.372959	1.40116
A0A0A5PC54	C. freundii	1.71404	0.601931	0.351176		C4IF58	C. butyricum	1.58071	3.83243	2.4245		A0A0A5SZK6	C. freundii	2.58978	0.585145	0.225944
A0A0A5PC67	C. freundii	2.01599	0.483456	0.239811		V5YMY3	C. freundii	2.89302	0.545921	0.188703		Q5LAL0	B. fragilis	4.23589	1.96574	0.464067
A0A0A5PCL1	C. freundii	2.48536	0.584099	0.235016		A0A0D7LWP6	C. freundii	1.95247	0.58571	0.299985		Q5FMX8	L. acidophilus	0.405308	0.191038	0.47134
A0A0A5PCN9	C. freundii	1.5064	0.352199	0.233801		A0A0D7LD68	C. freundii	2.26336	0.501114	0.221402		C4IF57	C. butyricum	1.8311	3.78957	2.06956
A0A0A5PCZ2	C. freundii	1.18491	0.510132	0.430525		V5YNT0	C. freundii	2.65742	0.567143	0.213419		A0A1D3AIB1	E. asburiae	0.255099	0.369716	1.44931
A0A0A5PD05	C. freundii	1.12285	0.642392	0.57211		A0A0D7M2T4	C. freundii	1.82669	0.308942	0.169127		A0A0D7LGC8	C. freundii	2.60439	0.499339	0.19173
A0A0A5PD12	C. freundii	1.55895	0.324656	0.208253		P35829	L. acidophilus	0.280075	0.154938	0.5532		A6TH53	K. pneumoniae	0.949466	0.374347	0.394271
A0A0A5PDE8	C. freundii	2.46187	0.584554	0.237443		A0A0F1D971	E. asburiae	0.120224	0.470005	3.9094		A6T4Q7	K. pneumoniae	0.506137	0.5132	1.01396
A0A0A5PDG9	E. asburiae	0.800915	0.227714	0.284317		A0A0H3FU94	K. aerogenes	3.01644	10.0306	3.32531		A0A263VUV2	E. asburiae	0.458119	0.430519	0.939753
A0A0A5PDM0	C. freundii	3.18859	0.600063	0.188191		P0DM31	E. faecalis	2.33948	5.05323	2.15998		A0A0D7LMF9	C. freundii	2.35375	0.576891	0.245094
A0A0A5PDW5	C. freundii	2.31807	0.476437	0.205532		C4IF61	C. butyricum	2.57957	8.92678	3.46057		Q5L897	B. fragilis	3.54062	1.5961	0.450796
A0A0A5PDX8	C. freundii	2.21601	0.569873	0.257161		Q5FMX8	L. acidophilus	0.39452	0.213763	0.541831		A6TGE0	K. pneumoniae	0.646988	0.416194	0.643279
A0A0A5PE05	C. freundii	0.816518	0.853616	1.04543		Q5FIA0	L. acidophilus	0.336608	0.196321	0.583234		A0A263VUM7	E. asburiae	0.461004	0.587958	1.27539
A0A0A5PEJ6	C. freundii	2.30117	0.3556	0.15453		J7TQ07	M. morganii	0.112295	0.485976	4.32767		J7SJY0	M. morganii	0.283161	0.401735	1.41875
A0A0A5PEK8	E. asburiae	0.204608	0.472297	2.3083		C4IEL9	C. butyricum	1.74939	5.64191	3.22507		Q8X996	E. coli	1.38818	0.581992	0.419247
A0A0A5PF99	C. freundii	1.43033	0.569646	0.398263		Q5FLY7	L. acidophilus	0.356266	0.213721	0.599892		A0A0H3FNZ5	K. aerogenes	1.74745	2.29238	1.31184
A0A0A5QV35	C. freundii	0.983845	0.682845	0.694057		C4IG33	C. butyricum	1.90808	4.46919	2.34224		C4IF62	C. butyricum	1.71662	3.92616	2.28715
A0A0A5QVP7	C. freundii	0.837193	0.5442	0.650029		C4IEM8	C. butyricum	1.58504	6.06573	3.82687		Q8X3W8	E. coli	1.05193	0.669694	0.636635
A0A0A5QW10	C. freundii	0.900385	0.687962	0.764076		Q833I8	E. faecalis	2.01895	3.80953	1.88688		C9A4N2	E. casseliflavus	2.6031	0.619735	0.238076
A0A0A5QWC6	C. freundii	3.18495	0.509526	0.159979		A0A0H3FRF5	K. aerogenes	2.13225	5.80254	2.72133		Q5FKG5	L. acidophilus	0.39779	0.200371	0.503712
A0A0A5QX08	C. freundii	2.01368	0.340439	0.169063		Q59637	P. aeruginosa	1.95685	5.71146	2.9187		A0A0D7M4T6	C. freundii	2.1004	0.988	0.470387
A0A0A5QYF3	C. freundii	1.20698	0.659867	0.54671		C4IKP0	C. butyricum	1.79719	5.32679	2.96395		Q5L8A7	B. fragilis	3.12714	1.44786	0.463
A0A0A5QZN3	C. freundii	1.57279	0.656118	0.417169		C9AC98	E. casseliflavus	3.07727	0.644761	0.209523		A0A0H0BG51	E. asburiae	0.322974	0.367449	1.1377
A0A0A5R1H4	C. freundii	1.09864	0.45165	0.411097		Q82Z41	E. faecalis	2.37138	6.75211	2.84733		C9A9F2	E. casseliflavus	2.56773	0.50163	0.195359
A0A0A5R220	C. freundii	0.815521	0.578348	0.709176		Q9HT20	P. aeruginosa	2.69569	7.24747	2.68854		C4ICB7	C. butyricum	1.47581	2.98807	2.02469
A0A0A5R445	C. freundii	1.06642	0.646778	0.606493		C9A9F2	E. casseliflavus	2.89787	0.528405	0.182342		A0A0H3FW83	K. aerogenes	1.52778	3.25645	2.1315
A0A0A5R463	C. freundii	0.904976	0.571202	0.631179		C4IF63	C. butyricum	2.09405	6.48975	3.09914		C4IDE0	C. butyricum	1.63144	3.44565	2.11203
A0A0A5R5E3	C. freundii	1.27539	0.629822	0.493826		C4IEB1	C. butyricum	1.54895	4.52342	2.92031		A0A0H3FQW7	K. aerogenes	2.11551	3.20109	1.51315
A0A0A5R5F0	C. freundii	1.18101	0.675866	0.572278		Q5FM96	L. acidophilus	0.370724	0.173005	0.466669		V5YNT0	C. freundii	2.12101	0.435637	0.205392
A0A0A5R5U7	C. freundii	0.985424	0.520709	0.528411		Q5L897	B. fragilis	4.88391	4.72726	0.967925		Q5FI54	L. acidophilus	0.455537	0.236786	0.519794
A0A0A5R6Y9	C. freundii	0.844109	0.613335	0.726607		A0A0F5LX08	C. freundii	3.41358	0.411662	0.120595		Q5FM97	L. acidophilus	0.45956	0.230797	0.502214
A0A0A5SN48	C. freundii	1.33124	0.156742	0.117741		Q9HZ71	P. aeruginosa	2.16919	5.99633	2.76431		A0A0F1DNG1	E. asburiae	1.08991	0.444848	0.408152
A0A0A5SP97	C. freundii	1.369	0.569472	0.415976		Q5FMB0	L. acidophilus	0.363442	0.192771	0.530405		Q834N1	E. faecalis	2.07308	4.24024	2.04538
A0A0A5SPB9	C. freundii	1.60318	0.373071	0.232708		C4IF43	C. butyricum	1.53599	4.82976	3.14439		P63285	E. coli	1.30534	0.610431	0.467643
A0A0A5SPF8	C. freundii	2.19375	0.547518	0.249581		A0A0D7M5C6	C. freundii	2.73829	0.493902	0.180369		P0AFG9	E. coli	1.09614	0.483293	0.440905
A0A0A5SPM1	C. freundii	1.78469	0.311199	0.174371		Q9HWD2	P. aeruginosa	1.48873	4.17751	2.80609		Q5LG30	B. fragilis	4.53323	1.85465	0.409123
A0A0A5SPS9	C. freundii	1.1253	0.547888	0.486883		Q5FM97	L. acidophilus	1.04239	0.279786	0.268409		P0ABB2	E. coli	1.21278	0.522433	0.430774
A0A0A5SPT7	C. freundii	1.36935	0.965592	0.705145		Q8XBN8	E. coli	1.73667	0.515856	0.297038		A0A0D7M4L1	C. freundii	2.14117	0.809231	0.377939
A0A0A5SPZ1	C. freundii	2.27051	0.994214	0.437881		Q5FLY8	L. acidophilus	0.36066	0.22065	0.611795		C4IDG2	C. butyricum	1.8911	3.76493	1.99086
A0A0A5SPZ2	C. freundii	1.69201	0.448929	0.265324		A0A0A5SXJ6	C. freundii	2.7041	0.317604	0.117453		A6T4P1	K. pneumoniae	0.594372	0.431592	0.726131
A0A0A5SQA4	C. freundii	1.77506	0.462284	0.260433		A0A0D7M4L1	C. freundii	3.13735	0.371093	0.118282		A6TCK0	K. pneumoniae	1.00845	0.495128	0.490977
A0A0A5SQD4	C. freundii	1.58597	0.70664	0.445558		A0A0D7LP27	C. freundii	2.42738	0.274339	0.113019		Q5FL50	L. acidophilus	0.43008	0.200176	0.465439
A0A0A5SQS0	C. freundii	0.989595	0.666406	0.673413		C4IF62	C. butyricum	1.84006	5.8048	3.15468		J7U377	M. morganii	0.238093	0.380691	1.59892
A0A0A5SR70	C. freundii	0.967483	0.668573	0.691044		A0A0D7M3S0	C. freundii	2.78466	0.733862	0.263537		A6TCV9	K. pneumoniae	0.595893	0.613647	1.02979
A0A0A5SR83	C. freundii	2.34466	0.545075	0.232476		C4IKK9	C. butyricum	1.82227	5.73702	3.14828		A0A0D7M2T4	C. freundii	2.5681	1.45623	0.567046
A0A0A5SRB5	C. freundii	1.38075	0.399236	0.289144		C4IEM5	C. butyricum	1.61809	5.98819	3.70078		C9ACY0	E. casseliflavus	2.3505	0.668379	0.284356
A0A0A5SRH6	C. freundii	1.65869	0.562012	0.338829		A0A0D7LXE2	C. freundii	3.47997	0.5993	0.172214		A0A0H3FIN4	K. aerogenes	1.25581	1.4371	1.14436
A0A0A5SRI4	C. freundii	0.88933	0.51519	0.579301		C9A4N2	E. casseliflavus	3.13382	0.503159	0.160558		Q5LHN2	B. fragilis	4.10737	1.78577	0.434773
A0A0A5SRK4	C. freundii	0.892525	0.719609	0.806263		P13981	P. aeruginosa	2.12509	5.38143	2.53234		Q5FMK8	L. acidophilus	0.494986	0.244527	0.494008
A0A0A5SRN0	C. freundii	2.51616	0.467676	0.185869		C4IDE0	C. butyricum	2.20657	6.84747	3.10322		Q93G07	L. acidophilus	0.450848	0.238032	0.527965
A0A0A5SRP5	C. freundii	1.59537	0.521754	0.327042		C9AC95	E. casseliflavus	2.68654	0.298343	0.111051		Q5FKR8	L. acidophilus	0.405666	0.1924	0.474281
A0A0A5SRP8	C. freundii	2.48789	0.635396	0.255396		C4IJD3	C. butyricum	1.71024	5.00145	2.92441		J7TWT2	M. morganii	0.273829	0.425289	1.55312
A0A0A5SRU1	C. freundii	2.44238	0.552463	0.226199		A0A0H3FUK2	K. aerogenes	14.4301	50.9361	3.52984		C4IEL9	C. butyricum	1.01584	2.00908	1.97775
A0A0A5SRU2	C. freundii	2.06494	0.523472	0.253504		A0A0D7LHH1	C. freundii	2.76364	0.4815	0.174227		A0A0D7LFB8	C. freundii	2.35476	0.725741	0.308201
A0A0A5SRV9	C. freundii	1.02599	0.516413	0.503331		A0A0D7M2T2	C. freundii	2.29788	0.433348	0.188586		Q839G8	E. faecalis	2.0524	4.31725	2.10351
A0A0A5SSI1	C. freundii	1.1358	0.271959	0.239443		A0A0D7LGC8	C. freundii	3.23174	0.659187	0.203973		C4IDZ4	C. butyricum	1.5502	3.62308	2.33717
A0A0A5SSN3	C. freundii	2.00641	1.33557	0.665654		C4IHK5	C. butyricum	1.65504	4.49415	2.71543		Q5L7N5	B. fragilis	4.71287	1.91926	0.407237
A0A0A5SSU8	C. freundii	3.0675	0.382684	0.124754		A0A0D7LQL5	C. freundii	2.70804	0.53104	0.196097		Q8XBN8	E. coli	1.14666	0.559455	0.4879
A0A0A5ST89	C. freundii	1.25053	0.881422	0.704837		A6T4Q8	K. pneumoniae	0.231614	0.199195	0.860029		A0A0H0BDY1	E. asburiae	0.498381	0.601914	1.20774
A0A0A5ST93	C. freundii	2.83262	0.293477	0.103606		C4IJB9	C. butyricum	2.11099	7.49737	3.5516		P0AES7	E. coli	1.29008	0.537818	0.416887
A0A0A5STG7	C. freundii	3.0236	0.149967	0.0495988		C4IF65	C. butyricum	1.65486	5.28752	3.19515		Q5LAN2	B. fragilis	4.1432	1.92807	0.465358
A0A0A5STL5	C. freundii	2.67801	0.611889	0.228486		C4IEM7	C. butyricum	1.75762	6.00981	3.4193		A0A0A5UND8	C. freundii	2.8529	0.52453	0.183859
A0A0A5STN3	C. freundii	1.35515	0.621115	0.458336		A0A4V8EV62	C. freundii	3.04448	0.569374	0.187019		Q5LEY0	B. fragilis	3.6376	1.55513	0.427515
A0A0A5STU2	C. freundii	1.22766	0.597825	0.486963		Q5LG30	B. fragilis	9.06884	4.27839	0.471768		Q93EU6	E. faecalis	1.94375	2.20268	1.13321
A0A0A5STW6	C. freundii	1.09648	0.617411	0.563086		A0A0D7LYH4	C. freundii	2.48719	0.479901	0.192949		A6TG38	K. pneumoniae	0.84153	0.455775	0.541603
A0A0A5SU05	C. freundii	1.01845	0.646203	0.634497		A0A0H3FQT2	K. aerogenes	2.33449	5.05369	2.1648		A0A263VXS0	E. asburiae	0.322304	0.390191	1.21063
A0A0A5SU96	C. freundii	1.39776	0.799726	0.572147		Q84BU4	L. acidophilus	0.404274	0.138115	0.341638		A6TEX7	K. pneumoniae	0.709788	0.416643	0.586996
A0A0A5SUF1	C. freundii	2.51918	0.715578	0.284052		A0A0D7LZA0	C. freundii	2.87804	0.539327	0.187394		Q82Z41	E. faecalis	1.80396	3.28201	1.81934
A0A0A5SUR2	C. freundii	1.39735	0.599398	0.428955		A0A0D7M0V1	C. freundii	2.89623	0.515945	0.178143		A0A0H3FP07	K. aerogenes	2.06022	4.31831	2.09604
A0A0A5SUW6	C. freundii	0.870002	0.516695	0.593901		C4IKP1	C. butyricum	1.63883	5.97268	3.64449		A0A4V8EV62	C. freundii	2.39907	0.536696	0.22371
A0A0A5SV54	C. freundii	1.73758	0.36706	0.211248		A0A0H3FN79	K. aerogenes	3.89147	5.80928	1.49282		Q5LHN4	B. fragilis	4.46847	1.89373	0.423798
A0A0A5SV67	C. freundii	0.594697	0.47018	0.790622		Q835R7	E. faecalis	2.82495	7.06142	2.49967		A0A263VTC8	E. asburiae	0.296089	0.406205	1.3719
A0A0A5SVG1	C. freundii	4.68006	1.11974	0.239258		C4IH26	C. butyricum	2.15818	6.76617	3.13513		Q5LDZ9	B. fragilis	4.31299	1.88436	0.436904
A0A0A5SVQ3	C. freundii	2.50874	0.157411	0.0627451		C9ACR8	E. casseliflavus	3.14592	0.550386	0.174952		Q8X743	E. coli	1.16519	0.527512	0.452727
A0A0A5SVQ6	C. freundii	2.68622	0.301972	0.112415		A0A0D7M4D3	C. freundii	6.11639	0.581921	0.0951413		A6T6A3	K. pneumoniae	0.322327	0.416498	1.29216
A0A0A5SVR4	C. freundii	2.93517	0.446684	0.152183		A0A243U0U9	C. freundii	2.6688	0.490779	0.183895		J7UAR5	M. morganii	0.22655	0.396318	1.74936
A0A0A5SVS6	C. freundii	2.2356	0.353958	0.158328		A0A0H3G2S9	K. aerogenes	2.15383	8.93495	4.14841		A0A0A5SXF9	C. freundii	2.59512	0.699668	0.269609
A0A0A5SVW4	C. freundii	1.10843	0.600315	0.541591		Q5LEY0	B. fragilis	49.4394	18.3398	0.370956		Q5LHN8	B. fragilis	3.95062	1.79173	0.45353
A0A0A5SW55	C. freundii	0.934193	0.660742	0.707287		A0A0H3FUV9	K. aerogenes	2.87697	9.6394	3.35054		A0A0A5P9T8	C. freundii	2.88403	0.366467	0.127068
A0A0A5SWX6	C. freundii	0.964874	0.639467	0.662746		A0A0D7M504	C. freundii	2.56183	0.522386	0.203911		Q9HWD2	P. aeruginosa	2.16528	4.67789	2.16041
A0A0A5SXF9	C. freundii	1.74873	0.606941	0.347075		V5YMJ2	C. freundii	2.70318	0.32191	0.119086		C4IKP1	C. butyricum	1.62285	3.95363	2.43623
A0A0A5SXJ6	C. freundii	2.93934	0.392911	0.133673		Q5FL49	L. acidophilus	0.411053	0.212848	0.517812		C9A5X4	E. casseliflavus	2.54775	0.543966	0.213509
A0A0A5SXP2	C. freundii	2.40369	0.31132	0.129517		Q5FLA5	L. acidophilus	0.426694	0.230134	0.539342		Q9HV43	P. aeruginosa	2.04736	3.54323	1.73063
A0A0A5SYN0	C. freundii	1.30992	0.649501	0.495833		A0A0H3JNF7	E. coli	1.32634	0.327033	0.246567		A0A0D7M3S0	C. freundii	2.33104	0.541279	0.232205
A0A0A5SZH9	C. freundii	1.21214	0.652399	0.538219		A0A0D7M439	C. freundii	2.7169	0.39593	0.145729		P0DM31	E. faecalis	1.95397	3.33516	1.70686
A0A0A5SZK6	C. freundii	1.08196	0.441787	0.40832		C4ICZ6	C. butyricum	1.84806	6.39293	3.45926		A6TEI3	K. pneumoniae	0.245495	0.429771	1.75063
A0A0A5T013	C. freundii	2.51913	0.297059	0.117921		C4IJD4	C. butyricum	1.56925	4.87452	3.10628		P0ABB6	E. coli	1.09662	0.552901	0.504186
A0A0A5T041	C. freundii	3.89027	0.366759	0.0942759		Q5FKY2	L. acidophilus	0.366445	0.19717	0.538062		J7TQ07	M. morganii	0.260729	0.369468	1.41706
A0A0A5T0D6	C. freundii	1.63129	0.597433	0.366234		Q5FI23	L. acidophilus	0.423875	0.22819	0.538342		C4IDC7	C. butyricum	1.87409	3.28091	1.75067
A0A0A5T148	C. freundii	1.52157	0.595901	0.391636		Q9HZE0	P. aeruginosa	3.34712	12.3091	3.67752		Q839G9	E. faecalis	2.34184	4.76005	2.03261
A0A0A5T1C3	C. freundii	0.985548	0.743978	0.754887		Q9HV43	P. aeruginosa	2.28197	6.91792	3.03156		A6TD53	K. pneumoniae	0.568163	0.400019	0.704058
A0A0A5T1M5	C. freundii	1.01262	0.444019	0.438484		C4IDZ1	C. butyricum	1.73548	4.43913	2.55786		C4ICZ6	C. butyricum	1.74509	4.28846	2.45744
A0A0A5T1P8	C. freundii	3.23178	0.214317	0.0663153		V5YMZ4	C. freundii	3.02364	0.608694	0.201312		A0A0D7M5C6	C. freundii	2.37183	0.591505	0.249388
A0A0A5T261	C. freundii	1.05565	0.683753	0.647708		A0A243TKS9	C. freundii	3.39766	0.422409	0.124324		A0A0D7M7B4	C. freundii	2.18665	0.48556	0.222056
A0A0A5T299	C. freundii	2.64939	0.63863	0.241048		C4IKL1	C. butyricum	1.73091	5.24287	3.02896		A0A0F3XR25	E. asburiae	0.431052	0.364051	0.844564
A0A0A5UKV0	C. freundii	2.87329	0.143131	0.0498143		A6TEA9	K. pneumoniae	2.16138	0.496111	0.229534		P35829	L. acidophilus	0.346092	0.174592	0.504467
A0A0A5UKW9	C. freundii	0.855662	0.778382	0.909684		Q5FKR7	L. acidophilus	0.426963	0.218209	0.511072		C4IHQ8	C. butyricum	1.48504	2.77529	1.86883
A0A0A5ULX3	C. freundii	0.962339	0.704228	0.731788		Q833I9	E. faecalis	2.52795	6.1773	2.44361		A0A0H3FLN5	K. aerogenes	1.79107	4.44782	2.48333
A0A0A5UMS1	C. freundii	2.94296	0.435563	0.148002		Q831V0	E. faecalis	2.78002	7.21735	2.59615		Q9I659	P. aeruginosa	1.8008	3.41105	1.89419
A0A0A5UMU9	C. freundii	1.06361	0.65839	0.619013		A6TA67	K. pneumoniae	0.613793	0.283586	0.462023		C9AC98	E. casseliflavus	2.52829	0.510082	0.20175
A0A0A5UNC3	C. freundii	2.44287	0.429387	0.175772		A0A0H3FZH2	K. aerogenes	3.91705	12.982	3.31422		A0A0A5SRK4	C. freundii	2.37379	0.451791	0.190325
A0A0A5UND8	C. freundii	2.36818	0.555859	0.23472		Q5FKY0	L. acidophilus	0.365493	0.205392	0.561959		Q5LDZ8	B. fragilis	4.01939	1.72104	0.428184
A0A0A5UPH8	C. freundii	0.913227	0.942271	1.0318		A6TAI7	K. pneumoniae	0.485901	0.0806226	0.165924		A6TEI7	K. pneumoniae	0.38056	0.501589	1.31803
A0A0A5UPP0	C. freundii	1.92392	0.601219	0.312496		A0A0H3G105	K. aerogenes	2.63428	8.63209	3.27683		P0A6Q1	E. coli	1.25251	0.50502	0.403206
A0A0A5UPW2	C. freundii	1.19163	0.648012	0.543802		Q9HT18	P. aeruginosa	2.42063	6.43745	2.65941		Q5FL51	L. acidophilus	0.359301	0.184544	0.51362
A0A0A5URK3	C. freundii	1.72099	0.468538	0.272249		A0A0D7LM94	C. freundii	2.5235	0.572841	0.227003		A0A0H3FQ19	K. aerogenes	1.23314	1.73929	1.41046
A0A0A5URZ6	C. freundii	1.30184	0.418743	0.321654		Q8XA49	E. coli	1.28789	0.375081	0.291237		A0A0H3FK75	K. aerogenes	2.0016	2.06326	1.0308
A0A0A5US72	C. freundii	1.10497	0.627823	0.568182		Q5FM35	L. acidophilus	0.413798	0.203095	0.490806		J7SKQ9	M. morganii	0.226925	0.402085	1.77188
A0A0A5USD0	C. freundii	2.42559	0.602686	0.24847		A0A0D7LYM3	C. freundii	3.81949	0.236574	0.0619386		A0A0D7LTD2	C. freundii	2.64683	0.531475	0.200797
A0A0A5UUB3	C. freundii	2.67267	0.708657	0.26515		P0A819	E. coli	1.24432	0.345412	0.277591		M1RG93	M. morganii	0.216901	0.399179	1.84037
A0A0A5UUK5	C. freundii	1.85678	0.564306	0.303917		A0A0D7LKQ3	C. freundii	2.9144	0.436791	0.149873		Q5LGK6	B. fragilis	3.15285	1.40875	0.446817
A0A0A5UWH5	C. freundii	2.37356	0.497327	0.209527		Q5FKG6	L. acidophilus	0.396966	0.211627	0.533111		P0A6Z5	E. coli	1.27095	0.563062	0.443024
A0A0A5UX69	C. freundii	1.21326	0.600033	0.494562		A0A0A5T013	C. freundii	3.62799	0.616302	0.169874		A0A0H3FRU0	K. aerogenes	2.0505	2.09134	1.01992
A0A0A5UXI4	C. freundii	1.59597	0.51916	0.325295		A0A0H3FRX3	K. aerogenes	2.50405	6.90709	2.75836		Q9HT18	P. aeruginosa	2.06005	4.0616	1.9716
A0A0A5UY67	C. freundii	1.25204	0.700272	0.559304		A0A0D7LXA1	C. freundii	2.32243	0.654111	0.281649		Q5FM96	L. acidophilus	0.493801	0.265558	0.537783
A0A0A5UYW1	C. freundii	4.22415	0.351464	0.0832034		A0A0D7LQ03	C. freundii	2.12874	0.501111	0.235403		C4IKP0	C. butyricum	1.73697	3.76648	2.16842
A0A0A6HDF7	E. asburiae	0.19058	0.210012	1.10196		Q5FM39	L. acidophilus	0.353801	0.188859	0.533799		A6TG01	K. pneumoniae	0.469688	0.433888	0.92378
A0A0D7KXU5	C. freundii	1.67532	0.376526	0.224749		C4IF55	C. butyricum	1.83908	5.33003	2.8982		A0A0F3ZR15	E. asburiae	0.409477	0.637512	1.55689
A0A0D7KZ14	C. freundii	0.908332	0.685182	0.754329		Q82Z40	E. faecalis	1.78998	7.28043	4.06731		Q59637	P. aeruginosa	1.68259	2.61753	1.55565
A0A0D7KZE0	C. freundii	2.53112	0.53994	0.213321		A6TEA0	K. pneumoniae	2.32028	0.482387	0.2079		A0A263VRW5	E. asburiae	0.302478	0.426307	1.40938
A0A0D7KZS1	C. freundii	0.998592	0.23179	0.232116		A0A0F1D189	E. asburiae	0.0433695	0.177502	4.09278		A0A0D7LP27	C. freundii	2.55268	0.440533	0.172576
A0A0D7KZZ7	C. freundii	2.18675	0.556218	0.254359		C4IJF6	C. butyricum	1.69279	4.9026	2.89617		Q5LG47	B. fragilis	4.22948	1.75063	0.413911
A0A0D7L247	C. freundii	1.01154	0.767605	0.758848		A0A0D7LDK9	C. freundii	2.47904	0.447086	0.180347		C4ILL1	C. butyricum	1.40993	2.76168	1.95874
A0A0D7L3P1	C. freundii	3.25898	0.189128	0.058033		A0A0H3FUD3	K. aerogenes	3.26411	10.731	3.28758		A0A0F3ZLN8	E. asburiae	0.344835	0.44305	1.28482
A0A0D7L7S0	C. freundii	1.95032	0.650093	0.333326		Q839G1	E. faecalis	2.44604	4.27346	1.74709		A0A243TKS9	C. freundii	2.56342	0.499705	0.194937
A0A0D7L848	C. freundii	2.09503	0.841165	0.401505		A6T6D3	K. pneumoniae	0.501251	0.132881	0.265099		A0A0D7LWP6	C. freundii	2.1517	0.483941	0.224912
A0A0D7L893	C. freundii	3.41664	0.540098	0.158079		Q5FLW6	L. acidophilus	0.321837	0.176712	0.549071		Q5FKR7	L. acidophilus	0.425411	0.201999	0.474832
A0A0D7L8C1	C. freundii	2.15739	0.521584	0.241766		C4IHQ8	C. butyricum	2.10917	5.33119	2.52763		J7TQL8	M. morganii	0.336021	0.473192	1.40822
A0A0D7LA52	C. freundii	2.2114	0.47078	0.212888		Q5FKF5	L. acidophilus	0.401704	0.247792	0.616852		C4IHC6	C. butyricum	1.66965	3.52646	2.11209
A0A0D7LAS8	C. freundii	1.12627	0.545454	0.484302		A0A0D7LDL8	C. freundii	3.21169	0.340426	0.105996		C4IDT1	C. butyricum	1.79792	4.01897	2.23535
A0A0D7LAT4	C. freundii	1.04281	0.772692	0.740973		C4IDG2	C. butyricum	1.82994	5.70656	3.11845		A0A0H3FLX1	K. aerogenes	2.33604	1.89222	0.810009
A0A0D7LAT9	C. freundii	1.99545	0.392203	0.196548		A0A0A5PEK8	E. asburiae	0.113218	0.379574	3.35261		C9ACX9	E. casseliflavus	2.31351	0.533034	0.2304
A0A0D7LB91	C. freundii	0.0767975	0.358056	4.66234		A0A0D7LSF7	C. freundii	3.36076	0.59757	0.177808		C9ACR8	E. casseliflavus	2.38528	0.566613	0.237546
A0A0D7LBC0	C. freundii	1.12721	0.684696	0.607427		Q5FHW6	L. acidophilus	0.415432	0.221578	0.533367		Q9HV55	P. aeruginosa	1.69063	3.19599	1.89041
A0A0D7LBC5	C. freundii	2.78901	0.640267	0.229567		A0A0H3FMI1	K. aerogenes	2.75117	11.2002	4.07106		A0A241QH92	C. freundii	2.57097	0.621906	0.241895
A0A0D7LBN2	C. freundii	2.14234	0.603495	0.281699		A6T6Q8	K. pneumoniae	0.121983	0.394517	3.2342		A0A0D7M504	C. freundii	2.42718	0.486435	0.200412
A0A0D7LBV6	C. freundii	0.768771	0.557642	0.725368		C9A9G1	E. casseliflavus	3.48886	0.367504	0.105336		J7U137	M. morganii	0.229973	0.381117	1.65723
A0A0D7LC39	C. freundii	1.67025	0.46052	0.275718		Q830Q8	E. faecalis	3.68871	10.1255	2.745		A0A152UUM3	E. coli	1.16771	0.522306	0.447291
A0A0D7LC60	C. freundii	3.40546	0.541175	0.158914		C4IBE4	C. butyricum	1.64279	4.35503	2.65099		Q5FKM6	L. acidophilus	0.420113	0.185422	0.441362
A0A0D7LC65	C. freundii	0.987326	0.506078	0.512575		C4IBX1	C. butyricum	1.85442	4.96397	2.67683		P0A9B4	E. coli	1.19842	0.524966	0.438048
A0A0D7LC75	C. freundii	2.30525	0.548882	0.2381		J7SKE1	M. morganii	0.129619	0.30055	2.31872		A0A0H3FRX3	K. aerogenes	2.17337	4.67182	2.14958
A0A0D7LC79	C. freundii	2.34745	0.422645	0.180044		A0A0A5UPP0	C. freundii	2.81784	0.633741	0.224903		C4IK73	C. butyricum	1.41553	2.51113	1.77398
A0A0D7LCC6	C. freundii	1.71105	0.157131	0.091833		A0A0D7LG63	C. freundii	2.2757	0.54506	0.239513		A6TG36	K. pneumoniae	0.847883	0.413205	0.487338
A0A0D7LCH4	C. freundii	3.59417	0.301582	0.0839087		A6TCC2	K. pneumoniae	0.107516	0.272871	2.53796		P0A9W4	E. coli	1.20744	0.562304	0.465701
A0A0D7LCM2	C. freundii	1.37095	0.694785	0.50679		Q5FHY5	L. acidophilus	0.387458	0.224608	0.579696		A0A0H3JH37	E. coli	1.26506	0.616101	0.487015
A0A0D7LCM3	C. freundii	4.71105	0.235644	0.0500195		Q5FLZ3	L. acidophilus	0.332388	0.173276	0.521307		C4IBE4	C. butyricum	1.70106	3.49493	2.05456
A0A0D7LCP9	C. freundii	2.09505	0.645543	0.308128		C4IMP0	C. butyricum	1.65719	4.63393	2.79626		Q8XDS0	E. coli	1.10896	0.456664	0.411795
A0A0D7LCW6	C. freundii	2.61447	0.308541	0.118013		C9A4V3	E. casseliflavus	2.8777	0.576213	0.200234		Q8X9M3	E. coli	1.14896	0.505162	0.439667
A0A0D7LCW8	C. freundii	0.950336	0.758769	0.798422		C4IDR2	C. butyricum	1.91281	5.86677	3.06709		A6TDT1	K. pneumoniae	0.677662	0.390245	0.57587
A0A0D7LCY9	C. freundii	1.27955	0.553322	0.432435		A0A0A5SR83	C. freundii	2.67806	0.636623	0.237718		Q5FJU0	L. acidophilus	0.454065	0.247301	0.544638
A0A0D7LD68	C. freundii	1.12034	0.733811	0.65499		A0A0H3FRF9	K. aerogenes	3.20161	8.71325	2.72152		A6TEN3	K. pneumoniae	0.422231	0.369157	0.874301
A0A0D7LD79	C. freundii	8.13511	0.533888	0.0656276		Q9I2V5	P. aeruginosa	3.55313	10.6009	2.98353		J7SL91	M. morganii	0.265828	0.426831	1.60567
A0A0D7LDA0	C. freundii	0.888167	0.616895	0.694571		Q836R2	E. faecalis	2.96684	7.68126	2.58904		A0A0D7LDK9	C. freundii	2.25896	0.491515	0.217585
A0A0D7LDC4	C. freundii	0.976148	0.565707	0.57953		A0A0D7LBN2	C. freundii	2.97031	0.543249	0.182893		Q9I3C5	P. aeruginosa	2.07444	4.53054	2.18399
A0A0D7LDC6	C. freundii	4.04048	0.308697	0.076401		A0A0D7LJU4	C. freundii	5.02822	0.597303	0.11879		P0A706	E. coli	1.45221	1.51	1.03979
A0A0D7LDG7	C. freundii	1.59238	0.497927	0.312695		Q835M4	E. faecalis	1.58088	3.91837	2.4786		C4IJB2	C. butyricum	1.41772	2.96267	2.08974
A0A0D7LDH2	C. freundii	1.18677	0.672457	0.566628		A0A0A5SU05	C. freundii	3.44847	0.705038	0.20445		A0A0H3FP84	K. aerogenes	1.54689	2.06152	1.33269
A0A0D7LDH5	C. freundii	1.52933	0.770464	0.503793		Q5FMN6	L. acidophilus	0.429457	0.267063	0.621861		Q9HT20	P. aeruginosa	2.09166	4.0194	1.92163
A0A0D7LDK9	C. freundii	1.79848	0.532843	0.296274		Q82ZX2	E. faecalis	2.37329	5.45383	2.29801		Q5L9X6	B. fragilis	4.45369	1.88928	0.424205
A0A0D7LDL8	C. freundii	6.16751	0.378899	0.0614347		Q5FHY4	L. acidophilus	0.386945	0.207505	0.536265		P0AD62	E. coli	1.32234	0.60686	0.45893
A0A0D7LDM5	C. freundii	2.73865	0.119722	0.0437158		C4IE73	C. butyricum	1.52383	4.01498	2.63479		A0A263VPI7	E. asburiae	0.235254	0.400693	1.70324
A0A0D7LDP2	C. freundii	1.34061	0.42154	0.314438		Q5FML3	L. acidophilus	0.219893	0.132697	0.603461		A0A263VQ43	E. asburiae	0.295662	0.437919	1.48115
A0A0D7LDP5	C. freundii	1.01238	0.739927	0.730881		Q831U9	E. faecalis	2.70449	7.40979	2.73981		A6T5N6	K. pneumoniae	1.19954	0.449888	0.37505
A0A0D7LDT1	C. freundii	1.46515	0.582454	0.39754		C4IKZ4	C. butyricum	1.66243	4.64128	2.79187		A0A133LB46	C. freundii	2.45813	0.509191	0.207145
A0A0D7LDZ7	C. freundii	2.46405	0.383078	0.155467		A0A0H3FYP7	K. aerogenes	0.903192	4.98166	5.51562		J7U7I3	M. morganii	0.246407	0.419592	1.70284
A0A0D7LE64	C. freundii	2.87585	0.433827	0.150852		Q5FL04	L. acidophilus	0.399813	0.203068	0.507907		P09591	P. aeruginosa	2.19796	4.88127	2.22082
A0A0D7LE86	C. freundii	3.19917	0.324047	0.101291		Q5FMA0	L. acidophilus	0.401676	0.26368	0.656451		Q5FL75	L. acidophilus	0.447863	0.206217	0.460446
A0A0D7LEB1	C. freundii	2.66762	0.459995	0.172436		C4IMK8	C. butyricum	2.25311	6.20781	2.75522		Q8X5S0	E. coli	1.13821	0.537696	0.472405
A0A0D7LEC1	C. freundii	1.52124	0.719183	0.47276		Q5FIW3	L. acidophilus	0.300469	0.165391	0.550441		P67031	E. coli	1.33213	0.769315	0.577506
A0A0D7LED2	C. freundii	2.9568	0.503445	0.170267		Q837E3	E. faecalis	2.36042	5.71908	2.4229		A0A263VVK5	E. asburiae	0.237799	0.3801	1.59841
A0A0D7LEE6	C. freundii	2.73261	0.183016	0.0669748		C4IF07	C. butyricum	1.87438	5.07962	2.71003		A6TFH4	K. pneumoniae	0.75566	0.426773	0.564769
A0A0D7LEK0	C. freundii	0.552672	0.482045	0.872208		Q5FJM3	L. acidophilus	0.403292	0.202288	0.501592		Q5L8W8	B. fragilis	4.38161	1.72812	0.394403
A0A0D7LEK9	C. freundii	2.72457	0.379031	0.139116		C9A4D2	E. casseliflavus	2.61852	0.577704	0.220623		A6TEJ7	K. pneumoniae	0.264934	0.545263	2.05811
A0A0D7LEL4	C. freundii	2.29512	0.434138	0.189157		O08439	E. faecalis	1.93539	5.13111	2.6512		A0A263VV90	E. asburiae	0.34095	0.414762	1.21649
A0A0D7LEL9	C. freundii	2.07581	0.537018	0.258703		A0A0H0AQY8	E. asburiae	0.0724022	0.385053	5.31825		A6T9H9	K. pneumoniae	0.684102	0.391245	0.571911
A0A0D7LEM9	C. freundii	1.74626	0.203431	0.116495		C4IF54	C. butyricum	1.63382	3.89963	2.38681		A6TB24	K. pneumoniae	0.878488	0.417651	0.47542
A0A0D7LEU5	C. freundii	1.24773	0.656794	0.52639		C4IEK3	C. butyricum	1.72071	4.89871	2.84691		A0A0H3FLT6	K. aerogenes	1.69465	3.28534	1.93865
A0A0D7LEY0	C. freundii	2.54149	0.472151	0.185777		Q93EU6	E. faecalis	2.49557	5.77736	2.31505		J7TF07	M. morganii	0.440869	0.470208	1.06655
A0A0D7LF48	C. freundii	0.606202	0.475253	0.783985		C4IE58	C. butyricum	1.18067	3.77111	3.19405		J7TFI5	M. morganii	0.240908	0.422849	1.75523
A0A0D7LF98	C. freundii	2.45898	0.318856	0.12967		C4IEM6	C. butyricum	1.67269	5.34006	3.19249		C4IEB1	C. butyricum	1.77612	3.39935	1.91392
A0A0D7LFA0	C. freundii	0.55158	0.677952	1.22911		C4IF00	C. butyricum	1.73537	6.08759	3.50795		J7TEB4	M. morganii	0.243214	0.413543	1.70033
A0A0D7LFB8	C. freundii	4.24161	0.409967	0.0966538		C9A5X4	E. casseliflavus	3.50575	0.373355	0.106498		Q9HZ71	P. aeruginosa	2.05523	4.19224	2.03979
A0A0D7LFC9	C. freundii	2.01845	2.33835	1.15848		A0A0D7LC60	C. freundii	6.32271	0.648091	0.102502		J7SJP5	M. morganii	0.194945	0.386004	1.98007
A0A0D7LFD4	C. freundii	3.51584	0.578084	0.164423		C4IDT1	C. butyricum	1.93602	6.24073	3.22348		A0A0H3FJF8	K. aerogenes	1.45562	4.51027	3.09852
A0A0D7LFF2	C. freundii	3.16122	0.28823	0.0911767		Q5FMG6	L. acidophilus	0.388354	0.188348	0.484989		Q5LGK9;Q5LGL0	B. fragilis	3.99734	1.65575	0.414214
A0A0D7LFH1	C. freundii	1.88714	2.07478	1.09943		A0A0A5R5E3	C. freundii	2.89743	0.497794	0.171806		J7TAX3	M. morganii	0.335017	0.450382	1.34435
A0A0D7LFP3	C. freundii	1.18277	0.52335	0.44248		C9A5I5	E. casseliflavus	2.82951	0.495335	0.175061		A6TI05	K. pneumoniae	0.844297	0.417016	0.493921
A0A0D7LFQ4	C. freundii	1.69934	0.498249	0.293201		Q9HWW1	P. aeruginosa	2.0896	5.07908	2.43065		Q5FL54	L. acidophilus	0.478853	0.29666	0.619524
A0A0D7LFV3	C. freundii	4.13055	0.588566	0.142491		A0A0A5P9X8	C. freundii	2.81258	0.666142	0.236844		A0A0F1DK84	E. asburiae	0.198269	0.431722	2.17745
A0A0D7LG63	C. freundii	0.92287	0.622651	0.674689		A0A0D7LMF8	C. freundii	1.76081	0.357374	0.20296		C4IJB9	C. butyricum	1.666	3.0115	1.80763
A0A0D7LG85	C. freundii	1.89394	0.431861	0.228022		Q5FME6	L. acidophilus	0.373577	0.18616	0.498319		A6T7Q9	K. pneumoniae	0.418087	0.506606	1.21172
A0A0D7LGC8	C. freundii	2.52215	0.564639	0.223872		Q5FJ04	L. acidophilus	0.311749	0.205755	0.660002		A0A263VWX8	E. asburiae	0.245709	0.424257	1.72666
A0A0D7LGG5	C. freundii	2.6115	0.514665	0.197076		Q830Q6	E. faecalis	3.05004	8.39555	2.75261		C4IHK5	C. butyricum	1.6647	3.03312	1.82203
A0A0D7LGH3	C. freundii	1.48177	0.568117	0.383404		A0A0A5QYF3	C. freundii	2.61781	0.605117	0.231154		A6T5I2	K. pneumoniae	1.07503	0.495402	0.460825
A0A0D7LGJ8	C. freundii	4.63396	0.373561	0.0806137		Q835M2	E. faecalis	2.37189	4.9868	2.10246		A0A263VVF7	E. asburiae	0.402715	0.454162	1.12775
A0A0D7LGK5	C. freundii	2.62559	0.485494	0.184909		J7SKE0	M. morganii	0.119949	0.220303	1.83665		C4IF26	C. butyricum	1.80033	4.17061	2.31658
A0A0D7LGP7	C. freundii	1.5928	0.644068	0.404362		A0A0D7LZW8	C. freundii	1.89112	0.564539	0.29852		Q5FMF6	L. acidophilus	0.401777	0.202948	0.505125
A0A0D7LGU0	C. freundii	3.01861	0.417114	0.138181		A0A0H3FIH2	K. aerogenes	4.63683	19.732	4.2555		A0A0H3FXX2	K. aerogenes	2.52035	4.98768	1.97896
A0A0D7LGV0	C. freundii	1.47662	0.510473	0.345705		Q5LFQ3	B. fragilis	6.77663	3.22937	0.476544		A6T4Q8	K. pneumoniae	0.428952	0.346844	0.808585
A0A0D7LH63	C. freundii	1.67663	0.491096	0.292906		A0A0D7M514	C. freundii	5.13369	0.557044	0.108508		A0A0H3FZN5	K. aerogenes	1.35641	2.94804	2.17342
A0A0D7LH69	C. freundii	1.15413	0.502633	0.435509		C4IF52	C. butyricum	1.7067	4.25641	2.49394		A6TBY4	K. pneumoniae	0.685293	0.392232	0.572357
A0A0D7LH70	C. freundii	3.71427	0.067845	0.018266		C9A566	E. casseliflavus	2.51731	0.320589	0.127354		P0A7D6	E. coli	1.18536	0.623851	0.526295
A0A0D7LH71	C. freundii	2.44632	0.644779	0.263571		C4IMH6	C. butyricum	2.56693	5.13617	2.0009		A0A263VT68	E. asburiae	0.278285	0.394651	1.41815
A0A0D7LHD3	C. freundii	1.51617	0.756718	0.499097		C4IFM2	C. butyricum	1.7506	4.68239	2.67474		A0A4S2X6D7	C. freundii	2.26833	0.686849	0.3028
A0A0D7LHF7	C. freundii	4.45238	0.349977	0.0786045		Q5FLW8	L. acidophilus	0.371415	0.18208	0.490233		P0A942	E. coli	1.16476	1.1195	0.961144
A0A0D7LHH1	C. freundii	1.09956	0.569046	0.517521		Q835M3	E. faecalis	2.37319	6.42474	2.70722		A0A263VW76	E. asburiae	0.18942	0.431693	2.27903
A0A0D7LHH5	C. freundii	1.53162	0.557691	0.364118		A0A0D7LM13	C. freundii	4.04762	0.471946	0.116598		A0A0H3G105	K. aerogenes	2.3582	4.44987	1.88698
A0A0D7LI16	C. freundii	1.84225	0.310924	0.168774		C4IF49	C. butyricum	1.69503	4.90383	2.89307		A0A0D7M267	C. freundii	2.75255	0.574618	0.208758
A0A0D7LIG4	C. freundii	2.89459	0.332466	0.114858		Q8XE26	E. coli	0.71814	0.277024	0.385752		Q8XCU8	E. coli	1.37132	0.519041	0.378496
A0A0D7LIQ1	C. freundii	1.93473	0.592057	0.306016		A0A0D7M844	C. freundii	2.36967	0.267548	0.112905		A6TAE0	K. pneumoniae	0.699456	0.458186	0.655061
A0A0D7LIQ5	C. freundii	2.99944	0.561209	0.187105		G3XCX1	P. aeruginosa	2.10823	4.67441	2.21722		A0A263VNI9	E. asburiae	0.244678	0.377098	1.5412
A0A0D7LIR2	C. freundii	1.02291	0.158363	0.154816		A6TFB6	K. pneumoniae	0.348452	0.265959	0.763258		A0A0D7M844	C. freundii	2.40676	0.505574	0.210065
A0A0D7LIT5	C. freundii	1.04411	0.335447	0.321276		C4IF27	C. butyricum	1.71875	4.82963	2.80997		A6TI57	K. pneumoniae	1.91842	3.7618	1.96089
A0A0D7LIU9	C. freundii	1.82922	0.507027	0.277183		V5YMZ1	C. freundii	1.70326	0.267489	0.157045		A0A0D7LTX9	C. freundii	2.16218	0.528222	0.2443
A0A0D7LIV0	C. freundii	7.28077	0.474575	0.0651819		A0A0D7M4S9	C. freundii	1.17127	0.370255	0.316115		M1SX73	M. morganii	0.340326	0.440568	1.29455
A0A0D7LIV8	C. freundii	3.75734	0.361765	0.0962823		A0A0D7M546	C. freundii	1.80338	0.430976	0.238982		A6T5H9	K. pneumoniae	0.155258	0.327106	2.10686
A0A0D7LIV9	C. freundii	3.87321	0.444038	0.114644		C4IMF6	C. butyricum	1.82626	6.81968	3.73423		A6T4X9	K. pneumoniae	0.577168	0.460646	0.798115
A0A0D7LIW0	C. freundii	3.16106	0.646052	0.204378		J7TCV6	M. morganii	0.0459978	0.174516	3.79401		A0A0F1D971	E. asburiae	0.222137	0.396569	1.78525
A0A0D7LIX0	C. freundii	1.63555	0.298586	0.18256		A0A0D9IZC1	E. asburiae	0.105818	0.213326	2.01598		Q5LBT1	B. fragilis	4.05503	1.74749	0.430944
A0A0D7LIX4	C. freundii	0.870935	0.69264	0.795284		Q82Z22	E. faecalis	1.78761	4.97165	2.78117		Q5FJJ4	L. acidophilus	0.430569	0.199565	0.463492
A0A0D7LIX5	C. freundii	1.16399	0.660046	0.567053		C9A4D3	E. casseliflavus	2.63749	0.416758	0.158013		A0A0D7LNC0	C. freundii	1.70776	0.400278	0.234387
A0A0D7LIX6	C. freundii	0.700033	0.555409	0.793404		Q9I3D5	P. aeruginosa	2.07154	6.93047	3.34556		C4IEK3	C. butyricum	1.65624	3.14871	1.90112
A0A0D7LIX9	C. freundii	2.06989	0.42897	0.207243		C4IJ90	C. butyricum	1.65859	4.65755	2.80814		Q5FLY7	L. acidophilus	0.42169	0.20951	0.496834
A0A0D7LIY1	C. freundii	1.10327	0.281709	0.255341		C4IE91	C. butyricum	1.67491	5.72584	3.4186		Q5FLA5	L. acidophilus	0.456107	0.243952	0.534857
A0A0D7LIY2	C. freundii	0.757516	0.475382	0.627553		Q839F2	E. faecalis	2.13058	5.85941	2.75014		Q835M2	E. faecalis	2.29124	4.17658	1.82285
A0A0D7LIY8	C. freundii	2.34657	0.321938	0.137195		A6TEA6	K. pneumoniae	2.3792	0.537958	0.226109		Q837B3	E. faecalis	2.01511	3.85961	1.91533
A0A0D7LIZ0	C. freundii	3.13859	0.617962	0.196891		Q5LEU0	B. fragilis	5.43195	1.39476	0.25677		A0A263VXV4	E. asburiae	0.248205	0.464583	1.87177
A0A0D7LIZ3	C. freundii	2.85545	0.423196	0.148207		A0A0D7LJG4	C. freundii	2.31172	0.396552	0.17154		A6TA67	K. pneumoniae	1.033	0.516386	0.499889
A0A0D7LJ18	C. freundii	1.1152	0.292181	0.261999		C4IEW5	C. butyricum	2.79441	9.88686	3.53808		C4IFM1	C. butyricum	1.67104	3.36412	2.01319
A0A0D7LJ21	C. freundii	2.5547	0.621145	0.243138		Q836A5	E. faecalis	2.1332	5.09562	2.38872		Q5FLW6	L. acidophilus	0.460745	0.234775	0.509555
A0A0D7LJ69	C. freundii	2.17509	0.616344	0.283366		Q5FI48	L. acidophilus	0.41332	0.237212	0.57392		A0A0A5QV35	C. freundii	2.01962	0.533444	0.264131
A0A0D7LJ72	C. freundii	8.83513	0.411277	0.0465502		A0A0D7LFB8	C. freundii	3.00773	0.522728	0.173795		Q5FHY5	L. acidophilus	0.431709	0.226634	0.52497
A0A0D7LJ79	C. freundii	3.74646	0.639305	0.170642		A0A0A5QVP7	C. freundii	2.86839	0.564902	0.19694		A0A0H3FWC4	K. aerogenes	0.947484	0.826303	0.872103
A0A0D7LJ80	C. freundii	2.14567	0.598016	0.278708		Q9HV55	P. aeruginosa	1.85383	4.06699	2.19383		Q5LGV8	B. fragilis	4.84957	1.88728	0.389163
A0A0D7LJ95	C. freundii	2.579	0.58573	0.227115		A6TG85	K. pneumoniae	1.14918	0.32788	0.285318		P69911	E. coli	1.41636	0.473029	0.333975
A0A0D7LJ97	C. freundii	1.28235	0.647019	0.504559		Q5FLZ5	L. acidophilus	0.360293	0.194212	0.53904		Q82ZE6	E. faecalis	1.67471	2.63974	1.57623
A0A0D7LJA1	C. freundii	1.15186	0.973177	0.844877		C4IMQ3	C. butyricum	1.90394	5.67475	2.98053		A0A0H3FUV9	K. aerogenes	1.62237	3.41974	2.10787
A0A0D7LJA5	C. freundii	3.61685	0.860878	0.238019		Q5FMK8	L. acidophilus	0.357276	0.222338	0.622314		A6T4G0	K. pneumoniae	0.500621	0.434854	0.868629
A0A0D7LJA6	C. freundii	4.1356	0.508701	0.123005		Q9HVN5	P. aeruginosa	2.14827	6.29554	2.93052		A0A0F5LX08	C. freundii	2.5997	0.811193	0.312033
A0A0D7LJC1	C. freundii	1.54504	0.579211	0.374884		P53593	P. aeruginosa	2.24257	6.13682	2.73651		A0A0H3FVF4	K. aerogenes	2.45189	4.61326	1.88151
A0A0D7LJC7	C. freundii	1.94803	0.399722	0.205193		C9A9H0	E. casseliflavus	2.67117	0.701252	0.262527		A0A0D7LZA0	C. freundii	1.85272	0.494285	0.266789
A0A0D7LJD3	C. freundii	0.882131	0.479164	0.54319		Q5L7Z7	B. fragilis	8.02649	3.15788	0.393432		P63737	E. coli	1.31256	0.511211	0.389476
A0A0D7LJE8	C. freundii	2.18628	0.428862	0.196161		C4IJG6	C. butyricum	1.64177	6.04532	3.6822		A0A0D7LDL8	C. freundii	2.63021	0.468808	0.178239
A0A0D7LJG4	C. freundii	2.25898	0.492352	0.217954		A0A133LL11	C. freundii	4.68085	0.456604	0.0975474		A0A0H3FN79	K. aerogenes	2.11246	2.06916	0.979503
A0A0D7LJH3	C. freundii	2.87571	4.5563	1.58441		Q5FM98	L. acidophilus	0.430542	0.218586	0.5077		Q8XD03	E. coli	1.33322	0.531149	0.398395
A0A0D7LJH7	C. freundii	0.935456	0.518723	0.554514		Q834A7	E. faecalis	8.68505	9.26871	1.0672		Q5FIR0	L. acidophilus	0.410344	0.193935	0.472615
A0A0D7LJQ0	C. freundii	3.75283	1.08933	0.290269		Q5FJN0	L. acidophilus	0.342234	0.208038	0.607883		A6TBT6	K. pneumoniae	0.470171	0.430738	0.916131
A0A0D7LJU4	C. freundii	2.93789	0.518298	0.176418		Q830N9	E. faecalis	2.0889	12.1616	5.82201		P13981	P. aeruginosa	2.49776	5.0633	2.02713
A0A0D7LKI0	C. freundii	1.35098	0.402027	0.297582		A0A0H3FTY3	K. aerogenes	4.2447	14.9737	3.52762		C4IDZ3	C. butyricum	1.77752	3.75361	2.11171
A0A0D7LKN2	C. freundii	2.18888	0.571542	0.261111		A0A0D7LUP3	C. freundii	3.53894	0.582641	0.164637		Q8X8W2	E. coli	0.96	0.406449	0.423384
A0A0D7LKQ3	C. freundii	0.985814	0.718968	0.729314		Q5LHN2	B. fragilis	7.43848	3.68497	0.495392		M1SK65	M. morganii	0.333231	0.536899	1.61119
A0A0D7LKQ5	C. freundii	5.26527	0.544071	0.103332		C4IK86	C. butyricum	1.83793	6.07416	3.3049		Q8XCI7	E. coli	1.25554	0.524485	0.417735
A0A0D7LKV3	C. freundii	2.24093	0.443264	0.197804		A0A0D7LWH8	C. freundii	3.15291	0.224509	0.0712071		A0A0D7LQV4	C. freundii	2.71095	0.419482	0.154736
A0A0D7LKW4	C. freundii	3.78147	0.422976	0.111855		J7TNP0	M. morganii	0.147677	0.65558	4.43928		C4IN16	C. butyricum	1.57593	3.28947	2.08732
A0A0D7LKW8	C. freundii	5.50185	0.980252	0.178168		C9ACB2	E. casseliflavus	3.18318	0.385962	0.121251		V5YMX9	C. freundii	1.63104	0.331475	0.20323
A0A0D7LKX4	C. freundii	0.609379	0.241351	0.39606		Q5FM90	L. acidophilus	0.328247	0.153939	0.468974		Q5FIY7	L. acidophilus	0.476779	0.268559	0.563279
A0A0D7LL11	C. freundii	4.00754	0.365042	0.0910889		A0A0A5T0D6	C. freundii	4.06179	0.82413	0.202898		J7SL46	M. morganii	0.251207	0.389184	1.54926
A0A0D7LL26	C. freundii	3.10105	0.512385	0.16523		Q831A3	E. faecalis	2.53935	7.31082	2.87901		Q5L9J6	B. fragilis	2.59458	1.29109	0.497609
A0A0D7LL32	C. freundii	6.32398	0.764875	0.120948		C4ICV7	C. butyricum	1.88369	4.7784	2.53672		C4IJF6	C. butyricum	1.77951	3.67193	2.06345
A0A0D7LL36	C. freundii	3.02661	0.614905	0.203166		C9AC96	E. casseliflavus	4.44579	0.600602	0.135095		A0A0H3FPN7	K. aerogenes	3.14713	3.54229	1.12556
A0A0D7LL52	C. freundii	2.14923	0.503925	0.234468		C4IGX0	C. butyricum	1.54262	5.15866	3.3441		A0A0H3FS34	K. aerogenes	2.05555	5.24253	2.55043
A0A0D7LL65	C. freundii	0.80153	0.637457	0.7953		J7SJP5	M. morganii	0.131028	0.571411	4.36098		A0A263VVH9	E. asburiae	0.34266	0.43688	1.27496
A0A0D7LL78	C. freundii	1.51112	0.865741	0.572913		C4IHJ9	C. butyricum	1.66926	5.01454	3.00405		C4IF58	C. butyricum	1.69329	3.48135	2.05597
A0A0D7LL81	C. freundii	1.0807	0.421837	0.390337		A0A0D7LT27	C. freundii	3.08413	0.366231	0.118747		A0A0H3FKG6	K. aerogenes	2.36826	4.02084	1.6978
A0A0D7LL85	C. freundii	0.94981	0.592988	0.624322		Q5FML4	L. acidophilus	0.596109	0.212843	0.357054		A6T5S9	K. pneumoniae	0.421788	0.385061	0.912925
A0A0D7LLA1	C. freundii	2.98576	0.512844	0.171763		Q9I659	P. aeruginosa	2.70661	7.634	2.8205		Q8XBL3	E. coli	1.48698	0.645682	0.434223
A0A0D7LLA3	C. freundii	4.17524	0.393269	0.0941908		Q9HV59	P. aeruginosa	3.58017	9.17454	2.5626		A0A0H3FWH7	K. aerogenes	2.08719	3.7517	1.79749
A0A0D7LLC5	C. freundii	0.974609	0.0669708	0.0687155		Q5FIS9	L. acidophilus	0.313815	0.178568	0.569023		Q835U8	E. faecalis	1.54224	2.84012	1.84156
A0A0D7LLC9	C. freundii	0.469034	0.493731	1.05265		C9ACF8	E. casseliflavus	4.25527	0.509614	0.119761		Q8XDQ0	E. coli	1.31295	0.569624	0.433851
A0A0D7LLD1	C. freundii	1.5126	0.521797	0.344966		Q5FHV1	L. acidophilus	0.493929	0.171207	0.346622		A0A0D7M558	C. freundii	2.05803	0.55089	0.267679
A0A0D7LLE1	C. freundii	2.29884	0.530246	0.230658		C4IF26	C. butyricum	1.54356	4.13158	2.67665		A0A263VWE8	E. asburiae	0.590074	0.500105	0.847529
A0A0D7LLG3	C. freundii	1.55243	0.140102	0.0902468		Q9HWE1	P. aeruginosa	2.32306	6.00196	2.58365		A0A0F1D061	E. asburiae	0.366337	0.424564	1.15895
A0A0D7LLG9	C. freundii	1.36687	0.50902	0.372399		C4IMK4	C. butyricum	1.60385	3.8756	2.41644		A6T4R3	K. pneumoniae	1.31962	0.337151	0.255491
A0A0D7LLI0	C. freundii	1.76971	0.303119	0.171282		P13794	P. aeruginosa	2.13783	5.36906	2.51146		Q5FME6	L. acidophilus	0.404168	0.226158	0.559564
A0A0D7LLI4	C. freundii	2.56712	0.54611	0.212733		Q5LGN8	B. fragilis	6.71925	3.26265	0.485568		Q5LAF6	B. fragilis	4.12569	1.67888	0.406933
A0A0D7LLJ1	C. freundii	2.57072	0.325546	0.126636		Q9I1F5	P. aeruginosa	4.11	12.0991	2.94382		A6TB22	K. pneumoniae	0.695183	0.382873	0.550752
A0A0D7LLJ5	C. freundii	0.946159	0.777182	0.821408		Q8XBN2	E. coli	1.94233	0.395222	0.203478		A6THI0	K. pneumoniae	0.649836	0.498302	0.766812
A0A0D7LLK7	C. freundii	2.86822	0.237175	0.0826906		C4IDC7	C. butyricum	1.91894	5.33819	2.78185		J7UB18	M. morganii	0.288643	0.415662	1.44006
A0A0D7LLL2	C. freundii	1.35514	0.517468	0.381857		Q837W3	E. faecalis	2.60234	5.95745	2.28927		A0A263VWE4	E. asburiae	0.486947	0.499231	1.02523
A0A0D7LLL7	C. freundii	3.08085	0.335531	0.108909		A6TEA7	K. pneumoniae	2.51651	0.518069	0.205868		J7TCV6	M. morganii	0.305562	0.455739	1.49148
A0A0D7LLM5	C. freundii	1.86166	0.396573	0.213021		Q59638	P. aeruginosa	1.50279	4.20751	2.7998		A0A0D9H4R5	E. asburiae	0.593117	0.514608	0.867634
A0A0D7LLN7	C. freundii	2.49974	0.535784	0.214336		C4IJ12	C. butyricum	1.53503	4.14129	2.69786		Q5FLL5	L. acidophilus	0.545827	0.271592	0.497579
A0A0D7LLP7	C. freundii	3.63427	0.140646	0.0386999		C4IK85	C. butyricum	1.80695	5.28341	2.92394		Q5FKF5	L. acidophilus	0.439829	0.198595	0.451529
A0A0D7LLQ7	C. freundii	2.1417	0.696985	0.325435		A0A0D7L7S0	C. freundii	3.13091	0.801993	0.256153		A0A0H3FQ47	K. aerogenes	2.04155	3.86036	1.8909
A0A0D7LLS8	C. freundii	2.74875	0.770664	0.280369		A0A0H3FQJ4	K. aerogenes	2.27638	5.65858	2.48577		V5YMY3	C. freundii	2.37253	0.541548	0.228257
A0A0D7LLT4	C. freundii	22.3933	1.14485	0.0511246		C4IME0	C. butyricum	1.94282	6.05727	3.11776		A0A0H3FNR8	K. aerogenes	1.43948	2.27202	1.57836
A0A0D7LLU1	C. freundii	2.67758	0.544216	0.203249		C4IKN8	C. butyricum	1.90466	5.17309	2.71602		A0A0D7LLS8	C. freundii	1.65264	0.530052	0.32073
A0A0D7LLW1	C. freundii	1.75762	0.739987	0.421016		Q839C1	E. faecalis	2.52794	4.39545	1.73875		P0A9A8	E. coli	0.990053	0.554687	0.560259
A0A0D7LLX8	C. freundii	0.995821	0.685798	0.688676		Q5FJU0	L. acidophilus	0.210875	0.120085	0.56946		A0A0D7M439	C. freundii	2.09315	0.639932	0.305726
A0A0D7LLY0	C. freundii	2.30015	0.58512	0.254383		Q8X737	E. coli	1.30619	0.384716	0.294533		P58228	E. coli	2.25673	0.732528	0.324598
A0A0D7LM13	C. freundii	2.88747	0.648537	0.224604		C4IF75	C. butyricum	1.38996	4.75554	3.42136		Q5FKU5	L. acidophilus	0.438079	0.250374	0.571528
A0A0D7LM41	C. freundii	1.8865	0.608294	0.322447		P37061	E. faecalis	2.44922	6.72852	2.74721		Q8XD33	E. coli	1.21931	0.47022	0.385643
A0A0D7LM51	C. freundii	2.70015	0.259168	0.0959828		Q839J8	E. faecalis	9.28933	25.5807	2.75377		A0A0H3FWE6	K. aerogenes	1.61741	2.83729	1.75422
A0A0D7LM70	C. freundii	0.994926	0.669531	0.672946		C4IEZ8	C. butyricum	1.6918	5.26753	3.11356		A0A0A5T299	C. freundii	2.32309	0.412866	0.177723
A0A0D7LM71	C. freundii	2.58873	0.809722	0.312788		C4IJL7	C. butyricum	1.50304	4.47255	2.97566		C4IEW5	C. butyricum	1.47533	2.91724	1.97735
A0A0D7LM83	C. freundii	2.52045	0.304935	0.120984		A0A0H3FMQ0	K. aerogenes	6.16388	24.0018	3.89395		C4IMP0	C. butyricum	1.67249	3.31247	1.98056
A0A0D7LM84	C. freundii	0.787891	0.595337	0.755608		A0A0H3FZT7	K. aerogenes	2.01658	6.90821	3.4257		A0A263VVS9	E. asburiae	0.26009	0.516653	1.98643
A0A0D7LM94	C. freundii	1.44755	0.639821	0.442003		A0A0D7LPL1	C. freundii	3.66026	0.448433	0.122514		A6T680	K. pneumoniae	0.642752	0.50621	0.787567
A0A0D7LM96	C. freundii	1.13929	0.611177	0.536453		Q5FMF6	L. acidophilus	0.420747	0.247269	0.58769		Q5L9F4	B. fragilis	3.62842	1.6252	0.447908
A0A0D7LMA7	C. freundii	3.66343	0.308192	0.0841267		Q831Y7	E. faecalis	2.96731	6.77601	2.28355		Q8XDG0	E. coli	1.42969	0.579484	0.405322
A0A0D7LMF8	C. freundii	2.65157	0.468601	0.176726		Q5FKT1	L. acidophilus	0.392678	0.221518	0.564121		Q837E3	E. faecalis	2.10525	3.72046	1.76722
A0A0D7LMF9	C. freundii	2.64736	0.493658	0.186472		Q9I0L4	P. aeruginosa	2.69818	8.04741	2.98253		M1RIS7	M. morganii	0.252081	0.399583	1.58514
A0A0D7LMG8	C. freundii	1.63365	0.451002	0.27607		Q9I3D3	P. aeruginosa	2.17824	5.79287	2.65943		A0A0D7M514	C. freundii	3.04465	0.90671	0.297804
A0A0D7LMH8	C. freundii	1.23483	0.753882	0.610513		C4IIB9	C. butyricum	1.37196	4.98375	3.63257		C4IMK4	C. butyricum	1.98885	3.84777	1.93467
A0A0D7LMI0	C. freundii	1.13278	0.463045	0.408767		C4IHV7	C. butyricum	1.67595	3.4924	2.08384		Q9HZE0	P. aeruginosa	1.80832	3.45367	1.90988
A0A0D7LMK2	C. freundii	3.29157	0.376219	0.114298		Q9I0L5	P. aeruginosa	1.8688	4.31445	2.30868		C4IME0	C. butyricum	1.64989	3.71441	2.2513
A0A0D7LMR0	C. freundii	2.12665	0.410879	0.193205		Q82ZE6	E. faecalis	2.84291	8.38709	2.95018		A0A0H3FNW9	K. aerogenes	2.31816	4.77024	2.05777
A0A0D7LMR1	C. freundii	1.74972	0.282715	0.161577		A0A0D7LRE2	C. freundii	4.24417	0.564551	0.133018		A0A0H3FSV1	K. aerogenes	1.41197	6.32669	4.48076
A0A0D7LMT2	C. freundii	2.9343	0.703418	0.239723		A0A0A5P111	C. freundii	3.75775	0.796182	0.211878		Q5FLY8	L. acidophilus	0.406436	0.18625	0.458253
A0A0D7LMT8	C. freundii	6.34065	2.95317	0.465752		C4IER4	C. butyricum	2.19282	8.14739	3.71548		A0A263VV96	E. asburiae	0.257774	0.482359	1.87125
A0A0D7LMW0	C. freundii	1.09888	0.685018	0.623381		C4IHL0	C. butyricum	1.96973	5.64587	2.86632		Q8XE55	E. coli	1.20234	0.580893	0.483135
A0A0D7LMW8	C. freundii	3.28005	0.555492	0.169355		Q5FM65	L. acidophilus	0.401412	0.226487	0.564226		A0A0H3JH39	E. coli	1.19877	0.639191	0.533205
A0A0D7LN14	C. freundii	2.67828	0.920561	0.343714		C9ACB0	E. casseliflavus	4.3664	0.366241	0.083877		Q8X722	E. coli	1.25375	0.517517	0.412776
A0A0D7LN30	C. freundii	1.25976	0.511777	0.406249		Q834T5	E. faecalis	2.52697	6.68174	2.64417		P0A6A5	E. coli	1.23501	0.589693	0.47748
A0A0D7LN49	C. freundii	1.93261	0.643376	0.332906		Q839X9	E. faecalis	2.57498	6.62509	2.57287		Q5LCU8	B. fragilis	2.71217	1.37944	0.508611
A0A0D7LN87	C. freundii	2.28061	0.537226	0.235563		Q5FL75	L. acidophilus	0.339985	0.127202	0.374141		J7U2M0	M. morganii	0.232758	0.400574	1.72099
A0A0D7LN99	C. freundii	9.24812	0.0443072	0.00479094		Q5FL35	L. acidophilus	0.422842	0.213994	0.506085		Q8X9L0	E. coli	1.29039	0.541612	0.419728
A0A0D7LNA1	C. freundii	2.98722	0.486735	0.162939		C4IHC6	C. butyricum	1.53065	5.74553	3.75364		C4IMK2	C. butyricum	1.80321	3.41149	1.8919
A0A0D7LNA4	C. freundii	2.69723	0.531583	0.197085		C4IN13	C. butyricum	1.36254	7.11839	5.22434		C4IMH6	C. butyricum	2.13564	2.70482	1.26651
A0A0D7LNC7	C. freundii	1.92331	0.471395	0.245095		Q9HZM8	P. aeruginosa	2.75248	8.87128	3.22301		A0A0H3FN27	K. aerogenes	1.77631	1.41394	0.795996
A0A0D7LND8	C. freundii	1.42536	0.661171	0.463863		Q5LGK6	B. fragilis	7.88806	3.49645	0.443258		A0A0D7LQL5	C. freundii	2.45598	0.478256	0.194731
A0A0D7LND9	C. freundii	3.26726	0.297281	0.0909878		Q5FMI0	L. acidophilus	0.357916	0.169404	0.473305		A0A0H3FKZ8	K. aerogenes	0.694583	0.688037	0.990576
A0A0D7LNE0	C. freundii	0.0762984	0.386794	5.06949		C4ICZ5	C. butyricum	1.76529	4.64402	2.63073		A0A0D7LYM3	C. freundii	2.26662	0.475725	0.209883
A0A0D7LNJ8	C. freundii	6.4422	0.273541	0.0424608		C9AAW4	E. casseliflavus	2.66977	0.347012	0.129978		Q5LIN1	B. fragilis	4.12662	1.88576	0.456975
A0A0D7LNL0	C. freundii	1.50736	0.60482	0.401244		C9AAP2	E. casseliflavus	3.01325	0.473659	0.157192		A0A0D7LYH4	C. freundii	2.28588	0.567567	0.248293
A0A0D7LNQ4	C. freundii	0.917275	0.358859	0.391223		Q5FM87	L. acidophilus	0.385576	0.222492	0.577037		A6TH73	K. pneumoniae	0.644077	0.453372	0.703909
A0A0D7LNQ6	C. freundii	2.06197	0.438219	0.212524		Q5LGL5	B. fragilis	8.4055	4.89844	0.582766		Q7A978	E. coli	1.34946	0.61357	0.454679
A0A0D7LNR8	C. freundii	0.758616	0.58996	0.77768		Q9I4I1	P. aeruginosa	2.68239	8.42773	3.14188		Q8XE26	E. coli	1.14733	0.505687	0.44075
A0A0D7LNU0	C. freundii	1.9698	0.518282	0.263114		Q5LIN1	B. fragilis	8.67372	4.33158	0.499391		Q5LB89	B. fragilis	4.02569	1.70797	0.424269
A0A0D7LNU1	C. freundii	1.34469	0.451229	0.335564		C4IHU6	C. butyricum	1.97405	6.38509	3.23451		Q5L890	B. fragilis	5.75444	2.26144	0.392991
A0A0D7LNV9	C. freundii	3.60875	4.08347e-05	1.13155e-05		C4IMB2	C. butyricum	2.07302	6.62714	3.19685		A0A0D7LXR2	C. freundii	2.04024	0.52332	0.256499
A0A0D7LNZ1	C. freundii	1.23354	0.642891	0.521174		Q839G4	E. faecalis	1.91421	4.73643	2.47435		P0A851	E. coli	1.26293	0.493638	0.390865
A0A0D7LNZ6	C. freundii	1.20788	0.459756	0.380632		Q5FJJ4	L. acidophilus	0.361297	0.180956	0.500851		G3XCX1	P. aeruginosa	1.87414	3.4669	1.84987
A0A0D7LNZ9	C. freundii	1.13051	0.593641	0.525108		C4IF40	C. butyricum	1.35271	4.38551	3.24202		Q837W9	E. faecalis	1.58872	2.89138	1.81995
A0A0D7LP11	C. freundii	1.10107	0.688094	0.624931		A0A0F1RKG0	E. asburiae	0.0763437	0.657142	8.60768		A0A0H3FSC6	K. aerogenes	2.06735	4.08984	1.9783
A0A0D7LP27	C. freundii	1.1606	0.684865	0.590096		A0A263VLR1	E. asburiae	0.452721	0.308452	0.68133		Q5FMG6	L. acidophilus	0.466998	0.239417	0.512672
A0A0D7LP75	C. freundii	1.55469	0.650286	0.418275		O52760	P. aeruginosa	3.06691	8.89542	2.90045		Q7DBF8	E. coli	1.42867	0.546752	0.382701
A0A0D7LP93	C. freundii	3.67842	0.524951	0.142711		Q9I2U2	P. aeruginosa	1.97116	5.84292	2.9642		A0A0H3FYJ0	K. aerogenes	1.98973	1.30958	0.658167
A0A0D7LP99	C. freundii	1.09943	0.646762	0.588268		J7TAY5	M. morganii	0.125277	0.46223	3.68966		Q831S5	E. faecalis	1.77488	2.631	1.48235
A0A0D7LPD5	C. freundii	1.04711	0.634638	0.606084		A0A0D7M650	C. freundii	3.57883	0.438371	0.12249		A0A263VP50	E. asburiae	0.264773	0.390655	1.47543
A0A0D7LPF4	C. freundii	1.37875	0.581175	0.421523		A0A0D7LWL8	C. freundii	3.05374	0.359086	0.117589		Q5FHY4	L. acidophilus	0.398506	0.198075	0.497043
A0A0D7LPH1	C. freundii	1.72502	0.647433	0.375319		A0A0D7LRB3	C. freundii	4.46074	0.661403	0.148272		Q8X957	E. coli	0.646801	0.579014	0.895197
A0A0D7LPI0	C. freundii	1.29147	0.594092	0.460014		Q831U3	E. faecalis	6.08779	17.3374	2.8479		C4IHZ7	C. butyricum	1.57006	3.02884	1.92913
A0A0D7LPJ1	C. freundii	1.32097	0.526062	0.398239		A0A0D9JEI3	E. asburiae	0.0982218	0.469442	4.77941		C4IEK4	C. butyricum	1.66136	3.04899	1.83524
A0A0D7LPJ3	C. freundii	0.873591	0.344972	0.39489		A0A0D7M1S3	C. freundii	3.04462	0.504782	0.165795		Q5FIA0	L. acidophilus	0.388189	0.175723	0.452673
A0A0D7LPL1	C. freundii	2.24201	0.222121	0.0990722		C4IEZ9	C. butyricum	1.94389	6.55702	3.37314		Q5LHD1	B. fragilis	3.61116	1.85409	0.513433
A0A0D7LPL4	C. freundii	1.7588	0.481599	0.273822		Q9I0J6	P. aeruginosa	2.76078	6.96462	2.5227		A6T716	K. pneumoniae	0.979661	0.685142	0.699366
A0A0D7LPP0	C. freundii	0.913887	0.571054	0.624863		Q836E7	E. faecalis	2.27961	5.38185	2.36086		Q84BU4	L. acidophilus	0.469077	0.299605	0.638713
A0A0D7LPQ0	C. freundii	2.88064	0.597636	0.207466		A0A0D7LUB9	C. freundii	3.15087	0.942615	0.299161		Q9HV59	P. aeruginosa	1.76884	3.19511	1.80633
A0A0D7LPS4	C. freundii	1.31502	0.51881	0.394526		C4IEL7	C. butyricum	1.73403	4.81621	2.77747		A6T7Y4	K. pneumoniae	0.841542	0.478931	0.569112
A0A0D7LPW0	C. freundii	2.41641	0.652722	0.270121		Q5FIS0	L. acidophilus	0.35823	0.195231	0.544988		Q5L7Z7	B. fragilis	4.00643	1.71378	0.427758
A0A0D7LPW8	C. freundii	1.82796	0.511936	0.280058		C4IF59	C. butyricum	1.64176	4.79719	2.92198		A6TEA0	K. pneumoniae	1.88644	0.443875	0.235298
A0A0D7LPY7	C. freundii	2.51168	0.535191	0.213081		C4IFM1	C. butyricum	1.64245	4.49071	2.73415		Q9HZA6	P. aeruginosa	1.54277	2.76102	1.78965
A0A0D7LQ03	C. freundii	1.53945	0.597649	0.388221		C4IEB6	C. butyricum	1.90149	5.09639	2.68022		Q5FMA3	L. acidophilus	0.447562	0.246294	0.550301
A0A0D7LQ12	C. freundii	1.40667	0.688739	0.489625		Q839I8	E. faecalis	2.46471	6.73111	2.73099		A0A0H3FMV4	K. aerogenes	2.06054	2.73518	1.32741
A0A0D7LQ18	C. freundii	2.31208	0.377032	0.16307		C9ABP8	E. casseliflavus	3.15314	0.583896	0.185179		A0A094XQR6	E. asburiae	0.221468	0.287729	1.29919
A0A0D7LQ23	C. freundii	2.99065	0.470264	0.157245		C4ICX2	C. butyricum	2.03087	5.57446	2.74486		A6TEA9	K. pneumoniae	2.06158	0.505545	0.245222
A0A0D7LQ29	C. freundii	1.1468	0.635496	0.554149		Q5FLX0	L. acidophilus	0.457436	0.175087	0.382757		A0A0H3FYW2	K. aerogenes	2.04748	3.05641	1.49277
A0A0D7LQ32	C. freundii	1.1652	0.484146	0.415506		O82850	P. aeruginosa	2.02483	5.11872	2.52798		A6TBW9	K. pneumoniae	0.933532	0.362732	0.388559
A0A0D7LQ39	C. freundii	1.08345	0.559686	0.516578		Q5FMH5	L. acidophilus	0.39346	0.199341	0.506637		Q82Z40	E. faecalis	2.37284	2.75956	1.16298
A0A0D7LQ50	C. freundii	1.20665	0.606641	0.502749		Q5FHU2	L. acidophilus	0.333613	0.204384	0.612638		A0A0D7LM94	C. freundii	1.98392	0.51433	0.25925
A0A0D7LQ53	C. freundii	2.70583	0.36648	0.135441		C9A806	E. casseliflavus	6.29286	16.2041	2.575		A0A263VYK6	E. asburiae	0.175379	0.370464	2.11236
A0A0D7LQ79	C. freundii	3.82803	0.704678	0.184084		J7U5R1	M. morganii	0.167484	0.53209	3.17696		A0A0F1DNF6	E. asburiae	0.270775	0.466499	1.72283
A0A0D7LQA2	C. freundii	3.36937	0.498746	0.148023		P38100	P. aeruginosa	2.31273	5.20996	2.25274		Q5LIB4	B. fragilis	3.85115	1.7086	0.44366
A0A0D7LQA8	C. freundii	3.22694	0.277211	0.0859051		A6TI57	K. pneumoniae	2.48043	8.46496	3.4127		Q5FHW6	L. acidophilus	0.45674	0.241704	0.529193
A0A0D7LQB0	C. freundii	3.36816	0.357663	0.106189		Q5FI54	L. acidophilus	0.452764	0.19301	0.426294		J7TL63	M. morganii	0.27195	0.446339	1.64126
A0A0D7LQE7	C. freundii	2.37286	0.42403	0.1787		P24474	P. aeruginosa	2.84628	8.12473	2.85451		A6TCF1	K. pneumoniae	0.372728	0.470955	1.26354
A0A0D7LQG5	C. freundii	2.65062	1.04652	0.394821		A0A0D7LPY7	C. freundii	2.73089	0.38324	0.140335		O08439	E. faecalis	1.83566	2.90159	1.58068
A0A0D7LQH2	C. freundii	2.88132	0.31814	0.110415		Q5FM22	L. acidophilus	0.402654	0.230174	0.571643		P30718	P. aeruginosa	2.27591	4.67249	2.05302
A0A0D7LQH9	C. freundii	1.6124	0.562536	0.348881		Q5FM89	L. acidophilus	0.383478	0.222427	0.580026		Q5FJL9	L. acidophilus	0.492927	0.303339	0.615384
A0A0D7LQI9	C. freundii	1.15688	0.588537	0.508725		Q5FIP3	L. acidophilus	0.418034	0.137715	0.329436		A6TBT8	K. pneumoniae	0.905724	1.50742	1.66433
A0A0D7LQL1	C. freundii	3.8305	0.185107	0.0483245		J7TWZ3	M. morganii	0.347097	0.25845	0.744603		Q5L9H5	B. fragilis	4.89548	2.02114	0.412859
A0A0D7LQL5	C. freundii	1.80768	0.615015	0.340223		C9A5I7	E. casseliflavus	2.85433	0.46157	0.161709		Q5FKW5	L. acidophilus	0.452519	0.210144	0.464388
A0A0D7LQM8	C. freundii	2.85073	0.170878	0.0599417		C4IHN4	C. butyricum	1.84541	5.57356	3.02022		Q834A7	E. faecalis	2.03825	3.29759	1.61785
A0A0D7LQN4	C. freundii	1.7141	0.551807	0.321923		C9A9E7	E. casseliflavus	3.08558	0.329526	0.106796		A0A143HSK3	E. asburiae	0.287286	0.401173	1.39642
A0A0D7LQR2	C. freundii	1.56377	0.627471	0.401256		C4IKU7	C. butyricum	2.65662	9.79119	3.68558		Q5FI23	L. acidophilus	0.417283	0.225492	0.540381
A0A0D7LQS8	C. freundii	3.33897	0.486228	0.145622		Q9HVA2	P. aeruginosa	2.19345	6.63711	3.02587		J7UAI1	M. morganii	0.256544	0.370783	1.4453
A0A0D7LQU8	C. freundii	2.35814	0.279511	0.11853		A6THE3	K. pneumoniae	1.80878	0.324781	0.179558		A6TBY3	K. pneumoniae	0.520142	0.33544	0.6449
A0A0D7LQU9	C. freundii	4.90752	1.74872	0.356335		Q9HWC6	P. aeruginosa	2.34309	5.92681	2.52948		A6TG85	K. pneumoniae	1.73639	0.575971	0.331706
A0A0D7LQV4	C. freundii	2.75263	0.010079	0.0036616		A0A0F1DCG2	E. asburiae	0.058966	0.349061	5.9197		Q5LAS1	B. fragilis	4.77282	1.89511	0.397062
A0A0D7LQW4	C. freundii	1.03814	0.662901	0.638547		Q5FHQ8	L. acidophilus	0.47938	0.224474	0.468259		Q5LCH2	B. fragilis	3.82611	1.68291	0.43985
A0A0D7LQY5	C. freundii	2.13733	0.306437	0.143374		C4IJH5	C. butyricum	1.91798	6.07473	3.16726		A0A094XPH7	E. asburiae	0.298351	0.443209	1.48553
A0A0D7LR04	C. freundii	2.95314	0.46209	0.156474		C4IMA8	C. butyricum	1.89989	6.55989	3.45277		A6TEA2	K. pneumoniae	2.16388	0.478812	0.221275
A0A0D7LR49;A0A4S2WIN7	C. freundii	2.40522	0.508844	0.211558		Q51567	P. aeruginosa	2.24682	6.85715	3.05194		A0A263VRN0	E. asburiae	0.310717	0.476183	1.53253
A0A0D7LR54	C. freundii	3.26577	0.268653	0.0822633		Q833M7	E. faecalis	2.05756	6.74329	3.27733		A0A0D7LUB9	C. freundii	1.77053	0.478546	0.270284
A0A0D7LR67	C. freundii	2.14896	0.417129	0.194107		C4IF38	C. butyricum	1.62423	4.4956	2.76783		Q5FKY0	L. acidophilus	0.480861	0.24298	0.505302
A0A0D7LR76	C. freundii	0.653581	0.166111	0.254155		C9A9D0	E. casseliflavus	4.0004	0.515298	0.128811		Q5LI66	B. fragilis	4.42306	2.0172	0.456064
A0A0D7LR83	C. freundii	0.999933	0.646713	0.646757		C4ICU9	C. butyricum	1.56393	4.28153	2.73767		Q5LFM7	B. fragilis	2.28264	1.1222	0.491623
A0A0D7LRA5	C. freundii	4.29274	0.924896	0.215456		Q5L7Q2	B. fragilis	24.4348	8.35017	0.341732		A0A0D7LAT4	C. freundii	2.74188	0.577486	0.210617
A0A0D7LRB3	C. freundii	1.08092	0.640453	0.592505		C9ACE3	E. casseliflavus	3.55067	0.858346	0.241742		A0A0H3FYP7	K. aerogenes	2.28008	5.14841	2.25799
A0A0D7LRB4	C. freundii	1.86856	0.29927	0.160161		A0A4S2WQV0	C. freundii	2.58722	0.500433	0.193425		A6TGS0	K. pneumoniae	0.886687	0.384118	0.433206
A0A0D7LRC2	C. freundii	4.019	0.490952	0.122158		C4IN16	C. butyricum	2.3355	4.64848	1.99036		A0A0D7LQ32	C. freundii	2.21368	0.507471	0.229243
A0A0D7LRC4	C. freundii	2.13057	0.588241	0.276095		C4IJ89	C. butyricum	1.67922	5.23896	3.11987		A6THG3	K. pneumoniae	0.611442	0.508847	0.832208
A0A0D7LRC6	C. freundii	2.41517	0.479178	0.198403		A0A0D7LYB1	C. freundii	2.76006	0.34079	0.123472		A6TH49	K. pneumoniae	0.729102	0.556171	0.762817
A0A0D7LRE2	C. freundii	1.91907	0.540724	0.281764		C4IMK2	C. butyricum	1.82136	4.96465	2.7258		P0A9P2	E. coli	1.419	0.604387	0.425925
A0A0D7LRG4	C. freundii	1.32164	0.57861	0.437798		O82851	P. aeruginosa	1.98632	6.24356	3.14327		Q5LBW3	B. fragilis	3.6454	1.63687	0.449024
A0A0D7LRH2	C. freundii	2.18123	0.255165	0.116982		Q5FHQ7	L. acidophilus	0.280585	0.145844	0.519784		Q5LFQ3	B. fragilis	3.93294	1.79312	0.455924
A0A0D7LRI5	C. freundii	1.12093	0.577798	0.515462		A0A0D7LND8	C. freundii	3.6796	0.360665	0.0980174		A0A0F1RSJ1	E. asburiae	0.495195	0.472973	0.955124
A0A0D7LRK3	C. freundii	1.82804	0.496848	0.271792		Q835U8	E. faecalis	1.38391	3.34034	2.4137		A0A0D7LHH1	C. freundii	2.72769	0.527851	0.193516
A0A0D7LRL0	C. freundii	1.83741	0.601004	0.327093		C9ACX4	E. casseliflavus	2.23692	0.66968	0.299377		Q831F4	E. faecalis	1.97218	3.48974	1.76948
A0A0D7LRR1	C. freundii	3.29116	0.183766	0.0558363		Q5FMF5	L. acidophilus	0.603293	0.260355	0.431557		J7SKH2	M. morganii	0.268692	0.406994	1.51473
A0A0D7LRS4	C. freundii	1.33028	0.652094	0.490194		C4IN19	C. butyricum	1.86363	6.55765	3.51875		A0A0H3FZH2	K. aerogenes	1.43158	2.32615	1.62488
A0A0D7LRV6	C. freundii	2.56703	0.389608	0.151774		P0A8E9	E. coli	0.492498	0.308948	0.627308		A6TA97	K. pneumoniae	0.598954	0.404767	0.675791
A0A0D7LRX7	C. freundii	2.47669	0.573455	0.231541		C9ACS1	E. casseliflavus	3.46659	0.389498	0.112358		Q9HUM6	P. aeruginosa	1.13523	1.22957	1.0831
A0A0D7LRX8	C. freundii	3.07987	0.592704	0.192444		A0A0D7LNA1	C. freundii	2.58795	0.568735	0.219763		A0A0A5MJI8	E. asburiae	0.14236	0.383072	2.69087
A0A0D7LRY2	C. freundii	0.827507	0.436257	0.527194		Q5FMB5	L. acidophilus	0.344587	0.141227	0.409844		A0A0H3FU94	K. aerogenes	1.47006	2.38473	1.6222
A0A0D7LRZ6	C. freundii	2.63612	0.487786	0.185039		A0A0D7LQH9	C. freundii	2.27606	0.282934	0.124309		C9ACF8	E. casseliflavus	2.63354	0.943183	0.358143
A0A0D7LS71	C. freundii	3.38318	0.570143	0.168523		P0AE10	E. coli	0.809223	0.220186	0.272095		Q5FIS9	L. acidophilus	0.433217	0.204411	0.471845
A0A0D7LSA1	C. freundii	2.70461	0.657312	0.243034		Q835L0	E. faecalis	1.7404	6.41858	3.68799		Q5FHV1	L. acidophilus	0.424482	0.219207	0.516411
A0A0D7LSB3	C. freundii	1.25122	0.572718	0.45773		Q5FJM4	L. acidophilus	0.361998	0.214094	0.591422		A0A0D7LKQ3	C. freundii	2.32895	0.504669	0.216694
A0A0D7LSF3	C. freundii	1.49078	0.528689	0.354638		Q5FLL1	L. acidophilus	0.442769	0.181194	0.40923		A0A0F1RNN3	E. asburiae	0.361971	0.43615	1.20493
A0A0D7LSF7	C. freundii	1.19771	0.686371	0.57307		C4IEK4	C. butyricum	1.46928	4.50842	3.06846		C9AA21	E. casseliflavus	2.47277	0.499515	0.202006
A0A0D7LSN7	C. freundii	2.42017	0.57668	0.238281		Q831G0	E. faecalis	2.14491	4.31886	2.01355		Q5FMA0	L. acidophilus	0.535436	0.254998	0.476245
A0A0D7LSQ9	C. freundii	1.25434	0.49635	0.395705		Q835G1	E. faecalis	2.59795	5.83032	2.2442		C4IJL7	C. butyricum	1.66514	3.83168	2.30112
A0A0D7LSS2	C. freundii	2.97995	0.530954	0.178176		C4IHY6	C. butyricum	2.47576	7.22433	2.91803		C4IED4	C. butyricum	1.92716	4.56317	2.36782
A0A0D7LSX4	C. freundii	3.16994	0.435459	0.137371		C4IEC6	C. butyricum	2.18515	6.80081	3.11229		A0A0D7M0V1	C. freundii	2.17543	0.608572	0.279748
A0A0D7LSY3	C. freundii	2.15568	0.259576	0.120415		H7C7A0	E. faecalis	2.17635	5.48959	2.52238		Q8XCB3	E. coli	1.02127	0.555371	0.543805
A0A0D7LSY6	C. freundii	2.67275	0.380228	0.142261		Q5L8L9	B. fragilis	7.35083	3.15801	0.429614		A0A0D7M4Y7	C. freundii	1.83357	0.435402	0.237462
A0A0D7LSZ5	C. freundii	3.98398	0.419797	0.105371		C4IHX6	C. butyricum	1.69997	4.76825	2.8049		A6TH03	K. pneumoniae	1.01461	0.931934	0.918511
A0A0D7LT12	C. freundii	1.44601	0.160462	0.110968		Q5FKW1	L. acidophilus	0.326393	0.208827	0.639801		A0A0H3FMY0	K. aerogenes	2.22916	4.45041	1.99646
A0A0D7LT25	C. freundii	1.66483	0.144501	0.086796		Q839H4	E. faecalis	1.75509	5.4395	3.09927		P0A6T2	E. coli	1.3288	0.491027	0.369528
A0A0D7LT27	C. freundii	2.95495	0.50004	0.169221		C4IF20	C. butyricum	1.87918	5.54665	2.95163		A6TEI8	K. pneumoniae	0.709212	0.678211	0.956288
A0A0D7LT33	C. freundii	2.11089	0.450215	0.213282		P26480	P. aeruginosa	4.58946	10.8607	2.36646		A0A0D7LDA0	C. freundii	2.36733	0.608446	0.257017
A0A0D7LT56	C. freundii	3.0944	0.420008	0.135732		A0A0D7LIQ5	C. freundii	3.60624	0.461693	0.128026		J7U3X0	M. morganii	0.279915	0.410411	1.4662
A0A0D7LT57	C. freundii	1.94051	0.262501	0.135274		C9A8C5	E. casseliflavus	3.35329	0.430263	0.128311		C4IDZ1	C. butyricum	1.42424	2.80454	1.96915
A0A0D7LT61	C. freundii	2.13887	0.572582	0.267703		C4IJB2	C. butyricum	2.45439	3.48415	1.41956		J7UB46	M. morganii	0.282621	0.431163	1.52559
A0A0D7LT90	C. freundii	2.32293	0.553516	0.238284		Q832R0	E. faecalis	2.45341	6.15389	2.5083		Q9HZJ2	P. aeruginosa	2.12413	3.90887	1.84022
A0A0D7LT99	C. freundii	1.68779	0.289392	0.171462		Q5FMD7	L. acidophilus	0.390049	0.221847	0.568767		A0A0H3FLX5	K. aerogenes	2.22055	1.4476	0.651912
A0A0D7LTA0	C. freundii	1.55121	0.423973	0.273318		Q5LCH4	B. fragilis	9.84266	4.77154	0.484782		P0A6B9	E. coli	1.55289	0.9099	0.58594
A0A0D7LTA3	C. freundii	2.78641	0.372541	0.133699		Q5FN03	L. acidophilus	0.364199	0.22747	0.624575		C4IEL7	C. butyricum	1.55055	3.31272	2.13648
A0A0D7LTB6	C. freundii	1.40368	0.338295	0.241005		C4ILY4	C. butyricum	1.72421	4.66182	2.70374		A0A0F1RYR4	E. asburiae	0.404543	0.407451	1.00719
A0A0D7LTB9	C. freundii	2.14224	1.15126	0.53741		C4ICX1	C. butyricum	3.13453	7.56617	2.41382		A6T4Z7	K. pneumoniae	0.240509	0.478558	1.98977
A0A0D7LTC0	C. freundii	1.52912	0.438749	0.286928		A0A143I1W5	E. asburiae	0.146179	0.561457	3.84089		Q839B1	E. faecalis	1.91421	3.22063	1.68248
A0A0D7LTD2	C. freundii	0.849466	0.660361	0.777384		Q9HWE7	P. aeruginosa	2.71269	7.51888	2.77175		Q5LGF4	B. fragilis	3.88376	1.70534	0.439095
A0A0D7LTE4	C. freundii	1.05575	0.593146	0.561826		M1SQQ0	M. morganii	0.0825788	0.444512	5.38288		Q9I553	P. aeruginosa	1.85491	3.14247	1.69414
A0A0D7LTF6	C. freundii	0.8873	0.516441	0.582037		C9A7V5	E. casseliflavus	1.89028	0.467542	0.24734		A0A0H3FX95	K. aerogenes	1.97037	2.91425	1.47904
A0A0D7LTG5	C. freundii	1.4934	0.524231	0.351033		A0A0D7LKN2	C. freundii	6.10962	0.826445	0.135269		A6TC52	K. pneumoniae	0.688163	0.427665	0.621458
A0A0D7LTH0	C. freundii	2.01357	0.277579	0.137854		Q5LEW4	B. fragilis	11.2668	5.08945	0.45172		Q8XEG2	E. coli	1.17215	0.636513	0.543031
A0A0D7LTM0	C. freundii	2.21327	0.492006	0.222298		P37062	E. faecalis	3.2499	7.18462	2.21072		A6T7E5	K. pneumoniae	0.384426	0.502037	1.30594
A0A0D7LTS8	C. freundii	4.16418	2.23597	0.536953		J7SK25	M. morganii	0.135852	0.485746	3.57555		Q5FLF9	L. acidophilus	0.402009	0.216236	0.537888
A0A0D7LTX9	C. freundii	1.31172	0.563882	0.429879		Q9I2T9	P. aeruginosa	2.5412	6.41965	2.52623		Q9HXZ4	P. aeruginosa	2.05771	3.82672	1.8597
A0A0D7LU00	C. freundii	1.82827	0.366173	0.200284		Q836G5	E. faecalis	2.21208	6.79992	3.07399		Q834B6	E. faecalis	1.71541	2.91391	1.69867
A0A0D7LU01	C. freundii	2.66215	0.39383	0.147937		C4IDF5	C. butyricum	1.74865	5.02737	2.87499		A0A4S2XGD9	C. freundii	2.33401	0.712944	0.305459
A0A0D7LU23	C. freundii	1.19709	0.0802555	0.0670423		Q5FM78	L. acidophilus	0.400454	0.245312	0.612583		Q839Y4	E. faecalis	3.09662	5.45159	1.7605
A0A0D7LU33	C. freundii	1.61342	0.277731	0.172138		Q5LHE6	B. fragilis	13.3566	2.18033	0.16324		A6TAL9	K. pneumoniae	1.14153	0.440023	0.385469
A0A0D7LU42	C. freundii	1.30758	0.789205	0.603562		Q9I0J9	P. aeruginosa	2.4048	8.11537	3.37466		A6TF05	K. pneumoniae	0.608745	0.584224	0.959718
A0A0D7LU58	C. freundii	0.966885	0.458248	0.473942		C4IMP2	C. butyricum	2.62568	5.65776	2.15478		Q5LHM7	B. fragilis	4.25291	1.97405	0.464164
A0A0D7LU75	C. freundii	1.79266	0.580473	0.323805		Q5LIL0	B. fragilis	8.96402	2.43018	0.271104		Q5LGN8	B. fragilis	4.92909	2.04519	0.414923
A0A0D7LU95	C. freundii	1.21859	0.547088	0.448953		C9A8T1	E. casseliflavus	0.54914	0.0692543	0.126114		C4IF86	C. butyricum	1.60857	3.041	1.89049
A0A0D7LU99	C. freundii	1.2196	0.350651	0.287512		C9A9F8	E. casseliflavus	2.63379	0.427518	0.16232		J7TFH7	M. morganii	0.246145	0.3808	1.54705
A0A0D7LUA7	C. freundii	1.95535	0.512383	0.262042		A0A0H3FMZ1	K. aerogenes	2.24337	4.00483	1.78518		C4IMB2	C. butyricum	1.89443	3.40714	1.79851
A0A0D7LUB9	C. freundii	1.53685	0.455137	0.296149		A0A0A5PC67	C. freundii	2.34153	0.464703	0.198461		J7TW63	M. morganii	0.372397	0.418039	1.12256
A0A0D7LUD1	C. freundii	1.32193	0.439652	0.332582		C9A7R4	E. casseliflavus	4.1585	1.01053	0.243004		Q5LEX7	B. fragilis	4.18981	1.89519	0.452332
A0A0D7LUF6	C. freundii	1.75321	0.603975	0.344497		Q9HXZ4	P. aeruginosa	3.16515	11.2214	3.5453		A6T751	K. pneumoniae	0.477854	0.36602	0.765966
A0A0D7LUI4	C. freundii	1.65535	0.467682	0.282527		Q835M1	E. faecalis	2.32208	5.53465	2.38349		Q9I4I1	P. aeruginosa	1.81891	2.61275	1.43643
A0A0D7LUJ7	C. freundii	1.08819	0.468382	0.430423		M1RK96	M. morganii	0.102323	0.328572	3.21113		Q5FMI2	L. acidophilus	0.495174	0.272665	0.550645
A0A0D7LUL5	C. freundii	2.56185	0.0119115	0.00464956		C4IF50	C. butyricum	2.63097	8.2767	3.14587		C4IE70	C. butyricum	1.60492	2.90785	1.81184
A0A0D7LUN6	C. freundii	1.77848	0.796976	0.448121		Q9HVC4	P. aeruginosa	2.42766	5.16451	2.12736		A6TB43	K. pneumoniae	0.722413	0.41871	0.579599
A0A0D7LUP3	C. freundii	1.88351	0.430864	0.228756		C4IMB3	C. butyricum	1.79682	5.72366	3.18544		Q8X966	E. coli	1.32232	0.57005	0.431099
A0A0D7LUP4	C. freundii	2.44401	0.563113	0.230405		Q5FIG3	L. acidophilus	0.382075	0.184344	0.482481		C4IHU6	C. butyricum	1.4207	2.19204	1.54293
A0A0D7LUQ7	C. freundii	2.25273	0.571782	0.253817		Q9HXM5	P. aeruginosa	2.31112	5.71883	2.47449		Q9HVN5	P. aeruginosa	1.9542	3.66886	1.87742
A0A0D7LUQ9	C. freundii	1.97941	0.726456	0.367006		Q833H0	E. faecalis	1.20737	3.35605	2.77965		P0AFF8	E. coli	1.33046	0.503066	0.378115
A0A0D7LUR1	C. freundii	2.15772	0.593006	0.274829		C4IF41	C. butyricum	1.87038	5.18799	2.77376		A0A263VVV2	E. asburiae	0.856013	0.877562	1.02517
A0A0D7LUS6	C. freundii	1.74869	0.269625	0.154187		C4IMV3	C. butyricum	2.76912	8.87116	3.20361		A6TG32	K. pneumoniae	0.253218	0.409323	1.61648
A0A0D7LUU9	C. freundii	2.43484	0.163104	0.0669875		Q5FLL0	L. acidophilus	0.395763	0.19696	0.497671		A0A0H3FZS7	K. aerogenes	1.2121	0.990288	0.817004
A0A0D7LUY1	C. freundii	3.43114	0.435216	0.126843		A0A0H3FYW2	K. aerogenes	3.28988	6.20235	1.88528		Q8XD57	E. coli	1.33384	0.694309	0.520536
A0A0D7LUZ0	C. freundii	1.16377	0.63569	0.546233		C4ILL1	C. butyricum	1.68666	5.34522	3.16911		Q9I2V5	P. aeruginosa	1.64199	3.33559	2.03143
A0A0D7LV12	C. freundii	1.33174	0.51584	0.387342		Q9HY13	P. aeruginosa	3.4765	10.7382	3.0888		P37061	E. faecalis	1.40646	2.53692	1.80376
A0A0D7LV29	C. freundii	1.35691	0.453652	0.334328		Q9HZJ2	P. aeruginosa	2.82871	6.90809	2.44214		A0A0H3FRF5	K. aerogenes	1.16812	3.47797	2.97741
A0A0D7LVG8	C. freundii	0.901472	0.552252	0.612612		C4IJC2	C. butyricum	1.81157	4.87053	2.68857		A6T6D3	K. pneumoniae	0.838988	0.468538	0.558456
A0A0D7LVI6	C. freundii	3.53073	0.253412	0.0717731		Q5LAQ0	B. fragilis	10.4583	1.96815	0.188189		A0A263VLR1	E. asburiae	0.251201	0.495315	1.97179
A0A0D7LVL7	C. freundii	2.7656	0.355119	0.128406		A0A0D7LXZ3	C. freundii	3.32159	0.538607	0.162153		C4IJG6	C. butyricum	1.68864	3.32451	1.96875
A0A0D7LVQ3	C. freundii	1.93451	0.668346	0.345485		A0A0D7LWR8	C. freundii	2.71059	0.478402	0.176493		Q835M4	E. faecalis	2.57632	4.7733	1.85276
A0A0D7LVR9	C. freundii	1.32454	0.42456	0.320535		Q9I6Z1	P. aeruginosa	2.53016	7.45205	2.94528		Q5FK38	L. acidophilus	0.441665	0.24234	0.548696
A0A0D7LVU5	C. freundii	5.09054	0.408715	0.0802892		Q5FLN0	L. acidophilus	0.289186	0.134045	0.463525		Q5FML5	L. acidophilus	0.427424	0.272725	0.638066
A0A0D7LVX0	C. freundii	3.00428	0.689752	0.22959		Q5FJK0	L. acidophilus	0.405461	0.20556	0.506979		A6TG33	K. pneumoniae	0.758167	0.4784	0.630995
A0A0D7LVZ3	C. freundii	1.97478	5.80059	2.93734		C4IEM9	C. butyricum	0.918934	3.52167	3.83234		A0A0H3JE39	E. coli	1.13645	0.646503	0.568878
A0A0D7LWA1	C. freundii	3.47963	0.480504	0.138091		C4IE08	C. butyricum	1.51428	5.46112	3.60642		C4IDI6	C. butyricum	1.57327	2.96327	1.88351
A0A0D7LWD8	C. freundii	1.5064	0.32337	0.214665		C4IHP0	C. butyricum	2.09639	5.80658	2.7698		J7TAY5	M. morganii	0.381208	0.413666	1.08515
A0A0D7LWF3	C. freundii	5.78917	0.845972	0.14613		A0A0H3FQ96	K. aerogenes	3.5802	11.4529	3.19896		A0A263VXZ2	E. asburiae	0.201514	0.392074	1.94564
A0A0D7LWG1	C. freundii	3.38511	0.159081	0.0469942		Q839G3	E. faecalis	2.55127	5.7995	2.27318		V5YMJ2	C. freundii	2.76119	0.559829	0.202749
A0A0D7LWH0	C. freundii	3.78094	0.45921	0.121454		Q834T3	E. faecalis	2.20566	5.00269	2.26812		Q5LAX2	B. fragilis	2.03088	1.01884	0.501674
A0A0D7LWH4	C. freundii	1.63228	0.64147	0.392991		Q837W9	E. faecalis	2.96201	7.68133	2.59328		A0A0A5PA23	C. freundii	2.39968	1.79839	0.749429
A0A0D7LWH8	C. freundii	1.91229	0.458213	0.239615		Q5FMB4	L. acidophilus	0.320508	0.126249	0.393902		A0A0D7LD68	C. freundii	2.39567	0.4497	0.187714
A0A0D7LWJ1	C. freundii	1.98033	0.517273	0.261206		Q9HYT5	P. aeruginosa	2.24708	7.21602	3.21129		A6T7Q5	K. pneumoniae	0.459164	0.368816	0.803235
A0A0D7LWK2	C. freundii	3.14448	0.503255	0.160044		C4IJU2	C. butyricum	1.89542	5.32993	2.812		A6TBK7	K. pneumoniae	0.631133	0.515953	0.817503
A0A0D7LWL7	C. freundii	3.67254	0.333426	0.0907889		C4IJM9	C. butyricum	1.91282	6.29658	3.29177		J7SL89	M. morganii	0.320431	0.479933	1.49778
A0A0D7LWL8	C. freundii	2.69206	0.299782	0.111358		Q51422	P. aeruginosa	4.56339	7.4231	1.62666		M1SX44	M. morganii	0.226699	0.38422	1.69484
A0A0D7LWP1	C. freundii	1.12305	0.579431	0.515942		A6THH2	K. pneumoniae	1.48331	0.466223	0.314313		A0A0H3FUP6	K. aerogenes	1.40324	3.22313	2.29692
A0A0D7LWP6	C. freundii	1.85103	0.61416	0.331794		Q5FM74	L. acidophilus	0.416478	0.209063	0.501978		C4IEL2	C. butyricum	1.55635	3.8026	2.44328
A0A0D7LWQ3	C. freundii	4.84344	0.147021	0.0303546		C4IL90	C. butyricum	1.46656	4.3189	2.94492		A6THJ0	K. pneumoniae	0.453455	0.660667	1.45696
A0A0D7LWQ5	C. freundii	0.830094	0.353272	0.425581		Q8XBP7	E. coli	1.38285	0.428023	0.309523		Q9HXM5	P. aeruginosa	2.13555	3.96708	1.85763
A0A0D7LWR6	C. freundii	2.76465	1.0006	0.361925		C4IMA9	C. butyricum	2.18297	8.20579	3.75901		Q839I8	E. faecalis	1.20398	2.04888	1.70175
A0A0D7LWR8	C. freundii	2.14817	0.251444	0.11705		A0A243TKL4	C. freundii	3.20328	0.480315	0.149945		A0A263VVN8	E. asburiae	0.605711	0.385849	0.637018
A0A0D7LWR9	C. freundii	2.15264	0.242269	0.112545		Q837V2	E. faecalis	4.48106	28.1248	6.27638		J7TNR9	M. morganii	0.254393	0.397398	1.56214
A0A0D7LWT1	C. freundii	1.48781	0.605892	0.407236		Q9I3D1	P. aeruginosa	1.30951	4.00299	3.05687		J7SL05	M. morganii	0.377596	0.643375	1.70387
A0A0D7LWT4	C. freundii	1.69685	0.596008	0.351244		A6TF26	K. pneumoniae	2.26868	0.429776	0.189438		C4IMQ3	C. butyricum	1.447	3.13544	2.16685
A0A0D7LWU0	C. freundii	3.32247	0.237266	0.0714126		C4IDY5	C. butyricum	1.86352	4.99358	2.67965		A0A0D7LV29	C. freundii	1.51537	0.550934	0.363564
A0A0D7LWU1	C. freundii	9.02331	0.294909	0.032683		C4IMT4	C. butyricum	1.76858	7.89594	4.46456		Q833I8	E. faecalis	2.49799	4.20177	1.68206
A0A0D7LWV1	C. freundii	4.71172	0.392513	0.0833057		O52759	P. aeruginosa	2.54926	12.6754	4.9722		Q5LHN3	B. fragilis	4.17009	1.79614	0.43072
A0A0D7LWX2	C. freundii	4.59678	0.854588	0.18591		Q5FIY9	L. acidophilus	0.340293	0.167692	0.492788		Q9HW72	P. aeruginosa	1.87068	3.79195	2.02705
A0A0D7LWZ3	C. freundii	1.07749	0.654974	0.607868		Q9HW72	P. aeruginosa	2.70794	8.77801	3.24158		G3XD11	P. aeruginosa	1.84439	2.73947	1.4853
A0A0D7LX09	C. freundii	1.42558	0.413951	0.290373		C9A8F9	E. casseliflavus	4.58748	0.750032	0.163496		A0A263VLT9	E. asburiae	0.0747018	0.331207	4.43372
A0A0D7LX13	C. freundii	0.598999	0.65037	1.08576		J7U3B2	M. morganii	0.068545	0.188571	2.75106		A0A0D9HME1	E. asburiae	0.355602	0.515794	1.45048
A0A0D7LX25	C. freundii	2.67217	0.53466	0.200085		C4IHF8	C. butyricum	1.75082	4.50012	2.57029		Q5LCH1	B. fragilis	4.68575	2.04213	0.435818
A0A0D7LX27	C. freundii	2.46446	0.956539	0.388133		A0A0H3FN52	K. aerogenes	5.98788	14.4865	2.4193		Q5LCH4	B. fragilis	3.15862	1.47618	0.467351
A0A0D7LX28	C. freundii	3.04503	0.673253	0.221099		A0A0D7LYV7	C. freundii	1.89713	0.56501	0.297824		Q5FM98	L. acidophilus	0.559435	0.318461	0.569255
A0A0D7LX45	C. freundii	0.876072	0.27338	0.312053		Q9HWE5	P. aeruginosa	2.45329	6.60682	2.69305		A0A0H3FRH9	K. aerogenes	1.93758	1.36932	0.706718
A0A0D7LX54	C. freundii	3.93341	0.00417404	0.00106118		C4IMI6	C. butyricum	0.716482	2.55077	3.56013		A6TCB5	K. pneumoniae	0.383769	0.404613	1.05431
A0A0D7LX55	C. freundii	3.42572	0.55139	0.160956		A0A0H3FZS7	K. aerogenes	2.71264	4.49573	1.65732		J7TEB6	M. morganii	0.310033	0.496297	1.60078
A0A0D7LX62	C. freundii	2.38687	0.571366	0.239379		J7U2R0	M. morganii	0.132334	0.502258	3.79539		C4IMM0	C. butyricum	1.54419	2.52975	1.63824
A0A0D7LX67	C. freundii	2.35782	0.310944	0.131878		Q9I3F6	P. aeruginosa	3.1578	7.50527	2.37674		Q5FJI5	L. acidophilus	0.4455	0.239903	0.538503
A0A0D7LX73	C. freundii	1.18171	0.700863	0.593094		Q5FKF3	L. acidophilus	0.330046	0.236589	0.716836		A0A0D9IYQ6	E. asburiae	0.384752	0.411589	1.06975
A0A0D7LX81	C. freundii	1.20364	0.288276	0.239503		Q5FM59	L. acidophilus	0.39029	0.205196	0.525751		A0A0H3FPH5	K. aerogenes	1.90142	3.51059	1.8463
A0A0D7LX90	C. freundii	4.80461	0.525423	0.109358		J7U6C4	M. morganii	0.101114	0.477795	4.72531		A0A0H3JHM3	E. coli	1.12274	0.522658	0.465519
A0A0D7LXA1	C. freundii	0.98999	0.645089	0.651612		J7SL95	M. morganii	0.134153	0.469296	3.49821		Q835R7	E. faecalis	2.70105	4.7234	1.74873
A0A0D7LXA5	C. freundii	1.21821	0.371806	0.305208		Q830Z1	E. faecalis	2.03639	5.26261	2.58428		P0A8N6	E. coli	1.17325	0.523306	0.446033
A0A0D7LXB7	C. freundii	2.97423	0.627322	0.210919		Q5FJQ3	L. acidophilus	0.389369	0.232279	0.596551		A0A263VX61	E. asburiae	0.327081	0.418418	1.27925
A0A0D7LXC0	C. freundii	2.54034	0.74183	0.29202		C4IJV8	C. butyricum	1.77142	6.63291	3.74441		P24474	P. aeruginosa	2.04206	4.19363	2.05362
A0A0D7LXC9	C. freundii	1.03029	0.521547	0.506213		Q9HXH0	P. aeruginosa	4.52312	11.523	2.54759		A0A0H3FYI5	K. aerogenes	1.54561	2.54626	1.64741
A0A0D7LXE1	C. freundii	1.99507	0.526352	0.263826		O52762	P. aeruginosa	3.57839	8.07861	2.25761		J7TX75	M. morganii	0.279293	0.375127	1.34313
A0A0D7LXE2	C. freundii	2.79411	0.595249	0.213037		C4IEL2	C. butyricum	2.12948	6.84721	3.21543		C9AB86	E. casseliflavus	2.51934	0.49866	0.197933
A0A0D7LXG1	C. freundii	1.25352	0.248002	0.197845		C9A585	E. casseliflavus	2.48802	0.358679	0.144162		M1ST01	M. morganii	0.372152	0.452604	1.21618
A0A0D7LXH0	C. freundii	1.49168	0.445441	0.298616		Q9I502	P. aeruginosa	2.45854	6.99491	2.84514		A6TBX2	K. pneumoniae	0.85751	0.363033	0.423357
A0A0D7LXI7	C. freundii	1.27733	0.608244	0.476183		C4IED7	C. butyricum	1.60633	4.58035	2.85143		A0A0H3FZG4	K. aerogenes	1.64811	1.51243	0.917677
A0A0D7LXJ0	C. freundii	0.439723	1.40806	3.20215		A0A0A5SRI4	C. freundii	2.43895	0.5396	0.221243		Q5FIS0	L. acidophilus	0.445022	0.203301	0.456834
A0A0D7LXJ5	C. freundii	1.11698	0.46013	0.411941		J7TQ04	M. morganii	0.339351	1.11041	3.27216		C4IHV0	C. butyricum	1.57411	3.20616	2.03681
A0A0D7LXL7	C. freundii	1.51951	0.51653	0.339932		J7TVI2	M. morganii	0.110565	0.37615	3.40207		Q5L7K5	B. fragilis	4.73205	2.08104	0.439776
A0A0D7LXM3	C. freundii	1.38429	0.545304	0.393924		A0A0D7LWT4	C. freundii	3.04501	0.504076	0.165542		J7SKE0	M. morganii	0.361528	0.43526	1.20394
A0A0D7LXN7	C. freundii	2.28712	0.469228	0.205161		M1RNP7	M. morganii	0.108823	0.22384	2.05692		J7TAF3	M. morganii	0.246504	0.394609	1.60082
A0A0D7LXN8	C. freundii	7.4792	1.26308	0.168879		Q5LIB4	B. fragilis	15.8583	9.09907	0.573773		A0A263VQX7	E. asburiae	0.42945	0.322177	0.750209
A0A0D7LXP8	C. freundii	1.62887	0.663742	0.407486		P23530	E. faecalis	4.04478	9.08424	2.24592		Q831V0	E. faecalis	1.94474	3.58301	1.84241
A0A0D7LXQ9	C. freundii	2.29529	0.475206	0.207036		C4IGM8	C. butyricum	1.74421	5.81116	3.33168		A6TD48	K. pneumoniae	0.902888	0.413524	0.458002
A0A0D7LXR2	C. freundii	4.33252	0.566575	0.130773		Q5FN14	L. acidophilus	0.414999	0.188587	0.454427		Q5L8L5	B. fragilis	3.85176	1.70154	0.441757
A0A0D7LXV0	C. freundii	1.5496	0.375481	0.242308		A0A0D7LFQ4	C. freundii	2.36463	0.40675	0.172015		A6TFK7	K. pneumoniae	0.497226	0.44355	0.89205
A0A0D7LXV2	C. freundii	1.15429	0.778829	0.674727		Q836Z4	E. faecalis	2.62372	7.88509	3.00531		C4IF27	C. butyricum	1.81674	3.76358	2.07161
A0A0D7LXW1	C. freundii	3.44244	0.311806	0.0905769		C9A6L8	E. casseliflavus	2.06089	0.483111	0.234418		Q5FML3	L. acidophilus	0.441677	0.207786	0.470447
A0A0D7LXY3	C. freundii	2.19822	0.541199	0.246199		Q5LAX2	B. fragilis	3.03757	4.13432	1.36106		Q8XBT4	E. coli	1.24467	0.536169	0.430771
A0A0D7LXZ3	C. freundii	3.22861	0.441079	0.136616		C9ACQ1	E. casseliflavus	2.76747	0.28453	0.102812		Q5FIP3	L. acidophilus	0.434225	0.26641	0.613531
A0A0D7LXZ8	C. freundii	2.38979	0.455255	0.1905		C4IF51	C. butyricum	1.69043	4.84779	2.86779		A0A0H3JER5	E. coli	1.07483	0.415497	0.386569
A0A0D7LY50	C. freundii	6.50844	0.810651	0.124554		C4IF56	C. butyricum	1.60156	5.58589	3.48777		A6T4X2	K. pneumoniae	0.591694	0.362277	0.61227
A0A0D7LYA0	C. freundii	4.859	0.598943	0.123265		C4ID37	C. butyricum	2.00561	6.06163	3.02233		J7SKB6	M. morganii	0.269553	0.318326	1.18094
A0A0D7LYB1	C. freundii	1.39105	0.508694	0.365691		Q5LAX6	B. fragilis	10.78	3.7808	0.350722		P0ABK6	E. coli	1.27772	0.53057	0.415249
A0A0D7LYD5	C. freundii	1.57128	0.395478	0.251692		Q836R3	E. faecalis	1.89875	6.31337	3.32501		A0A143I4K4	E. asburiae	0.454862	0.63074	1.38666
A0A0D7LYE7	C. freundii	0.977157	0.669758	0.685415		A6T7U0	K. pneumoniae	0.588301	0.301093	0.511801		M1SQQ0	M. morganii	0.352781	0.401568	1.13829
A0A0D7LYF5	C. freundii	1.66287	0.231688	0.13933		C9AB32	E. casseliflavus	3.70397	0.563052	0.152013		A0A0D7LQA2	C. freundii	2.35074	0.563083	0.239535
A0A0D7LYF6	C. freundii	1.61936	0.656453	0.405378		C9ADC8	E. casseliflavus	5.14619	0.45113	0.0876628		Q8X4P8	E. coli	1.37077	0.412117	0.300647
A0A0D7LYG1	C. freundii	2.22472	0.764555	0.343664		Q8X8L5	E. coli	0.765448	0.276207	0.360843		A0A243U0U9	C. freundii	2.47118	0.678788	0.274682
A0A0D7LYH0	C. freundii	1.76304	0.403631	0.228941		Q5LD58	B. fragilis	4.16938	3.33367	0.79956		A6TAI2	K. pneumoniae	0.665569	0.404213	0.607319
A0A0D7LYH4	C. freundii	2.27769	0.371171	0.16296		Q5FJX3	L. acidophilus	0.462698	0.224131	0.4844		J7U489	M. morganii	0.31104	0.411426	1.32274
A0A0D7LYI6	C. freundii	3.99094	1.22915	0.307985		Q9HWD8	P. aeruginosa	2.50062	6.43576	2.57367		A0A0D7LBN2	C. freundii	2.3202	0.51161	0.220503
A0A0D7LYK8	C. freundii	4.40928	0.266193	0.0603711		Q833J0	E. faecalis	2.66217	5.59247	2.10071		Q5LAN4	B. fragilis	4.87336	2.02531	0.415589
A0A0D7LYM3	C. freundii	2.39325	0.431943	0.180484		A0A0A5UNC3	C. freundii	2.71674	0.376582	0.138615		Q5FIJ7	L. acidophilus	0.443776	0.248028	0.558903
A0A0D7LYP1	C. freundii	1.22237	0.251336	0.205613		C9A9H3	E. casseliflavus	3.14443	0.470415	0.149602		A0A1D3BB28	E. asburiae	0.379163	0.445998	1.17627
A0A0D7LYP4	C. freundii	2.01908	0.581358	0.287933		Q9LCT3	P. aeruginosa	2.07836	8.03874	3.86784		C9A7S6	E. casseliflavus	2.55823	0.826706	0.323155
A0A0D7LYR0	C. freundii	2.21795	0.379614	0.171155		C4IN47	C. butyricum	1.89755	4.07624	2.14816		Q8XCW9	E. coli	0.85607	0.592186	0.691749
A0A0D7LYS8	C. freundii	2.68153	0.669176	0.24955		Q5LD89	B. fragilis	12.1699	4.78756	0.393392		Q5FLN0	L. acidophilus	0.353366	0.190599	0.539382
A0A0D7LYV3	C. freundii	1.25122	0.427441	0.34162		J7TD55	M. morganii	0.117881	0.49575	4.20551		A0A0H3JRL7	E. coli	1.30802	0.576963	0.441098
A0A0D7LYV7	C. freundii	2.41107	0.571498	0.237031		C4IEL6	C. butyricum	5.66535	11.2569	1.98698		A6THE8	K. pneumoniae	0.942001	0.993658	1.05484
A0A0D7LYY5	C. freundii	2.99055	0.743796	0.248715		Q833I1	E. faecalis	2.20873	8.04984	3.64456		A0A0D7M418	C. freundii	2.12047	0.522509	0.246412
A0A0D7LYZ2	C. freundii	0.958191	0.512919	0.5353		Q9HW93	P. aeruginosa	3.35286	3.52348	1.05089		A0A263VVL2	E. asburiae	0.441263	0.450958	1.02197
A0A0D7LZ12	C. freundii	1.85188	0.404558	0.218458		C4IH25	C. butyricum	2.54498	4.70761	1.84976		C4IG33	C. butyricum	1.63108	3.88214	2.3801
A0A0D7LZ17	C. freundii	3.86789	0.661443	0.171008		Q5FKU9	L. acidophilus	0.38904	0.180993	0.46523		J7TNX3	M. morganii	0.304648	0.506592	1.66287
A0A0D7LZ30	C. freundii	2.7948	0.407955	0.145969		Q5FMF7	L. acidophilus	0.314972	0.195554	0.620863		Q5FLS6	L. acidophilus	0.551569	0.283436	0.513872
A0A0D7LZ53	C. freundii	2.5145	0.384638	0.152968		Q5FMP2	L. acidophilus	0.394509	0.23826	0.603941		A0A0D7M650	C. freundii	2.46177	0.675426	0.274366
A0A0D7LZ57	C. freundii	1.01875	0.618658	0.607273		A0A0F5BNS7	E. asburiae	0.0100733	0.151739	15.0634		Q8XA49	E. coli	1.26037	0.525537	0.41697
A0A0D7LZ64	C. freundii	1.12656	0.525616	0.466567		C4IN15	C. butyricum	1.65061	4.8654	2.94764		Q5FMG0	L. acidophilus	0.457358	0.199875	0.437021
A0A0D7LZ70	C. freundii	1.25745	0.415064	0.330085		A0A0D7M1N4	C. freundii	5.82264	0.501001	0.0860435		A0A0D7LC60	C. freundii	2.17492	0.685008	0.314957
A0A0D7LZ72	C. freundii	1.35011	0.471496	0.349228		Q837V3	E. faecalis	2.76036	8.12892	2.94488		C4IMI6	C. butyricum	2.07666	4.68099	2.25409
A0A0D7LZ92	C. freundii	3.38613	0.644965	0.190473		Q5FJC6	L. acidophilus	0.376393	0.226769	0.60248		Q5LFH3	B. fragilis	4.45635	2.02214	0.453767
A0A0D7LZ96	C. freundii	3.13682	0.563844	0.17975		Q832R7	E. faecalis	2.19802	6.73972	3.06626		Q5FLS5	L. acidophilus	0.468394	0.252313	0.538676
A0A0D7LZA0	C. freundii	2.65076	0.42651	0.160901		V5YNU3	C. freundii	2.50843	0.433679	0.172888		C4IEL6	C. butyricum	1.54905	3.30636	2.13444
A0A0D7LZB7	C. freundii	1.60674	0.559206	0.348038		C4IHA3	C. butyricum	1.8281	5.59807	3.06224		A0A0D7LJU4	C. freundii	1.79374	0.460029	0.256464
A0A0D7LZC8	C. freundii	1.14827	0.574377	0.500212		C4ILT2	C. butyricum	1.65222	5.12375	3.10112		A6T4J0	K. pneumoniae	0.648484	0.487691	0.752049
A0A0D7LZE5	C. freundii	1.62692	0.320862	0.19722		A0A0A5SRN0	C. freundii	2.3588	0.44266	0.187663		C9ADD7	E. casseliflavus	1.77978	0.580211	0.326001
A0A0D7LZE7	C. freundii	1.83966	0.404419	0.219833		Q5FML0	L. acidophilus	0.388659	0.218952	0.563353		C4IFN4	C. butyricum	1.68129	3.20294	1.90505
A0A0D7LZF3	C. freundii	4.31507	0.833671	0.1932		Q5LJ19	B. fragilis	9.73178	3.87302	0.397976		A0A0D7LZW8	C. freundii	1.55684	0.408786	0.262573
A0A0D7LZG2	C. freundii	0.830578	0.660149	0.794807		P0C1G0	L. acidophilus	0.312264	0.176734	0.565975		C4IJ93	C. butyricum	0.979893	1.55887	1.59086
A0A0D7LZG9	C. freundii	1.12002	0.550622	0.491618		Q9HZA6	P. aeruginosa	2.32612	6.87402	2.95514		C4IKF1	C. butyricum	1.31319	2.5832	1.96711
A0A0D7LZH1	C. freundii	2.38379	0.424269	0.177981		Q5LIB6	B. fragilis	5.04181	1.47368	0.292293		A0A0H3G3U7	K. aerogenes	1.32368	1.46267	1.10501
A0A0D7LZH4	C. freundii	3.72628	0.458784	0.123121		C4IJ99	C. butyricum	1.71008	4.248	2.48409		P0A6P3	E. coli	1.04321	0.49559	0.475062
A0A0D7LZK4	C. freundii	1.37795	0.405608	0.294356		Q836Q9	E. faecalis	3.75322	13.7604	3.66628		C9A4D3	E. casseliflavus	2.40993	0.520524	0.215991
A0A0D7LZL4	C. freundii	2.25633	0.359079	0.159142		A0A0D7LR04	C. freundii	3.551	0.612493	0.172485		Q5L9B3	B. fragilis	4.77854	1.90748	0.399177
A0A0D7LZQ3	C. freundii	1.90345	0.395903	0.207993		A0A0D7LWJ1	C. freundii	2.06649	0.514259	0.248857		Q9I2U2	P. aeruginosa	2.09344	4.51937	2.15882
A0A0D7LZQ8	C. freundii	1.50119	0.329327	0.219378		C4IEC8	C. butyricum	2.62093	6.83067	2.6062		P0A9H4	E. coli	1.35152	0.585511	0.433225
A0A0D7LZU8	C. freundii	2.42596	0.36406	0.150069		Q839Y4	E. faecalis	1.97768	6.56854	3.32134		C4IER4	C. butyricum	1.67181	3.58131	2.14218
A0A0D7LZV2	C. freundii	1.04726	0.585914	0.559472		Q5FM34	L. acidophilus	0.388921	0.216021	0.555436		Q5FLZ3	L. acidophilus	0.422455	0.205026	0.48532
A0A0D7LZV3	C. freundii	3.1625	0.685772	0.216845		C4IEE7	C. butyricum	1.58012	5.47094	3.46236		A0A0H3FQ96	K. aerogenes	1.49721	1.77221	1.18368
A0A0D7LZW8	C. freundii	1.36736	0.432026	0.315957		J7U486	M. morganii	0.0965281	0.488331	5.05894		Q5LER3	B. fragilis	4.15736	1.77029	0.42582
A0A0D7LZX4	C. freundii	2.73975	0.308669	0.112663		Q5FL70	L. acidophilus	0.272961	0.179993	0.65941		Q5FHQ7	L. acidophilus	0.451807	0.293893	0.650483
A0A0D7LZY6	C. freundii	2.95756	0.385914	0.130484		Q5FM93	L. acidophilus	0.445856	0.211682	0.474777		A0A0D7LP99	C. freundii	2.22363	0.541336	0.243447
A0A0D7LZZ0	C. freundii	2.71506	0.415396	0.152997		A0A0H3FKW7	K. aerogenes	3.50704	10.7742	3.07216		P64295	E. coli	1.16023	0.455041	0.392199
A0A0D7LZZ9	C. freundii	1.6188	0.91565	0.565635		C9ACF7	E. casseliflavus	4.74834	0.49559	0.104371		J7SK78	M. morganii	0.249772	0.39927	1.59854
A0A0D7M001	C. freundii	2.11406	0.606386	0.286835		C9A8M2	E. casseliflavus	3.5006	0.464875	0.132799		Q5FLW8	L. acidophilus	0.372367	0.149207	0.4007
A0A0D7M024	C. freundii	1.51596	0.592107	0.390582		Q5FMB2	L. acidophilus	0.329549	0.17671	0.536218		C4IF75	C. butyricum	1.37284	2.69048	1.95979
A0A0D7M093	C. freundii	1.36912	0.538766	0.393513		P0DM33	E. faecalis	3.55308	14.1115	3.97162		A0A0D7LQ03	C. freundii	2.30892	0.509934	0.220854
A0A0D7M0C5	C. freundii	1.50567	0.232672	0.154531		Q9I6Z3	P. aeruginosa	2.61384	7.97219	3.04999		Q5FIM1	L. acidophilus	0.457903	0.352593	0.770017
A0A0D7M0C8	C. freundii	1.17847	0.699667	0.593706		P48372	P. aeruginosa	3.67538	13.7046	3.72877		A6TG98	K. pneumoniae	0.262387	0.433024	1.65033
A0A0D7M0D2	C. freundii	2.2567	0.432784	0.191777		Q9I5Y8	P. aeruginosa	1.81981	4.62537	2.54168		A6TCG5	K. pneumoniae	0.393119	0.43436	1.10491
A0A0D7M0J7	C. freundii	0.901259	0.640721	0.710918		Q833I2	E. faecalis	1.91037	6.24859	3.27088		J7UAE7	M. morganii	0.313744	0.423786	1.35074
A0A0D7M0M0	C. freundii	7.32221	1.16558	0.159184		Q837D6	E. faecalis	2.68325	6.70329	2.4982		C4IN13	C. butyricum	1.65888	3.40979	2.05548
A0A0D7M0N0	C. freundii	5.72947	0.566921	0.0989483		Q5L8C1	B. fragilis	4.79186	1.47123	0.307026		C4IGM8	C. butyricum	1.78444	3.97034	2.22498
A0A0D7M0P8	C. freundii	0.804226	0.509927	0.634059		Q9RGY8	L. acidophilus	0.362691	0.208016	0.573536		C4IEM8	C. butyricum	1.82466	4.78437	2.62207
A0A0D7M0Q7	C. freundii	1.06429	0.707309	0.664581		C9A9M7	E. casseliflavus	2.8596	0.657926	0.230077		Q836V1	E. faecalis	1.70441	2.97803	1.74725
A0A0D7M0R4	C. freundii	2.51824	0.257797	0.102372		C4IBX3	C. butyricum	1.61932	4.27222	2.63828		J7SK01	M. morganii	0.261903	0.388372	1.48289
A0A0D7M0S8	C. freundii	1.03481	0.723164	0.698839		A6THB1	K. pneumoniae	0.400824	0.297194	0.741457		Q8X8J5	E. coli	1.29133	0.544727	0.421835
A0A0D7M0T4	C. freundii	2.30603	0.4511	0.195617		Q834A6	E. faecalis	2.65807	6.85822	2.58015		C4IME2	C. butyricum	1.59761	2.79612	1.75019
A0A0D7M0T7	C. freundii	1.4758	0.700108	0.474393		C4IKL3	C. butyricum	3.02195	8.94804	2.96102		Q8X7U2	E. coli	1.5621	0.569271	0.364427
A0A0D7M0V1	C. freundii	2.17807	0.554171	0.254432		C9ABP4	E. casseliflavus	2.70081	0.569808	0.210977		Q9I3D5	P. aeruginosa	1.96055	3.82519	1.95109
A0A0D7M0W4	C. freundii	1.06423	0.171109	0.160782		G3XD87	P. aeruginosa	3.1031	8.08252	2.60466		P0C1F9	L. acidophilus	0.421453	0.201356	0.477766
A0A0D7M0W6	C. freundii	3.10377	0.487835	0.157175		Q832Z2	E. faecalis	2.01748	5.60564	2.77854		A0A263VQM8	E. asburiae	0.368588	0.456696	1.23904
A0A0D7M105	C. freundii	1.57784	0.612382	0.388115		Q9HXM6	P. aeruginosa	2.36263	6.61713	2.80075		Q5L9E5	B. fragilis	3.98751	1.83257	0.459578
A0A0D7M109	C. freundii	2.78268	0.324994	0.116791		C4IK45;C4ICL0	C. butyricum	0.748538	3.03377	4.05293		C4IE91	C. butyricum	1.54714	2.90671	1.87876
A0A0D7M114	C. freundii	0.737021	0.484815	0.657803		J7U9S0	M. morganii	0.140269	0.51253	3.65391		J7TQ25	M. morganii	0.240609	0.382751	1.59076
A0A0D7M120	C. freundii	2.46314	0.591138	0.239993		C4IE67	C. butyricum	1.91787	5.05202	2.63418		Q5FMB5	L. acidophilus	0.518541	0.247129	0.476585
A0A0D7M134	C. freundii	3.17203	0.627046	0.197679		Q5FLE5	L. acidophilus	0.511274	0.254645	0.49806		Q5FLT5	L. acidophilus	0.488741	0.270887	0.554254
A0A0D7M145	C. freundii	0.793069	0.65102	0.820887		Q5L9B1	B. fragilis	7.57898	3.83698	0.506266		C4ILY4	C. butyricum	1.72929	3.6689	2.12161
A0A0D7M164	C. freundii	0.98266	0.691113	0.703309		Q5LC98	B. fragilis	10.7048	4.56493	0.426436		P0A871	E. coli	1.04773	0.686853	0.655561
A0A0D7M173	C. freundii	0.153175	0.0695503	0.454057		Q839H0	E. faecalis	2.52188	5.74855	2.27947		Q5LHS4	B. fragilis	3.73945	1.72285	0.460722
A0A0D7M175	C. freundii	2.96088	0.542624	0.183265		C4IHN9	C. butyricum	2.27182	7.15638	3.15007		J7SKE1	M. morganii	0.406236	0.510511	1.25669
A0A0D7M187	C. freundii	2.10424	0.529834	0.251794		A0A0D7M5U4	C. freundii	3.83334	0.577073	0.15054		C4IF07	C. butyricum	1.57676	3.29621	2.0905
A0A0D7M189	C. freundii	2.15223	0.808079	0.375462		A0A0A5P8C5	C. freundii	3.02313	0.684584	0.226449		A0A0H3FTY3	K. aerogenes	1.63432	2.61667	1.60107
A0A0D7M193	C. freundii	3.12005	0.557117	0.17856		Q5FLA6	L. acidophilus	0.303796	0.14081	0.463502		A0A0D7LT27	C. freundii	2.1407	0.45321	0.211711
A0A0D7M199	C. freundii	2.04567	0.462375	0.226026		Q839F9	E. faecalis	2.2464	5.48502	2.44169		C4IJM9	C. butyricum	1.59102	3.33879	2.09852
A0A0D7M1A1	C. freundii	0.980131	0.594181	0.606226		C4IEE1	C. butyricum	1.85982	5.16789	2.77871		C9AD24	E. casseliflavus	2.34588	0.440289	0.187686
A0A0D7M1C5	C. freundii	2.1	1.3776	0.656		Q5FJI5	L. acidophilus	0.287271	0.154675	0.538429		A0A0A5SXJ6	C. freundii	2.02042	2.31176	1.1442
A0A0D7M1F1	C. freundii	2.13131	0.494559	0.232045		C4IF28	C. butyricum	1.72756	4.33136	2.50722		M1SVI9	M. morganii	0.314621	0.463389	1.47285
A0A0D7M1H5	C. freundii	1.91177	0.499686	0.261374		C4IMU0	C. butyricum	2.85229	10.3335	3.62288		A0A0D7LQN4	C. freundii	2.586	0.463884	0.179383
A0A0D7M1I5	C. freundii	0.921863	0.463331	0.502603		C4ILR7	C. butyricum	1.71873	4.85766	2.8263		Q5FM35	L. acidophilus	0.431323	0.202829	0.470248
A0A0D7M1I9	C. freundii	1.23565	0.66593	0.538932		O07111	E. faecalis	2.4793	6.8916	2.77966		Q8X7E7	E. coli	1.18459	0.462552	0.390476
A0A0D7M1J2	C. freundii	1.57332	0.500266	0.317969		A0A0D7M5D8	C. freundii	2.56088	0.6698	0.26155		A0A0H3JNF7	E. coli	1.10311	0.459111	0.416198
A0A0D7M1J6	C. freundii	1.44125	0.468604	0.325137		Q5FIY7	L. acidophilus	0.306542	0.197115	0.643028		A0A0D7LDC4	C. freundii	2.41548	0.583723	0.241659
A0A0D7M1K8	C. freundii	4.33144	0.406878	0.0939359		C4IJ98	C. butyricum	1.8055	12.3206	6.82396		A0A0H3FQT2	K. aerogenes	1.97035	3.33334	1.69175
A0A0D7M1L1	C. freundii	2.15529	0.495	0.229668		J7U6B0	M. morganii	0.177318	0.305639	1.72368		C9AC95	E. casseliflavus	2.87571	0.544982	0.189512
A0A0D7M1L5	C. freundii	3.18065	0.6387	0.200808		Q5FMM8	L. acidophilus	0.36462	0.152239	0.417528		Q831Y7	E. faecalis	1.58975	2.84105	1.78711
A0A0D7M1M2	C. freundii	3.30271	0.631266	0.191136		A0A0D7M2Q5	C. freundii	2.55446	0.640754	0.250837		V5YMZ4	C. freundii	2.21653	0.537318	0.242415
A0A0D7M1N4	C. freundii	2.88231	0.410882	0.142553		Q5FM80	L. acidophilus	0.362258	0.22578	0.623258		A6TES3	K. pneumoniae	2.10333	0.828413	0.393859
A0A0D7M1N8	C. freundii	3.12762	0.252551	0.0807488		C4ILY8	C. butyricum	1.9846	5.95354	2.99986		A6TBE0	K. pneumoniae	0.474045	0.46456	0.979992
A0A0D7M1Q1	C. freundii	2.72985	0.556689	0.203926		C4IMQ8	C. butyricum	2.37465	8.23113	3.46625		A0A0H3FJZ8	K. aerogenes	1.29208	1.21785	0.942547
A0A0D7M1S1	C. freundii	0.834207	0.593114	0.710992		C4IIM2	C. butyricum	1.68445	3.8361	2.27736		A0A133LL11	C. freundii	2.26991	1.09708	0.483316
A0A0D7M1S3	C. freundii	2.67811	0.449331	0.167779		Q5FIM1	L. acidophilus	0.409554	0.236097	0.576474		J7U7H7	M. morganii	0.304658	0.465266	1.52718
A0A0D7M1T4	C. freundii	2.79156	0.572538	0.205096		A0A0D7M737	C. freundii	3.02572	0.404992	0.13385		A6TF30	K. pneumoniae	0.713551	0.635164	0.890145
A0A0D7M1U0	C. freundii	3.33686	0.45856	0.137423		C4IN17	C. butyricum	0.517235	1.85177	3.58014		C4IKK9	C. butyricum	1.71613	3.69756	2.15459
A0A0D7M1V7	C. freundii	1.93717	0.252298	0.130241		A0A0H3FZI5	K. aerogenes	5.98737	38.5959	6.44622		A0A0D7M4D3	C. freundii	2.81199	0.868564	0.308879
A0A0D7M1V9	C. freundii	3.76873	0.480981	0.127624		A0A0A5UUB3	C. freundii	3.03486	0.666428	0.219591		A0A0D7LRA5	C. freundii	2.02533	0.693573	0.342449
A0A0D7M1X0	C. freundii	1.80178	0.512775	0.284594		C4IEA4	C. butyricum	3.05931	6.0934	1.99175		C4ICU9	C. butyricum	1.72291	3.48584	2.02323
A0A0D7M1X9	C. freundii	1.61724	0.144843	0.0895619		Q9I3D2	P. aeruginosa	2.40994	7.39729	3.06949		C4IHX6	C. butyricum	1.80262	3.55539	1.97234
A0A0D7M1Y5	C. freundii	5.25922	0.340573	0.0647574		Q5FLS5	L. acidophilus	0.371868	0.198924	0.534931		J7TYL2	M. morganii	0.289145	0.404117	1.39762
A0A0D7M1Y8	C. freundii	2.02938	0.180656	0.0890203		C4ICI1	C. butyricum	2.69328	17.8595	6.63112		A0A0H3FM76	K. aerogenes	2.00271	4.18711	2.09072
A0A0D7M211	C. freundii	2.61769	0.425937	0.162715		P0ABC8	E. coli	1.67307	0.481876	0.288019		C4IMN9	C. butyricum	1.51565	2.88027	1.90035
A0A0D7M218	C. freundii	1.02411	0.29145	0.284589		C4IHR9	C. butyricum	2.30883	7.3835	3.19795		A0A0H3FS69	K. aerogenes	1.64766	2.89381	1.75632
A0A0D7M222	C. freundii	2.82313	0.509554	0.180493		C4IIK8	C. butyricum	1.79034	6.63185	3.70424		J7U325	M. morganii	0.457457	0.470264	1.028
A0A0D7M240	C. freundii	1.09996	0.419443	0.381326		Q5FKX2	L. acidophilus	0.372063	0.206214	0.554245		A0A0H0AE90	E. asburiae	0.279919	0.448996	1.60402
A0A0D7M258	C. freundii	3.13108	0.200329	0.0639807		Q5FJK8	L. acidophilus	0.423791	0.262991	0.620569		A0A0D7LDH2	C. freundii	2.25236	0.742309	0.32957
A0A0D7M259	C. freundii	7.0008	7.76611	1.10932		Q5L8C4	B. fragilis	7.32686	2.10677	0.28754		Q9HUM2	P. aeruginosa	1.54872	2.56415	1.65566
A0A0D7M267	C. freundii	1.08153	0.645545	0.596882		C9ACY4	E. casseliflavus	3.40842	0.350674	0.102885		Q8X6X9	E. coli	1.19686	0.394334	0.329473
A0A0D7M273	C. freundii	2.7149	0.171581	0.0631998		C4IE61	C. butyricum	2.75875	7.67309	2.78137		Q5FJM4	L. acidophilus	0.391569	0.19689	0.502824
A0A0D7M2A7	C. freundii	2.65666	0.468826	0.176472		Q839D9	E. faecalis	2.36556	6.69249	2.82914		J7U888	M. morganii	0.588424	0.532098	0.904278
A0A0D7M2A8	C. freundii	3.44283	0.479053	0.139145		M1RLK8	M. morganii	0.115763	0.43334	3.74335		A0A0H3FS66	K. aerogenes	0.726274	2.04185	2.81141
A0A0D7M2C0	C. freundii	2.67903	0.449875	0.167925		C4IMH7	C. butyricum	1.74971	5.17936	2.96013		Q837D6	E. faecalis	2.22887	3.66363	1.64371
A0A0D7M2D0	C. freundii	2.49775	0.310033	0.124125		C4IHN7	C. butyricum	1.9999	7.79367	3.89703		Q5FJJ8	L. acidophilus	0.632433	0.488568	0.772522
A0A0D7M2D7	C. freundii	1.46299	0.175626	0.120046		C4IMS8	C. butyricum	1.41068	4.90823	3.47933		A0A0D7M4L6	C. freundii	1.81642	0.68822	0.378888
A0A0D7M2E1	C. freundii	3.82835	0.348687	0.0910803		Q82ZI6	E. faecalis	1.86523	6.80961	3.65081		P08308	P. aeruginosa	2.05133	4.23231	2.06321
A0A0D7M2E6	C. freundii	3.44882	0.847897	0.245852		Q5FM76	L. acidophilus	0.423962	0.249632	0.588808		A0A0H3JGQ0	E. coli	1.09864	0.462893	0.421335
A0A0D7M2F4	C. freundii	2.55527	0.254022	0.0994109		A0A0F5LXC9	C. freundii	6.0068	0.588552	0.0979809		Q5LEX9	B. fragilis	3.4687	1.59543	0.459952
A0A0D7M2I1	C. freundii	1.52064	0.33136	0.217909		C4IE79	C. butyricum	5.3651	10.3003	1.91988		Q837W3	E. faecalis	2.28811	3.99903	1.74775
A0A0D7M2J5	C. freundii	2.7771	0.534243	0.192375		C9AB66	E. casseliflavus	3.01401	0.344982	0.114459		A0A0D7LU58	C. freundii	1.53283	0.802481	0.523527
A0A0D7M2K1	C. freundii	1.96572	0.463024	0.23555		O30508	P. aeruginosa	3.14989	10.0187	3.18065		Q8X4R5	E. coli	1.5277	0.555869	0.36386
A0A0D7M2N3	C. freundii	9.51357	2.40258	0.252542		C9A7E1	E. casseliflavus	2.75224	0.325648	0.118321		A0A0H3FW73	K. aerogenes	2.22233	1.68826	0.75968
A0A0D7M2Q5	C. freundii	2.41306	0.518666	0.214941		A0A0D7LSF3	C. freundii	3.6619	0.458759	0.125279		Q9I7C2	P. aeruginosa	2.09136	3.9959	1.91067
A0A0D7M2Q8	C. freundii	1.17209	0.637675	0.544051		Q5FM75	L. acidophilus	0.341972	0.237593	0.694773		Q836R2	E. faecalis	2.2064	4.21088	1.90848
A0A0D7M2T2	C. freundii	2.61413	0.627541	0.240057		C9A7B2	E. casseliflavus	2.56448	0.506203	0.19739		Q5L9E3	B. fragilis	4.80794	2.12711	0.442417
A0A0D7M2T4	C. freundii	1.90528	0.591428	0.310415		J7TKV4	M. morganii	0.382908	0.256731	0.670478		A0A0H3JIP9	E. coli	1.20574	0.652044	0.540783
A0A0D7M2U0	C. freundii	2.01932	0.607774	0.300979		C4IHS2	C. butyricum	1.8197	5.0059	2.75094		A0A0A5SV54	C. freundii	2.08488	0.507557	0.243447
A0A0D7M2U2	C. freundii	2.78574	0.424708	0.152458		Q5FJK4	L. acidophilus	0.21535	0.231271	1.07393		A6T8M4	K. pneumoniae	0.497784	0.409316	0.822277
A0A0D7M2Y7	C. freundii	1.05626	0.673934	0.63804		C4IJ06	C. butyricum	2.19906	7.63587	3.47233		A0A0H3FNQ6	K. aerogenes	1.92878	3.57694	1.85451
A0A0D7M2Z4	C. freundii	0.996324	0.524255	0.526189		C4IDD1	C. butyricum	1.76622	6.33757	3.5882		C9A9G1	E. casseliflavus	2.474	0.495352	0.200223
A0A0D7M321	C. freundii	1.47534	0.557879	0.378135		Q5FMH0	L. acidophilus	0.383168	0.184527	0.481584		Q9I3F5	P. aeruginosa	1.56501	2.98337	1.90629
A0A0D7M322	C. freundii	2.09546	0.257617	0.122941		Q5FL54	L. acidophilus	0.392661	0.306052	0.779432		A0A0D7LJ58	C. freundii	2.40657	0.538206	0.22364
A0A0D7M339	C. freundii	2.54501	0.226519	0.0890049		J7TDC2	M. morganii	0.0998522	0.358618	3.59149		Q8XCJ6	E. coli	1.17918	0.537675	0.455975
A0A0D7M366	C. freundii	1.90215	0.646295	0.339772		Q9HYL2	P. aeruginosa	3.98892	13.0215	3.26442		J7U8H2	M. morganii	0.310132	0.427861	1.37961
A0A0D7M378	C. freundii	2.5521	0.564494	0.221188		A6TC86	K. pneumoniae	1.25627	0.342634	0.272738		A6TGT4	K. pneumoniae	0.86882	0.346163	0.398429
A0A0D7M385	C. freundii	2.65995	0.649329	0.244114		C4ICP3	C. butyricum	1.681	5.66614	3.3707		A6TH90	K. pneumoniae	0.712834	0.668296	0.93752
A0A0D7M3A0	C. freundii	1.37441	0.598119	0.435181		C9ADE0	E. casseliflavus	4.00283	0.41931	0.104753		A6TCC2	K. pneumoniae	0.341545	0.416285	1.21883
A0A0D7M3A2	C. freundii	1.1361	0.672744	0.592151		P13982	P. aeruginosa	2.10289	9.71301	4.61889		Q5FL49	L. acidophilus	0.399951	0.189336	0.473397
A0A0D7M3B4	C. freundii	2.44081	0.23532	0.0964105		Q9HZK4	P. aeruginosa	1.84951	4.60127	2.48783		A0A0D7LDG7	C. freundii	1.66354	0.535044	0.32163
A0A0D7M3C4	C. freundii	1.7771	0.255717	0.143895		Q9HWF0	P. aeruginosa	2.51567	7.49892	2.98089		Q8X5Q2	E. coli	1.1736	0.479921	0.408932
A0A0D7M3D1	C. freundii	2.65241	0.584652	0.220423		Q9I6M4	P. aeruginosa	1.32684	3.33216	2.51135		M1SXR1	M. morganii	0.286137	0.399459	1.39604
A0A0D7M3E0	C. freundii	2.22236	0.45438	0.204458		C4IGM3	C. butyricum	1.92275	5.60014	2.91257		Q5FMW5	L. acidophilus	0.384837	0.181651	0.472022
A0A0D7M3I3	C. freundii	1.30065	0.424572	0.32643		C9A9F1	E. casseliflavus	3.3343	0.567921	0.170327		P0A9U5	E. coli	1.08898	0.409159	0.375725
A0A0D7M3J5	C. freundii	3.68275	0.525601	0.142719		C4IIV5	C. butyricum	3.72184	4.9926	1.34143		A6TGW6	K. pneumoniae	0.732084	0.508143	0.694104
A0A0D7M3M1	C. freundii	3.05563	0.410885	0.134468		Q5FMC0	L. acidophilus	0.232755	0.273136	1.17349		J7TWR1	M. morganii	0.264138	0.379031	1.43497
A0A0D7M3P3	C. freundii	2.43696	4.81054	1.97399		A0A0H3JFK1	E. coli	1.33666	0.40391	0.302178		A0A0D7M7C5	C. freundii	2.08024	0.378754	0.182072
A0A0D7M3P6	C. freundii	2.36416	0.441796	0.186872		C4IMF8	C. butyricum	1.43829	3.8441	2.67269		C4IHY6	C. butyricum	1.72426	3.94242	2.28644
A0A0D7M3Q8	C. freundii	2.01628	0.703693	0.349005		C9A4V5	E. casseliflavus	2.89848	0.486041	0.167688		A6THZ0	K. pneumoniae	0.798519	0.562189	0.704039
A0A0D7M3R2	C. freundii	0.964482	0.647028	0.670856		Q5LAY1	B. fragilis	16.455	5.29861	0.322006		A0A126PUJ8	E. asburiae	0.356684	0.39117	1.09669
A0A0D7M3R3	C. freundii	1.81935	0.298619	0.164135		Q9HW49	P. aeruginosa	2.45723	6.83666	2.78226		A0A0H3FNY5	K. aerogenes	0.841127	0.742793	0.883092
A0A0D7M3S0	C. freundii	1.80688	0.622836	0.344702		Q9HUC8	P. aeruginosa	2.05362	6.64848	3.23745		A0A0H3FSP3	K. aerogenes	2.13222	4.56057	2.13888
A0A0D7M3S4	C. freundii	1.69092	0.144365	0.0853766		Q9HUD3	P. aeruginosa	4.99763	15.7358	3.14866		C4ICV9	C. butyricum	1.24676	2.76664	2.21906
A0A0D7M3T1	C. freundii	1.26709	0.361536	0.285328		Q9HW91	P. aeruginosa	2.38449	6.52108	2.73479		A0A159YYH1	E. asburiae	0.389824	0.461587	1.18409
A0A0D7M3U0	C. freundii	2.63851	0.704437	0.266983		Q5FHV4	L. acidophilus	0.389943	0.192789	0.494404		Q838H7	E. faecalis	1.99717	3.21147	1.60801
A0A0D7M3V7	C. freundii	2.62876	0.509372	0.193768		Q834C2	E. faecalis	2.61257	6.6646	2.55097		M1SB67	M. morganii	0.274024	0.404557	1.47636
A0A0D7M3Z6	C. freundii	2.76389	0.412382	0.149203		Q5FL45	L. acidophilus	0.338092	0.178389	0.527634		A6TFB6	K. pneumoniae	0.602382	0.457182	0.758957
A0A0D7M3Z7	C. freundii	1.17908	0.552282	0.468401		C4IHX1	C. butyricum	2.33598	4.28344	1.83368		C9A5I7	E. casseliflavus	2.50314	0.507395	0.202704
A0A0D7M401	C. freundii	1.59133	0.507893	0.319163		A0A0H3FKH3	K. aerogenes	2.50783	7.04809	2.81044		A0A0D7LZZ9	C. freundii	2.30241	0.440446	0.191298
A0A0D7M402	C. freundii	0.886069	0.445458	0.502735		Q9I099	P. aeruginosa	5.72972	20.508	3.57923		Q8XA55	E. coli	1.17138	0.488398	0.416942
A0A0D7M408	C. freundii	12.5272	1.0716	0.0855421		Q9I2W9	P. aeruginosa	4.86704	12.8866	2.64773		Q5LAX6	B. fragilis	4.51605	1.85105	0.409882
A0A0D7M414	C. freundii	7.55309	3.12566	0.413825		Q5FMD6	L. acidophilus	0.560359	0.169575	0.302619		C9AAW4	E. casseliflavus	2.25414	0.50472	0.223908
A0A0D7M418	C. freundii	3.14928	0.474608	0.150703		M1SB67	M. morganii	0.124002	0.467926	3.77353		A0A263VUN6	E. asburiae	0.42597	0.513631	1.20579
A0A0D7M429	C. freundii	2.67101	0.673729	0.252237		Q5LHN1	B. fragilis	7.00855	3.92169	0.559558		Q9I0L4	P. aeruginosa	0.934777	1.73847	1.85977
A0A0D7M436	C. freundii	5.37141	0.265793	0.0494829		Q5FK05	L. acidophilus	0.37494	0.196001	0.522755		C4IML1	C. butyricum	1.86799	3.50781	1.87785
A0A0D7M437	C. freundii	5.33113	0.482926	0.0905859		Q5FLF7	L. acidophilus	0.396339	0.175112	0.441824		C4IH25	C. butyricum	1.44587	2.40619	1.66418
A0A0D7M439	C. freundii	2.44834	0.633705	0.25883		Q5FMI2	L. acidophilus	0.378187	0.190231	0.503008		A0A0D7LRE2	C. freundii	2.16389	0.477843	0.220826
A0A0D7M444	C. freundii	2.37381	0.482818	0.203394		Q5LHT0	B. fragilis	8.78515	3.8091	0.433583		A6TE93	K. pneumoniae	0.643132	0.415603	0.646218
A0A0D7M449	C. freundii	1.86037	0.810684	0.435765		Q830Q5	E. faecalis	2.7212	7.40321	2.72056		Q835M1	E. faecalis	2.19034	3.76051	1.71686
A0A0D7M468	C. freundii	2.73059	0.402688	0.147473		Q5FMA3	L. acidophilus	0.200135	0.148726	0.743128		A0A0D7M240	C. freundii	2.37801	0.515237	0.216667
A0A0D7M469	C. freundii	3.64514	0.226776	0.0622131		Q5LBR2	B. fragilis	7.97547	3.44665	0.432156		C4IH16	C. butyricum	1.68168	2.751	1.63587
A0A0D7M472	C. freundii	0.82589	0.496288	0.600913		C4IJ05	C. butyricum	1.69899	4.64782	2.73564		A0A0H3FKS6	K. aerogenes	1.4567	1.61909	1.11148
A0A0D7M482	C. freundii	1.83639	0.519503	0.282895		C9AAS8	E. casseliflavus	4.11972	0.644081	0.156341		A0A0D7LMR1	C. freundii	3.04695	0.345406	0.113361
A0A0D7M483	C. freundii	0.596734	0.319989	0.536235		G3XDA5	P. aeruginosa	3.64858	10.5809	2.90001		C9A7X3	E. casseliflavus	1.85722	0.524959	0.282659
A0A0D7M487	C. freundii	2.45349	0.518394	0.211288		Q5FIQ9	L. acidophilus	0.591288	0.225109	0.38071		J7TLB2	M. morganii	0.288264	0.445252	1.5446
A0A0D7M4A0	C. freundii	0.772038	0.438844	0.568423		C4IMN4	C. butyricum	1.68281	4.67502	2.77811		Q5FN14	L. acidophilus	0.437833	0.199701	0.456112
A0A0D7M4A1	C. freundii	2.03558	0.271695	0.133473		Q9I685	P. aeruginosa	3.75419	16.2552	4.32987		Q9HZK4	P. aeruginosa	1.69641	2.76229	1.62832
A0A0D7M4B2	C. freundii	0.871963	0.373395	0.428223		Q839F8	E. faecalis	2.18399	6.0907	2.7888		A0A0H3FKF2	K. aerogenes	4.34107	4.55745	1.04984
A0A0D7M4C3	C. freundii	0.91352	0.873063	0.955713		J7TE05	M. morganii	0.085041	0.260019	3.05757		Q8X9L2	E. coli	1.17424	0.490763	0.417943
A0A0D7M4D3	C. freundii	1.07504	0.596477	0.55484		C9A9D7	E. casseliflavus	3.19494	0.466817	0.146112		A0A0H3FQT9	K. aerogenes	1.95601	3.0146	1.5412
A0A0D7M4E3	C. freundii	2.48552	0.535416	0.215414		Q9I3F5	P. aeruginosa	2.51772	11.2636	4.47375		P0AG32	E. coli	0.703508	0.263215	0.374146
A0A0D7M4F3	C. freundii	0.920935	0.321328	0.348915		Q5FJL9	L. acidophilus	0.261738	0.102864	0.393004		P0A7G8	E. coli	1.28663	0.721207	0.560538
A0A0D7M4G9	C. freundii	1.18816	0.452336	0.380704		Q5FLS6	L. acidophilus	0.308187	0.151117	0.490342		A6TDT3	K. pneumoniae	0.701773	0.591187	0.84242
A0A0D7M4H1	C. freundii	2.4249	0.332469	0.137107		Q5LCK2	B. fragilis	9.16404	3.398	0.370798		C4IMF6	C. butyricum	1.43644	3.13646	2.18349
A0A0D7M4I1	C. freundii	2.0142	0.168793	0.0838016		C4IMP3	C. butyricum	2.51918	5.94728	2.3608		C4IHV7	C. butyricum	1.64513	2.89783	1.76146
A0A0D7M4I9	C. freundii	1.43533	0.608101	0.423665		A0A0D7LXE1	C. freundii	5.64255	0.852153	0.151023		A6T6Y0	K. pneumoniae	0.917795	0.380239	0.414296
A0A0D7M4L1	C. freundii	3.14259	0.555786	0.176856		C9A8P8	E. casseliflavus	3.21149	0.401873	0.125136		A0A0D7LMW0	C. freundii	2.5514	0.537329	0.210602
A0A0D7M4L4	C. freundii	2.14735	0.44732	0.208312		C9ACD7	E. casseliflavus	3.20265	0.571244	0.178366		Q5LCE8	B. fragilis	2.67369	1.42378	0.532517
A0A0D7M4L6	C. freundii	1.40211	0.664914	0.474226		M1SMP1	M. morganii	0.0976177	0.230177	2.35795		J7TWP9	M. morganii	0.307318	0.424431	1.38108
A0A0D7M4M0	C. freundii	3.49413	0.522962	0.149669		Q82ZJ2	E. faecalis	2.01081	6.30053	3.13334		A0A263VND6	E. asburiae	1.25404	1.28206	1.02235
A0A0D7M4M8	C. freundii	1.39574	0.399365	0.286132		Q9HVJ1	P. aeruginosa	3.09327	5.87388	1.89892		C4IEQ2	C. butyricum	1.64758	3.28835	1.99587
A0A0D7M4M9	C. freundii	1.29118	0.768824	0.595445		A0A0D7M0T7	C. freundii	5.18159	0.250651	0.0483733		P0A860	E. coli	1.30654	0.518298	0.396694
A0A0D7M4N2	C. freundii	1.18282	0.196762	0.16635		Q9HU65	P. aeruginosa	3.51251	10.7505	3.06064		J7TRU5	M. morganii	0.295774	0.379621	1.28348
A0A0D7M4N3	C. freundii	2.20363	0.324315	0.147173		Q5L8W1	B. fragilis	8.362	3.77947	0.451982		J7TPX9	M. morganii	0.272448	0.430009	1.57832
A0A0D7M4N5	C. freundii	6.43033	1.24503	0.193619		Q9HTD9	P. aeruginosa	2.40557	7.98013	3.31736		C4IJ90	C. butyricum	1.44031	2.63078	1.82653
A0A0D7M4R2	C. freundii	0.871334	0.574404	0.659224		Q839E9	E. faecalis	2.6566	7.21049	2.71418		Q9HV48	P. aeruginosa	1.95079	3.35133	1.71794
A0A0D7M4R4	C. freundii	2.26295	0.517883	0.228853		C4IDZ2	C. butyricum	1.75472	5.96929	3.40186		A0A0F0R427	E. asburiae	0.651253	0.581795	0.893347
A0A0D7M4R8	C. freundii	9.53584	0.765342	0.0802596		Q9I3G2	P. aeruginosa	2.07542	6.61978	3.18961		A6TB35	K. pneumoniae	0.656579	0.420871	0.641006
A0A0D7M4S1	C. freundii	3.27351	0.407398	0.124453		C4IMN9	C. butyricum	1.56372	5.13566	3.28426		M1SQ44	M. morganii	0.238569	0.42814	1.79462
A0A0D7M4S9	C. freundii	1.00325	0.624502	0.62248		Q838R5	E. faecalis	1.99302	8.26397	4.14645		A0A0H3FMI1	K. aerogenes	1.57327	3.49002	2.21833
A0A0D7M4T5	C. freundii	0.732005	0.461553	0.630533		C4IMK3	C. butyricum	1.66384	3.92113	2.35668		Q5LET9	B. fragilis	4.35934	2.01227	0.461599
A0A0D7M4T6	C. freundii	1.6338	0.44394	0.271722		Q9HVM4	P. aeruginosa	3.80964	6.04404	1.58651		G3XDA5	P. aeruginosa	2.07245	4.27641	2.06345
A0A0D7M4T9	C. freundii	1.12346	0.601551	0.535446		C9ACR7	E. casseliflavus	2.56676	0.387539	0.150984		A6TF40	K. pneumoniae	0.526104	0.450192	0.855709
A0A0D7M4V9	C. freundii	6.97908	2.9841	0.427578		C4IEQ3	C. butyricum	2.21989	3.70732	1.67005		A0A0F3Z9A4	E. asburiae	0.351199	0.428249	1.21939
A0A0D7M4W8	C. freundii	1.81545	0.295434	0.162733		J7SL36	M. morganii	0.0707632	0.387129	5.47076		A6TC50	K. pneumoniae	0.247205	0.390871	1.58116
A0A0D7M4X7	C. freundii	1.0677	0.444788	0.416585		Q5FJN3	L. acidophilus	0.39737	0.12871	0.323904		C4IJA1	C. butyricum	1.72805	3.4353	1.98796
A0A0D7M4Y2	C. freundii	2.42663	0.321136	0.132338		Q5LAD5	B. fragilis	5.51027	1.75662	0.318791		Q5L9C8	B. fragilis	3.48716	2.01493	0.577816
A0A0D7M4Y7	C. freundii	3.73332	1.54065	0.412677		Q5FLK4	L. acidophilus	0.248138	0.177273	0.714412		P0A7I6	E. coli	1.27021	0.512641	0.403587
A0A0D7M504	C. freundii	2.66365	0.658945	0.247384		Q5FM70	L. acidophilus	0.348257	0.172093	0.494154		G3XD89	P. aeruginosa	2.45616	3.35279	1.36505
A0A0D7M514	C. freundii	1.43485	0.564268	0.39326		C4IHZ7	C. butyricum	0.6329	2.09397	3.30854		J7TQ61	M. morganii	0.248789	0.417402	1.67774
A0A0D7M516	C. freundii	1.14435	0.684294	0.597974		A0A0D7M4G9	C. freundii	3.65119	0.403983	0.110644		Q5FMT9	L. acidophilus	0.429977	0.204137	0.474764
A0A0D7M518	C. freundii	3.1776	0.575907	0.18124		Q5FLV3	L. acidophilus	0.314647	0.148078	0.470617		Q8XBC5	E. coli	1.52707	0.804317	0.526705
A0A0D7M524	C. freundii	2.22189	0.372644	0.167715		A0A133LCA2	C. freundii	3.35485	0.513537	0.153073		Q8X8H1	E. coli	1.23575	0.485658	0.393007
A0A0D7M541	C. freundii	3.1205	0.436023	0.139729		Q5LE36	B. fragilis	8.54215	3.54692	0.415226		Q8XDE9	E. coli	1.27091	0.499188	0.392781
A0A0D7M546	C. freundii	1.44175	0.62359	0.432524		C4IH16	C. butyricum	2.22849	5.19603	2.33163		A6T5I4	K. pneumoniae	0.808078	0.493693	0.610947
A0A0D7M558	C. freundii	2.7658	0.482345	0.174397		Q836V1	E. faecalis	3.56834	9.2641	2.59619		A0A0D7M3R2	C. freundii	2.34245	0.62001	0.264685
A0A0D7M569	C. freundii	0.943108	0.270046	0.286336		Q5L7M1	B. fragilis	11.2276	4.16756	0.371189		A6T5M4	K. pneumoniae	1.51715	0.563815	0.371628
A0A0D7M578	C. freundii	3.64368	0.324453	0.0890455		Q9HT19	P. aeruginosa	4.87972	12.8244	2.62809		Q82Z22	E. faecalis	1.85551	3.81131	2.05405
A0A0D7M594	C. freundii	3.02333	0.291223	0.0963255		Q5FL15	L. acidophilus	0.508242	0.218826	0.430556		A0A0A5R220	C. freundii	1.61991	0.340458	0.210171
A0A0D7M5A9	C. freundii	1.54149	0.406867	0.263944		C4IJ93	C. butyricum	2.02137	6.49358	3.21247		J7TNP0	M. morganii	0.225752	0.407123	1.80341
A0A0D7M5B9	C. freundii	1.32437	0.454472	0.343161		C9A895	E. casseliflavus	2.72249	0.538718	0.197877		P0ABD6	E. coli	1.24815	0.553198	0.443214
A0A0D7M5C6	C. freundii	2.57608	0.414674	0.160971		C4IF53	C. butyricum	1.30627	3.96626	3.03632		P0A7B2	E. coli	0.688695	0.501188	0.727737
A0A0D7M5D6	C. freundii	2.50712	0.596981	0.238114		Q9HXU0	P. aeruginosa	3.9699	10.2497	2.58184		C4IDG1	C. butyricum	1.82216	3.55239	1.94955
A0A0D7M5D8	C. freundii	2.38689	0.693497	0.290544		C4ID49	C. butyricum	2.99027	12.7009	4.24741		C4IMB3	C. butyricum	1.48191	2.55526	1.7243
A0A0D7M5D9	C. freundii	1.75213	0.70902	0.404662		Q5FM13	L. acidophilus	0.35933	0.198613	0.552731		C4IJH5	C. butyricum	1.74487	3.59812	2.06211
A0A0D7M5E2	C. freundii	2.36182	0.272453	0.115357		Q5L8H8	B. fragilis	7.55411	3.87149	0.512502		A0A263VQ41	E. asburiae	0.255968	0.442583	1.72906
A0A0D7M5F6	C. freundii	1.17354	0.604566	0.515163		Q5FIR6	L. acidophilus	0.39291	0.0841599	0.214196		J7SL90	M. morganii	0.417836	0.457246	1.09432
A0A0D7M5F8	C. freundii	1.60116	0.126075	0.0787397		C4ILW0	C. butyricum	2.74712	12.2058	4.44313		J7TFG1	M. morganii	0.257092	0.39289	1.52821
A0A0D7M5G7	C. freundii	1.19479	0.622816	0.521277		G3XD89	P. aeruginosa	1.69207	6.30056	3.72358		Q9HZP5	P. aeruginosa	1.77702	3.38597	1.90542
A0A0D7M5L9	C. freundii	13.5967	30.4458	2.2392		Q837J2	E. faecalis	3.29925	7.70186	2.33443		Q5FIW3	L. acidophilus	0.502689	0.282063	0.561108
A0A0D7M5T4	C. freundii	1.754	0.926258	0.528084		C9A6Q7	E. casseliflavus	4.1579	0.48185	0.115888		M1SBJ9	M. morganii	0.217108	0.371422	1.71077
A0A0D7M5U4	C. freundii	2.01987	0.483306	0.239276		Q9HTZ7	P. aeruginosa	3.04758	9.27605	3.04374		A0A0H3FQ37	K. aerogenes	1.26168	0.973368	0.771484
A0A0D7M5W4	C. freundii	1.31999	0.61302	0.464413		A0A0H3FV08	K. aerogenes	2.68557	8.35312	3.11037		A0A0H3FUP1	K. aerogenes	1.21958	1.1833	0.970251
A0A0D7M650	C. freundii	1.79895	0.660022	0.366893		P0A6R2	E. coli	1.52602	0.463785	0.303917		C4ILW0	C. butyricum	1.42487	3.05472	2.14386
A0A0D7M677	C. freundii	1.45528	0.66355	0.45596		M1RJ25	M. morganii	0.124677	0.311294	2.49681		Q5FKY2	L. acidophilus	0.516275	0.262441	0.508335
A0A0D7M6B6	C. freundii	1.74225	0.329084	0.188884		C9AC00	E. casseliflavus	4.9235	0.354837	0.07207		C9A806	E. casseliflavus	2.09942	0.768683	0.366141
A0A0D7M6R6	C. freundii	8.41595	1.8434	0.219036		Q5LER3	B. fragilis	6.58793	3.67415	0.55771		J7TG96	M. morganii	0.324401	0.405321	1.24944
A0A0D7M6Z5	C. freundii	1.45726	0.481997	0.330755		A0A0A5UWH5	C. freundii	2.83238	0.337851	0.119282		Q9HW93	P. aeruginosa	2.33534	1.07719	0.461258
A0A0D7M705	C. freundii	2.16813	0.50802	0.234312		J7TW51	M. morganii	0.164771	0.533848	3.23995		Q8X9B6	E. coli	1.33174	0.53918	0.404869
A0A0D7M737	C. freundii	2.93141	0.101779	0.0347201		C4IHA2	C. butyricum	1.70052	5.34637	3.14396		A0A0D7M4S9	C. freundii	2.48613	0.642953	0.258616
A0A0D7M7B4	C. freundii	1.2321	0.617457	0.50114		Q5FLT3	L. acidophilus	0.351775	0.156254	0.444189		A0A0D7LSF7	C. freundii	1.50681	0.467696	0.310389
A0A0D7M7B8	C. freundii	3.38551	0.584684	0.172702		Q5FJJ0	L. acidophilus	0.440846	0.191659	0.434753		A0A263VXB7	E. asburiae	0.24032	0.422643	1.75867
A0A0D7M7C2	C. freundii	2.9473	0.3569	0.121094		A0A0F3WYD9	E. asburiae	0.0731529	0.404697	5.5322		A0A0H3FJQ3	K. aerogenes	1.00515	1.23132	1.22501
A0A0D7M7I5	C. freundii	3.27794	0.740665	0.225955		P08280	P. aeruginosa	1.55956	5.07093	3.25152		A0A0D7M134	C. freundii	2.27438	0.717217	0.315346
A0A0D7M7P5	C. freundii	1.70919	0.449619	0.26306		C4IFN8	C. butyricum	1.70781	20.6142	12.0706		P0AG22	E. coli	1.47485	0.605054	0.410248
A0A0D7M839	C. freundii	1.42185	0.725934	0.510556		Q9HUN2	P. aeruginosa	2.14565	6.29889	2.93565		Q9I2T9	P. aeruginosa	1.8581	2.87923	1.54956
A0A0D7M844	C. freundii	2.82457	0.558533	0.197741		P0C1F9	L. acidophilus	0.392896	0.260146	0.662126		Q5LGR9	B. fragilis	3.82759	2.03683	0.532145
A0A0D7M871	C. freundii	2.20557	1.31076	0.594295		Q5L8I8	B. fragilis	14.6274	5.89274	0.402857		A6TD56	K. pneumoniae	1.0202	0.603687	0.591732
A0A0D9GYE1	E. asburiae	0.132493	0.456572	3.44601		C4IKX7	C. butyricum	1.63977	4.99682	3.04727		Q833I2	E. faecalis	2.46879	4.15389	1.68256
A0A0D9H0R3	E. asburiae	0.0553204	0.231592	4.18637		C4IJD6	C. butyricum	2.73076	10.3201	3.77921		A6TCW1	K. pneumoniae	0.698905	0.468405	0.670198
A0A0D9H1E9	E. asburiae	1.49676	0.840632	0.561633		Q5L9J6	B. fragilis	10.8637	3.02234	0.278206		Q5LG64	B. fragilis	4.78034	1.9533	0.408611
A0A0D9H2Z7	E. asburiae	0.161061	0.327743	2.0349		Q9I4I2	P. aeruginosa	2.63488	8.61597	3.26997		P13794	P. aeruginosa	2.45917	4.716	1.91772
A0A0D9H3B2	E. asburiae	0.118535	0.396998	3.3492		C4IJA1	C. butyricum	2.00644	6.22344	3.10173		Q5LHV0	B. fragilis	3.82953	1.70173	0.444371
A0A0D9H4R5	E. asburiae	0.995746	0.756334	0.759565		Q82YY8	E. faecalis	2.17739	8.39467	3.85539		Q5L8J2	B. fragilis	3.00496	1.33388	0.443891
A0A0D9H627	E. asburiae	0.130462	0.319447	2.44858		C4IML1	C. butyricum	1.45323	5.36161	3.68944		P58694	E. coli	1.24615	0.567285	0.455231
A0A0D9H643	E. asburiae	0.0447639	0.415824	9.28927		Q820V5	E. faecalis	2.76672	7.35244	2.65746		Q9I5Y4	P. aeruginosa	1.87033	3.58926	1.91905
A0A0D9H706	E. asburiae	0.027241	0.375425	13.7816		C4IEQ2	C. butyricum	2.05599	5.11684	2.48875		P0AEB4	E. coli	1.20368	0.355833	0.295621
A0A0D9H753	E. asburiae	0.203476	0.449064	2.20696		Q5FJN6	L. acidophilus	0.332397	0.242794	0.730433		A6TF98	K. pneumoniae	0.805872	0.530059	0.657745
A0A0D9H807	E. asburiae	0.0844155	0.332353	3.93711		Q5FKI5	L. acidophilus	0.084206	0.10244	1.21654		Q5FMB0	L. acidophilus	0.397224	0.187758	0.472675
A0A0D9H901	E. asburiae	0.109368	0.329968	3.01704		Q9I2T8	P. aeruginosa	3.46017	11.4398	3.30613		A6TBX0	K. pneumoniae	0.998026	0.531101	0.532152
A0A0D9HDH4	E. asburiae	0.307574	0.33904	1.1023		C9AD24	E. casseliflavus	5.54512	1.07568	0.193987		A6T4E8	K. pneumoniae	0.824936	0.447234	0.542144
A0A0D9HEQ1	E. asburiae	0.415663	0.284243	0.683831		Q5L9F9	B. fragilis	6.35942	4.42029	0.695077		J7TRT3	M. morganii	0.32278	0.435982	1.35071
A0A0D9HF57	E. asburiae	0.680043	0.490311	0.720999		Q5FM77	L. acidophilus	0.42333	0.248136	0.586152		J7UA30	M. morganii	0.377441	0.431793	1.144
A0A0D9HIF9	E. asburiae	0.173806	0.134613	0.774499		C9A7H3	E. casseliflavus	4.12293	0.355831	0.0863054		A0A0F1D189	E. asburiae	0.16423	0.377563	2.29898
A0A0D9HLQ7	E. asburiae	0.151065	0.287248	1.90148		G3XD74	P. aeruginosa	2.25421	5.49807	2.43902		Q5L7E6	B. fragilis	5.15661	2.11765	0.410667
A0A0D9HME1	E. asburiae	0.110411	0.492527	4.46086		Q5FJ72	L. acidophilus	0.368808	0.144173	0.390916		A0A0D7L7S0	C. freundii	2.50535	0.53807	0.214769
A0A0D9HN73	E. asburiae	0.332413	0.66513	2.00092		Q820T4	E. faecalis	3.77757	10.1931	2.69834		P38100	P. aeruginosa	1.99029	3.663	1.84043
A0A0D9HRI4	E. asburiae	0.053227	0.363985	6.83834		A0A0D7M175	C. freundii	2.16364	0.481044	0.222331		Q5FLM2	L. acidophilus	0.538013	0.3476	0.646082
A0A0D9ITU1	E. asburiae	1.2087	0.400039	0.330966		Q830D0	E. faecalis	3.10792	14.0249	4.51265		A6T6Q6	K. pneumoniae	0.637399	0.669025	1.04962
A0A0D9IYQ6	E. asburiae	0.109231	0.440344	4.03132		Q5FIE2	L. acidophilus	0.43592	0.266998	0.612494		A0A0D7M5B9	C. freundii	2.413	0.587033	0.24328
A0A0D9IZC1	E. asburiae	0.0822174	0.278912	3.39238		C4IH19	C. butyricum	2.17518	6.37763	2.932		Q9I0J6	P. aeruginosa	2.3387	3.69032	1.57793
A0A0D9IZI0	E. asburiae	0.118275	0.492854	4.16701		C9A9G4	E. casseliflavus	2.5239	0.424863	0.168336		A0A263VWP8	E. asburiae	0.223767	0.43011	1.92213
A0A0D9J011	E. asburiae	0.153906	0.364679	2.36949		A0A0D7M4Y2	C. freundii	3.09865	0.401323	0.129515		A0A0H3FQS4	K. aerogenes	1.52421	2.32181	1.52329
A0A0D9J165	E. asburiae	0.844872	0.598087	0.707902		Q9HVU0	P. aeruginosa	3.28504	10.0293	3.05303		A0A0D7LWL8	C. freundii	2.04085	0.591924	0.290039
A0A0D9J1A3	E. asburiae	0.0437296	0.129573	2.96304		C4IJ04	C. butyricum	1.87017	6.8833	3.68057		Q5LGL5	B. fragilis	3.74596	1.74485	0.465793
A0A0D9J203	E. asburiae	0.273252	0.364597	1.33429		Q831P1	E. faecalis	2.23637	6.13191	2.74191		A0A0H3FZT7	K. aerogenes	1.55021	3.20011	2.0643
A0A0D9J494	E. asburiae	0.907973	0.513693	0.565758		P0C0V1	E. coli	1.28175	0.29257	0.228259		A0A263VNR6	E. asburiae	0.255885	0.378237	1.47815
A0A0D9J4X9	E. asburiae	0.670344	0.584856	0.872472		Q834B6	E. faecalis	2.50856	9.32938	3.71902		J7U8U7	M. morganii	0.252979	0.421427	1.66586
A0A0D9J7D5	E. asburiae	0.856858	0.169794	0.198159		Q9HWS8	P. aeruginosa	3.87351	11.4245	2.9494		C9ACB2	E. casseliflavus	1.99718	0.607557	0.304207
A0A0D9J9N1	E. asburiae	0.305032	0.23443	0.768545		J7U4J6	M. morganii	0.0862599	0.489609	5.67598		Q5FMJ3	L. acidophilus	0.366858	0.181463	0.494642
A0A0D9JBF9	E. asburiae	1.10277	0.622576	0.564554		Q839A8	E. faecalis	77.898	336.786	4.32343		A0A0D7LXE2	C. freundii	1.3188	0.530407	0.40219
A0A0D9JC92	E. asburiae	0.646403	0.527491	0.81604		Q5FJT9	L. acidophilus	0.397878	0.206058	0.517893		A6TAL8	K. pneumoniae	1.40961	0.662188	0.469768
A0A0D9JDY8	E. asburiae	0.492923	0.604352	1.22606		Q5FM30	L. acidophilus	0.389741	0.192428	0.493734		C4IJ35	C. butyricum	1.70363	3.64179	2.13767
A0A0D9JE12	E. asburiae	0.204409	0.106877	0.52286		C4IH44	C. butyricum	1.48407	4.136	2.78693		Q5FIS8	L. acidophilus	0.438519	0.241451	0.550605
A0A0D9JEI3	E. asburiae	0.163408	0.519089	3.17664		Q9I5F6	P. aeruginosa	4.93284	18.8136	3.81394		C4IMQ4	C. butyricum	2.08923	2.84591	1.36218
A0A0D9JFC6	E. asburiae	0.136292	0.364474	2.67421		Q837H4	E. faecalis	1.87367	6.36376	3.39641		C4IML4	C. butyricum	1.62501	3.21819	1.98041
A0A0D9JID3	E. asburiae	0.940361	0.683408	0.72675		Q5FIN5	L. acidophilus	0.335283	0.15291	0.456063		C4IF65	C. butyricum	1.59364	3.63944	2.28372
A0A0F0QYN2	E. asburiae	0.0771482	0.311284	4.03488		A0A0D7LPW0	C. freundii	3.15857	0.419844	0.132922		A6T726	K. pneumoniae	0.672324	0.497911	0.740583
A0A0F0R0F2	E. asburiae	0.164861	0.322083	1.95366		A0A0D7LQS8	C. freundii	3.31656	0.252035	0.075993		Q9LCT3	P. aeruginosa	2.10615	3.40818	1.6182
A0A0F0R1Q6	E. asburiae	0.187765	0.426933	2.27376		Q5LAN4	B. fragilis	10.3684	3.44299	0.332066		A0A241Q6R1	C. freundii	1.91514	0.510397	0.266507
A0A0F0R427	E. asburiae	0.0880133	0.327558	3.72168		C4IEB9	C. butyricum	1.68958	4.65805	2.75693		A6TG73	K. pneumoniae	0.424871	0.351445	0.827181
A0A0F0R8R8	E. asburiae	0.204403	0.563977	2.75914		Q5LHD1	B. fragilis	10.7557	3.39624	0.315762		A0A0H3FRF9	K. aerogenes	1.67771	2.84784	1.69746
A0A0F0RAZ0	E. asburiae	0.105336	0.295068	2.8012		Q8XAS2	E. coli	2.02992	0.295649	0.145646		P0ADS0	E. coli	1.07422	0.609636	0.567515
A0A0F0RCH5	E. asburiae	0.444288	0.489219	1.10113		O68822	P. aeruginosa	2.21198	8.92665	4.03559		A6TCH1	K. pneumoniae	0.442048	0.389831	0.881876
A0A0F0REA0	E. asburiae	0.125954	0.440205	3.49497		Q9HUM2	P. aeruginosa	1.95804	4.7257	2.41349		C9A599	E. casseliflavus	2.32462	0.572911	0.246453
A0A0F0RSC8	E. asburiae	0.866469	0.160209	0.184899		Q5LJ02	B. fragilis	6.76061	5.28695	0.782023		Q5FL04	L. acidophilus	0.442827	0.189115	0.427064
A0A0F0RTS4	E. asburiae	4.32857	0.0930933	0.0215067		Q5LIB5	B. fragilis	7.94977	3.4951	0.439647		C4IHA1	C. butyricum	1.61118	4.22609	2.62299
A0A0F0URI6	E. asburiae	0.913505	0.707548	0.774542		Q9HW73	P. aeruginosa	2.82661	9.90985	3.50592		A0A0H3FL39	K. aerogenes	1.82819	3.71983	2.03471
A0A0F0XJX5	E. asburiae	0.933519	0.653092	0.699602		C4IDG1	C. butyricum	1.66332	4.49511	2.7025		A0A0F0QYN2	E. asburiae	0.280493	0.379896	1.35438
A0A0F0XVA1	E. asburiae	0.0727375	0.353542	4.86052		C4IEX9	C. butyricum	2.24451	8.13125	3.62273		P0AE07	E. coli	1.05158	0.639651	0.608276
A0A0F0XXE7	E. asburiae	1.13001	0.60579	0.536093		C9A7N6	E. casseliflavus	3.44832	0.516783	0.149865		Q8X728	E. coli	1.04324	0.61519	0.589694
A0A0F0Y294	E. asburiae	0.696376	0.526421	0.755944		C4IHV0	C. butyricum	1.51588	4.67152	3.08172		Q8XCX9	E. coli	1.34714	0.558615	0.414667
A0A0F0Y3T9	E. asburiae	0.0728114	0.351022	4.82097		A0A0D7M134	C. freundii	3.24564	0.262676	0.0809318		C4IDR2	C. butyricum	1.36695	2.6834	1.96306
A0A0F1CXM8	E. asburiae	0.13579	0.399869	2.94475		Q5LIN2	B. fragilis	9.21812	3.96655	0.4303		Q5FJM3	L. acidophilus	0.423139	0.226858	0.53613
A0A0F1CYC6	E. asburiae	0.510412	0.667267	1.30731		Q9HXZ2	P. aeruginosa	4.02545	15.0309	3.73397		A0A0A5USD0	C. freundii	2.95944	0.340202	0.114955
A0A0F1CZZ2	E. asburiae	0.131316	0.171591	1.3067		Q9HWD4	P. aeruginosa	2.05538	6.56394	3.19354		Q5FKT1	L. acidophilus	0.455344	0.243039	0.533748
A0A0F1D061	E. asburiae	1.13511	0.615474	0.542215		Q5LE11	B. fragilis	10.8985	3.68637	0.338244		A0A263VT86	E. asburiae	0.17745	0.4117	2.32009
A0A0F1D189	E. asburiae	0.828882	0.661787	0.798409		Q5FM84	L. acidophilus	0.221325	0.17476	0.789609		Q5LEQ6	B. fragilis	4.41107	1.92086	0.435464
A0A0F1D302	E. asburiae	0.118323	0.565968	4.78326		Q5FLV2	L. acidophilus	0.321709	0.199244	0.61933		A0A0H3FPY5	K. aerogenes	0.918409	0.693924	0.755571
A0A0F1D306	E. asburiae	1.02303	0.649817	0.635189		Q9HW32	P. aeruginosa	2.45555	18.3499	7.47285		Q8XDW9	E. coli	1.50074	0.602565	0.401512
A0A0F1D3L1	E. asburiae	0.0489313	0.118997	2.43193		A0A0D7LYF6	C. freundii	2.70318	0.556802	0.20598		A0A0A5UXI4	C. freundii	1.43718	0.821849	0.57185
A0A0F1D4N1	E. asburiae	0.0560409	0.29956	5.34539		Q9HTL9	P. aeruginosa	7.29331	20.6064	2.82539		Q833I9	E. faecalis	2.22709	3.72402	1.67215
A0A0F1D5C4	E. asburiae	0.0967299	0.433082	4.47722		Q5FJK5	L. acidophilus	0.393949	0.218328	0.554204		Q9RGY8	L. acidophilus	0.430879	0.206397	0.479014
A0A0F1D5M2	E. asburiae	0.113565	0.53947	4.75032		A0A0G3PNQ7	E. asburiae	0.0807761	0.36153	4.47571		J7UB04	M. morganii	0.256025	0.459194	1.79356
A0A0F1D644	E. asburiae	0.0523913	0.195895	3.73908		Q839V7	E. faecalis	4.63497	10.2193	2.20482		P34750	P. aeruginosa	2.14545	3.6563	1.70421
A0A0F1D6G7	E. asburiae	0.14096	0.23194	1.64544		Q7AAQ7	E. coli	2.22702	0.279765	0.125623		A0A1B2JP19	C. freundii	1.90247	0.475443	0.249908
A0A0F1D6Q5	E. asburiae	0.11176	0.844554	7.55684		C4IHK0	C. butyricum	1.72316	6.00561	3.48523		A0A0D7LLD1	C. freundii	2.23317	0.457658	0.204937
A0A0F1D834	E. asburiae	0.163107	0.369503	2.2654		A0A0D7LJE8	C. freundii	2.82746	0.510504	0.180552		O52762	P. aeruginosa	1.6046	2.37733	1.48157
A0A0F1D965	E. asburiae	0.14822	0.36719	2.47734		C9A8U3	E. casseliflavus	3.97149	0.468299	0.117915		Q5LDC1	B. fragilis	3.58887	2.05208	0.571791
A0A0F1D971	E. asburiae	0.797167	0.582279	0.730436		A6TG29	K. pneumoniae	0.10659	0.502526	4.71456		A0A0D9JFC6	E. asburiae	0.264304	0.435974	1.64952
A0A0F1D9L9	E. asburiae	0.823369	0.457139	0.555206		Q82YY9	E. faecalis	2.96459	9.11401	3.07429		Q5L9B1	B. fragilis	4.89432	2.14605	0.438478
A0A0F1DBK8	E. asburiae	0.110759	0.401229	3.62255		Q5LD48	B. fragilis	8.0407	2.45658	0.305519		A0A143HW10	E. asburiae	0.243488	0.375654	1.5428
A0A0F1DCG2	E. asburiae	0.5416	0.294873	0.544447		C4IBE3	C. butyricum	1.90872	5.84923	3.06447		A0A0D7LC75	C. freundii	2.1758	0.483076	0.222022
A0A0F1DDQ5	E. asburiae	0.545095	0.895094	1.64209		A0A0D7M222	C. freundii	2.89739	0.391384	0.135081		Q830N9	E. faecalis	1.81466	3.945	2.17397
A0A0F1DDY1	E. asburiae	0.056582	0.262846	4.6454		A0A0D7M1M2	C. freundii	2.87833	0.572185	0.198791		A6TGI6	K. pneumoniae	1.10688	0.475825	0.429879
A0A0F1DG28	E. asburiae	0.790595	0.588046	0.743801		A0A0D9HLQ7	E. asburiae	0.116535	0.195668	1.67905		Q8X611	E. coli	1.23772	0.532595	0.430303
A0A0F1DGL4	E. asburiae	0.177467	0.449328	2.53189		A0A0H3FQA6	K. aerogenes	21.5795	30.6119	1.41857		P0ABI1	E. coli	1.23408	0.499813	0.405009
A0A0F1DH12	E. asburiae	0.0123247	0.346023	28.0756		C9ADB4	E. casseliflavus	7.16425	0.704507	0.0983365		Q8XD55	E. coli	1.37626	0.687604	0.499618
A0A0F1DHN1	E. asburiae	0.0810919	0.322469	3.97658		C4IKM0	C. butyricum	1.68103	7.2543	4.31538		C4IEK7	C. butyricum	2.05867	2.64423	1.28444
A0A0F1DHQ9	E. asburiae	0.27146	0.323537	1.19184		C4IIW9	C. butyricum	2.567	8.91362	3.47238		P58256	E. coli	1.84802	1.69124	0.915164
A0A0F1DHR0	E. asburiae	0.731273	0.540557	0.739199		Q9I5F9	P. aeruginosa	1.46783	3.69929	2.52025		C9A9J5	E. casseliflavus	2.31612	0.684497	0.295537
A0A0F1DI83	E. asburiae	0.183107	0.522321	2.85255		Q9HX33	P. aeruginosa	5.17107	38.1652	7.38053		Q8XCE2	E. coli	1.26662	0.612038	0.483205
A0A0F1DIJ4	E. asburiae	0.148018	0.282894	1.91121		Q5FKW9	L. acidophilus	0.299729	0.261725	0.873205		A0A0D7M546	C. freundii	2.05185	0.476743	0.232348
A0A0F1DIM9	E. asburiae	0.389138	0.304716	0.783054		J7TQY6	M. morganii	0.131253	0.430274	3.2782		A0A0H3FKA4	K. aerogenes	1.52602	3.07796	2.01698
A0A0F1DJB4	E. asburiae	0.0983977	0.416154	4.2293		Q9I0J7	P. aeruginosa	0.934991	6.34313	6.78417		A6T6C3	K. pneumoniae	1.01806	0.626611	0.615492
A0A0F1DJP7	E. asburiae	0.944977	0.408002	0.431758		Q5FM85	L. acidophilus	0.26739	0.126476	0.473002		Q8XDC8	E. coli	1.20255	0.621425	0.516758
A0A0F1DK84	E. asburiae	0.536919	0.581716	1.08343		C4IF64	C. butyricum	1.40342	5.84495	4.16478		Q5L8V2	B. fragilis	4.05117	1.93833	0.478462
A0A0F1DKI0	E. asburiae	0.0965188	0.267569	2.77219		C9A8M3	E. casseliflavus	2.90772	0.411847	0.141639		P0A9C7	E. coli	0.980872	0.437768	0.446305
A0A0F1DMS0	E. asburiae	0.761434	0.711194	0.934019		Q9HWF4	P. aeruginosa	2.27719	5.83648	2.56302		Q8XE32	E. coli	0.994341	0.479771	0.482501
A0A0F1DNF6	E. asburiae	0.579587	0.582565	1.00514		A0A0D7M2C0	C. freundii	3.9222	0.464934	0.118539		Q5LAN3	B. fragilis	3.99363	1.73469	0.434364
A0A0F1DNG1	E. asburiae	0.907361	0.712241	0.784959		Q5FJU2	L. acidophilus	0.366783	0.0897894	0.244803		Q5LC11	B. fragilis	3.23756	1.40201	0.433044
A0A0F1DPW4	E. asburiae	0.833209	0.582981	0.699682		Q9HV54	P. aeruginosa	3.75584	12.8815	3.42972		Q8XBP7	E. coli	1.14425	0.635033	0.554979
A0A0F1EJQ7	E. asburiae	0.157859	0.378495	2.39768		A6T580	K. pneumoniae	1.54696	0.373932	0.24172		C4IEZ8	C. butyricum	2.06995	4.77944	2.30897
A0A0F1EKL7	E. asburiae	2.18272	0.420113	0.192472		Q5FMT9	L. acidophilus	0.33028	0.196772	0.595772		Q8X708	E. coli	1.21118	0.710821	0.586882
A0A0F1EQ31	E. asburiae	0.731194	0.575818	0.787504		J7TY31	M. morganii	0.108714	0.437223	4.02177		P66024	E. coli	1.03455	0.465242	0.449705
A0A0F1J1B8	E. asburiae	0.13252	0.348021	2.62618		C4IMM4	C. butyricum	1.50987	5.44603	3.60695		M1RIE5	M. morganii	0.263799	0.406305	1.54021
A0A0F1R6C4	E. asburiae	0.152096	0.41506	2.72894		Q9I2Z1	P. aeruginosa	2.50322	7.02518	2.80645		A0A0D9J011	E. asburiae	0.379195	0.455099	1.20017
A0A0F1R791	E. asburiae	0.194725	0.524905	2.69562		C4ICG0	C. butyricum	1.63637	4.20067	2.56707		A0A0D7LWP1	C. freundii	2.3041	0.520773	0.22602
A0A0F1R797	E. asburiae	0.710108	0.508711	0.716385		C4ILT6	C. butyricum	1.58371	6.42482	4.05682		A0A0H3FRG8	K. aerogenes	1.05456	1.57803	1.49638
A0A0F1RBF2	E. asburiae	0.151513	0.379819	2.50684		Q837D2	E. faecalis	4.11721	9.01651	2.18996		A0A0F1DGL4	E. asburiae	0.55988	0.490119	0.875399
A0A0F1RGN3	E. asburiae	0.535877	0.231946	0.432834		C9AB86	E. casseliflavus	3.96613	0.383374	0.0966619		A0A0H3FLB4	K. aerogenes	0.511388	1.2067	2.35965
A0A0F1RIX8	E. asburiae	0.24621	0.563949	2.29052		C4IMN6	C. butyricum	1.76453	6.89047	3.90498		Q5FL35	L. acidophilus	0.470644	0.242384	0.515004
A0A0F1RKE9	E. asburiae	0.0987916	0.366733	3.71219		A0A0D7LXC0	C. freundii	1.48522	0.462472	0.311382		A6T5E0	K. pneumoniae	1.82267	1.20615	0.661752
A0A0F1RKG0	E. asburiae	0.467533	0.426869	0.913023		C4IHQ6	C. butyricum	1.7814	6.64963	3.73282		J7U4G8	M. morganii	0.342124	0.453438	1.32536
A0A0F1RLV8	E. asburiae	0.487035	0.426814	0.876352		C4IDX6	C. butyricum	1.44064	5.61227	3.89566		C9ABG5	E. casseliflavus	2.77605	0.582511	0.209835
A0A0F1RNN3	E. asburiae	0.106948	0.366456	3.42649		Q9HVI7	P. aeruginosa	5.43418	12.0219	2.21227		C4IF00	C. butyricum	1.7978	4.23973	2.35829
A0A0F1RPY7	E. asburiae	0.649276	0.661014	1.01808		Q5FN02	L. acidophilus	0.320078	0.229823	0.718022		A6T8J5	K. pneumoniae	0.44123	0.354406	0.803223
A0A0F1RRJ7	E. asburiae	0.604547	0.585096	0.967825		Q5FHY3	L. acidophilus	0.292106	0.190688	0.652803		Q8X773	E. coli	1.18255	0.516827	0.437043
A0A0F1RSJ1	E. asburiae	0.0262027	0.587096	22.4059		J7TCY0	M. morganii	0.101136	0.374712	3.70504		Q9I3D1	P. aeruginosa	2.1359	4.84088	2.26644
A0A0F1RVV1	E. asburiae	0.136586	0.403587	2.95482		Q5FL55	L. acidophilus	0.54853	0.199303	0.363341		A0A263VPI4	E. asburiae	0.213717	0.471733	2.20728
A0A0F1RYR4	E. asburiae	0.619997	0.411256	0.663319		C4IK58	C. butyricum	1.73703	5.97444	3.43945		Q5FML0	L. acidophilus	0.439764	0.220825	0.502144
A0A0F1WV55	E. asburiae	0.00670379	0.0560251	8.35723		Q9HWF2	P. aeruginosa	1.86885	5.30444	2.83835		Q8X5U9	E. coli	1.14276	0.577191	0.505086
A0A0F1WZI9	E. asburiae	0.103137	0.255323	2.47557		A0A4V2KNR8	C. freundii	3.33177	0.546263	0.163956		P62622	E. coli	0.966785	0.413797	0.428013
A0A0F1XDW7	E. asburiae	0.393722	0.438784	1.11445		Q9HWE2	P. aeruginosa	2.73722	7.66373	2.79982		A0A0H3FKY8	K. aerogenes	1.72141	3.18592	1.85076
A0A0F1XSK9	E. asburiae	0.26917	0.940721	3.4949		Q9HV48	P. aeruginosa	1.471	3.97971	2.70544		J7TZT3	M. morganii	0.21997	0.406648	1.84865
A0A0F3WWX9	E. asburiae	0.137093	0.399283	2.91249		A0A0D7M6Z5	C. freundii	2.67915	0.429514	0.160317		Q8XE27	E. coli	1.27598	0.434252	0.340328
A0A0F3WYD9	E. asburiae	0.120733	0.391488	3.24259		C9A7E6	E. casseliflavus	3.5022	0.333452	0.0952121		J7TCT9	M. morganii	0.28957	0.409334	1.41359
A0A0F3WYF5	E. asburiae	0.14318	0.309432	2.16114		Q9HWC8	P. aeruginosa	2.15891	6.81241	3.15549		A6TCD4	K. pneumoniae	0.758028	1.0701	1.41168
A0A0F3XR23	E. asburiae	0.120559	0.169258	1.40394		C4IDU5	C. butyricum	4.57108	10.3561	2.26557		C9A7V6	E. casseliflavus	2.25152	0.970978	0.431254
A0A0F3XR25	E. asburiae	0.351533	0.5322	1.51394		C4IIL2	C. butyricum	2.30274	7.63437	3.31534		A6TAI7	K. pneumoniae	0.797699	0.294462	0.369139
A0A0F3XS98	E. asburiae	0.188146	0.472342	2.51052		Q9HW68	P. aeruginosa	6.49337	17.1028	2.63388		Q9I1F5	P. aeruginosa	2.01792	4.29975	2.13078
A0A0F3XTG5	E. asburiae	0.684135	0.596737	0.87225		C4IN21	C. butyricum	1.82038	5.21997	2.86751		A0A263VR58	E. asburiae	1.53083	1.3355	0.872403
A0A0F3XVC2	E. asburiae	0.159508	0.796761	4.99511		C4IEQ4	C. butyricum	1.74745	5.36961	3.07283		Q8XBJ9	E. coli	1.24772	0.526257	0.421774
A0A0F3XX18	E. asburiae	0.45937	0.477194	1.0388		A0A0D7LGG5	C. freundii	3.63541	0.869423	0.239154		C4IMK8	C. butyricum	1.83159	4.14352	2.26225
A0A0F3Z9A4	E. asburiae	0.0532108	0.331591	6.23166		C4ID27	C. butyricum	1.29213	4.42324	3.42322		C9A7M2	E. casseliflavus	2.78575	0.687755	0.246883
A0A0F3ZDM3	E. asburiae	0.867896	0.404084	0.465591		C4IKQ5	C. butyricum	2.68006	12.0541	4.49769		A0A0D7LNR8	C. freundii	1.72218	0.81831	0.47516
A0A0F3ZJI1	E. asburiae	0.103051	0.204768	1.98704		A0A0A5P9D6	C. freundii	2.57189	0.519044	0.201815		A0A0D7LUQ9	C. freundii	2.51346	0.534174	0.212525
A0A0F3ZK64	E. asburiae	0.0252637	0.42535	16.8364		Q836X6	E. faecalis	2.46081	6.02008	2.44638		P53593	P. aeruginosa	1.97954	4.14233	2.09258
A0A0F3ZL19	E. asburiae	1.04955	0.486913	0.463925		C9A7A0	E. casseliflavus	2.65984	0.52866	0.198756		Q8XCX2	E. coli	0.875987	0.317535	0.362489
A0A0F3ZL30	E. asburiae	0.147381	0.366562	2.48718		Q82Z99	E. faecalis	17.5295	11.0122	0.62821		Q5L8U5	B. fragilis	2.45136	1.09327	0.445986
A0A0F3ZLI6	E. asburiae	0.100391	0.29241	2.91271		Q9HWE9	P. aeruginosa	2.49707	8.30719	3.32678		A0A0H3G1X4	K. aerogenes	1.69901	3.33929	1.96543
A0A0F3ZLN8	E. asburiae	0.0323571	0.567485	17.5382		Q5FL82	L. acidophilus	0.271532	0.17099	0.629725		A6TAG7	K. pneumoniae	0.750987	0.467755	0.622854
A0A0F3ZM43	E. asburiae	0.130378	0.504441	3.86905		Q5FMM6	L. acidophilus	0.517473	0.23703	0.458052		A0A376FES9	E. asburiae	0.768944	0.399853	0.520003
A0A0F3ZNF0	E. asburiae	0.0356256	0.173483	4.86961		Q9HUG0	P. aeruginosa	3.28869	10.5869	3.21918		A6TEJ5	K. pneumoniae	1.03394	0.41121	0.397712
A0A0F3ZP81	E. asburiae	1.12346	0.663679	0.590744		C4IIY9	C. butyricum	2.16258	4.51082	2.08585		G3XD87	P. aeruginosa	1.67509	3.3303	1.98814
A0A0F3ZPX1	E. asburiae	0.560676	0.575276	1.02604		Q830Q7	E. faecalis	9.12502	8.96498	0.982462		A6T6G7	K. pneumoniae	0.652919	0.408257	0.625279
A0A0F3ZRI2	E. asburiae	0.732441	0.481521	0.65742		P47204	P. aeruginosa	0.397182	1.33105	3.35124		P0A911	E. coli	1.65001	0.429446	0.26027
A0A0F3ZRN2	E. asburiae	0.879948	0.691187	0.785486		Q5FJM5	L. acidophilus	0.358099	0.182631	0.510002		Q5FJC6	L. acidophilus	0.422202	0.218228	0.516881
A0A0F3ZRS7	E. asburiae	1.03924	0.495878	0.477154		Q834C7	E. faecalis	3.77521	10.7264	2.84128		Q5L8I8	B. fragilis	4.63005	1.9386	0.418701
A0A0F3ZS19	E. asburiae	0.0706303	0.0768348	1.08784		Q9HZX9	P. aeruginosa	2.48671	14.9124	5.99683		C9A7H3	E. casseliflavus	2.54277	0.514253	0.202241
A0A0F3ZVN4	E. asburiae	0.444697	0.187563	0.421778		A0A0D7LZY6	C. freundii	3.7465	0.65018	0.173543		C4IMH7	C. butyricum	1.58714	3.30101	2.07984
A0A0F5BNS7	E. asburiae	0.296134	0.26317	0.888685		Q9I4Z7	P. aeruginosa	2.41769	6.64071	2.74672		Q5LDR6	B. fragilis	4.71125	1.96971	0.418086
A0A0F5LX08	C. freundii	0.987967	0.594966	0.602212		C4IFN4	C. butyricum	1.14682	3.1424	2.7401		C4IHQ6	C. butyricum	1.94926	3.49476	1.79287
A0A0F5LXC9	C. freundii	0.87926	0.499347	0.567918		Q9HWD6	P. aeruginosa	1.63164	6.65863	4.08095		C9A8M2	E. casseliflavus	2.49342	0.479108	0.192149
A0A0G3PGG7	E. asburiae	2.37499	0.476053	0.200444		Q831W7	E. faecalis	5.94611	17.9345	3.01617		Q9I2T8	P. aeruginosa	1.82636	3.32018	1.81792
A0A0G3PGX0	E. asburiae	2.0697	0.530949	0.256535		Q838A2	E. faecalis	2.34579	8.61656	3.67321		C4IE73	C. butyricum	1.8198	3.33475	1.83248
A0A0G3PIL7	E. asburiae	0.118472	0.32391	2.73406		Q5LEW5	B. fragilis	11.1638	3.86178	0.345919		A0A0D7LT90	C. freundii	2.62716	0.513259	0.195367
A0A0G3PMN4	E. asburiae	0.19977	0.339113	1.69752		M1RK88	M. morganii	0.0411732	0.39136	9.5052		Q9I0J9	P. aeruginosa	1.48981	2.51322	1.68694
A0A0G3PNQ7	E. asburiae	0.0893471	0.363112	4.06406		C4IE55	C. butyricum	2.24215	6.52924	2.91204		Q833H0	E. faecalis	2.02026	3.1824	1.57524
A0A0H0ADR5	E. asburiae	0.077969	0.418382	5.366		Q9HZP7	P. aeruginosa	2.67534	7.22934	2.70221		Q9I2W9	P. aeruginosa	1.26096	1.51579	1.20209
A0A0H0AJ55	E. asburiae	0.308897	0.356388	1.15374		C4IHN8	C. butyricum	1.92885	4.96633	2.57476		C4IMN6	C. butyricum	1.36188	3.00053	2.20322
A0A0H0AJE7	E. asburiae	1.23729	0.380749	0.307729		C9A5I8	E. casseliflavus	3.31952	0.436706	0.131557		A0A0H3FUD3	K. aerogenes	2.57174	5.68291	2.20975
A0A0H0ANI9	E. asburiae	0.18894	0.449485	2.37898		C4IF19	C. butyricum	1.57907	4.59111	2.90748		Q9I5U9	P. aeruginosa	2.15034	4.5848	2.13213
A0A0H0AQU1	E. asburiae	0.462456	0.673228	1.45577		Q9HV37	P. aeruginosa	2.98152	6.22058	2.08638		A0A0F1D834	E. asburiae	0.334221	0.433203	1.29616
A0A0H0AQY8	E. asburiae	0.115783	0.50404	4.35333		Q5FJP9	L. acidophilus	0.42237	0.17889	0.423539		Q9I083	P. aeruginosa	2.24906	3.79246	1.68624
A0A0H0ARN6	E. asburiae	0.151016	0.295921	1.95953		C4IF86	C. butyricum	2.1981	6.91188	3.14448		P13982	P. aeruginosa	2.20184	4.94752	2.24699
A0A0H0AS54	E. asburiae	0.0446384	0.213834	4.79035		Q9HU67	P. aeruginosa	2.77597	8.7123	3.13847		Q5L8L9	B. fragilis	3.982	1.77241	0.445105
A0A0H0B621	E. asburiae	0.415328	2.12744	5.1223		A0A0D7LUP4	C. freundii	3.00738	0.515043	0.17126		J7TD55	M. morganii	0.270963	0.485225	1.79074
A0A0H0BC30	E. asburiae	1.05756	0.605312	0.572366		C4ILF2	C. butyricum	1.13519	3.53708	3.11585		A0A0A5R463	C. freundii	1.81421	0.557207	0.307135
A0A0H0BDY1	E. asburiae	0.107958	0.294253	2.72562		A6TIZ0	K. pneumoniae	3.317	0.784838	0.236611		A0A0D7M0Y8	C. freundii	2.50777	0.537439	0.21431
A0A0H0BG51	E. asburiae	0.0493909	0.28187	5.70693		Q82ZY3	E. faecalis	2.83375	9.14171	3.22601		A6TEA5	K. pneumoniae	2.41857	0.485169	0.200602
A0A0H0BNE5	E. asburiae	2.35105	4.40417	1.87328		Q5FN09	L. acidophilus	0.314835	0.190024	0.603567		C9A5I5	E. casseliflavus	2.591	0.508691	0.19633
A0A0H3FI75	K. aerogenes	0.390017	0.394109	1.01049		C4IF39	C. butyricum	1.73739	6.84945	3.94239		Q9HXN2	P. aeruginosa	2.11904	3.05785	1.44303
A0A0H3FI78	K. aerogenes	2.26495	6.13167	2.7072		A0A0A5QWC6	C. freundii	1.87223	0.287658	0.153644		Q839G1	E. faecalis	2.62771	5.05222	1.92267
A0A0H3FI85	K. aerogenes	1.87509	5.22805	2.78815		Q839X7	E. faecalis	1.84413	5.19372	2.81636		Q5L9U9	B. fragilis	3.31424	1.50657	0.454577
A0A0H3FIA2	K. aerogenes	0.395447	0.803527	2.03195		Q838H7	E. faecalis	4.15766	10.4862	2.52215		C4IEC6	C. butyricum	1.92346	3.87668	2.01547
A0A0H3FIB3	K. aerogenes	0.887731	11.3037	12.7332		C9ABG4	E. casseliflavus	4.74687	0.586985	0.123657		Q5LDR5	B. fragilis	3.6253	1.52665	0.421111
A0A0H3FIB5	K. aerogenes	1.97983	1.37609	0.695053		Q5L9Y0	B. fragilis	14.3006	5.80582	0.405984		A0A0A5T013	C. freundii	2.79712	0.545324	0.194959
A0A0H3FIC4	K. aerogenes	0.614226	0.861228	1.40214		Q5L8B2	B. fragilis	7.39318	7.9347	1.07325		Q9HVA2	P. aeruginosa	1.74273	3.11412	1.78692
A0A0H3FIC8	K. aerogenes	0.999213	0.831454	0.832109		Q5FIU3	L. acidophilus	0.420356	0.193725	0.46086		P0AEY0	E. coli	1.23876	0.543409	0.438673
A0A0H3FID2	K. aerogenes	0.780992	1.40499	1.79898		C4ILS4	C. butyricum	14.3787	60.322	4.19523		A6T6R6	K. pneumoniae	0.415941	0.43002	1.03385
A0A0H3FID3	K. aerogenes	0.494096	0.654787	1.32522		Q9HV42	P. aeruginosa	3.172	8.50522	2.68134		A6TCD0	K. pneumoniae	0.633461	0.637804	1.00686
A0A0H3FIE7	K. aerogenes	1.07779	0.65075	0.60378		Q9HWD9	P. aeruginosa	2.49957	7.20666	2.88316		A0A0D7M5F6	C. freundii	1.4389	0.806016	0.560162
A0A0H3FIG2	K. aerogenes	0.851161	0.618242	0.726351		Q5L8B9	B. fragilis	6.38513	3.37371	0.528369		Q838R5	E. faecalis	2.01642	2.25597	1.1188
A0A0H3FIH2	K. aerogenes	2.147	4.87012	2.26834		Q9HTN8	P. aeruginosa	2.32722	6.72742	2.89076		Q5FLL0	L. acidophilus	0.456167	0.217521	0.476846
A0A0H3FII0	K. aerogenes	2.61902	1.95685	0.747172		Q5FIZ4	L. acidophilus	0.335348	0.154783	0.461559		A0A0H3FVL1	K. aerogenes	2.02005	0.791967	0.392054
A0A0H3FII6	K. aerogenes	0.197055	0.535807	2.71908		P34750	P. aeruginosa	2.09667	11.8205	5.63777		C4IHX1	C. butyricum	1.56385	3.04414	1.94657
A0A0H3FIJ3	K. aerogenes	1.68338	7.98049	4.74075		Q5FI45	L. acidophilus	0.379245	0.15861	0.418226		C9AAP2	E. casseliflavus	2.56512	0.499453	0.194709
A0A0H3FIM8	K. aerogenes	0.988432	0.740046	0.748707		A0A143HRK1	E. asburiae	0.106309	0.434244	4.08474		C4IKU7	C. butyricum	1.57683	3.72005	2.3592
A0A0H3FIN4	K. aerogenes	1.36547	1.22979	0.900635		Q831U2	E. faecalis	2.97897	9.85595	3.30851		C4IHG8	C. butyricum	1.63772	3.68334	2.24906
A0A0H3FIR6	K. aerogenes	2.27896	8.34459	3.66158		Q9HVC5	P. aeruginosa	2.16346	5.09985	2.35727		A0A0A5QYF3	C. freundii	2.39144	0.510681	0.213545
A0A0H3FIX2	K. aerogenes	1.82296	5.17657	2.83965		Q9I4W2	P. aeruginosa	1.21253	4.21669	3.47761		A0A0H3FZH8	K. aerogenes	0.629757	1.39627	2.21716
A0A0H3FIX6	K. aerogenes	0.887643	1.27484	1.43621		A0A0D7M436	C. freundii	5.1874	0.857621	0.165328		A0A0H3FMQ0	K. aerogenes	2.30388	4.10498	1.78177
A0A0H3FIY0	K. aerogenes	0.530438	0.902841	1.70207		C4IDK4	C. butyricum	1.57794	5.43015	3.44128		J7U4U6	M. morganii	0.390754	0.541538	1.38588
A0A0H3FIY4	K. aerogenes	0.799938	1.34021	1.67539		Q5FLM1	L. acidophilus	0.278537	0.170409	0.611803		A0A1D3ALV0	E. asburiae	0.358134	0.374649	1.04611
A0A0H3FJ18	K. aerogenes	0.704443	0.653498	0.927681		Q5FJI9	L. acidophilus	0.234774	0.0936634	0.398952		A0A0D7M487	C. freundii	2.06076	0.548447	0.266139
A0A0H3FJ38	K. aerogenes	0.793377	0.703607	0.886851		A6TE99	K. pneumoniae	3.23981	0.547794	0.169082		Q5L886	B. fragilis	4.0902	1.86993	0.457175
A0A0H3FJ65	K. aerogenes	0.587802	0.875021	1.48863		Q9HWF7	P. aeruginosa	2.42624	7.14779	2.94603		J7TWZ3	M. morganii	0.416424	0.475727	1.14241
A0A0H3FJ77	K. aerogenes	1.08599	0.996099	0.917225		P0ABA5	E. coli	1.28184	0.404245	0.315362		Q9I0L5	P. aeruginosa	2.32722	3.98316	1.71156
A0A0H3FJF8	K. aerogenes	0.598161	0.575526	0.96216		C4IL66	C. butyricum	1.59223	4.41323	2.77172		C4IEE7	C. butyricum	1.55715	2.87894	1.84885
A0A0H3FJI7	K. aerogenes	0.912704	0.656117	0.718872		Q5FLA7	L. acidophilus	0.989903	0.246932	0.24945		A0A0D7LJD3	C. freundii	2.23267	0.576253	0.2581
A0A0H3FJR2	K. aerogenes	1.15307	4.53795	3.93552		A0A0D7LLJ1	C. freundii	3.65792	0.6194	0.169331		A0A3B7P359	C. freundii	1.91511	0.534471	0.279081
A0A0H3FJU7	K. aerogenes	0.764866	0.863028	1.12834		Q5LJ79	B. fragilis	10.7487	2.62942	0.244627		A0A0D7M1F1	C. freundii	2.17044	0.5103	0.235114
A0A0H3FJV4	K. aerogenes	1.15652	4.67551	4.04275		Q9HUA5	P. aeruginosa	3.67848	10.6564	2.89696		A0A0H3JLY7	E. coli	1.52795	1.49714	0.979838
A0A0H3FJW3	K. aerogenes	0.311926	1.41824	4.5467		Q834X9	E. faecalis	3.5244	10.0578	2.85376		C4IJ95	C. butyricum	1.77045	3.48464	1.96822
A0A0H3FJX5	K. aerogenes	0.454671	0.513818	1.13009		Q5FIY8	L. acidophilus	0.412279	0.27402	0.664647		Q5FM39	L. acidophilus	0.399992	0.236166	0.590426
A0A0H3FJY9	K. aerogenes	0.417018	0.731551	1.75424		C4IMM0	C. butyricum	1.98992	6.57745	3.30538		A0A263VP17	E. asburiae	0.472115	0.630419	1.33531
A0A0H3FJZ7	K. aerogenes	0.566822	0.571283	1.00787		Q837D1	E. faecalis	3.0226	6.67427	2.20812		Q5FIQ9	L. acidophilus	0.4397	0.245666	0.558713
A0A0H3FK43	K. aerogenes	2.24041	0.652988	0.29146		C4ICB8	C. butyricum	2.32632	7.62282	3.27677		Q8X641	E. coli	1.75885	0.600801	0.341586
A0A0H3FK75	K. aerogenes	1.17632	3.53771	3.00745		A6TAJ0	K. pneumoniae	0.419813	0.27871	0.663889		A0A263VUV1	E. asburiae	0.931159	0.711205	0.763785
A0A0H3FK86	K. aerogenes	0.950918	0.72591	0.763378		C4IF35	C. butyricum	1.72192	6.31997	3.67031		Q5LA41	B. fragilis	2.13608	0.974518	0.456218
A0A0H3FKA1	K. aerogenes	0.763266	1.58201	2.07269		Q8XCU2	E. coli	1.75004	0.526868	0.301061		Q9I0J7	P. aeruginosa	1.26909	1.75506	1.38292
A0A0H3FKB6	K. aerogenes	0.309854	0.610461	1.97016		A0A0D7LXY3	C. freundii	3.18576	0.431266	0.135373		A6TEA6	K. pneumoniae	2.23396	0.533458	0.238794
A0A0H3FKC3	K. aerogenes	0.836967	0.579798	0.692736		C4IKU2	C. butyricum	1.98552	8.03093	4.04474		C4IJI9	C. butyricum	1.91684	3.34093	1.74294
A0A0H3FKC5	K. aerogenes	3.2888	1.92009	0.583827		Q5LC42	B. fragilis	11.192	3.93021	0.351163		A6TG67	K. pneumoniae	0.590223	0.478442	0.810612
A0A0H3FKC6	K. aerogenes	1.43315	6.95655	4.85404		Q9HYX8	P. aeruginosa	2.80063	6.66312	2.37915		Q5FMI6	L. acidophilus	0.48176	0.25503	0.529372
A0A0H3FKF2	K. aerogenes	0.388563	1.24281	3.19848		Q9HTD1	P. aeruginosa	3.47656	10.1126	2.90881		J7TEV4	M. morganii	0.307763	0.416739	1.35409
A0A0H3FKF9	K. aerogenes	0.982508	0.576378	0.586639		C4IHJ6	C. butyricum	1.70907	5.06088	2.96118		Q8X733	E. coli	0.955521	0.419473	0.439
A0A0H3FKG6	K. aerogenes	8.28792	11.7548	1.41831		C4ILY7	C. butyricum	1.35324	4.01869	2.96967		J7SK25	M. morganii	0.384722	0.415983	1.08126
A0A0H3FKH3	K. aerogenes	0.66838	0.975314	1.45922		Q5FML7	L. acidophilus	0.321553	0.119114	0.370434		Q836Q9	E. faecalis	1.76017	3.81825	2.16925
A0A0H3FKH8	K. aerogenes	1.62338	1.9364	1.19282		Q820V4	E. faecalis	3.52515	11.2826	3.20061		A6TD68	K. pneumoniae	0.778548	0.360895	0.463549
A0A0H3FKI8	K. aerogenes	0.602028	0.607123	1.00846		P0A6V0	E. coli	2.39247	0.727313	0.304001		A0A0H3FKZ4	K. aerogenes	1.15466	2.36732	2.05024
A0A0H3FKJ2	K. aerogenes	1.51275	6.11301	4.04099		C9ABC4	E. casseliflavus	2.53371	0.404669	0.159714		A6T6Z1	K. pneumoniae	0.887879	0.433585	0.488338
A0A0H3FKJ7	K. aerogenes	0.926264	0.679974	0.734103		Q9HWD1	P. aeruginosa	2.50346	6.33958	2.53233		G3XD24	P. aeruginosa	1.84399	3.88245	2.10546
A0A0H3FKK4	K. aerogenes	3.25607	15.3487	4.71388		A0A0D7LR83	C. freundii	2.56096	0.30979	0.120966		A0A0H3JCR2	E. coli	0.913552	0.502576	0.550134
A0A0H3FKK5	K. aerogenes	4.80875	0.886166	0.184282		C4IJN0	C. butyricum	1.27827	4.2415	3.31816		Q5FLA7	L. acidophilus	0.515197	0.273398	0.530667
A0A0H3FKL5	K. aerogenes	1.25353	2.19241	1.74899		Q9HYU4	P. aeruginosa	1.95774	5.87922	3.00307		M1SN86	M. morganii	0.330385	0.344198	1.04181
A0A0H3FKM0	K. aerogenes	1.12688	0.574424	0.509747		M1SHI3	M. morganii	0.23607	0.276544	1.17145		A0A0H3FNC6	K. aerogenes	3.05145	5.94388	1.94789
A0A0H3FKQ4	K. aerogenes	1.31105	0.8067	0.615308		Q5FKY8	L. acidophilus	0.314472	0.19061	0.606125		Q5FL60	L. acidophilus	0.561531	0.277319	0.493863
A0A0H3FKS6	K. aerogenes	2.03685	7.20611	3.53788		C4IL49	C. butyricum	2.46623	7.52464	3.05107		Q836A5	E. faecalis	2.10372	4.07538	1.93723
A0A0H3FKU7	K. aerogenes	0.718183	0.915905	1.27531		C4IMJ6	C. butyricum	3.00326	9.97234	3.32051		J7TWY7	M. morganii	0.279907	0.387564	1.38462
A0A0H3FKW1	K. aerogenes	3.55197	2.31651	0.652177		M1SMT7	M. morganii	0.109376	0.435693	3.98345		Q5FJN0	L. acidophilus	0.464462	0.276159	0.594579
A0A0H3FKW7	K. aerogenes	1.04717	0.596147	0.569293		Q5FIJ4	L. acidophilus	0.442093	0.248036	0.561049		A0A0F1RKE9	E. asburiae	0.252768	0.309544	1.22462
A0A0H3FKX2	K. aerogenes	0.189158	0.733996	3.88032		A0A0D7KZE0	C. freundii	2.43138	0.281695	0.115858		C4IEY4	C. butyricum	1.63293	3.24689	1.98838
A0A0H3FKY1	K. aerogenes	0.110849	0.348704	3.14574		Q839G2	E. faecalis	2.16509	5.73746	2.64998		A0A0H3FQR6	K. aerogenes	0.985972	2.40268	2.43686
A0A0H3FKY8	K. aerogenes	1.54013	7.77868	5.05065		Q8X570	E. coli	1.2706	0.235864	0.185631		A6TGQ1	K. pneumoniae	2.66123	2.17544	0.817458
A0A0H3FKZ8	K. aerogenes	0.669311	1.03737	1.5499		C4IMB7	C. butyricum	1.65835	5.57408	3.36122		A0A263VRA4	E. asburiae	0.371449	0.459118	1.23602
A0A0H3FL07	K. aerogenes	0.550691	1.06051	1.92578		J7TCV1	M. morganii	0.10482	0.359574	3.4304		P37798	P. aeruginosa	2.00727	3.22477	1.60654
A0A0H3FL32	K. aerogenes	0.732143	0.863078	1.17884		J7U4G8	M. morganii	0.125241	0.400288	3.19613		A0A0D7LG85	C. freundii	2.22784	0.626871	0.28138
A0A0H3FL39	K. aerogenes	1.05126	0.81758	0.777716		Q831N1	E. faecalis	3.40963	8.97214	2.63141		J7U4L9	M. morganii	0.37152	0.52975	1.4259
A0A0H3FL45	K. aerogenes	1.00867	0.228546	0.226582		C9ABC1	E. casseliflavus	4.83192	0.748593	0.154927		A0A0D7LMF8	C. freundii	2.38165	0.571168	0.239821
A0A0H3FL48	K. aerogenes	0.996324	1.23696	1.24152		A0A0D7LC65	C. freundii	3.54523	0.407196	0.114858		Q5FJQ3	L. acidophilus	0.509468	0.502883	0.987075
A0A0H3FL66	K. aerogenes	0.499103	0.731532	1.46569		Q9HUC5	P. aeruginosa	2.08619	13.249	6.3508		P0A819	E. coli	1.10971	0.555751	0.500807
A0A0H3FL70	K. aerogenes	2.07215	6.88955	3.32483		Q5L8K6	B. fragilis	10.776	4.20914	0.390602		Q8X9H8	E. coli	1.23654	0.553497	0.447618
A0A0H3FL77	K. aerogenes	1.7689	5.17508	2.92559		Q5LBJ9	B. fragilis	9.77291	3.3823	0.346089		C4IJH2	C. butyricum	1.61112	2.97917	1.84913
A0A0H3FL80	K. aerogenes	1.35196	2.37699	1.75818		C9A4Y4	E. casseliflavus	5.02554	0.773678	0.153949		Q9I3G5	P. aeruginosa	1.73718	3.0256	1.74167
A0A0H3FL98	K. aerogenes	2.56135	12.9301	5.04816		Q5FI52	L. acidophilus	0.294389	0.227753	0.773644		J7TZK0	M. morganii	0.65644	0.690536	1.05194
A0A0H3FLB4	K. aerogenes	0.867026	0.7571	0.873215		Q837C7	E. faecalis	3.15823	7.31395	2.31584		C9A9D7	E. casseliflavus	2.58156	0.60107	0.232832
A0A0H3FLB9	K. aerogenes	1.02585	1.00036	0.975148		Q5FMM4	L. acidophilus	0.377259	0.151764	0.402281		Q5FKU9	L. acidophilus	0.431314	0.231605	0.536977
A0A0H3FLD8	K. aerogenes	0.840143	0.723231	0.860843		V5YNT8	C. freundii	2.4209	0.634929	0.262269		C4IJM4	C. butyricum	1.57115	2.18806	1.39265
A0A0H3FLE5	K. aerogenes	1.91414	0.293398	0.15328		A6TE98	K. pneumoniae	2.22248	0.522066	0.234903		C4IEZ9	C. butyricum	1.52995	3.35068	2.19005
A0A0H3FLH0	K. aerogenes	1.3825	1.06291	0.76883		Q833N6	E. faecalis	3.72726	5.05734	1.35685		Q9HZJ5	P. aeruginosa	1.9401	3.3484	1.7259
A0A0H3FLI7	K. aerogenes	0.897724	0.38718	0.431291		C9AAP4	E. casseliflavus	4.07014	0.675619	0.165994		M1SJ48	M. morganii	0.304229	0.409033	1.34449
A0A0H3FLJ2	K. aerogenes	3.02388	16.3983	5.42295		Q834F9	E. faecalis	1.42498	3.52357	2.47271		Q9HXU0	P. aeruginosa	2.38742	4.57485	1.91623
A0A0H3FLN5	K. aerogenes	2.78061	7.9496	2.85895		Q836Y8	E. faecalis	1.78305	5.60048	3.14096		Q82YZ7	E. faecalis	1.39487	2.50316	1.79454
A0A0H3FLN8	K. aerogenes	0.918077	0.496085	0.540352		J7U450	M. morganii	0.0758721	0.345059	4.54791		Q5LD89	B. fragilis	3.05664	1.39549	0.456543
A0A0H3FLP2	K. aerogenes	0.670506	0.828107	1.23505		C9A9J9	E. casseliflavus	2.3227	0.2753	0.118526		P48372	P. aeruginosa	1.66699	2.78966	1.67347
A0A0H3FLQ2	K. aerogenes	0.387323	0.604359	1.56035		Q5FKZ0	L. acidophilus	0.30332	0.150413	0.495889		A0A0A5P9X8	C. freundii	1.5208	0.373863	0.245833
A0A0H3FLR6	K. aerogenes	5.96084	3.85781	0.647191		C4IJH9	C. butyricum	2.10919	5.48307	2.59961		A0A0A5UPP0	C. freundii	2.64497	0.520545	0.196806
A0A0H3FLS5	K. aerogenes	0.655818	7.65861	11.678		C4IBR4	C. butyricum	1.81216	6.32558	3.49064		A0A243TKL4	C. freundii	2.70988	0.546828	0.201791
A0A0H3FLT4	K. aerogenes	1.52627	5.08958	3.33466		Q5FMN5	L. acidophilus	0.284563	0.145224	0.51034		Q5FMN6	L. acidophilus	0.448276	0.200423	0.447097
A0A0H3FLT6	K. aerogenes	0.973963	0.840805	0.863282		C4IKL0	C. butyricum	1.52939	4.2711	2.79269		C4IEM7	C. butyricum	1.7691	4.58611	2.59234
A0A0H3FLT8	K. aerogenes	1.61042	6.97773	4.33286		C4IK03	C. butyricum	2.12307	6.25728	2.94728		P0A6H6	E. coli	1.30346	0.657427	0.504369
A0A0H3FLT9	K. aerogenes	0.474387	0.350132	0.738072		A6TGH5	K. pneumoniae	0.272608	0.251878	0.923954		Q82ZJ2	E. faecalis	2.12126	3.76499	1.77488
A0A0H3FLU9	K. aerogenes	0.800686	0.743463	0.928532		Q5FIK4	L. acidophilus	0.38981	0.120976	0.310346		Q5LEW4	B. fragilis	4.39718	1.84825	0.420327
A0A0H3FLW6	K. aerogenes	0.965969	0.66615	0.689618		P14532	P. aeruginosa	2.99551	8.46506	2.82592		C4IN19	C. butyricum	1.84539	4.13692	2.24176
A0A0H3FLX1	K. aerogenes	1.6739	4.01473	2.39842		C4IF36	C. butyricum	1.66169	5.93032	3.56885		A6T4I9	K. pneumoniae	0.396774	0.43989	1.10867
A0A0H3FLX5	K. aerogenes	0.773741	0.881059	1.1387		Q5FM15	L. acidophilus	0.288158	0.154368	0.535705		A0A0D7LL33	C. freundii	1.55594	0.683434	0.439241
A0A0H3FLY1	K. aerogenes	0.653652	0.782604	1.19728		A0A4S2X5D7	C. freundii	4.18709	0.50957	0.1217		A6TCE4	K. pneumoniae	0.890367	0.545529	0.612701
A0A0H3FLZ1	K. aerogenes	0.782087	0.846401	1.08223		J7U364	M. morganii	0.090287	0.20314	2.24994		C4IDX6	C. butyricum	1.35895	2.86077	2.10512
A0A0H3FLZ4	K. aerogenes	0.459328	0.496854	1.0817		A0A0H3FLZ1	K. aerogenes	2.74898	11.9168	4.33501		Q5LHW3	B. fragilis	5.27974	2.21025	0.418629
A0A0H3FM36	K. aerogenes	0.637226	0.768588	1.20615		Q5LIK5	B. fragilis	11.7504	3.67789	0.313001		A0A0D7LD13	C. freundii	1.72432	1.50787	0.874476
A0A0H3FM63	K. aerogenes	7.37762	27.867	3.77724		P14165	P. aeruginosa	6.25091	25.4299	4.0682		C9A8T1	E. casseliflavus	1.39269	0.686508	0.492938
A0A0H3FM64	K. aerogenes	1.10708	0.9144	0.825961		C4IM81	C. butyricum	1.73796	7.01064	4.03382		C4IE47	C. butyricum	1.39402	2.86803	2.05739
A0A0H3FM76	K. aerogenes	1.00596	0.675559	0.671554		A0A0D7M3Z7	C. freundii	2.85351	0.388388	0.136108		A0A0F0R8R8	E. asburiae	0.205852	0.411013	1.99664
A0A0H3FM90	K. aerogenes	1.49032	1.08713	0.729457		Q9HTP2	P. aeruginosa	3.02676	11.2841	3.72813		Q5LC76	B. fragilis	2.81044	1.15562	0.411189
A0A0H3FMA5	K. aerogenes	1.11646	1.26076	1.12925		Q5FMN0	L. acidophilus	0.311174	0.178602	0.573962		Q9HWC6	P. aeruginosa	2.09397	4.02599	1.92266
A0A0H3FMD6	K. aerogenes	2.47501	8.69	3.5111		C9AA31	E. casseliflavus	2.9796	0.39522	0.132642		Q9I696	P. aeruginosa	1.78795	2.97365	1.66316
A0A0H3FME2	K. aerogenes	1.14527	1.15596	1.00934		J7UA01	M. morganii	0.179828	0.965238	5.36755		C4IEM6	C. butyricum	1.62969	3.95937	2.42952
A0A0H3FMG3	K. aerogenes	0.971833	0.859383	0.884291		Q9I055	P. aeruginosa	5.77408	21.2001	3.6716		A6T733	K. pneumoniae	0.37061	0.415203	1.12032
A0A0H3FMG4	K. aerogenes	6.14692	23.0973	3.75755		C4IF34	C. butyricum	1.5449	4.34667	2.81357		C4IEB6	C. butyricum	1.61218	3.32259	2.06092
A0A0H3FMG9	K. aerogenes	0.417517	0.954835	2.28694		H7C6V6	E. faecalis	2.30049	6.40887	2.78587		C4IL49	C. butyricum	1.66763	3.53332	2.11877
A0A0H3FMH8	K. aerogenes	1.58265	1.81462	1.14657		Q5FKH9	L. acidophilus	0.420793	0.136597	0.324617		Q5L7C4	B. fragilis	4.13906	1.75632	0.424329
A0A0H3FMI1	K. aerogenes	0.782706	1.02926	1.315		Q9HWZ6	P. aeruginosa	2.05184	9.78299	4.76791		A6THT4	K. pneumoniae	0.753289	0.423601	0.562335
A0A0H3FMJ4	K. aerogenes	1.57925	1.28586	0.814223		A0A0D7LEL4	C. freundii	2.59122	0.50592	0.195244		A6T4E4	K. pneumoniae	0.558316	0.489189	0.876186
A0A0H3FMM6	K. aerogenes	2.22106	0.605585	0.272656		Q9HWC7	P. aeruginosa	5.03155	12.435	2.4714		C4IJD6	C. butyricum	1.85814	2.0001	1.0764
A0A0H3FMQ0	K. aerogenes	0.910056	1.16551	1.2807		A0A0D7LSY6	C. freundii	3.01388	0.481505	0.159763		A6TC43	K. pneumoniae	0.583324	0.370624	0.635366
A0A0H3FMU7	K. aerogenes	1.12786	2.97345	2.63636		Q9XCL6	P. aeruginosa	1.45422	11.2896	7.76333		J7U5R1	M. morganii	0.302029	0.409459	1.3557
A0A0H3FMV2	K. aerogenes	0.856802	0.808103	0.943162		C4IDX3	C. butyricum	2.40349	6.19995	2.57956		A0A0F1D6G7	E. asburiae	0.43391	0.355586	0.819493
A0A0H3FMV4	K. aerogenes	1.87173	5.44925	2.91134		Q5LAH4	B. fragilis	14.3543	4.11847	0.286916		Q7AD06	E. coli	0.899216	0.439246	0.488476
A0A0H3FMV5	K. aerogenes	2.3189	6.84809	2.95317		Q5LCW4	B. fragilis	11.4015	4.88104	0.428106		P0A6P6	E. coli	1.25238	0.52968	0.42294
A0A0H3FMX2	K. aerogenes	2.53799	2.68767	1.05897		J7SKF1	M. morganii	0.0963102	0.254707	2.64466		Q5LBR2	B. fragilis	4.23659	1.70173	0.401675
A0A0H3FMY0	K. aerogenes	1.80935	12.4339	6.87206		H7C713	E. faecalis	2.97718	7.97469	2.67861		Q837J2	E. faecalis	1.77192	2.73234	1.54202
A0A0H3FMZ1	K. aerogenes	1.92105	3.56062	1.85348		Q5FM86	L. acidophilus	0.364139	0.198571	0.545317		A0A0D7LKN2	C. freundii	2.28009	0.513598	0.225254
A0A0H3FN16	K. aerogenes	0.749005	0.736314	0.983056		A6TB57	K. pneumoniae	1.32708	0.410555	0.309367		M1S7K6	M. morganii	0.291867	0.425141	1.45662
A0A0H3FN27	K. aerogenes	1.86492	0.917035	0.491728		Q837Z3	E. faecalis	2.18443	6.00286	2.74802		P0A6K8	E. coli	0.999335	0.482088	0.482409
A0A0H3FN30	K. aerogenes	2.49441	8.71885	3.49536		Q5FI38	L. acidophilus	0.367511	0.195342	0.531527		A0A0D7LQ29	C. freundii	2.08197	0.563466	0.270641
A0A0H3FN35	K. aerogenes	1.99084	8.29137	4.16475		Q837Y9	E. faecalis	2.18701	6.43065	2.94038		C9A9F8	E. casseliflavus	2.75975	0.635918	0.230426
A0A0H3FN44	K. aerogenes	0.905359	0.720702	0.79604		C4ILR8	C. butyricum	3.61963	12.8564	3.55185		A0A0H3FQ63	K. aerogenes	1.2682	1.48524	1.17114
A0A0H3FN45	K. aerogenes	1.98654	7.38973	3.71989		C4IL38	C. butyricum	2.04235	6.92255	3.38951		Q830Z1	E. faecalis	1.93069	3.66324	1.89738
A0A0H3FN48	K. aerogenes	0.581268	0.517993	0.891143		Q5FKM3	L. acidophilus	0.338569	0.0764811	0.225895		Q834X9	E. faecalis	2.27356	3.17812	1.39786
A0A0H3FN50	K. aerogenes	2.66056	7.38643	2.77627		C4IMC3	C. butyricum	1.14836	8.62244	7.50847		Q59638	P. aeruginosa	1.84211	3.58933	1.94849
A0A0H3FN52	K. aerogenes	1.17328	3.51229	2.99356		Q5FLC2	L. acidophilus	0.332752	0.0790688	0.237621		A6TB20	K. pneumoniae	0.683087	0.455313	0.666551
A0A0H3FN59	K. aerogenes	1.17554	0.474194	0.403383		Q5LI40	B. fragilis	25.0727	7.38826	0.294674		C4IIM1	C. butyricum	1.67079	3.1521	1.88659
A0A0H3FN66	K. aerogenes	0.650494	0.543634	0.835726		A0A0F3WYF5	E. asburiae	0.506161	0.296476	0.585736		A0A0H3FLD8	K. aerogenes	0.92993	0.634231	0.682021
A0A0H3FN74	K. aerogenes	1.49799	1.09356	0.730022		Q5LH15	B. fragilis	10.1042	3.73103	0.369253		J7U2R0	M. morganii	0.314765	0.383943	1.21978
A0A0H3FN78	K. aerogenes	1.34552	8.37492	6.22431		C4IDS0	C. butyricum	1.66293	4.26116	2.56245		J7SK27	M. morganii	0.264514	0.409026	1.54633
A0A0H3FN79	K. aerogenes	1.03125	0.71388	0.692249		Q9HWD5	P. aeruginosa	2.96737	5.42128	1.82696		C4IJC2	C. butyricum	1.84352	3.33467	1.80886
A0A0H3FN88	K. aerogenes	1.96751	0.695695	0.353593		C9A8R9	E. casseliflavus	4.65051	0.640209	0.137664		C9A7R4	E. casseliflavus	2.26726	0.646955	0.285346
A0A0H3FNA5	K. aerogenes	0.697942	0.358267	0.51332		Q5LH12	B. fragilis	8.23623	3.78366	0.459392		Q5FKI4	L. acidophilus	0.439222	0.335804	0.764544
A0A0H3FNC6	K. aerogenes	1.62758	2.54336	1.56267		Q5LCW5	B. fragilis	11.6104	4.33792	0.373622		Q9HTV8	P. aeruginosa	1.52748	2.8491	1.86523
A0A0H3FND3	K. aerogenes	1.92814	9.40633	4.87844		C4IDX1	C. butyricum	1.68565	5.01732	2.97649		J7UA18	M. morganii	0.247095	0.384399	1.55567
A0A0H3FNP3	K. aerogenes	0.530604	1.50468	2.83579		C4IKN9	C. butyricum	1.60485	5.30519	3.30572		A6T9Y5	K. pneumoniae	1.1729	0.630294	0.537379
A0A0H3FNR3	K. aerogenes	1.68847	1.27999	0.758073		Q5LAW5	B. fragilis	28.048	12.1359	0.432684		Q5FL70	L. acidophilus	0.420022	0.22981	0.547137
A0A0H3FNV2	K. aerogenes	2.69609	2.59546	0.962677		C9A8G9	E. casseliflavus	3.6105	0.732924	0.202998		P0AFG5	E. coli	1.34867	0.600515	0.445264
A0A0H3FNW9	K. aerogenes	1.86891	10.1134	5.41138		C4IMC9	C. butyricum	2.19282	7.90649	3.60563		A0A263VP74	E. asburiae	0.36411	0.491265	1.34922
A0A0H3FNX3	K. aerogenes	1.90059	1.05237	0.553704		A0A0D7LCM2	C. freundii	3.15242	0.229153	0.0726912		J7U765	M. morganii	0.264673	0.408509	1.54345
A0A0H3FNZ5	K. aerogenes	0.849024	1.16105	1.36751		C4IG42	C. butyricum	3.7648	10.3579	2.75126		Q9HTV1	P. aeruginosa	2.06096	4.68672	2.27405
A0A0H3FNZ7	K. aerogenes	1.01659	0.654616	0.643932		Q5L9N5	B. fragilis	8.85083	4.51363	0.509967		Q830Q6	E. faecalis	3.17324	6.38206	2.01121
A0A0H3FP07	K. aerogenes	2.88965	12.5809	4.35377		C4IK28	C. butyricum	2.20009	7.10451	3.22919		A0A263VQM0	E. asburiae	0.257493	0.430198	1.67072
A0A0H3FP33	K. aerogenes	0.77719	0.971489	1.25		C4IMC4	C. butyricum	2.12257	8.47543	3.993		J7TMF8	M. morganii	0.358089	0.480573	1.34205
A0A0H3FP59	K. aerogenes	0.876286	1.55738	1.77725		C9A4D4	E. casseliflavus	3.35755	0.149426	0.0445043		Q9HXH0	P. aeruginosa	1.83037	3.26272	1.78254
A0A0H3FP71	K. aerogenes	1.479	7.47753	5.05578		Q9I3D4	P. aeruginosa	2.04913	6.16123	3.00676		J7U6C4	M. morganii	0.329659	0.518759	1.57362
A0A0H3FP73	K. aerogenes	2.86394	0.571087	0.199406		Q5FM91	L. acidophilus	0.386531	0.209323	0.541544		Q9HZP6	P. aeruginosa	2.36134	4.95432	2.09809
A0A0H3FP79	K. aerogenes	3.42485	0.594473	0.173576		Q5FL92	L. acidophilus	0.385002	0.271776	0.705908		V5YMZ1	C. freundii	2.66207	0.747328	0.280732
A0A0H3FP81	K. aerogenes	0.651237	1.16489	1.78874		C4IHK9	C. butyricum	1.72272	4.38166	2.54345		Q5FKW1	L. acidophilus	0.366048	0.238101	0.650465
A0A0H3FP84	K. aerogenes	0.662521	0.812989	1.22711		Q9HUM0	P. aeruginosa	2.75567	7.37986	2.67806		C4ICV7	C. butyricum	1.35585	2.71628	2.00338
A0A0H3FP97	K. aerogenes	1.57632	5.38973	3.41919		A0A0D7LQU8	C. freundii	3.35739	0.368698	0.109817		A0A0H3FQQ8	K. aerogenes	1.47597	2.38992	1.61921
A0A0H3FPA3	K. aerogenes	1.65586	1.52724	0.922325		Q9I1F7	P. aeruginosa	2.78974	7.53482	2.70091		A6TBL6	K. pneumoniae	0.899716	0.422754	0.469875
A0A0H3FPB2	K. aerogenes	2.88631	8.52181	2.9525		Q5L9C8	B. fragilis	11.7082	6.48022	0.553477		P0AB72	E. coli	1.38281	0.51023	0.368982
A0A0H3FPB3	K. aerogenes	2.06072	1.08895	0.52843		C4ILU7	C. butyricum	2.17717	6.92374	3.18016		A0A0D7LX67	C. freundii	1.32493	0.568451	0.429042
A0A0H3FPC3	K. aerogenes	0.472585	1.22342	2.58878		Q5LCF0	B. fragilis	11.9315	3.79986	0.318473		Q8XCH2	E. coli	1.23236	0.574935	0.466533
A0A0H3FPF3	K. aerogenes	0.899762	0.919776	1.02224		C9A9K0	E. casseliflavus	2.73992	0.504889	0.184271		C4IMU0	C. butyricum	1.95183	4.51026	2.31079
A0A0H3FPI5	K. aerogenes	2.18344	7.65346	3.50523		A0A0D7LR49;A0A4S2WIN7	C. freundii	2.57464	0.41181	0.159949		P0C0V1	E. coli	1.35726	0.658212	0.484956
A0A0H3FPI9	K. aerogenes	0.90425	0.831689	0.919756		Q5FMB1	L. acidophilus	0.420193	0.220982	0.525907		Q8XBN2	E. coli	1.39021	1.42207	1.02291
A0A0H3FPK3	K. aerogenes	0.721401	0.9782	1.35597		Q836D3	E. faecalis	2.22433	6.00236	2.6985		C9A7W9	E. casseliflavus	2.73474	0.536512	0.196184
A0A0H3FPK7	K. aerogenes	0.258465	0.922241	3.56815		A0A0D7M3Z6	C. freundii	2.80134	0.489751	0.174827		A6T6Y5	K. pneumoniae	1.04014	0.668026	0.642244
A0A0H3FPK8	K. aerogenes	2.46851	13.6529	5.53082		C4ID39	C. butyricum	3.8739	10.7394	2.77224		A0A0H3FJ77	K. aerogenes	1.52651	2.93878	1.92517
A0A0H3FPM0	K. aerogenes	0.835719	0.728137	0.871271		Q9HWC5	P. aeruginosa	2.42173	7.446	3.07466		A0A0A5STU2	C. freundii	1.97149	0.492916	0.250022
A0A0H3FPM6	K. aerogenes	0.323456	0.835528	2.58312		Q5L8L8	B. fragilis	8.33207	2.42058	0.290514		A0A263VS47	E. asburiae	0.317119	0.435596	1.37361
A0A0H3FPN7	K. aerogenes	0.57867	0.830336	1.4349		Q9I689	P. aeruginosa	1.63055	5.61637	3.44447		Q5LHE6	B. fragilis	4.66579	2.03487	0.436126
A0A0H3FPP0	K. aerogenes	4.1077	2.87039	0.698782		Q5LGS2	B. fragilis	8.21097	3.39904	0.413963		Q5FM87	L. acidophilus	0.413596	0.227913	0.551051
A0A0H3FPR9	K. aerogenes	2.92918	16.417	5.60464		J7TNN6	M. morganii	0.128559	0.437054	3.39963		Q5FIQ6	L. acidophilus	0.522978	0.254084	0.485841
A0A0H3FPT4	K. aerogenes	0.751412	0.700948	0.932842		C9A7R1	E. casseliflavus	3.57753	0.612164	0.171114		A0A0H3JCB9	E. coli	1.53598	0.614051	0.399778
A0A0H3FPV0	K. aerogenes	0.93749	0.974046	1.03899		Q5LDR6	B. fragilis	21.4542	8.01374	0.373528		A0A0A5P9D6	C. freundii	2.89454	0.55467	0.191627
A0A0H3FPW3	K. aerogenes	2.60019	7.12592	2.74054		C4IDG3	C. butyricum	1.53289	4.0937	2.67057		A6T5U4	K. pneumoniae	0.387858	0.460884	1.18828
A0A0H3FPZ1	K. aerogenes	0.351414	0.817145	2.32531		J7U2V5	M. morganii	0.0789237	0.358914	4.54761		A0A0D7LL78	C. freundii	2.21643	0.692018	0.312222
A0A0H3FQ08	K. aerogenes	57.1017	109.366	1.91529		Q839E5	E. faecalis	2.38267	6.57034	2.75756		C4IF49	C. butyricum	1.72987	3.63769	2.10287
A0A0H3FQ19	K. aerogenes	0.42506	1.02006	2.3998		C4IIX0	C. butyricum	3.59831	13.6923	3.80522		Q5LB17	B. fragilis	3.89129	1.71672	0.44117
A0A0H3FQ20	K. aerogenes	2.55759	3.77559	1.47623		Q5FMB6	L. acidophilus	0.428507	0.208754	0.487166		A6TAK4	K. pneumoniae	0.7866	0.502951	0.639398
A0A0H3FQ27	K. aerogenes	1.10943	0.73614	0.663532		C4IE80	C. butyricum	2.1827	5.80446	2.6593		C9A7V5	E. casseliflavus	2.72951	0.503347	0.184409
A0A0H3FQ37	K. aerogenes	0.256149	0.403935	1.57696		Q5FMM2	L. acidophilus	0.411914	0.215448	0.52304		Q9HW91	P. aeruginosa	1.44421	2.92129	2.02276
A0A0H3FQ43	K. aerogenes	0.466276	1.13078	2.42513		Q9I5Y1	P. aeruginosa	2.21428	6.07475	2.74344		Q5LAQ0	B. fragilis	3.85673	1.67444	0.434159
A0A0H3FQ47	K. aerogenes	1.30018	0.943808	0.725904		Q9HVL6	P. aeruginosa	3.92967	9.75523	2.48245		Q5FMH5	L. acidophilus	0.468583	0.200601	0.428101
A0A0H3FQ58	K. aerogenes	5.28324	4.66126	0.882272		Q5FM72	L. acidophilus	0.406334	0.235662	0.579971		Q8XA13	E. coli	1.22471	0.684677	0.559052
A0A0H3FQ63	K. aerogenes	0.789209	0.750541	0.951004		C9A8H5	E. casseliflavus	3.65079	0.253756	0.0695073		Q5FI48	L. acidophilus	0.391512	0.198692	0.5075
A0A0H3FQ79	K. aerogenes	0.334753	0.386756	1.15535		C4IF29	C. butyricum	1.7414	5.05899	2.90513		A6T6B7	K. pneumoniae	0.628869	0.478431	0.76078
A0A0H3FQ96	K. aerogenes	1.27204	1.02011	0.801946		Q5FKT2	L. acidophilus	0.380321	0.15777	0.414834		Q835M3	E. faecalis	2.17434	4.23945	1.94976
A0A0H3FQA5	K. aerogenes	0.602731	0.624718	1.03648		Q9HWE0	P. aeruginosa	2.2575	6.23026	2.7598		A0A0D7M1S3	C. freundii	2.05839	0.680233	0.330468
A0A0H3FQA6	K. aerogenes	2.64965	13.6315	5.14464		Q9I4Z4	P. aeruginosa	1.79507	5.23649	2.91715		A0A0H3G2S9	K. aerogenes	4.28969	6.75493	1.57469
A0A0H3FQC2	K. aerogenes	0.792845	0.749241	0.945004		Q8XCG0	E. coli	1.28347	0.397946	0.310055		A0A0D7M3Q8	C. freundii	2.57237	0.606638	0.235829
A0A0H3FQC4	K. aerogenes	1.33512	0.751895	0.563167		Q9HU11	P. aeruginosa	2.2464	6.22201	2.76977		Q5FM22	L. acidophilus	0.409187	0.200351	0.489632
A0A0H3FQD7	K. aerogenes	0.693634	0.908602	1.30992		P30720	P. aeruginosa	2.40903	6.99619	2.90415		A0A263VKG7	E. asburiae	1.03825	1.56083	1.50333
A0A0H3FQE9	K. aerogenes	2.22542	2.35358	1.05759		A0A0D9J1A3	E. asburiae	0.0496947	0.370135	7.44818		O82851	P. aeruginosa	2.05177	4.64948	2.26609
A0A0H3FQF6	K. aerogenes	0.646368	0.848374	1.31253		Q9I7B8	P. aeruginosa	3.79512	12.87	3.39119		Q835J8	E. faecalis	2.10378	3.91535	1.8611
A0A0H3FQJ4	K. aerogenes	0.735136	1.01741	1.38397		C4IMT3	C. butyricum	2.18876	8.39656	3.83622		A0A263VT78	E. asburiae	0.24485	0.425927	1.73955
A0A0H3FQJ7	K. aerogenes	3.99634	10.8779	2.72197		C4IFM0	C. butyricum	2.06705	5.74326	2.77848		P69799	E. coli	1.27553	0.548417	0.429952
A0A0H3FQK8	K. aerogenes	0.799961	0.627392	0.784278		Q5L9J3	B. fragilis	8.74537	5.04216	0.576552		Q5LDC2	B. fragilis	3.38576	1.79015	0.528728
A0A0H3FQL3	K. aerogenes	1.52639	2.60175	1.7045		C4ILS1	C. butyricum	2.28001	6.44657	2.82742		Q5FJN3	L. acidophilus	0.500136	0.392869	0.785524
A0A0H3FQM3	K. aerogenes	1.64964	1.14883	0.696416		J7U267	M. morganii	0.132309	0.449463	3.39706		Q5LGN1	B. fragilis	3.7968	1.70262	0.448435
A0A0H3FQM6	K. aerogenes	3.44448	11.0888	3.21929		Q830Y0	E. faecalis	4.24072	15.6318	3.68613		J7SK75	M. morganii	0.238794	0.385474	1.61425
A0A0H3FQM7	K. aerogenes	0.741379	0.908814	1.22584		Q5LFI9	B. fragilis	8.34835	3.13979	0.376097		A0A0H3FTL9	K. aerogenes	1.10421	1.6899	1.53041
A0A0H3FQN9	K. aerogenes	1.05896	1.26412	1.19373		Q5FM46	L. acidophilus	0.322176	0.180197	0.559312		Q8XEA7	E. coli	1.24752	0.514306	0.412263
A0A0H3FQP1;A0A0H3FSC2	K. aerogenes	1.30008	0.639525	0.491912		C4IEK5	C. butyricum	1.72549	4.21554	2.4431		A0A0H3FIR6	K. aerogenes	2.32671	4.1011	1.76262
A0A0H3FQQ5	K. aerogenes	0.781425	0.717666	0.918407		Q5LBS5	B. fragilis	8.82571	4.53086	0.51337		Q9I7B8	P. aeruginosa	2.20166	4.33607	1.96946
A0A0H3FQQ8	K. aerogenes	0.577448	0.407803	0.706217		Q9I5A5	P. aeruginosa	2.85311	13.2389	4.64017		Q5FL61	L. acidophilus	0.527083	0.252427	0.478913
A0A0H3FQR6	K. aerogenes	0.738578	0.814913	1.10335		C9A6Q8	E. casseliflavus	3.81613	1.05158	0.275563		Q837V3	E. faecalis	2.14009	3.63625	1.69911
A0A0H3FQS4	K. aerogenes	0.926184	0.715697	0.772738		A0A263VZE8	E. asburiae	0.105687	0.60335	5.70884		A6T693	K. pneumoniae	0.802811	0.715309	0.891006
A0A0H3FQT1	K. aerogenes	1.13494	0.719035	0.633543		Q5FMI7	L. acidophilus	0.349582	0.182292	0.521457		C4IDZ2	C. butyricum	1.73786	3.95169	2.27389
A0A0H3FQT2	K. aerogenes	0.566147	1.23646	2.184		Q5FIM9	L. acidophilus	0.414707	0.121481	0.292932		A0A0H3FRA0	K. aerogenes	1.69003	3.39302	2.00767
A0A0H3FQT9	K. aerogenes	0.936099	0.619452	0.661738		C4IMB6	C. butyricum	1.68467	4.27275	2.53625		A0A0D7M4Y2	C. freundii	2.18184	0.48532	0.222436
A0A0H3FQU2	K. aerogenes	1.11988	1.06971	0.955203		Q5LAW7	B. fragilis	11.6264	4.49151	0.386321		C4IL31	C. butyricum	1.5325	3.14081	2.04947
A0A0H3FQV1	K. aerogenes	0.878012	0.813231	0.926219		J7TE53	M. morganii	0.0300686	0.209308	6.96101		C4IG51	C. butyricum	1.4233	2.14015	1.50365
A0A0H3FQW2	K. aerogenes	0.643282	0.661444	1.02823		Q839D8	E. faecalis	2.72341	7.94223	2.91628		C9A585	E. casseliflavus	2.26066	1.18232	0.522999
A0A0H3FQW4	K. aerogenes	3.34207	12.3327	3.69013		Q5FLP2	L. acidophilus	0.392841	0.191069	0.486378		Q839J8	E. faecalis	1.86845	2.98543	1.59781
A0A0H3FQW5	K. aerogenes	0.655503	0.680708	1.03845		C4IJE1	C. butyricum	1.6331	3.89055	2.3823		A6TE24	K. pneumoniae	0.591061	0.347169	0.587365
A0A0H3FQW7	K. aerogenes	0.685331	0.850285	1.24069		Q5FM83	L. acidophilus	0.281526	0.163613	0.581164		Q5L935	B. fragilis	4.52387	1.83968	0.40666
A0A0H3FQY5	K. aerogenes	1.68678	9.59184	5.6865		C4IHQ1	C. butyricum	1.78555	4.56273	2.55536		Q832R0	E. faecalis	2.53325	4.35104	1.71757
A0A0H3FQY6	K. aerogenes	0.530488	1.37126	2.5849		C4IL31	C. butyricum	2.07111	6.87231	3.31817		C4IF76	C. butyricum	1.68132	3.7477	2.22902
A0A0H3FR01	K. aerogenes	1.75038	5.28948	3.0219		Q5FKV3	L. acidophilus	2.1074	0.505761	0.239993		A0A263VX03	E. asburiae	0.48202	0.335337	0.695691
A0A0H3FR46	K. aerogenes	2.79799	3.544	1.26662		Q5FL42	L. acidophilus	0.340231	0.189353	0.556541		A0A0H3FKD9	K. aerogenes	2.55378	4.20146	1.64519
A0A0H3FRA0	K. aerogenes	2.01896	5.79649	2.87102		Q5FN01	L. acidophilus	0.342035	0.16408	0.479718		Q5LJ11	B. fragilis	3.84046	1.62465	0.423035
A0A0H3FRA9	K. aerogenes	0.796333	0.635182	0.797634		C4IMR5	C. butyricum	4.91822	23.126	4.70212		A0A0F1DBK8	E. asburiae	0.722594	0.62669	0.867278
A0A0H3FRD0	K. aerogenes	0.353974	0.625619	1.76741		C4IF25	C. butyricum	1.87934	7.00691	3.72839		A6TA68	K. pneumoniae	1.71892	0.354676	0.206336
A0A0H3FRD5	K. aerogenes	0.204479	0.39996	1.956		Q831V2	E. faecalis	3.45428	8.47359	2.45307		C9A4M5	E. casseliflavus	2.41772	0.687027	0.284163
A0A0H3FRD8	K. aerogenes	0.750441	0.904347	1.20509		Q5L980	B. fragilis	7.93537	3.16007	0.398226		Q5LHT0	B. fragilis	4.0725	1.80843	0.444059
A0A0H3FRE4	K. aerogenes	2.93662	1.6471	0.560881		A0A0A5UPW2	C. freundii	2.46116	0.52429	0.213026		Q9HVJ1	P. aeruginosa	2.04937	3.92438	1.91492
A0A0H3FRF5	K. aerogenes	0.769993	1.38753	1.80201		Q9HUM9	P. aeruginosa	2.28439	8.38177	3.66914		C4IHQ1	C. butyricum	0.991442	1.58785	1.60156
A0A0H3FRF9	K. aerogenes	0.911127	1.12017	1.22943		P53641	P. aeruginosa	2.83014	7.19235	2.54134		C4IMA9	C. butyricum	1.51896	3.58824	2.36231
A0A0H3FRG5	K. aerogenes	1.17569	0.640323	0.544636		Q9HVD1	P. aeruginosa	2.23332	6.44704	2.88674		P0A3B3	E. coli	1.3442	1.05394	0.784067
A0A0H3FRG8	K. aerogenes	0.263666	1.04812	3.97516		C4IJ21	C. butyricum	2.60298	11.7184	4.50191		C4IHS2	C. butyricum	1.60625	3.11061	1.93657
A0A0H3FRH9	K. aerogenes	1.09842	0.825765	0.751772		Q5LGQ4	B. fragilis	8.4983	3.40363	0.400507		C4ICX9	C. butyricum	3.05063	1.83262	0.600736
A0A0H3FRI1	K. aerogenes	0.978657	1.21171	1.23814		Q5FKK7	L. acidophilus	0.348576	0.104748	0.300502		C4IKX7	C. butyricum	1.50552	3.03996	2.01921
A0A0H3FRI2	K. aerogenes	0.516243	0.420414	0.814371		Q9I3B3	P. aeruginosa	3.88969	9.75405	2.50767		C4ILF2	C. butyricum	1.53223	2.50582	1.63541
A0A0H3FRL4	K. aerogenes	0.930122	1.36145	1.46373		C4IKM7	C. butyricum	2.12162	12.4104	5.84947		C9ACS1	E. casseliflavus	2.82862	0.538922	0.190524
A0A0H3FRL6	K. aerogenes	1.15595	0.720649	0.623426		C4IHP2	C. butyricum	1.38542	4.65498	3.35998		M1S9G4	M. morganii	0.378428	0.512792	1.35506
A0A0H3FRM5	K. aerogenes	1.00841	0.757701	0.751378		Q9I1F8	P. aeruginosa	1.70733	5.15707	3.02054		Q5FJ04	L. acidophilus	0.438852	0.211468	0.481867
A0A0H3FRN5	K. aerogenes	1.19821	0.760846	0.634984		A0A0D7LA52	C. freundii	3.02677	0.635209	0.209864		Q5LGR0	B. fragilis	3.08838	1.33618	0.432647
A0A0H3FRN7	K. aerogenes	0.401805	0.284841	0.708904		Q5FIE3	L. acidophilus	0.209709	0.137618	0.656235		A6TCC3	K. pneumoniae	0.578159	0.558803	0.966522
A0A0H3FRP7	K. aerogenes	1.16495	0.812389	0.697361		P0A9A0	E. coli	1.68826	0.524599	0.310734		C4IDK4	C. butyricum	1.74033	2.93061	1.68393
A0A0H3FRR7	K. aerogenes	0.0507025	0.386857	7.62994		C9A9H9	E. casseliflavus	3.70398	0.617047	0.16659		A0A0A5ST89	C. freundii	1.34525	0.412209	0.306417
A0A0H3FRU0	K. aerogenes	3.55026	4.12896	1.163		P21822	K. aerogenes	2.97415	11.4791	3.85964		C4IJD4	C. butyricum	1.73003	3.63465	2.10092
A0A0H3FRU3	K. aerogenes	0.717682	0.699626	0.974842		A0A0D7LCP9	C. freundii	7.53536	1.15615	0.15343		Q5FLW7	L. acidophilus	0.452748	0.240898	0.532079
A0A0H3FRX3	K. aerogenes	1.51789	1.53912	1.01398		A0A0H3FZJ4	K. aerogenes	1.35562	0.131522	0.0970199		A0A0D7LLQ7	C. freundii	2.68711	0.600935	0.223636
A0A0H3FS30	K. aerogenes	0.637446	0.650792	1.02094		P00282	P. aeruginosa	2.46481	7.10818	2.88387		P0AEQ5	E. coli	1.24246	0.40341	0.324686
A0A0H3FS34	K. aerogenes	0.444472	0.644522	1.45009		M1SQ22	M. morganii	0.143647	0.526334	3.66407		A0A263VUA7	E. asburiae	0.390813	0.585613	1.49845
A0A0H3FS50	K. aerogenes	1.0906	0.599469	0.549666		Q9HT16	P. aeruginosa	1.97905	5.265	2.66037		P60908	E. coli	1.21639	0.547069	0.449747
A0A0H3FS57	K. aerogenes	0.503402	1.07416	2.1338		Q9I0L8	P. aeruginosa	2.47369	4.96868	2.00862		C4IK85	C. butyricum	1.61261	4.26347	2.64384
A0A0H3FS66	K. aerogenes	2.26286	0.979607	0.432907		Q836Y6	E. faecalis	2.49674	6.66917	2.67115		A6T7Y2	K. pneumoniae	0.526239	0.404455	0.768578
A0A0H3FS81	K. aerogenes	0.889125	0.632886	0.711807		C4IHC7	C. butyricum	1.32165	3.32206	2.51357		Q5FLF7	L. acidophilus	0.441997	0.198903	0.45001
A0A0H3FS90	K. aerogenes	0.192703	0.467764	2.42739		C9A599	E. casseliflavus	3.41679	0.92666	0.271208		J7TE05	M. morganii	0.317776	0.394861	1.24257
A0A0H3FS94	K. aerogenes	0.34218	0.381767	1.11569		Q9HTD7	P. aeruginosa	3.67596	10.0397	2.73117		A0A0D7LJE8	C. freundii	2.42894	0.544462	0.224156
A0A0H3FS96	K. aerogenes	2.49526	13.0858	5.24428		Q5LI42	B. fragilis	6.10922	3.18369	0.521129		C4IJ04	C. butyricum	1.65934	3.71643	2.2397
A0A0H3FSC6	K. aerogenes	1.97896	11.4223	5.77183		Q5FM67	L. acidophilus	0.490582	0.265677	0.541554		Q8X8V9	E. coli	1.38737	0.574834	0.414334
A0A0H3FSC9	K. aerogenes	0.592767	0.847643	1.42998		Q831F9	E. faecalis	4.88535	7.21128	1.4761		C4IF55	C. butyricum	1.59379	3.52538	2.21195
A0A0H3FSD0	K. aerogenes	2.00979	0.897683	0.446656		Q5FL22	L. acidophilus	0.328182	0.210544	0.641545		A0A0H3FYU2	K. aerogenes	1.59848	3.06978	1.92043
A0A0H3FSD6	K. aerogenes	0.451549	0.962979	2.13261		C9ACY7	E. casseliflavus	2.48214	0.494434	0.199197		M1SB37	M. morganii	0.319662	0.575735	1.80108
A0A0H3FSL0	K. aerogenes	1.9468	6.57688	3.37831		Q5L8W6	B. fragilis	11.3565	6.4119	0.564602		C9A9I3	E. casseliflavus	2.57587	1.05901	0.411128
A0A0H3FSM2	K. aerogenes	1.85872	8.0546	4.33341		Q59636	P. aeruginosa	3.20618	9.84398	3.07031		Q8XA46	E. coli	1.243	0.424455	0.341475
A0A0H3FSN1	K. aerogenes	0.831307	0.838653	1.00884		C4IDR0	C. butyricum	1.6393	5.37505	3.27886		A0A0D7LIQ5	C. freundii	2.3066	0.562948	0.244059
A0A0H3FSP3	K. aerogenes	1.34967	0.935661	0.693253		A0A0D7LRZ6	C. freundii	2.76283	0.282094	0.102103		A0A0H3FW85	K. aerogenes	1.79689	2.143	1.19262
A0A0H3FSQ5	K. aerogenes	0.770982	0.772736	1.00228		C4IMM9	C. butyricum	1.92407	4.98089	2.58873		A0A0D7M3Z7	C. freundii	2.4861	0.514056	0.206772
A0A0H3FST6	K. aerogenes	0.563978	1.23325	2.18669		Q830B0	E. faecalis	1.97396	5.00948	2.53779		A0A0D7M4V9	C. freundii	2.46955	0.544917	0.220654
A0A0H3FSU0	K. aerogenes	0.577461	1.05825	1.83258		Q9HZJ5	P. aeruginosa	1.43158	11.5111	8.04083		J7TEF4	M. morganii	0.224192	0.3976	1.77348
A0A0H3FSV1	K. aerogenes	0.985265	0.807727	0.819806		A0A0D7LD56	C. freundii	3.6791	0.444206	0.120738		J7TQ04	M. morganii	0.27453	0.428113	1.55944
A0A0H3FSW8	K. aerogenes	0.224563	0.623833	2.77799		P52111	P. aeruginosa	2.18683	9.84468	4.5018		Q5L9F3	B. fragilis	4.35021	1.86605	0.428956
A0A0H3FSX1	K. aerogenes	5.73134	4.96916	0.867014		C4IDG6	C. butyricum	2.75679	4.6019	1.6693		C4IIK9	C. butyricum	1.29332	2.1728	1.68002
A0A0H3FSX2	K. aerogenes	1.93199	1.75816	0.910027		Q830B1	E. faecalis	1.78315	4.43802	2.48886		A6T500	K. pneumoniae	0.707785	0.405381	0.572746
A0A0H3FSY5	K. aerogenes	1.93026	5.41459	2.80512		A0A0D7LZB7	C. freundii	3.61488	0.394982	0.109265		Q9HVI7	P. aeruginosa	2.10681	4.32945	2.05498
A0A0H3FSZ5	K. aerogenes	1.44676	3.83479	2.65061		C4IDR4	C. butyricum	1.5726	6.90044	4.3879		C4ILR8	C. butyricum	1.35738	2.70725	1.99447
A0A0H3FT07	K. aerogenes	4.94314	16.5216	3.34234		M1S429	M. morganii	0.0988648	0.377591	3.81927		H7C793	E. faecalis	1.78312	2.58479	1.44959
A0A0H3FT11	K. aerogenes	1.87504	9.45491	5.04252		C4IHN2	C. butyricum	1.5615	4.50118	2.88261		C9ACJ6	E. casseliflavus	2.56209	0.667382	0.260484
A0A0H3FT13	K. aerogenes	1.99908	12.456	6.23084		C9AA27	E. casseliflavus	2.329	0.511856	0.219775		H7C713	E. faecalis	2.29017	4.19404	1.83133
A0A0H3FT34	K. aerogenes	1.14486	0.305327	0.266694		M1SFU7	M. morganii	0.159803	0.546534	3.42005		Q5FL69	L. acidophilus	0.339422	0.176491	0.519974
A0A0H3FT41	K. aerogenes	0.878645	2.01741	2.29605		C4IJI8	C. butyricum	1.46177	4.30438	2.94464		O52759	P. aeruginosa	2.37933	4.73873	1.99162
A0A0H3FT57	K. aerogenes	9.9606	14.6645	1.47225		J7U332	M. morganii	0.088569	0.32357	3.65331		A0A0D7LNA1	C. freundii	2.99028	0.738334	0.246911
A0A0H3FT66	K. aerogenes	2.08813	7.27229	3.48268		C9ABZ1	E. casseliflavus	2.13477	0.311613	0.14597		Q5LBP6	B. fragilis	5.08937	2.10279	0.413174
A0A0H3FT96	K. aerogenes	0.303362	1.02895	3.39184		Q82ZT6	E. faecalis	1.85499	4.48987	2.42043		C9AAM5	E. casseliflavus	2.18616	0.564607	0.258264
A0A0H3FT97	K. aerogenes	3.0416	9.72718	3.19804		A0A0D7LXN7	C. freundii	2.41506	0.367755	0.152276		A0A0H3JS22	E. coli	1.1397	0.668347	0.586422
A0A0H3FTC2	K. aerogenes	0.553817	0.838989	1.51492		C4IJB3	C. butyricum	2.0005	5.81861	2.90858		J7U6B0	M. morganii	0.263833	0.43308	1.64149
A0A0H3FTD1	K. aerogenes	1.71371	0.644345	0.375995		O54438	P. aeruginosa	2.54323	8.12887	3.19628		Q8XB35	E. coli	1.16717	0.450254	0.385766
A0A0H3FTD3	K. aerogenes	0.916567	0.77762	0.848404		Q5LDR7	B. fragilis	15.6607	5.41516	0.34578		C9A7R1	E. casseliflavus	2.58174	0.572212	0.221638
A0A0H3FTD7	K. aerogenes	0.620068	1.68913	2.7241		C4IEY1	C. butyricum	1.34319	8.59781	6.40105		A6TBJ6	K. pneumoniae	0.693604	0.458012	0.660337
A0A0H3FTF2	K. aerogenes	3.88042	10.1224	2.60859		C4IKP2	C. butyricum	1.53742	6.48242	4.21643		Q5LFD7	B. fragilis	4.43291	1.86442	0.420586
A0A0H3FTG7	K. aerogenes	1.32159	0.9328	0.705819		Q5FIC4	L. acidophilus	0.34476	0.126297	0.366334		A0A263VWG7	E. asburiae	0.203908	0.370159	1.81533
A0A0H3FTG8	K. aerogenes	0.370383	0.321608	0.86831		Q9HY81	P. aeruginosa	2.76953	6.62466	2.39198		Q5FM65	L. acidophilus	0.398039	0.19154	0.481211
A0A0H3FTH2	K. aerogenes	1.23204	1.47998	1.20124		Q835Z1	E. faecalis	7.02461	22.3385	3.18003		A0A263VVM9	E. asburiae	0.154117	0.330164	2.14229
A0A0H3FTJ2	K. aerogenes	0.584815	0.87002	1.48768		J7TDS3	M. morganii	0.138123	0.305308	2.21041		Q9HVM4	P. aeruginosa	1.80884	3.24345	1.79311
A0A0H3FTK0	K. aerogenes	0.972996	0.63003	0.647515		Q834S3	E. faecalis	1.63982	4.90805	2.99304		A0A263VSQ0	E. asburiae	0.308834	0.407829	1.32054
A0A0H3FTL1	K. aerogenes	0.259123	2.24885	8.67869		Q9HUC0	P. aeruginosa	2.3256	7.78367	3.34695		A0A0D7LFQ4	C. freundii	2.5257	0.546427	0.216347
A0A0H3FTL9	K. aerogenes	0.864028	0.898856	1.04031		Q9HXU8	P. aeruginosa	1.32824	3.5377	2.66345		M1SS24	M. morganii	0.374601	0.485013	1.29474
A0A0H3FTM2	K. aerogenes	0.594456	0.789079	1.3274		Q5FN07	L. acidophilus	0.292684	0.127972	0.437234		C4IE55	C. butyricum	1.6863	2.79026	1.65466
A0A0H3FTR4	K. aerogenes	1.28467	0.992704	0.772733		A0A0A5UUK5	C. freundii	3.50404	0.565161	0.161288		A0A0H3FTC2	K. aerogenes	1.55377	3.70859	2.38683
A0A0H3FTR6	K. aerogenes	1.63495	10.7708	6.58785		Q5FLL5	L. acidophilus	0.204065	0.0871954	0.427292		Q8X7N8	E. coli	1.20082	0.490544	0.408508
A0A0H3FTS3	K. aerogenes	1.28784	0.633481	0.491894		Q839I7	E. faecalis	2.14371	9.34539	4.35946		A0A0D7LTA3	C. freundii	3.21441	1.22192	0.380138
A0A0H3FTT4	K. aerogenes	0.742682	1.18363	1.59373		C4ILW3	C. butyricum	2.94281	11.6627	3.96311		C4ICZ5	C. butyricum	1.77734	3.70464	2.08437
A0A0H3FTU5	K. aerogenes	1.17017	1.1626	0.993535		P42257	P. aeruginosa	1.56746	6.98047	4.45337		Q9I4I2	P. aeruginosa	3.51509	6.37511	1.81364
A0A0H3FTW3	K. aerogenes	4.13595	18.1438	4.38686		Q5FIL6	L. acidophilus	0.167492	0.100653	0.600942		M1SLE6	M. morganii	0.38916	0.462524	1.18852
A0A0H3FTW6	K. aerogenes	1.69795	4.78727	2.81943		Q9I6M5	P. aeruginosa	3.21759	10.4351	3.24315		Q8X668	E. coli	1.3109	0.741007	0.565266
A0A0H3FTX9	K. aerogenes	0.522066	2.14989	4.11804		A0A0D7LJC7	C. freundii	2.22384	0.513024	0.230693		Q5LAP0	B. fragilis	4.39413	2.34986	0.534771
A0A0H3FTY3	K. aerogenes	0.677672	0.866866	1.27918		Q5FMU4	L. acidophilus	0.337984	0.184968	0.547268		Q5LIB5	B. fragilis	3.34597	1.50102	0.448604
A0A0H3FTZ5	K. aerogenes	0.594425	0.512305	0.861849		C9A4V4	E. casseliflavus	2.58838	0.520793	0.201204		J7TAS5	M. morganii	0.27032	0.4257	1.5748
A0A0H3FU03	K. aerogenes	1.14617	3.96964	3.46339		Q9HXP3	P. aeruginosa	3.92037	10.9692	2.79801		C4IE08	C. butyricum	1.84807	4.03597	2.18388
A0A0H3FU10	K. aerogenes	3.40012	12.3335	3.62738		A0A263VPS2	E. asburiae	0.167813	0.177002	1.05475		Q5FLL1	L. acidophilus	0.443652	0.254649	0.573984
A0A0H3FU14	K. aerogenes	0.879823	0.860213	0.977711		A0A0A5SRP8	C. freundii	2.52907	0.612982	0.242375		A0A0D7LHH5	C. freundii	2.5052	0.854575	0.34112
A0A0H3FU66	K. aerogenes	0.703618	0.775437	1.10207		Q5LBV8	B. fragilis	26.5028	9.55275	0.360443		C4IHN7	C. butyricum	1.3407	3.08109	2.29812
A0A0H3FU87	K. aerogenes	1.08217	2.08186	1.92378		C4IJC5	C. butyricum	0.820294	3.28714	4.00727		C9ACB0	E. casseliflavus	2.13888	0.536847	0.250995
A0A0H3FU94	K. aerogenes	0.74783	1.54013	2.05946		C9A9I4	E. casseliflavus	2.76087	0.489464	0.177286		Q830U6	E. faecalis	2.33815	4.18885	1.79153
A0A0H3FU96	K. aerogenes	1.1709	1.33351	1.13888		Q9HVY2	P. aeruginosa	2.63369	7.26572	2.75875		C9ABP4	E. casseliflavus	1.66217	0.482947	0.290551
A0A0H3FUA4	K. aerogenes	2.44262	8.94859	3.66352		Q5FMY1	L. acidophilus	0.300408	0.165901	0.552253		Q5LI75	B. fragilis	4.27699	1.76825	0.413433
A0A0H3FUB0	K. aerogenes	1.08424	0.422969	0.390107		A0A0A5ST93	C. freundii	2.4849	0.521766	0.209974		A0A0A5UX69	C. freundii	2.26451	0.352309	0.155578
A0A0H3FUD1	K. aerogenes	0.957659	1.93791	2.02359		Q9HVY4	P. aeruginosa	1.9894	5.08097	2.55402		Q5FJN6	L. acidophilus	0.413252	0.222376	0.538112
A0A0H3FUD3	K. aerogenes	0.902972	1.75368	1.94212		Q5FJY2	L. acidophilus	0.359874	0.230079	0.639333		Q5LD82	B. fragilis	4.35674	1.91279	0.43904
A0A0H3FUD6	K. aerogenes	2.23565	6.42753	2.87502		Q5L7E2	B. fragilis	8.77256	4.91745	0.560549		J7TVJ1	M. morganii	0.29239	0.413714	1.41494
A0A0H3FUE0	K. aerogenes	1.01718	0.788725	0.775401		Q835V1	E. faecalis	1.1218	6.87113	6.12509		A0A0A5SU05	C. freundii	2.31626	0.446725	0.192864
A0A0H3FUE8	K. aerogenes	3.39278	9.92148	2.92429		Q834N2	E. faecalis	3.11772	9.76537	3.13221		C9A557	E. casseliflavus	1.9069	0.424033	0.222368
A0A0H3FUK2	K. aerogenes	0.815298	0.797833	0.978578		Q5FKQ0	L. acidophilus	0.31009	0.160133	0.516407		C4IHD6	C. butyricum	1.72353	4.10939	2.38429
A0A0H3FUL3	K. aerogenes	2.16106	8.18494	3.78747		A6THI5	K. pneumoniae	2.10941	0.13114	0.0621689		M1SHA3	M. morganii	0.297938	0.431786	1.44925
A0A0H3FUL9	K. aerogenes	0.586423	0.176783	0.301461		C4IEH0	C. butyricum	2.13866	6.29992	2.94573		A0A0H3FPA3	K. aerogenes	2.1767	3.17122	1.45689
A0A0H3FUM1	K. aerogenes	2.83247	4.64997	1.64166		Q9HVC2	P. aeruginosa	2.10529	7.83449	3.72133		A0A0H3FPK7	K. aerogenes	2.03896	3.50859	1.72077
A0A0H3FUM4	K. aerogenes	1.08563	1.93533	1.78269		Q51342	P. aeruginosa	1.24113	5.64278	4.54648		C4IN17	C. butyricum	1.66942	3.23493	1.93775
A0A0H3FUM5	K. aerogenes	0.708739	0.885365	1.24921		Q9I0A0	P. aeruginosa	2.64376	8.38784	3.1727		Q8X762	E. coli	1.4973	0.499177	0.333384
A0A0H3FUP1	K. aerogenes	0.856393	0.71362	0.833285		A0A0H3JCV4	E. coli	0.199482	0.2817	1.41216		A6TFR2	K. pneumoniae	1.19119	0.496948	0.417185
A0A0H3FUP6	K. aerogenes	0.77885	1.47053	1.88808		C4IMC0	C. butyricum	3.72283	12.8097	3.44084		A0A263VPF2	E. asburiae	0.0302542	0.355398	11.7471
A0A0H3FUQ3	K. aerogenes	1.23497	0.820177	0.664126		Q9I2R2	P. aeruginosa	2.84865	11.1524	3.91497		Q9I502	P. aeruginosa	1.97719	3.58974	1.81557
A0A0H3FUR1	K. aerogenes	2.33169	8.99806	3.85902		C9ABQ1	E. casseliflavus	2.65814	0.467887	0.17602		C4IEX9	C. butyricum	1.46547	2.53528	1.73002
A0A0H3FUS1	K. aerogenes	3.01977	14.5073	4.80412		Q5FM64	L. acidophilus	0.385362	0.234767	0.609212		C9A7L8	E. casseliflavus	1.83322	0.913107	0.49809
A0A0H3FUT0	K. aerogenes	0.811347	0.708624	0.873392		A0A0D7LP75	C. freundii	3.5644	0.588768	0.16518		Q5FIN5	L. acidophilus	0.437258	0.282577	0.646249
A0A0H3FUT4	K. aerogenes	0.948059	0.7277	0.767568		Q5FJB1	L. acidophilus	0.505253	0.297782	0.589372		Q5LEU0	B. fragilis	4.56018	1.96474	0.430848
A0A0H3FUV5;A0A0H3FUW9	K. aerogenes	2.06429	1.73788	0.841876		P57668	P. aeruginosa	2.66135	8.42576	3.16598		A0A0H3FS37	K. aerogenes	1.44349	5.06816	3.51104
A0A0H3FUV9	K. aerogenes	2.19035	9.60193	4.38374		Q5LEW9	B. fragilis	1.86112	3.28672	1.76599		A0A0D7LCC0	C. freundii	2.26124	0.496286	0.219475
A0A0H3FUX4	K. aerogenes	2.50925	2.0625	0.821957		C4IKV3	C. butyricum	2.8139	9.71522	3.45258		Q834K4	E. faecalis	1.70935	2.86306	1.67494
A0A0H3FUY1	K. aerogenes	0.645109	1.54452	2.3942		Q5FMM1	L. acidophilus	0.365774	0.139596	0.381645		Q5FMI7	L. acidophilus	0.533423	0.286277	0.536679
A0A0H3FUY5	K. aerogenes	1.79812	9.06222	5.03983		Q82ZL6	E. faecalis	3.33418	9.00875	2.70194		Q5LAY5	B. fragilis	4.13396	1.90217	0.460131
A0A0H3FV00	K. aerogenes	0.271111	0.864901	3.19021		C4IKT8	C. butyricum	1.43879	6.28059	4.36519		Q5FIZ6	L. acidophilus	0.482794	0.296054	0.61321
A0A0H3FV08	K. aerogenes	1.76078	6.13547	3.48453		C4IH28	C. butyricum	1.98357	6.37574	3.21427		Q9HX33	P. aeruginosa	2.41785	4.8112	1.98986
A0A0H3FV27	K. aerogenes	2.31837	13.4444	5.79906		C4IIF1	C. butyricum	1.83641	7.19672	3.91891		C4IBX1	C. butyricum	1.70864	3.86992	2.26491
A0A0H3FV49	K. aerogenes	0.983647	1.9371	1.9693		C4IF60	C. butyricum	1.51933	3.81191	2.50894		Q5LE35	B. fragilis	3.59226	1.50444	0.418801
A0A0H3FV50	K. aerogenes	4.24863	15.7354	3.70365		C4IMC1	C. butyricum	1.78031	5.28309	2.96751		A0A263VSG0	E. asburiae	0.267187	0.39376	1.47373
A0A0H3FV54	K. aerogenes	1.11863	2.17212	1.94178		A6TCX9	K. pneumoniae	1.5599	0.462539	0.296518		Q839I9	E. faecalis	1.83708	2.96719	1.61517
A0A0H3FV69	K. aerogenes	2.47135	3.97266	1.60749		C4IMV5	C. butyricum	1.6388	6.57206	4.01028		P0A7E7	E. coli	1.21793	0.531398	0.436314
A0A0H3FV75	K. aerogenes	8.86781	5.18677	0.584899		Q9X2T1	P. aeruginosa	3.4331	8.13903	2.37075		Q5FMI0	L. acidophilus	0.437732	0.196471	0.448838
A0A0H3FV77	K. aerogenes	5.88504	4.76292	0.809326		C4II94	C. butyricum	2.19587	7.2138	3.28516		A0A0D7LYV7	C. freundii	1.68624	0.35699	0.211708
A0A0H3FVB4	K. aerogenes	3.26726	13.732	4.20292		Q9HZJ3	P. aeruginosa	2.55926	7.00689	2.73786		Q5LJ19	B. fragilis	4.60935	2.03201	0.440846
A0A0H3FVB5	K. aerogenes	2.27483	0.214487	0.0942869		Q82ZA5	E. faecalis	2.36161	6.2517	2.64722		Q8X666	E. coli	1.12117	0.513793	0.458265
A0A0H3FVB8	K. aerogenes	1.26408	0.611832	0.484015		C4IK43	C. butyricum	1.40564	5.62848	4.00422		C4IKL1	C. butyricum	1.59246	3.01625	1.89408
A0A0H3FVF3	K. aerogenes	1.04562	0.729219	0.697404		C4IJH4	C. butyricum	2.81209	9.41458	3.34789		A0A0D7M378	C. freundii	2.08552	0.668509	0.320548
A0A0H3FVF4	K. aerogenes	0.701519	0.820829	1.17007		Q5FI37	L. acidophilus	0.3689	0.190989	0.517726		C9A4V3	E. casseliflavus	2.6005	0.526166	0.202333
A0A0H3FVG3	K. aerogenes	0.904054	1.43838	1.59103		Q838J5	E. faecalis	2.07285	6.6139	3.19072		A0A263VRB1	E. asburiae	0.332754	0.525386	1.5789
A0A0H3FVI3	K. aerogenes	1.92713	6.58713	3.41811		A6T809	K. pneumoniae	0.895451	0.31141	0.347769		C4IIB9	C. butyricum	1.62958	3.94823	2.42285
A0A0H3FVI5	K. aerogenes	0.709753	0.330719	0.465964		C4IHC4	C. butyricum	2.58094	10.5815	4.09986		C9A4D2	E. casseliflavus	2.23097	0.540008	0.24205
A0A0H3FVI9	K. aerogenes	2.52453	20.9711	8.30695		Q5FM94	L. acidophilus	0.253677	0.144891	0.571164		A0A0H3FQU2	K. aerogenes	1.82733	4.03565	2.2085
A0A0H3FVJ2	K. aerogenes	0.0489357	0.22779	4.65489		Q5L874	B. fragilis	10.0834	4.4685	0.443154		H7C7A0	E. faecalis	2.27797	4.34574	1.90772
A0A0H3FVL6	K. aerogenes	1.18459	1.19152	1.00585		A0A0D7LX90	C. freundii	3.34093	0.719256	0.215286		A6T6E9	K. pneumoniae	0.388291	0.371306	0.956256
A0A0H3FVP1	K. aerogenes	0.308543	1.18465	3.8395		A0A0D7M1V7	C. freundii	7.67048	0.67081	0.0874534		J7U395	M. morganii	0.391774	0.480611	1.22675
A0A0H3FVU0	K. aerogenes	2.43526	13.2296	5.43252		A0A0D7LWL7	C. freundii	3.94524	0.809024	0.205063		A0A0D7LZX4	C. freundii	2.18695	0.651191	0.297762
A0A0H3FVU4	K. aerogenes	0.571963	0.567403	0.992027		Q5L8Y0	B. fragilis	14.4067	4.83237	0.335425		Q8XCT9	E. coli	0.957299	0.355265	0.371112
A0A0H3FVX9	K. aerogenes	0.516432	0.756068	1.46402		Q5FJ08	L. acidophilus	0.490311	0.245308	0.500312		Q5L8D6	B. fragilis	4.21367	1.76774	0.419526
A0A0H3FW07	K. aerogenes	0.409978	1.3359	3.25847		Q5LAY5	B. fragilis	8.45484	3.62884	0.429203		A6T720	K. pneumoniae	0.819613	0.480557	0.586322
A0A0H3FW24	K. aerogenes	3.27078	11.7833	3.60259		A0A0A5P9Z2	C. freundii	2.49742	0.456036	0.182603		A0A263VS14	E. asburiae	0.278377	0.40746	1.4637
A0A0H3FW28	K. aerogenes	1.03418	4.4441	4.29721		C4IDH8	C. butyricum	1.51259	5.08149	3.35945		J7TS86	M. morganii	0.270073	0.354401	1.31224
A0A0H3FW37	K. aerogenes	1.00938	0.59377	0.588251		Q5FME7	L. acidophilus	0.296289	0.300105	1.01288		M1SRQ1	M. morganii	0.467756	0.48771	1.04266
A0A0H3FW50	K. aerogenes	2.25635	10.6902	4.73781		C4IKT9	C. butyricum	2.03412	6.42942	3.16079		J7TKP6	M. morganii	0.225742	0.402398	1.78256
A0A0H3FW73	K. aerogenes	0.734471	0.762593	1.03829		C4ILJ1	C. butyricum	2.1197	7.52938	3.55209		A0A0H3FZI9	K. aerogenes	2.18179	3.75778	1.72234
A0A0H3FW83	K. aerogenes	3.29873	10.8935	3.30231		Q5FKD8	L. acidophilus	0.220381	0.124978	0.567099		C9A8P6	E. casseliflavus	3.64573	1.20821	0.331406
A0A0H3FW84	K. aerogenes	0.55731	0.612348	1.09876		C4IF76	C. butyricum	2.19806	7.45796	3.39298		Q836G5	E. faecalis	2.07181	4.28669	2.06906
A0A0H3FW85	K. aerogenes	0.729873	0.693405	0.950035		Q836J5	E. faecalis	0.795182	3.05155	3.83755		Q9HU15	P. aeruginosa	2.19849	4.46847	2.03252
A0A0H3FWA3	K. aerogenes	0.763926	1.50919	1.97557		C4ICJ6	C. butyricum	1.95413	5.62944	2.8808		Q5LG61	B. fragilis	3.51992	1.53893	0.437206
A0A0H3FWB6	K. aerogenes	4.82226	15.0617	3.12337		Q5LG27	B. fragilis	12.4183	4.71025	0.3793		C4IHJ9	C. butyricum	1.933	3.47779	1.79917
A0A0H3FWD6	K. aerogenes	0.997656	3.9165	3.9257		Q5FKI3	L. acidophilus	0.405321	0.133471	0.329297		Q5FM90	L. acidophilus	0.405017	0.193934	0.47883
A0A0H3FWE6	K. aerogenes	0.706143	0.748544	1.06005		C4IGM5	C. butyricum	1.96944	11.83	6.00678		Q5FM89	L. acidophilus	0.427109	0.196004	0.458907
A0A0H3FWI0	K. aerogenes	1.23009	14.8351	12.0601		Q835J5	E. faecalis	3.19913	9.75751	3.05005		J7SKG4	M. morganii	0.275262	0.446374	1.62163
A0A0H3FWP8	K. aerogenes	6.07759	33.4428	5.50264		Q5LER1	B. fragilis	6.33362	0.81092	0.128034		J7TDI5	M. morganii	0.160233	0.329775	2.05809
A0A0H3FWS8	K. aerogenes	2.36063	1.81242	0.767773		Q9HV96	P. aeruginosa	5.97191	29.7658	4.9843		P37062	E. faecalis	2.1084	3.74515	1.7763
A0A0H3FWU4	K. aerogenes	2.07028	8.57141	4.14023		Q5FJT7	L. acidophilus	0.40779	0.175845	0.431215		C4IEC8	C. butyricum	1.71971	3.47586	2.02119
A0A0H3FWW5	K. aerogenes	0.746247	0.535815	0.718013		P48247	P. aeruginosa	4.39859	13.2754	3.0181		A6T7Z4	K. pneumoniae	0.566559	0.436967	0.771265
A0A0H3FWZ0	K. aerogenes	0.911836	0.828453	0.908555		Q834K5	E. faecalis	1.6098	6.07235	3.77211		A0A0H3FRL6	K. aerogenes	2.51705	5.70045	2.26473
A0A0H3FX78	K. aerogenes	2.01509	4.67881	2.32189		C4IJ10	C. butyricum	1.42414	6.25241	4.3903		A0A0D7LQH2	C. freundii	2.62357	1.02083	0.389101
A0A0H3FX90	K. aerogenes	0.589295	0.902102	1.53082		C4IJH6	C. butyricum	1.97816	6.2677	3.16844		A0A263VLI0	E. asburiae	0.283679	0.516788	1.82174
A0A0H3FX95	K. aerogenes	1.08769	3.77085	3.46682		Q839Q8	E. faecalis	0.604182	2.82267	4.67189		J7TNY5	M. morganii	0.232015	0.365624	1.57587
A0A0H3FXA8	K. aerogenes	0.52746	0.626047	1.18691		C9A4K4	E. casseliflavus	4.50953	0.567202	0.125779		A0A0H0B621	E. asburiae	0.717	0.570625	0.795851
A0A0H3FXC0	K. aerogenes	1.45872	0.904623	0.62015		Q9I083	P. aeruginosa	2.98368	6.87474	2.30412		A0A0H3FPF3	K. aerogenes	0.992831	1.54224	1.55338
A0A0H3FXD0	K. aerogenes	2.46316	7.89157	3.20384		P50587	P. aeruginosa	2.52023	11.067	4.39126		A0A0D7M5U4	C. freundii	2.51208	0.506941	0.201802
A0A0H3FXF1	K. aerogenes	0.276635	0.255595	0.923944		Q9HUP3	P. aeruginosa	3.88733	13.498	3.47231		C9ACF7	E. casseliflavus	2.34806	0.517798	0.220522
A0A0H3FXF5	K. aerogenes	1.29501	1.69652	1.31004		A0A0D7LJC1	C. freundii	2.25601	0.268544	0.119035		C4IEE1	C. butyricum	1.78381	2.88037	1.61473
A0A0H3FXG2	K. aerogenes	0.571129	0.556014	0.973534		Q5FM23	L. acidophilus	0.414617	0.206608	0.498312		A0A0H3FSX2	K. aerogenes	1.89585	1.61533	0.852038
A0A0H3FXG5	K. aerogenes	0.686758	0.852092	1.24075		M1RH03	M. morganii	0.147118	0.161294	1.09636		A0A0H3FJY9	K. aerogenes	0.712827	0.589564	0.827079
A0A0H3FXH2	K. aerogenes	1.61048	7.92356	4.91999		A0A0A5PA40	C. freundii	3.32809	0.516985	0.15534		Q5LG39	B. fragilis	3.39099	1.30399	0.384547
A0A0H3FXP1	K. aerogenes	0.798278	0.574815	0.720069		A0A0D7LIW0	C. freundii	5.41924	0.530931	0.0979716		Q5LAH6	B. fragilis	3.93989	1.87048	0.474755
A0A0H3FXW0	K. aerogenes	0.803801	1.31463	1.63552		Q836Q0	E. faecalis	2.38626	7.29139	3.05558		A0A0D7LWH8	C. freundii	2.44242	0.75019	0.30715
A0A0H3FXX2	K. aerogenes	0.66378	0.710181	1.0699		Q5FI97	L. acidophilus	0.386168	0.121761	0.315305		A0A263VWD9	E. asburiae	0.36016	0.303547	0.842813
A0A0H3FXZ7	K. aerogenes	1.24744	7.44349	5.96701		C9A9G0	E. casseliflavus	3.66553	0.524363	0.143052		Q9HWG0	P. aeruginosa	2.08334	4.07039	1.95378
A0A0H3FY21	K. aerogenes	0.906553	0.85631	0.944578		Q830L3	E. faecalis	1.91761	6.10988	3.1862		Q9I3B3	P. aeruginosa	1.87814	3.17653	1.69132
A0A0H3FY25	K. aerogenes	2.54416	1.84458	0.725023		J7TT31	M. morganii	0.157004	0.492332	3.13579		J7TZV1	M. morganii	0.23723	0.384852	1.62227
A0A0H3FY29	K. aerogenes	1.13794	0.855639	0.751922		Q9HWF8	P. aeruginosa	1.79669	10.1619	5.6559		Q9I3D3	P. aeruginosa	1.62876	2.9792	1.82912
A0A0H3FY49	K. aerogenes	1.94024	10.4497	5.3858		A0A0H3FSZ5	K. aerogenes	2.43863	6.44231	2.64178		Q5LAM4	B. fragilis	4.51945	1.79621	0.397439
A0A0H3FY55	K. aerogenes	3.17372	12.4796	3.93217		Q9I662	P. aeruginosa	2.30948	6.02687	2.60962		C9ACE3	E. casseliflavus	2.1237	0.692694	0.326173
A0A0H3FY73	K. aerogenes	1.60527	9.10002	5.66885		Q5FJH5	L. acidophilus	0.332428	0.122511	0.368535		A6TFY4	K. pneumoniae	1.92745	0.555405	0.288156
A0A0H3FY91	K. aerogenes	1.50825	0.787786	0.522316		C4IH31	C. butyricum	1.25524	4.52314	3.6034		A0A0D7LIZ0	C. freundii	2.46936	0.573381	0.232199
A0A0H3FYF1	K. aerogenes	0.14504	0.684704	4.7208		C9A4D0	E. casseliflavus	2.17915	0.407702	0.187093		A0A0D7LJG4	C. freundii	2.09271	0.510497	0.24394
A0A0H3FYG9	K. aerogenes	2.13838	7.37245	3.44768		C4IJE6	C. butyricum	1.57972	4.46168	2.82435		C4IMP3	C. butyricum	1.67045	3.33063	1.99385
A0A0H3FYH6	K. aerogenes	0.777036	0.831	1.06945		G8GMU2	C. freundii	1.64858	0.218421	0.13249		C4IJV8	C. butyricum	1.73202	3.34285	1.93003
A0A0H3FYH7	K. aerogenes	0.353383	0.565704	1.60082		Q9I7C4	P. aeruginosa	3.00934	14.2124	4.72277		C4ILT6	C. butyricum	1.3248	2.32313	1.75357
A0A0H3FYI2;A0A0H3G357	K. aerogenes	2.60657	9.49869	3.64413		C4IEX6	C. butyricum	2.90083	8.03952	2.77146		Q8XA80	E. coli	1.25451	0.639789	0.50999
A0A0H3FYJ0	K. aerogenes	0.830057	1.32069	1.59108		C4ICG9	C. butyricum	1.92585	6.25523	3.24804		Q837S0	E. faecalis	1.7146	3.33693	1.94618
A0A0H3FYJ2	K. aerogenes	0.26509	0.678627	2.55999		Q835G2	E. faecalis	8.37568	5.03637	0.601309		A6TB70	K. pneumoniae	0.644524	0.401819	0.623436
A0A0H3FYL2	K. aerogenes	0.606987	0.885398	1.45868		Q5FMM9	L. acidophilus	0.224791	0.118003	0.524947		A0A0D7LND8	C. freundii	2.86689	0.972275	0.33914
A0A0H3FYP7	K. aerogenes	2.40597	11.4838	4.77303		A0A0D7LCW8	C. freundii	4.48247	0.471725	0.105238		P0AG91	E. coli	1.09427	0.414382	0.378682
A0A0H3FYQ5	K. aerogenes	3.31849	8.09391	2.43903		Q5L9I1	B. fragilis	6.86467	1.93105	0.281302		A0A0H0AQY8	E. asburiae	0.157758	0.289299	1.83381
A0A0H3FYT0	K. aerogenes	2.14126	11.5103	5.37551		C9AB74	E. casseliflavus	3.68213	0.478363	0.129915		J7TC76	M. morganii	0.22575	0.356282	1.57822
A0A0H3FYT7	K. aerogenes	2.5286	16.253	6.42766		J7U4U7	M. morganii	0.0565493	0.401841	7.10602		Q5LG37	B. fragilis	4.51503	2.11214	0.467801
A0A0H3FYU2	K. aerogenes	0.468029	0.700953	1.49767		A0A0D7LRV6	C. freundii	4.57069	0.909422	0.198968		J7U2N2	M. morganii	0.342118	0.505545	1.47769
A0A0H3FYU5	K. aerogenes	1.24172	3.65858	2.94639		C4ICY4	C. butyricum	1.64253	5.78353	3.52112		A0A0H3G3A0	K. aerogenes	0.704574	1.22786	1.74269
A0A0H3FYW2	K. aerogenes	2.12472	5.93397	2.79282		Q5FIR1	L. acidophilus	0.231751	0.0888108	0.383216		Q831U9	E. faecalis	2.14172	3.74856	1.75026
A0A0H3FYW7	K. aerogenes	0.954476	1.14329	1.19782		Q5FJT3	L. acidophilus	0.467429	0.262456	0.561489		C4IIK8	C. butyricum	2.03462	4.1068	2.01846
A0A0H3FYX7	K. aerogenes	1.70116	7.01665	4.12462		C4IJE0	C. butyricum	2.74688	8.06332	2.93545		A6T611	K. pneumoniae	0.86222	0.466376	0.540902
A0A0H3FZ88	K. aerogenes	2.30186	20.5557	8.93003		P00106	P. aeruginosa	2.35559	5.23747	2.22342		C4IEM9	C. butyricum	1.70326	4.18472	2.45688
A0A0H3FZA6	K. aerogenes	1.36831	1.81681	1.32778		J7U7J1	M. morganii	0.04975	0.535574	10.7653		Q5FIY8	L. acidophilus	0.36228	0.236538	0.652915
A0A0H3FZG0	K. aerogenes	1.07826	0.69752	0.646896		C9A4P7	E. casseliflavus	2.07356	0.365109	0.176078		Q5L8W2	B. fragilis	3.8836	1.74471	0.449249
A0A0H3FZG4	K. aerogenes	0.903473	0.844996	0.935275		A0A0H3FYX7	K. aerogenes	2.03017	6.68011	3.29042		Q5L7Q2	B. fragilis	4.26432	1.74438	0.409063
A0A0H3FZH2	K. aerogenes	2.54264	8.92113	3.50861		C4IIZ5	C. butyricum	1.78699	6.92613	3.87587		P0ADG8	E. coli	1.18284	0.277985	0.235016
A0A0H3FZH8	K. aerogenes	1.32013	0.814298	0.616833		Q9HXZ1	P. aeruginosa	2.93092	5.86491	2.00105		A0A263VR61	E. asburiae	0.312727	0.627711	2.00722
A0A0H3FZI5	K. aerogenes	2.38787	9.17407	3.84194		Q839Z1	E. faecalis	6.05705	9.67362	1.59709		P0AGK0	E. coli	1.12312	0.552941	0.492325
A0A0H3FZI9	K. aerogenes	1.01906	0.985756	0.967316		Q9I028	P. aeruginosa	2.53822	9.92761	3.91124		Q5L980	B. fragilis	3.85944	2.68009	0.694425
A0A0H3FZJ4	K. aerogenes	0.193747	0.124125	0.640654		Q9I5A4	P. aeruginosa	2.31816	4.63326	1.99868		J7U8C2	M. morganii	0.450298	0.543689	1.2074
A0A0H3FZK2	K. aerogenes	3.14646	9.25397	2.94107		Q9HVA0	P. aeruginosa	3.33188	12.023	3.60848		C9ACQ1	E. casseliflavus	2.6205	0.521297	0.19893
A0A0H3FZN5	K. aerogenes	1.50146	5.16634	3.44088		Q9I0I4	P. aeruginosa	4.28803	17.7966	4.15031		A0A0H3FTR6	K. aerogenes	2.23549	1.20719	0.54001
A0A0H3FZS7	K. aerogenes	0.848439	1.46843	1.73074		C4ILL8	C. butyricum	2.55179	7.32876	2.87201		Q9HWV5	P. aeruginosa	2.13925	4.25543	1.98921
A0A0H3FZT7	K. aerogenes	1.69819	1.47036	0.865841		Q9HYZ6	P. aeruginosa	2.7059	10.0539	3.71556		A0A263VR97	E. asburiae	0.711464	0.371937	0.522776
A0A0H3G017	K. aerogenes	2.53041	2.57139	1.01619		C4IJH7	C. butyricum	1.55262	5.07735	3.27018		Q5FKG6	L. acidophilus	0.403534	0.203839	0.505134
A0A0H3G092	K. aerogenes	1.45661	0.716215	0.491698		C4IER5	C. butyricum	2.05075	6.28347	3.06399		A6TEI1	K. pneumoniae	0.305011	0.399361	1.30933
A0A0H3G105	K. aerogenes	2.34067	10.8924	4.65353		C4IEE4	C. butyricum	1.53442	5.02189	3.27283		A0A0H3FJQ1	K. aerogenes	0.961532	1.09482	1.13862
A0A0H3G125	K. aerogenes	0.628786	0.503579	0.800875		J7UAK2	M. morganii	0.152906	0.248559	1.62557		A6T6G6	K. pneumoniae	0.921565	0.646763	0.70181
A0A0H3G1M7	K. aerogenes	1.09473	2.16287	1.97571		C9ABD2	E. casseliflavus	3.51362	0.385681	0.109767		Q5FKZ2	L. acidophilus	0.444822	0.233668	0.525306
A0A0H3G1V6	K. aerogenes	2.26335	8.80517	3.89033		M1RMI2	M. morganii	0.189321	0.178808	0.944467		C4IIM2	C. butyricum	1.25503	2.35693	1.87799
A0A0H3G2R3	K. aerogenes	0.632046	0.266608	0.421817		Q5FLV8	L. acidophilus	0.192587	0.135041	0.701196		A0A0H3FKL5	K. aerogenes	1.86688	1.63659	0.876647
A0A0H3G2S9	K. aerogenes	1.10804	0.87536	0.790011		C9A6L9	E. casseliflavus	2.53954	0.466708	0.183776		J7SJG0	M. morganii	0.44554	0.414854	0.931126
A0A0H3G2Z0	K. aerogenes	9.80736	50.2722	5.12597		Q5FLF4	L. acidophilus	0.40004	0.137001	0.342468		A0A0F5LXC9	C. freundii	1.28208	0.726179	0.566406
A0A0H3G3A0	K. aerogenes	0.948963	0.88601	0.93366		A6T6A2	K. pneumoniae	0.54631	0.276364	0.505874		Q5LB06	B. fragilis	3.95267	1.69988	0.430058
A0A0H3G3D9	K. aerogenes	0.779841	0.581506	0.745673		A0A133LLP3	C. freundii	2.32823	0.344712	0.148058		J7TFW8	M. morganii	0.35302	0.40252	1.14022
A0A0H3G3U7	K. aerogenes	1.00311	0.669128	0.667051		Q836E3	E. faecalis	2.0737	4.83192	2.3301		C9A6Q7	E. casseliflavus	2.30287	0.483915	0.210135
A0A0H3G3V9	K. aerogenes	2.7755	11.4833	4.13737		C4IDK2	C. butyricum	1.81809	4.71215	2.59181		P0A8L3	E. coli	1.18882	0.696181	0.585606
A0A0H3JCB2	E. coli	1.92592	0.158815	0.0824622		C4IDD6	C. butyricum	1.90304	4.70011	2.46979		A0A0D7LDZ7	C. freundii	2.33526	0.486373	0.208274
A0A0H3JCB9	E. coli	1.05549	0.475738	0.450726		C4IEE6	C. butyricum	1.65273	3.87176	2.34264		J7SKP1	M. morganii	0.302049	0.493829	1.63493
A0A0H3JCD7	E. coli	0.899217	0.420577	0.467715		Q9HTJ1	P. aeruginosa	5.10905	16.6064	3.2504		J7SJS1	M. morganii	0.475554	0.497835	1.04685
A0A0H3JCJ9	E. coli	1.35183	0.690048	0.510456		C4IKN7	C. butyricum	3.95322	15.1031	3.82044		Q5LJ79	B. fragilis	3.64444	1.57426	0.431963
A0A0H3JCM0	E. coli	1.08189	0.450182	0.416106		C4IIL1	C. butyricum	1.80748	6.44277	3.56451		Q831U3	E. faecalis	2.10615	3.98364	1.89144
A0A0H3JCM9	E. coli	1.78109	0.614247	0.344872		Q9ZFK4	P. aeruginosa	1.31811	5.83673	4.4281		C4IH44	C. butyricum	1.57739	3.22586	2.04507
A0A0H3JCR2	E. coli	0.944	0.381377	0.404001		Q9HV44	P. aeruginosa	2.83219	7.71632	2.72451		Q8X8Y7	E. coli	1.30167	0.577481	0.443647
A0A0H3JCV4	E. coli	1.48626	0.544121	0.366102		Q5LDN7	B. fragilis	6.68913	5.64876	0.844469		C9A9E7	E. casseliflavus	2.48128	0.525775	0.211896
A0A0H3JCY6	E. coli	0.859235	0.113577	0.132184		P0AFL5	E. coli	0.813359	0.195077	0.239842		A0A1J7Z8T0	C. freundii	1.82254	0.436926	0.239735
A0A0H3JDL6	E. coli	1.21281	0.429197	0.353887		C4IJS6	C. butyricum	1.61519	6.29689	3.89854		A0A0D7LGP7	C. freundii	2.14537	0.531431	0.24771
A0A0H3JE22	E. coli	1.04151	0.484408	0.4651		C4IKT5	C. butyricum	2.29155	7.47442	3.26174		O07111	E. faecalis	2.44	4.14714	1.69965
A0A0H3JE39	E. coli	1.17258	0.610737	0.520848		A6TB02	K. pneumoniae	1.13132	0.2968	0.262348		A0A0D9H753	E. asburiae	0.284598	0.387347	1.36103
A0A0H3JEQ1	E. coli	0.607858	0.495922	0.815852		Q5FKI8	L. acidophilus	0.142453	0.169848	1.1923		A6THZ6	K. pneumoniae	0.685858	0.348979	0.508821
A0A0H3JER5	E. coli	1.21793	0.553533	0.454488		Q831M6	E. faecalis	3.97802	9.03127	2.27029		A0A0H3FUD6	K. aerogenes	1.65748	3.42444	2.06605
A0A0H3JF55;Q7DBT2	E. coli	0.933225	0.31688	0.339553		C4IJ96	C. butyricum	1.34658	6.36232	4.72478		A0A263VQ12	E. asburiae	0.439336	0.732999	1.66842
A0A0H3JFE1	E. coli	1.00034	0.392675	0.392542		Q836Y7	E. faecalis	3.77311	7.69351	2.03904		C9ABC1	E. casseliflavus	2.65284	0.579758	0.218542
A0A0H3JFK1	E. coli	1.02773	0.514866	0.500973		Q5LAI3	B. fragilis	7.50146	3.7049	0.49389		A0A0D7M5F8	C. freundii	2.71147	0.413914	0.152653
A0A0H3JFV4	E. coli	1.43118	0.586123	0.409537		Q5FHT6	L. acidophilus	0.33481	0.113352	0.338555		Q5LHN1	B. fragilis	3.03302	1.3603	0.448498
A0A0H3JFV7	E. coli	1.6212	0.102589	0.0632793		Q839U1	E. faecalis	4.95685	15.0587	3.03796		A0A0D7M0C8	C. freundii	2.38015	0.486619	0.204449
A0A0H3JFW2	E. coli	1.2538	0.627752	0.500682		C4IIW1	C. butyricum	2.49513	9.86481	3.95363		Q9I5F6	P. aeruginosa	2.34519	3.82483	1.63092
A0A0H3JG09	E. coli	1.23411	0.755241	0.61197		P0DP44	P. aeruginosa	3.98102	12.802	3.21575		C4IL39	C. butyricum	1.2599	1.81622	1.44155
A0A0H3JGB8	E. coli	0.881144	0.391923	0.444789		C4IMR7	C. butyricum	1.28794	5.13824	3.98951		A6T5R2	K. pneumoniae	0.776068	0.515348	0.664051
A0A0H3JGB9	E. coli	1.00338	0.447951	0.446444		P57112	P. aeruginosa	2.40193	10.1792	4.23793		Q5LG24	B. fragilis	3.85581	1.74919	0.453651
A0A0H3JGG7	E. coli	0.317146	0.0701291	0.221125		M1SE61	M. morganii	0.123373	0.502946	4.07662		A6TEQ3	K. pneumoniae	1.82319	0.760146	0.416931
A0A0H3JGJ3	E. coli	0.874772	0.421485	0.481823		C4IDE4	C. butyricum	2.73705	9.13967	3.33924		Q837V2	E. faecalis	1.6	2.99881	1.87425
A0A0H3JGN4	E. coli	0.349354	0.153298	0.438805		Q5FK83	L. acidophilus	0.255289	0.133615	0.523385		Q9HTP2	P. aeruginosa	2.0612	4.19812	2.03673
A0A0H3JGP7	E. coli	0.989331	0.5767	0.582919		A6T8L2	K. pneumoniae	1.02429	0.266664	0.260342		A0A263VU56	E. asburiae	0.520337	0.418494	0.804275
A0A0H3JGQ0	E. coli	1.26306	0.619084	0.490144		A0A0D7LXA5	C. freundii	2.37094	0.585516	0.246955		Q82ZY3	E. faecalis	2.42994	4.57008	1.88074
A0A0H3JGV4	E. coli	1.35676	0.421413	0.310604		C4IJD1	C. butyricum	1.7115	7.82964	4.57472		Q8X8I1	E. coli	1.54834	0.666016	0.430147
A0A0H3JGX7	E. coli	1.19404	0.123565	0.103485		A0A0D7LWU1	C. freundii	3.49821	0.443753	0.126852		C4ICI1	C. butyricum	2.65219	3.04752	1.14906
A0A0H3JH37	E. coli	1.15383	0.625637	0.542226		C4IF67	C. butyricum	1.05067	3.43921	3.27335		A0A0H3FL23	K. aerogenes	1.69858	3.69392	2.17471
A0A0H3JH39	E. coli	0.948442	0.450711	0.475212		Q5LHK5	B. fragilis	11.9243	4.98115	0.41773		C4IMT4	C. butyricum	1.22013	2.06568	1.693
A0A0H3JH40	E. coli	1.05878	0.366596	0.346243		A0A0D7LZ96	C. freundii	2.95985	0.404332	0.136606		P61891	E. coli	1.44649	0.54354	0.375766
A0A0H3JH59	E. coli	1.27725	0.282228	0.220965		Q5LEU7	B. fragilis	7.13694	3.54476	0.496678		P0A719	E. coli	0.855454	0.199176	0.232831
A0A0H3JH81	E. coli	0.694514	0.883561	1.2722		P47205	P. aeruginosa	3.43917	11.7608	3.41966		A0A0A5QVP7	C. freundii	2.29491	0.42811	0.186547
A0A0H3JHA1	E. coli	2.33338	1.88663	0.808536		Q9I4S1	P. aeruginosa	2.79838	7.77666	2.77898		Q9HUM7	P. aeruginosa	1.78979	2.63041	1.46968
A0A0H3JHM3	E. coli	1.31055	0.714981	0.545558		A0A0D7LUR1	C. freundii	2.23124	0.379927	0.170276		Q5FMB2	L. acidophilus	0.432969	0.196158	0.453054
A0A0H3JHU1	E. coli	1.40104	0.528523	0.377237		C4IIX7	C. butyricum	2.28697	6.48901	2.83739		A0A0D7LSF3	C. freundii	1.35168	0.501062	0.370697
A0A0H3JI35	E. coli	1.60517	0.680307	0.423822		Q9HXQ2	P. aeruginosa	1.84554	7.63346	4.13616		Q8X7X7	E. coli	0.993415	0.459014	0.462057
A0A0H3JIA4;Q7DBT1	E. coli	1.04476	0.370386	0.354517		Q9HZN4	P. aeruginosa	2.9747	12.7571	4.28855		Q5L7I8	B. fragilis	3.72941	1.83649	0.492433
A0A0H3JID1	E. coli	0.203445	0.000161849	0.000795542		Q5LAL9	B. fragilis	11.4373	4.33241	0.378796		A0A0H3FS40	K. aerogenes	2.59937	5.88194	2.26283
A0A0H3JIG0	E. coli	1.02202	0.405232	0.396501		C4IJH2	C. butyricum	3.44291	7.82153	2.27178		J7U1C3	M. morganii	0.363017	0.530034	1.46008
A0A0H3JII1	E. coli	1.25797	0.691907	0.550019		C9AB31	E. casseliflavus	4.50862	0.409269	0.0907748		J7TAU7	M. morganii	0.332517	0.484203	1.45617
A0A0H3JIN7	E. coli	1.04409	0.228502	0.218853		Q832Z4	E. faecalis	2.26352	7.95472	3.51431		C9A5I6	E. casseliflavus	2.75449	0.532009	0.193143
A0A0H3JIP9	E. coli	1.01653	0.358943	0.353104		G3XD20	P. aeruginosa	2.33742	6.62246	2.83324		C9A9H0	E. casseliflavus	2.64206	0.514813	0.194852
A0A0H3JIZ3	E. coli	0.724131	0.291388	0.402396		Q5FLM2	L. acidophilus	0.377539	0.0910754	0.241234		A6TBZ5	K. pneumoniae	0.980031	0.662784	0.676289
A0A0H3JIZ9	E. coli	1.06652	0.370841	0.347711		Q5LFJ1	B. fragilis	7.80977	3.68565	0.471928		P0ABT3	E. coli	1.25891	0.498396	0.395896
A0A0H3JJE5	E. coli	1.23175	0.571091	0.463641		C4ID32	C. butyricum	1.61159	4.78873	2.97144		A6T7S2	K. pneumoniae	0.842247	0.399205	0.473976
A0A0H3JJG5	E. coli	1.16475	0.559934	0.480732		Q9HY01	P. aeruginosa	1.86813	5.4426	2.91339		A0A0D7LLJ1	C. freundii	2.21681	0.619019	0.279239
A0A0H3JJK9	E. coli	1.194	0.458187	0.383742		A0A0D7LX28	C. freundii	3.56114	0.526513	0.147849		J7SK61	M. morganii	0.24606	0.421113	1.71142
A0A0H3JJM9	E. coli	0.727779	1.23934	1.70291		Q9I690	P. aeruginosa	4.35489	12.4403	2.85663		A6T6F4	K. pneumoniae	1.34438	0.539992	0.401666
A0A0H3JKE9	E. coli	1.28226	0.393709	0.307042		A0A0H3JE22	E. coli	1.545	0.282439	0.182808		Q5FMN0	L. acidophilus	0.540131	0.332694	0.61595
A0A0H3JLT0	E. coli	1.13705	0.449891	0.395665		Q9I6H5	P. aeruginosa	1.82086	5.29403	2.90744		Q8XAN5	E. coli	1.29165	0.706179	0.546725
A0A0H3JLY7	E. coli	1.71411	1.21024	0.706046		C4IHT9	C. butyricum	1.2149	4.42269	3.64038		Q5L7Q8	B. fragilis	4.45544	2.01403	0.452038
A0A0H3JM35	E. coli	1.25188	0.280022	0.223681		C9A9H7	E. casseliflavus	2.47814	0.211793	0.0854644		Q839Y2	E. faecalis	1.78648	3.37706	1.89034
A0A0H3JMJ0	E. coli	0.851605	0.217727	0.255667		Q51481	P. aeruginosa	2.52263	11.4558	4.5412		J7TNV8	M. morganii	0.23367	0.361884	1.5487
A0A0H3JML2	E. coli	1.52454	0.238309	0.156315		Q9I3B2	P. aeruginosa	3.49898	14.1217	4.03594		A0A0H3FUM4	K. aerogenes	1.31812	1.61818	1.22764
A0A0H3JMN3	E. coli	1.23277	0.298877	0.242443		Q9HU56	P. aeruginosa	2.31449	6.88655	2.97541		Q831A3	E. faecalis	2.22989	3.45491	1.54936
A0A0H3JNF7	E. coli	0.848043	0.646048	0.76181		M1RPW2	M. morganii	0.0827045	0.329742	3.98699		A0A0A5SR83	C. freundii	2.5169	0.503752	0.200148
A0A0H3JNG2	E. coli	1.88808	0.235473	0.124716		M1SZC0	M. morganii	0.0631825	0.307274	4.86328		A0A0D9IZC1	E. asburiae	0.246853	0.46225	1.87257
A0A0H3JQV0	E. coli	2.42937	0.381984	0.157236		A0A263VNS3	E. asburiae	0.140088	0.497925	3.55438		Q9HYT5	P. aeruginosa	2.28133	4.72461	2.07099
A0A0H3JRL7	E. coli	1.25261	0.592143	0.472727		C4IJE5	C. butyricum	1.63402	5.46755	3.34607		Q51422	P. aeruginosa	1.898	3.98383	2.09896
A0A0H3JRS6	E. coli	1.36066	0.386079	0.283744		A0A0F0Y3T9	E. asburiae	0.123399	0.315097	2.55348		C4IN15	C. butyricum	1.74027	4.32115	2.48304
A0A0H3JRT5	E. coli	1.19719	0.712355	0.595024		C9A9G9	E. casseliflavus	3.01474	0.476371	0.158014		Q9HTZ7	P. aeruginosa	1.70747	3.32961	1.95003
A0A0H3JS22	E. coli	1.20431	0.470453	0.390642		Q5FM73	L. acidophilus	0.41766	0.204359	0.489296		Q5FKR6	L. acidophilus	0.640843	0.385455	0.601482
A0A0J0FX43	E. asburiae	0.234216	2.15958	9.22047		A0A1J7ZU10	C. freundii	4.95191	0.428678	0.0865681		Q5LHR8	B. fragilis	3.51902	1.51025	0.429167
A0A0J0G0N2	E. asburiae	0.105371	0.385576	3.65923		Q5LBG9	B. fragilis	4.25927	1.26069	0.295988		A6TF45	K. pneumoniae	1.25437	0.496094	0.395492
A0A0J0GFE3	E. asburiae	0.0905253	0.242753	2.68161		H7C793	E. faecalis	7.90721	10.6289	1.3442		Q5LCV5	B. fragilis	3.897	1.55172	0.398183
A0A0J0GFF5	E. asburiae	0.209074	0.412436	1.97268		Q830M6	E. faecalis	2.09783	7.4868	3.56883		A0A0D7LIZ3	C. freundii	2.55658	0.480827	0.188074
A0A0J0GLC2	E. asburiae	0.279991	0.539761	1.92778		C9AA07	E. casseliflavus	3.16314	0.81512	0.257693		Q5LDT3	B. fragilis	4.47002	1.67064	0.373742
A0A0J0GTE1	E. asburiae	0.718239	0.412543	0.574382		A0A0H3FLE5	K. aerogenes	2.90965	0.811143	0.278777		A0A0D7LUF6	C. freundii	2.28384	0.567315	0.248404
A0A0J0L7B0	E. asburiae	0.173221	0.485153	2.80078		Q9I047	P. aeruginosa	2.36296	7.00595	2.9649		A0A0H3FY25	K. aerogenes	0.989231	0.966223	0.976742
A0A0J0LC51	E. asburiae	1.09029	0.197007	0.180692		C4IL15	C. butyricum	1.81225	5.79571	3.19807		A0A0A5T0D6	C. freundii	2.64503	0.547507	0.206994
A0A0J0LH63	E. asburiae	0.101565	0.721778	7.10659		P42444	E. faecalis	2.71511	11.7237	4.31792		A0A0A5UVS1	C. freundii	0.44884	0.217718	0.485069
A0A0M1G205	E. asburiae	0.184893	0.418544	2.26371		Q5L8Y3	B. fragilis	11.7882	2.99685	0.254224		A6T7U0	K. pneumoniae	0.482924	0.476868	0.987459
A0A0M1G680	E. asburiae	0.31412	0.557663	1.77532		Q5LAB1	B. fragilis	9.62061	4.69253	0.487758		Q8XAW6	E. coli	1.61183	0.650294	0.403451
A0A0M1G8C4	E. asburiae	1.40171	0.130313	0.0929673		P33641	P. aeruginosa	3.65155	11.4384	3.13248		A0A0H3FP17	K. aerogenes	2.32962	1.01064	0.433822
A0A0N8LWN0	C. freundii	2.95906	0.985041	0.33289		Q51480	P. aeruginosa	1.57088	7.85202	4.99847		C4IJH9	C. butyricum	1.6414	3.17301	1.93311
A0A0P8GYK2	C. freundii	0.146574	0.422017	2.87921		A0A0D7LZK4	C. freundii	2.95775	0.458784	0.155113		A0A0H3G2R3	K. aerogenes	2.48201	4.84413	1.95169
A0A0P8J4M7	E. asburiae	0.206943	0.504446	2.43761		A0A0H3FU03	K. aerogenes	5.59495	11.7297	2.09648		A6TFA0	K. pneumoniae	0.897598	0.45873	0.511063
A0A0P8N2I3	E. asburiae	0.116378	0.265339	2.27999		A0A0D7LIQ1	C. freundii	2.63719	0.455578	0.172752		A0A263VUA2	E. asburiae	0.348113	0.459167	1.31902
A0A126PT55	E. asburiae	0.471099	0.475523	1.00939		C4ILR0	C. butyricum	1.67889	5.68668	3.38717		Q5LCG7	B. fragilis	5.5243	2.65772	0.481097
A0A126PUI9	E. asburiae	0.653678	0.415517	0.63566		Q5FI55	L. acidophilus	0.238447	0.117667	0.49347		C9AB31	E. casseliflavus	2.55909	0.580513	0.226843
A0A126PUJ8	E. asburiae	0.185444	0.472029	2.5454		Q839E3	E. faecalis	3.37625	7.47739	2.2147		Q5L8U3	B. fragilis	5.31597	1.93025	0.363105
A0A126PUU0	E. asburiae	0.220505	0.406806	1.84488		Q9I4W0	P. aeruginosa	3.04468	8.29343	2.72391		Q5LB74	B. fragilis	5.03991	1.95953	0.388803
A0A133L850	C. freundii	3.56487	0.625719	0.175524		C4IIC1	C. butyricum	1.00027	3.65395	3.65297		A0A0F3ZLM5	E. asburiae	0.631509	0.480862	0.76145
A0A133L8V0	C. freundii	0.853172	0.0638068	0.0747878		C4IMF0	C. butyricum	1.75098	6.59562	3.76683		A6TC86	K. pneumoniae	1.30199	0.294801	0.226423
A0A133L9Q0	C. freundii	1.43864	0.44438	0.308889		C4IH49	C. butyricum	2.42748	6.37887	2.62778		A0A263VTB4	E. asburiae	0.151507	0.400899	2.64607
A0A133LCA2	C. freundii	3.09631	0.244081	0.0788297		Q5FLX1	L. acidophilus	0.397691	0.224002	0.563256		Q5L7W2	B. fragilis	4.50385	2.44456	0.542771
A0A133LL11	C. freundii	3.3723	0.539995	0.160126		G3XD72	P. aeruginosa	3.74124	16.3502	4.37027		Q839V7	E. faecalis	2.31512	4.38234	1.89292
A0A133LLP3	C. freundii	2.75827	0.408615	0.148142		Q5FI56	L. acidophilus	0.37537	0.191822	0.51102		A0A0H3FYX7	K. aerogenes	1.96878	3.05128	1.54983
A0A133LML4	C. freundii	2.7219	0.585254	0.215017		C4IIX5	C. butyricum	1.89889	6.57695	3.46358		C4IF43	C. butyricum	1.66559	3.80942	2.28714
A0A143HRK1	E. asburiae	0.117066	0.485742	4.1493		Q5LHW2	B. fragilis	8.07546	3.29058	0.407479		Q5FLX5	L. acidophilus	0.500303	0.409261	0.818027
A0A143HSK3	E. asburiae	0.0717287	0.472988	6.59412		Q837N5	E. faecalis	9.57624	34.5868	3.61173		M1SLI0	M. morganii	0.217932	0.388054	1.78062
A0A143HVV8	E. asburiae	0.615888	1.053	1.70972		C4IK29	C. butyricum	2.58779	8.06124	3.11511		Q5LAD1	B. fragilis	2.91611	1.33679	0.458414
A0A143HW10	E. asburiae	0.219779	0.616865	2.80675		Q9HU73	P. aeruginosa	3.2599	11.809	3.6225		A0A263VPB9	E. asburiae	1.06615	0.717225	0.672727
A0A143I1W5	E. asburiae	0.13875	0.359329	2.58976		Q5FKK0	L. acidophilus	0.285222	0.0971871	0.340742		A6TAY8	K. pneumoniae	1.90381	0.549106	0.288425
A0A143I4K4	E. asburiae	0.108865	0.226205	2.07784		C4IMD6	C. butyricum	1.40992	4.32322	3.0663		V5YMH8	C. freundii	3.52954	0.263666	0.0747027
A0A152UUM3	E. coli	1.06639	0.530684	0.497644		C4IJG0	C. butyricum	1.80304	5.39279	2.99094		A0A0A5MDS5	E. asburiae	0.308885	0.444446	1.43887
A0A152V6N1	E. coli	2.82144	13.2533	4.69736		A6TCS6	K. pneumoniae	2.58222	0.455928	0.176564		A0A0D7M2T2	C. freundii	2.58744	0.517955	0.20018
A0A152VFA8	E. coli	1.3186	0.3255	0.246852		C4IL34	C. butyricum	1.86759	6.8519	3.66885		A0A0D9JBF9	E. asburiae	0.321359	0.331469	1.03146
A0A152VKR3	E. coli	0.132037	0.248261	1.88024		A0A0D7M1U0	C. freundii	3.66722	0.467381	0.127448		A0A0D7M4M9	C. freundii	2.75862	1.04142	0.377513
A0A159YWZ1	E. asburiae	0.0604652	0.113724	1.88082		C4IHX0	C. butyricum	2.3275	8.68965	3.73347		A6T700	K. pneumoniae	0.759121	0.479863	0.632129
A0A159YYH1	E. asburiae	0.0669697	0.237043	3.53956		Q9HW45	P. aeruginosa	2.20156	8.45346	3.83977		J7TGI6	M. morganii	0.409862	0.409161	0.99829
A0A1B0GX38	E. asburiae	0.182544	0.317343	1.73845		A0A0D7LYH0	C. freundii	4.08113	0.128844	0.0315706		Q8X5Z8	E. coli	1.27669	0.49596	0.388473
A0A1B2JP18	C. freundii	2.39358	0.643849	0.26899		M1SYX1	M. morganii	0.0957508	0.667683	6.97313		J7U3B2	M. morganii	0.219447	0.345081	1.5725
A0A1B2JP19	C. freundii	0.947104	0.585004	0.617677		Q9I6J3	P. aeruginosa	1.76985	5.92347	3.34687		A6TGN6	K. pneumoniae	0.201338	0.334289	1.66034
A0A1B2JW66	C. freundii	1.89331	0.77846	0.411164		A6T791	K. pneumoniae	2.52747	0.385385	0.152479		J7U3K0	M. morganii	0.443647	0.412414	0.929601
A0A1B2JWY6	C. freundii	1.18282	0.46763	0.395351		Q9I3G4	P. aeruginosa	1.26426	9.85497	7.79506		Q830Y0	E. faecalis	0.796684	1.01564	1.27484
A0A1C3S1N2	C. freundii	0.737177	0.442939	0.600858		Q5LEQ5	B. fragilis	9.87509	4.55938	0.461705		Q5LGV6	B. fragilis	4.48924	2.11551	0.47124
A0A1D3ALQ8	E. asburiae	0.0180497	0.339897	18.8312		Q5FIS2	L. acidophilus	0.353724	0.252923	0.715029		C4IK45;C4ICL0	C. butyricum	1.69966	3.74003	2.20046
A0A1D3ALV0	E. asburiae	0.0782146	0.299733	3.83219		P05384	P. aeruginosa	2.1334	5.50315	2.57953		A6TH88	K. pneumoniae	0.748485	0.415563	0.555205
A0A1D3AV17	E. asburiae	0.212279	0.595337	2.8045		Q8XB98	E. coli	0.935668	0.0743963	0.0795114		Q5LHP2	B. fragilis	3.17602	1.43675	0.452375
A0A1D3B458	E. asburiae	0.5252	0.468143	0.891361		C4IDI3	C. butyricum	2.88326	7.60388	2.63726		A0A0H3FPP0	K. aerogenes	1.73621	1.88688	1.08678
A0A1D3B6N5	E. asburiae	0.190668	0.35292	1.85097		Q9HVX4	P. aeruginosa	3.51037	10.9677	3.12438		J7SK58	M. morganii	0.231105	0.417851	1.80806
A0A1D3BB28	E. asburiae	0.15579	0.483153	3.10132		Q830Z2	E. faecalis	3.30618	8.28381	2.50555		A0A263VSV7	E. asburiae	0.282957	0.398985	1.41006
A0A1D3BR76	E. asburiae	0.169971	0.504755	2.96965		Q5FJ73	L. acidophilus	0.299818	0.143237	0.477746		A0A0H3FQD4	K. aerogenes	2.02179	3.70912	1.83458
A0A1J7Z8T0	C. freundii	1.01306	0.61434	0.606418		C4IEY4	C. butyricum	2.55768	8.18552	3.20037		P0A9P5	E. coli	1.10277	0.552714	0.501204
A0A1J7ZBL9	C. freundii	0.794907	0.269326	0.338815		Q5LC99	B. fragilis	8.76318	3.86193	0.4407		P60440	E. coli	1.12906	0.432199	0.382797
A0A1J7ZE70	C. freundii	0.251899	0.147479	0.585468		P37799	P. aeruginosa	4.75915	24.7839	5.20762		A6T5M5	K. pneumoniae	0.624153	0.400572	0.641785
A0A1J7ZU10	C. freundii	3.33802	0.575312	0.172351		C4IMR8	C. butyricum	1.59678	6.49697	4.06879		Q8X5Y1	E. coli	1.33151	0.737468	0.553856
A0A1J8K6H2	C. freundii	2.81518	0.444218	0.157794		C4IEY2	C. butyricum	3.22985	22.2186	6.87915		A6TC88	K. pneumoniae	0.618368	0.447621	0.723874
A0A220Q2Q8	C. freundii	1.44584	0.477287	0.330111		A6TE97	K. pneumoniae	3.24365	0.668547	0.20611		Q8XCU2	E. coli	1.32654	0.455327	0.343243
A0A220Q435	C. freundii	1.21763	0.565942	0.464791		C4IG56	C. butyricum	7.326	19.3838	2.6459		A6T7R6	K. pneumoniae	0.771483	0.478391	0.620093
A0A220Q7E1	C. freundii	1.11357	0.442256	0.397152		Q5L9G0	B. fragilis	1.98109	5.75097	2.90293		C4IEB9	C. butyricum	1.66655	3.12617	1.87583
A0A220QDQ1	C. freundii	2.63294	0.468009	0.177752		Q835R5	E. faecalis	5.18243	13.4855	2.60215		Q8XCF0	E. coli	1.13775	0.421817	0.370747
A0A220QEH2	C. freundii	1.09861	0.556527	0.506572		C4IDL1	C. butyricum	1.62664	8.52947	5.2436		A0A0F3XS98	E. asburiae	0.255469	0.395256	1.54718
A0A241Q6R1	C. freundii	2.26499	0.40949	0.180791		C4IHK1	C. butyricum	2.03381	7.38229	3.62979		A6TAX4	K. pneumoniae	0.75629	0.508422	0.672257
A0A241QH92	C. freundii	1.09342	0.644026	0.589004		A0A0A5URZ6	C. freundii	5.38305	1.1604	0.215565		C4IHN4	C. butyricum	1.66231	3.68516	2.21689
A0A241QI14	C. freundii	2.33748	0.798298	0.341521		A0A0D7LIZ3	C. freundii	6.04327	0.247573	0.0409668		C4IMA8	C. butyricum	1.54231	3.62859	2.35271
A0A241QIS2	C. freundii	2.63064	0.34683	0.131842		Q9I5V8	P. aeruginosa	1.69861	9.90068	5.8287		A0A0H3FWU4	K. aerogenes	2.47503	4.79039	1.93549
A0A241QJF7	C. freundii	1.93887	0.513967	0.265086		Q5FIX9	L. acidophilus	0.463122	0.222193	0.479773		Q8XBW3	E. coli	1.26138	0.519046	0.411492
A0A243TKL4	C. freundii	1.18652	0.561865	0.473538		C9A5P0	E. casseliflavus	2.79242	0.496783	0.177904		C9AC96	E. casseliflavus	2.70583	0.613549	0.226751
A0A243TKS9	C. freundii	2.80096	0.288631	0.103047		A0A0D7LT61	C. freundii	1.34912	0.0843381	0.0625133		A0A0H3FTN9	K. aerogenes	1.21347	2.0457	1.68582
A0A243TUG7	C. freundii	4.10238	0.317593	0.0774168		C4IJR9	C. butyricum	1.78157	5.5028	3.08873		A0A0H3FQ86	K. aerogenes	1.44016	2.62621	1.82356
A0A243U0U9	C. freundii	2.64519	0.543083	0.20531		A0A0A5PDM0	C. freundii	3.52573	0.523114	0.14837		C4IK86	C. butyricum	1.75879	4.25178	2.41745
A0A256E263	C. freundii	2.73773	0.438399	0.160132		Q82Z45	E. faecalis	4.95424	3.45382	0.697144		Q9HY13	P. aeruginosa	2.01491	3.32078	1.64811
A0A263VIV6;A0A263VK79	E. asburiae	1.39659	4.74784	3.3996		Q9HXP8	P. aeruginosa	1.62886	7.57056	4.64778		A0A0D7M4G9	C. freundii	2.9341	0.728598	0.248321
A0A263VIX5	E. asburiae	1.20187	0.664584	0.552959		P29363	P. aeruginosa	4.5265	14.3339	3.16667		A6THE3	K. pneumoniae	2.04812	0.492561	0.240494
A0A263VJJ1	E. asburiae	2.57968	0.606606	0.235148		Q9HVZ2	P. aeruginosa	1.69332	6.76274	3.99377		A0A0H3FND3	K. aerogenes	1.88009	3.46259	1.84171
A0A263VJJ4	E. asburiae	0.930737	0.467722	0.502528		C9A8C8	E. casseliflavus	3.19209	0.311551	0.0976009		Q5FLC0	L. acidophilus	0.378965	0.182142	0.480629
A0A263VJM4	E. asburiae	2.39166	0.944459	0.394897		H7C714	E. faecalis	2.65645	6.17581	2.32484		C4IDY4	C. butyricum	1.54641	2.48967	1.60997
A0A263VK26	E. asburiae	0.00425201	0.0579211	13.6221		C4IHZ8	C. butyricum	1.62232	5.00521	3.08522		C4IHK9	C. butyricum	1.69821	3.16148	1.86166
A0A263VKA9	E. asburiae	0.762356	0.473775	0.621461		C9ACU9	E. casseliflavus	4.81149	0.368605	0.0766095		Q5FMH0	L. acidophilus	0.415215	0.199872	0.481371
A0A263VKD1	E. asburiae	0.6655	0.816677	1.22716		Q832N1	E. faecalis	2.1904	5.95449	2.71845		C4IML9	C. butyricum	1.74115	3.18977	1.83198
A0A263VKJ4	E. asburiae	0.139143	0.436042	3.13378		A0A0D7LLU1	C. freundii	3.03993	0.437835	0.144028		Q837H4	E. faecalis	2.19967	3.18089	1.44608
A0A263VKP4	E. asburiae	0.0379013	0.242813	6.40645		C4ICJ9	C. butyricum	5.41843	48.5988	8.96917		C4IHZ5	C. butyricum	1.60373	2.09261	1.30483
A0A263VKR7	E. asburiae	0.149706	0.455525	3.0428		C4IKK6	C. butyricum	3.43356	5.7925	1.68703		Q5LBT3	B. fragilis	4.95302	2.06402	0.41672
A0A263VKS4	E. asburiae	0.0918159	0.404638	4.40706		C9A9K3	E. casseliflavus	0.836306	0.242136	0.28953		Q831W7	E. faecalis	2.26428	3.93982	1.73999
A0A263VL88	E. asburiae	0.0766754	0.499113	6.50943		M1SW86	M. morganii	0.168718	0.216973	1.28601		C4ICX1	C. butyricum	1.44481	3.07526	2.12849
A0A263VLI2	E. asburiae	0.0973492	2.06608	21.2234		C4IIL7	C. butyricum	1.8974	7.10478	3.74448		Q5L8K6	B. fragilis	4.00224	1.58837	0.396871
A0A263VLR1	E. asburiae	0.832316	0.699322	0.840212		A0A0D9GYE1	E. asburiae	0.0937807	0.408631	4.3573		Q5L9J3	B. fragilis	4.26838	1.77823	0.416606
A0A263VLT9	E. asburiae	0.571813	0.342221	0.598484		C4IMT0	C. butyricum	2.1664	8.41907	3.8862		A0A0A5P111	C. freundii	1.93651	0.479908	0.247822
A0A263VLW7	E. asburiae	0.256571	0.398162	1.55186		Q93G08	L. acidophilus	0.434781	0.146344	0.336593		C4IMT9	C. butyricum	1.7899	3.35363	1.87364
A0A263VM71	E. asburiae	0.117261	0.193957	1.65407		Q9HZC5	P. aeruginosa	1.28271	8.20672	6.39794		Q5FMB4	L. acidophilus	0.479475	0.274322	0.572129
A0A263VM93	E. asburiae	1.42829	0.420009	0.294064		P55222	P. aeruginosa	2.83584	8.62536	3.04155		A0A263VNF8	E. asburiae	0.174862	0.390695	2.23431
A0A263VME0	E. asburiae	0.708745	0.706007	0.996136		C4IBR3	C. butyricum	1.48843	3.56429	2.39466		A0A0F1RVV1	E. asburiae	0.229604	0.395657	1.72322
A0A263VMJ9	E. asburiae	1.03366	0.462547	0.447487		Q9I1Z6	P. aeruginosa	3.6632	20.9866	5.72903		C9A9D0	E. casseliflavus	2.5566	0.473452	0.185188
A0A263VMM1	E. asburiae	0.0856483	0.341558	3.98792		C4IMC2	C. butyricum	2.1832	15.8682	7.26831		A0A0A5PEK8	E. asburiae	0.204208	0.392916	1.92409
A0A263VN02	E. asburiae	0.254507	0.23279	0.914669		A0A0D7LLM5	C. freundii	3.2468	0.295654	0.0910604		A6TBN5	K. pneumoniae	1.38704	0.369881	0.26667
A0A263VN10	E. asburiae	0.138754	0.540076	3.89233		A0A0D7LRX8	C. freundii	5.15406	0.833758	0.161767		C9A5J4	E. casseliflavus	2.15718	0.713307	0.330666
A0A263VN32	E. asburiae	0.839158	0.413639	0.492922		Q5FJD8	L. acidophilus	0.181374	0.17479	0.963699		C4IN21	C. butyricum	1.54233	3.02112	1.95881
A0A263VN66	E. asburiae	1.34626	0.69893	0.519164		A0A0H3FUE8	K. aerogenes	1.01535	7.18969	7.08101		P08280	P. aeruginosa	1.84335	3.57496	1.93939
A0A263VNF1	E. asburiae	0.191069	0.493304	2.58181		J7SKV2	M. morganii	0.0938363	0.451281	4.80923		A0A0H3FQ20	K. aerogenes	1.24164	1.11739	0.899928
A0A263VNF8	E. asburiae	0.100031	0.146223	1.46177		C4ILX9	C. butyricum	2.76912	8.92471	3.22294		C4IKU2	C. butyricum	1.86111	2.99084	1.60702
A0A263VNI9	E. asburiae	0.828014	0.658933	0.795799		C9AAX0	E. casseliflavus	4.18838	0.718729	0.171601		A6TEN4	K. pneumoniae	0.386827	0.344099	0.889544
A0A263VNJ7	E. asburiae	0.69842	0.659498	0.944271		Q9HUD0	P. aeruginosa	3.28202	9.45951	2.88222		A0A0F1D6Q5	E. asburiae	0.223476	0.360093	1.61132
A0A263VNK5	E. asburiae	0.048291	0.204342	4.23147		C4IL19	C. butyricum	2.05352	5.94919	2.89706		Q9HXZ5	P. aeruginosa	2.09766	4.20642	2.00529
A0A263VNL4	E. asburiae	0.055212	0.329509	5.96806		Q5FM58	L. acidophilus	0.422258	0.263586	0.624231		A0A0H3FYG4	K. aerogenes	1.64779	0.32856	0.199394
A0A263VNQ4	E. asburiae	0.116596	0.33401	2.86467		C4IL02	C. butyricum	1.81162	6.66876	3.68111		C4ILJ1	C. butyricum	1.66193	2.56382	1.54268
A0A263VNQ6	E. asburiae	0.43471	0.249836	0.574719		Q5FIW9	L. acidophilus	0.378994	0.228434	0.602738		A0A0A5SW55	C. freundii	3.02669	2.12459	0.701952
A0A263VNR6	E. asburiae	0.0831142	0.366593	4.41072		P64598	E. coli	1.72788	0.394848	0.228516		A6TGT3	K. pneumoniae	0.659872	0.447564	0.678259
A0A263VNS0	E. asburiae	2.15361	0.105617	0.0490418		Q5FIS6	L. acidophilus	0.343963	0.180177	0.523829		A0A4S2XGY6	C. freundii	2.00824	0.810518	0.403596
A0A263VNS3	E. asburiae	0.384048	0.5696	1.48315		A0A0D7LN30	C. freundii	4.61502	0.282845	0.0612879		A0A263VNJ9	E. asburiae	0.790511	0.437276	0.553156
A0A263VNS4	E. asburiae	0.550732	0.546362	0.992065		A0A0A5T041	C. freundii	3.86819	0.370926	0.0958913		A0A263VUY8	E. asburiae	0.280876	0.447448	1.59305
A0A263VNT8	E. asburiae	2.48638	0.416156	0.167375		C4IJH3	C. butyricum	3.36219	11.0132	3.27561		Q5FIL6	L. acidophilus	0.486115	0.343905	0.707455
A0A263VNW8	E. asburiae	0.086988	0.326719	3.75591		A0A0D7LSN7	C. freundii	2.60455	0.555434	0.213255		A0A0D7M145	C. freundii	1.49237	0.348049	0.233219
A0A263VNX0	E. asburiae	2.78646	0.450084	0.161526		C4IEM0	C. butyricum	1.79343	8.33561	4.64786		J7U4K7	M. morganii	0.351789	0.567903	1.61433
A0A263VP04	E. asburiae	0.807096	0.725176	0.898501		Q9HT80	P. aeruginosa	5.57938	18.1962	3.26133		Q5L7L6	B. fragilis	4.17004	1.69943	0.407534
A0A263VP12	E. asburiae	0.538005	0.564029	1.04837		Q9HU15	P. aeruginosa	1.02677	4.82148	4.69579		A0A263VMA8	E. asburiae	0.322841	0.369228	1.14368
A0A263VP16	E. asburiae	3.00807	0.309579	0.102916		C4IKM2	C. butyricum	2.34468	20.0529	8.55252		A6T6Q8	K. pneumoniae	0.271614	0.418515	1.54085
A0A263VP17	E. asburiae	0.07675	0.417243	5.43638		P47203	P. aeruginosa	2.64361	10.2828	3.8897		A6TAP3	K. pneumoniae	0.781717	0.449551	0.575082
A0A263VP41	E. asburiae	1.1015	0.571845	0.519153		Q5LDR5	B. fragilis	10.0311	9.61783	0.958802		A0A0D7M5F3	C. freundii	3.33656	0.408372	0.122393
A0A263VP50	E. asburiae	0.506762	0.531047	1.04792		C9A7N7	E. casseliflavus	3.62497	0.694052	0.191464		Q5L8W1	B. fragilis	4.2762	1.98312	0.463757
A0A263VP74	E. asburiae	0.100249	0.364246	3.63342		Q9I3G1	P. aeruginosa	1.55901	7.77327	4.98602		J7TDR1	M. morganii	0.447339	0.433856	0.969859
A0A263VP95	E. asburiae	0.189351	0.549985	2.90457		C9A6I4	E. casseliflavus	4.52678	0.45965	0.10154		A0A0H3FRD6	K. aerogenes	0.742473	2.0221	2.72346
A0A263VPA4	E. asburiae	0.062927	0.254389	4.0426		Q9HW86	P. aeruginosa	3.20059	9.80427	3.06327		A0A0F1CYC6	E. asburiae	0.302889	0.422963	1.39643
A0A263VPB4	E. asburiae	0.990338	0.53641	0.541643		Q9HTV8	P. aeruginosa	2.05455	7.6531	3.72495		Q9RGY2	L. acidophilus	0.566916	0.291007	0.513316
A0A263VPB9	E. asburiae	0.133987	0.489795	3.65554		C4ICX4	C. butyricum	2.46672	10.311	4.18005		A0A0A5PC54	C. freundii	2.77109	0.563887	0.203489
A0A263VPF2	E. asburiae	1.03836	0.266543	0.256696		C4IJ91	C. butyricum	1.73018	4.61657	2.66825		Q9HW32	P. aeruginosa	1.73954	2.99999	1.72459
A0A263VPF7	E. asburiae	0.842132	0.267492	0.317637		C9AAQ7	E. casseliflavus	4.07305	0.372921	0.0915582		Q5LCS2	B. fragilis	4.11757	1.71648	0.416868
A0A263VPI7	E. asburiae	0.0532555	0.178847	3.35829		Q5FLW1	L. acidophilus	0.38123	0.196141	0.514495		C9A8C5	E. casseliflavus	1.7552	0.59318	0.337956
A0A263VPK3	E. asburiae	0.118853	0.337671	2.84109		C9ABC0	E. casseliflavus	2.61047	0.384933	0.147458		C4IK03	C. butyricum	1.55304	3.08705	1.98775
A0A263VPL1	E. asburiae	0.111469	0.330269	2.96288		Q9HWD7	P. aeruginosa	2.52367	6.13264	2.43005		Q831P4	E. faecalis	1.68063	3.08264	1.83422
A0A263VPQ0	E. asburiae	2.04043	0.278456	0.136469		C9A8S6	E. casseliflavus	2.05859	0.14476	0.0703198		Q9HUG0	P. aeruginosa	1.83521	3.64743	1.98747
A0A263VPR3	E. asburiae	0.123094	0.354561	2.8804		P0AE68	E. coli	1.81199	0.517309	0.285492		A6T7J1	K. pneumoniae	0.807392	0.464464	0.575265
A0A263VPS2	E. asburiae	0.126703	0.360755	2.84725		Q5FJG3	L. acidophilus	0.369242	0.196812	0.533016		P68067	E. coli	1.22199	0.490698	0.401558
A0A263VPT9	E. asburiae	0.213575	0.666977	3.12291		Q5LDC2	B. fragilis	3.30058	0.836985	0.253587		Q9HU65	P. aeruginosa	2.21969	3.99045	1.79775
A0A263VPZ0	E. asburiae	0.0306117	0.387464	12.6574		C4IBM0	C. butyricum	1.05343	4.68713	4.44938		Q9I5Y8	P. aeruginosa	1.96112	3.42428	1.74609
A0A263VPZ7	E. asburiae	0.085057	0.176059	2.0699		Q5LA06	B. fragilis	12.8712	5.91211	0.459328		A0A0D7LLC9	C. freundii	2.50233	0.564803	0.225711
A0A263VQ09	E. asburiae	0.505557	0.53113	1.05058		Q839G5	E. faecalis	2.60798	7.16171	2.74608		Q5FJT9	L. acidophilus	0.439414	0.216614	0.492961
A0A263VQ10	E. asburiae	0.102477	0.370741	3.61782		Q9HTT7	P. aeruginosa	3.97285	15.6912	3.9496		C9ABZ0	E. casseliflavus	2.80651	1.12135	0.399552
A0A263VQ12	E. asburiae	0.210412	0.747832	3.55413		C4IJF3	C. butyricum	2.61787	7.17677	2.74146		Q8X7C5	E. coli	1.38961	0.729097	0.524677
A0A263VQ41	E. asburiae	0.114207	0.442473	3.87432		P77915	P. aeruginosa	4.73348	13.1029	2.76812		A0A0H3JCM9	E. coli	1.66869	0.554071	0.33204
A0A263VQ43	E. asburiae	0.85906	0.6493	0.755826		Q9HVE6	P. aeruginosa	3.19669	9.89678	3.09595		Q8X6Y1	E. coli	1.51137	1.90701	1.26178
A0A263VQ61	E. asburiae	0.278196	0.322514	1.15931		C4IL27	C. butyricum	2.02095	10.1099	5.00258		Q834F5	E. faecalis	1.91866	3.79074	1.97573
A0A263VQ84	E. asburiae	0.429389	0.528752	1.2314		C4ICU3	C. butyricum	3.65676	14.7633	4.03727		A6T4V3	K. pneumoniae	0.90001	0.530481	0.589416
A0A263VQA8	E. asburiae	0.109495	0.474591	4.33435		E1JGJ8	P. aeruginosa	2.68301	6.25702	2.33209		A0A0H3FQR2	K. aerogenes	2.71883	6.20238	2.28126
A0A263VQB5	E. asburiae	0.972737	0.615636	0.632891		A6TEA3	K. pneumoniae	2.66415	0.600746	0.225493		P0A8F9	E. coli	1.47032	0.587704	0.399713
A0A263VQB7	E. asburiae	0.134795	0.475804	3.52984		Q9I0K0	P. aeruginosa	2.55068	7.39617	2.89968		A0A0D7LXV2	C. freundii	2.31666	0.616644	0.266179
A0A263VQC2	E. asburiae	0.468389	0.467478	0.998055		C4IFJ5	C. butyricum	1.30594	5.82497	4.46037		Q833M7	E. faecalis	1.96531	3.3773	1.71846
A0A263VQD1	E. asburiae	0.0974755	0.277347	2.84529		C4IDX2	C. butyricum	2.09305	7.64264	3.65144		P42257	P. aeruginosa	1.185	1.68797	1.42444
A0A263VQE5	E. asburiae	0.481388	0.374742	0.77846		Q5L7B1	B. fragilis	26.4861	9.3252	0.352079		P60424	E. coli	1.44373	0.406956	0.281878
A0A263VQM0	E. asburiae	0.145387	0.370678	2.5496		G3XD47	P. aeruginosa	11.0814	17.5663	1.5852		Q8X7D6	E. coli	1.26798	0.850092	0.670431
A0A263VQM8	E. asburiae	0.192607	0.511074	2.65346		Q9HWF1	P. aeruginosa	2.23974	6.25679	2.79353		A6T6F5	K. pneumoniae	0.237583	0.428003	1.80149
A0A263VQN4	E. asburiae	0.602834	0.465087	0.771501		Q9HT12	P. aeruginosa	1.51506	11.2899	7.45181		Q9HXI8	P. aeruginosa	2.05629	4.45614	2.16707
A0A263VQP6	E. asburiae	0.744448	0.379846	0.510238		Q5FJI2	L. acidophilus	0.395862	0.195512	0.49389		Q5FHT6	L. acidophilus	0.457653	0.267212	0.583875
A0A263VQT0	E. asburiae	0.658425	0.460409	0.699259		Q839H5	E. faecalis	13.6348	18.3184	1.3435		C4IMS8	C. butyricum	1.41854	2.98721	2.10584
A0A263VQT7	E. asburiae	0.079139	0.429597	5.42838		A0A0D7LLL7	C. freundii	3.06252	0.440935	0.143978		C4IE61	C. butyricum	1.39376	2.40749	1.72733
A0A263VQU0	E. asburiae	0.160062	0.263436	1.64584		Q831Q7	E. faecalis	3.48913	7.92938	2.2726		Q9HUV9	P. aeruginosa	2.041	3.67778	1.80195
A0A263VQX7	E. asburiae	0.168065	0.466625	2.77646		A0A0A5SVR4	C. freundii	5.0179	0.435312	0.0867517		A0A263VS31	E. asburiae	0.316093	0.395811	1.2522
A0A263VQY5	E. asburiae	0.265252	0.250421	0.944086		P50597	P. aeruginosa	2.55669	6.4776	2.53359		A0A0H3FPT5	K. aerogenes	1.28086	1.69436	1.32283
A0A263VQZ6	E. asburiae	0.82007	0.341754	0.416738		Q9RGY5	L. acidophilus	0.37937	0.19482	0.513535		C4ILH5	C. butyricum	1.71894	3.39671	1.97605
A0A263VR08	E. asburiae	0.0670109	0.270987	4.04393		Q9HUN0	P. aeruginosa	1.99275	4.75891	2.38811		C4IJ92	C. butyricum	1.46599	2.6646	1.81761
A0A263VR18	E. asburiae	0.845032	0.4379	0.518206		Q5FIS5	L. acidophilus	0.321289	0.139766	0.435017		Q5L8H8	B. fragilis	4.53084	1.81956	0.401595
A0A263VR25	E. asburiae	0.100879	0.429138	4.25397		Q9HWX5	P. aeruginosa	2.08456	4.87182	2.3371		Q5LAM7	B. fragilis	3.22875	1.51247	0.468438
A0A263VR26	E. asburiae	0.389354	0.669671	1.71995		Q5FJK1	L. acidophilus	0.36123	0.14497	0.401324		A0A0H3JIZ9	E. coli	2.14982	0.861455	0.400711
A0A263VR37	E. asburiae	0.739152	0.771617	1.04392		Q9HVF2	P. aeruginosa	2.8497	8.34349	2.92784		Q5LC42	B. fragilis	3.88003	1.59989	0.41234
A0A263VR61	E. asburiae	0.120978	0.179852	1.48666		Q5LEU6	B. fragilis	8.36158	2.10905	0.252231		A0A0D7LTA0	C. freundii	2.48384	0.843378	0.339546
A0A263VR67	E. asburiae	0.230521	0.268274	1.16377		Q836W9	E. faecalis	3.04082	12.1891	4.00848		Q5FLV2	L. acidophilus	0.423661	0.229035	0.540609
A0A263VR88	E. asburiae	0.145848	0.446403	3.06074		C4IF44	C. butyricum	1.77374	5.14642	2.90146		Q5FJY2	L. acidophilus	0.479897	0.430715	0.897516
A0A263VR97	E. asburiae	0.649949	0.557639	0.857973		O68562	P. aeruginosa	2.45693	8.72873	3.55269		A0A0H3FYT0	K. aerogenes	2.51304	4.61948	1.8382
A0A263VRA4	E. asburiae	0.603365	0.580804	0.962608		Q5L7P0	B. fragilis	17.1342	6.81786	0.39791		Q839G4	E. faecalis	2.23961	4.44781	1.98598
A0A263VRB1	E. asburiae	0.0452726	0.301654	6.66305		A0A0D7LE86	C. freundii	3.57192	0.319491	0.0894453		Q5FM34	L. acidophilus	0.477657	0.237781	0.497807
A0A263VRB4	E. asburiae	0.0717555	0.267787	3.73194		C4IE05	C. butyricum	1.18502	5.65468	4.77179		A6TFB9	K. pneumoniae	0.586626	0.408789	0.696848
A0A263VRB5	E. asburiae	1.26973	0.176104	0.138694		C4IHG8	C. butyricum	1.6172	5.94958	3.67894		M1SG13	M. morganii	0.308057	0.473534	1.53717
A0A263VRF9	E. asburiae	0.375254	0.252041	0.671654		A0A0D7M418	C. freundii	2.42022	0.250617	0.103551		Q5L7B4	B. fragilis	2.62697	1.13176	0.430824
A0A263VRH9	E. asburiae	0.119351	0.39977	3.34952		C4IMV2	C. butyricum	1.87203	5.23202	2.79483		A6TG37	K. pneumoniae	0.9643	0.429003	0.444885
A0A263VRI4	E. asburiae	0.20777	0.589887	2.83913		Q9HXJ7	P. aeruginosa	4.27107	15.9102	3.72511		Q5LGJ6	B. fragilis	3.85966	1.64006	0.424924
A0A263VRN0	E. asburiae	0.392014	0.412115	1.05127		Q9HUA7	P. aeruginosa	4.17444	16.3778	3.92335		Q5LAK0	B. fragilis	2.88146	1.3563	0.470699
A0A263VRQ3	E. asburiae	0.0621068	0.433244	6.97579		A0A0H3FL98	K. aerogenes	2.40351	7.25934	3.02031		A6T4F5	K. pneumoniae	0.77113	0.393156	0.509844
A0A263VRS7	E. asburiae	8.67753	11.5094	1.32635		Q9HWR2	P. aeruginosa	7.03545	34.3935	4.8886		Q5LH00	B. fragilis	3.93718	1.739	0.441687
A0A263VRT1	E. asburiae	0.0413419	0.221222	5.35103		Q9HVE7	P. aeruginosa	1.15133	3.46294	3.00776		A0A0H3FID2	K. aerogenes	1.44562	2.79035	1.93021
A0A263VRW5	E. asburiae	0.117844	0.446798	3.79144		C9A5X3	E. casseliflavus	2.66608	0.304101	0.114063		C4IEE6	C. butyricum	1.43697	3.13828	2.18397
A0A263VRW7	E. asburiae	0.315758	0.575375	1.8222		A6T4M9	K. pneumoniae	0.173261	0.549515	3.17161		A0A0F1J248	E. asburiae	0.1529	0.345219	2.25781
A0A263VRW8	E. asburiae	0.773702	0.636417	0.822561		P32722	P. aeruginosa	2.50855	5.69107	2.26867		J7U211	M. morganii	0.367645	0.420553	1.14391
A0A263VRZ3	E. asburiae	1.26141	0.726239	0.575735		A0A0D7M4H1	C. freundii	2.2163	0.545778	0.246256		Q5FM76	L. acidophilus	0.430055	0.230252	0.535402
A0A263VS14	E. asburiae	0.119481	0.360249	3.01512		Q82Z23	E. faecalis	2.16765	5.2895	2.4402		P47203	P. aeruginosa	1.41882	2.5685	1.81031
A0A263VS31	E. asburiae	0.148252	0.191673	1.29289		C9A8G3	E. casseliflavus	3.81763	1.11233	0.291368		A6T6W9	K. pneumoniae	0.579316	0.43413	0.749383
A0A263VS32	E. asburiae	0.064394	0.113357	1.76037		A0A0D7LM85	C. freundii	4.05675	0.258559	0.0637354		A0A263VTE6	E. asburiae	0.42251	0.629457	1.4898
A0A263VS47	E. asburiae	0.429359	0.42816	0.997209		Q9HVF1	P. aeruginosa	2.77249	9.17525	3.30939		A6TGU4	K. pneumoniae	0.357819	0.388233	1.085
A0A263VS72	E. asburiae	0.815001	0.631686	0.775074		C4IF24	C. butyricum	1.66451	4.79782	2.88242		C4IJ99	C. butyricum	1.54724	3.1457	2.0331
A0A263VSC1	E. asburiae	0.315613	0.277468	0.87914		A0A0D7LZH1	C. freundii	8.28443	1.32427	0.159851		Q5FJP6	L. acidophilus	0.453783	0.222044	0.489316
A0A263VSE1	E. asburiae	0.810627	0.395221	0.48755		Q5FM24	L. acidophilus	0.325357	0.167365	0.514404		A0A0H3FRG5	K. aerogenes	2.21321	5.04171	2.27801
A0A263VSG0	E. asburiae	0.116702	0.325287	2.78732		Q837W1	E. faecalis	1.83162	10.5867	5.78		A0A0H3FP79	K. aerogenes	2.05103	0.616	0.300337
A0A263VSH5	E. asburiae	0.218273	0.670887	3.07362		C9A9F7	E. casseliflavus	2.72381	0.52264	0.191878		Q5L9Y0	B. fragilis	3.36091	1.45046	0.431569
A0A263VSI8	E. asburiae	0.147918	0.446271	3.017		Q9HU50	P. aeruginosa	3.08472	7.96072	2.58069		Q5LFN3	B. fragilis	4.80024	2.04088	0.425161
A0A263VSJ5	E. asburiae	0.597421	0.771452	1.2913		Q5LIU2	B. fragilis	10.9995	4.6563	0.423319		A6T531	K. pneumoniae	0.732986	0.472746	0.644959
A0A263VSK6	E. asburiae	1.04461	0.698559	0.668728		C9A893	E. casseliflavus	4.30219	0.194207	0.0451415		A6THB4	K. pneumoniae	0.462205	0.424444	0.918302
A0A263VSL2	E. asburiae	0.1722	0.164032	0.952566		A0A0D7LLA1	C. freundii	4.1484	0.160626	0.0387198		Q5FHQ8	L. acidophilus	0.419352	0.233523	0.556866
A0A263VSM4	E. asburiae	0.104521	0.286064	2.7369		P52477	P. aeruginosa	3.55081	10.5865	2.98143		A6TFF2	K. pneumoniae	1.43305	0.58491	0.408159
A0A263VSP4	E. asburiae	0.644994	0.722834	1.12068		Q830B3	E. faecalis	1.44304	10.3052	7.14132		A0A0D7LRG4	C. freundii	1.78858	0.530976	0.296869
A0A263VSP6	E. asburiae	0.0920675	0.308088	3.34633		C9A8T4	E. casseliflavus	3.81802	0.480618	0.125882		A6TCA1	K. pneumoniae	0.59872	0.450488	0.752419
A0A263VSP8	E. asburiae	1.02426	0.766027	0.747886		J7TDT5	M. morganii	0.0443166	0.245946	5.54977		Q8XDL9	E. coli	0.962808	0.450751	0.468163
A0A263VSQ0	E. asburiae	0.0492555	0.449795	9.13186		Q5LI35	B. fragilis	7.64054	3.21385	0.420631		C4ID37	C. butyricum	1.7556	3.45857	1.97003
A0A263VSR0	E. asburiae	0.0764985	0.597101	7.80539		C4IGG6	C. butyricum	1.70204	4.86289	2.8571		A0A0H3FV37	K. aerogenes	2.04151	1.97795	0.968865
A0A263VSS2	E. asburiae	1.05354	0.41728	0.396072		C4IMR9	C. butyricum	1.80252	7.5575	4.19274		M1SZH3	M. morganii	0.337422	0.470161	1.39339
A0A263VSU7	E. asburiae	0.0870805	0.202502	2.32546		Q5LG49	B. fragilis	9.13255	2.48831	0.272466		A6TC99	K. pneumoniae	0.814973	0.434591	0.533258
A0A263VT19	E. asburiae	0.589895	0.399098	0.676558		C4IKU4	C. butyricum	2.73015	8.43893	3.09101		C4ID27	C. butyricum	1.92677	3.38726	1.758
A0A263VT27	E. asburiae	0.0398002	0.188336	4.73204		C4ICY5	C. butyricum	1.52529	7.31606	4.79649		A0A0H3FRI1	K. aerogenes	2.46928	5.1541	2.08729
A0A263VT68	E. asburiae	0.11924	0.436012	3.65661		Q5FJG2	L. acidophilus	0.385009	0.18706	0.485858		P23530	E. faecalis	3.06592	3.37154	1.09969
A0A263VT76	E. asburiae	0.646182	0.448859	0.694632		C4IJI2	C. butyricum	1.69229	5.37266	3.17478		J7TF22	M. morganii	0.252184	0.386761	1.53365
A0A263VT78	E. asburiae	0.126297	0.453901	3.59391		Q5FMK6	L. acidophilus	0.370909	0.126731	0.341676		C9ACX4	E. casseliflavus	2.10904	0.571257	0.270862
A0A263VT86	E. asburiae	0.403986	0.412092	1.02006		Q9HUW8	P. aeruginosa	1.68014	5.65174	3.36384		M1SCW9	M. morganii	0.303496	0.424429	1.39847
A0A263VTB4	E. asburiae	0.18532	0.37991	2.05002		Q9HX76	P. aeruginosa	1.64604	3.82884	2.32609		Q9HTY8	P. aeruginosa	1.57385	2.42112	1.53835
A0A263VTC8	E. asburiae	0.122082	0.304287	2.49249		Q832L7	E. faecalis	2.0738	5.19219	2.50371		Q836C4	E. faecalis	1.80468	2.97059	1.64605
A0A263VTH3	E. asburiae	1.28514	0.39815	0.30981		Q9I038	P. aeruginosa	2.62268	4.47982	1.70811		A0A0D7LX13	C. freundii	2.47514	0.518501	0.209483
A0A263VTH5	E. asburiae	3.19055	0.399929	0.125348		C4IKN6	C. butyricum	1.62955	4.98351	3.05822		J7SKL9	M. morganii	0.373838	0.61717	1.6509
A0A263VTI7	E. asburiae	0.141997	0.524843	3.69615		Q5LG52	B. fragilis	6.70812	2.09132	0.31176		Q820V5	E. faecalis	2.31226	4.65522	2.01327
A0A263VTK1	E. asburiae	0.131595	0.349078	2.65267		A6T8L9	K. pneumoniae	1.84732	0.476445	0.257912		Q5FLX0	L. acidophilus	0.469665	0.310975	0.662121
A0A263VTM1	E. asburiae	0.152339	0.341628	2.24256		Q5FLL4	L. acidophilus	0.2984	0.117795	0.394755		C4IKL3	C. butyricum	1.20121	1.78326	1.48456
A0A263VTM2	E. asburiae	0.804776	0.558027	0.693395		M9T6H0	E. casseliflavus	6.12566	0.787492	0.128556		M1SBL8	M. morganii	0.276953	0.404154	1.45929
A0A263VTU0	E. asburiae	0.180781	0.466978	2.58311		A0A263VP16	E. asburiae	2.84754	0.430821	0.151296		A0A263VXA7	E. asburiae	0.286996	0.401344	1.39843
A0A263VTV3	E. asburiae	0.0789768	0.297901	3.772		Q5FN06	L. acidophilus	0.260571	0.17761	0.681616		P58473	E. coli	1.08468	0.464871	0.428578
A0A263VTZ4	E. asburiae	8.59804e-06	0.0452875	5267.19		Q5LEE1	B. fragilis	15.4171	10.9167	0.70809		M1RNP7	M. morganii	0.265793	0.409532	1.54079
A0A263VU08	E. asburiae	0.121574	0.281231	2.31325		C4IED5	C. butyricum	9.2184	25.631	2.78042		J7TQY6	M. morganii	0.2397	0.326093	1.36042
A0A263VU16	E. asburiae	0.113295	0.269644	2.38001		Q8X826	E. coli	1.41932	0.258081	0.181834		A0A243TUG7	C. freundii	2.72651	0.693729	0.254439
A0A263VU17	E. asburiae	0.35081	0.297904	0.849188		A0A0D7L8C1	C. freundii	2.45295	0.208453	0.0849802		C4ICY4	C. butyricum	1.68944	3.27229	1.9369
A0A263VU23	E. asburiae	1.09033	0.559436	0.51309		Q9HYK7	P. aeruginosa	4.4605	13.5276	3.03275		A6TCB6	K. pneumoniae	0.408928	0.431734	1.05577
A0A263VU50	E. asburiae	0.747389	0.378934	0.50701		Q831A8	E. faecalis	2.34239	7.68823	3.28221		A0A0F3ZN48	E. asburiae	0.214174	0.423872	1.9791
A0A263VU56	E. asburiae	0.158884	0.425389	2.67736		Q5FLG5	L. acidophilus	0.167161	0.146619	0.877111		A0A0D9J855	E. asburiae	0.429128	0.60956	1.42046
A0A263VU57	E. asburiae	0.234797	0.493405	2.10141		Q5FKY9	L. acidophilus	0.303498	0.125075	0.412113		C4IDX3	C. butyricum	1.4621	2.77947	1.90101
A0A263VU68	E. asburiae	0.842327	0.649101	0.770604		Q835K0	E. faecalis	2.64471	7.75624	2.93274		Q839X9	E. faecalis	2.11174	3.65744	1.73196
A0A263VU82	E. asburiae	0.215398	0.431248	2.0021		C4ILB6	C. butyricum	1.86104	5.20846	2.79869		A0A0H3FXZ5	K. aerogenes	1.94111	4.17882	2.1528
A0A263VU87	E. asburiae	1.03079	0.730087	0.708278		Q834G9	E. faecalis	5.03146	14.4871	2.87931		Q836E7	E. faecalis	1.31782	2.34732	1.78121
A0A263VU92	E. asburiae	0.101564	0.4098	4.0349		C4IE31	C. butyricum	1.7187	5.06493	2.94695		C4IHL0	C. butyricum	1.56728	3.29641	2.10327
A0A263VUA2	E. asburiae	0.290899	0.592504	2.0368		C4IML5	C. butyricum	1.76058	5.26809	2.99225		Q8XDG2	E. coli	1.22284	0.494086	0.404048
A0A263VUA7	E. asburiae	0.197669	0.52275	2.64457		M1SZJ8	M. morganii	0.0817026	0.539449	6.60259		Q5LAB0	B. fragilis	3.89448	2.05272	0.527086
A0A263VUC7	E. asburiae	0.0429466	0.206315	4.80399		Q5FMA9	L. acidophilus	0.338201	0.172184	0.509117		Q5FJ03	L. acidophilus	0.522677	0.272195	0.520772
A0A263VUD7	E. asburiae	0.17618	0.292205	1.65856		A0A0D7LYG1	C. freundii	2.88601	0.587733	0.203649		A0A0H3FI78	K. aerogenes	1.92813	3.68523	1.9113
A0A263VUF2	E. asburiae	0.714362	0.414054	0.579613		Q9I352	P. aeruginosa	3.5851	10.0331	2.79857		C9A5I8	E. casseliflavus	2.49566	0.509803	0.204276
A0A263VUK8	E. asburiae	2.02304	0.450718	0.222792		J7U9F6	M. morganii	0.152616	0.256054	1.67777		A6TCL8	K. pneumoniae	0.764929	0.615577	0.804751
A0A263VUM7	E. asburiae	0.556144	0.726448	1.30622		Q5FI39	L. acidophilus	0.444121	0.113519	0.255603		C4IHC7	C. butyricum	1.63109	3.36813	2.06496
A0A263VUN6	E. asburiae	0.340925	0.425333	1.24758		C9AB49	E. casseliflavus	4.7411	0.635731	0.134089		A0A4S2XXR5	C. freundii	2.26972	1.30394	0.574495
A0A263VUN7	E. asburiae	0.137349	0.361669	2.63321		Q82ZF0	E. faecalis	2.31025	9.58128	4.14729		C9A4M2	E. casseliflavus	2.07227	0.614673	0.296618
A0A263VUP0	E. asburiae	0.226541	0.000840845	0.00371167		J7U5W9	M. morganii	0.135509	0.452961	3.34266		A0A0D7M737	C. freundii	2.2742	0.578478	0.254365
A0A263VUR1	E. asburiae	1.00384	0.584222	0.581988		C4IDF1	C. butyricum	1.6077	5.17378	3.21813		Q5FIS7	L. acidophilus	0.388877	0.185319	0.476548
A0A263VUR3	E. asburiae	0.366716	0.831548	2.26755		Q838K2	E. faecalis	1.53226	10.6872	6.97475		C9A895	E. casseliflavus	2.3046	0.58122	0.2522
A0A263VUT6	E. asburiae	1.01139	0.227088	0.224531		M1SR16	M. morganii	0.205674	0.168743	0.820441		Q9HU38	P. aeruginosa	1.11003	1.0765	0.969793
A0A263VUT7	E. asburiae	1.02678	0.477426	0.464976		J7U170	M. morganii	0.0648227	0.409195	6.31253		Q5FMF7	L. acidophilus	0.429061	0.20036	0.466973
A0A263VUU3	E. asburiae	0.127126	0.14478	1.13887		Q5LB11	B. fragilis	6.80941	3.39272	0.49824		P60787	E. coli	1.12488	0.558773	0.49674
A0A263VUV2	E. asburiae	0.229042	0.374239	1.63393		O69077	P. aeruginosa	2.72594	8.2628	3.03117		P62518	E. coli	1.15985	0.530549	0.457428
A0A263VUX1	E. asburiae	0.0514198	0.428314	8.32975		Q9I0R1	P. aeruginosa	1.98283	5.30998	2.67798		C4IJE6	C. butyricum	1.32694	2.10634	1.58737
A0A263VUX9	E. asburiae	1.26083	0.418565	0.331977		A0A0D7LEK9	C. freundii	2.52969	0.368774	0.145778		C4IEA4	C. butyricum	1.52083	2.75082	1.80876
A0A263VUY5	E. asburiae	1.08654	0.65439	0.60227		A0A0D7M0R4	C. freundii	6.76207	1.02538	0.151637		A0A0H3FM53	K. aerogenes	1.85609	2.19943	1.18498
A0A263VUZ1	E. asburiae	0.785215	0.515653	0.656702		M1SLI0	M. morganii	0.0442144	0.139012	3.14404		J7TC20	M. morganii	0.216237	0.37247	1.72251
A0A263VUZ2	E. asburiae	0.827505	0.172376	0.208307		A0A0D7LLE1	C. freundii	4.76329	0.447	0.0938428		C4IN47	C. butyricum	1.62307	2.91769	1.79764
A0A263VUZ4	E. asburiae	0.318793	0.311528	0.977212		C4IHL1	C. butyricum	2.86804	8.63051	3.00921		Q5LIT7	B. fragilis	3.57205	1.96849	0.551081
A0A263VUZ9	E. asburiae	0.379148	0.714016	1.88321		Q9I0M2	P. aeruginosa	11.1311	40.3358	3.62369		C4IDL2	C. butyricum	1.67178	3.24261	1.93962
A0A263VV11	E. asburiae	0.312313	0.276878	0.886539		C4IF47	C. butyricum	0.717972	4.22796	5.88875		A0A0D7LTC0	C. freundii	2.35935	0.795865	0.337324
A0A263VV22	E. asburiae	0.171399	0.567012	3.30814		C9A4D5	E. casseliflavus	4.22087	0.642633	0.152251		A0A133LCA2	C. freundii	2.26877	1.83978	0.810915
A0A263VV30	E. asburiae	0.0618276	0.203953	3.29874		Q5LD54	B. fragilis	3.76307	0.854971	0.227201		Q5LIM9	B. fragilis	2.87691	1.41567	0.492078
A0A263VV69	E. asburiae	2.18073	0.695679	0.319012		Q5FME5	L. acidophilus	0.33008	0.100341	0.303989		M1SIJ2	M. morganii	0.296545	0.446653	1.50619
A0A263VV84	E. asburiae	0.597015	0.745792	1.2492		C9AD79	E. casseliflavus	3.77029	0.172084	0.045642		A0A0D7LQR2	C. freundii	2.25753	0.588482	0.260675
A0A263VV90	E. asburiae	0.148706	0.368821	2.48021		Q5LBH0	B. fragilis	8.01905	2.05637	0.256436		M1S7D1	M. morganii	0.243972	0.378372	1.55088
A0A263VV95	E. asburiae	0.62978	0.626376	0.994594		C4IHK8	C. butyricum	1.05846	4.91653	4.64497		P69442	E. coli	1.31173	0.610978	0.465779
A0A263VV96	E. asburiae	0.0756081	0.185412	2.45228		C4IL46	C. butyricum	1.70659	8.32752	4.87963		C4IHQ2	C. butyricum	1.64648	3.38969	2.05875
A0A263VVF5	E. asburiae	0.416605	0.480729	1.15392		Q839S7	E. faecalis	3.44245	6.25735	1.8177		Q5LDF9	B. fragilis	3.64785	1.75057	0.479889
A0A263VVH6	E. asburiae	0.750441	0.327263	0.436094		Q5LBG3	B. fragilis	12.8919	3.42091	0.265354		A6T4W8	K. pneumoniae	0.723434	0.431376	0.596289
A0A263VVH9	E. asburiae	0.355506	0.558965	1.57231		A0A0D7M5A9	C. freundii	4.45659	0.375844	0.0843344		J7SKJ1	M. morganii	0.465707	0.636723	1.36722
A0A263VVI5	E. asburiae	0.210542	0.0841409	0.399639		A6TDA9	K. pneumoniae	1.17846	0.211317	0.179316		Q5FK05	L. acidophilus	0.477148	0.201124	0.421512
A0A263VVK0	E. asburiae	0.981377	0.625658	0.637531		C9A7F2	E. casseliflavus	3.77434	0.220286	0.0583642		P0A919	E. coli	1.32309	0.350903	0.265216
A0A263VVK5	E. asburiae	0.435099	0.165394	0.380129		A0A0D7LRH2	C. freundii	6.90658	1.07218	0.15524		A0A0D7LNL0	C. freundii	2.07186	0.599964	0.289578
A0A263VVL2	E. asburiae	0.195163	0.39086	2.00274		Q5L7V3	B. fragilis	13.3453	5.16023	0.386669		J7U9I2	M. morganii	0.307112	0.441781	1.4385
A0A263VVN4	E. asburiae	0.409929	0.552031	1.34665		Q9HW11	P. aeruginosa	3.02978	9.66842	3.19113		A0A0H3FP87	K. aerogenes	0.740772	0.806651	1.08893
A0A263VVN5	E. asburiae	0.649742	0.689471	1.06115		C4IDR1	C. butyricum	1.08279	3.29137	3.03972		Q831A5	E. faecalis	1.93576	2.98392	1.54147
A0A263VVN8	E. asburiae	0.537704	0.509538	0.947619		Q830C3	E. faecalis	3.01522	10.5812	3.50926		Q5L923	B. fragilis	4.99745	2.11482	0.423179
A0A263VVS9	E. asburiae	0.109877	0.373566	3.39985		P67097	E. coli	1.12377	0.242204	0.215528		C4IKZ4	C. butyricum	1.3793	2.82915	2.05116
A0A263VVU8	E. asburiae	0.228769	0.282701	1.23575		Q839E6	E. faecalis	3.18635	6.7078	2.10517		Q9I6M5	P. aeruginosa	2.35998	3.96965	1.68207
A0A263VW31	E. asburiae	4.17625	1.42763	0.341844		Q5FL84	L. acidophilus	0.381696	0.162311	0.425236		A0A0D7LZY6	C. freundii	2.39949	0.553057	0.230489
A0A263VW92	E. asburiae	0.291162	0.349315	1.19973		C4IEQ7	C. butyricum	0.948315	4.06964	4.29144		C9A7W8	E. casseliflavus	2.14016	0.523552	0.244633
A0A263VW96	E. asburiae	0.512471	0.291845	0.569487		Q51344	P. aeruginosa	2.57369	9.33101	3.62553		C4IIV5	C. butyricum	1.67539	3.33567	1.99099
A0A263VWA2	E. asburiae	0.139475	0.395956	2.83891		C4IEY3	C. butyricum	1.53489	6.81293	4.43869		Q5FKX5	L. acidophilus	0.421257	0.209281	0.496801
A0A263VWC4	E. asburiae	0.20179	0.360311	1.78557		Q5FN05	L. acidophilus	0.207222	0.111861	0.539815		A0A263VNB6	E. asburiae	0.25933	0.501237	1.93281
A0A263VWD5	E. asburiae	0.886743	0.736522	0.830592		Q9HVL7	P. aeruginosa	2.55193	7.10173	2.78289		Q5LFN5	B. fragilis	3.98975	1.74568	0.437542
A0A263VWD9	E. asburiae	0.292015	0.264884	0.907092		C4IJF7	C. butyricum	1.60984	6.16419	3.82907		Q5FM93	L. acidophilus	0.448576	0.193547	0.431469
A0A263VWE4	E. asburiae	0.22286	0.352564	1.582		Q5L801	B. fragilis	12.9291	4.99298	0.386182		A0A0A5R121	C. freundii	2.89105	0.548893	0.189859
A0A263VWE8	E. asburiae	0.211106	0.255496	1.21027		Q9HV83	P. aeruginosa	4.9583	12.6127	2.54376		P0A9K5	E. coli	0.881789	0.394125	0.446961
A0A263VWF4	E. asburiae	0.776227	0.444984	0.573266		Q5LCY3	B. fragilis	9.27258	4.54567	0.490226		A0A263VRI1	E. asburiae	0.28672	0.363278	1.26701
A0A263VWG1	E. asburiae	0.454414	0.562312	1.23744		J7TB96	M. morganii	0.167876	0.871537	5.19155		C4IDS8	C. butyricum	1.51323	2.80604	1.85434
A0A263VWG7	E. asburiae	0.661165	0.499744	0.755853		Q820V3	E. faecalis	2.95796	8.76646	2.96368		Q9I685	P. aeruginosa	2.33274	4.74958	2.03605
A0A263VWH1	E. asburiae	1.1914	0.523831	0.439677		P65558	E. coli	9.21893	0.644418	0.0699016		Q5FIG3	L. acidophilus	0.466605	0.239717	0.513748
A0A263VWK1	E. asburiae	0.432298	0.180983	0.418653		Q9HYX7	P. aeruginosa	3.40652	10.4851	3.07794		A0A0F1RIH3	E. asburiae	0.136316	0.239722	1.75858
A0A263VWP8	E. asburiae	0.0733474	0.416814	5.68274		A0A0H3FMD6	K. aerogenes	2.72468	10.7143	3.93231		C9A952	E. casseliflavus	1.31299	0.623381	0.47478
A0A263VWQ1	E. asburiae	0.834074	0.577651	0.692566		C4IJU0	C. butyricum	2.5932	13.7654	5.30827		Q9HVD1	P. aeruginosa	1.97155	3.16587	1.60578
A0A263VWT7	E. asburiae	0.286448	0.290108	1.01278		Q5LCU7	B. fragilis	6.98569	3.32474	0.475936		P67911	E. coli	0.979679	0.476744	0.486633
A0A263VWU1	E. asburiae	0.748323	0.516757	0.690554		C4IHN5	C. butyricum	1.38056	6.09703	4.41634		A0A0A5UNC3	C. freundii	2.35839	0.443014	0.187846
A0A263VWX5	E. asburiae	1.13659	0.420112	0.369626		Q839Z0	E. faecalis	2.75638	6.50673	2.3606		A0A0H3FUJ5	K. aerogenes	2.33321	4.79264	2.0541
A0A263VWX8	E. asburiae	0.072927	0.348702	4.78152		C4IMW7	C. butyricum	2.10572	8.94847	4.2496		Q5LEP3	B. fragilis	4.00383	1.79117	0.447366
A0A263VWZ2	E. asburiae	0.0712868	0.167372	2.34787		Q5FM82	L. acidophilus	0.410986	0.227131	0.552649		Q5FML4	L. acidophilus	0.421767	0.197795	0.468967
A0A263VX08	E. asburiae	0.419247	0.303639	0.724248		P50598	P. aeruginosa	4.45183	8.66482	1.94635		Q5L7M1	B. fragilis	4.65477	2.0071	0.431192
A0A263VX26	E. asburiae	1.38032	0.574435	0.41616		J7U4K1	M. morganii	0.0781024	0.450043	5.76222		A0A0H3FY21	K. aerogenes	1.95882	1.20692	0.616149
A0A263VX51	E. asburiae	1.14924	0.657763	0.572348		J7U0V9	M. morganii	0.15929	0.530507	3.33045		A0A0D7M2A8	C. freundii	2.42184	0.499335	0.20618
A0A263VX59	E. asburiae	0.760584	0.516445	0.67901		C4IMP8	C. butyricum	1.39813	5.00807	3.58198		Q5FN10	L. acidophilus	0.408021	0.254445	0.623607
A0A263VX61	E. asburiae	0.878928	0.606103	0.689593		Q5L9X7	B. fragilis	8.3138	1.33907	0.161066		A0A0F3XX18	E. asburiae	0.254004	0.307582	1.21093
A0A263VXA7	E. asburiae	0.112463	0.340605	3.02859		C4ILR9	C. butyricum	3.45661	7.02616	2.03267		C4IHP0	C. butyricum	1.6823	3.50909	2.08589
A0A263VXB7	E. asburiae	0.983949	0.485587	0.493508		Q9I2E0	P. aeruginosa	3.11286	13.6543	4.38642		Q5FMD6	L. acidophilus	0.454146	0.264912	0.583319
A0A263VXJ8	E. asburiae	0.396539	0.314319	0.792655		Q5FLF6	L. acidophilus	0.374381	0.201701	0.538759		A0A0D7LQS8	C. freundii	1.94897	0.892098	0.457727
A0A263VXR4	E. asburiae	1.0388	0.586392	0.56449		O87125	P. aeruginosa	2.10985	9.45558	4.48164		Q5FJ08	L. acidophilus	0.53124	0.359353	0.676442
A0A263VXS0	E. asburiae	0.880115	0.61579	0.69967		C4IMA2	C. butyricum	2.32879	9.05955	3.89023		Q8X900	E. coli	1.06451	0.580193	0.545031
A0A263VXU7	E. asburiae	0.514615	0.64233	1.24818		Q833B2	E. faecalis	3.78592	9.43514	2.49217		A0A0H3FXI2	K. aerogenes	1.76443	3.42403	1.94059
A0A263VXV4	E. asburiae	0.0422151	0.431148	10.2131		Q5LIU4	B. fragilis	9.17993	4.1965	0.457138		Q5L7X2	B. fragilis	3.97596	1.92794	0.484899
A0A263VXX9	E. asburiae	1.06712	0.445963	0.417914		Q9I291	P. aeruginosa	3.00097	16.5019	5.49886		A0A0D7LRC4	C. freundii	2.06539	0.579483	0.280568
A0A263VY01	E. asburiae	0.0865899	0.238548	2.75491		C4IMG0	C. butyricum	1.47613	6.45783	4.37483		M1RK88	M. morganii	0.367561	0.432312	1.17616
A0A263VY20	E. asburiae	2.71372	0.537256	0.197977		Q836H8	E. faecalis	3.23447	11.385	3.51988		A0A0D7M569	C. freundii	2.90331	0.680312	0.234322
A0A263VY32	E. asburiae	0.131805	0.453878	3.44357		P0DH75	E. faecalis	2.95562	8.73354	2.9549		Q5LC32	B. fragilis	2.64544	1.33268	0.503764
A0A263VY44	E. asburiae	0.16321	0.221316	1.35602		Q5L9J7	B. fragilis	8.58421	3.74699	0.436498		Q5LAD5	B. fragilis	4.35337	1.71851	0.394754
A0A263VY75	E. asburiae	1.06255	4.36097	4.10424		Q5L800	B. fragilis	17.4417	5.0538	0.289754		O30508	P. aeruginosa	2.18597	4.33248	1.98194
A0A263VY90	E. asburiae	0.266123	0.856445	3.21823		Q9HY77	P. aeruginosa	7.38751	14.5682	1.972		Q5LAS4	B. fragilis	3.4259	2.13111	0.622059
A0A263VYK5	E. asburiae	0.151257	0.555586	3.67313		Q5FKC3	L. acidophilus	0.293668	0.13706	0.466715		C4IJE9	C. butyricum	1.44788	1.90053	1.31262
A0A263VYK6	E. asburiae	0.157068	0.513	3.2661		C4IG58	C. butyricum	1.69737	7.11325	4.19076		Q9HXJ7	P. aeruginosa	2.17283	3.27946	1.5093
A0A263VYQ8	E. asburiae	0.0713271	0.34946	4.89939		Q9HT95	P. aeruginosa	2.5889	5.7083	2.20491		Q834C7	E. faecalis	2.37561	4.24388	1.78644
A0A263VYT7	E. asburiae	0.0636875	0.581235	9.12636		C4IDR6	C. butyricum	1.8131	5.65164	3.11712		C4IMN4	C. butyricum	1.42564	2.74623	1.92631
A0A263VYW0	E. asburiae	0.598563	0.195983	0.327422		Q9HYT6	P. aeruginosa	2.68113	8.87683	3.31085		J7TKQ3	M. morganii	0.241523	0.40296	1.66842
A0A263VZA6	E. asburiae	0.246312	0.206862	0.83984		Q5LE00	B. fragilis	10.3116	4.47548	0.434023		A0A0H3FID3	K. aerogenes	1.88182	0.706923	0.375659
A0A263VZE8	E. asburiae	0.254218	0.414666	1.63115		C4IBK5	C. butyricum	1.82554	8.27337	4.53201		Q5LC98	B. fragilis	3.77345	1.84154	0.488025
A0A2X2RZ09	C. freundii	1.91376	0.378598	0.19783		C4IL39	C. butyricum	1.41705	4.95822	3.49897		Q5FN03	L. acidophilus	0.469267	0.233707	0.498026
A0A2X3KG42	C. freundii	5.35016	0.41347	0.0772818		C4IBZ4	C. butyricum	3.48051	10.0539	2.88862		A0A0D7LPL1	C. freundii	2.3493	0.52601	0.223901
A0A2Z5XS58;P0C265	E. coli	1.18153	0.336322	0.28465		Q5FMY4	L. acidophilus	0.381393	0.144568	0.379052		P21822	K. aerogenes	2.10252	3.64078	1.73163
A0A2Z5XTA3;P0ADN8	E. coli	1.43245	0.458987	0.320421		C4IDL2	C. butyricum	1.54619	7.5864	4.90652		Q5L8D7	B. fragilis	5.18328	2.30104	0.443934
A0A358YSD2	E. asburiae	0.778728	0.6264	0.804389		C4IML2	C. butyricum	3.9319	8.97028	2.28141		A6T7G8	K. pneumoniae	0.680614	0.425821	0.625643
A0A376FES9	E. asburiae	0.224274	0.447547	1.99554		O52761	P. aeruginosa	2.41812	6.25356	2.58612		A0A0A5MDV8	E. asburiae	0.371209	0.507048	1.36594
A0A376FH82	E. asburiae	0.629823	0.360093	0.571736		O68282	P. aeruginosa	2.85225	7.78262	2.72859		A0A263VZE8	E. asburiae	0.348573	0.326748	0.937388
A0A3B7NZN5	C. freundii	2.84735	0.358114	0.125771		C4ID46	C. butyricum	1.99333	7.99069	4.00871		C4IKV3	C. butyricum	1.38228	2.41409	1.74645
A0A3B7P359	C. freundii	0.855991	0.73471	0.858316		Q830J4	E. faecalis	1.67291	6.58154	3.93419		P0A913	E. coli	1.45918	0.581242	0.398333
A0A4Q4AAI3	C. freundii	0.713448	0.0590133	0.0827156		Q5LG11	B. fragilis	7.59648	3.48317	0.458524		Q831Z0	E. faecalis	1.36938	2.44977	1.78897
A0A4Q6HKL7	C. freundii	1.35846	0.48007	0.353392		C4IM80	C. butyricum	2.21599	6.07335	2.74069		A0A0H3FQJ4	K. aerogenes	1.98831	2.58014	1.29765
A0A4S2WMZ4	C. freundii	3.23734	0.651965	0.201389		Q9HX32	P. aeruginosa	2.7608	10.7354	3.88852		J7U808	M. morganii	0.467053	0.609697	1.30541
A0A4S2WQV0	C. freundii	2.95003	0.449317	0.152309		Q9I4W3	P. aeruginosa	2.02377	9.70683	4.79641		A6T580	K. pneumoniae	1.46924	0.447401	0.304512
A0A4S2WWT0	C. freundii	3.86226	0.427677	0.110732		Q9HT17	P. aeruginosa	5.95491	20.1398	3.38205		A0A263VT38	E. asburiae	1.12964	0.479516	0.424486
A0A4S2WXQ2	C. freundii	1.70028	0.576061	0.338803		M9T8D5	E. casseliflavus	3.227	0.670145	0.207668		Q5LD76	B. fragilis	3.29954	1.73909	0.527069
A0A4S2X1E3	C. freundii	1.03083	0.696103	0.675285		Q9HXI4	P. aeruginosa	1.95414	5.59502	2.86316		Q5LFU1	B. fragilis	3.06509	1.29391	0.422145
A0A4S2X1J2	C. freundii	0.0356043	0.398754	11.1996		C4IAY0	C. butyricum	2.65144	9.7382	3.67279		A0A0A5PD12	C. freundii	2.24486	0.518599	0.231016
A0A4S2X1S9	C. freundii	3.07024	0.419026	0.13648		Q9HTR6	P. aeruginosa	1.69851	4.98399	2.93434		P0AEI3	E. coli	1.53666	0.395164	0.257159
A0A4S2X2G1	C. freundii	1.13818	0.391209	0.343716		C4IHP4	C. butyricum	1.78979	6.2749	3.50594		C4IK36	C. butyricum	1.72711	3.46415	2.00575
A0A4S2X492	C. freundii	2.78523	0.550616	0.197691		C4IHP1	C. butyricum	2.00577	5.73276	2.85813		C4IGX0	C. butyricum	1.65599	2.73362	1.65075
A0A4S2X5D7	C. freundii	2.20349	0.478476	0.217144		Q9HWE3	P. aeruginosa	2.95493	8.16303	2.76252		M1SMP1	M. morganii	0.321936	0.418076	1.29863
A0A4S2X6D7	C. freundii	3.27458	0.48701	0.148724		Q5FHR1	L. acidophilus	0.434304	0.247182	0.569146		Q5LEU4	B. fragilis	3.77845	1.44509	0.382457
A0A4S2X6Q0	C. freundii	1.56609	0.081706	0.052172		C4IEK7	C. butyricum	6.39505	9.72532	1.52076		A6TBG2	K. pneumoniae	0.129273	0.26369	2.03979
A0A4S2X8A1	C. freundii	3.82144	0.559009	0.146282		C4IKE3	C. butyricum	1.72054	6.59729	3.83444		Q837Y9	E. faecalis	1.24236	1.61297	1.29831
A0A4S2XBE9	C. freundii	1.90488	0.279136	0.146537		Q5FI04	L. acidophilus	0.357688	0.105025	0.293621		C4IL38	C. butyricum	1.61027	2.99886	1.86234
A0A4S2XGD9	C. freundii	1.4531	0.697037	0.479691		C4IHQ5	C. butyricum	1.42934	10.9655	7.67172		A6T9Y9	K. pneumoniae	1.58572	0.473189	0.298406
A0A4S2XGY6	C. freundii	1.74824	0.888077	0.507984		J7U885	M. morganii	0.100481	0.236969	2.35835		Q5FHY3	L. acidophilus	0.423739	0.186141	0.439282
A0A4S2XJ89	C. freundii	1.4089	0.582473	0.413425		C4IHN3	C. butyricum	1.58182	7.84249	4.9579		Q5LAB1	B. fragilis	3.58298	1.63735	0.45698
A0A4S2XMG7	C. freundii	0.927646	0.352713	0.380223		Q5LCA6	B. fragilis	3.67919	0.787594	0.214067		A0A263VTU0	E. asburiae	0.932019	0.373981	0.401258
A0A4S2XR39	C. freundii	1.93814	0.338977	0.174899		Q5FJM6	L. acidophilus	0.405762	0.222237	0.547702		A0A0H3FN52	K. aerogenes	0.774593	1.66349	2.14757
A0A4S2XX30	C. freundii	1.62301	0.645817	0.397913		A0A0D7LLI0	C. freundii	4.91291	0.439225	0.0894022		C4IF52	C. butyricum	1.67093	3.57833	2.14152
A0A4S2XXR5	C. freundii	1.54588	0.568235	0.36758		C4IJE8	C. butyricum	2.91559	15.6021	5.35125		A6T8N6	K. pneumoniae	0.909469	1.13991	1.25338
A0A4V2KNR8	C. freundii	2.96993	0.441446	0.148638		C4IEC7	C. butyricum	2.4585	4.56464	1.85668		Q8XDE7	E. coli	1.03139	0.563508	0.54636
A0A4V6RKW9	C. freundii	2.89962	0.365962	0.12621		Q9RGY4	L. acidophilus	0.392931	0.175033	0.445454		Q5FMM2	L. acidophilus	0.445094	0.236686	0.531766
A0A4V8ES31	C. freundii	1.1341	0.542897	0.478702		Q833H1	E. faecalis	5.5829	9.33352	1.6718		C9AB66	E. casseliflavus	2.14906	0.653475	0.304075
A0A4V8EU84	C. freundii	2.28187	0.179969	0.078869		C4ID77	C. butyricum	2.41266	6.4074	2.65574		Q5FI94	L. acidophilus	0.39222	0.228978	0.583799
A0A4V8EV62	C. freundii	1.06691	0.671093	0.629005		Q830K4	E. faecalis	2.12054	6.05026	2.85317		Q8X676	E. coli	1.26759	0.821067	0.647736
A0A4V8EXR1	C. freundii	5.11578	0.57101	0.111617		Q839I2	E. faecalis	2.41996	10.1033	4.17497		A6TFP1	K. pneumoniae	0.767336	0.495447	0.645672
A6T4E2	K. pneumoniae	0.646911	0.348888	0.539314		C9A6V5	E. casseliflavus	2.98946	0.686168	0.229529		A6TAN5	K. pneumoniae	1.03514	0.425819	0.411365
A6T4E4	K. pneumoniae	0.570115	0.508864	0.892563		C4II01	C. butyricum	2.46778	9.05602	3.66971		A0A0D7M4R2	C. freundii	2.97264	0.892415	0.300209
A6T4E6	K. pneumoniae	0.446413	0.284629	0.637592		J7TPB2	M. morganii	0.165619	0.581433	3.51066		J7TPS1	M. morganii	0.261941	0.412452	1.5746
A6T4E8	K. pneumoniae	0.741947	0.465232	0.627042		Q9HVY3	P. aeruginosa	2.0879	6.27693	3.00634		C4IJL9	C. butyricum	1.79785	3.69869	2.05729
A6T4E9	K. pneumoniae	0.644407	0.644359	0.999925		M1RID0	M. morganii	0.0916741	0.406857	4.43808		C4IDF5	C. butyricum	1.85584	3.6247	1.95314
A6T4F4	K. pneumoniae	0.614892	0.383255	0.623289		A0A0D7LUF3	C. freundii	1.47747	0.4586	0.310395		Q5LIL0	B. fragilis	2.49815	1.12544	0.450509
A6T4F5	K. pneumoniae	0.767976	0.422877	0.550639		O54439	P. aeruginosa	2.21703	5.70767	2.57447		M1S712	M. morganii	0.361293	0.411529	1.13904
A6T4G0	K. pneumoniae	0.34424	0.408985	1.18808		Q5L892	B. fragilis	14.928	4.0585	0.271872		C9A7B2	E. casseliflavus	2.69205	0.53586	0.199053
A6T4G3	K. pneumoniae	0.834077	0.751467	0.900957		P0C2B2	P. aeruginosa	3.51271	13.1357	3.73947		A0A263VS20	E. asburiae	0.427109	0.449807	1.05314
A6T4I6	K. pneumoniae	0.97021	0.41486	0.427599		Q9HV58	P. aeruginosa	2.42066	7.82862	3.23408		J7TMD6	M. morganii	0.279684	0.393109	1.40555
A6T4I8	K. pneumoniae	1.03765	0.202785	0.195428		Q839Y8	E. faecalis	2.09125	4.58168	2.19089		C4IIL1	C. butyricum	1.69656	3.49057	2.05744
A6T4I9	K. pneumoniae	0.461891	0.171717	0.37177		Q834C1	E. faecalis	4.31187	12.3649	2.86764		C4IJ21	C. butyricum	1.63146	3.83176	2.34867
A6T4J0	K. pneumoniae	0.592413	0.493164	0.832466		Q5FHV2	L. acidophilus	0.29735	0.195781	0.658419		Q834T5	E. faecalis	2.07724	4.03516	1.94256
A6T4J1	K. pneumoniae	0.492354	0.394344	0.800936		C4IMW6	C. butyricum	2.26398	5.30867	2.34484		A0A0D9JID3	E. asburiae	0.125596	0.483712	3.85133
A6T4K6	K. pneumoniae	0.764754	0.266482	0.348454		C4IJ97	C. butyricum	2.57388	10.0075	3.88809		C4IJD3	C. butyricum	1.83686	4.10108	2.23265
A6T4L2	K. pneumoniae	1.22604	1.21015	0.98704		Q5FLA8	L. acidophilus	0.361983	0.135915	0.375473		Q839F2	E. faecalis	2.03466	4.11586	2.02288
A6T4M4	K. pneumoniae	0.813687	0.82343	1.01197		Q9I0T4	P. aeruginosa	4.9223	21.9888	4.46718		A0A0D7M0V9	C. freundii	1.80813	0.651577	0.360359
A6T4M8	K. pneumoniae	0.332473	0.426042	1.28143		C4IKU6	C. butyricum	4.43181	28.8846	6.51756		Q8XAS9	E. coli	1.6137	0.515384	0.319381
A6T4M9	K. pneumoniae	0.15255	0.293948	1.9269		Q5L7X2	B. fragilis	3.72008	0.778528	0.209277		A0A0D7LZC8	C. freundii	1.19256	1.14504	0.960156
A6T4N1	K. pneumoniae	0.510302	0.33885	0.664017		C4ILW4	C. butyricum	1.59562	5.80484	3.63799		Q833K9	E. faecalis	1.97739	1.43602	0.726219
A6T4N3	K. pneumoniae	0.657126	0.349136	0.531308		C4IEF0	C. butyricum	3.67488	17.295	4.70629		A0A263VUU3	E. asburiae	0.522202	0.505626	0.968258
A6T4N4	K. pneumoniae	0.570278	0.460734	0.807912		C4IHW4	C. butyricum	2.7409	10.4075	3.79712		Q5FLT3	L. acidophilus	0.43803	0.275247	0.628376
A6T4N5	K. pneumoniae	0.664555	0.697975	1.05029		C4IDC6	C. butyricum	3.17244	18.0224	5.68095		A0A0A5P182	C. freundii	2.00169	0.481316	0.240454
A6T4N8	K. pneumoniae	0.598594	0.410785	0.68625		Q5FHX3	L. acidophilus	0.137829	0.0641771	0.465628		Q8X8M7	E. coli	1.70473	2.93207	1.71997
A6T4P1	K. pneumoniae	0.749571	0.584514	0.779798		C4ICX5	C. butyricum	3.48142	10.9885	3.15632		Q9HW68	P. aeruginosa	2.11819	5.05529	2.38661
A6T4P4	K. pneumoniae	0.302033	0.132815	0.439737		Q835K4	E. faecalis	2.98112	10.5033	3.52328		J7SK12	M. morganii	0.23812	0.403292	1.69365
A6T4Q0	K. pneumoniae	0.679696	0.39168	0.576258		Q5LCF7	B. fragilis	10.1974	1.9781	0.193981		A6T5G0	K. pneumoniae	0.952867	0.446233	0.468305
A6T4Q2	K. pneumoniae	1.25465	1.13376	0.903644		A0A0D7LU01	C. freundii	3.40807	0.494831	0.145194		C4IFQ8	C. butyricum	1.88146	3.24369	1.72403
A6T4Q7	K. pneumoniae	0.682712	0.608768	0.89169		Q5FHR5	L. acidophilus	0.268615	0.105728	0.393606		A0A0H3FUK3	K. aerogenes	0.617415	1.22827	1.98938
A6T4Q8	K. pneumoniae	0.418368	0.448863	1.07289		A0A0D7LT56	C. freundii	3.57793	0.603949	0.168798		A0A0H3JJG5	E. coli	1.18168	0.675664	0.571783
A6T4R3	K. pneumoniae	1.30016	0.71518	0.550072		C4ILS0	C. butyricum	2.32444	11.1889	4.81359		Q5LIN2	B. fragilis	4.83274	1.84921	0.382643
A6T4R6	K. pneumoniae	0.613182	0.249023	0.406116		C9A886	E. casseliflavus	3.45079	0.517629	0.150003		A0A0H3FS96	K. aerogenes	1.59663	3.15033	1.97311
A6T4S0	K. pneumoniae	0.16103	0.484095	3.00623		C9A5Z7	E. casseliflavus	2.45495	0.365003	0.14868		J7TLK0	M. morganii	0.278088	0.404367	1.4541
A6T4S2	K. pneumoniae	0.201026	0.120791	0.600871		Q5LCI6	B. fragilis	8.24237	3.32538	0.40345		C4ID49	C. butyricum	1.51217	2.77152	1.83281
A6T4T2	K. pneumoniae	0.231948	0.349961	1.50879		Q820A9	E. faecalis	2.15903	6.71073	3.10822		J7TBD6	M. morganii	0.542012	0.483092	0.891294
A6T4V3	K. pneumoniae	0.485465	0.48992	1.00918		J7SKA7	M. morganii	0.0875555	0.356921	4.0765		A6T9S8	K. pneumoniae	0.35382	0.401947	1.13602
A6T4V8	K. pneumoniae	0.727089	0.338058	0.464946		Q59646	P. aeruginosa	1.81968	5.73881	3.15374		A0A0D7LLC6	C. freundii	2.4714	0.524414	0.212193
A6T4W3	K. pneumoniae	0.771182	0.585258	0.75891		P11221	P. aeruginosa	2.03262	10.3603	5.09699		A6TGG9	K. pneumoniae	0.716863	0.418261	0.58346
A6T4W5	K. pneumoniae	0.771687	0.580004	0.751605		Q9I5U3	P. aeruginosa	4.1997	20.9059	4.97796		Q8X774	E. coli	1.43082	0.557233	0.389449
A6T4W8	K. pneumoniae	0.851568	0.722181	0.84806		C4IFI5	C. butyricum	2.53175	8.2632	3.26383		J7TVI2	M. morganii	0.169176	0.32512	1.92178
A6T4X0	K. pneumoniae	0.660186	0.756542	1.14595		A0A0D7M1L5	C. freundii	4.39183	1.1604	0.264218		M1RJ25	M. morganii	0.282548	0.422885	1.49668
A6T4X2	K. pneumoniae	0.706033	0.509986	0.722326		C4IK04	C. butyricum	1.7492	5.90185	3.37402		Q5FLY6	L. acidophilus	0.470055	0.314118	0.668258
A6T4X3	K. pneumoniae	0.0647348	0.336888	5.20411		A0A0D7KZZ7	C. freundii	3.95493	0.319256	0.0807234		P0A838	E. coli	1.3626	0.473308	0.347355
A6T4X4	K. pneumoniae	0.729856	0.046975	0.064362		J7SKU4	M. morganii	0.0765399	0.378684	4.94753		A0A0F3ZS19	E. asburiae	0.511255	0.434728	0.850315
A6T4X9	K. pneumoniae	0.864537	0.612217	0.708144		Q5FIX4	L. acidophilus	0.0681459	0.0839779	1.23232		Q839I7	E. faecalis	1.0826	1.60785	1.48517
A6T4Y0	K. pneumoniae	0.669095	0.579655	0.866326		C4IEN0	C. butyricum	1.71012	7.95596	4.65228		Q5LDF5	B. fragilis	4.21984	1.89579	0.449257
A6T4Y1	K. pneumoniae	0.610478	0.565635	0.926544		C9ACH7	E. casseliflavus	4.07633	0.582408	0.142876		J7TCU5	M. morganii	0.247215	0.402853	1.62956
A6T4Y3	K. pneumoniae	0.939386	0.450322	0.479379		Q5LF38	B. fragilis	11.1415	2.4868	0.223202		A0A0H3FIH2	K. aerogenes	1.61305	2.60851	1.61713
A6T4Y7	K. pneumoniae	0.517787	0.54071	1.04427		A0A0D7LYD5	C. freundii	10.3994	0.441776	0.0424811		Q8XD97	E. coli	1.10328	0.459341	0.416343
A6T4Z2	K. pneumoniae	0.847626	0.255216	0.301095		A0A0D7LLI4	C. freundii	1.96761	0.323374	0.164348		C4IIW1	C. butyricum	1.59448	2.44948	1.53623
A6T4Z5	K. pneumoniae	1.00945	0.609103	0.6034		C4ICV3	C. butyricum	2.48895	11.3121	4.54493		Q5LAY2	B. fragilis	4.97181	2.0108	0.404439
A6T4Z7	K. pneumoniae	0.110014	0.462526	4.20426		Q5FI90	L. acidophilus	0.266529	0.125455	0.470699		Q5FL62	L. acidophilus	0.419115	0.295143	0.704205
A6T4Z9	K. pneumoniae	0.372082	0.522977	1.40554		Q5FL72	L. acidophilus	0.292593	0.138282	0.472608		A6TBV6	K. pneumoniae	0.909568	0.479894	0.527607
A6T500	K. pneumoniae	0.753227	0.650907	0.864158		Q9I0H4	P. aeruginosa	3.33881	9.1653	2.74508		A0A0H3FKX7	K. aerogenes	1.15017	2.34057	2.03498
A6T503	K. pneumoniae	0.570254	0.45455	0.797102		A0A0D7LWV1	C. freundii	2.01283	0.492776	0.244818		A6T8K3	K. pneumoniae	0.954409	0.518866	0.543651
A6T510	K. pneumoniae	1.0901	1.40639	1.29015		Q9I2U1	P. aeruginosa	2.51589	7.47763	2.97216		Q5LA43	B. fragilis	4.15857	1.844	0.443421
A6T521	K. pneumoniae	1.11823	0.542128	0.484809		C9A7B8	E. casseliflavus	2.72644	0.266833	0.0978688		Q5LF84	B. fragilis	4.04128	1.70779	0.422585
A6T528	K. pneumoniae	0.0381964	0.167299	4.37997		Q839J1	E. faecalis	2.78672	9.59831	3.4443		Q5FLL4	L. acidophilus	0.51422	0.466057	0.906337
A6T531	K. pneumoniae	0.377443	0.418925	1.1099		C4ILZ3	C. butyricum	1.58478	5.04648	3.18434		P0A7D9	E. coli	1.18178	0.587354	0.497006
A6T534	K. pneumoniae	1.04587	0.851474	0.814131		P58409	E. coli	1.35439	0.161111	0.118955		A6TBS4	K. pneumoniae	0.600016	0.34112	0.568518
A6T561	K. pneumoniae	0.907453	0.476993	0.525639		Q82YY2	E. faecalis	0.958273	4.92472	5.13917		J7U4P1	M. morganii	0.7128	0.526636	0.738828
A6T562	K. pneumoniae	0.824955	0.893917	1.0836		C4IL47	C. butyricum	9.16541	21.2299	2.31631		J7TFX1	M. morganii	0.249994	0.407933	1.63177
A6T563	K. pneumoniae	0.222643	0.666149	2.992		C9ABD3	E. casseliflavus	5.30763	0.758674	0.14294		A0A0D7M2A7	C. freundii	2.86861	1.36937	0.477363
A6T580	K. pneumoniae	1.49277	0.14272	0.0956079		Q9HWE6	P. aeruginosa	2.99555	4.83443	1.61387		Q9HZM8	P. aeruginosa	1.85044	3.27268	1.76859
A6T5A4	K. pneumoniae	0.458469	0.554034	1.20844		Q5FN08	L. acidophilus	0.294309	0.161764	0.549638		A0A0H3G3D9	K. aerogenes	2.22554	4.30346	1.93367
A6T5A8	K. pneumoniae	0.247789	0.504173	2.03469		C9ACD4	E. casseliflavus	4.08437	0.557282	0.136443		Q5FI50	L. acidophilus	0.468241	0.194138	0.414611
A6T5A9	K. pneumoniae	0.237343	0.141237	0.595076		Q9HZN1	P. aeruginosa	3.04743	11.9729	3.92885		P0A7B7	E. coli	1.27923	0.688628	0.538314
A6T5B0	K. pneumoniae	0.600122	0.315022	0.52493		A0A241Q6I1	C. freundii	1.16585	0.272973	0.23414		Q9I1I5	P. aeruginosa	1.8394	3.29199	1.78971
A6T5B2	K. pneumoniae	0.552217	0.374629	0.678408		A0A0D7LLA3	C. freundii	2.56621	0.56963	0.221973		Q5LAK3	B. fragilis	5.17037	2.18577	0.422749
A6T5B6	K. pneumoniae	0.431241	0.510614	1.18406		C4IED8	C. butyricum	0.847282	3.36658	3.97338		C9A8B0	E. casseliflavus	2.19084	0.498421	0.227502
A6T5B8	K. pneumoniae	1.08418	0.496535	0.457981		C4IF30	C. butyricum	1.69251	5.43163	3.20921		P0ABU3	E. coli	1.48484	0.495972	0.334025
A6T5C0	K. pneumoniae	0.524111	0.408438	0.779297		P95459	P. aeruginosa	2.35465	6.49901	2.76007		A0A0H3FZY5	K. aerogenes	1.46923	2.64523	1.80042
A6T5C1	K. pneumoniae	0.233756	1.28732	5.50711		Q9I0J8	P. aeruginosa	4.92012	25.8876	5.26159		C9A8F9	E. casseliflavus	2.56444	0.775786	0.302517
A6T5D7	K. pneumoniae	0.573	0.308576	0.538527		Q9HWE4	P. aeruginosa	1.84692	4.58715	2.48368		P63624	E. coli	1.09309	0.516632	0.472634
A6T5D8	K. pneumoniae	0.525424	0.471915	0.898161		A0A241QIS2	C. freundii	2.7129	0.473286	0.174458		Q8X8L5	E. coli	0.720016	0.455123	0.632101
A6T5E0	K. pneumoniae	0.75786	0.65956	0.870292		Q82ZB4	E. faecalis	2.04951	7.40859	3.61481		A0A0D7LQ12	C. freundii	1.65501	0.513546	0.310297
A6T5E1	K. pneumoniae	0.742073	0.341377	0.460032		Q836I9	E. faecalis	2.99173	8.17947	2.73402		Q8XAF2	E. coli	3.60013	1.74528	0.484782
A6T5E4	K. pneumoniae	0.085872	0.483871	5.6348		Q9HYP7	P. aeruginosa	2.41652	8.91756	3.69025		C9A9G4	E. casseliflavus	2.40046	0.539389	0.224702
A6T5E7	K. pneumoniae	0.641248	0.338118	0.52728		C4IIM4	C. butyricum	1.17591	4.63012	3.93748		Q5LGP4	B. fragilis	4.41964	2.05332	0.46459
A6T5F0	K. pneumoniae	0.462953	0.264534	0.571407		Q9I4S5	P. aeruginosa	4.4704	19.729	4.41324		P52329	E. faecalis	1.92189	2.93234	1.52576
A6T5F2	K. pneumoniae	0.844459	0.190175	0.225203		Q9I762	P. aeruginosa	1.81286	11.5481	6.37008		C4IH19	C. butyricum	1.59419	3.43011	2.15163
A6T5F3	K. pneumoniae	0.787384	0.813626	1.03333		A6TBD6	K. pneumoniae	2.68408	0.317692	0.118362		A6TD24	K. pneumoniae	0.735654	0.545116	0.740994
A6T5F5	K. pneumoniae	0.82269	0.364435	0.44298		C4IN50	C. butyricum	2.18456	8.51749	3.89895		Q5FHV4	L. acidophilus	0.459823	0.240844	0.523775
A6T5F6	K. pneumoniae	0.702564	0.576084	0.819973		Q5FJG1	L. acidophilus	0.327234	0.132585	0.405168		A0A0H3FLW6	K. aerogenes	2.59508	5.5344	2.13265
A6T5G0	K. pneumoniae	1.134	0.634459	0.55949		P31961	P. aeruginosa	3.11784	11.1598	3.57933		A0A0D7LWT4	C. freundii	2.60166	0.419917	0.161404
A6T5H4	K. pneumoniae	1.1787	0.765217	0.649207		Q835G9	E. faecalis	3.56525	14.2494	3.99674		Q8XB03	E. coli	1.23984	0.526759	0.424861
A6T5H5	K. pneumoniae	1.08499	0.501487	0.462204		C4ID69	C. butyricum	3.2579	9.04499	2.77632		C4IHF8	C. butyricum	1.77181	3.60723	2.0359
A6T5H7	K. pneumoniae	0.762888	0.644909	0.845352		A0A0D7LQL1	C. freundii	3.47451	0.4354	0.125313		J7U5L6	M. morganii	0.272742	0.313278	1.14862
A6T5H8	K. pneumoniae	1.25967	0.432229	0.343129		P72151	P. aeruginosa	2.80603	7.59155	2.70544		A6TGC9	K. pneumoniae	0.82369	0.489482	0.594255
A6T5H9	K. pneumoniae	0.0407156	0.113719	2.793		Q5FJG4	L. acidophilus	0.274749	0.135611	0.493581		Q5FN11	L. acidophilus	0.489493	0.317712	0.649063
A6T5I0	K. pneumoniae	1.03245	0.537972	0.521066		Q5FIS3	L. acidophilus	1.57331	0.159903	0.101635		Q5LAH4	B. fragilis	4.32563	1.92582	0.445211
A6T5I1	K. pneumoniae	0.418197	0.548606	1.31183		Q5L7N6	B. fragilis	37.2449	15.2649	0.409853		Q5LDP6	B. fragilis	3.06972	2.85417	0.92978
A6T5I4	K. pneumoniae	0.625029	0.644971	1.0319		Q5FML1	L. acidophilus	0.208823	0.110116	0.527318		P0AEU2	E. coli	1.25279	0.624376	0.498388
A6T5I7	K. pneumoniae	0.646162	0.327585	0.506971		J7SKS4	M. morganii	0.146352	0.47057	3.21533		Q5FL15	L. acidophilus	0.442825	0.258669	0.584134
A6T5J6	K. pneumoniae	0.212699	0.16731	0.786604		A6TI56	K. pneumoniae	4.78513	20.5318	4.29076		A0A0D7LU23	C. freundii	1.85376	0.453867	0.244835
A6T5J7	K. pneumoniae	0.525574	0.448626	0.853592		C4IGJ3	C. butyricum	2.75394	13.2586	4.8144		A0A263VU68	E. asburiae	0.301616	0.440253	1.45965
A6T5M4	K. pneumoniae	6.5672	0.759364	0.11563		Q5FMS3	L. acidophilus	0.444259	0.196904	0.443219		A6TGM5	K. pneumoniae	0.809696	0.384601	0.474994
A6T5M5	K. pneumoniae	0.476292	0.475637	0.998624		Q5L8L3	B. fragilis	6.84192	3.4041	0.497535		J7SK94	M. morganii	0.409137	0.563007	1.37608
A6T5N2	K. pneumoniae	0.688831	0.515485	0.748348		P0AEP0	E. coli	1.24374	0.274573	0.220764		Q839Q8	E. faecalis	2.2405	4.53543	2.0243
A6T5N6	K. pneumoniae	0.907514	0.449826	0.495669		A6TEA1	K. pneumoniae	2.58998	0.335348	0.129479		Q9I6M4	P. aeruginosa	1.91804	4.00193	2.08647
A6T5P2	K. pneumoniae	0.446383	0.550035	1.2322		Q5LHN0	B. fragilis	8.65079	5.28238	0.610624		C4IMF3	C. butyricum	1.62425	3.12318	1.92284
A6T5P8	K. pneumoniae	0.820583	0.451474	0.550187		Q835M9	E. faecalis	5.55182	14.0843	2.53687		C4IJ98	C. butyricum	1.66024	2.93769	1.76944
A6T5Q0	K. pneumoniae	0.780659	0.73744	0.944638		C4IDX5	C. butyricum	0.279446	4.01082	14.3527		P0A8E9	E. coli	1.32563	0.636646	0.480258
A6T5Q8	K. pneumoniae	0.574948	0.438185	0.76213		Q5LBT0	B. fragilis	6.03959	4.64251	0.76868		C9ABP8	E. casseliflavus	2.74797	0.45158	0.164332
A6T5R1	K. pneumoniae	0.784946	0.650409	0.828604		C4IBA9	C. butyricum	2.06303	6.42434	3.11403		A0A263VK26	E. asburiae	0.513805	0.467268	0.909427
A6T5R2	K. pneumoniae	0.89435	0.590685	0.660463		Q5FML2	L. acidophilus	0.309313	0.153208	0.495317		C4IHU2	C. butyricum	1.7358	3.99444	2.30121
A6T5R4	K. pneumoniae	0.489093	0.321239	0.656805		Q5LFJ4	B. fragilis	9.34246	3.56542	0.381637		M1SSC7	M. morganii	0.276219	0.372713	1.34934
A6T5R7	K. pneumoniae	0.297754	0.272783	0.916136		C4IJN9	C. butyricum	4.77947	12.9234	2.70394		C4IKN8	C. butyricum	1.68309	3.21847	1.91224
A6T5R8	K. pneumoniae	0.372818	0.0785622	0.210725		C4IKW7	C. butyricum	1.44941	4.78795	3.30338		A0A0D7LU95	C. freundii	2.42343	0.866458	0.357534
A6T5S6	K. pneumoniae	1.07085	0.33644	0.314179		Q9I6J8	P. aeruginosa	5.59379	34.3833	6.1467		Q5FJJ0	L. acidophilus	0.443011	0.239233	0.540014
A6T5S8	K. pneumoniae	0.233116	0.252522	1.08325		Q9HYC8	P. aeruginosa	2.36159	13.1042	5.54887		Q8XA65	E. coli	1.46911	0.542956	0.369582
A6T5S9	K. pneumoniae	0.489472	0.671096	1.37106		J7U3S8	M. morganii	0.0642598	0.190405	2.96304		Q5L8A9	B. fragilis	3.49232	1.48091	0.424048
A6T5U2	K. pneumoniae	0.135918	0.322387	2.37193		Q5FMG3	L. acidophilus	0.415797	0.177459	0.426792		Q9I3F6	P. aeruginosa	1.76368	3.14567	1.78358
A6T5U4	K. pneumoniae	0.220571	0.321865	1.45924		Q9I0H1	P. aeruginosa	1.727	5.02913	2.91206		P0A6V3	E. coli	1.24606	0.55427	0.444818
A6T5U5	K. pneumoniae	0.0866526	0.370412	4.27468		P18275	P. aeruginosa	1.93296	5.83296	3.01763		Q9HVC5	P. aeruginosa	1.90398	3.60209	1.89187
A6T5V0	K. pneumoniae	1.15385	0.430359	0.372978		Q834M9	E. faecalis	2.12852	7.37859	3.46653		P0AE10	E. coli	1.26271	0.310724	0.246077
A6T5V4	K. pneumoniae	0.776363	0.3083	0.397109		A0A0H3FXD0	K. aerogenes	6.23688	20.8458	3.34234		Q5FJU2	L. acidophilus	0.379017	0.24914	0.657332
A6T5Y2	K. pneumoniae	0.800991	0.449823	0.561584		Q832P8	E. faecalis	4.10179	18.4808	4.50554		Q82YY8	E. faecalis	1.61673	2.64564	1.63642
A6T611	K. pneumoniae	0.980399	0.482381	0.492025		Q839E0	E. faecalis	2.31933	4.94167	2.13064		A6T4X1	K. pneumoniae	0.655799	0.525894	0.801913
A6T645	K. pneumoniae	1.639	0.31631	0.192989		Q9RGY0	L. acidophilus	0.434647	0.23049	0.530292		J7TBY6	M. morganii	0.723889	0.459893	0.635309
A6T680	K. pneumoniae	0.464623	0.473608	1.01934		A0A0D7LQ45	C. freundii	2.00909	0.613122	0.305173		C4II01	C. butyricum	1.57178	2.45211	1.56008
A6T681	K. pneumoniae	1.27693	0.688828	0.539439		Q834C3	E. faecalis	5.90507	13.8209	2.34052		Q839F8	E. faecalis	2.18868	4.30725	1.96797
A6T682	K. pneumoniae	0.786866	0.777129	0.987626		Q9HXP9	P. aeruginosa	2.36724	6.0152	2.54102		C4IMQ8	C. butyricum	1.33297	2.1709	1.62861
A6T691	K. pneumoniae	0.71401	0.673372	0.943085		C9A4Z2	E. casseliflavus	2.57344	0.402886	0.156555		A0A126PUU0	E. asburiae	0.259416	0.393774	1.51793
A6T694	K. pneumoniae	0.616396	0.473263	0.767791		A0A0A5SPF8	C. freundii	2.81809	0.432865	0.153602		Q9HVC4	P. aeruginosa	2.75931	5.77778	2.09392
A6T6A2	K. pneumoniae	0.140902	0.117088	0.830994		C4IKV5	C. butyricum	2.68203	7.60275	2.8347		A0A0H3FWA5	K. aerogenes	2.08819	4.65718	2.23025
A6T6A3	K. pneumoniae	0.379826	0.446312	1.17504		C4ID38	C. butyricum	2.75707	9.81465	3.55981		C9AAT5	E. casseliflavus	3.05118	0.605285	0.198377
[truncated: 8,250 more rows]

## Sheet: Fig3b-d
directDIA protein FC						LFQ-DDA (PEAKS) protein FC						TMT (MaxQuant) protein FC
protein	organism	S2/S1	S3/S1	S3/S2		protein	organism	S2/S1	S3/S1	S3/S2		protein	organism	S2/S1	S3/S1	S3/S2
A0A094XDN2	E. asburiae	0.28745	0.151393	0.526676		C4IF57	C. butyricum	2.79041	0.515914	0.184888		A0A0A5MDS5	E. asburiae	0.451696	0.252973	0.560053
A0A094XPH7	E. asburiae	0.429371	0.195778	0.455964		M1RG93	M. morganii	0.290971	0.547389	1.88125		A0A0A5MES0	E. asburiae	0.516442	0.315799	0.611491
A0A094XQR6	E. asburiae	0.358451	0.27138	0.757091		Q5FKR8	L. acidophilus	0.495722	2.64338	5.33239		A0A0A6HDF7	E. asburiae	0.752782	0.59508	0.790509
A0A0A5MDS5	E. asburiae	0.33003	0.30853	0.934856		J7U9P7	M. morganii	0.183098	0.362591	1.98031		A0A0D9GVU3	E. asburiae	0.597669	0.376949	0.630698
A0A0A5MDV8	E. asburiae	0.322237	0.213475	0.66248		A0A263VP41	E. asburiae	0.45563	0.182629	0.400829		A0A0D9GYE1	E. asburiae	0.543026	0.319216	0.587847
A0A0A5MJI8	E. asburiae	0.144618	0.100358	0.693952		Q839G8	E. faecalis	5.85173	1.87948	0.321184		A0A0D9H753	E. asburiae	0.587354	0.385954	0.657106
A0A0A5PBA9	E. asburiae	0.808165	0.662661	0.819957		C4ICB7	C. butyricum	3.49262	0.411206	0.117736		A0A0D9HF57	E. asburiae	0.513695	0.277576	0.540351
A0A0A5PEK8	E. asburiae	0.296242	0.18335	0.618919		J7U405	M. morganii	0.201868	0.41547	2.05813		A0A0D9IYQ6	E. asburiae	0.825891	0.557995	0.675628
A0A0A6HDF7	E. asburiae	0.342599	0.0956756	0.279264		C4IDZ4	C. butyricum	3.04715	0.536133	0.175946		A0A0D9J7V7	E. asburiae	0.549849	0.315069	0.573011
A0A0D9GVU3	E. asburiae	0.283447	0.318556	1.12386		Q5FKG5	L. acidophilus	0.525064	2.50178	4.76472		A0A0D9JDY8	E. asburiae	0.640147	0.403471	0.630278
A0A0D9GYE1	E. asburiae	0.448834	0.21738	0.484322		C4IF61	C. butyricum	6.60521	0.222415	0.0336727		A0A0F0REA0	E. asburiae	0.612785	0.500387	0.816578
A0A0D9H2Z7	E. asburiae	0.444659	0.202545	0.455506		J7U0J6	M. morganii	0.179345	0.397315	2.21537		A0A0F0V2P0	E. asburiae	0.544019	0.318468	0.585399
A0A0D9H627	E. asburiae	0.465511	0.225366	0.484127		J7TFI5	M. morganii	0.205527	0.39988	1.94563		A0A0F1D6Q5	E. asburiae	0.703807	0.634062	0.900903
A0A0D9H753	E. asburiae	0.408415	0.232787	0.569976		J7U564	M. morganii	0.186495	0.345721	1.85378		A0A0F1D971	E. asburiae	0.545386	0.408361	0.748756
A0A0D9HAV8	E. asburiae	0.449153	0.310504	0.691309		Q5FL51	L. acidophilus	0.537553	2.71856	5.05728		A0A0F1DG28	E. asburiae	0.581496	0.269756	0.4639
A0A0D9HF57	E. asburiae	0.3841	0.168192	0.437886		J7UAR5	M. morganii	0.281628	0.519757	1.84555		A0A0F1DGL4	E. asburiae	0.910851	0.883968	0.970486
A0A0D9HLQ7	E. asburiae	0.361196	0.217562	0.602338		P30718	P. aeruginosa	2.19653	4.95302	2.25493		A0A0F1DI83	E. asburiae	0.586612	0.366138	0.624156
A0A0D9HME1	E. asburiae	0.490472	0.341787	0.696853		P35829	L. acidophilus	0.482534	2.05884	4.26673		A0A0F1DJ75	E. asburiae	0.93756	1.98588	2.11814
A0A0D9IZC1	E. asburiae	0.402045	0.241187	0.5999		C4IF52	C. butyricum	3.51863	0.52771	0.149976		A0A0F1DNG1	E. asburiae	0.755294	0.734963	0.973082
A0A0D9IZI0	E. asburiae	0.388877	0.0960078	0.246885		A0A263VSP4	E. asburiae	0.251724	0.0495788	0.196957		A0A0F1R6C4	E. asburiae	0.591431	0.284656	0.481301
A0A0D9J011	E. asburiae	0.999091	1.39241	1.39368		C4IF43	C. butyricum	2.68629	0.498373	0.185524		A0A0F1R842	E. asburiae	0.520666	0.281933	0.541485
A0A0D9J494	E. asburiae	0.406072	0.546905	1.34682		A0A0F1RYR4	E. asburiae	0.425226	0.195502	0.45976		A0A0F1R9B9	E. asburiae	0.566365	0.357319	0.630898
A0A0D9J4X9	E. asburiae	0.616423	0.320765	0.520364		C4IF49	C. butyricum	2.89174	0.377895	0.130681		A0A0F1RIX8	E. asburiae	0.522699	0.273069	0.52242
A0A0D9JDY8	E. asburiae	0.529467	0.286715	0.541517		Q5FKM6	L. acidophilus	0.476036	2.83246	5.9501		A0A0F1RKE9	E. asburiae	0.546176	0.353562	0.647341
A0A0D9JID3	E. asburiae	0.393045	0.245558	0.624756		A0A263VNI9	E. asburiae	0.403112	0.222037	0.550808		A0A0F1RNN3	E. asburiae	0.671838	0.457314	0.680691
A0A0F0QMW6	E. asburiae	0.464493	0.293952	0.632844		C4IED4	C. butyricum	2.89929	0.416469	0.143645		A0A0F1RQE5	E. asburiae	0.634652	0.550674	0.86768
A0A0F0QYN2	E. asburiae	0.391606	0.170665	0.435809		Q5FMJ3	L. acidophilus	0.508389	2.74442	5.39827		A0A0F1RSJ1	E. asburiae	0.91886	0.871516	0.948476
A0A0F0R0F2	E. asburiae	0.396233	0.60697	1.53185		Q5FIR0	L. acidophilus	0.568262	2.87973	5.0676		A0A0F1RUT1	E. asburiae	0.555904	0.338378	0.6087
A0A0F0R1Q6	E. asburiae	0.428711	0.27442	0.640107		Q5FIA0	L. acidophilus	0.491951	3.03439	6.16807		A0A0F1RVM4	E. asburiae	1.37442	1.47041	1.06984
A0A0F0R427	E. asburiae	0.324973	0.289904	0.892088		J7SJG0	M. morganii	0.16078	0.425828	2.64851		A0A0F1RVV1	E. asburiae	0.624255	0.380272	0.609161
A0A0F0R8R8	E. asburiae	0.402435	0.207045	0.51448		C4IDZ3	C. butyricum	2.94504	0.584947	0.198621		A0A0F1RYR4	E. asburiae	0.556302	0.335617	0.603299
A0A0F0REA0	E. asburiae	0.532756	0.388581	0.729378		Q9HT18	P. aeruginosa	2.51341	11.8727	4.72373		A0A0F1WZI9	E. asburiae	0.640479	0.523832	0.817876
A0A0F0RQF9	E. asburiae	0.409596	0.251523	0.614075		A0A0F3XR25	E. asburiae	0.421743	0.216244	0.512738		A0A0F1XDW7	E. asburiae	0.632776	0.353333	0.558385
A0A0F0RVA0	E. asburiae	0.470228	0.284502	0.605029		M1RIS7	M. morganii	0.208502	0.469479	2.25167		A0A0F1XSK9	E. asburiae	0.447172	0.373298	0.834799
A0A0F0RZB3	E. asburiae	0.417293	0.252201	0.604374		P13981	P. aeruginosa	2.00367	5.97839	2.98372		A0A0F3WWX9	E. asburiae	0.526056	0.325656	0.619052
A0A0F0U4U1	E. asburiae	0.584553	0.180429	0.308661		C4IJD4	C. butyricum	2.6797	0.512321	0.191186		A0A0F3ZD93	E. asburiae	0.58123	0.438525	0.754477
A0A0F0URI6	E. asburiae	0.364511	0.240425	0.659582		A0A0F3ZR15	E. asburiae	0.534316	0.136621	0.255693		A0A0F3ZM43	E. asburiae	0.812455	0.628569	0.773666
A0A0F0V2P0	E. asburiae	0.324957	0.186536	0.574032		C4IF65	C. butyricum	3.07912	0.448315	0.145598		A0A0G3PNQ7	E. asburiae	0.589533	0.29651	0.502958
A0A0F0XJX5	E. asburiae	0.468407	0.248639	0.530818		Q5FMB0	L. acidophilus	0.730951	2.76951	3.78892		A0A0H0AEC0	E. asburiae	0.640675	0.426435	0.665602
A0A0F0XVA1	E. asburiae	0.686732	0.545349	0.794122		Q5FKY2	L. acidophilus	0.389291	3.36423	8.64196		A0A0J0FX43	E. asburiae	0.593425	0.3937	0.663437
A0A0F1CXM8	E. asburiae	0.419138	0.234718	0.560003		A0A143HW10	E. asburiae	0.399557	0.150037	0.375509		A0A0J0L6G9	E. asburiae	0.629016	0.455428	0.724034
A0A0F1CXX1	E. asburiae	0.312571	0.288006	0.92141		J7U7I3	M. morganii	0.184164	0.411875	2.23646		A0A0M1G205	E. asburiae	0.446348	0.269802	0.604465
A0A0F1D189	E. asburiae	0.411032	0.212268	0.516428		A0A1D3AIB1	E. asburiae	0.502894	0.0759292	0.150985		A0A0M1G680	E. asburiae	0.54417	0.303136	0.557061
A0A0F1D1U8	E. asburiae	0.37935	0.255773	0.67424		C4IF58	C. butyricum	2.59363	0.511864	0.197354		A0A143HRK1	E. asburiae	0.473016	0.261306	0.552425
A0A0F1D1Y0	E. asburiae	0.452181	0.122393	0.270673		Q834N1	E. faecalis	10.7802	2.51026	0.232859		A0A143HVV8	E. asburiae	0.678588	0.546578	0.805463
A0A0F1D5M2	E. asburiae	0.289961	0.119937	0.413632		Q5FMW5	L. acidophilus	0.279046	2.27548	8.1545		A0A143HW10	E. asburiae	0.531046	0.380091	0.71574
A0A0F1D6Q5	E. asburiae	0.503344	0.314002	0.623831		A0A0H0AQY8	E. asburiae	0.460543	0.218989	0.475501		A0A1A0EM04	E. asburiae	0.947908	0.818405	0.86338
A0A0F1D971	E. asburiae	0.357147	0.209027	0.58527		J7SKQ9	M. morganii	0.21556	0.443372	2.05684		A0A1B0GX38	E. asburiae	0.548387	0.3489	0.636229
A0A0F1DG28	E. asburiae	0.44017	0.204509	0.464613		Q5FM87	L. acidophilus	0.546203	3.74698	6.86006		A0A1D3ALQ8	E. asburiae	0.809205	0.553388	0.683866
A0A0F1DGL4	E. asburiae	0.369463	0.247461	0.669785		J7TCW6	M. morganii	0.16105	0.410115	2.54651		A0A1D3C4U1	E. asburiae	1.01997	1.00367	0.984022
A0A0F1DHN1	E. asburiae	0.256714	0.0389587	0.151759		C4IEM6	C. butyricum	2.83423	0.58466	0.206285		A0A263VIX5	E. asburiae	0.554932	0.334711	0.603156
A0A0F1DI83	E. asburiae	0.357006	0.162244	0.454456		C4IEM8	C. butyricum	3.47653	0.303356	0.0872584		A0A263VJM4	E. asburiae	0.539345	0.358753	0.665165
A0A0F1DK84	E. asburiae	0.468646	0.236151	0.503902		J7SJY0	M. morganii	0.171215	0.3663	2.13941		A0A263VK24	E. asburiae	0.73766	0.412382	0.559042
A0A0F1DMS0	E. asburiae	0.296033	0.191382	0.646488		Q5FMX8	L. acidophilus	0.132686	1.19044	8.97186		A0A263VKP4	E. asburiae	0.485159	0.266584	0.549477
A0A0F1DNF6	E. asburiae	0.405568	0.174795	0.430987		J7TAF3	M. morganii	0.185702	0.423666	2.28143		A0A263VKY7	E. asburiae	1.00076	1.02877	1.02798
A0A0F1DNG1	E. asburiae	0.415583	0.307691	0.740384		J7TDI5	M. morganii	0.180143	0.390903	2.16996		A0A263VL43	E. asburiae	0.86939	0.871558	1.00249
A0A0F1DQD4	E. asburiae	0.345508	0.222536	0.644083		P13794	P. aeruginosa	1.95253	4.63612	2.37442		A0A263VLT9	E. asburiae	0.59721	0.437838	0.73314
A0A0F1J248	E. asburiae	0.372266	0.191368	0.514062		J7TKQ3	M. morganii	0.159985	0.379327	2.37102		A0A263VNI9	E. asburiae	0.624721	0.574772	0.920047
A0A0F1R6B4	E. asburiae	0.378037	0.24673	0.65266		C4IF45	C. butyricum	2.44207	0.602488	0.246712		A0A263VNQ4	E. asburiae	0.750982	0.661399	0.880711
A0A0F1R6C4	E. asburiae	0.435655	0.206122	0.473131		J7SK01	M. morganii	0.172928	0.375337	2.17047		A0A263VP41	E. asburiae	0.450116	0.363193	0.806888
A0A0F1R791	E. asburiae	0.413387	0.183063	0.442837		Q9HWC6	P. aeruginosa	2.29458	5.49666	2.3955		A0A263VP50	E. asburiae	0.546026	0.337281	0.6177
A0A0F1R797	E. asburiae	0.321083	0.169608	0.528237		Q9HWE1	P. aeruginosa	3.07796	8.80481	2.86059		A0A263VP70	E. asburiae	0.780837	0.568159	0.727628
A0A0F1R842	E. asburiae	0.431314	0.211132	0.489509		Q5FKR7	L. acidophilus	0.439429	3.03621	6.90945		A0A263VQU2	E. asburiae	0.569097	0.334629	0.587999
A0A0F1R9B4	E. asburiae	0.340986	0.346048	1.01485		J7TEF4	M. morganii	0.226566	0.435407	1.92177		A0A263VQY5	E. asburiae	0.446656	0.25461	0.570036
A0A0F1R9B9	E. asburiae	0.198431	0.41982	2.1157		P0DM31	E. faecalis	5.72367	1.90001	0.331955		A0A263VR67	E. asburiae	0.52714	0.602651	1.14325
A0A0F1RBF2	E. asburiae	0.398899	0.490943	1.23074		Q833I9	E. faecalis	5.58284	1.25395	0.224607		A0A263VR97	E. asburiae	0.542979	0.362404	0.667437
A0A0F1RBG7	E. asburiae	0.455303	0.243892	0.53567		Q9HZ71	P. aeruginosa	3.18139	8.06677	2.53561		A0A263VRW5	E. asburiae	1.57544	1.58163	1.00393
A0A0F1RGN3	E. asburiae	0.523587	0.279705	0.534211		Q59637	P. aeruginosa	2.68019	7.34837	2.74173		A0A263VS32	E. asburiae	0.70032	0.401928	0.57392
A0A0F1RIH3	E. asburiae	0.449197	0.223507	0.49757		Q9HV43	P. aeruginosa	7.36161	15.1437	2.05712		A0A263VSJ5	E. asburiae	0.44514	0.343668	0.772045
A0A0F1RIX8	E. asburiae	0.394688	0.271182	0.687081		Q9HWD2	P. aeruginosa	3.62525	8.95788	2.47097		A0A263VSP4	E. asburiae	0.53488	0.309034	0.577763
A0A0F1RKG0	E. asburiae	0.376275	0.28381	0.754261		J7TEB4	M. morganii	0.271433	0.431231	1.58872		A0A263VT78	E. asburiae	0.495971	0.310225	0.625491
A0A0F1RNN3	E. asburiae	0.431849	0.308417	0.714177		Q835M3	E. faecalis	29.8549	4.00905	0.134284		A0A263VU16	E. asburiae	0.605111	0.414767	0.685439
A0A0F1RSJ1	E. asburiae	0.339925	0.282137	0.829999		Q839G9	E. faecalis	4.50771	1.76795	0.392207		A0A263VUA7	E. asburiae	0.721337	0.553922	0.76791
A0A0F1RUT1	E. asburiae	0.459631	0.232637	0.50614		C4IEM7	C. butyricum	3.95495	0.504832	0.127646		A0A263VUK8	E. asburiae	0.520362	0.320306	0.615545
A0A0F1RVV1	E. asburiae	0.333224	0.190219	0.570844		Q833I8	E. faecalis	10.8401	4.32727	0.399191		A0A263VV11	E. asburiae	0.577972	0.404858	0.700481
A0A0F1RYR4	E. asburiae	0.354502	0.340176	0.959587		Q9I659	P. aeruginosa	12.6913	27.6727	2.18044		A0A263VV22	E. asburiae	0.5173	0.326971	0.632071
A0A0F1WVV5	E. asburiae	0.317786	0.144019	0.453196		A0A0H0ANI9	E. asburiae	0.390334	0.0837905	0.214664		A0A263VV90	E. asburiae	0.796098	0.74313	0.933465
A0A0F1XSK9	E. asburiae	0.432895	0.248075	0.57306		M1SRH1	M. morganii	0.164334	0.42667	2.59636		A0A263VVS9	E. asburiae	0.806683	0.696362	0.863241
A0A0F1YNE9	E. asburiae	0.401942	0.216315	0.538175		Q9HWE7	P. aeruginosa	2.03188	6.87938	3.38572		A0A263VWD9	E. asburiae	0.501918	0.362598	0.722426
A0A0F3WVF7	E. asburiae	0.406306	0.279132	0.686999		Q9HY81	P. aeruginosa	2.44092	6.19856	2.53944		A0A263VWE8	E. asburiae	0.579463	0.450532	0.777499
A0A0F3WWX9	E. asburiae	0.367011	0.117385	0.31984		C4IKK9	C. butyricum	2.36805	0.515067	0.217507		A0A263VWX8	E. asburiae	0.90175	0.929105	1.03034
A0A0F3WZ40	E. asburiae	0.279927	0.156845	0.560309		Q5FM22	L. acidophilus	0.188601	2.41905	12.8263		A0A263VXV4	E. asburiae	0.577072	0.544686	0.94388
A0A0F3XR25	E. asburiae	0.355096	0.293738	0.827208		C4IF55	C. butyricum	2.8781	0.535259	0.185977		A0A263VXZ2	E. asburiae	0.641344	0.481271	0.75041
A0A0F3XS98	E. asburiae	0.357682	0.328316	0.917899		Q5FMI0	L. acidophilus	0.354764	3.16598	8.9242		A0A263VY12	E. asburiae	1.1003	1.16527	1.05905
A0A0F3XX18	E. asburiae	0.422935	0.290669	0.687266		Q5FKG6	L. acidophilus	0.408769	2.66951	6.5306		A0A263VYK6	E. asburiae	0.505082	0.262328	0.519377
A0A0F3ZD93	E. asburiae	0.337599	0.163392	0.483982		Q5FLZ3	L. acidophilus	0.387728	2.67256	6.89288		A0A263VYT7	E. asburiae	0.586516	0.344584	0.58751
A0A0F3ZLI6	E. asburiae	0.313167	0.190179	0.607277		Q839H0	E. faecalis	4.61977	1.61797	0.350228		A0A263VZA9	E. asburiae	0.882433	1.24035	1.4056
A0A0F3ZLN8	E. asburiae	0.353891	0.245268	0.69306		C4IF27	C. butyricum	3.02176	0.375764	0.124352		C4IB66	C. butyricum	1.17588	1.2567	1.06873
A0A0F3ZM43	E. asburiae	0.405994	0.195337	0.481132		C4IF41	C. butyricum	2.86842	0.541981	0.188948		C4IBE4	C. butyricum	2.46186	0.750554	0.304873
A0A0F3ZQS4	E. asburiae	0.47956	0.291785	0.608445		C4IF66	C. butyricum	3.96297	0.131206	0.0331079		C4IBL5	C. butyricum	1.09567	1.17335	1.0709
A0A0F3ZR15	E. asburiae	0.422507	0.468746	1.10944		M1SBJ9	M. morganii	0.125859	0.360967	2.86803		C4IBR4	C. butyricum	2.62487	0.799004	0.304398
A0A0F3ZRS7	E. asburiae	0.398763	0.21688	0.543882		C4IJD3	C. butyricum	2.9789	0.544977	0.182946		C4IBX1	C. butyricum	2.74191	0.845586	0.308393
A0A0F3ZS19	E. asburiae	0.286597	0.278152	0.970535		M1SZH3	M. morganii	0.211656	0.426443	2.0148		C4IBX3	C. butyricum	2.48002	0.634973	0.256036
A0A0F5BNS7	E. asburiae	0.481289	0.147187	0.305818		J7TVI2	M. morganii	0.201153	0.489102	2.4315		C4IC75	C. butyricum	2.84603	0.701936	0.246637
A0A0G3PNQ7	E. asburiae	0.380604	0.107546	0.282567		C4IG33	C. butyricum	3.96142	0.290693	0.073381		C4IC76;C4IDX2	C. butyricum	2.37837	0.663845	0.279117
A0A0H0ANI9	E. asburiae	0.428225	0.259259	0.605428		Q839F2	E. faecalis	3.3165	2.00849	0.605603		C4IC77	C. butyricum	2.40685	0.640743	0.266216
A0A0H0AQY8	E. asburiae	0.398075	0.199342	0.500764		Q9HWW1	P. aeruginosa	1.73157	4.01506	2.31874		C4ICK6	C. butyricum	1.2396	1.13379	0.914638
A0A0H0BDY1	E. asburiae	0.43038	0.356345	0.827978		Q5FL49	L. acidophilus	0.398664	3.61311	9.06304		C4IK45;C4ICL0	C. butyricum	2.44562	0.980613	0.400966
A0A0H0BG51	E. asburiae	0.409774	0.185158	0.451854		M1S7D1	M. morganii	0.168728	0.404588	2.39787		C4ICN1	C. butyricum	2.92976	0.969083	0.330772
A0A0J0L6G9	E. asburiae	0.253407	0.020477	0.0808066		J7U988	M. morganii	0.164721	0.491977	2.98673		C4ICU9	C. butyricum	2.29142	0.792028	0.345649
A0A0J0L7B0	E. asburiae	0.412517	0.162693	0.394392		Q831V0	E. faecalis	6.87562	2.09195	0.304256		C4ICV7	C. butyricum	2.93234	0.876139	0.298784
A0A0M1G205	E. asburiae	0.435265	0.191727	0.440484		H7C7A0	E. faecalis	5.56986	1.73965	0.312332		C4ICX1	C. butyricum	1.75868	0.996768	0.566771
A0A0M1G680	E. asburiae	0.316898	0.114876	0.362501		J7TLB2	M. morganii	0.129829	0.45706	3.52047		C4ICZ5	C. butyricum	2.54177	0.801975	0.315518
A0A126PUJ8	E. asburiae	0.374161	0.393018	1.0504		C4IF29	C. butyricum	2.68127	0.476886	0.177858		C4ICZ6	C. butyricum	2.81122	0.7172	0.25512
A0A126PUU0	E. asburiae	0.331134	0.128959	0.389446		J7TL36	M. morganii	0.153358	0.301716	1.96739		C4ID27	C. butyricum	1.04589	1.02788	0.98278
A0A143HW10	E. asburiae	0.464674	0.302269	0.650498		Q5FL04	L. acidophilus	0.285132	3.21265	11.2672		C4ID66;C4ID67	C. butyricum	2.68356	0.851623	0.317348
A0A143HY51	E. asburiae	0.429279	0.21083	0.491126		J7U4H4	M. morganii	0.145889	0.307818	2.10994		C4IDE4	C. butyricum	2.7994	0.692059	0.247217
A0A145A1V8	E. asburiae	0.437635	0.235117	0.537246		J7TNY5	M. morganii	0.138123	0.309433	2.24026		C4IDF1	C. butyricum	2.8625	0.940074	0.32841
A0A1B0GX38	E. asburiae	0.391838	0.437127	1.11558		J7SKE0	M. morganii	0.20114	0.230516	1.14605		C4IDF5	C. butyricum	2.88458	1.02121	0.354024
A0A1D3AIB1	E. asburiae	0.452155	0.226129	0.500114		Q5FJM3	L. acidophilus	0.243356	3.35591	13.7901		C4IDG1	C. butyricum	2.35611	1.50123	0.637163
A0A1D3B458	E. asburiae	0.230327	0.190486	0.827025		M1SQB5	M. morganii	0.168049	0.379951	2.26096		C4IDG2	C. butyricum	2.08673	0.832686	0.39904
A0A1D3BB28	E. asburiae	0.4389	0.217843	0.496338		J7SKE1	M. morganii	0.184617	0.455838	2.4691		C4IDR2	C. butyricum	2.72191	0.737282	0.270869
A0A1D3BR76	E. asburiae	0.327773	0.13461	0.410679		Q9HYT5	P. aeruginosa	2.43761	6.52071	2.67504		C4IDS0	C. butyricum	2.63752	0.667165	0.252951
A0A263VJM4	E. asburiae	0.423625	0.262245	0.619049		Q5FHY5	L. acidophilus	0.223646	2.38123	10.6473		C4IDS2	C. butyricum	2.44063	0.835573	0.342359
A0A263VK24	E. asburiae	0.211321	0.238277	1.12756		O52759	P. aeruginosa	4.09688	11.3082	2.76021		C4IDS8	C. butyricum	1.81498	0.905166	0.498719
A0A263VKQ4	E. asburiae	0.403243	0.0851672	0.211206		J7SJP5	M. morganii	0.177785	0.299978	1.6873		C4IDX1	C. butyricum	2.89793	0.65821	0.227131
A0A263VL02	E. asburiae	0.304201	0.042863	0.140903		C4IF56	C. butyricum	2.49468	0.406777	0.163058		C4IDX6	C. butyricum	1.51114	0.936421	0.619679
A0A263VLT9	E. asburiae	0.518065	0.853951	1.64835		J7TBI7	M. morganii	0.242758	0.438574	1.80663		C4IDY5	C. butyricum	1.2614	0.990444	0.785194
A0A263VN52	E. asburiae	0.315268	0.165299	0.524311		Q82ZI6	E. faecalis	4.50804	1.49586	0.331821		C4IDZ1	C. butyricum	3.11124	0.898179	0.288688
A0A263VNI9	E. asburiae	0.351282	0.254597	0.724765		M1RI21	M. morganii	0.228641	0.431383	1.88673		C4IDZ2	C. butyricum	1.4962	0.897466	0.59983
A0A263VNJ9	E. asburiae	0.611318	0.378181	0.618632		C4IF40	C. butyricum	2.99486	0.578492	0.193162		C4IDZ4	C. butyricum	2.74486	0.676598	0.246496
A0A263VNR6	E. asburiae	0.202144	0.27511	1.36096		Q839D8	E. faecalis	18.4732	4.84685	0.262371		C4IE22	C. butyricum	1.76471	1.56388	0.886195
A0A263VP04	E. asburiae	0.37125	0.15057	0.405576		C4IF59	C. butyricum	3.92586	0.632287	0.161057		C4IE31	C. butyricum	2.95662	0.84639	0.28627
A0A263VP17	E. asburiae	0.293445	0.159985	0.545194		J7TPL3	M. morganii	0.134161	0.363885	2.7123		C4IE55	C. butyricum	2.10856	1.08777	0.515884
A0A263VP41	E. asburiae	0.421066	0.214604	0.509669		P37061	E. faecalis	10.7197	1.8403	0.171674		C4IE58	C. butyricum	2.6123	0.625701	0.239521
A0A263VPB9	E. asburiae	0.421049	0.272395	0.646943		C4IF63	C. butyricum	4.13262	0.356209	0.0861944		C4IE67	C. butyricum	3.28656	0.946945	0.288126
A0A263VPK9	E. asburiae	0.895166	0.847932	0.947235		A0A0F0R8R8	E. asburiae	0.429593	0.131003	0.304947		C4IE73	C. butyricum	2.80356	0.758593	0.270582
A0A263VQ43	E. asburiae	0.386213	0.224622	0.5816		P05384	P. aeruginosa	2.43234	6.70306	2.75581		C4IE79	C. butyricum	2.73496	0.768231	0.280893
A0A263VQ61	E. asburiae	0.42429	0.322669	0.760492		Q51567	P. aeruginosa	3.36293	9.37855	2.7888		C4IE80	C. butyricum	1.72174	1.0738	0.62367
A0A263VQM8	E. asburiae	0.465209	0.250345	0.538135		Q5FM78	L. acidophilus	0.173705	3.25104	18.7159		C4IE91	C. butyricum	2.47091	0.733202	0.296734
A0A263VQU2	E. asburiae	0.464591	0.208898	0.44964		M1RLV6	M. morganii	0.171767	0.476232	2.77255		C4IEB1	C. butyricum	2.29961	0.780231	0.339288
A0A263VQX7	E. asburiae	0.312593	0.323423	1.03465		A0A263VQ43	E. asburiae	0.285083	0.156509	0.548994		C4IEB2	C. butyricum	1.6632	1.05271	0.63294
A0A263VR67	E. asburiae	0.332969	0.149709	0.449618		C4IBE4	C. butyricum	4.56067	0.610606	0.133885		C4IEB9	C. butyricum	1.37646	1.00518	0.730263
A0A263VR88	E. asburiae	0.438818	0.189362	0.431528		Q9HUN2	P. aeruginosa	3.96314	10.2781	2.59343		C4IEC6	C. butyricum	2.37682	0.777736	0.327217
A0A263VRE2	E. asburiae	0.271691	0.10445	0.384445		P53593	P. aeruginosa	3.64729	12.0177	3.29498		C4IEC8	C. butyricum	1.3768	1.21883	0.885258
A0A263VRH9	E. asburiae	0.536129	0.780326	1.45548		J7UA18	M. morganii	0.159142	0.362949	2.28067		C4IED4	C. butyricum	2.58309	0.662032	0.256295
A0A263VRW5	E. asburiae	0.212597	0.155159	0.729827		A0A0F0R1Q6	E. asburiae	0.416481	0.164506	0.39499		C4IEH0	C. butyricum	1.13091	1.16728	1.03216
A0A263VRW7	E. asburiae	0.411453	0.148694	0.361386		O08439	E. faecalis	4.61923	1.82287	0.394627		C4IEK3	C. butyricum	2.17769	0.767014	0.352215
A0A263VRZ3	E. asburiae	0.479219	0.202588	0.422745		J7SL95	M. morganii	0.179577	0.43107	2.40048		C4IEK4	C. butyricum	2.91612	0.820464	0.281354
A0A263VS14	E. asburiae	0.709805	0.226041	0.318455		Q5FLY7	L. acidophilus	0.772727	3.82446	4.94931		C4IEK5	C. butyricum	2.31617	0.622285	0.268669
A0A263VS22	E. asburiae	0.790644	0.55764	0.705299		J7U804	M. morganii	0.136491	0.412718	3.02378		C4IEK6	C. butyricum	2.20017	0.722647	0.328451
A0A263VSE1	E. asburiae	0.352376	0.175345	0.497608		J7TFH7	M. morganii	0.0866063	0.414015	4.78042		C4IEL7	C. butyricum	3.01753	0.779313	0.258262
A0A263VSM4	E. asburiae	0.206031	0.280522	1.36156		Q835M4	E. faecalis	11.6914	2.45033	0.209583		C4IEL9	C. butyricum	2.82411	0.832686	0.294849
A0A263VSP4	E. asburiae	0.472293	0.238632	0.505263		Q839Q5	E. faecalis	17.9206	1.8793	0.104868		C4IEM5	C. butyricum	3.07342	0.874305	0.284473
A0A263VT68	E. asburiae	0.285343	0.335931	1.17729		C4IF54	C. butyricum	2.55188	0.595605	0.233399		C4IEM6	C. butyricum	2.47832	0.722055	0.291349
A0A263VT78	E. asburiae	0.442226	0.0849375	0.192068		C4IBX1	C. butyricum	3.25285	0.611028	0.187844		C4IEM7	C. butyricum	2.26887	0.779778	0.343687
A0A263VT86	E. asburiae	0.412992	0.226915	0.54944		A0A0F0RVA0	E. asburiae	0.325229	0.122975	0.378119		C4IEM8	C. butyricum	2.58325	0.701941	0.271728
A0A263VTB4	E. asburiae	0.477359	0.192435	0.403124		C4IC75	C. butyricum	4.24962	0.356964	0.0839989		C4IEM9	C. butyricum	1.71056	0.999416	0.584261
A0A263VTC8	E. asburiae	0.40203	0.251184	0.624788		Q5FMF6	L. acidophilus	0.404495	2.79112	6.90025		C4IEQ2	C. butyricum	2.58228	0.631984	0.244739
A0A263VTV3	E. asburiae	0.43596	0.10722	0.245939		Q82Z45	E. faecalis	6.48875	2.05688	0.316991		C4IEQ3	C. butyricum	2.66334	0.741933	0.278573
A0A263VU08	E. asburiae	0.468148	0.287127	0.613326		Q834T3	E. faecalis	5.44112	2.10755	0.387338		C4IEQ4	C. butyricum	2.36625	0.688322	0.290891
A0A263VU56	E. asburiae	0.316958	0.334229	1.05449		Q5FJQ3	L. acidophilus	0.137793	3.07941	22.348		C4IEW5	C. butyricum	1.931	1.34785	0.698007
A0A263VUA7	E. asburiae	0.456291	0.245844	0.538787		Q5FM74	L. acidophilus	0.524589	3.70312	7.05909		C4IEX6	C. butyricum	2.28241	0.903341	0.395784
A0A263VUD7	E. asburiae	0.285283	0.122408	0.429078		Q9I4Z4	P. aeruginosa	2.88154	8.68487	3.01396		C4IF00	C. butyricum	2.5387	0.704827	0.277634
A0A263VUM7	E. asburiae	0.364438	0.177939	0.488256		M1S5B8	M. morganii	0.223345	0.462916	2.07265		C4IF07	C. butyricum	2.79756	0.644752	0.23047
A0A263VUR1	E. asburiae	0.406598	0.287314	0.70663		Q5FM65	L. acidophilus	0.326049	4.31951	13.2481		C4IF19	C. butyricum	2.76673	0.661384	0.239049
A0A263VUV2	E. asburiae	0.328999	0.249115	0.757192		C4IEZ9	C. butyricum	3.0353	0.548831	0.180816		C4IF26	C. butyricum	1.83475	0.973746	0.530723
A0A263VV06	E. asburiae	0.392371	0.141114	0.359644		G3XD11	P. aeruginosa	4.46925	10.9746	2.45558		C4IF27	C. butyricum	2.71966	0.758684	0.278962
A0A263VV11	E. asburiae	0.340024	0.0501082	0.147367		Q5FM93	L. acidophilus	0.563859	2.85931	5.07097		C4IF36	C. butyricum	2.77903	0.657081	0.236443
A0A263VV22	E. asburiae	0.428152	0.244651	0.571412		Q9HWD4	P. aeruginosa	2.26802	5.05558	2.22907		C4IF38	C. butyricum	1.24167	1.12304	0.904461
A0A263VV45	E. asburiae	0.49358	0.201624	0.408492		J7U0V2	M. morganii	0.116197	0.169589	1.45949		C4IF40	C. butyricum	2.00154	0.793926	0.396657
A0A263VV90	E. asburiae	0.277354	0.304003	1.09608		M1SRD7	M. morganii	0.160477	0.379619	2.36557		C4IF41	C. butyricum	2.57656	0.65414	0.253881
A0A263VV96	E. asburiae	0.284096	0.282522	0.994459		A0A0F1RBG7	E. asburiae	0.413435	0.229418	0.554907		C4IF44	C. butyricum	3.12299	0.78155	0.250257
A0A263VVN4	E. asburiae	0.480526	0.21026	0.437563		Q839G4	E. faecalis	5.62196	1.79743	0.319717		C4IF45	C. butyricum	2.32824	0.67114	0.288261
A0A263VW76	E. asburiae	0.492934	0.152906	0.310196		Q5FM12	L. acidophilus	0.474808	3.09029	6.50849		C4IF47	C. butyricum	1.85797	0.950999	0.511849
A0A263VWA2	E. asburiae	0.135525	0.0973371	0.718225		Q5FK05	L. acidophilus	0.964285	5.17941	5.37124		C4IF48	C. butyricum	2.05845	0.749792	0.364251
A0A263VWE4	E. asburiae	0.364744	0.346975	0.951284		Q82ZX2	E. faecalis	6.17384	1.99552	0.323221		C4IF50	C. butyricum	2.87504	0.656192	0.228237
A0A263VWG1	E. asburiae	0.44685	0.290842	0.650872		J7TFQ6	M. morganii	0.0926618	0.241846	2.60998		C4IF51	C. butyricum	2.66055	0.823657	0.309582
A0A263VWX8	E. asburiae	0.409585	0.218539	0.53356		O82850	P. aeruginosa	2.6884	8.37516	3.1153		C4IF52	C. butyricum	2.5606	0.645807	0.25221
A0A263VX61	E. asburiae	0.477054	0.394522	0.826997		Q9HWF1	P. aeruginosa	2.97928	7.22572	2.42532		C4IF53	C. butyricum	2.60359	0.634378	0.243656
A0A263VXH8	E. asburiae	0.453025	0.143225	0.316152		M1SQB9	M. morganii	0.163739	0.275491	1.68251		C4IF54	C. butyricum	2.68812	0.733832	0.272991
A0A263VXQ4	E. asburiae	0.347288	0.0762285	0.219497		Q9HWF7	P. aeruginosa	2.49476	6.98129	2.79838		C4IF55	C. butyricum	2.65408	0.751197	0.283034
A0A263VXS0	E. asburiae	0.242013	0.290198	1.1991		M1SQK3	M. morganii	0.0732098	0.207764	2.83793		C4IF56	C. butyricum	2.88096	0.676447	0.234799
A0A263VXU0	E. asburiae	1.29526	1.20917	0.933539		C4IKZ4	C. butyricum	3.73521	0.553478	0.148178		C4IF57	C. butyricum	2.34014	0.784396	0.335192
A0A263VXX9	E. asburiae	0.370817	0.149216	0.402398		A0A0F1D6Q5	E. asburiae	0.465895	0.283583	0.608685		C4IF58	C. butyricum	2.65153	0.707981	0.267009
A0A263VY54	E. asburiae	0.52025	0.167726	0.322395		C4IMP0	C. butyricum	2.88575	0.368264	0.127615		C4IF59	C. butyricum	1.93452	0.794615	0.410755
A0A263VYK2	E. asburiae	0.973528	1.00916	1.03661		Q9HVY2	P. aeruginosa	3.43033	10.4767	3.05414		C4IF60	C. butyricum	3.84417	0.847069	0.220352
A0A263VYK6	E. asburiae	0.447957	0.197822	0.441609		J7TG24	M. morganii	0.100062	0.285607	2.85431		C4IF61	C. butyricum	2.02133	1.10118	0.544779
A0A263VZA6	E. asburiae	0.446294	0.145223	0.325398		Q9HXQ2	P. aeruginosa	3.76901	9.69504	2.5723		C4IF63	C. butyricum	2.04199	0.925715	0.453339
A0A376FES9	E. asburiae	0.411748	0.218743	0.531256		Q836R2	E. faecalis	7.5616	2.0307	0.268554		C4IF64	C. butyricum	3.15758	0.829736	0.262776
C4IAY0	C. butyricum	4.12925	0.496597	0.120263		Q5FM76	L. acidophilus	0.654221	5.76901	8.81812		C4IF65	C. butyricum	2.58788	0.597711	0.230965
C4IAY1	C. butyricum	0.873692	0.878279	1.00525		J7U463	M. morganii	0.212357	0.501043	2.35943		C4IF66	C. butyricum	2.26124	0.81063	0.358488
C4IBE4	C. butyricum	2.38368	0.426141	0.178774		P30720	P. aeruginosa	1.88269	4.79782	2.54838		C4IF73	C. butyricum	2.64911	0.828773	0.312849
C4IBX1	C. butyricum	2.79716	0.446667	0.159686		O52762	P. aeruginosa	7.13472	21.6172	3.02985		C4IF75	C. butyricum	1.14865	0.689278	0.600076
C4IBX3	C. butyricum	3.06104	0.309148	0.100994		C4ICZ5	C. butyricum	5.6899	0.3718	0.0653438		C4IF76	C. butyricum	2.48114	0.951177	0.383363
C4IC75	C. butyricum	3.39686	0.522285	0.153755		Q5FKX2	L. acidophilus	0.379343	3.06918	8.09079		C4IFM1	C. butyricum	3.23237	0.748705	0.231627
C4IC76	C. butyricum	3.73568	0.349994	0.0936895		J7TPZ6	M. morganii	0.181392	0.423965	2.33728		C4IFM2	C. butyricum	2.30741	0.874062	0.378807
C4IC77	C. butyricum	3.4258	0.526801	0.153775		C4IKG8	C. butyricum	3.39711	0.156183	0.0459753		C4IFM4	C. butyricum	1.05053	1.16133	1.10547
C4IC79	C. butyricum	0.893668	1.33958	1.49896		Q82Z47	E. faecalis	7.83369	3.58276	0.457353		C4IFN8	C. butyricum	2.53884	0.702519	0.276709
C4ICB7	C. butyricum	2.9292	0.54306	0.185395		Q9HWD1	P. aeruginosa	3.18919	8.6054	2.6983		C4IG33	C. butyricum	2.31434	0.706442	0.305246
C4ICG0	C. butyricum	2.41497	0.720217	0.29823		Q9HT16	P. aeruginosa	3.87551	12.2568	3.16262		C4IG55	C. butyricum	3.2843	0.87633	0.266824
C4ICN1	C. butyricum	2.33744	1.74406	0.746143		Q9I1F7	P. aeruginosa	2.14824	5.49148	2.55627		C4IGM8	C. butyricum	1.99105	0.891095	0.44755
C4ICV7	C. butyricum	3.04971	0.346474	0.113609		Q5FM89	L. acidophilus	0.635476	3.65039	5.74434		C4IGX0	C. butyricum	3.14517	0.972237	0.309121
C4ICX1	C. butyricum	2.5152	0.539429	0.214467		A0A0A5PEK8	E. asburiae	0.207002	0.114417	0.552737		C4IH26	C. butyricum	1.75004	1.24333	0.710459
C4ICX2	C. butyricum	2.97369	0.492593	0.16565		Q5FMM8	L. acidophilus	0.203368	2.81835	13.8584		C4IH44	C. butyricum	2.44219	0.75649	0.30976
C4ICZ5	C. butyricum	3.04093	0.436379	0.143502		C4IIX5	C. butyricum	3.70555	0.550097	0.148452		C4IHC6;C4IHA1	C. butyricum	2.38954	0.726066	0.303851
C4ICZ6	C. butyricum	3.42749	0.448676	0.130905		Q9I3D2	P. aeruginosa	3.37585	8.92344	2.64332		C4IHC7;C4IHA2	C. butyricum	2.54672	0.926338	0.363738
C4ID39	C. butyricum	0.939295	1.25894	1.3403		Q5FKF5	L. acidophilus	0.544616	3.03734	5.57704		C4IHD6	C. butyricum	2.46479	0.586982	0.238147
C4ID66	C. butyricum	3.01024	0.443948	0.147479		C4IF00	C. butyricum	5.51156	0.388857	0.070553		C4IHH2	C. butyricum	2.40496	0.715385	0.297462
C4IDC7	C. butyricum	4.0756	4.09879	1.00569		Q9I6Z1	P. aeruginosa	2.6508	7.48181	2.82248		C4IHJ9	C. butyricum	1.53168	1.05874	0.691231
C4IDD1	C. butyricum	1.46093	0.517909	0.354507		Q9I3G1	P. aeruginosa	3.98562	20.8213	5.22411		C4IHK5	C. butyricum	1.9433	0.638149	0.328384
C4IDE0	C. butyricum	2.8797	0.47598	0.165288		Q9HWF2	P. aeruginosa	3.82337	12.285	3.21314		C4IHL0	C. butyricum	2.16739	0.642276	0.296335
C4IDE4	C. butyricum	1.91141	0.294455	0.154051		Q833P5	E. faecalis	4.6105	1.6858	0.365644		C4IHN4	C. butyricum	2.24108	0.748712	0.334085
C4IDF1	C. butyricum	1.79312	0.817445	0.455878		Q9HWF0	P. aeruginosa	1.97708	5.0495	2.55402		C4IHN8	C. butyricum	1.97386	0.767166	0.388663
C4IDG1	C. butyricum	3.4961	0.258639	0.0739791		Q839C1	E. faecalis	9.59417	1.87273	0.195194		C4IHN9	C. butyricum	2.73262	0.601122	0.21998
C4IDG2	C. butyricum	2.60552	0.375434	0.144092		C4IF39	C. butyricum	2.79001	0.576984	0.206804		C4IHP0	C. butyricum	2.54824	0.68216	0.267698
C4IDH0	C. butyricum	3.22893	0.561801	0.17399		Q5FKW1	L. acidophilus	0.525042	3.85937	7.3506		C4IHP1	C. butyricum	2.14293	0.893154	0.416791
C4IDI3	C. butyricum	2.13859	0.94017	0.439621		Q9HWD5	P. aeruginosa	3.59001	10.493	2.92284		C4IHQ2	C. butyricum	2.58649	0.792449	0.30638
C4IDI6	C. butyricum	4.02978	0.297855	0.0739133		P11221	P. aeruginosa	2.09869	5.95758	2.83871		C4IHR9	C. butyricum	2.92436	0.792387	0.27096
C4IDR0	C. butyricum	2.75767	0.464813	0.168553		P37062	E. faecalis	22.2402	3.97377	0.178675		C4IHS2	C. butyricum	2.31373	0.661567	0.285931
C4IDR2	C. butyricum	2.24035	0.433449	0.193474		Q5FKF3	L. acidophilus	0.490687	2.78494	5.67558		C4IHT5	C. butyricum	2.80405	0.886655	0.316206
C4IDS0	C. butyricum	1.6962	0.762422	0.449488		J7TQL8	M. morganii	0.0706033	0.34567	4.89596		C4IHV0	C. butyricum	1.9521	0.7263	0.372061
C4IDS2	C. butyricum	2.9248	0.492349	0.168336		Q839E0	E. faecalis	11.2233	2.88715	0.257245		C4IHX0	C. butyricum	2.80848	0.738066	0.262799
C4IDY5	C. butyricum	1.73953	0.851476	0.489485		Q9HWC7	P. aeruginosa	4.82121	13.5481	2.8101		C4IHX1	C. butyricum	2.01448	1.12284	0.557386
C4IDZ1	C. butyricum	2.69673	0.402199	0.149144		Q830Q7	E. faecalis	8.62107	2.50943	0.291081		C4II94	C. butyricum	2.05945	0.974238	0.473057
C4IDZ2	C. butyricum	1.45266	1.04267	0.717767		J7TS86	M. morganii	0.179548	0.324625	1.80801		C4IIB9	C. butyricum	2.78282	0.927691	0.333363
C4IDZ3	C. butyricum	2.76851	0.399289	0.144225		Q5FM91	L. acidophilus	0.346963	3.43633	9.90404		C4IIK8	C. butyricum	2.07412	0.94324	0.454767
C4IDZ4	C. butyricum	2.94208	0.516598	0.17559		Q9HWF4	P. aeruginosa	2.45566	5.91845	2.41013		C4IIK9	C. butyricum	1.75674	1.1331	0.644999
C4IE08	C. butyricum	3.72808	0.305214	0.0818691		J7TZ65	M. morganii	0.239352	0.507718	2.12122		C4IIL1	C. butyricum	1.19482	1.08702	0.90978
C4IE56	C. butyricum	2.90901	0.427892	0.147092		C4IKH1	C. butyricum	2.74962	0.386272	0.140482		C4IIM1	C. butyricum	1.73897	1.08496	0.62391
C4IE58	C. butyricum	2.84127	0.382491	0.134619		A0A0D9HLQ7	E. asburiae	0.349073	0.115271	0.330221		C4IIM2	C. butyricum	1.597	0.985721	0.617233
C4IE67	C. butyricum	5.33525	1.068	0.200179		J7SK25	M. morganii	0.0439133	0.327504	7.45797		C4IIV5	C. butyricum	3.06097	0.803659	0.262551
C4IE73	C. butyricum	3.1591	0.398362	0.1261		Q9HUD3	P. aeruginosa	3.43106	9.62745	2.80597		C4IIW9	C. butyricum	1.96254	0.803877	0.409611
C4IE91	C. butyricum	3.01102	0.345607	0.114781		P0C1F9	L. acidophilus	0.376863	3.59978	9.55196		C4IIX5	C. butyricum	2.42476	0.650879	0.26843
C4IEA4	C. butyricum	2.31191	0.367601	0.159003		J7U395	M. morganii	0.0980195	0.280009	2.85667		C4IIZ5	C. butyricum	2.82806	0.652957	0.230885
C4IEB1	C. butyricum	2.96187	0.394865	0.133316		C4IME2	C. butyricum	4.40035	0.366671	0.0833278		C4IJ90	C. butyricum	2.01503	1.00827	0.500375
C4IEB6	C. butyricum	2.78729	0.491364	0.176287		Q9HV59	P. aeruginosa	2.34328	9.80115	4.18266		C4IJ96	C. butyricum	1.98348	0.616753	0.310945
C4IEB9	C. butyricum	3.73564	0.43981	0.117733		J7U3K0	M. morganii	0.0855815	0.287887	3.36389		C4IJB2	C. butyricum	2.25972	1.03605	0.458483
C4IEC6	C. butyricum	3.37558	0.327367	0.0969809		Q5FM58	L. acidophilus	0.515665	2.68631	5.20942		C4IJB3	C. butyricum	1.67402	0.993235	0.593324
C4IEC8	C. butyricum	2.11931	0.360182	0.169953		Q839X9	E. faecalis	8.16195	2.76855	0.339203		C4IJB9	C. butyricum	2.64586	0.787301	0.297559
C4IED4	C. butyricum	2.94862	0.454433	0.154117		Q9I2U2	P. aeruginosa	7.61714	24.0646	3.15927		C4IJC2	C. butyricum	2.46713	0.845657	0.34277
C4IED7	C. butyricum	2.01349	0.754326	0.374636		Q839G5	E. faecalis	7.62967	2.668	0.349687		C4IJD3	C. butyricum	2.46955	1.22659	0.496683
C4IEE1	C. butyricum	2.71341	1.56132	0.575407		A0A0D9GYE1	E. asburiae	0.492901	0.198094	0.401893		C4IJD4	C. butyricum	2.40735	0.6566	0.272748
C4IEE4	C. butyricum	2.81387	0.3964	0.140873		J7TWY7	M. morganii	0.20888	0.527842	2.52701		C4IJD6	C. butyricum	2.8209	0.823265	0.291845
C4IEE7	C. butyricum	2.77357	0.185174	0.0667637		Q839H4	E. faecalis	22.4226	5.4422	0.242711		C4IJE1	C. butyricum	2.22921	0.683119	0.306441
C4IEK3	C. butyricum	2.92882	0.380284	0.129842		J7UB18	M. morganii	0.148739	0.250863	1.6866		C4IJE5	C. butyricum	2.43875	1.05962	0.434492
C4IEK4	C. butyricum	3.5906	0.490617	0.136639		C4IMS8	C. butyricum	2.90373	0.58409	0.201152		C4IJF4	C. butyricum	2.72499	0.833801	0.305984
C4IEL9	C. butyricum	1.72001	0.93092	0.54123		Q5FLY8	L. acidophilus	0.190831	3.24191	16.9884		C4IJF6	C. butyricum	2.41972	0.616263	0.254683
C4IEM0	C. butyricum	1.21455	1.02902	0.847243		Q5FM90	L. acidophilus	0.931694	5.41611	5.81318		C4IJH5	C. butyricum	1.98881	0.807112	0.405827
C4IEM5	C. butyricum	3.15931	0.616846	0.195247		O52760	P. aeruginosa	2.83073	18.9766	6.7038		C4IJL7	C. butyricum	2.58593	0.620626	0.240001
C4IEM6	C. butyricum	2.78448	0.475291	0.170693		P0C1G0	L. acidophilus	0.333338	5.60062	16.8016		C4IJN0	C. butyricum	2.5093	0.649236	0.258731
C4IEM7	C. butyricum	3.04553	0.435588	0.143026		Q839E9	E. faecalis	11.5382	3.30201	0.286182		C4IJU0	C. butyricum	2.45175	0.772235	0.314973
C4IEM8	C. butyricum	3.20902	0.510709	0.159148		J7TYL2	M. morganii	0.182196	0.318635	1.74886		C4IJU2	C. butyricum	2.37392	0.805247	0.339205
C4IEM9	C. butyricum	3.41627	1.48701	0.435272		Q9I662	P. aeruginosa	2.93602	8.64241	2.94358		C4IK03	C. butyricum	2.41019	0.606708	0.251726
C4IEQ2	C. butyricum	3.63339	2.00232	0.551088		Q5FM70	L. acidophilus	0.449189	4.39285	9.77951		C4IK58;C4ILS4	C. butyricum	1.66339	0.780199	0.46904
C4IEQ3	C. butyricum	1.60756	0.359412	0.223576		Q834T5	E. faecalis	13.5375	3.13344	0.231464		C4IK73	C. butyricum	2.68546	0.756209	0.281593
C4IEW5	C. butyricum	3.22561	0.430222	0.133377		Q834A6	E. faecalis	6.25671	2.1111	0.337414		C4IK85	C. butyricum	2.40799	0.862891	0.358344
C4IEZ8	C. butyricum	0.982176	1.09027	1.11006		Q836X6	E. faecalis	7.49022	2.06151	0.275226		C4IK86	C. butyricum	2.34567	1.01198	0.431424
C4IEZ9	C. butyricum	2.68747	0.434069	0.161516		C4IF19	C. butyricum	2.77055	0.478512	0.172714		C4IKE7	C. butyricum	2.79082	0.75882	0.271899
C4IF00	C. butyricum	3.27888	0.443567	0.13528		C4IJ99	C. butyricum	1.26536	0.114979	0.0908666		C4IKE8	C. butyricum	2.54591	0.738071	0.289905
C4IF07	C. butyricum	2.74225	0.493031	0.179791		C4IJ12	C. butyricum	6.57918	0.462563	0.0703071		C4IKF0	C. butyricum	2.90027	0.870363	0.300097
C4IF19	C. butyricum	3.18832	0.473625	0.14855		Q5FM30	L. acidophilus	0.416008	2.72998	6.56232		C4IKF1	C. butyricum	2.2368	0.96562	0.431697
C4IF20	C. butyricum	2.95886	0.467361	0.157953		C4IKL0	C. butyricum	3.97126	0.335657	0.0845216		C4IKF2	C. butyricum	2.42901	0.76285	0.314058
C4IF25	C. butyricum	1.65792	0.185853	0.1121		Q5FM73	L. acidophilus	0.230987	3.97412	17.2049		C4IKF3	C. butyricum	2.75592	0.763198	0.27693
C4IF26	C. butyricum	2.95818	0.396575	0.13406		Q9HTD9	P. aeruginosa	3.19425	17.3712	5.43827		C4IKH1;C4IKH8	C. butyricum	2.62851	0.839862	0.31952
C4IF27	C. butyricum	2.81729	0.482135	0.171134		C4ID66	C. butyricum	4.44145	0.592068	0.133305		C4IKH2	C. butyricum	2.88548	0.735334	0.25484
C4IF28	C. butyricum	3.00572	0.490469	0.163178		Q5FMN6	L. acidophilus	0.442331	3.09544	6.99802		C4IKH5;C4IKG4	C. butyricum	2.62198	0.726293	0.277002
C4IF29	C. butyricum	2.6764	0.508878	0.190135		Q9HWE0	P. aeruginosa	2.51638	7.77863	3.0912		C4IKK6	C. butyricum	2.55611	0.664135	0.259823
C4IF36	C. butyricum	2.75356	0.490528	0.178143		J7TQ61	M. morganii	0.0952496	0.277789	2.91643		C4IKK9	C. butyricum	2.57977	0.673644	0.261126
C4IF37	C. butyricum	4.09932	0.736307	0.179617		Q839I8	E. faecalis	21.3069	3.31353	0.155514		C4IKL0	C. butyricum	2.7088	0.715564	0.264162
C4IF38	C. butyricum	2.70084	0.504053	0.186628		Q5FHU2	L. acidophilus	0.277354	3.05578	11.0176		C4IKL3	C. butyricum	2.67017	0.919807	0.344475
C4IF39	C. butyricum	2.97415	0.544046	0.182925		Q9HUM9	P. aeruginosa	2.68269	10.7915	4.02265		C4IKL9	C. butyricum	2.10058	0.69951	0.333008
C4IF40	C. butyricum	2.75495	0.527736	0.191559		J7TNL4	M. morganii	0.135647	0.35736	2.63449		C4IKM4	C. butyricum	0.990743	1.09848	1.10874
C4IF41	C. butyricum	2.85241	0.454229	0.159244		Q5FM88	L. acidophilus	0.539864	3.5838	6.63834		C4IKN6	C. butyricum	3.15292	0.778211	0.246823
C4IF43	C. butyricum	2.86745	0.45156	0.157478		A0A0F1DG28	E. asburiae	0.464491	0.171681	0.36961		C4IKN8	C. butyricum	3.24851	0.806181	0.24817
C4IF44	C. butyricum	3.16836	0.505707	0.159611		C4IMB6	C. butyricum	3.39212	0.541907	0.159755		C4IKP1	C. butyricum	2.05175	1.22681	0.597932
C4IF45	C. butyricum	2.65395	0.483227	0.182078		Q830B0	E. faecalis	18.0747	4.27737	0.236649		C4IKQ2	C. butyricum	2.67164	0.73576	0.275397
C4IF46	C. butyricum	3.66259	0.33628	0.0918147		Q5FLA5	L. acidophilus	0.397589	4.76483	11.9843		C4IKQ5	C. butyricum	1.24039	1.11098	0.895671
C4IF47	C. butyricum	2.91671	0.494939	0.169691		J7TRT3	M. morganii	0.0828147	0.245833	2.96848		C4IKU1	C. butyricum	1.82873	0.598998	0.327548
C4IF48	C. butyricum	4.34587	0.307368	0.0707264		Q839E5	E. faecalis	6.64265	1.73483	0.261165		C4IKU4	C. butyricum	2.63365	1.04465	0.396656
C4IF49	C. butyricum	3.08203	0.462223	0.149974		O52761	P. aeruginosa	3.92677	11.3946	2.90176		C4IKU6	C. butyricum	2.93387	0.571323	0.194733
C4IF50	C. butyricum	2.97623	0.432717	0.145391		Q9HVD1	P. aeruginosa	6.85238	27.0161	3.94258		C4IKZ4	C. butyricum	2.54548	0.729562	0.286611
C4IF51	C. butyricum	2.89628	0.325057	0.112232		J7SKF5	M. morganii	0.157845	0.344232	2.18082		C4IL47	C. butyricum	2.96189	0.796391	0.268879
C4IF52	C. butyricum	2.85844	0.468714	0.163975		J7TB82	M. morganii	0.190534	0.362897	1.90463		C4IL90	C. butyricum	2.62326	0.777634	0.296438
C4IF53	C. butyricum	3.48272	0.533254	0.153114		C4ICX1	C. butyricum	5.61845	0.196302	0.0349388		C4ILG0	C. butyricum	1.94667	2.21884	1.13981
C4IF54	C. butyricum	2.67926	0.470284	0.175527		Q836E3	E. faecalis	12.0172	2.00779	0.167077		C4ILI2	C. butyricum	2.67923	0.989106	0.369176
C4IF55	C. butyricum	3.37266	0.487633	0.144584		J7TFG6	M. morganii	0.102214	0.341045	3.33658		C4ILN3	C. butyricum	2.54484	0.929519	0.365257
C4IF56	C. butyricum	2.75372	0.430253	0.156244		C4IBX3	C. butyricum	9.90148	0.127061	0.0128325		C4ILR7	C. butyricum	2.78418	0.631085	0.226668
C4IF57	C. butyricum	2.80809	0.492968	0.175553		J7U0V9	M. morganii	0.214692	0.412491	1.92131		C4ILR8	C. butyricum	1.8008	1.17961	0.655047
C4IF58	C. butyricum	2.93346	0.501504	0.17096		J7TFN2	M. morganii	0.106308	0.278826	2.6228		C4ILT2	C. butyricum	1.42689	1.1508	0.806505
C4IF59	C. butyricum	2.88547	0.532675	0.184606		Q5FIS0	L. acidophilus	0.190571	6.51808	34.2028		C4ILT6	C. butyricum	2.78544	0.658952	0.23657
C4IF60	C. butyricum	2.3609	0.445845	0.188845		J7SKP7	M. morganii	0.0735438	0.305723	4.15701		C4ILU7	C. butyricum	2.48949	0.659602	0.264955
C4IF61	C. butyricum	2.28362	0.677423	0.296644		J7U2R0	M. morganii	0.0987653	0.367455	3.72049		C4ILW6	C. butyricum	1.04795	1.22357	1.16759
C4IF62	C. butyricum	3.89119	0.409523	0.105244		Q5FN09	L. acidophilus	0.548216	3.16909	5.78073		C4ILY0	C. butyricum	1.29983	1.05252	0.809736
C4IF63	C. butyricum	2.99486	0.435916	0.145555		A0A0M1G205	E. asburiae	0.180472	0.0595117	0.329756		C4IM31	C. butyricum	0.943539	0.919115	0.974114
C4IF64	C. butyricum	2.66021	0.464838	0.174738		Q836E7	E. faecalis	8.11965	2.62849	0.323719		C4IM49	C. butyricum	1.18046	1.21438	1.02873
C4IF65	C. butyricum	2.93808	0.446573	0.151995		Q5FMH5	L. acidophilus	0.416181	3.03858	7.3011		C4IMB6	C. butyricum	2.57791	0.907354	0.351973
C4IF66	C. butyricum	2.83628	0.405195	0.142862		Q832R0	E. faecalis	10.6601	2.02037	0.189527		C4IME2	C. butyricum	2.27534	0.814373	0.357913
C4IF75	C. butyricum	3.16592	0.382529	0.120827		Q93K67	E. faecalis	9.6901	2.12598	0.219397		C4IME8	C. butyricum	2.65562	0.811553	0.305598
C4IFM1	C. butyricum	2.74961	0.221125	0.0804204		J7SKI7	M. morganii	0.167495	0.366863	2.1903		C4IMH6	C. butyricum	2.20654	0.78316	0.354926
C4IFM2	C. butyricum	3.1241	0.473686	0.151623		A0A263VV06	E. asburiae	0.286865	0.129526	0.451523		C4IMH7	C. butyricum	2.44836	0.649917	0.26545
C4IFN8	C. butyricum	2.7636	0.302238	0.109364		Q9HWE6	P. aeruginosa	3.02643	9.94173	3.28498		C4IMK2	C. butyricum	3.48	0.72647	0.208756
C4IFQ8	C. butyricum	1.0503	1.11803	1.06449		C4IMM4	C. butyricum	2.87181	0.400169	0.139344		C4IML5	C. butyricum	2.6887	0.803562	0.298866
C4IG33	C. butyricum	2.74221	0.430514	0.156995		Q9HWE3	P. aeruginosa	3.47311	9.36528	2.69651		C4IMM4	C. butyricum	3.43689	0.796837	0.231849
C4IG55	C. butyricum	3.38425	0.256156	0.0756905		M1SXQ4	M. morganii	0.0432759	0.206757	4.77764		C4IMP0	C. butyricum	2.62147	0.805763	0.30737
C4IGM3	C. butyricum	1.6306	0.907765	0.556707		Q5FME6	L. acidophilus	0.310586	7.46443	24.0334		C4IMQ3	C. butyricum	2.78358	0.705244	0.253359
C4IGM8	C. butyricum	2.93213	0.543379	0.185319		Q9HWE2	P. aeruginosa	3.58217	8.47428	2.36568		C4IMS8	C. butyricum	2.38099	0.512492	0.215243
C4IGX0	C. butyricum	3.07314	0.336038	0.109347		Q9HU11	P. aeruginosa	2.88947	8.93576	3.09252		C4IMV5	C. butyricum	2.79072	0.738442	0.264607
C4IH19	C. butyricum	2.38103	0.658932	0.276743		C4IEW5	C. butyricum	3.73646	0.346325	0.0926879		C4IN13	C. butyricum	2.2734	0.91993	0.40465
C4IH26	C. butyricum	0.727193	0.62592	0.860733		J7TVJ9	M. morganii	0.116683	2.67388	22.9157		C4IN17	C. butyricum	1.14495	1.17363	1.02505
C4IH44	C. butyricum	3.07867	0.2803	0.0910458		J7SK88	M. morganii	0.0994665	0.329175	3.30941		C4IN19;C4IN15	C. butyricum	2.45073	0.645191	0.263265
C4IH49	C. butyricum	2.71637	0.636848	0.234448		M1SJL0	M. morganii	0.0549937	0.152942	2.78107		E1JGJ8	P. aeruginosa	1.57956	2.26864	1.43624
C4IH66	C. butyricum	2.35058	0.538706	0.22918		J7TLK2	M. morganii	0.164661	0.346197	2.10248		G3XCU6	P. aeruginosa	2.58332	6.09437	2.35913
C4IHA1	C. butyricum	2.39055	0.68305	0.285729		C4IF51	C. butyricum	3.86848	0.513791	0.132815		G3XCW5	P. aeruginosa	2.45841	5.34626	2.17469
C4IHA3	C. butyricum	2.08471	1.51092	0.724762		C4IKN6	C. butyricum	3.09581	0.274516	0.0886735		G3XD11	P. aeruginosa	1.31415	2.22553	1.69351
C4IHD6	C. butyricum	3.31834	0.349111	0.105207		Q5FM39	L. acidophilus	1.44779	12.2187	8.43951		G3XD14	P. aeruginosa	2.48305	5.24543	2.1125
C4IHJ9	C. butyricum	2.47424	0.497763	0.201178		J7TDH6	M. morganii	0.0746529	0.214022	2.86689		G3XDA5	P. aeruginosa	2.06071	4.54345	2.2048
C4IHK0	C. butyricum	1.93254	0.929586	0.481018		Q820V3	E. faecalis	8.53248	2.35397	0.275883		H7C713	E. faecalis	5.04057	2.22461	0.441342
C4IHK5	C. butyricum	2.68971	0.441947	0.16431		C4IF44	C. butyricum	3.16137	0.416084	0.131615		H7C793	E. faecalis	1.21612	1.25489	1.03188
C4IHL0	C. butyricum	3.57909	0.417626	0.116685		Q9HVY6	P. aeruginosa	4.77249	14.6486	3.06939		H7C7A0	E. faecalis	4.05518	1.78232	0.439517
C4IHN4	C. butyricum	2.59674	0.6722	0.258863		Q5FL22	L. acidophilus	0.241848	3.11909	12.8969		J7SJF7	M. morganii	0.483218	0.643022	1.33071
C4IHN8	C. butyricum	3.33363	0.565436	0.169616		Q836A5	E. faecalis	12.7365	1.68144	0.132017		J7SJF9	M. morganii	0.443052	0.594428	1.34167
C4IHN9	C. butyricum	2.50391	0.401626	0.1604		Q9RGY5	L. acidophilus	0.356594	5.53488	15.5215		J7SJG0	M. morganii	0.332374	0.546321	1.64369
C4IHP0	C. butyricum	2.56607	0.492692	0.192003		J7TCV1	M. morganii	0.0689345	0.201408	2.92174		J7SJG7	M. morganii	0.398687	0.60406	1.51512
C4IHP1	C. butyricum	2.86931	0.56685	0.197556		J7TGC0	M. morganii	0.0666443	0.218305	3.27567		J7SJL5	M. morganii	0.300827	0.518326	1.723
C4IHP4	C. butyricum	2.52052	3.72845	1.47924		Q830Z1	E. faecalis	17.1708	1.34639	0.0784117		J7SJM5	M. morganii	0.315964	0.506745	1.60381
C4IHQ2	C. butyricum	1.2872	0.584505	0.45409		Q836Y8	E. faecalis	16.4806	3.31447	0.201113		J7SJP1	M. morganii	0.271851	0.45626	1.67834
C4IHQ6	C. butyricum	2.83603	0.632295	0.222951		A0A0F1DCG2	E. asburiae	0.0895812	0.038217	0.426618		J7SJP5	M. morganii	0.422079	0.545495	1.2924
C4IHR9	C. butyricum	2.45583	0.379597	0.15457		Q5FHV3	L. acidophilus	0.27476	2.46152	8.95881		J7SJP9	M. morganii	0.596167	0.792908	1.33001
C4IHV0	C. butyricum	4.51516	0.423015	0.0936877		O68822	P. aeruginosa	6.27221	15.9135	2.53715		J7SJS1	M. morganii	0.279005	0.52038	1.86513
C4IHV7	C. butyricum	2.70128	0.45655	0.169013		Q5FKX5	L. acidophilus	0.574181	9.72469	16.9366		J7SJX1	M. morganii	0.366444	0.496319	1.35442
C4IHX1	C. butyricum	2.44172	2.753	1.12749		Q836R0	E. faecalis	16.5507	4.35943	0.263398		J7SJY0	M. morganii	0.464643	0.657497	1.41506
C4IHX6	C. butyricum	2.50947	0.384969	0.153406		Q836X4	E. faecalis	10.5651	2.17188	0.20557		J7SJZ3	M. morganii	0.398782	0.624309	1.56554
C4II94	C. butyricum	5.14509	0.55424	0.107722		J7U2X6	M. morganii	0.0948886	0.18929	1.99487		J7SK01	M. morganii	0.535183	0.659663	1.23259
C4IIB9	C. butyricum	2.79986	0.421465	0.15053		Q5FLG5	L. acidophilus	0.272843	5.54302	20.3158		J7SK12	M. morganii	0.294748	0.447782	1.5192
C4IIK8	C. butyricum	3.10428	0.445891	0.143638		P23530	E. faecalis	6.40239	1.8462	0.288361		J7SK25	M. morganii	0.520026	0.73787	1.41891
C4IIK9	C. butyricum	1.96235	0.726346	0.370141		J7SKF1	M. morganii	0.0269023	0.33052	12.286		J7SK27	M. morganii	0.24629	0.480281	1.95006
C4IIL1	C. butyricum	3.43269	0.424809	0.123754		Q9RGY2	L. acidophilus	2.02115	6.59889	3.26491		J7SK58	M. morganii	0.295766	0.540954	1.82899
C4IIL2	C. butyricum	1.63115	0.84129	0.515766		Q5FKY0	L. acidophilus	0.581603	2.51518	4.32456		J7SK75	M. morganii	0.477629	0.684649	1.43343
C4IIM1	C. butyricum	3.2787	0.461669	0.140808		M1SR83	M. morganii	0.221096	0.426129	1.92735		J7SK78	M. morganii	0.309279	0.545144	1.76263
C4IIM2	C. butyricum	2.72245	0.403229	0.148113		Q839E7	E. faecalis	4.50478	1.24631	0.276663		J7SK88	M. morganii	0.399607	0.565661	1.41554
C4IIX5	C. butyricum	2.88564	0.430832	0.149302		M1SX44	M. morganii	0.226931	0.297699	1.31185		J7SKA2	M. morganii	0.415917	0.570334	1.37127
C4IIX7	C. butyricum	2.30204	0.318708	0.138446		J7TDR1	M. morganii	0.0563637	0.317884	5.63986		J7SKC7	M. morganii	0.32152	0.534442	1.66224
C4IIY9	C. butyricum	2.49687	0.48376	0.193746		C4IKH2	C. butyricum	2.8238	0.456792	0.161765		J7SKD7	M. morganii	0.567388	0.773165	1.36267
C4IIZ5	C. butyricum	3.96621	0.912822	0.23015		Q5FM72	L. acidophilus	0.616138	2.78811	4.52514		J7SKE1	M. morganii	0.30007	0.472259	1.57383
C4IJ04	C. butyricum	2.47906	0.679344	0.274033		Q9I6M4	P. aeruginosa	4.26805	59.8682	14.0271		J7SKF1	M. morganii	0.372252	0.556734	1.49558
C4IJ06	C. butyricum	4.03771	0.272071	0.0673826		Q5FM64	L. acidophilus	0.59366	2.7028	4.55276		J7SKF5	M. morganii	0.291324	0.529038	1.81598
C4IJ12	C. butyricum	3.32784	0.534902	0.160735		Q9HZA6	P. aeruginosa	2.83274	14.0149	4.94749		J7SKF9	M. morganii	0.279977	0.463092	1.65404
C4IJ90	C. butyricum	3.11781	0.531899	0.1706		J7U137	M. morganii	0.221184	0.393926	1.78098		J7SKG4	M. morganii	0.370044	0.556704	1.50443
C4IJ96	C. butyricum	2.92528	0.304883	0.104224		Q9HWC9	P. aeruginosa	2.27327	6.07135	2.67076		J7SKH2	M. morganii	0.380079	0.596195	1.56861
C4IJ98	C. butyricum	2.6252	0.459125	0.174891		C4ICZ6	C. butyricum	2.44434	0.50875	0.208134		J7SKI7	M. morganii	0.374337	0.606521	1.62026
C4IJ99	C. butyricum	2.87248	0.276061	0.0961054		G3XDA5	P. aeruginosa	3.17494	9.09188	2.86364		J7SKJ6	M. morganii	0.471061	0.725219	1.53954
C4IJB2	C. butyricum	2.40303	0.537524	0.223686		J7U5L6	M. morganii	0.157976	0.215687	1.36531		J7SKL2	M. morganii	0.311357	0.552538	1.77461
C4IJB3	C. butyricum	3.05929	0.538841	0.176133		Q9HX76	P. aeruginosa	1.84271	7.22683	3.92184		J7SKQ9	M. morganii	0.349016	0.464124	1.32981
C4IJB9	C. butyricum	2.98395	0.426774	0.143023		J7U377	M. morganii	0.254709	0.492449	1.93338		J7SKU1	M. morganii	0.679745	0.872974	1.28427
C4IJC2	C. butyricum	3.00477	0.365009	0.121476		J7U4T7	M. morganii	0.113803	0.216472	1.90217		J7SKU4	M. morganii	0.619499	0.676607	1.09218
C4IJD3	C. butyricum	2.947	0.476467	0.161679		M1SBW0	M. morganii	0.0921652	0.383586	4.16194		J7SKV2	M. morganii	0.459336	0.676074	1.47185
C4IJD4	C. butyricum	2.85836	0.578895	0.202527		Q5FN05	L. acidophilus	0.390994	4.52225	11.5661		J7SL05	M. morganii	0.323923	0.50179	1.5491
C4IJE1	C. butyricum	2.73548	0.507336	0.185465		Q5FI97	L. acidophilus	0.693109	6.83741	9.86485		J7SL34	M. morganii	0.504198	0.415176	0.823437
C4IJE5	C. butyricum	2.51085	0.362516	0.144379		J7SKT4	M. morganii	0.19701	0.470271	2.38704		J7SL46	M. morganii	0.43437	0.617834	1.42237
C4IJF6	C. butyricum	2.8977	0.428574	0.147902		M1S4Q4	M. morganii	0.151687	0.199498	1.31519		J7SL54	M. morganii	0.650432	0.894882	1.37583
C4IJG2	C. butyricum	2.36472	0.0729985	0.0308699		A0A0F1DK84	E. asburiae	0.475806	0.252791	0.531289		J7SL74	M. morganii	0.517295	0.648662	1.25395
C4IJG6	C. butyricum	1.53891	0.325987	0.21183		C4ICX2	C. butyricum	7.59376	1.4248	0.187627		J7SL91	M. morganii	0.390755	0.50728	1.2982
C4IJG8	C. butyricum	1.2869	0.0663574	0.0515639		J7TRI9	M. morganii	0.287584	0.471066	1.63801		J7TAC1	M. morganii	0.319663	0.557597	1.74433
C4IJI9	C. butyricum	2.64525	0.550406	0.208073		Q5FJM4	L. acidophilus	0.382613	2.67377	6.98818		J7TAC6	M. morganii	0.335051	0.487435	1.45481
C4IJL7	C. butyricum	1.80172	0.534517	0.29667		J7SJM6	M. morganii	0.10512	0.278072	2.64528		J7TAF3	M. morganii	0.448446	0.647815	1.44458
C4IJM9	C. butyricum	3.14278	0.479947	0.152714		Q9HWC5	P. aeruginosa	1.4458	4.72287	3.2666		J7TAS5	M. morganii	0.273669	0.483539	1.76688
C4IJN0	C. butyricum	0.884759	0.263684	0.298029		A0A0F1J248	E. asburiae	0.426351	0.222508	0.52189		J7TAY5	M. morganii	0.314659	0.5157	1.63892
C4IJN9	C. butyricum	3.04351	0.422778	0.138911		Q5FJ04	L. acidophilus	0.495209	2.15832	4.3584		J7TB22	M. morganii	0.276614	0.4724	1.70779
C4IJU2	C. butyricum	3.22387	0.709735	0.22015		Q9I3D3	P. aeruginosa	4.84397	20.7932	4.29259		J7TB82	M. morganii	0.249848	0.43033	1.72237
C4IK07	C. butyricum	1.06352	1.28104	1.20452		M1S712	M. morganii	0.307552	0.472305	1.53569		J7TB96	M. morganii	1.27051	1.45346	1.144
C4IK58	C. butyricum	1.14451	0.888854	0.776624		J7TC76	M. morganii	0.264103	0.632815	2.39609		J7TBA8	M. morganii	0.294837	0.545745	1.851
C4IK73	C. butyricum	2.41364	0.538866	0.223259		C4IJM9	C. butyricum	3.98699	0.485027	0.121653		J7TBI7	M. morganii	0.306804	0.521102	1.69849
C4IK85	C. butyricum	3.08606	0.440559	0.142758		M1SIN9	M. morganii	0.211671	0.599242	2.83101		J7TBM9	M. morganii	0.280616	0.507214	1.8075
C4IK86	C. butyricum	1.77232	0.479252	0.270409		C4IF60	C. butyricum	2.18026	0.600664	0.2755		J7TBQ0	M. morganii	0.362518	0.549499	1.51578
C4IKE7	C. butyricum	1.21691	0.101443	0.0833612		A0A0F1DI83	E. asburiae	0.435427	0.235918	0.541808		J7TBX9	M. morganii	0.276289	0.465642	1.68534
C4IKE8	C. butyricum	2.42362	0.639872	0.264015		J7TAS5	M. morganii	0.280226	0.488859	1.74452		J7TC12	M. morganii	0.312401	0.56653	1.81347
C4IKF0	C. butyricum	3.03777	0.397385	0.130815		A0A0D9IZC1	E. asburiae	0.319016	0.0876087	0.274621		J7TC76	M. morganii	0.46552	0.624253	1.34098
C4IKF1	C. butyricum	2.97855	0.46703	0.156798		J7TNR9	M. morganii	0.098864	0.196038	1.9829		J7TCP5	M. morganii	0.310102	0.481062	1.5513
C4IKF2	C. butyricum	3.11266	0.474672	0.152497		J7U4D1	M. morganii	0.112598	0.297269	2.6401		J7TCU5	M. morganii	0.501395	0.672764	1.34178
C4IKF3	C. butyricum	3.7134	0.143871	0.0387437		C4IHJ9	C. butyricum	5.91701	1.61896	0.273611		J7TCW6	M. morganii	0.424815	0.577843	1.36022
C4IKF4	C. butyricum	3.12899	0.376924	0.120462		Q5FLZ5	L. acidophilus	0.411996	2.51198	6.0971		J7TDH6	M. morganii	0.333986	0.522796	1.56532
C4IKG8	C. butyricum	2.84434	0.460685	0.161966		J7U2V5	M. morganii	0.167355	0.261892	1.56488		J7TDH9	M. morganii	0.427246	0.611963	1.43234
C4IKH0	C. butyricum	2.88234	0.429174	0.148897		J7SL90	M. morganii	0.19931	0.197281	0.989819		J7TDI5	M. morganii	0.313421	0.492491	1.57134
C4IKH1	C. butyricum	2.62609	0.570712	0.217324		J7SJF7	M. morganii	0.233002	0.396869	1.70329		J7TDR1	M. morganii	0.250597	0.45897	1.83151
C4IKH2	C. butyricum	3.35859	0.325109	0.0967995		M1SCP0	M. morganii	0.120557	0.362596	3.00767		J7TE05	M. morganii	0.731748	0.816786	1.11621
C4IKH3	C. butyricum	2.63666	0.320911	0.121711		M1SBJ7	M. morganii	0.11223	0.298157	2.65665		J7TE77	M. morganii	0.6856	0.918398	1.33955
C4IKH5	C. butyricum	4.06185	0.549792	0.135355		Q837W9	E. faecalis	1.19632	0.137962	0.115322		J7TE86	M. morganii	0.480356	0.682008	1.4198
C4IKK9	C. butyricum	2.70067	0.48599	0.179952		C4IEQ3	C. butyricum	9.64618	1.43977	0.149258		J7TEB4	M. morganii	0.317966	0.497501	1.56463
C4IKL0	C. butyricum	2.46242	0.2733	0.110988		Q833H1	E. faecalis	9.46574	2.59741	0.274401		J7TEB6	M. morganii	0.431756	0.626668	1.45144
C4IKL1	C. butyricum	2.80259	0.39027	0.139254		J7TCQ1	M. morganii	0.186516	0.40557	2.17445		J7TEF4	M. morganii	0.477609	0.649176	1.35922
C4IKN5	C. butyricum	3.48029	1.12214	0.322427		Q839G3	E. faecalis	3.11278	1.34134	0.430914		J7TEL5	M. morganii	0.976667	1.05292	1.07808
C4IKN6	C. butyricum	2.88208	0.383245	0.132975		A0A094XD57	E. asburiae	0.324996	0.225386	0.693505		J7TER2	M. morganii	0.605354	0.759671	1.25492
C4IKP0	C. butyricum	2.9479	0.598334	0.20297		Q839S9	E. faecalis	5.83742	0.65455	0.11213		J7TF07	M. morganii	0.525672	0.585388	1.1136
C4IKT8	C. butyricum	3.03987	0.416002	0.136849		Q831U9	E. faecalis	3.29501	1.62092	0.491932		J7TF22	M. morganii	0.291327	0.556617	1.91063
C4IKX7	C. butyricum	1.88046	0.851402	0.452763		A0A0D9HF57	E. asburiae	0.432373	0.240548	0.556344		J7TF78	M. morganii	0.335999	0.572561	1.70406
C4IKZ4	C. butyricum	2.6121	0.399278	0.152857		C4IF64	C. butyricum	2.51781	0.516681	0.205211		J7TFD6	M. morganii	0.418277	0.669474	1.60055
C4IL02	C. butyricum	0.908653	3.18709	3.50749		Q830N9	E. faecalis	12.3993	4.24223	0.342134		J7TFG1	M. morganii	0.315042	0.476266	1.51175
C4IL19	C. butyricum	2.93191	0.197667	0.0674192		C4IDS2	C. butyricum	2.43779	0.699013	0.286741		J7TFG6	M. morganii	0.282598	0.505406	1.78843
C4IL34	C. butyricum	3.42151	0.547408	0.15999		Q51561	P. aeruginosa	11.1622	21.1836	1.89779		J7TFI5	M. morganii	0.288675	0.478978	1.65923
C4IL66	C. butyricum	2.77696	0.597418	0.215133		C4IJE1	C. butyricum	2.0619	0.662955	0.321527		J7TFN2	M. morganii	0.436334	0.578748	1.32639
C4IL90	C. butyricum	3.03492	0.418832	0.138004		Q5FIR6	L. acidophilus	1.00459	7.56622	7.53167		J7TFP5	M. morganii	0.689262	0.82752	1.20059
C4ILL1	C. butyricum	0.480755	1.05248	2.18922		C4IHN4	C. butyricum	7.82091	1.39047	0.177789		J7TFQ9	M. morganii	0.302366	0.471357	1.5589
C4ILR7	C. butyricum	1.58936	0.320876	0.20189		Q5FHY4	L. acidophilus	0.726484	2.71196	3.73299		J7TFT9	M. morganii	0.336547	0.616399	1.83154
C4ILT2	C. butyricum	1.63018	0.119401	0.073244		A0A0F1RVV1	E. asburiae	0.211186	0.15346	0.726659		J7TFW8	M. morganii	0.403213	0.644759	1.59905
C4ILT6	C. butyricum	2.39997	0.218484	0.0910362		Q9HVA0	P. aeruginosa	3.21104	11.7007	3.6439		J7TG21	M. morganii	0.299864	0.474345	1.58187
C4ILU2	C. butyricum	0.99561	0.847714	0.851452		A0A0F0URI6	E. asburiae	0.302276	0.269067	0.890135		J7TG30	M. morganii	0.3171	0.553774	1.74637
C4IMB6	C. butyricum	2.01864	0.326659	0.161822		J7U325	M. morganii	0.274238	0.221155	0.806434		J7TGC0	M. morganii	0.304751	0.706969	2.31982
C4IME2	C. butyricum	3.07338	0.266006	0.0865517		Q5FMA0	L. acidophilus	0.192954	2.78811	14.4496		J7TGJ0	M. morganii	0.373807	0.787596	2.10696
C4IMH7	C. butyricum	3.10194	0.284063	0.0915762		A0A376FES9	E. asburiae	0.502513	0.294675	0.586402		J7TKP6	M. morganii	0.285924	0.487657	1.70555
C4IMJ6	C. butyricum	2.93145	0.477643	0.162937		Q59643	P. aeruginosa	1.89414	3.68302	1.94442		J7TKQ1	M. morganii	0.42372	0.616522	1.45502
C4IMK2	C. butyricum	3.36774	0.455508	0.135256		C4IK85	C. butyricum	2.28472	0.391423	0.171322		J7TKQ3	M. morganii	0.408518	0.480795	1.17693
C4IMK3	C. butyricum	3.46475	0.847264	0.244539		Q9I3G2	P. aeruginosa	2.1329	8.36924	3.92388		J7TL36	M. morganii	0.441315	0.596559	1.35177
C4IMK4	C. butyricum	1.73871	0.941232	0.541339		Q5FL50	L. acidophilus	0.891801	2.46236	2.76111		J7TLB2	M. morganii	0.400262	0.563504	1.40784
C4IMK8	C. butyricum	3.14429	0.259645	0.0825765		Q9HZE0	P. aeruginosa	1.71776	5.18965	3.02117		J7TLE9	M. morganii	0.43123	0.697912	1.61842
C4IML1	C. butyricum	2.92722	0.47457	0.162123		C4IJB3	C. butyricum	2.44436	0.72086	0.294907		J7TLI8	M. morganii	0.296395	0.616299	2.07932
C4IMM4	C. butyricum	3.22133	0.495188	0.153722		J7TAY5	M. morganii	0.266494	0.497992	1.86868		J7TLK2	M. morganii	0.504062	0.671918	1.33301
C4IMM9	C. butyricum	5.4405	3.39763	0.624507		Q5FM59	L. acidophilus	0.851094	3.00198	3.5272		J7TLT4	M. morganii	0.396214	0.557116	1.4061
C4IMN4	C. butyricum	1.05896	0.974643	0.920374		Q9I4Z7	P. aeruginosa	2.96559	4.74403	1.59969		J7TLX3	M. morganii	0.382447	0.539218	1.40992
C4IMP0	C. butyricum	2.9666	0.510865	0.172205		Q9I3C5	P. aeruginosa	0.796286	3.49822	4.39317		J7TM41	M. morganii	0.751577	0.835155	1.1112
C4IMP2	C. butyricum	1.73729	0.197825	0.11387		A0A0F1XSK9	E. asburiae	0.307957	0.260375	0.84549		J7TM50	M. morganii	0.402761	0.671606	1.66751
C4IMQ3	C. butyricum	1.92644	0.675064	0.350421		J7TWP9	M. morganii	0.15985	0.337563	2.11174		J7TMA5	M. morganii	0.343805	0.567103	1.64949
C4IMS8	C. butyricum	2.15097	0.59893	0.278446		C4IGX0	C. butyricum	4.26529	0.616992	0.144654		J7TMT7	M. morganii	0.352566	0.603397	1.71144
C4IMT0	C. butyricum	3.17629	0.413823	0.130285		C4IE67	C. butyricum	4.38496	0.921522	0.210155		J7TN16	M. morganii	0.31185	0.50819	1.6296
C4IMT4	C. butyricum	5.28005	0.325102	0.0615718		C4IF48	C. butyricum	3.15431	0.525522	0.166605		J7TNL4	M. morganii	0.240599	0.429155	1.7837
C4IMW6	C. butyricum	7.12565	3.26027	0.45754		Q9HZP6	P. aeruginosa	1.66661	6.35662	3.81409		J7TNP0	M. morganii	0.436936	0.603186	1.38049
C4IN13	C. butyricum	3.01993	0.560563	0.185621		J7TFG1	M. morganii	0.245581	0.386134	1.57233		J7TNR9	M. morganii	0.282619	0.497319	1.75968
C4IN15	C. butyricum	2.78531	0.280516	0.100713		Q5FM92	L. acidophilus	0.633432	2.50021	3.94708		J7TNT2	M. morganii	0.853224	0.950005	1.11343
C4IN16	C. butyricum	2.23626	0.566784	0.253452		J7TQ07	M. morganii	0.192659	0.340415	1.76693		J7TNY5	M. morganii	0.314197	0.479981	1.52765
G3XCT6	P. aeruginosa	2.38304	4.71104	1.9769		C4IDG2	C. butyricum	3.40532	1.2229	0.359113		J7TNZ9	M. morganii	0.324824	0.551221	1.69698
G3XCX1	P. aeruginosa	2.0943	4.9891	2.38223		C4IC76	C. butyricum	2.91833	0.877686	0.300749		J7TP83	M. morganii	0.342034	0.605418	1.77005
G3XD11	P. aeruginosa	1.91468	4.44949	2.32388		C4IF20	C. butyricum	1.99943	0.435871	0.217998		J7TPB2	M. morganii	0.366574	0.588207	1.60461
G3XD24;Q9HW91;Q9HW93	P. aeruginosa	2.03176	4.92906	2.426		A0A263VUM7	E. asburiae	0.27946	0.134839	0.482499		J7TPC4	M. morganii	0.526427	0.743155	1.4117
G3XD74	P. aeruginosa	2.09516	4.26073	2.03361		Q9I2Z1	P. aeruginosa	2.34963	6.8743	2.92569		J7TPC8	M. morganii	0.442656	0.660882	1.49299
G3XD76	P. aeruginosa	2.80108	5.8086	2.0737		C4IEM5	C. butyricum	1.92361	0.657729	0.341925		J7TPL3	M. morganii	0.345606	0.521837	1.50992
G3XD89	P. aeruginosa	2.34841	6.29096	2.67882		J7SK16	M. morganii	0.344404	0.177033	0.514027		J7TPP6	M. morganii	0.293781	0.503185	1.71279
G3XDA2	P. aeruginosa	0.763217	5.27343	6.90948		Q5FJP9	L. acidophilus	0.583929	2.82892	4.84463		J7TPS1	M. morganii	0.384507	0.593753	1.54419
G3XDA5	P. aeruginosa	2.13288	5.00256	2.34545		Q59638	P. aeruginosa	2.00827	3.57144	1.77836		J7TPZ2	M. morganii	1.05699	1.05835	1.00129
H7C6X9	E. faecalis	2.84648	2.09276	0.735211		A0A0F3WVF7	E. asburiae	0.421985	0.203334	0.48185		J7TPZ6	M. morganii	0.306039	0.459682	1.50204
H7C713	E. faecalis	2.98818	0.934915	0.312871		Q5FKT1	L. acidophilus	0.713909	3.29357	4.61344		J7TQ07	M. morganii	0.617485	0.790357	1.27996
H7C714	E. faecalis	7.78395	1.88248	0.241841		A0A0F1R6C4	E. asburiae	0.55599	0.332144	0.597392		J7TQ25	M. morganii	0.480526	0.766425	1.59497
H7C7A0	E. faecalis	6.58095	1.98259	0.301263		Q5FL55	L. acidophilus	0.882453	3.3958	3.84814		J7TQC9	M. morganii	0.503896	0.778223	1.54441
J7SJF7	M. morganii	0.206967	0.42492	2.05308		Q5FIW9	L. acidophilus	0.952697	3.26761	3.42985		J7TQD6	M. morganii	0.534451	0.695443	1.30123
J7SJF8	M. morganii	0.231679	0.392927	1.696		A0A263VYK6	E. asburiae	0.430716	0.172081	0.399523		J7TQG5	M. morganii	0.353384	0.45812	1.29638
J7SJF9	M. morganii	0.281714	0.445884	1.58275		J7SL46	M. morganii	0.28179	0.660006	2.34219		J7TQP4	M. morganii	0.266931	0.522425	1.95715
J7SJG0	M. morganii	0.149435	0.340201	2.27659		J7UAI1	M. morganii	0.256609	0.493427	1.92287		J7TQV4	M. morganii	0.32471	0.561316	1.72867
J7SJJ9	M. morganii	0.22081	0.403242	1.82619		J7TWT2	M. morganii	0.433318	0.333591	0.769851		J7TRI9	M. morganii	0.348871	0.522539	1.4978
J7SJK1	M. morganii	0.0973851	0.206978	2.12535		M1RG89	M. morganii	0.276936	0.465953	1.68253		J7TRT3	M. morganii	0.412493	0.59432	1.4408
J7SJM5	M. morganii	0.321788	0.360363	1.11988		M1S4P3	M. morganii	0.181481	0.3635	2.00296		J7TRU5	M. morganii	0.308328	0.508107	1.64794
J7SJM6	M. morganii	0.328518	0.430797	1.31133		Q835L9	E. faecalis	5.18433	1.94963	0.376061		J7TS57	M. morganii	0.533564	0.650786	1.2197
J7SJM9	M. morganii	0.106459	0.393858	3.69961		C4IHD6	C. butyricum	2.03943	0.5911	0.289835		J7TSF4	M. morganii	0.53876	0.725239	1.34613
J7SJP5	M. morganii	0.17303	0.36205	2.09242		C4IF07	C. butyricum	5.93862	0.893436	0.150445		J7TSZ0	M. morganii	0.404155	0.679543	1.68139
J7SJS1	M. morganii	0.165884	0.291512	1.75732		J7TVJ1	M. morganii	0.328896	0.577682	1.75643		J7TT31	M. morganii	0.333423	0.582428	1.74681
J7SJT3	M. morganii	0.193618	0.220416	1.13841		A0A0F1CXM8	E. asburiae	0.547832	0.330247	0.602826		J7TTP1	M. morganii	0.426111	0.599531	1.40698
J7SJX1	M. morganii	0.158937	0.4122	2.59348		J7U3M1	M. morganii	0.156471	0.235437	1.50467		J7TTR6	M. morganii	0.422501	0.639853	1.51444
J7SJY0	M. morganii	0.23492	0.420195	1.78867		Q9HVN5	P. aeruginosa	4.87267	4.53332	0.930356		J7TVI2	M. morganii	0.302576	0.521829	1.72463
J7SJZ3	M. morganii	0.215182	0.286708	1.33239		Q5FL35	L. acidophilus	0.719572	2.94276	4.0896		J7TVJ9	M. morganii	0.401146	0.60733	1.51399
J7SK01	M. morganii	0.183293	0.411175	2.24326		Q835R7	E. faecalis	2.76166	0.570578	0.206607		J7TVK4	M. morganii	0.345721	0.583	1.68633
J7SK12	M. morganii	0.155312	0.383859	2.47154		A0A0F1DNG1	E. asburiae	0.349741	0.318185	0.909771		J7TW51	M. morganii	0.328725	0.63754	1.93943
J7SK16	M. morganii	0.317423	0.332631	1.04791		A0A0D9H4R5	E. asburiae	0.215716	0.559069	2.59168		J7TW63	M. morganii	0.41772	0.581297	1.39159
J7SK25	M. morganii	0.141085	0.401841	2.84823		Q837E3	E. faecalis	3.77585	1.20408	0.318891		J7TWP9	M. morganii	0.766225	0.907825	1.1848
J7SK27	M. morganii	0.0961502	0.260311	2.70734		Q9I5U9	P. aeruginosa	1.1286	4.33819	3.84386		J7TWR1	M. morganii	0.279155	0.47775	1.71142
J7SK58	M. morganii	0.176486	0.425319	2.40993		Q9HXZ4	P. aeruginosa	2.87701	6.91974	2.40518		J7TWS3	M. morganii	0.415571	0.691142	1.66311
J7SK61	M. morganii	0.141842	0.169696	1.19638		Q831F4	E. faecalis	2.98951	1.8247	0.61037		J7TWT2	M. morganii	0.500238	0.64701	1.2934
J7SK64	M. morganii	0.116252	0.404114	3.47618		C4IKH5	C. butyricum	2.93833	0.66231	0.225404		J7TWY7	M. morganii	0.303467	0.5167	1.70266
J7SK75	M. morganii	0.246549	0.342164	1.38781		J7TNP0	M. morganii	0.242755	0.437106	1.80061		J7TX75	M. morganii	0.381048	0.529906	1.39065
J7SK78	M. morganii	0.190592	0.410605	2.15436		J7UB04	M. morganii	0.314919	0.426978	1.35583		J7TXC5	M. morganii	0.27151	0.472348	1.73971
J7SK87	M. morganii	0.108047	0.37041	3.42823		Q9HVA2	P. aeruginosa	1.87678	4.43383	2.36247		J7TXZ4	M. morganii	0.732294	0.761646	1.04008
J7SK88	M. morganii	0.255643	0.394122	1.54169		C4IE91	C. butyricum	12.4537	0.443862	0.0356409		J7TY89	M. morganii	1.05586	0.981741	0.929802
J7SKA2	M. morganii	0.128492	0.251278	1.9556		C4IF36	C. butyricum	4.93365	0.733423	0.148657		J7TYL2	M. morganii	0.449962	0.664642	1.47711
J7SKA7	M. morganii	0.166844	0.277569	1.66364		A0A263VV22	E. asburiae	0.550711	0.392531	0.712771		J7TZ42	M. morganii	0.267923	0.432145	1.61294
J7SKB6	M. morganii	0.136177	0.289293	2.12439		M1SX73	M. morganii	0.395521	0.541149	1.36819		J7TZT3	M. morganii	0.308738	0.494595	1.60199
J7SKC7	M. morganii	0.243557	0.438812	1.80168		Q5FLN0	L. acidophilus	0.655138	1.86353	2.84448		J7TZU5	M. morganii	0.267903	0.493988	1.84391
J7SKE0	M. morganii	0.213088	0.371217	1.74208		Q5FJN0	L. acidophilus	2.86452	6.13281	2.14096		J7TZV1	M. morganii	0.51103	0.586999	1.14866
J7SKE1	M. morganii	0.190532	0.383322	2.01185		A0A0F1DNF6	E. asburiae	0.291097	0.114074	0.391878		J7U0J6	M. morganii	0.372138	0.506149	1.36011
J7SKF1	M. morganii	0.191596	0.371247	1.93766		Q5FIY8	L. acidophilus	0.515616	2.7511	5.33556		J7U0V2	M. morganii	0.328147	0.526037	1.60305
J7SKF5	M. morganii	0.122123	0.299653	2.4537		Q9HZP7	P. aeruginosa	1.51326	7.03759	4.65061		J7U0V9	M. morganii	0.336233	0.519157	1.54404
J7SKF9	M. morganii	0.135375	0.353015	2.60768		J7U9S0	M. morganii	1.03939	0.328343	0.3159		J7U137	M. morganii	0.28731	0.490533	1.70733
J7SKG4	M. morganii	0.224532	0.384021	1.71032		C4IJB9	C. butyricum	2.84937	1.08047	0.379196		J7U170	M. morganii	0.437019	0.613693	1.40427
J7SKH2	M. morganii	0.197058	0.375469	1.90537		M1SMP1	M. morganii	0.210085	0.208186	0.990961		J7U1C3	M. morganii	0.371926	0.550723	1.48073
J7SKH7	M. morganii	0.148358	0.37942	2.55747		Q9RGY4	L. acidophilus	0.738881	4.80007	6.4964		J7U1D5	M. morganii	0.385187	0.526367	1.36652
J7SKI7	M. morganii	0.199508	0.413717	2.07368		A0A263VUV2	E. asburiae	0.33481	0.174826	0.522164		J7U1E0	M. morganii	0.271088	0.449565	1.65838
J7SKJ6	M. morganii	0.140647	0.372621	2.64934		C4IL66	C. butyricum	5.83504	0.448206	0.0768128		J7U1J8	M. morganii	0.285189	0.502501	1.762
J7SKL9	M. morganii	0.361821	0.372719	1.03012		M1SAK0	M. morganii	0.174	0.406743	2.33761		J7U1R6	M. morganii	0.294168	0.498643	1.6951
J7SKP7	M. morganii	0.23599	0.356754	1.51173		C4IE58	C. butyricum	3.15689	0.509296	0.161329		J7U1W9	M. morganii	0.531771	0.747913	1.40646
J7SKQ9	M. morganii	0.229214	0.4101	1.78916		M1RHX8	M. morganii	0.272538	0.388777	1.42651		J7U211	M. morganii	0.371937	0.534556	1.43722
J7SKS4	M. morganii	0.248637	0.385032	1.54857		J7TC12	M. morganii	0.292968	0.354967	1.21162		J7U2D7	M. morganii	0.310125	0.484926	1.56365
J7SKT4	M. morganii	0.20167	0.459415	2.27805		M1SK65	M. morganii	0.083385	0.213502	2.56043		J7U2M0	M. morganii	0.56507	0.705077	1.24777
J7SKV2	M. morganii	0.0900834	0.265109	2.94293		J7TF07	M. morganii	0.254331	0.201863	0.793705		J7U2Y0	M. morganii	0.532636	0.743065	1.39507
J7SKV9	M. morganii	0.214555	0.378804	1.76553		C4IJ90	C. butyricum	2.6866	0.567367	0.211184		J7U2Y9	M. morganii	0.419897	0.650103	1.54825
J7SKZ4	M. morganii	0.296644	0.334763	1.1285		Q9HTN8	P. aeruginosa	0.424839	0.845695	1.99062		J7U325	M. morganii	0.36333	0.510119	1.40401
J7SKZ9	M. morganii	0.1357	0.373617	2.75326		O30508	P. aeruginosa	1.87497	4.91322	2.62042		J7U332	M. morganii	0.303426	0.482298	1.58951
J7SL36	M. morganii	0.575835	0.637221	1.1066		Q9HWC8	P. aeruginosa	13.8422	52.6484	3.80347		J7U377	M. morganii	0.434085	0.475918	1.09637
J7SL46	M. morganii	0.212336	0.382175	1.79986		Q9HVC5	P. aeruginosa	2.12547	10.0623	4.73415		J7U395	M. morganii	0.39006	0.595598	1.52694
J7SL47	M. morganii	0.280308	0.301883	1.07697		O54439	P. aeruginosa	2.72682	8.13059	2.98171		J7U3A0	M. morganii	1.17197	1.12326	0.958435
J7SL54	M. morganii	0.058549	0.10669	1.82223		C4IIK8	C. butyricum	4.25269	0.656846	0.154454		J7U3B2	M. morganii	0.388319	0.650478	1.67512
J7SL57	M. morganii	0.206426	0.255959	1.23996		Q5FLW1	L. acidophilus	0.779478	4.46707	5.73085		J7U3D3	M. morganii	0.307765	0.526241	1.70988
J7SL89	M. morganii	0.135133	0.246154	1.82158		C4IFM2	C. butyricum	2.36041	0.611447	0.259043		J7U3G6	M. morganii	0.383182	0.612387	1.59816
J7SL90	M. morganii	0.232322	0.312569	1.34541		C4IKF4	C. butyricum	3.05116	0.841028	0.275643		J7U3J2	M. morganii	0.497498	0.700942	1.40893
J7SL91	M. morganii	0.216048	0.410662	1.90079		C4IKH3	C. butyricum	3.29791	0.600765	0.182165		J7U3J7	M. morganii	0.331279	0.461207	1.3922
J7SL95	M. morganii	0.241751	0.556935	2.30375		Q835M2	E. faecalis	19.9723	4.34381	0.217492		J7U3K0	M. morganii	0.59464	0.748501	1.25875
J7SLA9	M. morganii	1.0165	0.889144	0.87471		C4IF28	C. butyricum	3.29724	0.490512	0.148765		J7U3M1	M. morganii	0.373446	0.578837	1.54999
J7TAC1	M. morganii	0.208996	0.418811	2.00391		Q9HVC4	P. aeruginosa	3.94235	9.91175	2.51417		J7U3S8	M. morganii	0.488669	0.705325	1.44336
J7TAC6	M. morganii	0.146184	0.435541	2.9794		A0A0F0V2P0	E. asburiae	0.363207	0.150566	0.414547		J7U3V0	M. morganii	0.317933	0.527763	1.65998
J7TAF3	M. morganii	0.202055	0.422146	2.08927		C4IF50	C. butyricum	2.53656	0.754873	0.297597		J7U3W5	M. morganii	0.343717	0.52369	1.52361
J7TAS5	M. morganii	0.23364	0.422919	1.81013		J7SJF9	M. morganii	0.124495	0.460548	3.69934		J7U3X0	M. morganii	0.303902	0.500164	1.64581
J7TAY5	M. morganii	0.196701	0.380711	1.93548		Q5FM85	L. acidophilus	0.231669	6.80273	29.364		J7U405	M. morganii	0.332189	0.515337	1.55134
J7TB22	M. morganii	0.163232	0.313032	1.91771		C4IKL1	C. butyricum	1.31252	0.297972	0.227022		J7U463	M. morganii	0.309345	0.499163	1.61361
J7TB82	M. morganii	0.175847	0.379426	2.1577		Q9HVY3	P. aeruginosa	2.67608	6.81979	2.54843		J7U486	M. morganii	0.325851	0.485936	1.49128
J7TB96	M. morganii	0.107425	0.293014	2.72762		Q5FMF5	L. acidophilus	0.703632	4.95598	7.04342		J7U489	M. morganii	0.328748	0.516003	1.5696
J7TBA8	M. morganii	0.192934	0.366041	1.89724		A0A1B0GX38	E. asburiae	0.323371	0.0786145	0.243109		J7U4D1	M. morganii	0.411434	0.579745	1.40909
J7TBI7	M. morganii	0.202146	0.382297	1.89119		J7TXZ8	M. morganii	0.0603246	0.245474	4.06921		J7U4D2	M. morganii	0.495164	0.579416	1.17015
J7TBM3	M. morganii	0.283078	0.299278	1.05723		Q5FL70	L. acidophilus	0.713913	2.15703	3.02142		J7U4F6	M. morganii	0.318251	0.523336	1.64441
J7TBM9	M. morganii	0.188354	0.382853	2.03262		Q5FIS7	L. acidophilus	0.34268	3.75776	10.9658		J7U4J6	M. morganii	0.379177	0.575868	1.51873
J7TBN7	M. morganii	0.244394	0.529562	2.16683		Q833J0	E. faecalis	2.54378	0.28684	0.112761		J7U4T7	M. morganii	0.412582	0.63025	1.52757
J7TBQ0	M. morganii	0.131608	0.649399	4.93435		Q9I4S1	P. aeruginosa	2.47063	6.3573	2.57314		J7U505	M. morganii	0.409187	0.700549	1.71205
J7TBX9	M. morganii	0.22563	0.385662	1.70927		C4IL90	C. butyricum	3.79931	0.274565	0.072267		J7U541	M. morganii	0.414755	0.574634	1.38548
J7TBZ4	M. morganii	0.278363	0.516819	1.85664		Q9I2V5	P. aeruginosa	1.3334	2.83071	2.12292		J7U564	M. morganii	0.367111	0.553953	1.50895
J7TC12	M. morganii	0.181263	0.348248	1.92123		Q5FM13	L. acidophilus	0.442356	3.41759	7.72588		J7U569	M. morganii	0.24825	0.43376	1.74727
J7TC20	M. morganii	0.404598	0.27395	0.677093		C4IF62	C. butyricum	2.84677	1.18175	0.415121		J7U5A6	M. morganii	0.353326	0.552462	1.5636
J7TC76	M. morganii	0.196711	0.419162	2.13086		Q9HZK4	P. aeruginosa	1.56031	3.03945	1.94797		J7U5Q1	M. morganii	0.251781	0.439567	1.74583
J7TCE4	M. morganii	0.200574	0.391283	1.95082		Q9I3D1	P. aeruginosa	1.33105	2.60682	1.95848		J7U5V9	M. morganii	0.447572	0.530819	1.186
J7TCQ1	M. morganii	0.134963	0.310935	2.30385		J7UBQ1	M. morganii	0.106669	0.363102	3.404		J7U5W9	M. morganii	0.853753	0.960123	1.12459
J7TCU1	M. morganii	0.277319	0.328214	1.18352		Q5FIS6	L. acidophilus	0.613329	4.83726	7.88688		J7U5Z5	M. morganii	0.314789	0.543353	1.72609
J7TCV1	M. morganii	0.158539	0.0829017	0.522909		J7TG96	M. morganii	0.391675	0.596673	1.52339		J7U689	M. morganii	0.326846	0.502921	1.53871
J7TCV6	M. morganii	0.43294	0.589599	1.36185		M1SH44	M. morganii	0.137685	0.315579	2.29203		J7U6B0	M. morganii	0.367983	0.626787	1.70331
J7TCW1	M. morganii	0.239639	0.290545	1.21243		Q5FMB6	L. acidophilus	0.520302	2.89307	5.56037		J7U6C4	M. morganii	0.41331	0.588249	1.42326
J7TCW6	M. morganii	0.203062	0.408624	2.0123		C4IC77	C. butyricum	3.17338	0.448239	0.14125		J7U6T9	M. morganii	0.614392	0.755328	1.22939
J7TCY0	M. morganii	0.174913	0.20279	1.15937		J7TF22	M. morganii	0.0711564	0.433553	6.09296		J7U749	M. morganii	0.345485	0.504353	1.45984
J7TD55	M. morganii	0.198596	0.116378	0.586007		C4IN13	C. butyricum	4.2748	3.64774	0.853312		J7U765	M. morganii	0.336879	0.562779	1.67057
J7TDC2	M. morganii	0.209623	0.380993	1.81751		Q9HYX8	P. aeruginosa	3.85685	11.3534	2.9437		J7U7D3	M. morganii	0.423097	0.62115	1.4681
J7TDF1	M. morganii	0.567492	0.819364	1.44383		A0A0F1RIX8	E. asburiae	0.118044	0.119895	1.01568		J7U7H7	M. morganii	0.550483	0.552973	1.00452
J7TDF5	M. morganii	0.304813	0.44778	1.46903		C4IEE4	C. butyricum	2.4336	0.226929	0.0932481		J7U7I3	M. morganii	0.303433	0.504526	1.66273
J7TDH6	M. morganii	0.18431	0.337009	1.82848		Q9RGY8	L. acidophilus	0.355885	4.04652	11.3703		J7U7J1	M. morganii	0.333393	0.565354	1.69576
J7TDI5	M. morganii	0.214735	0.430734	2.00589		Q9I685	P. aeruginosa	4.77494	36.4593	7.63556		J7U7U6	M. morganii	0.331054	0.505646	1.52738
J7TDM2	M. morganii	0.237791	0.383211	1.61155		A0A263VWG1	E. asburiae	0.156186	0.0321411	0.205788		J7U804	M. morganii	0.285965	0.485435	1.69753
J7TDN0	M. morganii	0.235132	0.379611	1.61446		M1RHT2	M. morganii	0.117925	0.198984	1.68737		J7U862	M. morganii	0.848607	1.0303	1.21411
J7TDQ7	M. morganii	0.11169	0.397691	3.56065		A0A263VTV3	E. asburiae	0.348522	0.0540058	0.154957		J7U866	M. morganii	0.397116	0.609423	1.53462
J7TDR1	M. morganii	0.168922	0.312849	1.85203		Q5FLM1	L. acidophilus	0.536046	1.90458	3.55302		J7U888	M. morganii	0.869975	0.953946	1.09652
J7TDS3	M. morganii	2.09967	0.378481	0.180257		C4IHL0	C. butyricum	3.86327	0.387531	0.100312		J7U8C2	M. morganii	0.413629	0.608726	1.47167
J7TDT5	M. morganii	0.252737	0.478144	1.89186		M1SQC5	M. morganii	0.332239	0.483905	1.4565		J7U8H2	M. morganii	0.365159	0.57296	1.56907
J7TDV5	M. morganii	0.444942	0.356392	0.800986		C4IEM9	C. butyricum	5.96609	0.741937	0.124359		J7U8S1	M. morganii	1.12537	1.1611	1.03174
J7TE05	M. morganii	0.195931	0.337105	1.72053		J7TMD6	M. morganii	0.135533	0.167363	1.23485		J7U988	M. morganii	0.324423	0.491417	1.51474
J7TE08	M. morganii	0.134399	0.0564202	0.419795		C4IJ98	C. butyricum	4.44839	0.361833	0.0813402		J7U9F6	M. morganii	0.803807	0.952822	1.18539
J7TE53	M. morganii	0.190827	0.366812	1.92222		J7SL91	M. morganii	0.437699	0.644852	1.47328		J7U9I2	M. morganii	0.515482	0.706509	1.37058
J7TE77	M. morganii	0.414665	0.489525	1.18053		C4IF26	C. butyricum	3.14974	0.366168	0.116253		J7U9P7	M. morganii	0.274252	0.45349	1.65355
J7TEB4	M. morganii	0.193951	0.405741	2.09197		J7TW51	M. morganii	0.130934	0.355127	2.71226		J7U9S0	M. morganii	0.308986	0.467231	1.51214
J7TEB6	M. morganii	0.238168	0.393384	1.6517		Q9HWD6	P. aeruginosa	2.74887	8.48516	3.08679		J7U9X3	M. morganii	0.348742	0.526639	1.51011
J7TEF4	M. morganii	0.194284	0.395944	2.03796		M1SPZ2	M. morganii	0.111298	0.396025	3.55824		J7UA18	M. morganii	0.37988	0.549153	1.4456
J7TEQ8	M. morganii	0.251979	0.451564	1.79207		C4IGM8	C. butyricum	4.84514	0.302857	0.0625074		J7UA49	M. morganii	0.323596	0.501223	1.54892
J7TER2	M. morganii	0.167358	0.346885	2.07271		A0A0F1DGL4	E. asburiae	0.12551	0.129631	1.03283		J7UAI1	M. morganii	0.597089	0.815555	1.36589
J7TER6	M. morganii	0.146077	0.293463	2.00896		Q839S6	E. faecalis	6.98965	2.20024	0.314786		J7UAK2	M. morganii	0.324722	0.458175	1.41098
J7TF07	M. morganii	0.176142	0.316793	1.79851		M1ST01	M. morganii	0.383132	0.461341	1.20413		J7UAR5	M. morganii	0.416746	0.538605	1.2924
J7TF22	M. morganii	0.310809	0.441672	1.42104		C4IHV7	C. butyricum	2.50979	0.849729	0.338566		J7UB18	M. morganii	0.428337	0.529728	1.23671
J7TF38	M. morganii	0.213774	0.315737	1.47697		Q839E6	E. faecalis	18.9682	4.64532	0.244901		J7UB46	M. morganii	0.33304	0.570282	1.71235
J7TF78	M. morganii	0.14338	0.219301	1.5295		J7TEB6	M. morganii	0.22125	0.630545	2.84993		J7UBJ6	M. morganii	0.302503	0.527901	1.74511
J7TFD6	M. morganii	0.377926	0.452254	1.19667		J7TE05	M. morganii	0.100621	0.19674	1.95525		J7UBN3	M. morganii	0.289704	0.530801	1.83222
J7TFG1	M. morganii	0.183295	0.396944	2.1656		C4IMH7	C. butyricum	1.5913	0.398195	0.250232		M1RG89	M. morganii	0.388266	0.523945	1.34945
J7TFG6	M. morganii	0.156001	0.34328	2.2005		M1S970	M. morganii	0.049517	0.221502	4.47325		M1RG93	M. morganii	0.389599	0.502642	1.29015
J7TFH7	M. morganii	0.195909	0.406396	2.07442		Q5FI38	L. acidophilus	0.439423	3.08613	7.02314		M1RH03	M. morganii	0.345895	0.527204	1.52417
J7TFI5	M. morganii	0.213534	0.411834	1.92866		Q9I5Y1	P. aeruginosa	3.21015	17.2267	5.36633		M1RHT2	M. morganii	0.816335	0.939473	1.15084
J7TFN2	M. morganii	0.16542	0.339379	2.05162		A0A263VT86	E. asburiae	0.237818	0.144205	0.606364		M1RHX8	M. morganii	0.529659	0.681609	1.28688
J7TFQ6	M. morganii	0.197407	0.402723	2.04007		J7SKH2	M. morganii	0.260984	0.324801	1.24452		M1RI21	M. morganii	0.292444	0.485684	1.66077
J7TFQ9	M. morganii	0.238837	0.374069	1.56621		M1SAC8	M. morganii	0.0714647	0.167255	2.34039		M1RIS7	M. morganii	0.300642	0.471349	1.56781
J7TFU3	M. morganii	0.285948	0.902449	3.15599		M1SX31	M. morganii	0.197542	0.395406	2.00163		M1RJ25	M. morganii	0.420655	0.519318	1.23455
J7TFW8	M. morganii	0.160467	0.337706	2.10452		C4IEK4	C. butyricum	4.29378	0.511477	0.11912		M1RLK8	M. morganii	0.588308	0.788505	1.34029
J7TG24	M. morganii	0.215997	0.379465	1.75681		Q9I4I1	P. aeruginosa	3.93619	14.5552	3.69779		M1RLN1	M. morganii	0.352535	0.530152	1.50383
J7TG34	M. morganii	0.142348	0.426504	2.99621		A0A0A5MDS5	E. asburiae	0.384129	0.151086	0.39332		M1RLQ4	M. morganii	0.318675	0.478982	1.50304
J7TG38	M. morganii	0.147917	0.384555	2.59981		Q51422	P. aeruginosa	6.88308	15.3186	2.22554		M1RLV6	M. morganii	0.288818	0.509927	1.76556
J7TG96	M. morganii	0.204721	0.419958	2.05137		A0A263VYT7	E. asburiae	0.267838	0.113337	0.423155		M1RMG1	M. morganii	0.610477	0.729539	1.19503
J7TGB5	M. morganii	0.19201	0.271817	1.41564		M1RK96	M. morganii	0.0711119	0.285384	4.01317		M1RN61	M. morganii	0.397322	0.569323	1.4329
J7TGC0	M. morganii	0.147265	0.330232	2.24244		J7U9X3	M. morganii	0.166739	0.36664	2.19889		M1RNJ6	M. morganii	0.282565	0.501509	1.77484
J7TGC2	M. morganii	0.346751	0.34194	0.986125		J7U1J8	M. morganii	0.231773	0.363665	1.56905		M1RP66	M. morganii	0.383074	0.579638	1.51312
J7TGD5	M. morganii	0.269605	0.37131	1.37724		A0A0F3ZM43	E. asburiae	0.264602	0.113082	0.427365		M1RPX9	M. morganii	0.329184	0.371996	1.13005
J7TGE5	M. morganii	0.190682	0.390717	2.04906		Q9HXP9	P. aeruginosa	2.35259	5.55029	2.35923		M1S3M2	M. morganii	0.419979	0.667407	1.58915
J7TGJ0	M. morganii	0.0450599	0.0874144	1.93996		Q839F7	E. faecalis	5.16048	0.9369	0.181553		M1S3Z0	M. morganii	0.512466	0.678956	1.32488
J7TKP6	M. morganii	0.30962	0.396917	1.28195		M1SAF7	M. morganii	0.113472	0.3701	3.26159		M1S465	M. morganii	0.392762	0.555634	1.41468
J7TKP9	M. morganii	0.215968	0.485524	2.24813		J7TE53	M. morganii	0.139652	0.462331	3.31059		M1S4Q4	M. morganii	0.398457	0.593438	1.48934
J7TKQ1	M. morganii	0.16788	0.453733	2.70272		A0A126PUJ8	E. asburiae	0.272147	0.145004	0.532815		M1S549	M. morganii	0.37611	0.649113	1.72586
J7TKQ3	M. morganii	0.157619	0.385894	2.44827		A0A0D9H753	E. asburiae	0.285	0.0435064	0.152654		M1S5B8	M. morganii	0.320406	0.452435	1.41207
J7TKV4	M. morganii	0.181167	0.30323	1.67376		Q836G5	E. faecalis	7.98281	1.56568	0.196131		M1S601	M. morganii	0.349608	0.480142	1.37337
J7TL36	M. morganii	0.195819	0.396284	2.02373		Q9I3D4	P. aeruginosa	1.94844	5.34037	2.74084		M1S6W1	M. morganii	0.315828	0.556695	1.76265
J7TL49	M. morganii	0.210621	0.352579	1.674		M1SIJ2	M. morganii	0.0481818	0.220403	4.57441		M1S712	M. morganii	0.299449	0.511946	1.70963
J7TL63	M. morganii	0.215946	0.325147	1.50569		A0A263VIX5	E. asburiae	1.25042	0.0918487	0.0734544		M1S774	M. morganii	0.452215	0.527232	1.16589
J7TL71	M. morganii	0.16799	0.431757	2.57014		Q9HWE8	P. aeruginosa	4.27842	6.99655	1.63531		M1S7D1	M. morganii	0.345088	0.502881	1.45726
J7TLB2	M. morganii	0.215184	0.418279	1.94383		Q9HUC8	P. aeruginosa	2.86372	11.1712	3.90093		M1S7K6	M. morganii	0.321032	0.464993	1.44843
J7TLG5	M. morganii	0.183129	0.407041	2.2227		Q9HVV5	P. aeruginosa	3.0209	7.16627	2.37223		M1S9Z3	M. morganii	0.351439	0.553247	1.57423
J7TLK2	M. morganii	0.216022	0.412288	1.90855		G3XD24	P. aeruginosa	2.15238	12.2718	5.7015		M1SAK0	M. morganii	0.321582	0.509315	1.58378
J7TLL0	M. morganii	0.173841	0.506821	2.91544		A0A1D3BB28	E. asburiae	0.507541	0.207453	0.40874		M1SBE0	M. morganii	0.429223	0.659198	1.53579
J7TLT4	M. morganii	0.293512	0.636663	2.16912		J7SK58	M. morganii	1.49695	0.482841	0.322549		M1SBL8	M. morganii	0.498467	0.684599	1.37341
J7TLY2	M. morganii	0.263745	0.297892	1.12947		M1SQ44	M. morganii	0.26698	0.356241	1.33434		M1SDJ9	M. morganii	0.410844	0.586428	1.42737
J7TM41	M. morganii	0.230661	0.3504	1.51911		Q9HT95	P. aeruginosa	1.51808	5.85215	3.85497		M1SDT4	M. morganii	0.291293	0.511914	1.75739
J7TM50	M. morganii	0.214293	0.391352	1.82625		Q837Y9	E. faecalis	7.63222	1.86032	0.243745		M1SE61	M. morganii	0.313346	0.417235	1.33155
J7TMA5	M. morganii	0.158152	0.287594	1.81846		M1T057	M. morganii	0.147891	0.369436	2.49802		M1SF40	M. morganii	0.270244	0.452469	1.6743
J7TMD6	M. morganii	0.273216	0.322706	1.18114		P13982	P. aeruginosa	1.59573	3.91747	2.45497		M1SFR7	M. morganii	0.39813	0.607786	1.5266
J7TNL4	M. morganii	0.211581	0.441483	2.08659		M1S3X4	M. morganii	0.0918823	0.436367	4.7492		M1SFU7	M. morganii	0.401153	0.650346	1.62119
J7TNP0	M. morganii	0.202265	0.431139	2.13156		Q837W3	E. faecalis	3.85387	1.21355	0.314892		M1SFX2	M. morganii	0.303821	0.52196	1.71799
J7TNP5	M. morganii	0.0984212	0.243068	2.46967		M1RPW2	M. morganii	0.074386	0.291394	3.91732		M1SHP4	M. morganii	0.398099	0.504223	1.26658
J7TNQ7	M. morganii	0.219309	0.422892	1.92829		Q5FIN0	L. acidophilus	0.704477	3.10673	4.40998		M1SI50	M. morganii	1.31541	1.41935	1.07902
J7TNR9	M. morganii	0.156865	0.344895	2.19868		A0A0F1YNE9	E. asburiae	0.291106	0.183319	0.629735		M1SIL5	M. morganii	0.424893	0.668634	1.57365
J7TNT2	M. morganii	0.127967	0.297215	2.32259		Q837V3	E. faecalis	8.37946	2.61052	0.311538		M1SIM1	M. morganii	1.12642	1.20735	1.07185
J7TNV8	M. morganii	0.411639	0.49892	1.21203		Q84BU4	L. acidophilus	0.45921	1.61628	3.5197		M1SIN9	M. morganii	0.29075	0.493553	1.69752
J7TNX3	M. morganii	0.292731	0.395397	1.35072		A0A0F0RCT1	E. asburiae	0.428415	0.169416	0.395449		M1SJ48	M. morganii	0.430721	0.621107	1.44202
J7TNY5	M. morganii	0.170257	0.380516	2.23495		Q9HWE5	P. aeruginosa	2.38409	4.84846	2.03368		M1SJ92	M. morganii	1.00193	0.945564	0.943746
J7TPI9	M. morganii	0.318305	0.394666	1.2399		A0A0F1R9B4	E. asburiae	0.267778	0.174662	0.652265		M1SJL0	M. morganii	0.3807	0.579049	1.52101
J7TPL3	M. morganii	0.121307	0.248744	2.05054		J7TY31	M. morganii	0.445368	0.656014	1.47297		M1SLI0	M. morganii	0.490598	0.571515	1.16493
J7TPL7	M. morganii	0.173025	0.324454	1.87519		Q5FN07	L. acidophilus	0.410836	3.58713	8.73129		M1SMP1	M. morganii	0.353034	0.629022	1.78176
J7TPP6	M. morganii	0.136424	0.32307	2.36812		J7TPL7	M. morganii	0.348391	0.616089	1.76838		M1SNE3	M. morganii	0.821896	0.960111	1.16817
J7TPS1	M. morganii	0.173743	0.252667	1.45426		Q830Q5	E. faecalis	4.86323	1.65998	0.341333		M1SPL6	M. morganii	0.402341	0.571928	1.4215
J7TPS5	M. morganii	0.193857	0.415787	2.14481		J7TZT3	M. morganii	0.400878	0.503045	1.25486		M1SPY1	M. morganii	0.362288	0.53955	1.48929
J7TPT7	M. morganii	0.311485	0.445866	1.43142		A0A0F1R6B4	E. asburiae	0.441125	0.219094	0.49667		M1SQ22	M. morganii	0.247212	0.444119	1.79651
J7TPX9	M. morganii	0.335049	0.302686	0.90341		Q9HWF8	P. aeruginosa	2.43844	6.0486	2.48052		M1SQ44	M. morganii	0.368176	0.54421	1.47813
J7TPZ6	M. morganii	0.145366	0.325588	2.23978		C4IDE0	C. butyricum	11.0764	0.641583	0.0579237		M1SQA9	M. morganii	0.274646	0.497086	1.80992
J7TQ04	M. morganii	0.120711	0.237721	1.96933		C4IEB6	C. butyricum	2.1724	1.29845	0.597705		M1SQB9	M. morganii	0.347556	0.500113	1.43894
J7TQ07	M. morganii	0.204681	0.447545	2.18655		Q835L6	E. faecalis	2.96299	1.09163	0.368422		M1SQD3	M. morganii	0.266599	0.400659	1.50285
J7TQ25	M. morganii	0.132168	0.208331	1.57626		Q9I6H5	P. aeruginosa	0.722803	11.4886	15.8946		M1SQK3	M. morganii	0.279734	0.490744	1.75432
J7TQ61	M. morganii	0.1968	0.393809	2.00107		Q9HTL9	P. aeruginosa	2.23635	5.56744	2.48952		M1SQQ0	M. morganii	0.308384	0.529242	1.71618
J7TQC9	M. morganii	0.19076	0.340656	1.78578		Q9HVI7	P. aeruginosa	1.10812	9.16217	8.26818		M1SQU5	M. morganii	0.353365	0.585887	1.65802
J7TQG5	M. morganii	0.170354	0.413745	2.42874		J7TBM9	M. morganii	0.145165	0.265644	1.82994		M1SR16	M. morganii	0.299205	0.586603	1.96054
J7TQL8	M. morganii	0.146006	0.355841	2.43716		J7U2D1	M. morganii	0.218536	0.409201	1.87247		M1SRD7	M. morganii	0.405088	0.623458	1.53907
J7TQV4	M. morganii	0.163955	0.38377	2.3407		Q5FM23	L. acidophilus	0.531606	4.16296	7.83091		M1SRH1	M. morganii	0.378569	0.46118	1.21822
J7TRI9	M. morganii	0.210367	0.450663	2.14227		A0A0F1RSJ1	E. asburiae	0.413249	0.27658	0.669281		M1SRI1	M. morganii	0.465648	0.65116	1.3984
J7TRT3	M. morganii	0.0855505	0.267758	3.12982		Q5FJT3	L. acidophilus	0.147558	1.37888	9.34465		M1SS24	M. morganii	0.558521	0.621902	1.11348
J7TS86	M. morganii	0.150724	0.385071	2.55481		J7U489	M. morganii	0.597773	0.43069	0.720491		M1ST01	M. morganii	0.346857	0.444731	1.28217
J7TST5	M. morganii	0.129677	0.224148	1.7285		C4IJF6	C. butyricum	3.14101	0.624946	0.198963		M1SVI9	M. morganii	0.268518	0.512929	1.91023
J7TSZ0	M. morganii	0.144794	0.379972	2.62423		C4IDD1	C. butyricum	2.72101	0.564863	0.207593		M1SW86	M. morganii	0.296373	0.550541	1.8576
J7TT31	M. morganii	0.180957	0.303678	1.67818		Q5FJK5	L. acidophilus	0.681427	4.33898	6.3675		M1SWN3	M. morganii	0.224062	0.360764	1.61011
J7TTP1	M. morganii	0.211735	0.412241	1.94697		C4IEB1	C. butyricum	3.8184	0.415371	0.108782		M1SX73	M. morganii	0.36801	0.560315	1.52255
J7TVI2	M. morganii	0.203851	0.423305	2.07654		C4IKF1	C. butyricum	3.07878	0.534341	0.173556		M1SZC0	M. morganii	0.356375	0.50528	1.41783
J7TVJ1	M. morganii	0.137293	0.293341	2.13661		Q82ZT6	E. faecalis	2.73656	0.707584	0.258567		M1SZH3	M. morganii	0.322566	0.51888	1.6086
J7TVJ9	M. morganii	0.143126	0.306716	2.14298		Q9I0H1	P. aeruginosa	1.64831	3.79812	2.30425		M1SZZ1	M. morganii	1.03946	1.11629	1.07391
J7TVK4	M. morganii	0.224838	0.476023	2.11718		Q9HWD8	P. aeruginosa	1.35602	3.25073	2.39726		M1T057	M. morganii	0.292548	0.464044	1.58621
J7TW51	M. morganii	0.234143	0.462859	1.97683		Q836R3	E. faecalis	4.31534	1.69124	0.391913		O30508	P. aeruginosa	1.11763	1.39477	1.24797
J7TW63	M. morganii	0.1219	0.322679	2.64709		A0A263VQM8	E. asburiae	0.365975	0.166649	0.455358		O33877	P. aeruginosa	2.19469	4.68849	2.13629
J7TWK7	M. morganii	0.406675	0.583407	1.43458		J7U2M0	M. morganii	0.501108	0.640866	1.2789		O52759	P. aeruginosa	1.87142	3.33881	1.7841
J7TWP9	M. morganii	0.300182	0.430372	1.4337		Q9I083	P. aeruginosa	0.8396	2.12457	2.53045		O52760	P. aeruginosa	1.78527	3.66116	2.05076
J7TWR1	M. morganii	0.19799	0.384532	1.94218		Q5FJU2	L. acidophilus	0.544433	4.56005	8.37578		O52761	P. aeruginosa	2.29989	5.34105	2.32231
J7TWS3	M. morganii	0.216361	0.390752	1.80602		J7TER2	M. morganii	0.436337	0.518238	1.1877		O52762	P. aeruginosa	1.53396	2.67913	1.74655
J7TWS8	M. morganii	0.586888	0.963944	1.64247		J7U3D3	M. morganii	0.35331	0.396415	1.122		O54439	P. aeruginosa	2.22385	5.27972	2.37414
J7TWT2	M. morganii	0.195615	0.41009	2.09642		J7U569	M. morganii	0.141907	0.384163	2.70714		O68822	P. aeruginosa	1.84727	3.7278	2.01801
J7TWV1	M. morganii	0.208265	0.406519	1.95193		Q5FJU0	L. acidophilus	4.52652	5.3873	1.19016		O82851	P. aeruginosa	1.63122	3.02848	1.85657
J7TWY7	M. morganii	0.148797	0.358961	2.41242		Q835M1	E. faecalis	2.14328	1.87736	0.875927		P00282	P. aeruginosa	2.57098	5.76611	2.24277
J7TWZ3	M. morganii	0.281013	0.446539	1.58904		C4IHC6	C. butyricum	1.91995	0.979544	0.510192		P05384	P. aeruginosa	2.1285	5.14282	2.41617
J7TX75	M. morganii	0.179865	0.361912	2.01213		Q9HTR6	P. aeruginosa	0.510322	3.71996	7.28943		P08308	P. aeruginosa	1.51843	2.55302	1.68135
J7TXC5	M. morganii	0.204021	0.615392	3.01631		J7TDC2	M. morganii	0.324405	0.62159	1.9161		P0A2X7	E. faecalis	2.94796	1.43402	0.486445
J7TXJ0	M. morganii	0.909917	0.950646	1.04476		A0A263VY54	E. asburiae	0.457719	0.19085	0.416959		P0C1F9	L. acidophilus	0.747805	2.43478	3.2559
J7TXZ4	M. morganii	0.201371	0.272905	1.35524		J7TQ25	M. morganii	0.35223	0.402128	1.14166		P0C1G0	L. acidophilus	0.87296	3.19027	3.65454
J7TXZ8	M. morganii	0.205249	0.443984	2.16314		C4IF53	C. butyricum	5.47049	0.915021	0.167265		P0C2B2	P. aeruginosa	2.11811	4.53476	2.14095
J7TY31	M. morganii	0.181397	0.384062	2.11725		A0A263VJM4	E. asburiae	0.460915	0.190601	0.413527		P0DM33	E. faecalis	5.02043	1.88339	0.375145
J7TYL2	M. morganii	0.181471	0.431908	2.38004		M1SRG7	M. morganii	0.378162	0.264418	0.699219		P11221	P. aeruginosa	2.11956	4.88006	2.30239
J7TZ42	M. morganii	0.198726	0.352707	1.77484		M1S7K6	M. morganii	0.331867	0.586304	1.76668		P13794	P. aeruginosa	2.12645	5.1888	2.44012
J7TZ65	M. morganii	0.22306	0.380625	1.70638		M1RH26	M. morganii	0.12012	0.448855	3.73672		P13981	P. aeruginosa	1.97201	4.39372	2.22804
J7TZT3	M. morganii	0.207791	0.405593	1.95193		J7U332	M. morganii	0.266468	0.518548	1.946		P13982	P. aeruginosa	2.43405	6.33707	2.6035
J7TZU5	M. morganii	0.207977	0.356913	1.71611		C4IKF2	C. butyricum	1.63876	0.547447	0.334061		P14165	P. aeruginosa	1.72632	3.49681	2.02558
J7TZV1	M. morganii	0.0659196	0.0930775	1.41198		J7TWR1	M. morganii	0.400436	0.291722	0.728512		P14532	P. aeruginosa	2.2227	5.24725	2.36076
J7U0E2	M. morganii	0.153116	0.388832	2.53946		A0A0J0FX43	E. asburiae	0.313343	0.122714	0.391628		P15276	P. aeruginosa	1.6982	3.53171	2.07969
J7U0J6	M. morganii	0.25211	0.390389	1.54849		P14532	P. aeruginosa	3.58566	10.7759	3.00529		P24474	P. aeruginosa	1.84837	4.01038	2.16968
J7U0K1	M. morganii	0.171082	0.343072	2.00531		Q9HV55	P. aeruginosa	1.08782	3.52767	3.24289		P29363	P. aeruginosa	1.79483	2.98398	1.66254
J7U0V2	M. morganii	0.191415	0.410297	2.14349		J7SK78	M. morganii	0.329599	0.427155	1.29598		P30718	P. aeruginosa	1.94881	4.31978	2.21663
J7U0V9	M. morganii	0.181323	0.328505	1.81171		Q5FIW3	L. acidophilus	0.512067	3.3588	6.5593		P30720	P. aeruginosa	1.75416	4.46837	2.5473
J7U0Y1	M. morganii	0.936244	1.01689	1.08614		M1SMT7	M. morganii	0.447565	0.501281	1.12002		P32722	P. aeruginosa	1.4663	2.43499	1.66064
J7U137	M. morganii	0.168569	0.3652	2.16648		M1SRI1	M. morganii	0.51797	0.537842	1.03837		P34750	P. aeruginosa	1.82965	3.44135	1.88088
J7U170	M. morganii	0.306065	0.446883	1.46009		Q9HT20	P. aeruginosa	1.55257	2.63795	1.69908		P35829;Q5FMK0	L. acidophilus	0.585147	2.19266	3.7472
J7U1C3	M. morganii	0.2585	0.315455	1.22033		J7TPI9	M. morganii	0.298292	0.373418	1.25185		P37061	E. faecalis	5.39106	2.20715	0.409409
J7U1D5	M. morganii	0.781231	0.967115	1.23794		Q9I3F5	P. aeruginosa	1.39449	4.62057	3.31344		P37062	E. faecalis	4.56712	2.02505	0.443398
J7U1J8	M. morganii	0.285424	0.316752	1.10976		Q5FIJ7	L. acidophilus	1.39764	3.36467	2.40739		P37799	P. aeruginosa	1.35836	2.16376	1.59292
J7U1Q2	M. morganii	0.170937	0.354546	2.07413		J7U2Y0	M. morganii	0.592181	0.909873	1.53648		P42257	P. aeruginosa	1.73884	2.17518	1.25094
J7U1R6	M. morganii	0.225229	0.441973	1.96233		Q9HWE9	P. aeruginosa	0.695409	1.41252	2.03121		P43501	P. aeruginosa	2.44326	5.45115	2.2311
J7U1W9	M. morganii	0.139539	0.241591	1.73135		Q9I1F5	P. aeruginosa	1.84249	4.95764	2.69072		P47204	P. aeruginosa	1.87285	3.04844	1.6277
J7U204	M. morganii	0.143669	0.402185	2.79938		Q5FM77	L. acidophilus	0.656619	2.30484	3.51016		P47205	P. aeruginosa	2.2084	4.35796	1.97335
J7U2D1	M. morganii	0.188297	0.44565	2.36674		Q9I1Z6	P. aeruginosa	0.233431	1.02317	4.38318		P48372	P. aeruginosa	2.42446	5.74389	2.36915
J7U2D7	M. morganii	0.261088	0.415844	1.59274		O82851	P. aeruginosa	1.19265	3.71643	3.11612		P52329	E. faecalis	3.99934	1.92485	0.481292
J7U2M0	M. morganii	0.204163	0.419108	2.05281		J7TXG5	M. morganii	0.181669	0.312295	1.71903		P53641	P. aeruginosa	1.80005	4.27602	2.37551
J7U2N2	M. morganii	0.0977695	0.341581	3.49374		J7TCU1	M. morganii	0.263696	0.41076	1.5577		P57668	P. aeruginosa	1.81783	3.63418	1.99918
J7U2R0	M. morganii	0.209789	0.39962	1.90487		A0A263VR97	E. asburiae	0.234503	0.199993	0.852839		P59754	E. faecalis	3.9139	1.78847	0.456955
J7U2R6	M. morganii	0.450759	0.263478	0.584521		A0A0A5MDV8	E. asburiae	0.32613	0.114105	0.349875		P72173	P. aeruginosa	2.0859	5.44437	2.61008
J7U2S1	M. morganii	0.229439	0.339064	1.4778		G3XD89	P. aeruginosa	1.51655	2.63545	1.73779		P72174	P. aeruginosa	2.07328	3.99924	1.92895
J7U2V5	M. morganii	0.205299	0.287059	1.39825		C4ILT6	C. butyricum	1.60386	0.0823726	0.0513591		Q51422	P. aeruginosa	3.19925	7.49043	2.34131
J7U2Y0	M. morganii	0.169869	0.377026	2.21951		Q5FJK8	L. acidophilus	0.69212	3.07773	4.44681		Q51561	P. aeruginosa	2.10049	4.36998	2.08045
J7U2Y9	M. morganii	0.138109	0.292658	2.11903		C4IMM9	C. butyricum	5.52423	1.15233	0.208595		Q51567	P. aeruginosa	1.95196	4.60811	2.36077
J7U325	M. morganii	0.155586	0.300679	1.93256		Q9X2T1	P. aeruginosa	5.28702	19.5808	3.70356		Q59636	P. aeruginosa	2.36504	5.77741	2.44284
J7U332	M. morganii	0.169774	0.339435	1.99934		Q9HZG8	P. aeruginosa	2.03561	13.0667	6.41908		Q59637	P. aeruginosa	2.08138	5.28572	2.53953
J7U346	M. morganii	0.189509	0.349095	1.8421		J7U2S1	M. morganii	0.205115	0.501669	2.44579		Q59638	P. aeruginosa	2.15243	4.49236	2.08711
J7U377	M. morganii	0.302278	0.379544	1.25561		P08308	P. aeruginosa	1.14589	1.48457	1.29556		Q59643	P. aeruginosa	2.68019	5.94786	2.21919
J7U395	M. morganii	0.100477	0.360301	3.58592		J7TM41	M. morganii	0.0973924	0.22553	2.31569		Q59646	P. aeruginosa	1.47705	2.87855	1.94886
J7U3B2	M. morganii	0.696604	0.782133	1.12278		Q93EU6	E. faecalis	20.9313	1.36933	0.06542		Q59653	P. aeruginosa	1.54728	2.78975	1.803
J7U3D3	M. morganii	0.161914	0.35603	2.19889		Q831G0	E. faecalis	3.36392	1.29624	0.385336		Q5FHT6	L. acidophilus	0.802075	2.06834	2.57873
J7U3J2	M. morganii	0.183238	0.316486	1.72718		Q5FM75	L. acidophilus	1.13236	2.7198	2.40188		Q5FHV1	L. acidophilus	0.771555	3.03015	3.92733
J7U3J7	M. morganii	0.206694	0.420038	2.03218		Q837D3	E. faecalis	5.65935	1.73791	0.307086		Q5FHV3	L. acidophilus	0.754032	2.15066	2.85221
J7U3K0	M. morganii	0.22891	0.434405	1.89771		J7TAC1	M. morganii	0.563952	0.221554	0.39286		Q5FHV4	L. acidophilus	0.835828	2.28333	2.73182
J7U3M1	M. morganii	0.178475	0.367836	2.06099		A0A0D9J494	E. asburiae	0.409294	0.386075	0.943271		Q5FHW6	L. acidophilus	0.765496	1.89213	2.47177
J7U3S8	M. morganii	0.162619	0.251701	1.5478		C4IJG6	C. butyricum	2.1108	0.509049	0.241164		Q5FHY3	L. acidophilus	0.742225	2.97285	4.00532
J7U3W5	M. morganii	0.253783	0.496148	1.95501		J7TW63	M. morganii	0.597424	0.79166	1.32512		Q5FHY4	L. acidophilus	0.63997	2.75505	4.30496
J7U3X0	M. morganii	0.181658	0.379501	2.08909		Q5FJG0	L. acidophilus	0.727936	3.40907	4.68319		Q5FHZ5	L. acidophilus	0.924339	2.53846	2.74624
J7U405	M. morganii	0.194531	0.387773	1.99337		Q839E8	E. faecalis	2.14368	1.20209	0.56076		Q5FI23	L. acidophilus	0.81746	2.72638	3.33518
J7U450	M. morganii	0.473562	0.454388	0.95951		C4IH44	C. butyricum	3.69668	0.673858	0.182287		Q5FI37	L. acidophilus	0.857853	1.32526	1.54485
J7U463	M. morganii	0.20275	0.390857	1.92778		J7TCW1	M. morganii	0.229833	0.170746	0.742913		Q5FI38	L. acidophilus	0.820488	2.75662	3.35973
J7U486	M. morganii	0.116244	0.20359	1.75141		A0A0F0XJX5	E. asburiae	0.717967	0.54392	0.757584		Q5FI48	L. acidophilus	0.889438	2.81544	3.16541
J7U489	M. morganii	0.303908	0.454037	1.494		C4IE08	C. butyricum	5.60397	0.304807	0.0543913		Q5FI54	L. acidophilus	0.748373	3.0404	4.06268
J7U495	M. morganii	0.216314	0.379476	1.75428		Q5FL82	L. acidophilus	1.00687	3.11124	3.09001		Q5FIA0	L. acidophilus	0.675328	2.70654	4.00774
J7U4A8	M. morganii	0.183479	0.412587	2.24869		J7SJM5	M. morganii	0.539423	0.632948	1.17338		Q5FIJ7	L. acidophilus	0.615531	2.34679	3.81264
J7U4D1	M. morganii	0.224045	0.426488	1.90358		J7TPP6	M. morganii	0.187129	0.424371	2.2678		Q5FIK4	L. acidophilus	0.756032	2.00333	2.64979
J7U4D2	M. morganii	0.200078	0.424094	2.11964		Q5FN03	L. acidophilus	1.44671	5.74486	3.97097		Q5FIN0	L. acidophilus	0.596452	2.8391	4.75999
J7U4D8	M. morganii	0.137998	0.304841	2.20903		Q5FLC0	L. acidophilus	1.07686	1.93415	1.79611		Q5FIQ9	L. acidophilus	0.834619	1.87121	2.24199
J7U4E2	M. morganii	0.0840758	0.136136	1.61921		C4ILT2	C. butyricum	9.80038	3.02755	0.308922		Q5FIR0	L. acidophilus	0.762407	2.86894	3.763
J7U4G8	M. morganii	0.309071	0.408617	1.32208		J7U6B0	M. morganii	0.283794	0.464688	1.63741		Q5FIR6	L. acidophilus	0.781549	2.68537	3.43595
J7U4H4	M. morganii	0.24633	0.489256	1.98618		Q9HXM5	P. aeruginosa	0.791922	2.25211	2.84386		Q5FIS0	L. acidophilus	0.954569	1.79495	1.88038
J7U4I2	M. morganii	0.286219	0.368762	1.28839		Q9I456	P. aeruginosa	0.596112	11.0138	18.4761		Q5FIS5	L. acidophilus	1.2925	0.977999	0.75667
J7U4J6	M. morganii	0.00763571	0.0357442	4.68119		J7TL63	M. morganii	0.0445937	0.133148	2.9858		Q5FIS6	L. acidophilus	0.664462	2.7334	4.11371
J7U4P1	M. morganii	0.255	0.393599	1.54353		C4IMK8	C. butyricum	3.01526	0.896746	0.297403		Q5FIS7	L. acidophilus	0.766591	2.67971	3.49562
J7U4T7	M. morganii	0.177945	0.348405	1.95794		Q820V5	E. faecalis	1.74029	1.0426	0.599091		Q5FIS8	L. acidophilus	0.701669	2.13456	3.04212
J7U4U6	M. morganii	0.0293338	0.374054	12.7516		G3XD74	P. aeruginosa	1.0643	2.75903	2.59234		Q5FIS9	L. acidophilus	0.877947	1.94593	2.21646
J7U532	M. morganii	0.21544	0.298191	1.3841		A0A263VRW7	E. asburiae	0.288517	0.30293	1.04995		Q5FIW3	L. acidophilus	0.792821	2.62179	3.30691
J7U541	M. morganii	0.0868974	0.229707	2.64343		A0A263VWX8	E. asburiae	0.321609	0.26263	0.816612		Q5FIW9	L. acidophilus	0.594951	2.40248	4.03811
J7U564	M. morganii	0.213723	0.398923	1.86654		J7TX75	M. morganii	0.267071	0.446201	1.67072		Q5FIY8	L. acidophilus	1.019	2.29204	2.2493
J7U5K5	M. morganii	0.0887283	0.43125	4.86034		C4IE73	C. butyricum	1.70245	0.795253	0.467123		Q5FIZ7	L. acidophilus	0.637909	2.77325	4.34741
J7U5K8	M. morganii	0.254043	0.252849	0.995303		C4IDR2	C. butyricum	2.88966	0.76394	0.26437		Q5FJ04	L. acidophilus	0.660475	2.82467	4.27673
J7U5L6	M. morganii	0.31337	0.300698	0.959562		M1SHP4	M. morganii	0.245504	0.47694	1.9427		Q5FJ72	L. acidophilus	0.713913	2.5289	3.54231
J7U5Q1	M. morganii	0.185877	0.412941	2.22159		A0A143HSK3	E. asburiae	0.277797	0.289164	1.04092		Q5FJ73	L. acidophilus	0.668736	2.837	4.24233
J7U5V9	M. morganii	0.202318	0.322614	1.59459		Q839G1	E. faecalis	2.03068	0.939059	0.462436		Q5FJI5	L. acidophilus	0.883819	1.75794	1.98902
J7U5W9	M. morganii	0.251607	0.398729	1.58473		C4IEB9	C. butyricum	3.82606	0.932569	0.243742		Q5FJJ4;Q5FJ99	L. acidophilus	0.670686	2.63162	3.92377
J7U6B0	M. morganii	0.167713	0.0680591	0.405808		Q5FI48	L. acidophilus	0.883153	1.56476	1.77179		Q5FJK1	L. acidophilus	0.667187	2.76302	4.1413
J7U6C4	M. morganii	0.17422	0.420384	2.41295		C4IHC7	C. butyricum	2.83212	0.494395	0.174567		Q5FJK4	L. acidophilus	0.773683	2.37291	3.06703
J7U6N6	M. morganii	0.13678	0.282467	2.06512		Q838J4	E. faecalis	11.7608	2.86731	0.243802		Q5FJK8	L. acidophilus	0.719221	2.27187	3.15879
J7U6S6	M. morganii	0.124833	0.30436	2.43815		J7TGE5	M. morganii	0.275107	0.407536	1.48137		Q5FJM3	L. acidophilus	0.745466	2.66699	3.57762
J7U749	M. morganii	0.296053	0.308465	1.04193		C4IIK9	C. butyricum	1.35351	1.02374	0.756364		Q5FJM4	L. acidophilus	0.675805	2.37609	3.51594
J7U765	M. morganii	0.20992	0.436851	2.08104		A0A0F3WZ40	E. asburiae	0.325805	0.202877	0.622694		Q5FJM5	L. acidophilus	0.664995	2.35297	3.53833
J7U7D3	M. morganii	0.214317	0.269476	1.25737		Q5FMD7	L. acidophilus	1.23132	1.60269	1.3016		Q5FJN0	L. acidophilus	1.13231	1.94156	1.71468
J7U7F6	M. morganii	0.48	0.620203	1.29209		J7U862	M. morganii	0.443564	0.542544	1.22315		Q5FJN6	L. acidophilus	0.938355	3.00711	3.20466
J7U7H7	M. morganii	0.0365148	0.037144	1.01723		Q832R7	E. faecalis	0.56059	0.971555	1.7331		Q5FJP9	L. acidophilus	1.07262	1.65846	1.54618
J7U7I3	M. morganii	0.193089	0.380685	1.97156		A0A0F1R842	E. asburiae	0.39632	0.167804	0.423406		Q5FJQ3	L. acidophilus	0.712757	2.67541	3.75361
J7U7J1	M. morganii	0.250038	0.346102	1.3842		P37798	P. aeruginosa	1.04999	1.68755	1.60721		Q5FJT3	L. acidophilus	0.731808	2.60314	3.55713
J7U7U6	M. morganii	0.137251	0.408857	2.9789		A0A0F1D971	E. asburiae	0.704204	0.590216	0.838133		Q5FJU2	L. acidophilus	1.16066	1.53876	1.32577
J7U804	M. morganii	0.188367	0.394339	2.09346		C4IJE5	C. butyricum	23.7856	1.21886	0.0512434		Q5FJX3	L. acidophilus	0.69503	2.42896	3.49476
J7U814	M. morganii	0.122731	0.356374	2.90369		J7UAE2	M. morganii	0.244808	0.396111	1.61805		Q5FK05	L. acidophilus	0.765892	2.53471	3.30948
J7U862	M. morganii	0.274055	0.37155	1.35575		P37799	P. aeruginosa	0.702549	1.54488	2.19896		Q5FK43	L. acidophilus	1.51153	1.62136	1.07266
J7U888	M. morganii	0.255526	0.377108	1.47581		M1SG13	M. morganii	0.343102	0.532395	1.55171		Q5FKC3	L. acidophilus	0.94526	2.42732	2.56789
J7U8A9	M. morganii	0.250123	0.625748	2.50176		J7TB22	M. morganii	0.188572	0.443855	2.35378		Q5FKF3	L. acidophilus	0.682679	3.16238	4.63231
J7U8H2	M. morganii	0.196519	0.298758	1.52025		A0A0F0QMW6	E. asburiae	0.626934	0.475953	0.759175		Q5FKF5	L. acidophilus	0.607255	2.51463	4.14099
J7U988	M. morganii	0.191687	0.40765	2.12665		Q9I3D5	P. aeruginosa	1.97741	3.73093	1.88678		Q5FKG5	L. acidophilus	0.674771	2.98941	4.43026
J7U9F6	M. morganii	0.348195	0.375375	1.07806		Q5FMA3	L. acidophilus	0.951372	2.83307	2.97788		Q5FKH0	L. acidophilus	0.572111	2.36612	4.13576
J7U9G4	M. morganii	0.195248	0.310223	1.58887		A0A0F1RNN3	E. asburiae	0.604983	0.768426	1.27016		Q5FKH2	L. acidophilus	0.902794	0.913376	1.01172
J7U9P7	M. morganii	0.250235	0.359539	1.43681		Q5FM82	L. acidophilus	0.746264	1.94192	2.60219		Q5FKK3	L. acidophilus	1.05609	2.06574	1.95603
J7U9R5	M. morganii	0.469558	0.524504	1.11702		M1S9G4	M. morganii	0.526208	0.662405	1.25883		Q5FKM6	L. acidophilus	0.736959	2.64746	3.59241
J7U9S0	M. morganii	0.164979	0.387753	2.35032		A0A0F1D1Y0	E. asburiae	0.381166	0.272238	0.714224		Q5FKR7	L. acidophilus	0.767001	2.47686	3.22928
J7U9X3	M. morganii	0.179139	0.294626	1.64468		P59754	E. faecalis	2.26627	1.21579	0.536471		Q5FKR8	L. acidophilus	0.653753	2.90345	4.4412
J7UA01	M. morganii	0.157499	0.317331	2.01481		A0A0M1G680	E. asburiae	0.641013	0.636108	0.992347		Q5FKS2	L. acidophilus	0.649257	3.72766	5.74142
J7UA18	M. morganii	0.233823	0.406477	1.7384		C4IDI3	C. butyricum	3.01526	0.654804	0.217163		Q5FKT1	L. acidophilus	0.763161	2.12556	2.7852
J7UA49	M. morganii	0.151189	0.237826	1.57303		A0A0F1D630	E. asburiae	0.194612	0.264762	1.36046		Q5FKU5	L. acidophilus	0.681475	2.54705	3.73755
J7UAE7	M. morganii	0.199474	0.336701	1.68794		M1SDJ9	M. morganii	0.558754	0.691549	1.23766		Q5FKU9	L. acidophilus	0.696716	2.42794	3.48484
J7UAI1	M. morganii	0.12607	0.365299	2.89758		Q830Q6	E. faecalis	4.199	1.96081	0.46697		Q5FKW1	L. acidophilus	0.843963	1.4663	1.7374
J7UAK2	M. morganii	0.16008	0.341374	2.13251		A0A159YYH1	E. asburiae	0.50903	0.380572	0.747641		Q5FKX0	L. acidophilus	1.1727	1.68806	1.43947
J7UAR5	M. morganii	0.214977	0.422669	1.96611		Q835L0	E. faecalis	23.2689	2.60358	0.111891		Q5FKX2	L. acidophilus	0.701884	2.40811	3.43093
J7UB04	M. morganii	0.260383	0.420046	1.61319		Q5FIZ7	L. acidophilus	0.292288	2.93156	10.0297		Q5FKX5	L. acidophilus	0.694209	2.76486	3.98275
J7UB18	M. morganii	0.339513	0.243797	0.71808		Q5FM94	L. acidophilus	0.402306	3.33658	8.29363		Q5FKY8	L. acidophilus	0.929786	2.57247	2.76673
J7UB46	M. morganii	0.213924	0.411554	1.92383		Q5FMS3	L. acidophilus	0.425547	4.06459	9.55143		Q5FKZ0	L. acidophilus	0.858903	2.72281	3.1701
J7UBQ1	M. morganii	0.266034	0.476213	1.79004		C4IGK7	C. butyricum	24.4817	1.17994	0.0481967		Q5FL04	L. acidophilus	0.728798	2.69347	3.69577
M1RG89	M. morganii	0.232556	0.381781	1.64168		Q5FHT6	L. acidophilus	0.336964	3.21499	9.54106		Q5FL22	L. acidophilus	0.700461	2.65798	3.79462
M1RG93	M. morganii	0.322974	0.484523	1.50019		Q9HUD0	P. aeruginosa	1.79855	13.6432	7.58568		Q5FL35	L. acidophilus	0.66063	2.25517	3.41367
M1RH03	M. morganii	0.18488	0.321226	1.73748		C4IHX6	C. butyricum	1.55164	0.766249	0.493832		Q5FL45	L. acidophilus	1.0969	2.75736	2.51378
M1RH26	M. morganii	0.325689	0.288033	0.884381		Q839X7	E. faecalis	1.70621	1.20245	0.70475		Q5FL49	L. acidophilus	0.727726	2.85701	3.92595
M1RHT2	M. morganii	0.179921	0.377924	2.1005		Q9HTP2	P. aeruginosa	0.785541	3.93122	5.00447		Q5FL50	L. acidophilus	0.707635	2.92095	4.12776
M1RHX8	M. morganii	0.206831	0.334109	1.61537		P07515	E. faecalis	11.132	3.20269	0.287701		Q5FL51	L. acidophilus	0.642967	2.83955	4.41632
M1RI21	M. morganii	0.218238	0.40675	1.86379		Q839F6	E. faecalis	9.07515	2.80705	0.309312		Q5FL55	L. acidophilus	0.698463	2.18725	3.13152
M1RII1	M. morganii	1.0522	0.918247	0.872693		A0A0D9H2Z7	E. asburiae	0.388706	0.255916	0.658379		Q5FL69	L. acidophilus	1.14064	1.54073	1.35076
M1RIS7	M. morganii	0.185216	0.402349	2.17233		J7SJJ9	M. morganii	0.0963929	0.387033	4.01516		Q5FL70	L. acidophilus	0.909928	2.38036	2.61599
M1RJ25	M. morganii	0.214042	0.3674	1.71649		Q82Z23	E. faecalis	9.94537	4.18616	0.420915		Q5FL75	L. acidophilus	1.1711	1.79213	1.5303
M1RJE7	M. morganii	0.0902564	0.302936	3.3564		J7TWM4	M. morganii	0.0844576	0.330847	3.91731		Q5FL76	L. acidophilus	1.10145	2.34091	2.12531
M1RK88	M. morganii	0.290005	0.417431	1.43939		M1SQC9	M. morganii	0.126518	0.275941	2.18103		Q5FL82	L. acidophilus	0.83884	2.56135	3.05345
M1RK96	M. morganii	0.194287	0.411163	2.11626		Q834C4	E. faecalis	8.34574	3.52119	0.421915		Q5FL92	L. acidophilus	0.792305	2.46184	3.10718
M1RLI7	M. morganii	0.161812	0.289863	1.79136		A0A0F1WVV5	E. asburiae	0.300665	0.130237	0.433163		Q5FLA5	L. acidophilus	0.798155	2.13309	2.67253
M1RLK8	M. morganii	0.281732	0.433716	1.53946		C4IDF1	C. butyricum	3.2038	1.11499	0.348023		Q5FLF6	L. acidophilus	0.62219	2.24827	3.61347
M1RLN1	M. morganii	0.220975	0.461377	2.08792		Q9I6Z3	P. aeruginosa	1.1623	1.44597	1.24406		Q5FLF7	L. acidophilus	0.659399	2.72508	4.13266
M1RLV6	M. morganii	0.219668	0.446454	2.0324		J7U866	M. morganii	0.104279	0.378134	3.62618		Q5FLG5	L. acidophilus	0.966978	1.91025	1.97549
M1RMI2	M. morganii	0.127718	0.28569	2.23688		Q830B3	E. faecalis	13.6794	2.79463	0.204295		Q5FLK4	L. acidophilus	0.87932	2.29324	2.60797
M1RN61	M. morganii	0.204811	0.495899	2.42125		Q9I3G0	P. aeruginosa	5.56965	16.6032	2.981		Q5FLL0	L. acidophilus	0.734289	2.32239	3.16277
M1RNJ6	M. morganii	0.318436	0.46884	1.47232		P09591	P. aeruginosa	1.16919	1.32544	1.13365		Q5FLL1	L. acidophilus	0.725485	2.57739	3.55264
M1RPW2	M. morganii	0.271942	0.249812	0.918623		Q9HW49	P. aeruginosa	5.99053	13.9705	2.3321		Q5FLL5	L. acidophilus	2.43179	5.27725	2.17011
M1S3Z0	M. morganii	0.163525	0.344326	2.10565		A0A263VV11	E. asburiae	0.307293	0.0718467	0.233805		Q5FLM1	L. acidophilus	0.873626	2.50607	2.86859
M1S429	M. morganii	0.195288	0.290568	1.4879		A0A263VTC8	E. asburiae	0.19221	0.11414	0.59383		Q5FLN0	L. acidophilus	0.756922	2.37497	3.13767
M1S465	M. morganii	0.230716	0.423441	1.83534		A0A094XPH7	E. asburiae	0.416569	0.153194	0.367751		Q5FLS6	L. acidophilus	0.809001	2.65139	3.27736
M1S4P3	M. morganii	0.26029	0.361412	1.3885		C4IDY5	C. butyricum	2.38753	0.339667	0.142267		Q5FLW1	L. acidophilus	0.638039	2.49212	3.90591
M1S4Q4	M. morganii	0.211166	0.408824	1.93603		Q5FMS1	L. acidophilus	0.410914	2.82557	6.8763		Q5FLW5	L. acidophilus	0.809344	1.45331	1.79567
M1S549	M. morganii	0.266914	0.357933	1.341		C4IEC8	C. butyricum	1.64448	1.35874	0.826244		Q5FLW6	L. acidophilus	0.896379	2.55781	2.8535
M1S5B8	M. morganii	0.190683	0.381642	2.00145		A0A263VLT9	E. asburiae	0.350371	0.195916	0.559167		Q5FLW8	L. acidophilus	0.867068	3.439	3.96624
M1S601	M. morganii	0.181843	0.312795	1.72014		A0A0M1FU80	E. asburiae	0.346207	0.135332	0.390901		Q5FLX1	L. acidophilus	0.857639	2.4745	2.88525
M1S6W1	M. morganii	0.125673	0.339127	2.69849		C4IF38	C. butyricum	1.27622	1.11736	0.875523		Q5FLX5	L. acidophilus	1.04092	1.84387	1.77138
M1S712	M. morganii	0.205366	0.411806	2.00523		Q9HWD0	P. aeruginosa	2.93452	7.15282	2.43748		Q5FLY7	L. acidophilus	0.713663	2.77734	3.89167
M1S774	M. morganii	0.171106	0.357039	2.08665		Q9I0L5	P. aeruginosa	2.51838	2.54382	1.0101		Q5FLY8	L. acidophilus	0.810086	2.47343	3.05329
M1S7D1	M. morganii	0.17653	0.384327	2.17713		P15276	P. aeruginosa	2.37276	7.10374	2.99387		Q5FLZ3	L. acidophilus	0.815755	2.64678	3.24457
M1S7K6	M. morganii	0.233486	0.401314	1.71879		Q9HUN0	P. aeruginosa	2.63744	6.68753	2.53562		Q5FLZ5	L. acidophilus	0.670419	2.84677	4.24625
M1S9G4	M. morganii	0.212498	0.42612	2.00529		A0A0D9JID3	E. asburiae	0.341496	0.360457	1.05552		Q5FM12	L. acidophilus	0.785645	2.39557	3.04917
M1S9Z3	M. morganii	0.150978	0.397265	2.63127		Q9HZN4	P. aeruginosa	1.99421	6.7752	3.39743		Q5FM13	L. acidophilus	0.650767	3.10371	4.76931
M1SAC8	M. morganii	0.171047	0.326055	1.90622		C4IEE7	C. butyricum	1.04796	0.729976	0.696566		Q5FM22	L. acidophilus	0.746337	2.55411	3.4222
M1SAD7	M. morganii	0.235404	0.318548	1.3532		Q5FM66	L. acidophilus	0.545175	3.17259	5.81939		Q5FM23	L. acidophilus	0.731068	2.50137	3.42153
M1SAF7	M. morganii	0.191186	0.397668	2.08		J7U8H2	M. morganii	2.45589	0.468101	0.190603		Q5FM24	L. acidophilus	1.10857	2.15163	1.9409
M1SAK0	M. morganii	0.220199	0.343776	1.5612		A0A263VW76	E. asburiae	0.502449	0.431449	0.858691		Q5FM30	L. acidophilus	1.14862	1.8328	1.59566
M1SBE0	M. morganii	0.125125	0.335638	2.68243		J7TQY6	M. morganii	6.18179	1.5639	0.252985		Q5FM35	L. acidophilus	1.06804	1.31182	1.22825
M1SBJ7	M. morganii	0.164418	0.320543	1.94956		A0A263VUA7	E. asburiae	0.389814	0.238532	0.611913		Q5FM39	L. acidophilus	0.695581	3.03117	4.35775
M1SBJ9	M. morganii	0.255183	0.404014	1.58323		A0A0F1DQD4	E. asburiae	0.504543	0.243554	0.482723		Q5FM46	L. acidophilus	1.02982	2.98427	2.89787
M1SBL8	M. morganii	0.24997	0.364561	1.45842		Q93G07	L. acidophilus	0.949487	1.21562	1.28029		Q5FM58	L. acidophilus	0.665297	3.0549	4.59178
M1SBW0	M. morganii	0.162393	0.375621	2.31303		J7TKQ1	M. morganii	0.171437	0.338154	1.97247		Q5FM59	L. acidophilus	0.756954	3.0309	4.00407
M1SBZ0	M. morganii	0.0850589	0.272963	3.20911		M1SS24	M. morganii	0.662969	1.33486	2.01346		Q5FM64	L. acidophilus	0.802697	2.61036	3.25199
M1SCP0	M. morganii	0.18965	0.420852	2.2191		Q830Q8	E. faecalis	5.70171	1.93238	0.338913		Q5FM65	L. acidophilus	0.768383	2.75364	3.58368
M1SCW9	M. morganii	0.356804	0.332909	0.933031		A0A094XDN2	E. asburiae	0.304767	0.170726	0.560185		Q5FM67	L. acidophilus	0.742618	2.99098	4.02761
M1SD92	M. morganii	0.358502	0.315329	0.879575		J7U888	M. morganii	0.624871	0.771493	1.23465		Q5FM70	L. acidophilus	0.585621	2.82803	4.82911
M1SDJ9	M. morganii	0.185635	0.301217	1.62263		Q82YZ7	E. faecalis	1.02235	3.63254	3.55312		Q5FM73	L. acidophilus	0.738681	2.47058	3.34459
[truncated: 1,792 more rows]

## Sheet: Fig5b
level	name	control-1	control-2	control-3	control-4	control-5	control-6	control-7	control-8	control-9	control-10	control-11	control-12	control-13	control-14	control-15	patient-1	patient-2	patient-3	patient-4	patient-5	patient-6	patient-7	patient-8	patient-9	patient-10	patient-11	patient-12	patient-13	patient-14	patient-15	control mean	patient mean	FC	p-value
[truncated: 10 more rows]

[truncated: 18 more sheets: SFig4b, SFig5, SFig8b, SFig9, SFig12b, SFig13, SFig14, SFig15, SFig18b, SFig19, SFig22b, SFig23, SFig26b, SFig27, SFig28b, SFig29, SFig30, SFig34]
